# Supplementary material for: A hybrid feature selection algorithm and its application in bioinformatics
Source: PeerJ Comput Sci. 2022 Mar 22;8:e933. doi: 10.7717/peerj-cs.933 (PMC9044222; doi:10.7717/peerj-cs.933)
Supplement: Supplemental Information 1 [file peerj-cs-08-933-s001.zip › arcene.data]

1 0 71 0 95 0 538 404 20 0 0 0 0 17 0 239 0 0 0 0 0 0 0 30 0 89 262 0 147 389 0 0 103 19 9 2 0 0 0 0 0 0 0 0 14 3 0 0 0 0 39 0 0 46 271 0 0 2 0 0 10 0 58 91 0 0 0 131 87 454 1 40 0 44 144 0 58 0 0 0 0 0 0 65 0 0 0 479 4 0 0 352 127 53 0 0 0 0 79 4 0 123 147 42 149 0 0 148 0 0 0 548 0 132 0 42 42 271 0 42 0 0 0 0 0 0 0 0 0 0 0 98 74 0 0 0 63 0 0 230 0 0 1 570 0 36 2 0 102 0 0 0 80 0 0 0 0 45 497 48 0 0 0 0 0 64 38 51 240 34 0 0 617 126 0 0 228 382 367 0 16 0 0 0 180 0 117 0 0 0 0 0 0 0 0 0 0 0 77 95 54 0 4 0 0 0 0 0 0 0 123 466 54 0 0 314 0 0 120 0 0 85 343 0 0 32 0 0 0 0 0 356 0 0 42 0 0 0 25 0 7 223 0 0 75 0 0 0 0 0 134 0 55 0 0 0 40 0 0 44 35 264 137 456 0 0 0 0 100 0 1 0 0 214 0 26 34 0 0 13 74 429 0 0 0 233 29 0 0 0 0 19 111 0 466 0 292 89 159 50 0 0 0 0 0 147 94 0 102 46 0 225 3 0 98 0 55 0 0 0 122 19 0 0 0 19 0 78 0 0 21 143 26 123 0 0 0 281 0 0 0 0 0 0 22 116 73 0 0 0 10 38 475 0 51 0 44 0 0 0 217 0 0 14 0 0 0 0 37 6 550 320 0 0 37 0 0 0 0 187 0 266 314 212 14 22 0 0 0 0 0 0 29 12 42 203 0 155 212 0 343 0 0 134 422 237 0 0 0 0 0 100 0 0 6 0 0 0 35 72 101 0 0 89 0 0 12 0 0 37 479 0 0 0 0 0 0 0 0 4 157 0 0 429 0 0 0 0 39 0 0 0 10 0 0 0 205 397 0 0 0 0 48 0 0 0 0 0 0 0 599 203 0 0 143 0 0 9 0 0 0 0 561 0 86 155 194 4 105 0 17 36 257 0 0 0 517 0 251 0 0 295 136 0 0 0 0 0 116 15 193 0 138 10 0 0 0 60 0 77 0 365 0 0 0 0 0 0 71 0 387 0 27 0 0 25 0 0 0 0 0 0 0 30 187 0 0 0 0 278 0 8 5 0 0 221 39 61 0 0 60 20 21 0 0 32 0 0 0 0 0 208 0 0 47 0 305 264 156 113 0 0 0 0 67 114 0 0 0 0 0 0 85 0 0 26 0 0 0 0 81 0 0 0 282 0 76 0 361 0 0 304 0 86 0 0 0 0 0 0 38 0 0 246 0 0 0 22 132 37 0 0 0 0 0 51 248 0 6 0 135 0 10 75 0 0 0 106 0 61 0 0 0 0 0 33 0 228 0 547 0 204 0 7 170 0 0 119 0 50 113 95 235 0 215 0 30 0 0 0 0 0 53 0 0 67 16 0 0 0 0 0 27 0 0 0 0 0 0 233 158 43 41 0 129 3 31 0 0 138 0 0 0 0 0 0 0 16 50 0 0 0 64 0 116 0 0 57 0 57 0 394 428 0 0 0 15 0 14 0 94 0 0 38 0 52 39 0 0 0 0 46 0 0 3 0 115 0 126 0 0 0 0 43 65 47 367 0 93 0 0 53 0 0 0 180 14 0 123 0 135 228 0 0 0 0 21 0 201 0 0 0 0 12 64 0 0 14 20 2 80 435 0 0 0 0 105 0 0 5 0 126 0 6 0 0 0 18 0 21 0 0 69 0 0 0 0 0 20 0 460 128 0 0 120 362 14 10 52 0 121 0 0 0 223 137 0 27 211 15 0 0 0 0 71 46 0 256 0 0 48 0 0 0 0 251 0 0 75 0 0 0 0 69 54 0 0 0 0 0 168 17 0 0 70 11 64 0 180 20 0 80 0 0 0 0 370 18 72 0 0 0 0 203 0 0 0 0 498 92 0 0 108 464 0 0 0 176 0 484 3 0 0 0 0 39 649 30 0 0 0 0 0 1 541 0 128 0 0 0 17 48 0 109 147 0 0 0 97 278 0 405 0 0 50 0 0 0 0 76 0 13 0 569 274 0 62 0 0 9 0 0 0 0 30 0 26 39 0 0 0 92 0 378 0 387 0 0 0 200 312 0 0 0 0 272 0 0 0 32 0 162 0 0 0 0 25 0 0 0 0 0 0 215 0 0 202 0 22 0 465 0 460 592 0 0 7 42 0 0 0 0 18 0 0 1 0 0 98 0 0 0 0 174 0 48 0 134 0 0 285 57 376 23 0 0 172 0 130 44 570 0 0 0 0 17 0 272 0 24 118 0 38 0 0 0 0 240 0 0 0 76 4 143 24 39 0 186 137 356 0 0 0 324 0 117 0 73 0 0 65 12 37 68 0 396 0 0 0 341 20 0 456 0 87 0 0 280 0 0 184 127 0 0 235 467 0 348 0 0 2 0 0 0 0 0 0 227 0 0 0 149 23 0 0 0 0 0 0 0 0 355 0 44 34 0 0 0 33 43 391 0 0 177 35 0 0 0 0 79 0 379 0 0 0 0 0 0 0 0 33 13 172 0 0 0 0 21 154 0 244 20 0 0 163 0 290 0 27 31 0 39 0 0 98 121 104 0 0 0 0 42 212 0 97 0 0 0 0 17 0 0 0 10 0 0 26 0 0 1 0 149 527 0 0 245 0 0 0 131 0 22 45 0 501 588 0 0 0 0 32 252 0 58 0 0 0 251 0 0 101 0 0 0 0 0 0 0 73 0 118 231 11 1 8 0 0 0 0 0 43 0 0 495 0 46 37 26 160 54 0 0 80 0 0 0 97 0 8 0 0 117 0 0 0 0 2 0 0 45 0 170 0 0 136 28 570 0 0 0 0 0 0 505 0 0 0 145 0 0 0 118 0 408 0 6 76 0 0 32 36 82 120 0 0 0 332 0 71 24 0 0 0 0 61 0 0 0 0 0 0 6 0 0 25 0 0 0 0 504 0 43 98 0 0 9 298 23 0 258 61 0 0 2 42 0 0 0 0 0 0 0 0 0 0 67 0 0 0 69 659 24 99 0 0 19 0 0 0 0 0 379 34 0 0 0 0 0 0 118 0 1 0 0 51 13 0 0 0 0 17 0 0 0 0 267 0 0 103 12 89 0 46 95 0 0 0 0 0 308 128 175 0 34 33 42 448 0 0 25 0 0 127 114 0 48 20 28 0 28 23 0 74 76 241 0 0 0 0 0 92 0 0 0 30 0 28 0 0 0 0 0 0 0 0 0 650 0 37 406 0 0 2 0 0 0 24 0 114 0 601 0 244 153 0 0 666 47 257 0 0 0 514 0 46 122 0 133 0 0 385 445 0 0 16 81 0 272 0 24 0 530 0 0 103 0 0 0 66 65 0 0 14 0 0 28 111 0 0 0 85 48 0 7 0 0 0 180 26 145 171 0 8 0 0 38 0 0 0 0 0 91 0 151 0 0 0 89 0 0 0 0 49 0 0 0 0 23 0 61 0 0 29 31 95 174 71 172 0 0 0 473 0 0 0 0 0 0 13 0 63 97 0 0 0 177 63 0 0 1 0 161 32 0 158 237 0 158 0 33 348 0 0 0 0 0 39 320 0 154 96 0 77 0 0 0 314 35 0 0 0 177 0 0 0 13 0 0 58 0 27 515 32 591 396 10 0 0 0 0 0 552 0 17 125 0 0 0 78 28 0 1 53 0 0 452 0 0 91 0 0 60 13 159 35 118 12 0 0 0 0 249 107 36 0 210 6 42 112 191 0 0 0 0 0 0 0 0 0 105 414 307 31 0 0 0 30 0 39 35 0 0 14 339 0 0 0 25 0 0 414 307 6 40 101 76 6 0 0 0 0 0 0 181 9 69 0 0 323 10 2 7 0 0 196 64 0 0 0 588 0 0 131 0 0 0 25 0 177 244 0 0 1 0 25 1 0 0 0 0 0 0 0 5 7 207 40 145 52 114 0 0 525 117 0 99 0 52 0 0 0 0 48 52 0 0 0 0 0 21 0 20 155 0 19 99 0 0 0 67 0 221 0 411 0 45 11 0 0 0 63 2 0 0 192 24 0 17 0 0 86 0 127 130 33 0 418 92 0 0 194 0 0 570 0 0 0 0 0 0 232 7 0 13 158 0 0 0 0 0 0 0 85 415 231 69 87 43 0 0 0 0 69 0 0 0 70 0 54 0 0 0 0 111 15 122 62 0 0 9 0 18 0 641 0 643 0 0 0 0 0 31 88 0 0 0 281 183 2 411 389 0 34 0 0 0 3 193 0 8 0 52 0 0 27 1 6 0 0 0 9 0 0 0 5 14 72 0 0 0 0 0 0 46 11 0 22 0 0 0 50 243 32 51 0 7 0 0 0 26 0 0 383 0 125 0 0 0 0 15 141 39 151 0 0 0 0 0 0 196 0 0 0 0 170 0 49 84 10 0 0 0 472 39 0 0 185 0 205 0 107 0 0 207 0 0 0 0 0 0 0 38 22 449 0 0 57 51 0 0 0 0 0 99 0 136 206 230 158 0 0 5 0 160 0 16 0 70 0 35 7 200 142 0 0 0 177 97 0 108 0 2 31 237 33 0 0 373 0 38 0 0 0 160 87 0 0 168 119 485 0 269 106 0 0 0 491 342 0 0 0 0 145 47 0 0 82 7 0 0 34 596 169 0 0 0 31 6 78 0 0 0 0 0 0 0 6 0 69 0 0 57 55 39 0 25 478 35 0 100 0 11 0 187 0 479 129 18 20 0 0 0 0 0 100 44 9 0 82 0 0 0 0 96 53 0 199 16 0 70 159 0 0 0 0 88 0 0 0 0 96 57 36 0 220 0 39 9 0 0 0 103 227 0 148 0 0 0 0 345 0 0 0 112 0 35 384 9 9 70 0 18 0 0 18 0 1 0 130 0 0 0 0 0 67 74 0 0 0 0 0 0 172 328 338 34 55 120 325 41 0 0 0 0 0 0 0 0 3 6 0 0 36 31 0 29 0 0 566 0 0 0 0 470 21 0 53 21 0 0 29 77 37 548 0 0 0 0 0 0 0 0 0 78 344 0 0 60 0 0 0 0 0 0 0 45 0 8 0 0 0 264 0 14 100 0 179 42 0 0 178 0 0 0 1 219 0 0 0 82 0 0 0 0 0 0 0 0 0 36 99 0 0 0 187 78 235 0 297 0 0 0 330 0 0 0 421 273 4 23 0 259 0 0 258 42 0 0 0 74 0 54 180 70 0 0 32 0 180 0 388 39 89 0 28 6 0 0 0 0 0 9 0 202 0 24 0 0 0 0 0 311 205 168 72 0 1 0 97 299 0 437 8 0 0 0 139 0 0 0 2 0 0 5 54 504 0 0 0 0 8 0 0 0 0 44 0 18 0 54 155 0 0 339 0 0 0 0 0 22 40 101 0 0 100 0 14 555 0 13 97 6 156 0 15 0 0 0 0 296 0 0 79 313 33 17 0 25 0 0 0 434 214 0 0 107 0 0 0 124 0 0 0 191 267 0 0 15 240 0 0 0 0 476 0 8 21 0 0 32 36 0 0 0 0 0 346 0 0 178 184 0 0 1 0 464 495 0 0 0 168 0 0 18 0 112 153 0 0 99 298 82 31 186 0 0 5 0 0 0 227 0 0 95 0 0 310 0 0 227 0 7 217 0 0 0 122 0 217 0 0 0 210 0 142 0 393 45 0 0 78 12 0 36 0 0 151 0 0 5 0 73 0 0 147 0 156 0 61 83 0 0 20 31 143 0 3 0 146 42 153 0 0 33 0 0 0 0 0 95 3 0 0 19 127 0 0 0 0 33 0 0 0 0 0 0 0 30 9 0 446 5 0 0 461 0 7 56 0 198 0 0 287 58 0 490 31 34 89 0 29 447 0 0 0 0 326 191 157 43 0 4 0 0 112 0 0 29 0 8 0 37 0 535 178 0 0 484 225 0 188 0 0 0 0 0 0 195 0 24 650 0 0 0 0 0 0 70 0 145 647 22 0 0 216 175 0 0 0 0 0 0 0 0 0 0 0 646 0 12 0 0 19 0 12 0 25 0 0 105 183 0 0 0 554 0 0 164 308 27 0 43 11 202 0 0 0 0 0 64 0 405 253 541 0 0 0 0 0 56 72 0 170 0 0 0 220 34 0 0 0 188 0 24 42 0 14 158 0 83 0 0 95 63 530 20 34 0 123 0 0 333 10 44 97 0 19 89 0 286 0 76 92 0 0 0 272 0 0 104 137 30 0 56 0 0 48 0 73 0 0 191 14 0 0 0 0 297 0 0 0 0 287 145 0 0 0 61 0 75 0 40 0 0 268 0 0 69 0 0 0 0 25 612 3 27 0 0 0 100 0 10 7 0 0 0 0 45 200 220 9 0 0 7 0 341 0 0 0 0 0 0 0 0 0 120 46 376 240 242 181 0 99 0 0 81 258 0 22 117 0 0 0 0 40 44 0 0 0 0 0 110 0 0 30 87 0 0 273 16 0 0 0 214 118 22 74 20 0 0 0 0 2 0 0 0 0 8 13 0 16 0 194 0 160 43 187 430 176 33 545 8 0 0 0 0 0 0 122 0 0 0 0 0 0 0 0 0 0 0 120 0 627 6 14 0 10 0 0 83 75 0 0 0 4 248 0 467 0 4 0 131 28 79 0 103 0 174 54 119 69 0 133 0 35 0 194 571 0 0 414 0 0 76 0 94 38 2 0 0 90 0 0 0 0 95 47 246 0 0 0 162 0 158 570 0 0 0 3 1 25 129 0 0 500 85 1 0 1 0 0 34 0 200 0 122 112 0 14 0 0 21 0 59 0 66 46 0 111 84 0 0 0 202 6 0 0 14 0 17 0 38 0 0 0 0 0 16 0 0 279 0 48 0 0 0 0 0 0 0 0 401 0 0 0 284 26 0 0 0 0 0 108 0 0 50 155 30 197 0 0 0 0 0 35 234 0 138 42 0 0 0 0 0 0 0 0 0 485 0 0 0 0 0 0 40 0 0 154 0 34 96 13 0 193 0 0 5 0 0 0 0 44 534 0 0 0 261 12 3 0 62 0 0 0 40 0 0 0 0 0 0 0 11 0 0 0 0 0 0 265 0 0 0 0 0 0 58 384 35 214 71 0 9 0 59 193 0 0 35 0 0 3 0 0 0 0 30 0 0 0 0 0 13 98 0 0 0 79 143 0 164 32 470 0 14 0 0 0 5 0 0 0 0 0 0 0 0 46 0 0 0 101 0 0 5 0 0 0 0 163 0 0 0 0 157 26 0 0 0 69 0 14 0 0 80 0 0 0 258 0 0 9 0 0 18 0 48 255 16 0 0 2 183 377 0 226 0 0 0 0 0 173 0 0 0 311 404 0 8 0 0 75 0 0 0 0 0 0 0 0 0 0 72 0 44 0 0 0 0 0 0 0 0 0 2 40 554 44 0 378 0 0 40 0 0 84 0 47 0 0 0 29 0 0 1 0 0 183 0 192 7 0 92 290 0 0 0 61 0 51 513 306 144 0 87 0 0 512 102 274 0 25 0 0 0 0 148 0 2 0 2 0 118 0 0 0 217 0 0 0 274 71 0 0 44 0 205 0 0 211 397 0 0 0 0 57 0 33 280 10 31 94 0 0 9 0 0 5 39 294 0 16 338 188 0 30 141 0 0 8 132 0 467 0 0 0 95 0 0 0 0 8 0 37 66 0 0 0 0 222 0 0 0 0 225 0 0 0 92 0 94 0 0 134 0 29 0 0 0 51 29 0 0 0 0 29 41 0 25 99 318 104 0 0 0 0 0 4 237 122 0 0 0 35 0 71 0 0 38 0 176 649 0 0 0 0 0 0 8 0 0 0 0 0 0 0 17 0 0 5 0 321 141 71 202 407 0 107 0 0 0 92 0 0 56 0 0 17 19 264 264 0 0 12 11 0 0 87 57 0 180 0 0 0 83 0 0 161 0 0 0 0 0 0 22 0 0 0 0 28 105 33 420 3 0 0 145 0 377 0 0 11 0 0 486 0 0 0 292 0 197 0 14 0 0 0 0 0 35 171 0 0 95 21 44 0 0 0 646 0 0 0 0 0 0 0 0 125 139 0 0 0 0 0 0 18 625 0 0 0 0 79 0 0 8 38 170 0 0 0 0 478 0 0 342 41 0 0 0 43 24 11 157 22 0 0 168 34 19 0 0 44 10 0 0 0 0 40 20 0 56 0 0 0 0 5 0 0 0 0 0 0 6 0 0 48 0 0 10 42 0 0 0 0 0 0 0 201 0 483 244 0 0 253 453 11 214 109 0 0 104 147 23 0 0 0 0 40 0 0 155 0 0 0 28 115 106 0 0 39 0 0 63 0 0 7 231 0 0 0 0 0 0 146 507 0 0 32 0 0 0 0 0 266 0 0 0 0 209 0 106 0 496 0 161 56 0 0 0 109 0 0 0 0 0 0 0 0 0 0 0 34 25 377 0 0 0 0 352 14 0 0 0 0 69 75 65 60 190 0 0 0 0 0 0 180 0 0 0 0 0 62 19 50 518 0 69 0 84 0 72 95 0 0 19 42 0 0 28 0 0 0 0 0 0 0 0 0 0 8 0 0 21 0 0 249 0 0 0 7 0 24 0 0 91 0 0 0 0 0 24 37 171 210 0 0 0 0 0 0 194 0 0 40 1 161 0 0 0 0 0 0 0 74 0 84 26 0 0 2 420 205 436 0 0 0 34 400 0 7 91 0 0 0 11 0 0 0 23 18 3 0 19 0 0 41 0 0 0 325 0 0 0 648 236 267 0 478 3 0 0 670 0 0 79 13 0 0 319 2 0 188 0 0 0 0 532 242 57 255 50 50 0 0 296 21 103 41 0 27 9 0 216 231 23 228 116 80 0 0 0 0 0 0 257 206 0 569 41 0 263 30 65 412 0 59 483 0 0 21 58 262 0 0 47 0 46 0 20 0 170 47 0 0 0 0 0 0 0 0 0 0 0 0 44 0 0 190 216 0 0 0 0 61 0 36 0 0 0 433 3 0 0 0 0 0 0 164 0 18 248 0 0 0 27 162 0 564 0 358 43 0 0 38 190 0 0 0 0 0 0 0 0 34 0 0 0 0 0 0 0 0 0 0 0 233 0 0 0 0 57 0 0 0 0 0 0 0 121 110 0 4 235 123 443 176 15 0 0 0 0 171 0 4 0 196 84 0 138 49 0 73 21 0 0 0 0 252 6 123 81 0 35 35 0 0 0 0 0 109 0 0 0 0 0 0 43 0 112 0 151 0 6 46 0 0 0 0 176 0 98 27 0 0 0 124 9 0 0 0 0 0 0 0 0 0 0 1 0 0 0 460 0 0 0 0 0 0 24 44 0 93 0 0 40 417 0 141 0 50 0 0 0 174 0 222 0 0 0 259 454 0 0 0 25 0 0 0 125 0 37 44 375 48 0 159 0 0 0 0 112 0 172 0 0 3 90 0 0 189 0 7 29 0 0 0 16 0 0 0 217 0 0 124 0 547 389 0 16 9 43 348 19 0 0 0 0 0 0 255 0 0 0 7 0 240 220 64 0 0 58 0 3 0 0 49 4 57 26 0 0 0 109 0 10 0 119 0 32 0 0 0 0 0 0 0 0 61 0 0 0 11 94 12 3 38 0 0 0 0 0 4 0 0 203 75 0 15 0 454 62 331 45 0 0 523 0 259 48 436 0 0 440 0 0 0 6 313 0 193 0 89 0 138 596 0 544 210 428 355 0 163 39 99 0 0 0 0 9 115 275 0 0 56 42 5 0 0 37 0 0 81 0 0 292 146 0 0 0 206 0 0 263 0 0 0 0 126 0 0 0 0 323 0 0 0 0 0 0 0 0 0 91 0 203 0 0 0 0 0 0 0 18 0 15 147 59 16 97 12 259 4 0 29 0 0 0 0 0 0 0 0 0 0 19 0 48 0 49 0 13 0 103 572 0 51 0 0 35 0 126 0 29 0 0 0 0 0 117 46 28 36 66 54 20 0 267 0 0 51 65 1 74 0 0 468 0 173 79 28 0 111 0 0 20 24 0 0 0 0 0 226 0 0 0 0 0 0 42 0 382 0 0 0 69 60 0 0 0 195 25 0 27 0 225 348 15 78 8 13 0 5 0 0 420 52 0 0 0 0 0 3 0 118 0 37 0 0 0 0 378 0 0 0 0 138 12 0 382 3 331 19 211 62 66 11 13 0 41 0 0 0 0 36 142 0 57 251 0 273 358 150 0 0 107 63 57 0 33 0 13 0 18 310 41 0 0 0 0 0 261 0 41 535 5 14 293 0 0 0 0 0 0 0 0 0 0 0 130 0 0 395 234 21 0 0 0 0 0 4 35 23 0 7 0 57 1 0 102 0 102 0 0 137 0 33 0 30 0 0 0 468 46 0 42 0 0 0 234 0 0 0 0 0 0 13 0 523 0 225 144 61 0 0 51 0 41 0 21 96 0 221 0 68 72 0 0 86 0 459 0 81 117 0 0 27 0 100 209 7 1 0 0 16 84 224 0 19 100 310 0 0 129 0 74 0 0 403 0 0 0 0 0 0 64 0 0 0 112 0 0 38 0 0 73 99 0 0 0 0 179 0 0 169 442 26 163 0 0 0 0 40 0 0 381 0 0 395 615 360 98 0 28 0 0 0 0 0 542 0 0 9 0 0 58 0 82 0 55 0 46 0 0 0 0 458 118 0 75 20 0 0 0 352 0 133 0 26 0 141 408 0 0 0 22 43 0 0 0 0 60 0 0 0 55 160 218 22 54 0 0 0 108 0 0 0 31 9 0 487 311 19 153 0 407 0 0 0 15 28 0 3 4 0 1 53 0 0 38 0 0 551 0 0 58 0 21 0 41 0 0 0 478 0 0 0 1 0 0 0 0 91 0 0 0 513 51 0 0 60 0 0 0 0 0 0 0 0 0 0 15 65 0 20 0 92 0 0 0 70 0 0 0 0 0 4 209 124 22 484 52 0 0 0 0 61 0 0 0 35 0 0 0 108 1 2 148 0 176 27 567 0 15 0 0 319 216 192 18 96 0 164 47 32 0 150 0 31 0 5 139 27 0 0 0 0 83 221 0 0 117 0 0 0 0 0 0 0 8 24 0 0 0 157 0 54 41 0 0 0 50 34 0 63 0 0 0 2 136 0 126 0 0 0 319 62 0 0 406 0 0 80 0 0 0 0 25 493 0 0 1 203 0 440 0 0 37 109 37 0 181 4 0 285 0 0 0 0 149 262 0 25 97 46 52 153 29 0 0 0 0 6 0 115 8 174 9 15 0 0 116 0 0 4 0 0 161 67 0 128 0 150 197 11 175 0 0 482 8 15 0 0 516 71 436 0 0 62 49 0 73 0 0 20 360 0 12 63 18 225 0 90 0 0 117 0 11 552 140 0 0 0 0 18 47 0 192 0 34 26 0 33 279 0 37 0 80 47 0 0 0 0 0 97 300 69 20 0 0 147 0 85 0 45 0 74 0 232 5 0 0 0 23 11 0 3 0 570 73 98 0 0 0 0 172 125 209 0 39 2 16 0 0 0 0 79 0 0 52 0 0 0 0 435 0 0 294 0 0 0 0 0 479 0 32 165 28 0 0 550 0 0 140 0 0 36 71 0 0 570 237 5 0 0 4 81 64 0 0 0 0 0 116 0 0 0 45 0 0 37 0 69 20 0 51 0 6 58 0 0 0 0 67 22 169 17 0 0 0 55 0 360 0 134 6 0 0 158 398 0 0 0 111 0 0 0 0 0 95 0 0 0 0 0 0 101 0 0 64 0 0 97 70 0 0 0 0 0 26 83 18 482 0 12 12 258 0 0 0 43 80 0 52 0 0 0 49 0 0 0 0 84 177 0 0 0 0 0 0 0 0 52 328 245 0 0 121 0 0 107 110 0 19 0 0 0 0 68 0 0 0 272 0 0 0 0 184 0 0 0 0 451 0 55 0 65 235 0 0 0 0 16 0 0 0 47 48 3 284 0 36 0 0 0 0 41 0 5 14 0 278 0 22 0 0 164 0 0 0 106 0 66 172 0 136 0 0 0 0 0 0 0 21 54 0 0 0 0 0 42 0 111 58 0 81 0 43 0 290 0 217 0 0 167 110 22 313 0 0 0 17 0 90 13 0 0 0 77 0 28 0 0 0 0 0 0 0 0 0 134 135 0 0 0 479 291 0 0 24 0 0 563 15 126 0 0 0 42 434 0 0 64 6 21 0 0 0 120 0 211 62 43 0 0 63 59 0 0 14 591 61 11 37 151 0 478 81 0 0 0 9 0 225 14 0 0 0 4 6 2 0 0 0 0 85 9 0 0 131 50 0 457 0 261 466 0 250 247 0 0 0 0 0 21 0 3 23 0 29 33 592 0 0 0 0 0 38 0 0 0 0 0 14 58 0 36 157 200 0 0 0 0 0 85 0 42 41 0 0 0 49 309 16 355 39 0 10 0 0 59 0 0 11 91 9 167 645 0 68 29 0 0 0 0 0 0 0 0 0 0 0 0 0 80 35 0 215 0 0 0 0 13 0 0 66 0 0 0 276 1 0 76 17 0 0 375 0 0 42 0 396 0 281 0 0 0 0 74 520 0 54 334 45 452 387 69 22 0 54 9 0 189 78 0 0 0 0 1 0 24 0 0 294 0 0 15 28 120 136 123 0 0 179 0 30 8 0 0 171 36 25 0 77 232 22 67 0 0 0 0 85 0 0 0 0 0 0 0 0 406 0 0 0 0 77 0 0 0 0 0 0 0 523 0 91 0 0 176 0 0 0 23 0 0 118 0 0 237 0 0 0 0 0 0 0 0 0 146 0 60 0 48 0 448 0 23 0 138 0 94 0 0 122 105 0 0 0 0 12 67 41 247 12 0 0 114 0 0 0 0 0 0 0 0 0 0 0 38 0 232 0 0 0 0 12 220 0 116 0 0 22 0 0 0 0 670 212 51 0 0 542 572 0 0 0 0 0 226 0 108 0 0 0 73 0 0 189 498 0 0 0 0 101 0 0 0 92 10 0 33 0 49 0 166 0 77 6 53 0 0 0 0 0 218 0 0 18 0 227 553 0 0 0 490 0 116 0 354 129 0 0 2 0 31 0 107 74 0 0 0 196 15 104 57 35 34 0 211 32 0 647 2 0 0 0 0 11 0 0 84 0 117 0 0 0 52 7 39 22 17 60 29 414 0 111 0 298 0 0 0 0 0 0 462 0 0 0 0 547 41 0 128 148 1 0 0 56 92 45 13 141 16 16 0 0 0 5 0 20 0 0 0 69 86 0 0 144 0 0 11 109 325 3 0 0 0 70 9 0 113 23 0 0 0 0 0 0 0 106 290 528 0 0 0 18 27 0 0 0 0 643 36 0 16 0 0 0 0 233 47 90 519 0 0 0 0 0 0 0 0 0 0 0 96 255 0 0 107 364 0 28 331 80 0 0 0 0 0 0 5 0 0 20 103 0 103 0 0 0 0 15 0 0 37 0 0 0 297 0 444 294 0 268 0 0 65 37 0 196 0 22 73 0 0 0 0 0 23 0 0 0 11 0 193 0 0 0 98 35 531 39 162 0 33 0 53 69 0 0 191 0 0 0 0 0 0 0 29 0 73 0 0 201 458 0 0 40 0 73 0 87 107 7 0 123 0 0 396 216 0 0 0 24 0 0 136 0 0 298 5 0 0 26 0 136 467 0 47 0 2 0 129 0 0 0 236 0 0 0 0 0 0 0 449 29 438 0 21 0 0 0 6 556 0 0 118 113 0 0 14 0 129 18 0 0 16 142 0 98 0 69 0 128 0 180 0 0 0 0 105 10 0 0 80 70 26 474 26 15 14 206 159 16 19 13 45 0 0 12 0 0 0 0 461 12 0 142 0 0 0 0 0 0 0 148 91 240 421 0 0 0 0 8 78 0 0 0 95 0 0 449 0 0 0 0 75 0 0 0 25 0 0 149 0 0 0 211 0 0 194 30 4 272 136 0 92 41 0 13 34 13 0 62 0 0 135 15 0 151 0 0 0 104 50 88 19 0 0 0 347 0 3 0 74 0 0 0 0 0 0 240 0 0 64 165 0 0 27 0 125 0 211 27 0 0 2 86 0 96 0 0 0 93 0 0 0 0 0 199 47 4 0 153 82 0 0 0 0 5 40 0 0 0 146 0 482 105 40 10 0 0 0 0 67 0 0 0 137 20 0 0 0 38 225 0 0 378 122 0 0 0 0 0 0 0 0 0 0 375 0 0 5 149 509 376 0 0 36 0 634 29 2 0 0 272 0 0 70 0 0 16 36 0 33 39 376 215 0 539 0 0 0 0 0 13 0 9 142 179 0 62 0 38 3 0 0 0 0 78 220 0 0 0 0 223 0 0 0 0 0 188 0 0 0 0 553 276 0 201 0 29 0 83 265 0 34 0 518 74 1 0 0 184 51 121 0 45 0 13 0 249 79 0 0 0 0 0 0 0 477 0 29 0 0 0 31 0 184 0 22 215 55 0 41 285 0 89 0 109 24 128 61 229 0 47 16 0 0 0 131 0 137 157 113 0 362 255 0 70 177 462 76 0 0 635 34 0 398 284 0 0 47 0 0 3 38 10 640 0 74 0 33 95 18 402 25 0 111 0 0 0 0 0 0 25 0 0 0 0 0 0 7 0 0 0 87 105 22 101 9 0 261 0 16 0 0 16 0 0 0 0 0 0 0 130 168 0 0 89 569 0 0 41 34 0 0 0 0 78 0 0 0 121 250 0 450 0 0 0 0 155 0 0 0 0 0 177 0 33 178 0 0 0 0 26 0 0 0 0 171 0 0 0 0 0 0 64 109 0 71 154 48 185 60 0 0 42 0 394 0 0 37 0 149 0 0 67 0 0 0 0 0 0 13 0 0 0 331 160 0 0 0 0 0 94 0 8 38 0 0 0 0 50 106 138 0 54 0 34 396 0 0 4 22 172 0 24 0 109 319 212 0 31 0 0 104 6 0 72 0 5 6 114 234 53 0 133 2 195 0 228 207 0 0 0 35 0 0 0 0 229 31 0 40 0 0 0 54 0 0 0 103 0 0 369 38 0 0 0 0 0 0 0 0 65 554 0 92 0 0 18 72 22 14 147 10 0 239 0 0 0 13 0 10 0 0 0 0 105 28 169 0 0 0 155 75 0 0 0 0 2 0 0 0 0 11 0 16 0 208 46 9 0 0 0 0 0 0 388 249 6 0 19 0 0 166 0 0 0 0 0 0 474 63 58 150 0 548 0 0 0 0 0 0 476 219 0 471 380 0 0 27 0 0 0 54 8 152 0 0 0 130 0 0 0 64 87 0 0 0 33 38 0 0 0 0 0 0 0 20 0 163 54 353 42 0 0 0 0 0 46 0 0 0 100 81 165 45 0 0 0 30 0 0 0 257 169 238 0 0 82 139 0 7 0 360 0 183 12 28 131 63 30 0 0 0 0 86 0 0 5 29 35 383 501 27 555 33 0 0 104 132 0 637 111 427 0 12 41 0 45 18 116 0 0 46 56 0 0 34 0 246 0 0 0 65 0 650 55 0 70 0 47 0 59 0 132 0 80 0 0 3 478 0 0 0 0 628 0 0 0 6 88 460 0 43 35 39 291 57 0 0 14 49 289 0 32 0 229 0 0 0 582 0 0 0 1 0 0 0 0 0 0 0 0 346 0 0 331 0 0 193 0 0 0 0 115 0 64 0 150 313 0 452 48 190 61 0 4 91 0 0 0 60 0 13 49 497 0 0 0 0 164 0 17 0 0 57 0 0 0 24 0 0 0 0 429 0 0 1 0 46 0 0 0 0 0 0 0 0 320 0 0 203 666 73 0 0 60 0 36 0 51 0 0 0 0 0 436 0 223 0 0 0 0 0 0 441 0 57 0 0 19 0 0 41 0 0 173 26 0 441 0 0 0 0 46 44 0 71 6 0 0 567 66 19 122 0 0 0 0 50 8 61 0 390 0 0 11 0 650 106 0 0 0 292 282 11 0 0 0 0 0 29 0 0 56 0 396 0 0 0 0 9 0 0 545 0 16 0 0 0 0 17 0 24 14 0 0 0 0 0 0 43 368 0 115 204 4 0 570 108 0 42 381 209 10 371 459 0 246 0 0 156 0 0 0 153 0 0 47 0 0 0 0 0 0 0 0 0 0 16 11 5 0 0 0 0 0 0 0 90 0 0 160 0 168 229 0 28 522 252 0 0 16 0 0 97 446 220 0 0 0 0 225 0 0 0 32 0 0 0 314 0 0 0 0 0 0 0 227 0 0 0 214 372 134 90 2 23 0 0 0 141 0 34 82 8 19 292 4 29 34 0 0 0 66 0 94 30 24 0 120 0 183 0 0 109 90 13 0 0 0 0 0 0 44 0 35 0 144 176 0 0 0 0 24 383 14 271 0 0 0 335 0 293 0 230 0 80 0 14 0 175 282 147 471 0 150 24 0 0 73 31 0 0 528 0 0 93 0 13 0 173 0 0 0 0 0 0 0 78 0 113 0 0 73 627 14 0 13 0 142 0 0 5 0 0 0 0 46 205 0 165 27 218 0 0 0 42 269 0 1 364 0 0 0 26 0 0 0 0 0 133 0 24 0 48 43 233 0 0 0 18 316 25 0 0 21 0 0 0 0 9 193 44 0 0 0 0 61 132 0 152 47 272 66 0 0 0 0 52 1 0 104 0 0 0 32 0 0 475 5 0 0 0 0 1 0 0 0 0 189 153 0 80 0 46 62 0 219 0 0 2 97 269 0 129 0 0 185 0 111 413 457 0 12 268 73 127 0 0 0 0 132 0 0 14 0 0 0 159 0 25 229 0 17 49 43 0 0 37 0 76 226 138 0 0 259 0 0 453 0 0 0 21 0 0 0 3 19 0 36 0 0 206 55 0 304 39 0 0 50 0 0 33 127 0 24 0 0 297 0 405 0 52 0 0 21 0 0 0 267 441 0 120 3 0 299 0 18 55 30 0 0 475 0 0 0 0 39 0 0 0 0 0 0 383 123 0 0 266 0 0 0 29 57 10 0 29 136 0 0 25 0 0 0 0 78 0 258 0 0 0 74 167 0 2 0 0 0 0 0 0 0 0 0 0 0 0 0 15 42 89 0 476 0 476 25 0 0 0 0 182 0 0 0 36 78 0 36 0 0 0 324 535 0 0 0 0 0 0 439 0 0 43 0 0 0 38 159 55 0 30 0 0 9 0 0 0 144 0 0 94 11 0 0 0 0 115 0 0 0 0 65 0 138 1 0 275 4 20 0 16 43 0 0 6 213 190 0 0 0 295 0 59 18 168 0 0 76 267 0 465 0 75 0 0 0 238 450 292 0 0 72 0 0 0 75 34 0 0 34 0 46 63 65 0 94 0 0 42 2 0 168 0 0 0 178 0 0 0 0 0 0 0 162 0 49 0 0 76 147 0 0 37 0 0 0 120 0 0 178 27 0 0 0 0 153 0 327 450 167 30 0 128 0 0 23 0 94 13 0 33 194 0 79 0 76 0 0 62 402 256 80 0 0 0 243 0 0 3 228 105 0 0 0 0 126 0 0 113 74 312 0 141 19 0 17 0 0 63 225 119 166 241 0 3 306 0 557 0 0 0 110 27 0 440 0 49 76 8 0 138 23 0 0 244 0 0 96 0 42 207 177 0 0 482 14 0 279 93 1 118 0 0 0 1 0 0 0 77 0 0 0 75 17 431 0 0 0 0 0 0 0 4 0 8 60 0 0 0 0 0 5 0 0 0 0 0 0 0 0 235 0 0 0 0 166 0 4 0 29 196 0 0 0 74 14 148 0 103 0 134 0 0 0 0 0 0 0 0 0 0 57 0 0 0 0 219 0 0 114 0 0 180 13 0 61 0 5 0 0 0 27 118 0 0 0 0 104 27 0 4 466 0 55 95 0 0 78 126 0 0 113 0 38 0 0 20 0 527 0 0 45 142 391 0 0 0 0 0 0 0 59 56 0 0 0 0 3 0 485 237 0 290 0 0 0 7 0 0 0 0 0 100 123 0 168 0 32 0 0 14 74 0 244 35 137 61 0 0 28 93 407 0 0 387 0 0 39 49 0 36 0 0 0 268 0 0 436 0 0 49 0 0 0 44 0 410 0 0 0 19 72 0 102 34 0 0 164 263 0 0 0 93 0 0 460 395 142 0 0 493 0 0 205 0 0 100 346 0 0 0 10 0 0 190 252 0 431 0 0 161 0 0 469 0 0 53 0 0 0 0 295 547 0 10 0 6 301 401 0 127 0 19 0 54 0 137 0 0 0 0 173 36 0 0 6 49 43 68 0 0 104 0 0 0 3 0 0 0 3 0 0 57 0 0 0 0 0 0 0 368 18 86 0 0 469 122 31 0 0 60 0 83 0 21 182 9 0 0 308 0 0 0 0 0 0 149 8 133 0 0 0 0 0 0 4 22 0 7 0 0 108 0 0 35 0 228 0 0 511 0 171 19 641 0 0 0 0 202 1 566 0 36 0 0 0 0 4 469 258 97 0 0 0 0 44 0 0 62 0 0 135 0 15 0 32 0 286 1 24 0 53 0 0 12 0 304 348 8 0 111 0 0 22 0 0 126 196 132 86 67 0 0 0 0 0 133 70 0 0 0 0 31 479 243 357 194 0 0 160 341 221 82 18 280 0 6 0 521 0 0 0 0 0 0 19 0 84 75 72 0 0 0 43 145 0 0 0 69 13 0 194 39 0 0 159 658 0 74 0 0 64 57 14 0 0 0 0 118 4 0 27 0 0 69 0 0 0 0 0 0 0 30 0 211 41 79 0 9 127 0 39 0 0 219 0 0 0 60 614 256 71 0 238 0 119 0 0 0 0 0 0 0 72 55 51 18 0 0 93 0 0 37 16 0 28 0 0 0 159 61 0 296 261 0 4 13 53 7 166 53 0 424 98 44 0 0 0 0 51 0 0 0 250 31 0 0 0 0 0 187 107 0 0 0 0 0 74 36 6 0 0 3 6 0 16 0 47 0 0 0 0 0 509 0 176 0 0 0 16 0 49 0 0 0 31 0 0 1 0 0 0 41 0 473 0 32 0 0 43 60 629 140 155 67 9 21 99 186 339 0 0 0 0 0 0 329 0 0 26 0 70 0 57 26 34 348 0 104 33 0 67 0 0 37 127 0 168 129 0 0 0 142 342 113 33 0 80 0 211 0 0 51 21 3 0 3 167 0 0 7 0 0 0 0 71 0 0 0 0 434 0 35 47 0 0 361 572 198 0 375 0 62 248 546 43 0 141 0 403 205 0 0 0 115 0 37 0 0 0 41 0 0 0 37 0 0 148 0 0 18 31 0 0 16 25 115 55 10 0 0 0 0 105 58 49 0 0 56 0 0 65 0 114 0 0 13 0 0 0 43 0 0 40 8 0 523 0 310 0 21 16 121 113 0 0 421 315 32 0 54 105 0 0 0 0 23 19 0 78 0 102 0 95 0 0 0 103 90 112 47 0 0 0 0 169 0 317 0 0 85 0 0 0 22 214 537 0 3 138 152 160 19 221 65 87 0 127 107 69 0 80 0 0 52 275 129 0 356 0 71 145 222 0 0 0 0 0 0 45 0 0 0 0 0 3 0 0 411 0 2 0 37 0 0 0 0 0 126 209 0 260 27 0 18 0 0 0 139 186 58 0 148 56 311 86 0 471 0 0 0 0 0 0 7 0 191 0 0 343 327 613 13 152 0 0 0 0 0 0 90 0 0 69 78 565 435 0 39 43 0 152 0 45 125 46 0 240 0 0 154 0 182 116 0 0 0 35 0 39 0 0 0 88 0 0 21 0 0 0 0 0 531 0 0 0 0 282 458 32 23 152 0 0 14 0 18 0 0 0 0 0 166 156 0 0 326 35 102 0 62 0 0 387 0 0 43 0 0 0 51 0 0 0 0 48 0 0 7 0 0 0 0 0 0 0 0 0 136 192 0 0 163 0 17 0 17 0 0 0 353 0 36 0 0 0 0 455 12 0 0 0 258 0 0 4 0 0 0 146 27 0 67 37 0 0 14 0 462 0 0 0 57 0 0 0 0 0 29 60 55 0 0 494 0 0 0 0 88 0 0 0 0 496 87 553 0 108 184 0 0 33 0 311 0 2 0 0 0 26 0 0 0 0 28 63 214 0 0 0 200 570 79 0 6 78 88 27 1 86 117 0 0 123 0 0 65 0 0 0 29 0 23 290 0 0 0 0 0 112 0 13 98 5 0 0 125 416 359 0 0 0 8 0 0 0 0 0 221 0 0 0 0 0 24 0 0 0 41 19 92 353 76 0 83 18 0 15 0 1 0 18 0 0 34 87 0 74 0 77 324 96 0 14 68 0 94 2 0 0 23 83 498 0 482 0 0 0 0 346 69 18 43 66 0 0 0 0 153 0 0 23 0 0 64 0 0 0 0 0 0 0 0 0 0 0 0 0 151 0 52 0 0 168 67 219 119 53 0 0 5 284 0 20 0 0 3 22 81 40 0 0 1 26 0 0 49 0 0 55 0 0 15 0 0 0 180 0 0 47 53 0 0 3 189 0 0 133 46 67 19 0 55 0 237 287 0 93 36 324 0 0 0 0 1 44 222 0 0 0 0 65 114 0 521 9 0 0 322 0 0 0 0 0 39 49 9 19 0 0 71 22 126 0 0 48 8 0 98 5 42 0 0 0 0 0 0 118 0 0 0 2 226 0 0 0 0 48 0 0 102 0 33 0 0 6 176 0 0 0 0 245 61 0 154 0 0 0 508 0 12 30 0 0 44 0 139 0 0 582 188 30 82 110 0 450 85 123 24 0 0 143 0 82 0 19 0 32 0 146 83 0 0 0 22 0 0 125 70 51 0 89 59 0 178 0 0 0 1 52 0 67 0 18 19 1 0 0 0 88 55 0 536 0 65 30 0 13 126 0 18 0 214 52 0 0 0 185 0 397 0 0 0 48 0 7 261 25 0 0 49 11 252 0 0 0 25 0 17 86 0 0 0 330 212 479 0 0 223 0 54 0 0 0 0 0 0 0 12 0 0 0 0 0 0 130 21 132 85 3 30 0 249 0 0 36 0 0 253 170 0 111 0 16 93 0 0 54 0 245 0 444 90 124 0 0 0 0 0 2 0 223 37 0 0 0 0 0 521 0 0 0 0 0 18 0 0 0 384 0 17 119 0 386 0 453 0 276 0 215 0 0 0 0 38 0 517 41 0 0 0 0 136 50 0 0 66 0 0 0 0 0 121 132 0 73 15 45 51 8 109 59 0 0 420 0 41 0 155 474 0 0 0 81 54 36 8 0 0 0 0 520 104 0 0 0 197 30 19 0 0 0 0 194 304 0 504 0 448 0 0 0 0 0 552 44 33 101 74 0 0 82 274 531 0 0 21 60 35 0 0 0 101 0 71 162 23 0 0 0 44 9 61 0 0 0 0 0 0 0 0 66 240 6 0 0 0 24 0 0 0 0 58 68 313 118 0 0 75 72 0 0 2 291 47 0 0 0 0 268 643 37 0 91 0 0 0 213 0 478 25 0 0 0 0 0 55 18 12 0 0 0 0 0 0 0 0 0 96 5 0 0 0 5 59 0 88 0 65 0 51 78 137 29 248 0 0 0 416 0 0 76 637 146 271 0 0 0 74 19 0 191 0 0 0 0 178 0 13 0 0 0 34 48 0 0 0 0 0 0 0 0 0 32 0 15 0 0 0 0 0 66 0 23 0 3 0 0 0 0 0 0 0 0 70 0 0 0 0 0 69 0 0 60 432 83 0 135 0 0 15 0 92 19 1 0 0 0 375 0 26 0 451 44 0 0 0 0 442 0 155 559 0 0 0 382 68 0 0 8 38 0 0 0 0 26 189 9 0 9 49 0 222 0 64 0 58 0 0 0 32 0 0 0 39 331 354 0 0 95 0 0 0 0 0 225 195 78 177 0 311 0 25 0 0 78 189 79 0 7 0 0 4 0 0 0 94 222 0 0 0 293 319 0 0 0 0 6 0 0 9 20 54 0 26 0 215 0 479 336 0 0 0 2 0 0 0 0 0 134 0 0 13 0 0 0 0 244 99 94 0 0 40 78 101 73 386 13 92 0 49 44 0 0 0 0 0 470 0 0 0 0 0 0 0 0 451 4 279 631 0 11 0 0 0 70 0 0 0 0 0 216 0 75 0 84 0 0 7 0 0 0 0 0 0 0 25 0 40 0 0 0 50 0 12 0 57 0 14 0 0 0 294 444 0 0 0 0 0 25 166 0 0 27 0 0 91 0 0 0 0 34 0 198 18 8 0 0 0 19 0 327 0 0 2 0 100 59 38 0 369 0 0 0 0 0 0 0 291 0 0 19 0 162 54 23 0 0 0 378 0 0 0 0 0 52 0 294 168 0 0 0 222 0 0 0 0 255 570 86 0 36 0 80 0 0 524
-1 0 41 82 165 60 554 379 0 71 0 0 0 0 34 364 0 0 0 1 7 0 0 0 0 110 263 0 180 564 0 0 139 0 45 0 0 0 0 11 0 19 0 66 55 131 0 0 12 8 80 0 0 9 400 0 0 0 0 0 228 4 7 167 9 0 9 40 183 446 82 175 0 0 206 110 51 0 0 0 10 0 28 29 0 0 0 478 0 0 0 456 101 140 0 0 35 21 221 0 59 86 150 0 184 0 8 86 0 0 0 600 0 162 0 0 173 316 0 0 17 0 0 0 305 14 0 0 0 0 0 152 265 0 62 16 91 14 69 246 66 0 0 619 0 0 16 103 87 0 30 1 65 49 0 72 0 0 527 114 0 0 0 89 0 0 57 79 270 27 0 65 487 117 0 0 251 358 324 21 92 0 0 0 222 81 73 0 0 18 0 35 35 0 0 0 16 0 106 107 140 0 81 0 105 0 34 13 0 18 99 459 0 0 0 265 0 0 144 0 36 137 343 38 0 88 88 38 0 0 12 349 0 0 73 0 1 0 0 0 0 193 48 0 111 0 0 0 0 0 280 0 47 71 8 0 48 0 149 7 26 303 177 403 0 0 0 0 15 0 0 0 8 246 50 0 7 68 0 6 105 398 0 33 0 395 0 0 0 0 0 32 0 0 395 27 358 123 231 0 0 0 0 2 0 185 64 0 46 140 101 202 92 0 5 0 93 0 4 0 335 17 40 11 0 98 0 243 0 17 162 74 0 163 0 0 0 226 0 0 0 18 7 0 0 195 64 0 0 0 32 0 546 35 53 0 115 0 0 0 247 61 0 44 0 72 0 0 216 0 430 443 15 0 0 0 85 0 35 264 10 277 268 276 14 0 0 0 43 11 0 0 235 63 97 154 24 0 226 9 397 0 0 125 388 168 0 0 7 0 0 72 55 0 83 31 0 0 29 0 123 0 50 90 20 0 57 0 159 119 480 1 45 0 0 0 1 0 130 33 206 0 0 405 0 0 6 15 15 24 52 0 75 64 0 0 288 308 15 24 0 0 35 0 0 0 28 0 0 50 487 190 0 0 66 0 43 0 21 0 17 14 607 26 307 234 138 0 0 0 35 29 394 3 10 0 609 0 200 0 0 296 177 90 4 0 5 116 159 196 226 0 63 0 0 44 4 117 0 109 0 425 2 0 42 0 42 0 163 0 391 15 31 38 0 24 0 0 60 0 21 36 0 18 235 0 19 0 5 178 0 87 295 0 24 292 20 36 0 0 0 0 0 0 0 15 0 127 0 0 0 145 0 0 242 0 250 308 176 0 25 0 24 0 61 0 0 0 0 0 52 133 99 0 149 0 0 0 0 0 159 0 3 84 210 71 47 0 536 1 0 269 0 67 0 0 0 0 0 18 69 0 0 398 18 0 0 80 114 22 0 14 5 0 88 72 291 19 17 0 236 0 75 234 0 0 0 135 66 82 59 0 15 0 8 28 0 239 58 583 87 100 48 0 185 0 104 0 15 59 0 132 262 0 221 0 0 0 47 0 2 0 33 18 39 39 354 13 28 8 0 34 22 177 0 3 0 24 14 263 12 79 19 15 189 101 225 0 0 195 62 54 0 0 32 15 21 42 0 0 0 37 53 28 150 0 0 92 48 127 2 332 350 0 0 74 0 8 0 0 95 2 0 0 0 16 1 0 0 0 0 28 25 0 4 0 159 0 260 0 0 6 0 38 204 79 321 0 196 3 8 10 8 0 0 208 0 0 206 0 170 288 42 0 76 29 0 19 178 0 2 0 16 0 0 3 42 1 29 0 76 323 0 0 0 26 41 0 0 47 0 39 23 30 20 3 0 25 0 0 0 0 12 0 0 19 0 0 124 39 395 146 0 68 85 361 0 0 168 0 189 0 10 0 246 128 0 450 158 0 0 37 14 0 22 36 0 201 1 8 26 0 12 0 0 180 0 0 0 0 0 41 46 132 13 74 33 22 0 0 122 20 0 0 0 106 0 0 275 17 37 84 0 0 0 0 417 175 65 89 0 0 53 249 0 18 0 0 479 49 5 100 0 401 0 0 0 248 0 397 22 17 0 82 0 108 678 2 240 0 0 0 0 79 554 0 178 0 0 11 102 140 69 0 284 0 55 0 72 218 18 427 56 10 262 0 0 18 24 99 9 0 23 620 278 5 152 0 0 0 2 0 45 0 63 0 111 15 0 42 0 185 52 361 0 318 0 82 0 118 352 0 24 0 0 390 10 0 20 0 20 200 6 0 97 55 131 5 0 0 328 0 0 304 21 0 218 0 24 0 543 0 524 503 107 0 57 102 5 0 10 0 7 15 10 102 0 0 161 0 0 0 0 200 0 54 0 170 0 0 227 79 349 0 30 7 224 0 220 97 612 0 0 0 47 0 10 316 10 0 107 0 59 0 0 0 0 387 0 27 0 23 33 218 46 51 3 333 217 354 9 4 37 373 7 47 132 65 23 4 93 0 0 0 0 571 0 0 0 260 46 23 514 0 2 0 39 0 0 4 260 86 14 42 273 386 0 450 69 32 0 0 0 83 0 70 11 450 155 0 24 165 1 92 0 0 65 0 0 20 0 311 0 7 239 59 25 0 74 0 333 0 0 229 9 0 59 29 0 30 0 303 37 0 15 0 0 0 27 0 33 0 302 0 0 9 0 27 183 24 71 212 31 0 222 0 340 0 58 4 0 215 0 14 124 178 20 0 0 0 28 62 255 50 146 104 60 0 0 89 3 14 0 371 0 9 92 0 8 0 0 115 554 15 16 363 86 29 29 191 0 0 63 110 498 391 0 0 75 0 30 278 28 42 17 0 0 200 34 0 210 29 0 0 78 0 0 0 113 0 0 308 14 58 78 0 0 0 0 0 47 0 0 440 0 93 5 61 199 0 0 0 100 1 10 21 202 0 36 0 0 112 0 0 0 4 157 0 1 67 26 351 0 9 154 0 621 0 0 0 0 0 12 452 0 0 0 227 0 40 0 9 0 557 0 30 38 0 0 26 107 74 57 0 0 0 492 0 98 80 0 20 0 21 11 18 33 0 357 0 51 0 4 21 67 36 43 98 0 556 0 134 204 0 74 106 416 1 0 300 143 43 0 97 6 7 0 97 2 0 0 19 0 0 0 0 0 53 0 103 172 140 111 2 0 6 45 0 0 101 24 310 11 0 0 40 38 0 37 77 25 0 0 0 173 47 9 28 0 66 0 7 0 17 0 399 27 0 218 69 66 0 96 168 0 29 54 208 101 270 94 286 2 8 105 77 526 88 0 109 40 99 201 112 7 11 421 49 0 30 0 124 29 76 267 0 4 0 4 5 69 2 0 30 0 0 31 25 0 0 0 71 0 20 0 0 686 16 11 505 0 84 30 0 0 0 3 66 237 1 134 0 173 216 0 2 194 0 267 0 5 0 542 17 0 101 0 186 27 0 431 403 0 0 13 119 0 311 21 432 0 558 98 212 9 0 0 61 0 83 0 10 57 50 0 0 29 0 71 45 0 0 0 94 0 0 0 201 40 164 212 0 0 0 50 69 0 2 0 18 0 129 0 230 0 27 0 123 0 0 55 0 1 0 0 71 0 0 0 90 0 0 167 274 148 214 135 211 0 0 0 504 27 24 84 26 107 59 34 100 97 82 0 0 0 154 34 0 0 0 0 109 23 0 211 345 0 110 0 30 505 0 41 42 0 5 28 0 0 191 152 5 86 0 163 0 10 21 0 14 67 119 5 0 42 90 40 0 27 0 101 547 0 391 373 75 14 0 11 0 39 437 0 96 153 0 0 0 0 162 35 57 36 62 35 512 0 0 193 70 0 19 35 215 42 327 0 0 0 0 37 303 166 9 0 189 162 0 175 261 0 0 7 88 0 0 0 0 0 164 356 339 138 6 3 0 7 0 37 0 1 0 0 379 0 0 0 0 0 0 472 215 11 67 25 134 0 11 0 0 0 11 24 124 52 100 47 0 289 14 60 0 0 0 196 133 0 0 0 391 35 0 67 32 0 16 105 34 153 304 0 0 0 0 31 57 2 0 0 0 21 0 0 54 192 245 250 460 16 17 12 0 554 189 26 142 122 87 107 86 0 1 123 31 0 0 0 0 0 30 0 0 140 0 62 185 4 0 24 52 0 373 0 374 0 137 3 6 0 50 90 100 27 0 247 50 0 43 0 0 161 0 195 104 42 162 391 149 0 0 185 0 0 622 40 44 0 19 12 0 207 26 0 55 144 54 0 0 17 0 113 0 0 401 246 32 0 20 0 34 6 29 98 0 0 0 92 12 29 0 0 7 0 91 41 162 305 68 0 11 0 44 0 482 1 480 112 35 12 96 0 21 23 0 0 0 203 245 0 400 572 0 56 74 9 154 304 225 0 23 0 88 0 0 100 5 31 0 0 0 86 35 14 0 31 27 92 23 0 13 0 0 8 4 0 54 28 0 61 0 81 292 231 5 0 4 0 0 40 45 35 74 521 0 35 0 0 0 0 377 196 29 208 0 0 0 0 60 0 249 0 86 0 0 380 63 0 135 3 0 35 0 429 18 4 0 202 0 153 77 11 0 0 209 19 0 0 0 0 0 30 0 0 525 39 3 121 39 0 0 0 0 18 0 48 281 234 253 0 0 0 206 10 14 45 0 0 258 0 93 20 345 41 2 0 0 192 92 0 97 0 0 0 206 0 0 27 0 19 99 99 56 0 134 11 0 17 105 314 474 0 208 110 0 72 0 482 98 0 0 0 0 30 52 0 7 0 0 0 0 23 478 31 0 43 13 204 0 92 50 0 2 5 0 0 20 57 1 158 0 0 0 113 121 0 36 482 13 0 0 8 92 38 210 40 483 108 104 18 0 46 0 0 0 0 159 6 0 81 0 45 0 51 63 62 0 247 97 0 12 302 0 67 0 70 103 0 24 0 0 138 0 0 9 306 0 112 0 0 0 0 99 260 0 102 0 41 0 0 311 41 0 48 162 0 393 335 46 0 8 0 0 0 49 42 5 0 0 140 49 0 0 0 22 220 189 0 0 0 0 0 64 156 535 344 0 88 216 251 56 30 0 37 97 0 118 40 0 63 82 0 0 0 0 0 45 0 0 579 0 0 0 0 596 49 0 42 0 2 9 0 84 0 447 124 10 0 0 0 9 0 0 0 39 342 0 0 24 51 0 52 0 0 12 0 45 17 0 0 92 0 185 0 0 148 0 220 0 0 0 236 79 0 12 62 244 49 49 0 7 10 0 55 0 0 0 95 0 0 38 133 84 0 0 326 174 320 0 135 15 0 78 70 0 0 0 372 188 0 0 4 343 26 5 275 4 0 67 24 63 0 81 217 142 0 0 14 85 220 0 201 0 94 0 64 45 0 9 0 24 10 0 13 257 0 0 4 0 0 11 18 251 279 181 0 93 56 0 0 312 0 471 104 17 2 0 128 57 9 54 41 47 11 82 111 418 5 0 0 35 10 0 0 0 0 87 137 0 3 49 189 0 135 342 0 0 0 0 0 0 28 209 0 83 137 0 0 598 0 372 122 0 197 28 0 67 0 0 21 380 0 0 112 262 84 0 0 0 0 0 53 513 270 0 0 81 0 0 0 161 0 269 0 291 393 0 0 62 201 279 0 21 0 501 0 3 251 0 0 15 129 0 0 0 24 67 462 94 0 198 132 0 74 68 0 450 439 0 26 0 216 0 0 9 0 85 130 0 12 131 217 96 67 194 17 0 19 0 33 0 354 20 0 60 14 0 322 4 24 174 141 0 278 0 10 0 61 13 164 0 0 6 22 0 46 3 150 0 0 0 251 106 90 106 0 16 148 0 0 25 0 132 28 131 215 81 158 0 83 175 30 0 110 82 81 0 0 0 98 132 19 0 9 76 59 0 14 0 0 64 30 0 2 0 174 5 0 0 29 88 0 73 50 0 0 143 0 54 80 32 413 0 0 0 346 30 312 0 92 226 0 0 287 99 0 437 28 0 242 55 0 512 0 28 0 0 420 173 244 169 1 0 16 0 154 0 0 3 0 35 0 0 0 529 143 37 0 420 249 46 232 23 0 20 2 33 0 178 0 23 685 0 42 0 0 0 0 101 0 177 377 0 4 0 250 192 31 0 0 0 5 0 0 0 23 1 0 661 0 46 0 86 17 45 0 0 0 344 0 0 250 0 0 0 431 3 2 148 352 86 27 139 172 408 15 5 72 0 0 39 91 512 340 593 0 0 0 82 6 96 10 0 208 15 0 0 251 48 21 0 0 368 29 0 116 35 30 195 68 89 11 0 0 177 494 0 31 0 115 43 2 341 64 171 84 0 28 5 0 230 24 111 179 0 0 0 222 24 70 93 229 54 0 73 8 0 153 0 0 0 21 412 41 0 0 0 0 462 32 20 0 82 199 188 0 91 21 117 0 216 1 0 0 16 298 0 8 0 6 38 0 80 57 600 54 88 80 0 0 20 5 0 32 42 0 38 0 224 331 269 55 25 0 0 0 292 0 0 0 39 0 18 43 11 0 113 39 428 0 550 251 0 163 35 0 122 325 8 3 190 0 15 50 6 144 65 0 0 32 35 100 135 7 19 60 132 0 0 292 16 30 0 93 166 178 0 77 0 0 3 5 71 0 0 0 39 0 0 46 0 38 7 227 25 480 19 322 351 235 188 602 0 25 0 3 0 0 0 150 0 0 72 0 0 0 14 0 0 19 17 173 0 479 60 0 12 54 0 0 100 222 0 0 0 0 278 0 394 0 10 35 120 0 0 0 6 0 36 8 183 64 17 207 0 124 60 320 391 0 53 534 0 0 284 0 175 200 27 47 0 187 0 31 17 40 16 244 311 0 0 37 0 0 199 623 45 19 0 149 11 67 188 36 0 387 224 81 50 51 0 3 16 0 482 0 384 0 66 31 0 0 33 29 267 0 43 103 48 202 69 68 0 88 232 50 14 0 170 20 0 31 72 0 0 0 0 0 0 3 0 187 0 0 0 0 136 8 24 0 15 0 345 33 0 0 292 17 0 0 0 13 12 117 0 0 23 373 216 214 0 0 0 0 40 68 300 21 214 0 29 22 0 32 40 72 1 0 0 400 38 0 289 0 0 17 122 37 6 181 0 41 0 0 0 238 0 0 36 45 0 0 0 17 483 0 4 9 57 40 93 40 154 0 84 112 22 21 0 0 110 0 0 92 0 0 33 33 12 0 0 221 0 0 22 0 8 10 68 392 52 228 197 0 141 0 26 338 0 122 79 0 80 59 12 18 0 0 0 0 0 88 0 18 73 153 0 0 0 104 53 64 165 105 465 94 0 10 0 0 0 0 75 0 30 0 0 0 0 81 28 29 1 184 0 0 0 0 0 0 27 191 0 0 0 0 213 37 0 170 0 36 0 35 0 152 50 0 0 0 213 0 0 0 0 3 117 84 514 196 0 0 0 16 168 485 0 60 0 0 0 0 46 0 0 8 0 437 424 0 6 0 17 122 7 27 0 0 0 0 0 0 0 0 0 33 0 26 0 0 0 0 52 0 47 0 0 296 431 0 0 482 0 62 100 105 5 285 0 0 0 50 0 60 0 8 94 0 0 212 0 178 65 123 257 302 0 0 0 3 0 0 463 306 170 0 59 263 0 574 194 318 0 74 0 40 0 0 135 46 0 0 57 48 137 10 0 8 248 0 0 40 404 0 0 9 27 0 221 70 0 240 471 0 0 24 87 125 0 0 270 189 166 107 75 0 44 0 0 5 449 205 0 7 249 175 0 0 98 22 3 16 164 0 432 0 49 0 73 0 0 36 4 0 0 36 89 0 0 0 0 257 0 172 20 0 356 13 12 0 143 0 19 0 0 198 0 207 0 0 9 0 101 0 0 0 0 0 66 54 0 99 272 214 0 0 0 7 0 0 262 86 0 0 0 0 0 150 24 0 61 0 255 683 47 17 0 0 0 0 16 57 11 0 16 0 0 0 77 94 0 161 8 326 136 0 186 404 0 153 0 48 59 119 0 248 15 0 71 69 75 231 119 4 0 27 13 18 0 151 120 0 0 0 0 0 0 0 61 219 0 0 0 12 0 8 37 0 0 8 0 128 84 14 369 0 0 0 79 0 552 165 0 2 0 60 399 0 0 0 451 6 249 22 0 0 0 0 0 0 100 177 138 0 86 0 144 0 0 0 155 7 0 0 2 17 0 0 0 156 261 0 0 0 66 0 57 95 626 21 0 21 31 105 0 0 0 178 28 0 0 3 0 482 0 0 391 0 18 25 0 10 6 62 268 0 0 0 0 0 19 0 0 12 12 0 0 0 21 12 2 16 61 64 83 0 0 0 31 0 0 0 0 93 0 0 0 69 56 58 85 25 0 0 0 0 0 0 30 246 0 532 376 0 0 407 342 63 168 113 14 0 213 63 15 10 42 0 17 0 0 0 199 0 0 0 21 214 78 0 0 118 75 6 173 147 44 7 256 19 0 0 0 0 0 165 475 0 0 486 41 0 0 34 17 74 0 0 0 0 319 0 182 0 387 18 176 56 0 0 0 100 0 0 0 0 0 0 0 49 0 37 0 0 20 350 0 0 12 0 305 13 11 34 52 0 50 140 0 332 270 0 30 63 11 0 0 169 0 0 0 9 0 1 0 316 535 0 182 31 19 0 82 37 0 0 22 49 0 0 227 29 12 0 28 0 0 0 48 18 0 14 25 0 21 40 0 216 0 0 119 0 16 68 0 31 193 265 0 1 2 0 0 173 363 218 0 0 122 0 3 0 125 43 0 0 71 0 0 0 0 4 31 0 0 38 0 35 4 0 0 147 428 207 381 0 0 12 226 167 0 372 335 86 0 0 54 0 44 0 103 0 56 66 0 36 1 0 0 0 0 338 26 0 28 672 268 295 0 474 17 0 34 254 0 69 8 0 15 0 328 26 8 260 0 0 0 51 450 188 43 252 37 136 0 0 336 0 213 152 19 3 27 0 213 154 13 219 102 60 20 76 112 53 0 77 553 221 0 594 9 0 483 46 199 498 0 182 434 0 0 0 128 75 0 0 46 0 65 0 108 0 294 78 0 0 0 0 0 73 24 41 7 0 0 0 29 0 0 204 362 0 0 58 26 67 0 155 27 31 31 105 0 0 1 0 0 47 86 118 39 0 355 0 56 0 227 131 0 533 46 271 29 4 6 59 292 106 230 18 0 50 0 0 36 239 0 0 5 0 11 0 0 9 0 0 82 184 0 0 94 0 68 0 0 10 0 0 0 0 177 7 52 18 47 242 371 255 89 0 11 10 36 0 0 61 15 251 48 0 196 58 7 55 0 0 0 6 0 2 0 83 167 45 46 0 0 0 0 0 29 221 18 0 16 49 0 10 111 15 200 14 36 13 127 40 33 0 0 0 191 0 151 66 0 0 0 86 48 0 0 5 0 0 57 4 75 0 74 76 0 0 0 422 3 5 57 0 0 62 53 193 0 295 48 6 54 387 0 129 0 67 0 10 0 242 23 309 17 1 22 292 389 0 0 17 16 34 0 0 258 7 367 0 412 115 0 126 3 24 0 0 308 0 193 0 53 1 62 13 42 31 0 35 1 0 68 5 3 0 0 59 272 10 0 217 136 511 286 50 34 0 92 344 38 0 59 94 0 9 0 251 0 30 0 8 0 173 230 185 0 21 63 0 0 0 212 393 0 111 54 0 0 14 358 92 45 26 126 7 26 30 0 0 16 59 1 0 2 78 0 6 24 0 36 0 57 124 0 10 0 0 0 24 0 0 309 156 5 23 0 429 65 304 20 0 207 601 34 254 22 379 17 0 418 0 0 21 83 247 43 242 0 0 39 0 534 0 450 38 468 384 0 223 0 304 0 0 0 6 0 13 304 0 41 6 82 0 0 0 132 0 2 0 19 0 476 176 68 0 16 285 0 0 342 0 0 194 0 139 7 17 0 39 372 1 2 82 0 0 7 0 0 0 68 0 227 0 0 0 17 0 0 0 38 0 84 19 147 205 332 86 161 98 0 133 0 21 0 0 0 0 0 80 0 0 54 0 89 1 30 0 2 0 291 478 0 39 0 97 39 0 83 0 0 0 1 0 18 0 84 72 4 0 109 0 35 0 303 23 0 73 97 0 160 28 0 385 10 241 10 17 39 169 0 0 49 76 0 40 0 0 0 267 0 0 18 70 2 164 110 0 378 0 0 0 94 0 0 11 0 273 8 0 102 123 249 464 109 0 70 0 0 0 5 1 355 90 80 26 0 5 0 0 0 108 0 10 38 0 0 0 362 63 0 0 12 123 51 34 97 45 290 35 223 16 49 0 1 4 40 0 0 0 0 98 181 0 12 170 67 461 416 257 0 20 76 9 68 0 0 14 75 32 4 56 29 0 0 0 0 0 207 0 0 486 105 18 504 0 9 0 0 0 0 0 141 0 52 0 214 0 19 415 257 96 0 0 0 0 0 100 7 56 5 0 8 14 64 0 137 0 142 0 0 135 0 99 66 26 1 0 16 472 100 0 78 18 5 0 131 46 0 25 0 139 0 3 0 596 0 474 271 0 0 9 201 0 89 0 65 0 0 250 2 81 105 10 32 61 0 507 0 146 57 0 0 52 0 91 530 0 0 0 0 387 62 317 6 98 107 284 0 107 135 0 34 0 58 373 0 0 10 68 54 6 153 2 9 224 0 0 16 74 28 0 35 0 0 0 0 13 229 9 15 0 387 0 175 0 0 0 6 13 0 0 133 9 0 371 569 328 143 0 100 0 0 0 0 0 477 0 24 0 0 73 41 32 150 0 58 43 0 0 0 2 0 547 143 33 29 0 0 82 0 442 0 244 0 10 0 57 398 0 0 0 21 348 6 124 40 281 40 0 0 0 122 197 236 110 0 0 0 0 42 142 0 46 121 33 0 400 348 7 108 0 487 0 0 0 0 78 116 1 0 38 17 53 0 0 465 0 8 440 0 0 0 0 0 0 0 0 14 0 501 0 0 0 4 35 13 0 0 109 0 98 0 453 54 0 0 62 0 34 0 0 0 138 0 16 77 98 0 106 0 84 0 154 92 0 0 157 0 0 0 0 0 25 266 69 0 400 20 0 0 0 0 153 16 0 2 45 10 0 6 44 16 0 126 0 223 10 617 0 0 0 27 267 273 515 402 0 0 234 0 0 0 44 0 0 0 88 174 0 20 0 0 0 238 331 1 5 171 0 24 28 0 0 0 0 7 284 0 0 15 216 0 115 11 0 0 0 117 234 6 76 0 0 0 0 63 147 191 0 13 0 236 66 0 0 499 2 0 109 65 12 0 0 314 606 0 0 0 270 10 479 0 6 180 47 68 4 179 0 0 342 0 15 0 0 189 336 3 0 102 10 43 351 0 0 119 16 0 0 0 33 38 159 0 0 0 0 108 0 0 17 88 13 184 99 0 16 0 155 273 115 249 0 0 399 26 0 0 0 543 251 376 0 0 51 150 0 11 0 0 0 310 3 64 147 61 261 0 26 0 0 6 0 16 433 15 0 0 0 0 7 20 0 308 81 66 0 0 117 245 0 0 0 1 224 38 81 0 0 34 77 345 110 0 0 0 161 0 181 140 0 0 128 20 211 0 61 0 23 44 2 0 14 0 623 144 162 33 0 0 7 0 7 140 15 76 25 45 0 0 9 15 131 0 13 109 0 4 0 24 393 88 158 211 0 0 0 15 41 482 0 0 203 216 0 32 443 78 50 314 20 0 93 125 0 0 622 435 81 0 0 120 75 0 0 0 81 0 0 198 0 70 71 27 0 5 0 31 343 0 0 508 0 0 18 0 0 0 0 3 10 282 26 0 269 15 0 0 264 0 0 88 258 21 178 460 0 18 0 165 0 0 0 73 0 132 85 0 0 0 73 0 125 0 0 151 3 0 67 25 0 41 77 47 62 25 30 0 113 117 0 89 408 0 0 0 142 69 0 68 0 10 0 3 0 28 41 33 90 156 0 0 2 0 78 0 0 0 59 266 280 1 0 209 0 22 130 225 33 15 82 0 0 6 98 2 53 0 396 0 0 14 0 165 0 0 0 30 522 0 111 0 0 249 0 0 0 0 82 6 0 0 43 79 10 296 0 41 0 0 18 0 106 0 46 0 0 238 0 214 0 0 222 16 71 0 0 39 64 69 0 197 0 0 0 0 30 66 0 0 492 0 9 0 0 0 42 84 194 97 1 124 0 127 41 279 0 303 16 0 221 7 9 220 0 0 0 44 27 4 144 0 0 51 108 0 0 0 0 0 63 61 0 0 0 0 193 201 13 254 46 394 253 47 0 0 0 75 559 0 78 0 0 0 102 347 0 0 23 35 93 0 0 0 97 24 261 59 150 0 26 60 198 0 0 327 391 0 48 0 194 0 483 144 8 7 0 66 56 542 7 0 9 0 370 15 0 0 0 0 82 50 0 0 0 169 26 0 491 81 196 490 38 280 272 0 0 18 17 12 0 16 13 104 61 0 18 570 2 0 42 0 0 34 8 0 15 36 0 88 64 0 39 264 228 0 0 13 7 0 94 5 0 36 9 0 80 0 256 14 309 198 0 134 16 13 88 0 0 57 373 68 246 672 101 221 83 0 2 2 108 82 31 1 60 65 29 18 0 0 8 66 0 269 38 0 106 0 0 53 0 102 0 0 0 213 5 18 0 21 9 0 565 0 71 80 12 441 0 298 52 2 30 0 269 456 64 21 252 49 534 461 236 17 49 132 0 0 253 171 0 29 0 0 0 17 0 0 1 299 0 0 104 63 154 411 113 48 0 0 46 106 9 0 11 306 124 0 0 73 244 35 122 6 0 0 0 202 29 0 0 47 0 0 65 14 503 0 96 0 69 0 0 0 0 28 0 0 0 600 0 15 39 15 498 72 1 0 102 0 230 190 34 0 310 0 0 0 0 0 0 0 0 0 218 4 55 0 50 0 401 0 0 0 212 0 265 0 0 168 148 0 41 0 42 0 0 125 228 18 65 0 153 0 72 84 56 0 0 0 0 111 0 0 81 0 456 3 0 7 30 0 259 28 106 0 0 43 0 0 0 0 221 138 16 1 13 390 391 2 0 0 21 0 257 66 150 75 0 11 168 0 0 154 440 0 7 42 0 0 0 0 0 78 33 0 44 45 24 0 198 0 86 67 265 0 0 0 97 0 275 2 0 15 0 369 432 0 0 14 438 0 418 103 327 116 51 0 0 0 0 35 87 105 0 70 0 274 49 234 58 82 0 0 226 51 0 679 39 0 0 12 31 38 27 29 135 66 144 1 18 0 61 108 0 129 14 0 46 306 49 119 0 326 0 0 0 38 0 0 382 40 1 0 29 590 126 0 12 120 0 0 0 17 193 39 45 222 47 202 0 0 0 32 0 0 0 0 0 102 128 0 71 134 0 0 36 129 308 31 0 0 0 327 0 0 94 26 0 23 0 0 0 0 0 0 285 560 0 14 0 0 0 11 0 0 0 481 181 0 30 0 0 0 56 331 62 138 563 2 0 0 0 8 34 7 0 0 0 19 20 197 0 126 104 320 9 0 297 50 1 0 0 22 0 8 27 0 60 0 159 0 396 4 0 21 0 106 0 49 0 0 13 266 512 0 473 253 0 290 0 14 73 57 84 306 0 180 130 0 0 27 0 0 443 0 0 0 99 21 264 34 27 0 148 0 390 25 312 0 0 126 0 154 59 23 163 0 0 147 41 46 0 37 27 0 249 117 4 64 555 0 0 140 0 130 0 101 32 118 9 28 7 39 574 356 0 53 51 0 65 17 297 0 0 238 0 0 0 5 0 193 399 0 219 0 0 0 121 0 0 0 291 149 0 0 22 0 25 0 526 44 331 0 57 0 96 0 1 537 93 26 19 152 0 0 9 21 88 70 48 0 127 353 20 159 93 259 0 190 137 225 21 9 0 0 126 318 24 13 0 16 0 468 115 22 7 221 219 0 27 0 0 0 109 371 64 0 0 12 390 0 0 0 0 0 0 0 0 0 0 226 119 287 407 0 0 0 0 8 184 0 0 55 48 0 0 526 0 2 0 90 122 19 0 17 0 0 0 235 0 0 0 308 0 0 346 213 2 249 201 88 0 0 71 141 28 0 0 27 0 0 320 0 1 210 182 0 0 117 59 27 0 0 68 0 459 16 88 6 119 49 0 0 20 7 0 183 27 0 65 217 33 0 465 0 121 13 63 191 20 99 0 345 6 156 0 0 49 90 0 80 0 0 1 316 34 57 0 105 116 1 0 0 101 80 19 0 0 0 10 19 439 176 9 51 54 0 15 92 75 0 0 0 124 29 0 0 0 63 69 0 14 486 189 68 44 12 11 0 0 0 0 0 0 338 17 0 176 148 610 205 0 38 232 0 647 0 72 29 28 342 0 0 95 0 1 39 0 0 0 57 307 238 0 453 9 0 0 37 82 14 13 17 185 62 0 163 0 226 53 0 0 0 0 3 238 59 13 0 0 256 0 5 3 0 4 140 22 33 3 0 432 420 81 282 0 181 0 120 250 0 0 0 603 45 69 0 41 222 127 0 0 79 0 0 0 297 106 0 0 69 99 0 0 30 481 0 61 19 0 0 46 0 473 46 0 204 71 0 44 309 0 106 29 119 43 10 128 317 0 36 136 0 271 0 196 17 74 187 158 2 378 78 43 0 122 349 169 0 0 479 11 130 372 79 28 0 50 61 0 0 88 36 479 35 48 0 0 212 0 394 33 5 102 0 0 0 0 42 0 55 0 48 8 5 0 0 2 0 23 0 119 0 0 66 104 0 292 0 71 0 0 0 4 0 93 0 0 0 0 187 457 9 0 161 495 4 0 247 32 0 47 30 0 115 0 59 0 181 278 27 524 0 61 0 0 204 22 22 0 0 0 126 76 0 168 2 0 0 0 48 18 0 6 0 147 0 0 19 0 130 50 14 0 0 212 92 252 56 216 0 293 48 34 358 0 0 114 4 294 0 0 84 0 0 0 0 17 0 0 32 0 0 281 98 0 51 11 0 31 290 0 0 132 0 10 0 0 156 0 178 9 0 0 28 430 53 0 65 152 238 65 105 71 202 490 0 0 22 0 0 176 83 81 42 32 8 0 206 302 61 0 0 0 167 0 145 242 0 0 0 0 27 0 17 0 366 130 0 9 0 20 4 124 0 0 0 218 11 59 361 156 0 0 24 50 57 4 0 210 101 431 30 300 0 0 133 100 39 20 189 178 13 320 10 0 0 104 0 8 37 0 16 0 0 0 168 0 0 40 163 13 0 0 0 72 0 0 22 0 0 32 0 76 0 350 128 0 0 3 64 20 29 0 333 209 46 0 0 0 27 244 46 0 0 0 2 137 469 317 152 194 220 605 11 0 0 39 0 1 478 226 0 389 349 0 0 252 4 0 0 29 25 141 0 37 8 440 0 25 0 17 0 88 0 68 69 38 38 0 0 0 104 278 0 39 0 194 161 329 43 59 0 0 0 0 13 0 0 0 23 208 283 52 0 0 0 464 65 0 3 313 248 268 0 0 160 140 0 0 0 339 13 352 0 63 33 157 0 0 0 0 25 6 0 0 48 0 73 366 540 0 391 32 98 0 246 110 7 625 0 444 0 49 34 4 38 0 19 88 102 178 52 36 0 472 11 380 0 18 6 266 0 683 283 0 107 0 3 0 154 79 192 46 156 34 0 0 468 0 50 56 59 599 10 101 0 23 189 382 95 109 55 0 225 149 0 0 68 92 69 0 0 0 79 0 0 27 391 0 34 0 0 0 29 0 0 0 0 0 0 392 0 0 289 81 0 130 0 25 0 110 46 0 68 0 219 435 0 518 0 230 55 0 10 177 0 17 0 89 0 15 113 460 0 0 0 0 246 0 147 0 5 0 21 0 0 0 0 0 0 0 401 0 68 59 49 130 37 0 0 0 15 7 3 134 264 0 0 333 291 0 23 17 0 21 0 0 65 30 0 0 0 67 426 0 228 0 3 61 0 0 0 580 8 154 56 0 65 17 89 38 0 0 46 13 0 392 0 0 0 0 0 8 26 202 28 84 0 127 0 41 194 0 8 16 4 0 41 31 12 293 0 0 0 0 685 68 44 0 0 335 309 0 0 0 0 0 52 0 0 0 30 7 193 0 0 34 13 0 0 0 574 0 49 66 37 0 11 93 0 13 92 0 24 0 0 0 63 177 360 42 142 366 0 0 623 53 24 135 358 146 42 528 425 0 384 0 82 343 2 0 0 64 0 4 39 34 0 12 72 11 0 0 0 2 37 87 104 0 0 42 0 3 24 0 0 268 0 14 194 0 255 316 1 56 599 291 47 32 91 12 0 104 490 191 28 0 0 3 339 0 0 53 0 35 0 12 284 0 0 0 0 6 4 0 0 13 0 0 355 427 85 267 75 19 0 0 0 137 0 8 113 0 8 422 3 4 125 0 0 0 155 4 146 0 158 0 146 0 216 0 0 111 3 88 0 18 8 12 0 0 0 0 124 0 176 234 68 10 2 0 0 450 90 551 10 0 0 242 0 0 0 250 0 104 0 0 26 129 260 188 548 0 165 92 44 2 3 355 0 0 120 0 0 164 0 12 9 131 0 9 16 12 0 0 0 163 0 68 13 0 114 143 32 0 323 0 175 5 0 0 62 0 0 7 0 255 0 175 14 336 0 31 0 8 222 0 29 115 0 6 0 105 73 0 0 25 0 190 0 0 0 0 512 321 0 0 1 0 83 57 0 0 0 20 0 0 35 110 177 137 6 13 9 0 97 167 29 188 258 229 105 0 0 0 0 3 366 11 36 0 0 90 0 0 0 499 48 0 8 0 0 29 0 0 31 0 174 277 15 164 0 0 153 0 157 0 110 14 164 314 2 6 0 0 239 0 111 357 426 0 0 191 196 119 0 0 0 0 79 0 27 84 0 0 12 207 32 72 293 6 46 12 207 0 135 49 0 42 290 178 10 0 322 0 2 520 0 0 0 411 0 0 0 74 69 65 0 0 0 270 124 20 347 0 34 0 17 0 19 10 170 51 41 37 18 304 0 337 74 142 0 0 101 0 78 4 399 410 0 100 0 0 319 0 0 25 48 62 0 455 0 0 8 0 13 0 0 48 0 0 0 368 145 163 0 253 4 17 0 0 240 0 0 0 124 142 78 0 16 52 46 4 68 0 365 89 6 0 0 195 31 59 0 0 29 0 0 0 0 33 88 31 0 0 3 99 28 104 65 496 0 397 185 0 0 0 11 319 28 0 58 32 348 0 0 0 0 0 237 579 0 0 0 0 49 27 542 32 0 63 17 0 0 0 15 253 0 38 81 54 105 3 61 26 218 0 0 138 121 0 25 15 0 212 49 19 33 95 61 0 200 45 0 234 107 6 29 8 180 0 45 12 231 259 9 0 0 302 0 63 16 211 0 0 148 192 54 350 57 121 0 44 0 310 524 238 0 7 187 0 89 8 109 170 0 0 47 0 72 101 77 0 52 0 0 0 22 0 163 0 67 0 193 87 0 0 44 0 37 91 0 5 0 0 0 10 64 0 0 87 0 0 5 110 0 0 135 0 0 0 0 0 142 0 328 503 306 3 0 159 0 0 20 0 129 115 0 0 227 0 64 73 155 0 25 123 367 286 350 0 0 0 256 15 42 10 262 179 0 31 0 5 310 2 18 220 124 194 0 110 48 47 371 0 0 128 203 130 163 234 0 9 306 0 0 0 0 0 142 15 0 402 0 59 9 53 11 138 0 0 23 332 0 0 67 0 63 283 248 0 0 436 88 0 300 5 112 52 0 0 0 0 4 4 0 123 0 0 0 26 69 401 0 12 0 29 63 17 0 19 0 5 148 0 53 90 0 12 0 45 0 25 0 0 0 0 0 429 6 0 0 0 292 0 0 0 14 247 0 0 0 143 97 134 94 0 0 289 58 0 2 0 0 0 0 0 0 103 170 27 0 0 0 35 0 0 281 0 0 165 59 0 53 59 0 0 25 115 18 102 0 0 0 0 127 18 0 67 421 0 84 110 0 0 23 319 0 0 13 0 0 19 0 102 0 498 0 0 160 14 332 0 0 64 0 65 0 0 31 13 18 0 44 0 3 7 442 325 0 527 30 45 0 0 0 4 0 77 68 0 204 4 202 0 95 50 0 29 68 0 160 53 40 0 3 89 0 28 416 0 20 304 23 0 76 0 10 19 0 0 0 388 0 0 383 0 97 150 0 0 0 83 29 445 0 0 43 7 172 59 141 19 0 0 204 335 0 0 0 5 94 0 440 375 152 0 0 530 0 105 241 84 0 0 204 39 0 46 0 0 18 210 293 0 522 0 28 197 7 31 487 0 0 0 51 0 55 0 186 606 35 0 35 7 348 181 0 169 0 0 0 0 0 234 0 30 0 0 206 210 30 11 4 0 100 0 0 0 84 0 0 0 0 3 0 0 0 0 0 91 4 31 0 0 0 133 0 475 24 0 23 99 549 140 35 0 0 236 0 182 42 153 245 0 0 0 419 0 8 0 0 13 0 208 0 83 0 0 11 0 3 0 21 74 21 20 0 0 0 0 0 0 35 187 0 133 591 0 259 0 662 0 159 0 0 150 0 533 0 0 14 0 0 0 68 498 233 78 29 33 61 10 76 0 103 56 104 0 191 0 40 0 103 0 442 34 11 0 156 0 0 27 0 232 280 51 0 270 45 16 12 0 0 85 233 87 87 275 16 0 0 0 0 146 0 0 0 0 0 115 482 188 269 250 0 13 315 515 176 123 77 228 39 0 248 532 18 1 22 0 0 0 57 0 20 148 167 0 44 0 31 119 0 0 60 175 77 7 144 67 0 0 153 332 44 207 0 69 3 55 0 93 6 0 34 182 0 0 29 0 0 198 0 0 0 0 72 0 16 0 0 238 3 163 0 0 220 0 117 12 0 186 0 0 0 67 479 291 87 106 182 0 151 0 21 0 0 0 0 23 33 7 178 0 9 0 201 0 0 25 43 0 199 0 31 49 124 40 0 311 169 0 0 0 0 0 50 433 93 359 154 22 14 2 0 58 15 61 0 0 268 85 0 0 26 0 0 269 115 0 0 13 138 0 0 0 0 0 0 33 30 0 342 0 0 36 0 0 0 0 564 19 87 0 85 23 88 19 108 0 0 0 34 0 0 28 0 0 0 66 0 440 0 3 0 0 106 27 485 153 141 0 39 0 80 314 290 0 106 0 0 0 0 200 0 15 34 0 0 0 45 30 21 306 0 0 89 0 90 0 0 104 235 0 305 26 0 22 5 113 398 42 0 0 7 34 0 0 0 148 94 98 0 0 153 0 0 0 9 0 0 0 85 0 0 0 102 424 0 0 76 0 0 206 487 320 0 220 22 66 0 428 193 39 328 51 389 196 0 41 0 171 41 124 0 0 46 5 1 0 0 58 49 12 167 0 0 34 33 5 95 0 0 153 0 98 0 57 0 0 0 35 151 72 5 114 63 51 39 85 170 0 0 0 0 72 6 12 0 74 50 83 48 590 0 370 0 0 21 266 41 4 0 446 318 0 0 74 0 0 0 50 23 29 390 0 67 74 182 0 58 0 0 0 109 163 43 24 0 0 0 67 90 77 283 14 29 185 0 0 0 47 335 426 0 0 133 67 147 12 305 43 111 21 107 87 34 0 112 76 0 149 328 171 0 304 0 0 0 168 0 77 36 0 110 10 98 18 0 0 84 0 0 0 43 503 0 0 0 0 0 0 101 26 63 49 260 0 374 1 30 65 0 0 0 300 242 121 11 252 65 484 50 5 432 0 0 21 27 0 0 127 0 199 0 0 251 233 465 75 48 0 0 0 78 21 0 87 34 0 55 122 613 372 0 0 0 0 436 8 28 166 124 0 328 0 0 279 9 217 136 0 0 66 113 16 0 0 0 0 120 84 7 2 0 100 0 0 0 558 282 0 58 0 543 475 0 0 214 57 21 89 0 74 61 0 0 4 0 299 103 0 0 233 0 29 0 41 0 0 337 0 0 65 0 4 0 23 47 0 0 5 72 75 0 84 119 37 4 0 0 11 0 32 1 164 242 6 0 210 0 104 0 0 0 98 23 294 0 36 0 48 0 26 444 43 0 0 31 339 0 0 13 0 0 28 208 27 0 269 0 0 0 0 0 499 11 52 0 13 54 39 36 0 0 14 33 0 0 0 425 80 28 15 34 84 0 0 0 0 572 106 430 0 0 233 0 3 0 0 297 0 0 0 280 24 0 91 0 0 0 23 112 482 0 0 40 196 616 67 1 0 105 72 149 8 103 139 75 0 150 0 111 14 0 0 0 0 94 0 231 11 5 0 0 159 288 0 33 155 75 0 0 183 314 266 7 18 10 0 0 7 1 47 0 244 0 0 0 0 0 56 0 4 0 125 36 142 357 105 0 73 171 0 0 229 187 0 80 0 44 98 62 13 124 54 112 325 0 1 25 0 0 98 0 7 0 19 181 440 0 565 82 0 0 0 294 99 2 40 105 87 3 0 0 234 10 2 99 0 0 139 0 0 0 0 0 0 0 0 0 28 0 15 0 20 35 235 0 28 121 9 244 66 62 54 32 0 224 0 65 14 196 19 117 9 101 0 0 60 0 0 0 81 31 42 80 0 0 333 0 0 0 113 56 15 115 0 0 0 14 261 0 0 193 117 76 39 7 47 0 294 208 102 136 300 439 0 0 29 0 143 29 283 139 0 0 39 39 156 0 579 39 0 18 272 1 0 52 91 0 237 0 0 23 43 0 101 0 210 0 0 176 164 35 61 0 128 20 0 11 14 0 0 114 0 16 46 78 150 12 0 89 35 102 0 0 10 51 0 0 542 52 234 0 22 0 0 274 251 0 185 49 23 35 514 0 62 0 0 18 91 0 80 9 0 391 254 15 45 72 52 337 0 113 6 2 0 204 33 125 19 0 0 0 0 211 34 18 0 0 36 0 0 243 173 89 0 0 124 14 202 25 65 0 0 36 7 165 35 61 107 27 32 10 2 173 134 0 563 68 245 0 40 12 120 0 13 0 288 79 105 5 31 316 0 497 0 0 0 0 3 32 255 0 45 0 98 0 171 0 0 0 0 0 0 73 15 0 0 241 14 481 0 0 61 26 467 0 0 85 0 30 74 0 47 0 0 1 309 6 0 67 29 168 118 0 71 73 310 10 0 101 0 0 231 24 0 106 5 54 318 17 0 151 0 285 0 476 0 184 0 0 55 0 0 3 0 271 78 0 0 0 0 9 389 60 0 0 0 0 47 0 0 0 488 0 0 92 0 345 10 401 0 434 128 336 0 3 0 13 425 0 587 64 12 0 0 10 334 86 0 74 161 0 0 0 185 0 147 105 0 10 72 139 13 79 149 205 0 0 462 0 69 82 202 474 61 0 0 0 77 0 0 28 33 72 53 595 213 0 0 0 157 116 134 0 0 0 0 262 272 0 507 0 526 0 19 0 2 0 435 0 108 64 32 81 0 79 315 455 14 0 0 68 2 0 2 0 207 0 20 216 33 13 4 0 29 27 59 0 66 2 0 0 0 0 184 0 317 24 21 0 47 0 7 0 0 0 31 153 365 178 0 0 0 0 0 27 4 312 48 0 0 0 0 290 646 122 84 34 52 29 30 315 0 411 41 0 0 0 11 15 76 0 103 0 71 15 84 89 61 25 28 0 0 2 28 84 0 0 0 12 144 0 161 4 52 67 110 112 181 0 198 15 386 25 0 249 484 211 269 0 59 0 165 55 0 215 44 0 0 31 241 0 0 0 0 0 0 124 0 0 0 0 0 0 0 28 32 76 0 0 24 0 0 3 0 261 62 0 234 118 0 29 65 0 0 78 0 0 80 0 0 24 45 0 0 0 15 0 537 116 0 48 79 0 0 61 100 0 0 0 0 0 337 3 8 0 464 27 0 0 0 0 381 0 4 390 0 0 9 366 84 0 44 65 100 0 68 25 0 0 250 67 0 25 134 0 235 59 65 81 6 0 0 0 112 0 20 0 15 88 553 0 0 139 0 0 0 0 0 261 195 138 304 0 247 63 145 15 0 105 135 79 0 17 0 48 0 0 0 0 148 320 13 0 15 240 367 6 1 35 0 0 0 18 29 54 40 0 0 0 298 113 482 381 0 149 0 0 0 0 0 0 0 161 115 14 69 0 12 0 20 384 265 205 0 0 98 104 152 0 355 228 0 0 0 67 0 0 18 41 0 481 123 0 0 43 3 0 0 67 383 24 407 422 48 0 0 0 27 225 14 12 0 1 0 15 42 118 110 168 0 0 76 0 5 50 0 0 0 0 20 0 0 43 0 4 0 0 0 75 21 52 80 0 0 89 219 460 11 177 0 0 81 158 208 0 40 0 26 0 0 0 18 0 0 33 0 32 271 47 66 0 41 43 0 0 0 0 53 13 156 110 502 36 286 0 3 0 0 0 0 0 267 0 69 0 32 19 96 4 35 0 0 411 0 0 0 0 0 105 19 320 213 0 0 66 243 0 63 63 30 213 605 69 7 473 0 57 0 284 423
1 0 0 1 40 0 451 402 0 0 0 0 0 15 0 269 0 0 0 0 0 0 0 14 0 121 278 0 198 494 0 0 103 3 8 0 0 0 0 0 0 0 0 0 0 0 0 0 28 0 87 0 0 0 267 0 0 51 0 0 0 0 32 93 0 16 0 26 103 433 0 41 0 12 133 62 110 0 5 0 0 0 0 51 0 28 0 450 0 0 0 379 125 48 0 0 0 0 57 100 0 46 113 0 153 0 0 153 0 0 0 594 0 181 0 19 107 294 0 0 0 0 0 0 0 0 6 0 119 0 0 117 109 0 0 0 96 0 0 203 0 0 0 595 0 52 74 0 88 0 12 0 0 0 0 74 0 0 523 41 0 0 0 0 0 0 41 50 294 6 0 19 622 130 0 0 198 389 367 0 3 0 0 0 180 0 197 0 0 0 0 0 0 0 0 0 132 0 119 93 68 0 10 0 0 0 0 0 0 0 54 441 0 0 0 344 0 0 112 0 0 102 354 0 0 52 0 0 0 0 0 362 0 0 84 0 0 0 0 0 0 205 0 0 60 0 0 0 0 0 166 0 7 0 0 0 20 0 0 16 42 277 175 480 0 0 0 0 0 0 19 0 0 222 0 0 39 4 0 0 90 453 0 0 0 161 46 0 0 0 0 15 51 11 483 0 331 96 222 145 0 0 63 0 0 181 66 0 62 61 0 250 19 0 0 0 67 0 0 0 194 23 75 0 0 0 0 62 0 0 88 14 0 169 0 0 0 265 0 0 36 0 0 0 86 158 4 0 0 0 0 10 435 0 0 0 81 0 0 0 268 0 0 0 0 0 0 0 116 0 514 351 0 0 109 0 2 0 0 254 14 277 307 275 45 0 0 0 0 0 0 0 83 0 1 169 0 149 255 0 355 0 0 133 415 209 0 0 0 38 57 100 7 0 21 0 0 0 46 47 119 0 0 100 0 0 0 0 0 47 451 0 0 0 0 0 0 0 0 2 176 0 0 442 13 2 0 185 0 0 0 0 0 0 0 0 189 371 11 0 0 0 19 0 0 0 0 0 0 0 607 185 0 0 13 0 0 68 0 0 0 22 582 0 165 203 172 0 0 0 16 42 256 0 0 0 474 0 251 0 0 281 138 0 0 0 0 0 144 6 204 0 116 0 0 0 0 7 0 95 0 376 0 0 0 190 0 0 113 0 401 0 57 0 0 0 0 0 0 0 0 0 0 22 248 0 0 0 0 47 0 18 74 0 0 289 0 76 0 0 86 79 0 0 4 5 0 0 0 0 0 183 0 0 70 0 308 316 156 0 60 0 0 0 129 89 0 0 0 0 0 0 94 0 0 0 8 0 0 9 41 0 0 0 275 0 0 0 454 0 19 292 0 100 0 0 0 0 0 0 0 0 0 320 0 0 0 76 132 0 0 0 8 0 0 35 294 0 0 0 158 0 52 44 0 141 0 100 0 134 0 0 0 0 0 0 0 202 0 569 0 176 0 8 134 0 0 120 0 30 15 107 277 0 209 0 0 0 0 0 0 0 53 47 0 72 12 0 0 21 0 0 31 0 0 0 0 35 0 239 2 3 105 0 148 40 0 0 0 139 0 0 0 0 0 0 0 0 0 0 0 0 35 0 90 0 0 73 0 93 0 361 413 0 0 0 0 0 5 0 44 11 0 0 0 18 0 10 0 0 0 57 0 0 6 0 142 0 171 0 0 0 0 27 0 58 310 32 97 0 0 0 0 0 0 170 0 0 184 0 146 169 0 0 0 8 0 17 176 0 0 0 0 1 3 7 0 5 0 0 0 385 0 0 0 13 87 106 0 0 0 5 0 19 0 0 0 0 0 4 0 0 0 0 0 35 0 0 46 0 453 146 0 0 101 378 2 0 51 0 125 0 0 0 274 138 0 19 156 0 5 0 0 0 0 37 0 264 0 0 0 0 0 0 0 222 14 13 49 0 0 33 0 100 31 0 0 0 0 0 149 66 0 0 49 10 21 0 144 0 22 74 0 0 0 0 392 7 77 0 0 0 0 189 0 0 0 0 511 106 100 0 126 485 0 0 0 241 0 496 8 0 59 1 0 107 675 14 0 0 0 0 0 4 577 0 163 46 0 0 0 52 124 148 193 0 0 0 105 258 0 435 0 9 75 0 0 0 0 66 0 20 0 590 289 0 82 0 0 147 0 0 0 0 20 0 14 6 0 0 0 104 0 420 0 351 0 29 39 183 371 0 0 0 0 282 0 0 0 41 0 151 0 0 160 0 35 0 0 0 0 0 0 210 0 0 219 0 28 0 526 0 493 423 17 0 2 95 0 0 0 8 4 0 0 2 32 0 36 0 0 0 0 140 0 141 0 157 0 0 267 57 386 0 0 0 220 0 148 79 594 0 0 0 0 0 0 328 0 88 116 0 45 0 0 0 0 0 0 0 0 0 0 150 0 22 0 234 144 367 0 0 0 363 0 23 0 76 0 0 59 0 0 0 0 505 0 0 0 320 52 0 477 0 84 0 0 0 0 0 207 129 0 70 248 451 0 426 0 0 25 0 0 0 9 0 0 312 0 0 0 146 11 32 0 0 0 0 0 0 0 390 0 0 25 0 0 0 0 0 371 0 0 219 55 0 0 229 0 63 0 339 0 0 0 0 0 41 0 0 0 0 204 0 25 0 0 0 150 0 95 11 0 0 162 0 354 0 27 25 0 0 0 0 24 147 73 0 0 0 8 49 195 0 138 0 0 0 0 37 0 0 0 15 0 0 46 120 0 0 0 124 555 0 0 258 0 0 0 155 0 0 0 0 522 577 0 0 0 0 0 255 0 92 0 0 0 244 0 0 108 0 0 0 0 0 0 0 61 0 114 261 0 0 2 0 0 0 0 88 11 0 0 511 0 77 19 11 166 0 0 0 103 0 0 0 109 0 0 0 0 124 0 0 160 0 0 0 0 55 0 65 0 0 157 0 595 0 19 0 0 0 0 492 0 0 0 209 18 105 5 0 0 370 0 0 60 0 0 46 0 85 124 0 0 0 299 0 67 63 0 0 0 14 59 0 0 25 6 0 13 20 24 81 0 0 37 0 0 537 0 20 103 0 0 3 306 4 0 307 111 0 0 0 21 0 0 0 11 0 0 0 0 0 0 23 1 0 0 31 402 50 95 0 0 137 0 0 0 0 0 337 27 0 0 0 22 0 0 0 8 0 0 0 50 47 40 0 0 0 0 0 0 0 0 264 0 0 124 0 0 0 56 154 0 0 0 172 0 314 130 234 0 144 0 4 463 0 0 16 0 76 111 122 0 0 19 0 30 86 14 0 0 42 248 0 0 0 0 0 75 0 0 0 90 0 0 0 0 56 0 0 18 0 0 0 675 0 0 455 0 0 176 0 0 0 0 41 137 0 313 0 220 160 0 0 418 19 303 0 0 0 541 8 0 109 0 171 0 0 422 471 0 0 0 0 0 326 0 17 0 560 0 0 0 0 0 0 174 60 0 0 16 0 0 54 59 0 0 0 52 0 0 2 41 0 0 143 4 131 227 0 0 0 40 55 3 0 0 0 0 128 0 177 0 110 0 107 0 0 0 0 1 0 0 0 0 0 8 38 0 0 0 51 91 212 69 172 9 0 0 498 0 0 0 28 0 0 0 0 49 88 0 0 0 180 36 0 0 0 0 5 107 0 159 256 0 34 0 36 422 0 0 0 0 24 0 0 0 183 112 0 83 0 164 0 24 0 0 0 0 11 0 0 0 2 0 0 10 0 70 546 18 578 418 0 0 0 5 0 0 506 0 0 146 0 0 0 70 29 0 0 26 0 0 456 0 0 0 60 0 19 2 161 60 167 11 0 0 0 0 311 121 7 22 231 0 54 152 256 0 0 0 0 134 0 1 0 0 142 420 358 57 0 0 0 0 0 132 18 0 0 0 363 0 0 0 33 0 0 379 254 74 52 0 92 5 0 0 0 0 0 0 159 2 84 0 0 317 13 0 2 9 0 135 0 0 0 0 576 56 0 65 0 0 0 0 0 153 309 0 0 35 0 2 0 2 0 0 0 0 0 0 0 45 219 29 165 0 89 0 0 555 109 29 91 152 72 0 0 0 0 0 34 0 0 0 0 0 0 0 0 171 0 0 137 0 0 30 72 0 291 0 447 0 32 17 0 0 9 109 0 0 0 260 36 0 8 0 0 42 0 118 131 0 0 444 98 0 0 164 0 0 595 0 34 0 0 0 0 256 0 0 0 105 0 0 0 0 0 0 0 21 434 257 30 0 48 0 0 0 0 83 0 0 0 102 0 59 32 0 0 0 123 52 119 89 0 0 0 0 0 0 643 0 645 0 0 0 0 0 17 70 0 0 0 254 208 6 401 500 0 0 0 0 0 3 205 0 0 0 65 0 0 3 24 64 0 0 0 5 0 0 0 0 71 61 0 0 36 0 0 0 11 0 0 198 0 18 0 24 275 0 55 0 14 0 0 0 5 0 2 458 0 67 0 0 0 0 15 166 0 149 0 0 0 92 0 0 263 0 0 0 0 225 0 36 101 0 0 0 0 474 0 0 0 214 0 185 21 8 0 0 193 0 0 0 0 55 0 0 23 0 467 0 0 70 53 13 99 25 0 0 0 0 168 254 239 0 0 0 24 0 4 0 24 0 115 0 73 0 266 115 0 0 0 187 62 0 94 0 0 0 209 0 0 0 0 0 25 0 0 0 142 58 0 0 167 100 505 0 247 115 0 243 0 518 65 0 0 0 0 0 65 0 0 0 0 0 0 29 621 0 0 0 0 60 0 95 0 0 0 0 0 0 0 45 0 68 0 0 0 64 53 0 27 451 41 0 0 0 0 0 220 0 451 44 2 155 0 0 0 0 0 60 40 43 0 92 0 1 0 0 96 68 0 247 20 0 59 191 0 0 0 22 90 0 0 0 0 110 0 78 3 205 0 78 59 0 0 0 105 206 7 139 0 0 0 9 344 0 0 0 136 0 17 393 0 0 58 0 0 0 0 0 0 0 0 126 0 0 0 0 0 52 70 25 0 0 0 0 0 153 431 385 0 52 116 318 85 0 4 29 0 0 18 0 0 0 7 0 0 10 33 0 42 0 0 588 0 28 13 0 429 18 0 134 0 0 0 0 190 76 506 14 0 18 0 0 0 0 0 0 41 415 0 0 44 0 0 63 0 0 0 0 0 0 0 0 10 0 215 0 0 31 0 200 106 0 0 227 0 0 0 0 258 0 0 0 0 0 0 0 0 0 0 33 0 0 87 75 0 0 0 196 76 248 0 0 0 0 0 25 0 0 0 473 252 0 64 0 250 0 0 232 0 0 0 13 79 0 38 242 71 0 0 0 0 191 0 89 13 16 0 0 0 0 0 0 0 0 0 0 244 0 0 0 0 0 0 0 299 274 34 282 0 0 0 0 308 0 435 0 0 0 0 142 0 0 0 57 0 0 9 86 500 0 10 0 0 0 0 0 0 0 3 0 0 0 134 144 0 2 350 0 0 0 0 0 0 73 112 0 194 28 0 35 577 0 16 145 0 172 23 27 0 0 0 0 319 20 49 86 319 36 0 0 56 0 0 0 467 236 0 0 10 0 0 0 161 0 0 0 226 317 0 0 0 234 0 0 0 0 503 0 29 41 112 0 0 19 0 0 0 34 0 390 0 0 142 130 0 0 0 0 439 505 0 0 19 157 0 0 37 0 111 132 0 0 145 264 69 0 232 0 0 0 0 0 0 262 0 0 27 0 0 386 0 0 223 0 0 278 0 0 0 117 0 139 0 0 0 96 0 0 0 87 0 0 0 124 0 0 2 0 0 132 0 0 0 0 80 0 0 158 0 134 0 29 95 17 62 0 40 148 0 0 0 0 49 0 0 0 23 0 0 0 0 0 95 0 0 0 0 126 122 0 0 0 8 0 0 0 0 0 0 0 21 20 0 437 5 0 0 408 0 6 0 0 230 0 0 284 32 0 498 0 41 59 92 64 409 0 0 0 0 351 212 256 45 0 21 0 0 126 0 0 0 0 14 0 62 0 564 175 0 0 510 235 0 231 0 0 0 0 0 0 169 0 2 674 0 0 0 0 0 0 85 0 117 399 0 0 0 198 139 0 0 0 0 0 0 0 5 0 0 0 670 0 12 32 0 13 0 5 0 0 2 0 166 232 0 0 39 509 2 0 150 370 37 0 58 35 261 0 0 0 0 4 0 0 422 242 586 0 0 0 0 0 87 70 0 184 0 0 0 275 34 0 0 0 154 0 9 42 0 32 192 0 99 0 0 0 70 555 0 20 0 128 0 0 390 39 73 147 0 0 0 0 287 49 122 99 0 0 0 259 0 0 56 232 0 0 21 0 0 0 0 17 0 0 270 0 0 0 0 0 365 0 68 0 38 234 174 0 0 0 89 0 42 9 33 0 0 277 0 0 44 0 0 0 0 5 637 0 1 0 0 0 0 0 0 0 0 0 64 0 65 64 217 0 0 0 2 0 352 0 0 17 0 0 0 15 0 0 126 66 345 0 248 229 0 43 0 0 95 251 0 60 178 0 0 0 0 24 8 0 0 0 0 15 105 24 0 10 112 440 0 284 23 0 0 4 178 130 18 295 37 0 0 0 20 0 0 0 0 0 52 36 0 7 26 251 0 178 39 233 426 107 33 591 15 0 0 0 0 0 0 125 0 0 0 0 0 0 0 0 0 0 0 142 0 638 0 0 0 53 0 0 81 41 0 0 0 1 293 0 488 0 0 0 133 0 30 1 0 0 38 124 161 0 0 152 0 48 0 169 566 0 0 489 0 0 156 0 89 111 0 0 0 116 0 13 0 135 21 120 241 0 0 0 76 0 159 592 28 0 0 0 0 20 153 32 0 525 116 0 0 0 0 0 51 0 182 0 179 86 0 0 0 0 0 0 40 0 69 81 0 122 19 0 0 0 213 18 0 0 4 0 0 28 50 1 0 0 0 0 0 0 0 257 0 0 0 0 0 7 0 0 0 0 372 0 0 0 331 0 0 0 0 0 0 110 0 0 53 230 1 240 4 0 60 0 0 63 301 0 106 2 0 0 0 0 0 0 0 0 0 502 0 0 0 0 0 0 24 0 0 187 0 37 0 32 0 214 0 0 0 0 0 0 0 37 555 0 0 0 35 0 11 0 28 0 0 0 18 0 0 15 0 0 0 0 3 0 0 39 0 0 0 250 0 0 0 0 0 0 76 418 7 180 46 0 0 0 0 245 0 0 135 0 76 0 0 0 0 0 0 0 0 0 0 0 0 131 143 14 0 75 0 0 208 12 445 55 74 0 0 0 0 0 0 0 0 0 0 56 0 104 0 34 0 159 107 0 0 0 0 0 0 173 0 0 0 0 145 35 0 0 0 0 0 209 0 74 57 0 0 0 248 0 101 0 0 0 24 0 44 176 0 0 38 0 169 424 0 49 0 0 0 0 0 144 0 21 0 390 436 0 16 47 100 91 0 0 0 0 0 0 0 0 0 0 0 0 121 0 4 0 0 0 0 0 0 0 0 61 508 3 0 409 0 0 80 110 0 129 0 25 0 0 0 0 0 0 17 0 0 204 0 176 48 0 138 283 0 0 0 0 0 32 520 313 137 0 67 31 0 547 112 306 0 1 0 0 0 48 143 0 2 77 0 0 131 0 54 0 204 0 0 0 262 3 0 0 16 0 216 0 0 254 406 0 37 0 0 65 0 0 259 9 32 98 0 0 0 26 0 60 23 270 0 0 319 161 0 43 140 7 0 0 104 0 490 0 0 0 106 0 0 0 0 25 0 38 38 0 0 49 0 160 0 139 0 0 150 0 0 0 97 0 77 0 0 178 0 4 0 0 0 13 7 0 0 0 0 0 56 0 92 99 293 114 0 0 0 0 0 0 245 77 33 0 0 0 0 76 37 0 48 0 197 673 0 0 0 0 0 0 31 0 42 0 0 0 0 0 0 0 0 0 0 334 185 11 231 434 0 130 22 0 0 87 0 0 0 0 0 49 0 269 0 0 0 51 0 0 0 128 69 0 0 0 0 0 0 0 0 187 0 0 0 0 0 0 44 0 0 0 0 92 77 0 398 0 0 0 1 0 477 10 0 27 0 0 500 36 0 0 262 0 263 0 0 0 0 0 0 0 14 179 0 35 85 57 34 7 0 0 377 0 0 33 0 0 0 0 0 143 138 0 0 0 0 287 0 0 650 61 0 186 0 76 224 0 0 0 61 0 0 0 0 451 0 0 364 0 0 0 0 13 0 0 191 0 0 0 51 102 26 0 0 29 15 0 0 2 0 45 21 0 72 0 0 0 0 0 0 0 0 0 0 0 49 0 0 51 0 0 0 45 0 0 0 0 0 3 0 199 0 515 279 0 0 226 401 0 5 107 0 0 127 51 5 0 0 0 23 0 0 0 91 0 0 11 0 114 105 0 0 21 94 0 58 4 0 177 257 0 0 0 8 0 0 170 558 0 0 31 0 0 0 0 0 77 0 5 0 0 243 0 99 0 526 0 176 0 0 0 0 0 0 0 0 0 0 16 0 0 0 0 0 0 29 404 0 0 0 0 365 10 12 0 88 0 4 110 0 81 219 0 0 0 0 0 0 212 0 0 0 0 0 36 5 71 551 0 45 0 71 0 0 37 0 0 0 0 0 0 21 0 0 0 66 0 96 0 0 0 0 0 0 0 0 0 0 268 0 0 0 0 0 0 0 71 103 0 0 0 0 0 0 38 142 176 20 0 0 0 56 0 186 0 0 0 0 0 0 0 18 0 0 0 0 54 0 0 34 0 0 0 438 172 481 0 0 0 110 91 0 14 108 0 0 0 68 0 0 0 0 43 0 0 35 0 0 59 0 0 7 326 30 0 0 673 291 324 0 449 0 0 0 423 19 0 0 0 0 0 330 0 0 159 0 0 0 0 527 238 27 276 20 61 0 0 274 0 112 12 0 29 0 0 193 215 0 209 87 65 0 0 22 0 0 0 260 194 0 591 0 0 354 30 95 417 30 104 488 0 0 99 35 143 0 0 79 0 28 0 111 0 202 26 0 0 0 0 0 0 0 0 0 0 0 0 120 0 20 205 193 0 0 0 0 0 0 0 0 56 0 175 0 0 0 0 57 0 0 162 0 0 241 0 0 0 15 159 0 589 0 331 0 0 0 130 154 26 0 0 0 27 0 21 0 20 0 36 0 0 0 0 0 0 86 0 0 180 0 0 28 0 48 16 0 0 0 0 0 0 147 0 6 0 26 140 440 275 0 0 0 1 0 34 0 1 0 245 74 0 157 51 0 0 47 0 0 0 0 38 0 123 78 0 0 0 0 0 0 0 0 108 0 0 0 0 0 0 49 0 149 0 0 0 70 48 0 0 0 0 191 0 140 16 0 0 0 121 105 0 0 0 0 0 0 0 0 0 0 0 0 0 0 457 0 0 0 0 0 0 10 0 0 105 0 0 68 450 16 139 0 0 0 0 0 213 0 225 0 0 0 307 479 0 0 0 0 0 0 0 152 0 66 46 398 4 0 149 0 0 0 0 152 0 201 0 95 0 32 0 0 9 0 0 15 0 0 0 0 0 0 0 307 0 0 161 0 568 344 72 31 0 2 392 0 0 0 0 0 11 0 242 0 0 0 0 0 196 223 51 0 0 69 0 123 0 0 35 0 0 0 0 0 0 176 0 2 50 116 0 0 0 13 0 0 16 0 0 0 92 0 0 0 9 96 0 0 53 0 0 0 0 0 0 131 82 61 39 0 80 0 431 48 355 0 0 0 561 0 276 78 443 0 0 469 0 0 0 5 270 0 182 0 5 0 36 601 0 505 17 496 392 0 237 0 146 0 0 0 0 32 126 284 0 0 0 71 0 0 0 28 0 18 43 0 0 281 135 0 0 0 194 0 0 254 0 0 0 0 135 0 0 0 0 360 0 0 0 0 0 0 0 0 0 51 0 239 0 16 0 0 0 0 15 1 0 58 0 73 0 171 0 234 17 0 207 0 0 0 0 0 0 0 0 21 0 3 0 0 0 18 0 0 0 86 605 0 0 0 131 28 0 0 8 0 0 0 0 0 0 12 3 0 0 81 12 17 0 318 0 0 59 43 0 82 33 0 505 0 171 0 48 0 130 0 0 3 19 0 0 0 0 0 302 0 0 11 0 0 0 48 0 403 0 0 0 46 6 0 17 0 191 35 0 108 0 194 380 0 0 0 0 0 0 0 0 410 19 0 0 0 0 0 0 0 164 0 7 0 0 0 0 388 0 0 0 35 117 0 0 148 0 342 49 231 0 83 0 0 0 54 0 0 0 0 67 138 0 0 238 0 340 397 173 0 0 110 0 0 0 0 0 0 0 0 23 0 0 0 0 0 0 258 0 93 555 2 0 284 0 0 0 0 0 0 0 14 0 0 0 138 0 0 397 242 6 0 0 0 0 0 0 0 35 0 0 0 17 108 13 137 0 122 0 0 106 0 133 0 33 0 0 0 528 48 0 52 0 0 0 207 0 0 0 0 0 0 0 0 560 0 180 157 19 0 0 0 0 64 0 0 30 0 232 0 74 88 0 0 0 0 480 0 119 83 0 0 54 0 125 220 0 0 0 0 16 0 262 12 11 110 333 0 74 131 0 15 0 0 453 0 0 0 0 0 0 91 0 0 0 13 0 0 46 0 0 62 0 0 0 0 0 241 0 0 0 418 0 128 30 0 0 0 41 0 0 81 0 0 408 625 364 137 0 18 0 177 0 0 0 584 0 0 206 0 0 85 0 67 0 46 0 0 0 0 3 0 530 134 1 2 90 0 0 0 397 0 124 0 24 0 11 440 6 9 0 27 28 0 0 0 0 66 0 0 0 110 214 184 12 17 0 0 0 26 362 0 1 22 17 0 502 367 0 103 0 414 0 0 0 49 0 0 0 31 0 0 56 0 0 24 0 0 506 0 0 0 0 0 0 40 0 0 0 506 0 0 0 0 0 0 0 0 110 0 0 0 536 43 0 0 0 0 0 22 0 15 0 0 11 0 0 0 82 0 96 12 134 0 26 0 101 0 0 0 0 0 12 244 122 0 478 0 0 0 6 0 76 0 0 0 0 0 0 0 61 0 0 157 0 169 122 588 0 0 0 0 318 270 206 17 0 0 121 0 0 0 73 0 0 4 21 162 0 0 0 0 0 92 264 74 0 142 0 0 0 0 0 0 0 0 62 0 0 0 161 11 99 6 0 0 0 78 0 0 53 0 0 0 0 118 0 169 0 0 0 292 0 0 0 439 0 0 77 0 0 0 0 6 451 0 81 0 268 0 465 0 0 31 111 0 10 161 0 0 309 0 0 0 0 161 254 0 0 109 46 83 128 0 0 0 0 0 0 0 1 0 163 2 41 0 0 102 0 0 18 0 0 165 49 0 135 0 155 177 0 224 0 0 499 0 0 179 0 543 116 406 0 0 0 88 2 0 13 0 0 369 0 51 40 0 291 0 0 0 0 33 0 13 506 0 0 0 0 0 31 52 32 212 2 38 0 0 15 306 0 0 0 22 126 0 0 0 0 0 8 334 102 1 0 0 160 0 104 12 223 0 117 0 255 17 0 0 0 0 66 0 55 0 593 131 98 0 0 0 0 0 0 22 51 42 48 58 0 0 0 0 9 0 0 29 0 0 0 0 422 77 0 275 0 0 0 0 0 451 0 47 186 106 0 0 506 49 0 180 0 0 0 90 0 0 591 299 0 0 0 5 90 96 0 0 36 0 0 117 0 0 0 19 0 26 0 95 91 23 0 46 0 0 0 0 6 0 0 114 35 191 26 0 0 0 0 0 319 0 0 0 0 0 185 438 0 34 0 140 0 0 0 30 0 114 0 20 0 0 0 0 102 0 0 62 0 0 97 43 0 0 0 21 0 49 60 0 207 0 0 4 308 0 0 0 32 82 0 50 0 17 0 0 0 0 5 0 0 159 0 0 0 0 0 0 0 0 45 329 283 0 0 130 0 49 122 117 15 43 0 0 0 0 83 0 0 0 267 0 0 0 0 203 0 0 0 0 461 0 78 0 0 246 0 0 0 0 2 0 0 0 23 64 9 281 0 43 0 0 0 0 87 0 24 0 0 251 0 17 0 0 181 0 0 0 0 0 0 144 0 178 0 0 0 0 0 68 0 47 46 0 0 0 0 0 0 0 110 73 0 115 0 58 0 308 0 253 0 0 189 0 25 287 0 0 0 8 19 7 79 36 0 0 109 0 19 14 0 0 0 0 0 92 39 0 155 80 0 0 0 489 275 0 0 0 0 1 584 0 126 0 0 0 46 412 0 0 0 0 64 0 0 6 0 0 231 0 36 0 0 55 43 0 0 12 578 83 0 19 198 0 451 26 0 13 0 0 0 234 0 0 0 0 12 48 0 0 0 0 0 0 0 0 0 130 12 0 482 34 0 489 29 259 259 0 0 0 0 0 0 0 11 42 0 17 27 617 0 0 0 28 0 34 0 0 0 11 0 0 60 0 0 191 249 41 0 20 0 0 92 29 17 0 0 0 0 0 297 0 355 0 0 12 0 0 0 0 0 0 116 0 232 669 0 46 0 0 0 0 0 0 0 0 0 0 15 0 0 0 36 223 0 270 0 0 0 0 0 0 0 114 0 0 0 235 9 0 45 19 0 0 485 0 0 70 0 419 0 277 0 5 0 71 119 498 20 0 321 0 508 462 44 73 0 51 0 0 184 91 0 25 0 0 0 0 0 0 0 309 0 0 7 53 66 180 136 0 0 24 0 0 14 67 0 203 50 0 0 85 277 0 91 0 0 0 0 82 0 0 17 37 0 0 9 0 410 0 0 0 0 41 0 23 0 20 0 0 0 561 0 50 0 0 192 0 9 0 32 0 259 140 0 0 265 0 0 0 0 0 0 0 0 0 154 0 87 0 47 0 472 0 130 0 201 0 161 0 0 153 136 0 40 0 4 0 0 55 222 0 25 0 152 0 0 0 0 9 0 0 0 0 0 0 9 0 176 0 0 0 0 0 201 18 75 1 0 15 0 0 0 0 424 199 31 0 0 556 571 0 0 0 0 0 300 0 131 0 0 0 85 0 0 167 511 0 34 65 0 72 0 0 0 111 39 0 30 18 47 0 178 0 193 16 37 39 0 0 0 0 276 0 0 5 0 231 507 0 0 0 509 0 139 14 380 15 0 13 0 0 0 0 5 56 0 0 0 123 7 148 86 7 12 0 149 27 0 672 0 0 0 4 0 0 0 11 126 0 139 0 0 0 0 0 16 30 0 12 20 366 0 46 0 344 0 0 0 0 0 0 500 0 0 0 0 591 49 0 0 146 7 0 0 136 179 17 55 188 0 13 0 0 0 0 0 0 0 0 0 145 75 0 0 144 0 0 0 112 342 0 0 0 0 97 0 0 99 43 0 0 23 0 0 0 30 0 272 566 0 0 0 20 0 47 0 0 0 645 0 0 18 0 0 0 0 227 43 119 550 0 31 0 0 0 0 0 0 0 0 4 48 234 0 0 129 378 0 24 325 71 0 14 0 0 0 0 92 27 0 0 121 0 127 0 0 7 0 0 0 0 0 0 0 59 394 0 479 287 0 305 0 0 22 45 0 162 0 8 80 0 0 0 0 0 22 0 0 0 4 0 291 4 0 0 175 0 544 49 213 0 0 333 100 0 0 0 160 0 0 0 0 0 0 0 20 0 45 48 0 0 455 0 27 35 0 67 0 97 95 0 0 89 0 35 507 171 0 0 16 39 0 0 193 1 0 298 0 0 0 0 0 176 486 14 123 39 0 9 130 0 0 0 231 0 0 0 6 0 0 0 463 14 387 0 10 0 1 0 0 578 0 0 41 169 0 0 76 0 0 44 0 0 0 193 0 108 0 44 0 139 1 239 0 0 0 0 98 9 0 0 20 0 0 446 8 0 0 255 195 0 0 0 0 0 0 16 0 0 0 0 477 0 0 73 0 0 0 0 22 0 0 133 120 261 450 0 0 0 35 97 92 0 0 34 0 0 0 462 121 0 0 52 82 11 0 0 0 0 0 167 0 0 0 243 0 0 66 109 1 294 125 0 121 96 21 15 24 0 0 0 0 0 178 29 0 139 0 0 0 113 0 0 1 0 60 0 351 0 0 0 76 0 0 5 0 0 0 218 0 0 22 154 55 14 26 0 157 0 85 8 0 8 0 105 0 138 0 0 0 130 0 62 0 0 0 168 113 0 0 45 59 0 0 28 0 0 0 0 0 0 13 0 485 81 55 0 0 0 0 32 62 0 0 0 89 70 0 0 7 44 0 0 0 401 127 21 0 0 108 8 0 11 0 0 0 377 0 0 5 25 466 85 0 0 0 0 659 0 0 0 0 303 0 0 76 0 0 0 23 0 68 42 376 252 0 504 0 0 0 0 0 0 0 48 157 31 0 77 0 0 126 0 0 31 0 31 246 0 0 0 0 203 0 0 0 0 0 169 0 0 0 0 507 354 0 57 0 99 0 79 242 0 0 0 475 56 0 0 0 179 45 0 0 55 0 21 0 309 79 0 0 0 0 0 0 0 451 0 15 0 0 0 33 0 182 0 183 196 5 0 0 326 0 82 15 115 57 22 21 238 0 1 0 0 0 0 175 0 142 127 117 0 365 142 0 55 162 409 74 0 0 642 0 40 425 108 0 0 42 0 0 0 30 0 644 8 81 0 0 93 36 427 3 0 63 0 0 0 0 0 0 36 0 0 0 79 0 0 118 0 0 0 4 0 21 101 21 0 271 0 0 0 0 16 84 4 0 0 0 0 0 153 182 83 0 71 568 0 1 25 14 0 0 0 0 97 0 0 0 149 327 0 470 0 64 0 0 155 0 0 0 0 0 157 8 0 120 0 0 9 42 0 0 0 0 0 177 0 0 48 0 9 0 55 0 24 46 157 30 79 0 0 0 54 0 427 0 0 21 25 181 0 0 76 0 0 0 0 0 0 52 0 0 0 340 161 0 0 30 0 0 132 0 20 0 0 0 0 15 40 11 184 0 0 0 41 431 31 0 0 0 232 0 12 0 126 397 0 0 62 0 0 90 8 0 47 0 36 92 113 252 106 0 25 0 198 0 212 192 6 0 23 0 0 14 0 0 280 0 10 31 0 0 0 11 0 0 0 101 0 0 380 83 0 23 0 0 0 0 0 0 67 510 0 163 0 0 64 51 12 0 162 2 0 254 0 0 0 3 0 0 0 0 0 0 0 0 147 0 0 0 121 26 0 0 0 0 0 0 0 0 0 31 0 26 0 214 47 0 0 0 0 11 0 7 395 199 40 0 0 0 0 215 279 0 0 0 0 0 495 161 91 148 0 595 0 0 0 0 0 0 450 244 0 479 385 41 0 10 0 0 0 26 58 150 0 0 0 151 0 0 0 27 157 0 0 72 37 54 0 0 0 0 0 0 0 8 0 179 51 349 40 0 0 0 0 0 119 0 0 0 86 126 197 0 0 3 0 21 25 5 0 319 153 270 0 0 91 78 13 60 0 375 0 66 5 27 13 72 0 0 0 0 0 0 53 0 0 0 13 377 533 3 558 41 0 0 135 114 0 656 0 455 0 0 26 0 6 0 89 35 0 46 45 0 0 23 0 287 0 0 0 42 0 675 82 0 59 0 70 0 0 48 152 0 120 0 0 94 497 0 0 0 0 643 0 0 0 0 89 463 0 76 48 13 287 59 0 0 0 55 45 0 0 0 20 0 0 23 572 0 0 0 0 0 0 0 0 0 0 0 17 378 0 0 362 0 0 16 0 0 0 16 59 0 39 284 100 354 73 459 30 256 45 0 0 133 0 0 0 54 0 23 85 520 0 0 0 79 184 0 19 0 0 48 0 0 0 0 0 10 0 0 457 0 0 0 9 60 0 30 0 0 0 0 0 0 248 0 10 249 415 0 0 14 37 0 117 0 80 0 0 0 0 0 420 0 199 0 0 0 0 0 0 402 0 100 0 0 30 2 0 10 0 0 55 51 27 423 0 0 0 0 124 0 90 54 0 0 0 277 68 0 93 0 0 0 0 0 0 31 0 345 0 0 61 0 675 0 0 0 4 305 292 0 0 0 0 0 13 6 0 0 4 0 91 31 44 32 0 0 0 0 586 0 3 0 36 0 0 0 0 24 28 0 4 0 0 0 0 44 423 0 163 164 0 0 594 0 88 28 444 189 0 335 471 0 286 0 47 64 0 0 0 82 0 0 0 0 0 0 0 0 0 0 0 0 0 0 0 6 0 0 0 0 0 0 0 100 0 0 183 0 132 174 0 30 559 295 0 0 0 0 0 105 445 224 0 0 0 0 174 0 0 0 0 0 0 0 312 0 0 0 0 0 0 0 0 0 0 0 259 411 115 73 0 0 0 0 0 175 16 80 86 1 5 325 0 36 14 0 0 0 80 0 109 0 26 0 134 0 43 0 0 118 0 6 0 0 3 0 0 0 48 0 47 0 150 247 10 0 0 0 0 393 37 271 0 0 0 312 0 0 0 201 20 126 0 29 0 156 296 212 536 0 160 0 0 5 0 12 0 0 241 0 0 42 0 0 0 143 0 0 0 82 0 0 0 113 0 95 0 0 69 347 0 0 11 0 169 0 0 0 0 23 0 0 97 226 0 145 84 235 0 0 0 0 262 0 0 74 0 0 0 0 11 0 0 0 0 207 0 40 0 99 40 220 0 0 0 6 55 0 47 0 23 0 0 0 0 41 173 0 0 0 0 0 85 127 7 173 33 285 80 0 0 0 0 0 10 0 7 0 0 0 0 0 0 501 0 0 0 0 0 0 0 0 31 0 168 148 0 111 0 21 74 0 194 0 0 0 38 324 0 0 0 0 204 0 120 425 485 0 0 259 39 97 0 0 0 0 32 0 0 0 0 10 0 195 0 48 248 0 16 0 60 0 0 126 0 0 239 156 0 60 285 0 0 473 0 6 0 15 0 0 42 0 0 0 0 0 0 302 0 3 327 0 0 0 15 0 0 61 142 0 0 0 0 307 12 366 62 26 0 0 0 0 0 0 300 465 0 51 0 0 356 0 0 52 59 0 0 493 0 36 0 0 1 0 0 0 0 0 0 422 132 1 0 282 0 0 0 11 135 91 0 16 136 92 0 5 0 0 11 0 2 0 246 1 0 0 0 135 14 14 0 0 0 73 0 0 0 20 0 1 0 8 53 3 67 63 0 504 0 495 9 0 0 0 0 164 0 0 220 42 99 0 0 0 0 0 287 577 112 0 7 0 48 0 513 0 0 118 0 0 0 124 0 35 0 30 0 12 64 0 57 53 185 0 0 134 0 0 0 0 20 206 0 0 0 0 31 7 147 1 0 256 28 0 0 0 50 0 0 17 232 215 0 0 0 284 0 0 0 162 0 0 111 237 34 411 0 92 0 0 0 255 462 290 0 0 0 0 1 0 92 35 0 9 59 0 58 30 81 0 77 0 0 53 28 0 144 0 0 0 162 0 128 0 0 0 0 0 42 0 41 0 0 0 45 14 0 87 0 0 0 118 0 0 106 0 4 0 0 0 171 0 336 452 199 14 58 151 0 0 42 0 104 21 0 21 205 23 58 0 99 0 0 89 364 265 106 0 0 0 236 0 48 12 206 105 0 0 0 0 62 0 0 112 87 60 0 123 154 0 12 0 0 13 199 132 146 225 0 0 307 0 0 0 0 0 59 39 0 417 0 14 0 0 0 135 53 0 0 232 0 0 0 0 47 239 140 68 0 504 0 0 356 67 2 111 0 0 101 0 0 0 0 79 0 0 0 41 2 414 0 0 0 3 0 0 0 0 0 11 31 0 0 0 0 0 155 0 0 0 0 0 0 0 0 170 0 175 0 0 155 0 0 0 16 261 0 0 8 96 0 40 0 0 0 183 19 0 0 0 0 0 0 0 0 18 46 14 0 0 0 233 0 0 176 0 0 157 0 0 32 0 0 0 0 0 30 111 0 0 0 31 125 244 0 17 476 0 93 20 25 0 78 168 0 0 6 0 0 0 0 0 0 545 0 0 29 0 374 0 0 0 0 0 0 0 63 52 0 20 0 0 0 0 484 228 0 283 9 0 0 0 0 0 0 0 0 56 168 0 177 0 10 0 0 65 80 0 34 35 71 0 0 0 0 19 437 0 0 368 8 37 5 0 0 1 0 0 0 262 0 0 466 0 0 91 0 0 0 3 0 434 0 0 0 0 0 0 119 87 8 0 229 280 0 0 0 0 0 0 475 411 139 0 0 523 0 13 276 0 0 0 73 0 0 0 13 0 0 233 236 0 484 0 0 156 0 0 497 0 0 0 0 15 0 0 53 594 0 0 0 0 365 92 0 151 0 0 0 58 46 172 0 0 0 0 185 85 0 0 11 26 36 0 0 0 24 0 5 0 0 0 0 0 0 0 0 101 0 49 0 0 0 0 0 371 0 93 1 12 537 137 98 28 0 137 0 95 0 22 231 0 0 0 356 0 0 0 50 0 0 223 0 14 0 2 0 0 0 0 0 54 0 0 0 0 78 0 0 28 0 206 0 0 469 0 229 180 665 0 0 0 0 186 0 438 0 27 0 0 0 0 0 495 215 82 12 0 0 0 57 0 11 28 59 0 144 0 64 0 31 0 274 0 34 0 44 0 0 57 0 288 305 45 0 158 0 0 59 0 0 13 186 0 99 0 0 0 0 0 0 146 0 0 0 18 0 0 451 244 310 51 0 0 212 427 220 103 7 300 0 0 0 542 0 0 0 0 22 0 24 0 0 63 72 0 0 0 0 125 0 0 8 34 0 0 190 0 0 0 193 405 0 82 0 46 39 67 15 14 0 0 0 61 0 0 0 0 0 0 0 0 0 0 0 0 0 19 0 222 39 135 0 94 150 0 22 0 0 218 0 0 0 129 631 239 66 0 200 0 114 0 0 0 0 0 0 0 35 14 36 0 12 0 112 0 0 0 58 34 6 0 0 6 115 74 0 308 40 0 0 0 21 0 75 41 10 389 114 15 0 0 0 0 67 0 0 0 281 11 0 0 0 0 0 172 120 0 0 14 0 0 0 11 0 0 0 9 0 0 12 0 0 0 0 0 0 0 460 0 0 46 0 0 88 14 84 0 0 0 41 0 0 0 0 0 0 44 0 486 0 223 53 0 1 0 632 136 146 0 20 3 112 166 339 0 41 0 0 0 0 67 0 0 14 0 0 0 18 2 55 356 0 19 145 0 65 0 0 0 158 0 214 1 0 0 0 79 381 103 0 0 0 0 0 0 0 57 53 37 0 0 159 0 0 0 0 0 0 0 90 0 0 0 62 454 0 0 59 0 0 79 585 170 0 28 0 87 234 514 55 20 63 24 427 184 0 19 0 191 44 46 0 0 0 110 0 0 0 46 0 2 144 229 0 43 38 0 0 0 73 105 0 38 0 7 0 0 0 24 121 0 0 78 1 0 51 0 118 0 0 56 0 16 0 0 0 3 110 0 0 558 0 342 0 69 0 153 3 0 46 420 361 12 0 56 1 52 0 51 52 31 13 0 36 1 145 0 0 0 0 0 113 42 35 13 0 0 0 1 150 0 308 0 66 101 0 111 0 110 249 512 0 0 120 86 154 0 251 8 62 0 138 90 0 0 82 0 22 69 339 191 0 335 0 0 35 202 0 0 0 0 0 0 67 0 0 0 0 0 15 0 0 416 0 0 0 0 0 0 0 0 0 0 261 0 253 0 0 29 0 0 74 176 255 0 0 182 0 381 8 7 496 0 0 0 0 0 0 8 0 205 41 0 292 302 410 0 0 0 92 0 0 0 33 92 0 0 0 105 586 448 0 51 0 0 181 0 0 165 55 0 247 0 0 140 0 195 128 0 0 0 19 0 111 0 0 0 44 0 0 9 0 30 0 6 0 560 0 0 0 0 279 486 2 0 158 0 0 0 0 104 0 0 0 0 17 176 136 0 0 273 0 0 0 33 0 0 420 13 0 21 0 0 0 0 0 0 0 0 12 59 0 9 200 0 0 0 0 0 0 36 6 150 256 0 0 210 0 20 0 0 0 0 0 337 0 135 0 27 0 116 474 0 0 0 0 297 0 0 4 0 0 0 153 42 0 138 0 0 0 1 0 484 0 0 0 76 0 20 0 0 0 18 0 34 34 0 488 0 0 0 0 100 0 6 0 0 455 98 512 0 140 176 0 0 0 0 314 60 0 0 0 0 0 0 0 0 0 28 70 182 0 0 15 168 595 135 1 0 112 5 51 0 104 128 0 0 129 0 46 0 0 0 0 0 0 0 212 0 5 0 0 0 61 0 20 141 20 0 0 150 369 318 0 0 0 26 0 0 0 0 0 189 0 0 0 0 0 15 0 0 14 46 54 121 366 76 0 158 0 78 24 0 0 0 0 0 0 22 48 0 65 0 55 330 10 0 14 128 6 48 0 0 0 28 83 509 0 462 0 0 0 0 280 85 0 354 89 0 25 0 3 119 0 0 32 0 12 56 0 0 0 0 0 0 0 0 0 0 0 0 0 0 0 85 0 0 149 0 229 21 186 0 0 0 264 0 0 0 0 9 36 0 0 18 0 0 25 0 0 95 22 0 25 0 0 12 0 0 0 175 0 0 84 0 0 0 12 213 0 0 155 15 72 0 0 37 0 296 254 0 126 20 329 3 0 0 0 3 115 243 20 0 0 0 0 109 0 555 0 0 0 329 0 0 0 0 0 0 0 0 25 0 0 87 1 148 0 34 48 0 75 78 0 26 56 0 22 0 0 0 133 0 0 4 9 28 0 0 0 0 82 0 0 27 113 0 0 0 27 200 0 35 0 0 253 38 59 167 110 0 0 529 0 0 25 24 0 21 0 15 0 0 575 213 10 55 110 0 399 5 123 0 0 40 159 0 159 0 0 0 0 0 159 68 0 0 0 3 0 0 129 150 52 0 13 46 0 143 0 0 0 0 5 0 43 49 0 10 0 0 0 0 125 22 0 558 0 41 17 0 11 110 0 0 0 207 55 0 0 0 247 0 401 0 0 0 0 0 0 225 0 0 42 60 0 233 0 0 0 38 0 0 81 0 0 0 292 0 451 24 0 5 0 44 0 0 0 0 0 7 0 0 0 0 26 0 0 0 134 6 74 121 3 12 0 243 0 0 8 0 0 275 2 0 140 0 0 108 0 0 50 0 302 0 468 0 143 0 0 1 0 0 36 0 308 6 0 13 0 0 0 543 15 0 0 0 0 33 0 0 0 387 0 0 117 0 338 0 461 0 335 0 260 0 0 8 2 21 0 553 0 0 0 0 2 114 65 0 0 71 0 0 0 16 34 107 113 0 0 0 0 7 4 154 0 0 0 444 0 58 0 165 448 138 0 0 0 17 0 0 0 45 0 22 557 114 0 0 0 195 45 12 0 0 66 0 223 317 0 531 0 465 0 0 0 0 0 506 0 74 56 0 0 218 10 329 502 0 0 0 0 34 0 0 0 128 0 51 150 5 0 0 0 50 0 69 0 0 0 0 9 0 0 0 0 256 135 3 0 0 0 0 0 0 0 13 35 336 137 13 0 53 42 0 0 24 300 0 0 0 0 0 268 665 45 0 22 5 0 0 137 24 488 80 0 0 0 0 0 51 16 218 0 0 62 0 6 0 0 0 0 43 92 0 6 0 10 64 0 89 0 80 0 70 77 135 16 228 0 0 152 389 0 84 149 639 164 262 0 0 0 87 0 0 237 0 21 0 0 206 0 0 0 0 0 0 91 52 0 0 3 0 0 0 0 0 77 0 55 0 8 0 0 0 146 0 154 0 0 0 0 0 0 60 0 0 0 86 0 0 9 11 0 0 0 0 41 441 100 0 8 0 0 0 0 100 5 0 0 0 0 392 0 0 0 472 135 0 0 0 0 471 0 0 565 0 0 0 384 57 0 0 0 80 0 2 0 0 0 198 17 0 12 64 0 236 0 96 0 0 0 0 0 18 0 0 0 97 126 462 0 0 139 0 0 2 0 0 204 177 116 162 0 311 0 9 0 5 34 135 50 0 6 0 18 7 0 0 0 112 261 0 0 0 299 332 0 0 0 0 0 0 30 26 74 0 0 5 0 210 0 451 310 0 0 0 102 0 0 0 0 0 125 0 0 0 0 0 0 20 245 60 105 0 0 49 72 130 0 406 32 73 0 0 104 0 0 0 71 0 493 0 0 0 0 0 0 13 0 465 28 319 401 0 0 13 0 0 45 0 0 49 18 0 0 0 63 0 0 0 16 0 0 31 0 0 0 0 0 0 0 0 0 0 1 7 0 0 0 0 0 0 0 0 0 273 472 10 0 0 0 0 8 155 0 0 0 50 0 0 0 0 0 13 0 0 0 0 109 0 0 0 25 0 34 0 0 0 0 33 277 36 0 325 0 0 0 0 0 0 0 313 0 0 1 5 0 23 0 0 0 0 409 0 0 0 0 0 68 0 342 157 0 0 13 245 0 14 1 0 235 593 28 0 24 0 90 0 34 508
1 0 56 44 275 14 511 470 0 0 0 0 0 0 69 270 0 0 0 55 0 0 0 34 0 221 259 0 134 435 0 0 66 28 0 30 0 0 0 13 0 0 1 57 126 26 0 0 54 0 39 0 0 28 236 0 0 26 0 0 11 38 43 70 45 50 0 39 155 392 15 176 0 0 144 57 114 0 0 0 0 0 0 20 79 13 0 438 34 0 0 323 128 170 72 4 0 24 340 0 0 33 125 76 129 0 26 167 0 0 0 559 0 118 0 96 119 227 0 0 23 0 0 0 0 0 0 1 36 0 0 86 97 0 0 59 91 0 0 222 65 0 16 605 0 0 41 43 99 0 185 4 0 0 0 0 0 0 443 149 8 0 0 27 0 33 16 11 319 0 0 0 575 126 0 0 227 355 315 38 63 0 0 0 121 84 33 0 0 46 0 45 12 0 0 0 0 13 0 69 110 1 53 0 0 0 8 0 0 3 0 410 54 0 0 337 0 0 84 0 0 100 381 0 0 35 80 5 0 0 0 449 0 0 23 0 22 0 0 0 59 227 59 0 74 0 0 0 0 0 124 0 39 0 20 0 0 0 0 19 14 204 187 447 0 42 0 0 133 0 113 0 17 263 55 7 24 39 0 0 66 423 0 0 0 347 0 0 0 0 4 0 0 16 439 36 305 76 166 0 0 23 46 23 0 187 77 0 85 87 0 304 56 19 177 0 23 0 0 0 227 79 0 0 0 114 8 288 0 0 96 194 76 103 0 0 0 214 0 0 82 6 43 0 0 186 170 0 0 0 42 0 384 0 56 0 39 0 0 0 292 64 0 15 0 101 0 0 78 48 486 366 7 0 97 0 42 0 7 192 5 380 380 201 12 0 0 0 5 0 0 6 83 64 154 164 0 4 235 0 284 0 0 107 473 315 3 0 11 0 93 76 0 0 55 19 0 0 0 0 147 0 59 86 0 0 0 24 0 1 442 0 0 0 0 0 0 0 55 0 150 0 0 367 0 10 43 49 29 27 132 0 143 15 0 0 198 438 8 98 14 0 26 0 0 0 33 0 66 2 552 253 0 0 186 0 35 0 0 0 0 15 579 1 200 161 193 0 20 0 0 38 235 32 0 0 457 0 277 0 0 282 85 0 0 67 6 48 174 101 245 0 173 0 0 62 26 0 0 67 0 308 8 30 0 56 0 0 159 0 347 60 36 10 0 0 0 0 105 0 0 9 0 44 176 0 43 0 24 457 0 0 69 0 18 220 9 0 0 34 0 16 0 0 436 0 0 0 0 0 0 284 0 0 243 0 267 260 145 32 14 0 40 0 103 67 10 0 0 0 0 32 141 0 0 0 0 8 0 71 266 0 2 26 225 123 58 97 388 0 0 166 0 113 0 0 0 0 0 88 29 0 0 331 0 0 0 0 107 0 0 1 0 0 4 0 303 6 77 96 181 0 8 68 19 0 0 70 24 103 62 21 0 0 13 22 20 217 0 543 75 189 0 5 144 154 55 0 2 122 0 82 191 0 229 20 0 0 11 0 16 0 0 24 0 81 51 37 0 65 0 12 1 0 0 0 0 2 7 278 0 141 32 39 126 0 186 0 0 270 6 5 0 0 0 0 27 42 23 2 0 55 10 0 127 0 0 70 11 81 16 359 444 0 0 36 16 46 56 0 64 22 0 69 0 53 99 0 0 0 0 16 0 0 6 0 98 0 180 2 0 0 0 31 181 33 350 0 86 0 32 30 0 0 0 115 26 0 130 2 120 470 0 0 0 24 0 8 150 0 0 6 62 0 9 44 12 5 0 12 64 470 0 33 0 0 68 0 0 8 0 142 0 23 6 0 1 0 0 7 0 0 148 0 0 0 0 0 63 17 472 124 0 51 88 395 49 0 186 0 92 0 17 0 203 117 0 81 168 0 6 64 0 0 0 17 0 247 0 10 131 0 0 0 0 249 0 10 39 0 0 15 0 74 37 0 3 6 0 0 167 0 0 0 27 46 35 0 180 0 7 52 0 0 11 0 319 142 38 26 0 0 38 179 0 0 0 0 508 75 154 52 0 449 3 0 9 179 0 481 1 44 40 38 0 83 662 40 17 0 0 0 0 60 553 0 109 0 0 28 57 67 80 0 202 0 0 0 144 232 0 381 3 0 260 0 0 38 0 60 0 0 0 600 263 0 88 0 0 38 23 0 0 0 33 0 127 33 0 0 19 159 21 414 0 347 0 5 0 149 273 58 0 0 0 328 0 0 0 46 21 133 0 0 14 61 73 0 0 0 49 0 22 168 40 0 220 0 8 13 483 0 474 562 0 0 106 54 0 0 2 0 75 0 0 55 0 0 276 0 0 0 0 157 0 0 0 149 0 0 224 32 273 0 8 0 150 0 186 45 603 0 0 36 0 0 17 254 0 111 87 0 26 0 31 0 0 0 1 0 16 6 18 185 42 108 0 187 184 359 0 0 47 338 3 36 25 34 0 9 58 0 0 54 0 452 5 0 0 368 14 119 453 0 5 0 36 92 10 23 210 110 0 0 178 490 0 439 0 0 9 0 15 0 0 0 30 349 3 0 40 134 35 0 0 0 48 0 0 0 0 374 0 112 45 41 54 0 73 98 387 0 0 193 50 23 59 53 0 41 0 334 10 0 0 0 0 173 31 0 57 77 166 0 46 0 0 15 123 8 316 112 13 0 305 0 267 0 0 0 26 202 0 0 250 106 17 0 0 0 0 31 190 0 89 93 141 0 0 31 8 37 0 68 0 0 8 74 0 66 0 113 489 26 0 305 62 0 0 118 0 30 94 0 442 550 0 0 0 0 33 289 12 30 3 0 0 182 39 0 85 37 0 25 68 0 31 0 17 13 50 228 94 63 164 0 0 13 0 24 33 0 0 477 0 35 0 120 207 76 0 0 147 0 12 0 68 0 78 0 0 107 0 0 0 12 121 57 0 31 16 537 0 14 128 0 606 0 0 0 0 0 0 461 12 0 0 152 0 56 8 194 0 408 0 75 115 0 0 57 0 66 136 0 0 0 351 0 61 31 0 13 22 10 68 0 18 12 58 5 13 0 0 76 24 11 0 51 0 495 0 212 86 0 0 65 348 27 0 260 58 31 0 82 0 19 0 31 20 0 0 11 0 0 0 104 0 23 0 86 666 38 0 10 0 159 52 0 0 13 17 348 82 0 0 118 16 0 37 242 0 0 40 0 186 9 0 27 0 9 0 36 6 0 0 237 55 0 104 66 0 0 30 111 0 74 22 0 0 228 109 225 0 117 145 137 449 0 0 206 68 135 142 104 43 119 102 16 5 10 49 89 80 83 271 0 0 0 0 0 83 0 0 6 54 7 0 0 0 95 0 47 84 0 0 0 666 34 32 404 0 20 49 0 0 0 49 29 110 25 640 0 312 118 0 0 668 13 262 0 0 0 525 15 1 88 4 115 0 0 436 441 0 19 9 17 0 240 0 76 2 512 0 17 0 0 0 0 0 105 0 0 29 32 0 112 145 0 0 9 43 89 0 97 0 0 0 156 0 132 159 0 0 4 109 39 0 0 0 0 0 81 0 149 0 16 0 71 0 0 0 0 9 0 0 22 0 99 12 46 0 0 136 151 64 150 85 214 16 0 0 414 2 45 63 28 17 8 0 63 0 48 5 0 33 103 32 0 0 19 0 306 87 0 139 270 44 15 4 10 444 0 32 27 0 17 127 0 0 184 110 7 84 0 117 0 0 123 0 0 47 329 0 0 22 73 0 0 24 46 26 510 0 546 424 56 20 0 92 0 0 483 0 52 100 0 0 0 22 158 50 62 56 0 35 435 1 0 33 34 0 6 74 145 138 193 18 0 0 0 37 234 120 28 9 114 81 36 119 190 0 0 44 31 20 0 2 2 0 114 407 262 51 0 0 0 114 28 0 0 0 0 0 286 0 3 0 20 0 0 320 237 0 39 0 71 0 17 3 0 0 22 0 252 106 70 36 0 238 0 0 8 37 0 358 130 0 0 0 540 80 0 17 0 9 58 120 0 125 233 0 0 6 0 35 45 0 0 0 0 1 0 0 19 0 153 50 465 128 0 0 0 513 127 0 58 99 57 0 0 0 0 4 50 0 0 0 0 0 25 0 0 50 14 54 119 57 0 31 51 24 298 0 436 0 77 0 24 0 36 53 0 57 5 183 22 0 0 16 0 270 0 134 108 40 0 379 210 0 0 215 0 0 606 0 126 0 0 0 0 270 54 0 48 276 58 0 0 1 4 0 0 20 330 196 148 59 0 0 72 0 58 68 0 0 0 59 0 35 200 0 0 0 105 55 136 299 0 0 8 0 13 0 607 0 614 13 1 0 86 0 36 129 0 42 0 343 188 0 337 469 23 21 0 0 0 27 241 0 14 0 97 0 0 71 1 48 0 0 0 68 18 0 0 92 32 55 2 0 0 0 0 33 53 54 6 84 5 0 0 98 273 195 88 0 80 0 0 53 36 17 56 471 0 156 0 44 2 0 78 126 107 109 0 13 0 48 60 0 185 0 66 0 0 259 55 0 97 0 0 0 0 446 0 0 0 154 13 193 0 0 0 0 211 0 0 12 0 5 11 51 49 74 450 12 0 85 97 0 0 63 0 0 114 0 138 290 258 69 0 0 103 11 0 0 0 0 114 0 40 11 269 114 17 0 0 280 181 0 105 0 0 88 193 62 0 6 0 0 66 0 48 0 133 65 0 0 182 374 435 0 230 98 0 62 0 450 416 0 0 0 0 0 84 23 29 0 0 0 0 34 602 32 0 83 0 57 58 102 17 20 15 43 0 0 17 3 0 90 0 0 0 164 67 0 2 449 0 0 0 0 146 6 155 49 449 40 162 38 0 71 0 0 0 51 184 9 0 71 0 47 16 56 58 72 0 176 31 0 0 156 0 0 0 31 56 0 18 0 0 152 108 0 0 208 0 36 0 2 12 0 73 221 0 221 0 0 0 0 226 67 0 17 94 0 61 313 0 0 15 0 22 0 69 12 0 0 0 113 41 0 0 0 69 265 101 99 0 0 0 2 0 198 442 384 0 52 125 372 36 45 37 6 66 0 51 0 0 24 57 14 0 0 0 0 30 0 0 590 0 71 0 0 446 7 0 0 20 0 0 81 1 0 481 48 42 0 0 0 86 0 0 0 130 330 6 0 94 0 0 54 0 9 0 0 26 0 0 0 49 0 189 0 0 270 0 195 0 2 0 159 25 0 10 100 178 0 38 0 162 0 0 44 33 0 29 53 0 14 28 115 2 22 2 194 83 284 0 344 50 0 34 70 0 0 0 390 281 24 11 9 224 0 0 268 105 0 0 0 58 0 0 293 87 0 0 16 52 132 0 558 54 215 0 80 0 18 40 0 0 0 6 0 258 3 6 0 0 0 0 0 369 208 385 39 0 62 0 98 376 0 393 59 30 0 0 75 0 41 0 59 39 0 56 55 456 19 3 0 56 27 0 0 0 0 150 52 0 0 80 123 0 43 352 0 0 0 0 0 0 99 74 11 1 262 0 16 563 0 73 83 14 215 0 2 10 0 36 0 256 15 235 84 281 10 0 6 17 24 0 14 455 229 0 0 179 0 0 0 105 50 31 0 197 259 0 0 135 168 32 0 38 0 434 0 0 135 9 5 119 177 0 0 9 8 0 338 52 0 153 136 0 8 64 0 440 467 0 12 0 150 0 0 0 0 97 101 0 30 240 376 84 26 174 27 0 65 0 50 0 288 0 0 4 0 13 303 28 0 150 0 0 201 0 0 1 111 0 186 0 0 12 300 0 68 1 512 99 0 0 106 61 27 91 0 0 144 0 31 0 0 49 0 0 182 0 115 0 46 151 60 0 0 22 162 0 0 53 284 57 223 0 0 113 16 0 1 0 0 61 0 0 8 4 88 0 8 0 43 138 0 0 21 0 0 45 0 37 34 47 429 0 0 0 478 0 30 15 47 208 0 0 342 247 19 461 0 91 367 119 81 353 52 0 0 0 290 228 304 191 0 0 12 0 170 0 0 43 0 2 0 0 0 547 200 39 0 484 256 63 164 46 0 0 28 25 0 152 0 78 665 0 3 0 0 0 0 73 0 146 632 84 0 0 227 149 51 0 0 0 0 0 0 0 0 0 0 652 0 0 15 24 0 34 0 0 57 54 0 0 170 0 45 0 487 0 0 190 274 127 0 114 35 296 1 0 0 0 47 0 0 382 225 542 0 0 0 0 0 109 48 0 226 0 8 0 253 2 93 0 0 485 21 23 72 0 25 135 8 200 0 0 25 118 489 36 20 0 118 19 8 408 0 58 118 0 20 169 0 309 0 31 141 0 21 0 201 51 28 3 292 0 0 45 5 0 355 0 5 0 49 309 35 7 0 0 0 315 44 19 0 123 213 162 0 58 0 60 0 63 16 33 0 1 325 0 47 85 7 21 45 31 56 595 40 6 38 3 21 0 1 66 66 0 0 72 0 229 550 158 75 0 0 0 0 329 0 0 0 45 91 0 0 0 24 112 62 286 0 574 172 0 174 0 0 133 203 43 21 131 0 8 76 0 191 57 0 0 61 17 0 57 0 37 52 95 0 0 308 0 50 0 12 148 129 2 18 156 0 41 0 1 0 0 0 0 19 0 59 45 78 0 293 81 487 78 235 424 219 17 550 0 105 0 0 0 0 0 167 0 0 4 0 0 0 29 8 0 47 35 105 0 612 0 0 77 0 0 0 114 30 0 0 0 0 204 0 476 0 0 112 135 57 40 0 182 0 51 80 124 131 24 140 0 52 0 221 519 0 60 491 0 0 183 0 111 124 0 0 0 109 0 3 0 153 24 127 272 0 0 47 0 0 103 605 19 34 0 24 0 30 115 11 0 452 95 67 19 31 0 0 3 0 374 0 263 78 45 28 6 0 0 48 65 0 210 48 0 171 56 49 1 0 247 25 0 0 136 37 0 33 79 0 0 85 21 0 0 0 22 301 0 0 0 0 100 9 0 0 0 0 370 0 0 0 284 12 0 0 0 11 20 77 0 5 62 268 177 232 0 0 0 0 41 20 229 17 128 0 4 0 0 10 0 0 0 0 0 490 37 31 38 0 0 0 153 7 0 129 8 47 0 16 0 206 17 0 31 7 34 0 0 37 538 0 4 28 318 10 2 6 39 0 0 21 47 10 0 0 0 0 0 40 0 0 6 0 0 0 0 274 0 0 0 0 45 0 98 394 2 224 152 0 0 0 20 192 0 0 44 0 86 26 0 8 19 33 89 0 0 0 0 0 143 108 53 0 0 47 0 97 159 153 444 46 0 0 0 0 0 0 7 0 8 0 14 0 0 71 10 0 0 106 0 0 2 0 0 0 0 165 0 0 0 0 150 21 0 2 0 0 0 47 0 111 60 38 0 0 186 0 0 0 0 0 79 66 145 223 0 0 27 10 218 371 0 60 0 0 0 0 45 0 0 56 0 403 449 10 22 0 0 87 0 0 0 1 0 9 12 0 0 0 6 0 1 52 0 0 0 0 39 0 22 0 0 168 486 69 0 411 0 3 36 9 4 144 0 38 0 18 0 0 17 10 55 0 7 182 0 236 4 0 112 298 0 0 0 16 0 21 526 383 85 0 72 0 0 510 165 300 0 47 0 53 0 131 169 14 18 0 0 51 121 0 0 3 147 0 0 35 506 27 0 0 1 0 316 23 0 231 350 0 42 0 32 45 0 53 248 22 163 41 0 0 59 0 0 32 77 304 3 0 367 210 0 0 82 0 0 0 138 0 427 0 12 0 126 0 0 9 25 11 1 15 53 0 0 1 0 439 0 0 5 0 319 43 0 0 58 0 120 0 0 128 12 169 0 0 26 16 75 0 0 0 0 0 49 58 0 82 277 82 0 0 0 0 0 15 265 76 24 0 18 89 3 88 0 0 33 1 209 663 87 0 0 0 0 0 0 1 88 0 24 39 0 0 1 32 0 14 15 293 144 0 280 446 20 88 51 0 60 58 16 10 39 0 32 128 5 183 0 0 0 12 0 0 0 88 61 0 3 0 0 3 0 0 0 148 0 0 0 0 0 0 6 0 0 0 0 179 88 5 409 47 0 9 40 0 413 76 0 10 0 28 486 3 0 0 317 64 186 0 57 0 0 0 0 0 60 141 38 4 77 4 249 0 40 0 662 5 4 6 0 0 0 0 22 138 186 0 0 0 46 0 61 110 619 72 0 0 44 32 0 0 12 179 51 0 0 0 0 449 0 0 297 97 26 20 0 12 0 0 158 0 0 13 79 0 27 0 0 73 17 0 0 5 0 26 0 0 0 24 24 0 0 3 34 0 0 0 0 0 19 0 0 27 98 0 96 9 0 0 0 0 0 0 6 140 0 490 306 0 52 281 456 52 57 92 0 0 125 45 40 29 50 0 0 16 33 0 186 0 0 0 91 111 86 0 0 69 14 0 94 65 14 3 244 0 0 0 0 0 0 132 560 0 0 132 80 0 3 12 25 42 0 0 0 0 259 0 119 0 514 0 185 44 0 0 0 0 0 4 0 0 0 0 0 7 0 0 0 56 0 331 0 0 0 3 348 0 77 23 10 0 0 79 0 199 188 0 18 63 0 0 0 254 0 24 0 39 0 33 33 184 493 0 146 0 57 0 0 57 0 0 0 0 0 0 39 0 22 54 15 0 0 0 0 0 0 51 0 0 5 0 0 327 0 2 45 16 31 39 0 71 60 15 0 2 14 0 0 172 462 222 38 0 0 0 0 0 203 33 0 16 96 0 0 0 0 6 20 0 0 40 0 22 29 0 0 73 379 220 481 0 0 0 104 534 0 66 221 25 0 0 58 0 6 0 126 0 43 0 97 3 0 0 0 0 0 247 19 0 54 658 215 349 0 432 70 0 41 664 0 53 159 0 82 6 340 0 0 266 0 0 0 20 506 188 41 209 66 15 0 0 215 0 84 80 62 40 0 0 199 237 39 284 99 0 0 0 54 0 0 26 586 134 0 596 46 0 386 16 77 380 0 110 454 0 0 64 116 26 0 0 10 0 0 0 50 0 166 69 31 0 0 31 0 29 61 0 43 0 0 0 31 0 6 209 245 0 4 62 0 3 0 162 0 82 0 522 56 0 12 0 275 8 58 99 0 43 201 0 60 0 123 181 0 526 9 408 129 0 4 107 194 55 5 0 0 27 0 0 6 133 0 0 0 0 51 0 0 0 28 0 0 197 0 0 5 0 37 0 17 0 0 0 0 0 150 187 201 8 292 142 422 312 103 0 0 24 0 47 0 104 0 210 19 0 168 27 2 227 0 0 0 0 0 22 0 69 101 207 57 0 0 7 0 0 0 115 0 0 0 0 0 0 0 0 127 44 0 55 69 13 0 0 0 0 198 0 91 102 16 63 23 193 12 0 0 0 0 11 10 10 0 0 40 80 0 0 0 438 18 0 2 0 0 0 115 162 0 200 0 0 31 391 0 157 0 63 0 0 0 225 0 288 25 38 52 217 467 0 0 0 42 14 0 95 117 20 31 14 318 109 0 182 0 0 0 32 123 0 146 0 18 59 56 20 9 252 3 0 54 0 71 20 0 0 0 90 309 6 0 136 0 556 445 10 0 73 153 336 0 38 0 9 0 0 0 314 0 23 6 0 0 167 246 297 0 14 88 29 8 41 0 101 0 111 54 0 0 23 240 0 103 1 102 0 47 0 11 0 1 9 16 8 0 50 0 1 10 0 106 34 45 63 0 0 0 0 0 72 53 0 534 260 0 18 0 434 0 280 127 0 17 532 0 263 259 427 0 0 451 26 0 0 65 274 0 168 0 21 24 58 571 0 479 271 507 368 0 165 0 166 20 0 0 0 14 6 340 0 50 28 29 55 0 0 235 0 89 22 34 0 564 112 102 0 59 280 0 0 220 0 0 0 0 209 0 0 0 0 357 0 0 4 0 43 0 0 2 0 48 0 166 0 248 0 16 0 0 35 0 0 14 29 121 32 219 99 266 67 0 44 80 0 0 9 0 0 0 74 44 0 0 0 90 23 80 0 0 9 343 593 23 126 0 0 47 0 57 30 0 0 0 0 19 0 188 34 98 0 77 86 47 0 229 0 0 81 86 1 90 0 1 499 0 130 51 29 0 120 0 0 16 4 0 57 0 0 0 287 0 0 182 28 40 0 57 0 410 0 0 0 59 6 0 0 0 150 36 0 123 62 227 388 43 0 33 0 0 0 35 0 392 70 39 0 0 40 40 36 0 130 0 20 0 0 0 0 361 0 0 0 5 48 0 67 474 30 338 37 179 141 50 0 0 0 0 0 0 0 0 60 109 0 0 192 47 374 407 204 0 32 167 18 0 0 22 0 0 21 0 286 128 0 0 0 0 0 180 25 0 488 61 47 582 0 0 0 0 0 0 0 15 0 17 0 180 0 0 330 261 9 0 8 0 0 0 55 20 61 78 14 27 6 25 8 171 0 82 0 0 117 0 48 18 5 0 0 0 536 80 19 32 0 15 0 229 58 0 12 0 1 0 49 0 534 0 388 160 4 0 15 172 0 114 3 23 29 0 268 23 45 76 30 64 199 55 454 0 84 53 0 79 11 0 143 544 0 49 0 0 84 0 234 0 191 95 255 0 0 98 0 38 0 42 460 0 14 90 55 17 0 92 0 0 0 53 0 0 31 0 0 51 62 0 0 0 32 202 0 0 53 451 0 138 29 0 25 0 51 0 0 484 70 0 333 596 248 83 0 64 0 10 0 0 0 579 14 23 0 0 0 147 0 106 0 46 47 83 0 0 0 0 509 165 23 21 50 154 52 0 334 0 148 0 87 0 173 415 3 17 0 3 85 0 127 0 33 43 0 0 0 70 148 225 122 0 0 0 0 10 244 0 4 220 7 0 489 269 87 105 0 367 0 0 0 42 0 25 64 44 0 6 5 0 0 83 0 0 482 0 0 18 26 0 0 47 0 41 0 442 0 0 0 46 0 5 0 0 117 0 58 0 514 9 0 0 118 42 53 104 0 0 41 0 0 57 0 0 80 0 9 0 91 50 0 0 97 0 0 0 0 32 0 248 111 53 466 0 0 0 151 0 85 4 0 0 0 37 0 16 62 0 0 108 14 148 0 596 8 0 0 0 241 225 526 92 17 0 246 57 85 0 187 0 0 196 56 164 0 0 0 0 0 163 242 0 0 100 0 0 10 0 0 26 0 65 63 0 0 0 148 63 45 42 0 0 15 0 202 0 43 0 0 46 0 96 111 127 0 0 0 376 24 0 0 433 0 0 72 29 2 0 7 38 457 0 50 0 197 2 387 0 0 48 122 69 0 174 83 0 260 0 38 0 0 200 213 0 0 103 4 17 435 6 19 0 2 4 0 0 125 58 200 13 23 0 0 113 0 0 76 43 41 155 53 0 16 0 120 273 38 171 0 0 488 16 80 28 0 469 107 433 0 0 147 143 0 0 0 0 0 362 0 20 128 120 271 0 9 0 0 20 0 0 484 211 5 0 0 0 13 29 29 255 34 27 102 6 164 314 0 13 0 0 82 26 0 0 0 0 168 328 124 0 0 0 170 0 70 0 0 0 62 0 146 0 15 31 71 13 124 0 75 0 606 90 81 18 0 26 0 0 0 374 36 40 0 0 0 0 0 14 4 0 32 102 0 0 3 0 471 36 0 330 0 0 0 0 16 448 0 0 185 88 0 2 482 54 16 133 0 23 14 67 0 0 603 336 131 0 5 107 0 18 0 0 0 0 0 109 0 19 52 0 0 67 14 6 211 48 0 142 6 0 138 0 14 0 0 0 0 229 23 0 33 0 0 0 426 0 0 27 23 0 138 372 0 0 0 138 0 0 1 31 0 76 0 12 0 0 0 0 140 0 0 52 23 0 67 54 105 0 12 0 57 3 0 22 563 0 36 71 282 0 0 50 170 179 0 19 0 54 0 6 0 22 2 33 9 153 0 0 0 0 55 0 0 0 31 345 254 0 0 176 0 0 82 157 14 71 0 0 0 0 66 20 56 0 232 23 0 0 0 81 0 0 0 0 445 0 46 0 0 349 0 0 0 10 58 4 0 0 0 59 38 204 0 61 0 0 0 0 33 0 21 0 0 235 0 33 0 0 147 25 73 0 4 0 0 150 0 126 0 0 0 0 0 0 21 0 137 0 0 0 0 6 102 0 99 66 0 138 0 77 0 239 0 222 0 0 163 0 36 326 0 0 0 44 0 4 82 57 0 92 116 0 0 0 0 0 55 0 0 8 4 0 124 214 0 28 0 473 144 14 0 0 0 33 582 0 111 0 0 15 119 466 0 0 30 29 20 0 0 0 106 53 178 0 177 0 0 34 243 0 3 39 549 32 8 19 127 0 449 152 0 0 0 29 81 560 45 0 0 0 64 37 0 0 0 0 0 188 0 0 0 104 65 0 406 40 201 458 53 288 289 0 0 0 25 0 0 65 39 0 15 0 0 563 0 0 15 0 0 53 2 0 20 0 0 73 70 0 0 161 268 0 0 11 0 0 89 0 37 105 28 0 12 94 319 92 294 192 0 123 42 0 69 0 0 63 369 0 173 655 29 29 64 0 0 0 0 0 11 0 39 17 0 4 0 0 120 53 0 194 60 0 0 0 5 0 0 114 0 0 0 235 0 0 0 28 0 0 468 0 105 93 0 343 0 300 52 0 33 0 126 469 31 135 372 0 461 474 158 0 0 53 0 0 344 92 0 69 0 0 0 25 0 0 0 274 0 0 110 76 37 287 25 25 93 0 42 140 0 9 18 165 57 0 0 58 245 0 64 0 0 0 0 107 3 0 114 9 0 0 18 0 394 0 9 0 0 0 0 0 0 15 0 0 0 534 0 33 46 35 507 34 13 0 0 0 0 112 46 0 242 0 0 0 0 0 0 0 0 0 184 3 59 3 62 0 416 0 0 0 149 0 111 23 0 103 163 6 32 0 29 24 40 69 201 0 17 0 179 0 50 56 55 0 0 0 0 0 0 2 57 0 382 17 0 52 17 0 200 41 208 59 0 20 0 0 0 0 668 218 18 0 0 535 547 0 0 0 54 0 233 6 92 33 0 15 40 0 0 37 475 0 22 68 0 0 0 0 0 127 0 0 22 0 138 0 156 0 6 100 61 0 0 0 0 0 199 16 0 0 0 220 485 11 5 0 477 0 418 10 305 287 0 0 0 4 62 12 241 69 0 117 0 253 0 157 40 134 0 0 400 33 0 660 27 0 0 21 61 61 48 8 80 114 142 15 0 0 106 90 12 62 77 1 20 460 71 0 0 253 0 4 0 0 0 0 421 0 21 0 53 559 49 0 202 163 0 0 0 26 255 29 25 151 0 28 0 38 11 23 8 90 0 0 0 108 37 16 62 131 0 0 1 87 269 0 0 0 7 321 0 6 62 38 0 0 15 0 0 0 0 69 267 515 0 4 0 0 108 0 0 0 0 611 150 73 0 0 0 0 12 185 0 109 529 0 0 0 0 0 0 0 0 0 0 0 134 225 0 0 0 368 15 0 206 159 11 25 0 0 0 27 0 5 0 0 114 0 394 0 0 0 0 60 18 0 94 0 0 63 417 0 411 210 0 228 0 0 56 175 25 205 0 146 186 0 0 28 0 0 112 0 0 39 104 0 316 0 54 0 125 0 480 32 165 0 0 249 3 147 0 16 136 0 0 0 0 13 0 0 0 0 70 23 61 71 436 0 3 39 0 84 0 101 112 33 22 154 0 0 464 508 0 0 0 36 0 0 143 0 0 253 70 0 0 0 0 121 447 0 138 200 0 0 104 89 0 0 175 15 0 0 27 0 38 0 449 95 438 0 93 0 49 0 0 570 29 4 124 258 0 0 16 0 65 39 0 53 11 224 20 139 37 71 0 136 4 169 41 37 0 0 69 33 67 32 0 14 0 423 179 47 12 189 213 0 8 34 17 0 0 70 3 0 0 4 426 0 0 0 0 0 0 0 0 0 0 158 160 201 439 0 0 0 0 77 123 0 37 23 0 0 0 448 37 0 34 89 67 26 0 0 0 0 0 197 2 0 0 249 0 0 555 80 12 204 140 0 0 0 15 131 0 0 0 148 0 0 133 43 0 148 7 24 0 174 21 93 82 0 0 0 378 60 91 19 65 0 0 0 18 7 11 216 0 18 0 151 0 0 123 45 182 0 273 155 0 13 0 223 43 93 0 0 0 52 0 0 0 129 0 214 115 0 0 54 101 0 0 4 53 86 22 0 0 0 142 0 493 94 0 61 0 4 0 18 91 0 0 0 239 0 0 0 142 54 102 0 18 353 102 14 6 14 0 3 39 0 0 0 0 333 14 0 17 336 460 552 34 0 206 9 636 61 29 0 15 265 2 3 37 0 0 0 0 0 3 31 383 284 18 477 21 0 0 0 39 23 0 35 202 83 0 105 0 206 0 0 0 0 0 0 274 25 23 0 0 225 0 9 5 2 0 182 0 74 30 0 484 366 0 509 10 110 0 111 226 0 61 0 448 45 89 7 2 220 161 0 0 33 0 0 0 231 44 0 0 0 0 0 0 48 449 0 41 0 0 0 4 0 357 16 46 268 0 0 44 241 0 52 0 61 0 23 0 287 51 34 111 0 28 0 129 0 155 152 70 0 290 295 5 39 250 469 14 0 0 614 0 63 356 366 16 0 25 18 0 60 124 97 615 9 91 0 92 111 0 424 141 0 106 0 0 0 0 58 0 87 0 0 0 36 0 0 0 21 20 0 0 0 27 57 42 0 311 0 39 0 0 0 0 0 0 0 0 0 0 160 336 43 0 80 541 24 15 141 0 0 8 18 0 84 0 0 0 172 253 39 451 0 0 0 0 131 0 27 0 0 0 177 0 0 316 46 0 15 0 48 0 0 8 0 118 0 0 0 6 45 22 8 0 0 156 171 147 237 73 0 24 57 12 402 0 0 145 5 148 0 0 110 0 0 0 7 0 172 30 44 5 0 312 176 0 63 0 0 107 112 0 0 43 0 7 0 0 264 119 115 29 66 0 0 444 0 0 49 123 204 66 86 0 172 338 0 0 33 0 0 125 57 0 47 11 44 3 106 258 11 0 0 42 132 0 172 226 0 0 0 54 0 0 0 0 224 142 0 83 0 0 0 9 0 0 0 114 13 0 362 86 0 0 12 14 20 0 0 16 44 488 0 190 1 21 62 64 44 11 135 91 22 279 57 0 0 67 0 50 13 0 0 0 0 0 146 0 0 3 132 21 0 0 0 0 0 4 0 0 0 9 0 112 0 208 49 0 0 0 28 7 9 0 386 222 44 0 66 0 0 167 0 0 0 0 8 35 465 53 142 121 10 558 0 19 0 46 0 0 448 181 0 461 346 0 2 50 0 61 5 17 12 147 0 73 4 442 0 0 0 25 26 46 0 10 29 70 0 0 0 0 0 33 0 84 0 173 183 271 20 16 0 0 0 0 68 1 0 0 115 134 163 22 0 0 0 84 19 100 8 251 173 250 5 0 59 0 0 0 0 301 0 550 27 26 21 83 0 15 0 3 0 166 0 0 12 19 71 305 502 21 502 0 65 15 111 80 25 632 18 401 0 43 35 9 0 0 83 48 30 183 69 26 0 86 30 241 0 0 0 69 0 664 278 14 58 0 4 0 35 37 126 0 102 24 0 0 408 0 26 27 0 616 49 0 11 31 86 445 49 24 39 34 240 79 0 2 141 52 348 0 26 0 75 0 0 0 532 0 0 0 0 0 17 0 0 0 0 0 10 330 0 77 361 0 0 352 0 0 0 9 74 0 139 44 232 304 17 441 73 207 50 0 22 170 0 0 0 54 0 61 43 455 12 0 0 0 205 0 138 0 2 37 0 0 0 15 0 0 0 0 431 0 43 63 0 87 0 0 0 0 0 41 0 0 293 0 29 243 658 27 0 58 35 0 44 0 41 0 0 0 0 43 367 0 209 0 0 26 0 0 0 430 0 151 23 0 58 56 32 141 0 4 2 4 0 463 0 43 22 3 35 0 48 317 28 39 0 621 69 12 110 0 0 3 23 19 10 56 30 388 21 5 4 0 665 222 13 0 24 231 354 69 0 0 0 0 0 47 0 0 22 12 557 10 0 30 0 0 0 26 556 0 87 118 49 0 0 106 0 8 49 0 0 7 0 0 9 179 435 1 100 501 0 0 606 64 0 164 359 280 36 382 439 0 273 0 22 517 0 0 0 66 2 0 62 0 19 10 43 0 0 0 0 1 26 46 0 0 9 86 0 45 0 0 0 183 0 0 180 3 164 493 6 29 530 258 52 19 104 5 0 94 413 141 5 0 0 0 506 0 0 42 0 0 11 0 385 29 0 0 0 0 4 0 39 0 0 0 212 423 192 315 66 0 0 0 0 204 61 89 71 0 7 345 24 25 195 0 0 0 132 0 136 0 152 0 130 0 432 0 0 100 0 177 0 0 0 37 6 7 0 0 48 0 194 173 30 0 0 18 0 330 50 593 21 11 0 358 17 270 0 225 13 67 0 0 33 172 293 282 498 0 244 56 37 0 208 50 0 300 596 0 0 274 0 0 43 136 0 0 15 0 0 0 0 103 0 164 59 0 63 653 12 0 36 0 118 0 0 103 0 0 0 26 41 218 0 124 0 281 0 136 0 0 190 0 76 451 0 53 0 133 0 12 0 14 23 145 28 0 0 30 143 216 0 0 0 118 381 0 0 0 0 0 0 0 51 10 171 0 0 17 0 5 69 96 23 174 56 345 115 0 0 0 4 0 61 0 0 0 0 0 6 0 0 445 18 0 45 0 0 60 0 0 0 0 183 198 0 96 0 34 28 0 218 0 0 0 276 259 0 25 0 0 160 0 101 350 462 0 71 209 56 108 0 0 0 0 32 0 102 72 0 43 0 177 0 124 249 0 22 0 217 18 31 73 6 173 184 192 0 1 248 0 0 452 0 0 0 69 0 0 6 132 67 40 11 0 0 315 228 0 255 95 25 0 81 0 0 0 187 0 0 0 0 408 0 381 0 227 0 0 120 0 0 0 325 403 0 44 51 0 379 0 25 22 22 0 7 466 22 0 0 0 82 0 0 13 0 0 0 364 56 11 0 275 27 26 0 0 152 2 0 24 146 0 0 0 0 60 0 0 143 0 469 43 23 0 76 156 0 42 0 0 41 26 9 0 0 96 0 0 0 16 81 66 83 100 49 444 21 483 150 0 0 0 0 210 0 0 30 0 220 18 18 7 0 0 322 531 139 0 19 0 34 0 504 0 0 8 0 0 0 0 0 152 0 13 0 56 151 0 60 68 205 0 0 86 100 0 0 0 22 275 12 0 0 31 27 0 143 7 0 119 19 0 22 94 199 0 7 72 229 204 41 0 0 293 78 43 12 139 0 0 86 347 0 476 117 90 0 14 0 266 447 211 0 0 172 0 79 1 80 168 0 58 0 0 32 68 87 0 139 0 0 0 16 0 131 40 49 0 120 0 0 0 13 36 47 33 0 1 36 0 18 47 36 0 0 43 0 0 0 140 0 0 153 0 0 0 0 0 187 14 431 426 162 0 0 154 0 0 10 0 64 14 0 0 245 50 219 69 141 0 0 68 391 299 345 0 0 0 165 24 0 53 216 91 31 0 7 25 460 0 22 114 68 495 0 111 58 0 56 0 0 130 175 137 158 299 0 67 355 0 0 0 0 10 129 46 0 424 0 64 156 37 9 109 0 0 0 222 0 0 17 0 25 207 257 32 0 474 101 0 277 57 100 111 35 0 0 23 0 0 0 57 0 0 0 22 0 419 0 24 0 14 34 0 0 0 26 0 240 0 13 29 0 0 44 10 12 0 0 0 0 16 0 368 13 0 0 0 209 0 0 5 134 184 0 0 0 68 0 62 46 21 0 142 6 0 47 44 0 0 0 0 0 33 280 0 0 0 4 142 0 0 125 0 0 205 51 0 13 63 0 11 32 0 40 84 0 0 13 61 130 0 0 48 455 0 70 234 3 0 87 130 0 0 31 0 21 0 0 49 0 538 0 0 207 1 357 4 0 72 0 0 0 0 72 3 41 0 7 0 0 0 451 428 0 592 14 0 3 36 0 0 0 41 7 126 138 9 220 0 144 95 0 19 46 0 417 31 170 6 0 0 41 0 450 0 0 409 0 41 134 0 0 0 0 0 21 224 0 0 454 0 0 146 0 0 40 146 5 350 0 0 15 137 162 87 87 38 0 0 290 220 0 0 0 173 27 32 401 301 112 0 18 474 0 12 217 0 0 0 528 77 0 124 0 0 0 236 272 0 434 0 0 130 0 10 441 0 0 0 0 0 22 0 476 555 0 1 23 23 272 550 0 183 14 0 0 0 35 144 0 23 0 0 225 170 0 16 11 0 137 0 0 0 43 22 17 0 44 0 0 0 0 0 0 54 0 77 0 0 0 27 0 387 7 70 345 7 507 122 100 0 0 89 0 51 17 146 166 0 0 0 296 0 0 0 63 0 0 155 31 199 0 52 0 45 42 0 34 0 72 52 0 0 67 0 0 0 20 63 0 67 432 0 211 48 647 18 69 0 0 228 0 536 0 59 41 15 44 0 152 422 243 91 5 53 17 0 47 0 13 23 9 0 104 0 0 0 58 0 538 43 132 0 86 0 8 5 0 353 312 5 0 124 46 0 25 0 0 195 224 262 117 138 0 0 0 0 0 154 37 0 0 0 0 20 448 210 301 474 0 36 164 363 247 89 46 293 28 4 28 480 22 0 0 0 0 0 18 0 0 69 83 0 9 0 18 17 109 0 90 48 38 0 122 83 0 0 228 648 16 140 0 0 86 0 26 52 29 0 14 195 0 0 0 0 0 179 0 0 0 0 104 0 7 103 0 251 0 81 0 0 162 0 149 0 0 149 0 0 0 101 608 180 36 56 198 0 83 0 0 0 0 0 0 0 76 0 224 0 0 0 99 0 0 126 46 0 161 0 0 0 35 67 0 325 438 28 0 0 0 4 209 115 3 409 82 30 21 0 0 24 0 19 0 0 213 53 0 0 11 0 0 187 120 0 11 20 0 0 0 26 0 0 0 0 17 0 46 0 100 0 0 0 0 0 486 0 159 0 30 48 47 0 42 24 0 0 42 0 0 22 0 0 0 52 4 463 0 151 74 0 0 54 590 124 180 21 44 0 112 220 269 0 0 0 0 0 0 512 0 33 81 0 0 0 38 0 49 271 17 40 59 0 38 0 0 150 126 0 221 0 0 49 0 124 384 111 0 0 1 26 0 0 23 95 34 0 0 42 182 63 0 10 0 0 0 0 114 0 0 0 13 357 0 0 32 9 0 542 523 219 43 119 36 70 96 483 207 14 490 67 437 186 0 0 0 135 83 47 0 0 0 92 0 0 0 28 0 35 116 0 0 0 4 0 42 0 60 22 37 69 0 0 0 0 31 101 207 0 0 63 33 23 5 48 238 0 0 51 0 8 10 34 0 0 25 91 8 534 0 299 0 21 0 126 22 18 0 365 309 36 9 23 0 0 0 0 40 14 63 0 44 0 122 0 204 0 15 0 97 272 309 29 0 0 0 0 124 0 186 9 0 95 0 0 0 8 273 478 0 0 132 0 165 0 243 83 154 0 103 4 160 0 78 0 115 90 260 272 0 318 0 29 0 205 0 47 0 0 77 0 18 0 0 0 307 0 0 0 0 389 0 0 0 17 0 0 31 41 0 57 186 0 214 0 0 0 31 0 0 129 179 40 0 151 9 411 0 0 469 0 0 18 14 0 59 115 0 161 9 21 282 344 587 68 66 15 68 0 20 0 8 74 49 0 0 93 589 382 0 49 0 0 312 56 130 185 45 0 271 0 0 177 8 234 122 0 0 45 141 0 24 0 22 0 106 0 0 0 0 55 0 0 8 504 0 0 18 0 596 432 31 0 149 23 70 73 0 33 21 0 0 0 2 178 221 0 0 260 0 108 0 0 0 0 407 0 0 124 0 4 0 133 53 0 0 0 32 7 0 2 0 4 0 0 0 0 0 29 0 185 181 0 0 139 4 0 0 117 0 28 43 358 0 113 0 0 0 113 381 82 0 0 16 270 0 9 59 0 0 26 147 62 0 156 0 0 0 36 13 456 0 12 0 78 81 0 36 0 0 1 69 0 132 0 510 16 0 0 0 5 0 0 0 0 410 64 488 0 157 158 0 4 0 0 386 0 0 0 19 46 87 48 20 0 3 96 0 385 0 0 0 218 604 109 0 24 67 156 28 65 130 125 21 0 104 0 39 144 0 0 0 0 65 71 259 0 10 0 0 135 428 0 0 93 52 29 0 111 415 357 0 0 0 45 0 44 15 54 0 226 4 0 0 0 0 21 0 0 11 47 42 101 318 66 0 170 87 0 0 22 0 18 97 0 0 0 2 0 81 0 72 368 0 0 4 69 10 32 9 0 1 0 84 472 0 462 60 0 0 0 323 65 13 2 75 0 0 0 12 146 0 0 53 0 29 60 30 0 0 0 34 0 0 0 0 55 0 0 0 109 21 78 0 20 168 0 253 15 82 8 19 0 230 14 0 0 12 143 91 110 153 0 41 0 17 10 0 43 34 26 39 0 0 42 34 0 0 191 38 0 42 0 0 0 36 208 0 0 122 21 78 56 0 161 0 239 285 54 151 67 365 0 0 70 0 0 13 239 0 0 2 0 161 80 0 532 104 0 13 296 0 6 74 29 0 343 0 0 37 9 0 65 0 148 0 0 185 129 41 64 40 158 19 0 0 2 0 0 150 0 0 0 49 396 0 0 31 79 40 0 0 108 73 18 0 0 0 176 0 20 0 0 279 156 26 205 43 13 0 518 0 44 0 0 7 87 0 199 0 0 549 197 0 66 61 57 476 12 94 0 0 39 174 18 116 0 0 55 0 0 179 142 0 0 0 6 0 0 172 232 52 0 104 87 4 157 0 4 0 9 43 79 138 0 21 116 0 0 0 0 110 30 0 515 56 157 41 11 0 122 0 0 0 386 30 0 0 30 244 0 395 0 0 0 99 51 56 258 0 26 5 54 0 258 0 0 16 0 0 80 39 22 0 0 403 27 445 119 0 19 5 127 0 0 10 17 8 44 0 116 55 0 29 44 0 52 147 0 156 74 8 47 0 190 0 0 13 17 0 176 236 0 161 34 18 213 10 0 178 0 224 0 383 40 126 0 4 82 0 0 0 0 300 133 22 0 0 0 0 526 95 0 0 0 0 0 0 0 0 393 0 51 111 0 372 0 443 0 296 0 245 0 0 7 0 70 0 519 26 0 0 9 0 405 56 0 77 83 0 0 28 89 5 84 97 0 152 51 143 54 57 92 178 0 0 366 42 2 26 115 447 0 0 0 63 40 93 12 0 0 15 118 526 79 0 0 0 222 68 30 0 0 0 0 189 314 0 466 33 449 44 20 0 0 0 483 0 32 51 62 52 331 193 248 474 9 0 82 0 19 0 7 0 94 0 115 152 229 0 0 0 294 88 115 0 27 0 0 0 0 12 10 7 273 8 10 0 8 0 38 0 17 0 119 251 276 124 0 0 11 0 22 0 0 367 14 0 0 0 0 296 644 73 0 50 0 0 38 287 34 438 46 0 20 0 0 0 15 34 74 14 22 0 44 46 94 9 43 0 0 14 0 0 0 0 0 11 70 0 135 0 0 34 145 132 275 0 3 110 406 20 0 99 600 140 329 0 18 0 143 0 0 249 0 0 0 0 169 0 26 0 0 0 0 38 0 0 0 82 0 7 0 41 3 7 0 24 29 0 0 0 11 167 12 0 23 29 0 72 19 0 8 0 0 0 132 0 0 20 14 0 0 0 16 48 410 68 0 159 32 0 60 106 92 0 0 0 0 0 388 0 75 0 412 3 0 0 19 0 448 0 16 542 0 0 0 462 49 36 0 51 32 0 29 0 0 0 149 0 0 0 98 0 262 8 45 22 0 0 0 104 137 0 0 0 0 420 459 0 0 84 0 0 0 0 17 209 192 81 216 0 368 17 51 0 2 8 124 158 0 33 0 0 41 0 0 0 106 234 0 0 0 359 258 2 0 19 0 0 0 9 60 56 58 0 0 0 285 0 447 250 1 5 0 0 0 0 0 0 0 99 59 0 55 0 0 0 24 229 396 141 0 0 144 66 124 0 407 119 67 0 98 27 0 0 66 10 3 461 0 0 0 58 0 0 0 0 407 0 272 611 0 0 0 0 3 157 7 32 61 0 0 20 51 78 57 12 0 0 139 0 119 0 0 0 0 0 39 0 0 6 0 0 4 0 73 27 137 9 70 0 0 0 322 419 0 0 0 0 28 66 140 0 30 0 19 0 83 0 17 0 2 0 0 67 25 0 81 0 46 0 0 16 0 0 36 8 274 0 139 0 319 0 0 0 0 0 0 0 230 0 0 0 24 54 12 0 0 0 0 357 0 0 0 0 0 58 0 346 146 0 0 0 237 0 26 26 18 91 600 0 26 86 0 102 0 0 469
-1 105 0 141 348 0 268 329 0 0 1 0 0 23 0 312 17 0 0 322 0 0 0 0 2 265 128 0 86 428 60 0 200 0 34 0 0 0 4 0 0 38 0 56 0 247 74 0 56 0 179 0 0 0 55 0 0 0 0 0 0 551 95 240 15 0 0 0 49 620 0 0 0 0 107 0 34 40 0 26 0 0 0 485 0 0 38 337 5 0 106 79 13 0 0 19 0 8 0 22 0 116 253 0 45 0 0 0 288 0 0 0 0 109 0 0 33 165 0 0 0 0 0 0 0 64 13 0 9 0 0 100 238 6 1 0 91 0 21 490 0 0 4 0 0 102 34 0 248 0 11 0 22 1 0 0 0 0 315 0 0 0 0 0 0 0 33 74 473 428 0 0 204 230 18 0 485 230 148 0 0 0 0 0 156 0 0 0 6 619 0 0 0 179 0 0 67 0 118 82 0 0 140 0 0 0 0 0 36 31 50 535 0 13 154 810 0 0 226 0 0 17 201 15 0 118 0 41 0 0 28 236 0 0 51 0 0 0 0 2 0 106 0 0 77 0 0 0 37 0 23 0 31 0 0 0 33 21 0 40 33 0 36 340 0 0 0 171 60 0 76 0 104 46 0 0 0 124 0 40 0 792 6 0 0 0 27 0 0 0 0 75 0 55 342 348 246 0 72 23 5 55 56 0 0 26 159 0 80 116 0 260 44 0 286 0 153 0 0 18 141 46 97 12 0 126 0 304 7 19 0 310 55 96 0 0 0 87 70 0 0 0 0 0 99 0 465 0 0 0 0 0 150 55 32 0 91 0 0 0 412 0 0 774 0 0 0 0 173 53 373 158 127 10 17 5 19 0 0 140 0 99 330 6 12 0 0 0 8 28 0 0 127 0 158 274 16 7 248 42 48 101 0 272 370 130 0 0 0 573 68 0 8 0 49 0 0 0 36 0 39 5 0 72 0 22 334 5 36 157 287 0 0 0 0 89 45 0 0 4 109 0 0 55 2 2 0 0 9 89 0 9 0 0 0 0 161 235 16 0 48 366 0 0 20 0 0 0 65 0 190 456 0 0 295 0 0 0 0 32 50 35 83 0 0 90 121 0 0 0 0 40 14 10 55 0 292 0 161 184 0 0 190 0 0 0 2 0 96 336 50 57 49 65 0 0 46 0 40 0 0 78 0 260 0 161 0 0 12 26 260 0 56 0 19 0 0 63 78 31 2 0 0 0 0 0 0 0 0 196 0 156 27 0 247 121 77 125 0 0 0 76 65 20 0 23 0 18 0 0 24 109 0 0 0 0 649 166 0 158 0 0 0 0 142 123 0 0 0 22 69 0 56 0 30 0 0 0 42 0 252 155 0 0 485 0 26 0 466 11 0 822 0 319 132 0 0 0 0 0 470 0 0 79 97 0 119 17 265 0 0 137 1 0 140 134 70 0 0 0 303 0 13 22 0 0 0 9 0 143 0 0 0 0 108 4 0 470 0 176 0 366 0 29 300 0 163 0 0 773 0 0 40 0 96 146 0 0 0 0 0 0 0 17 0 247 19 50 0 0 0 0 15 0 256 0 0 34 70 41 0 152 115 66 0 40 0 0 0 0 0 0 0 0 58 0 0 249 0 120 0 0 16 0 473 0 0 41 0 67 0 815 66 0 0 0 799 0 0 0 131 0 63 0 25 154 65 36 0 238 0 0 43 176 24 0 0 0 174 126 0 0 0 0 0 72 692 47 182 0 78 0 0 0 72 152 0 0 179 233 100 599 0 0 49 18 0 0 0 0 57 0 0 0 0 34 0 0 1 80 46 292 0 0 9 0 373 0 18 0 0 257 88 39 0 0 0 58 0 68 0 9 231 6 0 0 98 161 144 0 61 37 112 49 153 176 0 0 0 9 219 0 0 0 53 336 0 4 198 5 19 0 0 0 0 82 0 812 44 0 210 2 0 0 0 122 1 11 195 0 111 0 0 41 174 0 43 0 0 0 110 7 0 0 0 24 0 60 0 2 4 79 0 0 210 67 117 0 44 3 0 0 0 215 0 0 0 0 85 91 0 124 0 344 10 13 25 51 0 346 110 79 115 0 0 54 476 38 0 0 0 6 0 26 54 0 0 0 0 0 0 248 54 0 136 0 0 19 309 36 20 266 0 0 0 125 0 0 29 24 0 0 18 0 156 1 55 0 64 0 0 0 0 0 30 0 0 12 0 0 40 0 23 90 0 819 21 79 21 328 120 0 0 0 0 263 0 0 35 100 0 157 0 14 0 0 0 0 0 0 107 0 0 171 0 56 95 33 33 0 301 0 272 364 67 0 0 167 0 18 0 11 15 88 79 0 0 0 398 0 21 12 0 372 0 0 23 177 0 0 66 4 712 0 0 0 113 131 38 224 0 19 0 0 64 0 0 134 0 16 264 0 0 0 55 0 0 0 0 2 0 58 0 41 37 771 0 123 36 366 0 0 0 266 0 139 236 36 0 0 8 0 13 5 0 401 0 0 182 100 10 0 154 0 236 0 0 0 0 0 72 228 12 31 0 175 21 26 0 0 33 0 55 0 9 348 0 163 0 0 0 0 0 0 0 0 0 0 10 33 0 806 0 70 0 0 142 0 281 0 42 0 0 183 0 26 41 4 0 421 0 821 0 0 113 0 0 0 0 311 0 1 129 0 28 0 0 4 290 0 302 364 0 126 0 75 145 0 54 5 0 0 5 0 469 0 80 65 0 0 0 72 191 35 88 0 0 0 0 24 0 55 165 166 0 33 33 0 0 7 80 249 375 0 0 254 30 112 0 0 0 793 309 0 358 386 0 0 0 0 0 34 0 0 0 0 0 811 0 0 227 64 0 149 0 0 0 0 43 0 92 167 91 0 0 0 0 0 0 135 49 0 2 175 0 137 0 120 86 31 0 9 49 0 0 0 238 150 0 0 0 302 0 0 0 0 0 6 0 76 40 0 0 0 18 0 0 52 0 0 0 0 0 729 455 0 192 166 64 0 0 311 13 448 4 0 78 0 1 15 0 0 20 0 0 17 415 0 4 0 14 0 67 0 112 55 0 0 124 0 17 0 0 44 642 0 0 112 0 315 0 164 207 0 113 0 276 102 0 177 195 0 112 0 0 18 0 0 0 65 0 0 0 0 6 704 0 0 0 0 379 0 0 0 0 12 0 31 8 158 0 399 0 155 0 0 0 9 0 123 2 49 76 0 0 5 11 0 0 25 0 25 0 0 0 33 691 0 0 0 93 0 114 129 0 158 0 0 1 165 246 184 0 16 159 153 341 21 0 0 29 88 39 308 0 73 198 41 116 29 0 0 218 35 0 0 53 0 0 0 311 0 8 5 88 0 35 0 173 0 0 0 68 0 282 0 653 0 0 154 61 0 45 0 0 267 0 0 0 63 309 11 351 193 0 0 408 0 267 0 0 175 141 0 29 247 0 0 0 0 36 334 0 0 24 57 0 101 32 6 0 382 0 65 15 0 2 0 0 83 72 0 0 0 0 68 536 0 0 0 0 0 8 0 0 0 0 334 28 429 40 0 27 55 46 0 0 57 0 55 0 88 28 106 0 0 0 0 0 17 0 43 0 0 0 0 0 178 0 111 0 0 0 0 66 82 68 95 0 0 0 272 46 0 0 26 166 30 0 26 41 14 0 0 0 56 396 50 0 202 10 144 70 0 0 266 21 15 0 2 726 0 0 0 0 0 197 0 0 15 7 55 95 16 0 0 253 191 7 0 44 151 92 0 0 15 30 48 8 0 45 349 0 328 392 170 0 0 0 0 2 358 0 0 122 0 0 0 0 0 0 0 0 0 0 384 0 0 0 63 0 189 746 0 191 777 1 0 34 0 0 96 0 1 29 95 283 20 0 31 0 0 15 0 41 0 0 0 0 0 1 101 0 67 0 284 185 26 0 35 0 29 37 160 0 0 0 42 10 7 121 796 0 0 34 122 0 5 114 94 0 12 1 92 0 0 0 0 793 7 62 0 84 0 680 0 0 0 2 307 48 21 222 0 0 19 0 0 0 105 137 0 0 0 0 0 0 0 0 0 0 0 21 0 18 8 0 0 76 0 54 0 369 124 7 47 0 0 0 0 0 173 67 169 17 0 0 0 0 20 0 56 80 0 183 149 0 0 22 0 0 108 56 107 0 0 2 0 19 40 172 19 0 0 4 0 0 320 19 83 274 0 114 257 0 33 122 0 0 0 288 0 3 0 0 0 0 0 53 0 185 0 0 129 721 0 0 0 23 0 13 22 8 611 32 31 80 10 0 135 0 0 0 0 0 214 62 26 0 81 129 0 0 219 56 350 0 0 0 2 0 6 0 271 0 299 0 0 0 0 0 0 146 0 0 0 327 108 0 731 336 0 58 0 22 0 63 88 0 4 0 169 0 6 0 0 52 0 178 0 20 0 16 15 0 40 11 0 0 0 0 276 0 0 53 0 54 0 54 0 54 0 0 103 0 15 6 0 0 96 0 29 697 0 490 0 0 113 12 203 51 414 203 0 0 55 7 0 21 0 95 20 0 0 787 0 75 0 109 15 0 0 441 1 0 0 124 0 79 265 6 2 57 85 23 0 28 16 19 0 226 0 6 270 0 85 13 51 38 0 22 0 0 26 73 61 177 25 9 0 0 1 111 0 0 0 0 681 0 11 7 134 274 0 0 164 10 761 0 213 0 0 0 182 0 0 75 0 9 0 9 0 0 210 96 0 41 0 361 33 0 34 267 23 13 139 198 302 0 0 0 0 179 20 0 8 0 0 0 0 16 225 49 0 0 0 319 164 417 54 0 0 16 0 2 0 3 0 203 0 0 62 0 28 0 18 71 103 0 0 13 112 0 0 0 99 21 124 28 39 0 0 55 0 62 0 0 0 68 0 25 8 0 0 391 0 48 36 0 0 89 0 30 0 2 120 0 0 4 0 142 43 0 69 191 0 75 97 127 0 0 77 143 174 372 0 0 1 1 779 0 0 0 0 0 0 238 0 0 33 0 797 12 0 8 0 0 5 0 0 0 0 0 6 287 6 0 0 0 0 0 2 200 224 78 29 15 158 190 31 286 0 0 0 0 79 15 0 13 157 32 10 31 0 0 45 0 0 21 195 0 0 0 420 270 0 75 2 0 39 56 132 0 454 95 573 0 0 0 4 10 0 0 56 344 0 0 95 0 0 74 189 103 0 0 26 0 0 0 30 16 755 0 0 441 0 160 0 109 0 119 0 26 20 0 24 0 0 7 254 14 57 0 0 70 15 22 0 0 46 462 3 11 17 0 100 13 0 0 0 0 96 171 0 0 0 311 45 0 51 113 263 15 0 144 67 0 158 6 0 0 38 214 53 0 11 0 0 25 0 251 84 477 0 4 1 0 0 96 0 0 0 0 77 0 0 0 0 0 0 50 380 130 0 5 0 0 0 32 130 0 352 0 0 0 17 37 0 0 3 50 0 0 145 38 339 0 0 0 0 18 61 11 0 0 154 0 0 3 0 179 0 134 401 2 0 0 258 0 0 51 250 11 0 457 0 0 126 0 192 146 36 128 0 0 0 77 0 0 93 110 40 70 695 50 0 0 6 0 0 0 246 77 0 57 345 0 0 0 154 13 0 0 175 249 0 0 0 144 0 0 0 0 221 0 0 0 11 27 188 218 0 0 0 0 0 79 22 39 321 224 0 0 0 0 0 299 0 0 0 119 0 0 0 4 0 2 0 0 270 181 125 559 67 65 202 0 0 0 0 112 0 20 0 0 0 352 71 0 62 0 2 3 0 20 0 140 0 481 0 32 13 35 245 0 99 281 0 0 0 548 0 0 207 0 105 92 0 0 0 0 251 0 0 45 0 104 0 258 0 105 0 88 0 0 16 0 0 137 263 326 0 31 0 0 0 0 0 0 0 18 0 0 0 204 0 0 0 0 174 0 0 109 0 38 20 0 41 0 0 553 0 0 0 280 0 56 0 95 35 0 0 270 24 0 342 0 51 0 57 0 130 37 75 0 0 80 215 69 0 0 0 11 0 140 0 0 0 0 0 0 45 0 75 79 71 323 78 36 0 65 0 0 0 3 0 10 140 0 0 688 3 0 149 0 0 0 0 0 454 475 0 0 0 134 310 0 0 0 0 0 0 51 0 26 104 0 347 0 0 0 0 0 0 31 18 0 115 0 0 124 0 0 0 351 2 0 179 128 0 42 83 347 785 0 64 0 0 6 129 0 115 257 0 0 0 0 5 0 147 17 0 117 0 8 54 28 159 0 235 0 457 0 67 0 0 22 97 23 250 79 10 50 0 175 98 15 0 260 182 0 648 0 0 125 0 0 269 0 191 0 0 43 0 60 0 109 668 6 42 74 0 0 2 66 0 19 0 0 0 96 150 286 27 0 0 0 463 0 20 5 46 780 184 0 0 0 50 146 26 0 0 0 81 0 0 0 4 106 0 0 0 276 326 0 54 14 130 0 106 96 0 731 0 25 0 140 0 0 154 0 0 26 43 0 742 10 0 34 63 0 0 0 43 0 286 59 122 74 0 121 0 182 114 0 148 221 0 36 112 0 0 0 0 230 15 0 48 0 0 0 121 0 0 326 1 151 140 422 97 0 0 46 669 0 0 29 19 0 16 6 0 76 0 0 0 0 0 167 212 9 0 196 0 0 54 73 270 0 7 0 0 101 138 0 0 0 37 222 50 13 0 0 0 0 0 0 0 87 0 76 0 280 0 17 0 0 181 0 176 45 0 346 0 0 55 0 176 0 0 0 203 0 36 0 295 91 0 74 0 344 0 318 0 40 0 9 278 0 0 660 0 0 0 3 156 0 0 0 0 46 0 44 2 161 6 185 192 3 0 0 147 0 171 0 0 0 78 0 0 3 0 7 0 280 17 0 0 0 0 6 52 1 0 0 0 57 0 0 0 0 401 0 6 11 122 25 0 12 82 36 23 0 75 112 0 24 0 0 0 137 182 3 0 0 0 0 39 0 0 465 0 0 0 4 0 0 0 0 0 0 810 52 0 0 285 3 19 0 0 118 0 103 0 44 183 141 0 255 0 0 0 0 0 125 114 0 8 0 10 0 20 0 9 104 0 0 18 267 0 9 94 0 273 0 0 0 0 138 0 88 46 0 0 129 13 119 0 0 20 7 0 67 58 0 105 0 319 0 0 0 38 0 0 175 68 0 87 390 0 0 0 0 0 0 42 27 21 0 0 97 0 8 29 232 0 0 24 301 319 404 613 42 98 0 5 269 234 13 31 0 0 0 0 0 82 0 0 0 0 114 0 0 0 0 6 0 0 7 0 0 82 195 4 0 36 0 114 58 0 0 64 0 0 139 0 167 0 140 28 0 0 189 0 281 0 0 0 0 0 0 0 0 0 0 114 41 2 43 0 0 0 43 0 138 358 0 0 8 128 0 0 3 0 18 62 0 148 556 0 0 0 0 469 114 59 138 46 72 0 0 0 246 0 19 0 33 136 0 7 42 0 0 0 0 0 0 0 0 0 0 0 26 53 0 148 0 12 59 0 19 34 0 0 0 13 1 343 762 0 199 0 17 44 37 208 748 0 30 0 0 0 0 0 108 40 9 4 39 0 469 7 98 466 7 0 0 0 0 0 0 121 177 140 0 336 0 0 316 2 0 0 0 3 0 0 0 161 16 134 0 27 62 81 0 0 33 154 0 50 0 0 0 0 23 424 0 31 152 0 31 150 0 77 0 0 265 0 0 0 0 0 264 0 10 0 0 0 0 0 68 40 13 155 256 0 5 20 0 12 0 471 0 120 0 0 45 279 97 107 98 0 28 0 0 203 0 0 0 0 627 0 0 1 0 0 22 0 0 233 0 119 0 0 0 0 0 15 0 0 0 201 0 0 0 9 0 46 0 0 0 264 251 0 0 0 0 0 0 2 271 9 57 53 60 0 34 0 0 0 0 60 703 0 0 0 0 0 23 81 14 18 0 0 0 0 0 58 0 0 115 0 213 97 0 280 252 0 0 3 0 0 8 0 58 6 0 21 7 0 123 47 0 0 18 10 32 0 56 143 0 0 0 0 2 6 0 0 27 0 13 16 0 87 15 17 62 0 0 0 61 180 28 21 0 14 2 33 0 450 1 0 69 0 88 323 0 0 0 383 0 0 0 0 0 0 90 0 136 5 52 181 0 52 11 0 0 0 0 352 0 210 0 26 11 0 184 74 164 67 0 0 0 42 178 0 115 396 67 0 233 0 97 0 0 0 0 101 0 0 0 0 59 97 0 106 0 0 0 0 84 0 3 165 0 0 0 261 0 245 58 23 119 133 0 0 0 50 0 93 0 66 3 0 0 0 0 0 0 0 0 55 0 0 293 0 2 0 0 50 0 0 0 0 0 0 0 0 150 27 298 117 0 0 346 203 126 0 0 0 0 35 49 0 0 0 0 0 0 22 200 0 0 0 57 392 69 0 0 6 0 25 0 0 0 0 6 153 20 0 0 0 0 0 4 113 0 9 171 0 0 0 0 0 180 0 0 0 0 108 6 138 19 694 0 56 40 0 0 0 101 50 0 0 0 0 0 0 35 24 0 0 0 21 138 0 0 33 226 719 0 0 5 13 0 0 45 263 9 136 4 32 0 0 85 0 304 2 7 10 0 0 183 140 5 3 0 552 49 0 85 17 41 0 0 5 61 0 0 0 0 0 134 26 0 152 0 0 30 0 0 28 0 3 60 0 244 0 0 0 0 0 13 0 32 222 64 0 103 84 0 0 0 431 379 0 17 114 0 0 0 0 0 251 36 0 0 0 124 85 306 0 2 0 105 20 31 4 16 14 260 279 351 718 121 0 18 193 273 16 155 21 0 0 0 106 0 0 0 144 0 0 0 0 0 0 5 0 0 0 219 94 0 183 410 59 536 0 393 0 0 0 467 0 51 247 0 0 0 422 57 23 97 0 194 58 0 272 812 66 101 69 162 0 0 140 0 242 114 26 124 27 0 382 2 30 393 200 629 0 0 65 69 0 0 0 147 15 10 0 0 178 75 4 235 0 293 388 0 9 0 411 86 0 0 47 0 34 0 0 0 142 367 0 0 14 18 0 0 95 0 0 3 29 3 0 0 0 77 307 0 0 0 0 85 0 0 0 58 0 282 0 0 0 0 0 0 17 37 0 0 139 23 0 0 394 59 12 218 0 267 203 0 0 123 0 50 53 0 0 45 0 0 0 430 56 0 0 0 7 0 65 0 58 0 0 171 0 0 68 0 0 0 225 0 0 55 0 0 0 303 0 10 323 23 370 63 79 0 0 166 0 7 0 0 21 178 0 0 26 133 0 16 0 0 0 16 0 36 10 2 178 82 196 0 0 20 4 0 0 55 0 0 0 0 0 0 44 0 165 596 76 13 0 54 0 0 28 0 64 0 84 0 26 9 0 359 0 0 0 0 0 72 0 0 0 0 0 34 110 0 0 497 0 0 0 15 0 0 10 0 0 13 0 0 26 329 0 166 0 52 0 23 0 0 0 42 0 18 107 70 150 62 0 0 39 0 0 17 2 0 0 53 174 209 0 205 0 0 0 153 164 0 0 0 0 0 40 0 0 328 9 39 148 0 0 0 29 0 0 0 39 0 17 174 0 48 263 0 0 3 156 315 52 11 114 149 0 0 0 324 0 0 0 0 7 720 109 0 0 79 201 0 54 0 47 123 0 0 189 0 14 0 0 0 0 0 0 0 22 0 0 94 0 0 100 0 0 50 0 0 0 0 60 0 0 35 0 0 0 0 0 0 0 40 0 231 42 0 23 0 52 135 0 0 0 300 0 100 0 6 0 39 82 11 0 27 23 348 0 238 5 4 0 82 224 0 510 326 51 285 5 61 0 766 55 143 0 0 1 78 18 0 0 9 134 33 0 15 0 0 0 0 0 11 0 200 0 184 0 74 0 30 259 0 0 43 6 7 0 82 0 18 0 0 0 41 0 18 17 176 116 0 288 41 9 0 0 0 0 0 0 0 366 0 22 14 0 115 0 58 454 125 0 10 0 0 0 0 0 0 58 0 0 0 0 0 0 0 12 134 47 0 341 189 37 434 0 26 84 0 0 36 0 0 12 48 0 0 344 390 0 0 0 739 4 1 86 0 0 131 405 0 16 28 0 713 44 196 7 114 0 0 25 0 9 0 6 0 5 0 4 29 0 0 22 104 0 11 161 0 149 0 0 0 155 73 26 15 20 185 7 43 86 220 467 178 227 81 0 8 0 243 17 0 352 0 20 0 0 0 156 0 15 112 0 21 0 0 0 0 270 82 16 0 6 84 76 126 283 0 12 7 32 223 205 0 0 0 0 32 0 0 0 72 3 0 0 383 39 768 0 283 16 0 337 0 0 0 24 0 0 0 12 311 200 0 35 0 0 0 74 3 0 188 0 40 0 0 0 0 0 0 0 0 362 0 69 0 29 0 83 293 13 194 0 0 169 0 0 0 66 196 0 14 0 12 0 0 50 0 0 0 144 235 0 89 0 9 15 0 20 79 154 0 58 0 0 28 417 0 11 0 0 7 68 0 0 264 20 0 10 0 173 9 0 0 46 65 698 0 68 369 0 136 0 0 0 0 12 119 0 50 26 36 161 112 0 341 0 15 160 266 0 208 0 200 0 0 211 125 3 0 85 0 38 0 7 710 160 10 16 0 0 10 71 0 83 0 0 108 0 49 0 41 73 33 3 0 0 0 266 16 35 0 447 0 287 15 0 23 17 152 30 0 288 0 0 65 209 751 169 0 191 0 32 0 0 0 151 0 0 0 0 0 53 29 0 0 31 0 0 0 0 0 0 531 43 0 0 17 42 0 0 234 0 193 198 28 15 280 315 62 0 39 30 120 0 62 66 0 0 0 176 0 156 63 426 0 82 9 0 0 0 76 0 0 0 0 0 296 111 0 249 0 192 9 0 0 58 42 184 0 70 0 13 0 0 0 0 0 0 379 128 0 1 26 0 0 141 0 0 0 237 0 0 0 20 0 43 0 0 406 0 24 0 68 46 0 10 336 0 0 0 61 164 159 15 21 31 0 0 35 0 1 0 63 0 0 0 89 0 37 0 0 227 0 0 173 0 278 13 0 0 0 0 46 16 0 14 28 35 0 65 6 0 0 179 0 276 0 17 0 0 0 0 97 173 0 206 46 0 117 24 58 47 407 0 0 0 47 273 0 25 0 0 0 0 2 0 0 0 250 0 0 6 0 55 0 345 62 403 0 67 0 0 197 0 0 0 0 30 0 0 0 49 34 300 10 342 0 0 0 0 44 299 0 0 0 222 0 9 49 0 0 0 0 0 383 0 5 0 15 77 164 0 0 112 39 0 4 71 0 0 94 0 61 53 2 82 245 1 0 73 51 172 406 27 0 0 98 0 76 22 247 0 459 0 42 0 0 178 12 16 19 91 88 0 114 0 63 0 68 86 214 113 0 0 237 1 171 0 59 352 623 450 0 0 452 121 68 1 33 0 0 1 12 0 449 0 28 0 0 53 112 71 0 5 337 323 24 0 0 9 36 0 25 257 0 41 27 440 206 150 0 16 0 6 168 0 0 0 71 12 346 0 138 14 0 0 54 0 83 0 0 12 184 33 100 0 0 0 170 26 0 0 33 0 0 143 79 0 0 0 0 278 0 166 11 31 0 0 0 15 26 0 130 0 0 378 20 0 0 17 406 100 0 453 248 0 0 0 0 122 0 25 195 192 0 0 410 0 0 75 32 0 0 71 111 0 0 779 100 103 215 0 100 0 0 10 0 42 0 126 0 0 33 19 286 0 5 7 14 0 0 140 0 7 220 12 0 0 0 0 33 267 9 0 88 68 47 109 238 0 50 22 0 0 0 223 0 32 0 0 0 0 0 37 16 0 7 2 0 0 0 0 195 0 0 254 0 15 0 117 6 45 0 2 58 53 0 0 282 0 0 18 406 7 0 0 0 229 0 180 0 0 0 102 0 0 22 0 71 243 0 0 0 0 0 0 0 0 0 221 178 0 0 21 0 0 130 96 0 21 0 0 198 55 0 0 0 0 77 242 0 3 0 88 0 0 0 0 391 0 0 21 29 61 0 0 62 10 0 0 0 43 45 45 12 188 89 177 0 0 0 0 208 0 90 0 36 225 0 0 0 0 277 0 34 0 0 0 39 317 0 0 0 0 0 0 0 0 0 0 134 0 154 0 0 0 45 0 77 0 30 128 0 23 60 92 0 0 0 0 112 65 0 92 98 275 2 40 41 105 0 0 0 0 70 0 0 2 0 57 0 0 0 137 0 393 0 148 0 0 0 364 825 0 0 0 0 0 31 0 204 17 0 0 0 204 0 0 78 103 32 56 0 7 34 123 214 54 0 0 0 79 272 0 43 35 353 44 55 31 103 0 83 195 0 4 65 0 0 0 0 0 15 0 144 22 21 23 0 0 0 102 0 0 0 46 47 0 185 24 0 62 11 0 401 426 0 0 0 0 45 184 6 0 22 0 41 268 0 0 0 0 0 9 211 0 0 84 0 10 48 0 0 150 357 51 53 7 0 0 121 11 15 99 0 0 0 0 82 0 129 0 112 0 72 85 132 24 0 0 0 60 152 658 3 170 267 0 0 104 120 130 0 0 0 0 4 0 0 3 650 33 0 17 7 0 0 0 0 0 0 125 0 0 0 320 0 23 63 28 0 0 298 0 0 156 0 129 0 17 49 0 81 4 721 686 41 216 173 0 246 33 684 22 0 52 0 0 0 1 0 78 0 7 0 0 314 0 0 185 0 0 0 163 67 0 73 0 0 40 0 156 114 0 0 116 38 0 0 61 253 0 60 6 0 0 0 18 0 0 65 0 54 0 0 96 302 0 0 0 0 26 0 0 115 0 0 0 31 285 0 0 0 0 0 0 74 40 156 0 0 77 0 0 94 0 27 0 0 0 20 10 0 0 44 0 43 0 27 0 329 15 0 209 93 0 174 0 0 0 106 0 52 0 37 54 0 30 0 0 0 0 48 10 0 0 60 0 68 0 0 7 0 0 0 0 0 0 0 0 0 5 171 168 750 19 0 17 0 0 16 44 439 0 87 10 142 607 486 0 0 253 0 292 329 19 0 10 0 23 185 0 0 771 216 16 0 42 90 76 63 0 0 333 49 0 0 8 80 0 42 0 0 0 2 23 0 0 0 0 7 0 0 31 12 0 336 0 0 0 138 0 0 17 140 0 0 56 11 0 32 0 0 88 290 89 0 0 57 217 0 166 0 0 654 49 0 694 12 0 0 53 117 12 0 100 79 0 349 0 21 0 323 0 33 10 369 0 32 282 0 94 0 88 0 122 0 58 0 0 294 0 0 0 204 16 271 0 317 42 114 0 111 0 75 42 21 78 1 0 0 279 0 0 0 174 0 0 0 138 45 0 0 366 84 0 0 88 83 0 0 1 59 0 19 7 10 88 0 0 0 33 12 16 0 13 0 0 0 132 0 0 181 9 0 0 33 288 0 184 141 0 0 0 0 156 32 0 173 15 0 0 0 0 57 159 0 136 0 16 588 41 0 0 314 670 0 0 799 203 0 29 0 48 0 0 0 6 27 0 0 30 0 0 0 12 0 0 0 25 62 0 0 0 197 0 211 801 0 54 0 0 1 3 0 0 108 0 0 0 0 0 0 0 188 0 0 0 0 30 55 0 163 0 121 0 272 7 294 0 0 73 7 0 0 0 597 0 155 26 0 0 0 13 48 2 18 41 39 27 167 35 0 260 22 77 0 228 88 204 0 124 13 0 370 512 3 0 20 0 0 0 162 0 0 598 5 0 0 0 0 0 345 0 0 0 7 0 306 0 72 0 168 16 0 0 210 0 0 0 367 766 180 0 0 0 0 0 12 39 0 0 16 267 0 32 80 6 70 80 19 0 0 784 0 281 0 14 0 0 120 19 0 0 0 28 226 49 33 0 77 0 0 456 136 20 797 57 93 7 9 0 47 0 0 179 69 0 20 0 333 36 0 157 104 0 0 0 0 0 0 67 50 185 101 182 0 20 0 81 118 56 0 0 0 27 0 384 30 0 0 0 91 0 0 0 0 0 0 42 123 0 59 104 21 0 0 183 29 110 108 0 0 0 0 0 0 0 0 84 0 30 103 39 0 110 50 490 58 28 58 227 0 17 65 0 308 0 0 0 100 0 0 0 13 0 57 53 23 0 0 117 12 0 178 12 345 46 320 0 30 37 0 21 0 70 0 46 12 37 8 0 0 0 0 0 93 12 0 54 438 0 0 13 137 37 5 4 0 15 0 4 68 28 30 0 63 0 0 288 166 0 0 0 737 19 0 0 0 175 132 0 1 93 97 25 38 330 80 0 0 0 0 237 0 170 0 162 0 0 338 243 38 0 0 0 485 63 0 0 0 195 106 7 138 30 0 0 0 3 0 65 249 158 0 575 0 0 132 1 0 53 0 101 135 0 241 120 10 0 0 0 0 2 0 17 140 0 0 0 0 139 0 0 20 0 0 91 7 146 12 21 334 51 0 0 0 0 45 195 0 0 0 0 250 46 0 0 116 106 0 0 0 66 25 0 0 84 190 0 0 0 83 0 61 253 47 0 32 0 0 0 150 114 0 77 229 429 24 28 37 72 16 217 84 31 66 17 42 26 0 27 0 0 0 0 0 0 0 427 212 0 255 0 0 23 375 230 20 0 92 296 0 0 131 293 59 26 0 0 0 0 0 0 302 7 276 0 0 32 8 124 0 0 290 0 0 0 0 0 0 23 10 0 17 0 0 0 33 48 0 0 52 0 170 0 9 244 0 261 0 69 0 69 0 28 0 0 0 0 0 13 0 21 0 36 251 0 0 470 34 0 0 0 0 1 11 75 0 120 344 0 231 5 78 43 0 0 31 0 0 0 0 120 2 28 702 0 0 0 0 0 7 0 0 7 170 0 0 28 0 112 0 34 53 0 662 0 516 344 0 0 66 349 0 801 0 0 0 35 75 0 0 90 0 0 0 11 0 0 45 0 0 0 745 0 0 0 0 108 0 200 3 0 0 96 28 31 0 0 66 100 0 0 0 5 84 0 0 117 0 239 36 5 0 40 476 7 0 107 0 0 13 151 0 377 28 0 0 74 22 0 173 0 54 164 0 348 126 3 0 0 777 53 71 95 104 255 0 0 20 0 0 0 0 0 66 67 44 0 0 318 310 0 0 0 0 0 15 0 0 62 360 20 152 0 61 314 116 65 792 105 309 0 5 0 0 0 0 0 0 26 42 0 0 7 0 117 0 0 43 272 195 0 0 40 0 0 0 0 0 0 14 0 0 0 0 51 0 0 0 0 24 0 0 0 149 7 0 53 0 0 102 44 0 16 0 0 198 29 107 169 0 0 0 148 26 0 39 15 0 33 111 0 374 197 0 0 116 62 106 196 412 18 395 43 0 10 0 0 28 0 110 55 21 79 0 39 18 0 0 0 0 0 0 0 758 0 0 0 780 0 0 0 70 0 0 59 0 0 0 98 260 154 21 0 72 0 2 56 174 44 161 98 168 0 104 70 124 0 0 0 74 0 0 28 28 25 46 12 0 33 220 0 261 19 0 11 0 310 761 324 20 271 84 28 0 31 5 0 244 36 271 0 124 75 0 80 0 238 18 1 0 165 0 0 0 0 75 0 88 0 10 12 541 0 92 113 0 88 0 82 0 0 0 63 0 0 91 422 0 0 115 0 216 1 0 0 0 155 377 103 180 47 76 542 227 0 0 0 21 314 0 0 0 33 0 0 0 290 20 0 0 0 0 0 0 0 0 0 0 0 240 0 36 122 0 120 158 0 0 0 39 0 0 772 196 131 61 44 388 27 291 41 0 0 0 0 0 0 12 0 0 117 141 0 0 0 60 50 0 0 0 0 0 0 0 0 0 0 0 0 78 326 0 0 0 130 14 0 0 0 0 0 1 0 20 662 0 0 47 485 0 30 6 27 46 0 0 37 0 0 0 0 0 686 0 433 0 169 22 0 0 0 442 0 40 79 20 0 12 0 28 0 0 0 17 6 432 0 0 0 14 22 48 72 0 229 92 60 294 5 15 18 0 0 20 0 1 16 55 0 147 0 0 0 0 601 115 0 0 13 4 50 167 0 60 38 0 103 0 0 196 0 0 258 83 6 0 0 29 6 12 35 21 0 0 107 0 9 103 0 0 95 0 0 0 0 0 28 0 687 0 129 484 60 0 0 31 43 0 329 368 115 437 779 0 362 0 0 0 0 50 57 110 206 0 202 0 0 0 0 0 0 43 0 24 0 0 0 0 161 59 0 8 28 37 0 6 0 0 1 0 0 570 117 221 309 181 0 0 91 0 126 180 369 85 0 0 53 0 541 0 0 0 0 0 139 11 277 510 0 21 0 0 0 0 0 0 0 0 99 1 69 322 0 0 8 0 0 339 0 52 0 0 0 140 29 1 150 17 0 0 0 0 155 20 0 0 146 0 0 0 0 289 0 0 0 0 2 43 0 136 0 0 42 2 255 42 80 0 19 472 0 112 0 0 0 0 0 136 10 0 0 494 0 161 249 1 10 102 51 243 367 0 1 253 0 14 0 0 16 0 285 40 7 322 0 0 14 259 0 0 216 22 0 9 190 109 0 66 0 0 108 329 785 0 42 0 111 0 0 138 0 0 0 0 58 101 43 124 57 252 18 0 3 32 807 0 23 295 0 0 0 151 0 89 0 0 0 95 0 0 0 25 157 218 0 17 0 25 308 36 0 0 0 0 0 0 0 14 282 0 0 103 0 0 229 6 0 233 0 231 158 0 8 0 0 0 134 0 0 55 0 0 0 0 0 305 0 0 15 19 0 712 10 0 0 0 112 53 0 56 145 70 172 0 122 0 0 33 374 150 0 2 0 0 246 228 303 266 75 0 0 430 29 218 0 0 0 16 127 0 0 7 47 56 2 186 0 45 37 14 0 0 0 241 213 41 9 95 140 84 36 44 92 0 0 192 0 0 0 8 0 0 0 0 0 105 0 58 0 47 106 33 156 0 0 0 0 0 42 73 138 0 8 1 0 142 6 422 19 179 0 0 136 0 0 1 126 114 8 152 0 0 596 0 0 0 17 0 51 21 0 17 51 30 0 0 0 0 0 0 0 325 12 0 26 75 44 0 0 74 0 0 0 0 181 0 0 0 0 0 0 0 348 102 0 0 0 17 42 398 0 44 0 0 322 19 43 0 0 0 0 0 16 0 0 0 6 240 32 251 0 206 0 0 0 0 0 268 23 0 0 0 18 0 14 0 13 0 128 0 18 0 0 0 0 0 606 0 0 166 0 0 5 0 0 566 0 127 199 41 54 0 0 0 0 0 0 89 0 0 72 35 13 75 60 94 0 0 44 0 0 0 0 822 0 57 0 49 0 50 51 37 114 95 14 0 0 0 0 7 88 287 0 20 64 154 30 258 0 26 19 0 0 11 392 85 0 20 0 4 0 61 0 0 0 0 52 0 77 0 414 0 68 0 0 0 56 0 513 78 46 0 134 0 0 0 64 19 0 0 0 0 0 0 11 0 0 33 17 175 0 0 0 221 0 0 410 0 18 0 79 0 233 0 188 378 103 0 0 312 0 17 5 0 37 0 0 7 332 19 163 0 221 0 0 38 672 0 0 0 0 0 165 0 90 26 147 79 0 0 0 0 0 0 96 63 81 212 40 180 6 0 15 0 0 205 0 66 77 356 32 0 247 0 0 0 0 0 0 11 0 7 0 19 241 0 0 277 18 0 12 241 8 0 83 0 0 0 107 85 0 106 68 0 353 213 0 110 0 0 0 0 0 88 0 72 0 0 0 0 0 603 0 0 0 0 97 0 0 33 0 23 195 0 0 0 0 0 82 0 0 0 0 0 82 0 0 0 0 0 0 1 41 30 0 22 83 0 0 17 33 90 0 127 0 11 0 336 78 3 0 0 0 0 0 64 0 0 0 9 0 60 8 0 149 0 171 0 0 227 129 0 0 0 90 0 0 0 0 253 49 0 0 98 382 280 0 47 14 128 47 476 154 0 84 132 168 0 43 0 116 0 0 240 3 97 0 59 243 0 327 133 0 0 0 0 0 0 215 31 93 0 37 0 0 0 759 0 0 0 0 0 0 47 18 6 0 0 21 120 68 17 293 0 184 68 0 64 53 0 181 57 447 0 0 361 786 43 191 2 0 80 0 0 155 0 0 0 0 13 0 100 0 0 127 0 0 77 0 9 0 153 0 198 0 0 104 2 0 0 0 7 0 0 229 115 0 0 260 277 4 23 45 665 281 0 0 312 59 23 312 11 0 3 228 0 20 0 4 0 0 277 164 27 198 0 0 292 0 0 261 0 0 0 0 9 0 0 204 0 0 72 34 39 137 266 0 89 26 63 0 0 0 177 0 0 186 0 51 95 0 0 202 0 0 27 109 0 42 0 0 0 0 0 0 88 23 0 192 58 0 27 0 0 0 225 0 321 0 161 0 11 446 59 75 0 0 167 9 203 44 0 124 22 0 0 243 0 0 0 63 0 99 79 0 336 20 9 0 0 0 21 19 44 0 0 0 0 10 0 0 0 0 797 0 239 212 0 211 75 585 0 0 0 0 180 0 315 0 59 0 23 4 0 0 204 135 281 16 0 0 0 0 0 29 303 96 70 71 0 26 0 177 10 0 0 40 0 0 0 0 0 0 423 375 3 0 394 60 0 7 0 0 342 117 130 222 0 18 8 11 0 0 59 0 384 0 0 0 23 156 812 818 0 0 86 145 475 132 2 0 811 37 0 81 295 350 0 40 70 0 0 2 0 25 43 75 0 0 1 0 733 0 0 0 34 0 0 50 295 0 0 325 488 25 0 60 3 44 75 100 35 0 0 0 166 0 4 422 0 27 0 0 0 0 0 0 0 0 33 0 62 0 194 0 133 318 0 0 0 0 156 0 0 0 145 256 149 201 177 294 0 8 0 0 0 0 0 0 0 5 146 257 17 68 74 0 0 0 194 38 0 0 0 0 158 0 9 0 429 189 27 80 0 0 0 372 125 7 440 54 34 0 100 0 0 0 0 0 0 40 15 0 0 29 13 0 129 71 0 0 0 23 0 52 45 0 0 130 32 0 0 24 0 0 36 0 0 0 0 228 32 74 0 0 101 122 18 128 0 0 0 296 0 0 91 0 0 0 47 220 17 0 38 40 0 12 57 224 0 165 0 207 38 248 18 111 356 9 0 10 0 0 220 0 0 0 2 25 0 44 0 0 204 0 81 53 9 5 1 0 160 126 0 102 47 0 643 29 347 0 92 0 0 0 0 87 0 0 0 1 48 0 0 442 0 0 17 0 0 0 0 29 0 161 0 8 550 8 19 76 0 0 235 185 0 0 294 0 67 0 374 0 21 0 43 317 329 0 52 152 109 65 45 0 58 0 42 0 0 0 0 0 8 286 0 0 97 0 0 0 34 0 150 60 46 0 214 0 0 62 72 66 0 0 33 119 0 559 0 0 0 0 0 0 39 204 80 0 157 50 43 0 237 19 220 0 0 0 46 14 0 120 326 302 0 0 173 26 8 65 0 0 37 11 0 10 2 64 0 108 0 0 0 240 298 45 19 34 37 0 0 326 15 813 123 62 0 0 0 0 56 110 368 60 0 116 59 420 0 99 37 39 0 195 686 90 0 61 0 26 60 154 257 0 298 24 0 618 66 78 0 0 0 0 0 167 0 0 43 42 0 0 0 0 272 0 0 0 1 0 0 0 0 24 0 31 0 120 86 6 31 0 0 0 48 23 23 0 174 56 750 28 38 83 0 335 0 30 0 11 0 8 39 18 0 814 114 408 2 3 142 6 0 0 12 34 0 0 28 0 0 47 292 0 18 78 0 0 198 206 43 272 0 226 0 0 230 4 102 104 119 0 111 0 45 0 0 0 0 0 0 0 175 0 34 0 47 35 385 0 0 0 67 0 268 0 0 0 0 3 13 294 42 112 0 0 11 0 0 78 0 220 807 25 237 0 17 0 0 102 3 0 14 0 0 124 213 0 0 0 0 90 67 5 0 68 0 16 414 0 0 0 64 0 48 0 0 0 107 0 38 0 21 24 4 21 64 0 39 0 11 0 12 486 0 0 15 0 224 0 0 25 0 0 0 0 130 0 170 13 0 0 178 83 87 25 117 0 0 0 0 0 0 0 88 210 8 0 0 147 0 0 0 151 71 0 0 0 5 178 135 368 0 0 259 29 0 1 0 227 278 0 40 67 0 0 0 0 0 2 200 46 0 126 20 0 320 0 135 0 11 74 348 7 0 34 126 0 27 95 0 306 227 63 0 0 0 29 54 621 0 0 40 80 19 0 0 0 77 48 0 0 0 162 135 0 89 0 28 30 0 0 0 0 447 254 7 0 0 0 18 29 0 0 49 0 0 238 0 0 73 0 0 0 73 0 14 0 0 0 18 8 2 80 0 127 225 126 0 119 0 89 6 0 0 23 26 127 257 0 195 0 0 31 3 684 0 0 17 0 0 0 0 0 0 0 0 0 0 0 49 25 0 0 0 0 0 91 0 0 108 0 74 0 2 0 279 0 67 116 21 48 118 33 33 0 0 48 0 0 0 57 42 105 0 160 0 0 16 21 55 0 178 0 0 103 0 0 29 530 0 0 0 0 0 105 0 218 0 0 84 0 0 0 46 71 11 0 0 0 168 124 150 117 118 292 0 0 10 0 120 19 56 0 0 0 129 0 47 15 206 0 0 0 728 0 14 0 0 0 81 0 0 154 0 0 0 49 324 0 0 0 0 0 128 38 0 0 0 1 0 0 0 234 0 48 54 135 173 38 146 0 50 135 0 0 32 0 0 0 0 0 112 0 0 0 0 0 616 22 51 12 0 13 111 74 0 0 8 0 344 0 325 72 0 430 103 37 138 0 0 292 4 281 0 2 44 35 0 130 97 0 16 9 0 42 175 0 0 37 0 0 28 81 71 18 0 79 0 40 351 0 158 0 1 4 0 495 55 734 0 0 0 40 14 130 42 0 233 53 659 64 0 0 145 0 0 0 0 49 0 164 0 159 0 319 0 5 0 0 0 0 133 41 0 0 25 28 23 0 26 0 23 0 0 20 0 0 0 210 0 239 0 0 97 0 129 0 0 56 33 0 129 0 0 0 0 38 101 0 35 3 4 0 82 197 24 0 192 0 48 51 0 0 105 328 0 345 12 758 18 0 0 0 0 71 0 231 73 0 0 4 0 0 0 42 21 32 160 0 0 16 15 2 658 38 234 0 375 0 61 0 0 0 325 15 0 0 88 688 28 11 0 439 0 24 0 0 0 128 0 0 315 75 0 1 0 0 383 0 0 0 56 43 0 0 1 53 78 245 4 236 0 5 44 164 91 0 15 0 145 0 0 0 46 18 73 0 0 70 321 0 0 46 54 0 59 313 255 0 0 98 103 107 258 489 104 0 0 0 29 62 19 0 308 0 0 0 0 0 344 0 60 2 73 0 0 474 118 636 0 0 15 52 71 0 5 0 103 17 117 116 74 0 94 122 47 0 50 0 0 0 0 0 72 0 0 29 4 0 115 0 82 0 13 0 0 62 29 212 98 0 0 15 0 0 0 0 0 87 105 0 0 0 0 26 290 0 0 79 186 60 0 0 38 330 0 0 8 0 0 0 0 0 23 0 0 0 0 24 0 0 0 49 96 114 0 4 0 0 22 115 77 16 64 0 18 27 27 0 152 6 0 0 644 0 0 170 248 302 295 0 1 63 0 0 0 311 5 0 0 0 7 298 0 0 0 0 0 189 0 202 0 0 0 0 52 0 0 59 0 0 357 1 9 0 51 0 0 95 0 194 0 41 0 0 0 121 0 0 49 0 0 0 82 0 75 0 0 33 141 0 0 268 115 0 53 0 150 0 0 0 169 0 585 12 83 0 294 31 37 0 0 0 89 0 132 548 0 0 0 283 0 54 62 122 218 0 0 28 0 0 166 0 0 124 3 0 124 0 44 0 0 0 0 73 0 0 0 0 8 287 259 0 0 86 0 0 0 0 0 156 75 72 28 0 205 0 13 91 0 1 119 767 0 0 0 63 26 0 0 0 0 0 85 9 0 218 22 0 0 0 77 20 0 13 114 64 0 0 42 0 59 366 196 129 11 0 36 1 0 0 0 47 0 217 204 0 177 0 0 0 11 0 0 109 111 21 0 37 0 52 482 0 28 0 0 90 0 0 0 3 0 43 0 80 0 0 0 0 0 89 316 0 61 447 62 99 0 0 93 686 0 0 6 40 0 60 0 78 190 5 0 0 0 163 0 1 0 9 0 0 6 0 0 0 0 14 30 0 0 0 80 0 5 0 0 0 124 271 0 38 66 68 0 58 138 0 0 11 24 0 39 0 0 0 0 67 0 2 0 0 0 36 0 0 0 11 0 0 0 0 421 0 164 11 820 0 0 20 0 0 0 0 117 0 96 67 0 0 83 0 0 14 0 256 0 79 93 0 0 29 0 71 126 0 0 240 134 140 1 0 0 813 0 0 0 0 190 301 0 0 354
-1 38 62 0 251 75 515 0 9 85 300 0 52 0 0 446 26 0 0 130 25 0 80 0 205 0 395 43 0 473 162 49 0 87 0 49 17 0 0 15 18 0 34 92 0 511 0 102 18 17 0 44 0 0 0 2 0 0 15 0 0 443 25 514 74 23 310 0 0 424 38 37 0 0 13 0 177 0 0 59 0 41 29 194 0 0 31 423 0 34 203 515 282 36 0 0 68 0 0 0 7 41 56 188 0 0 38 123 224 239 0 208 0 0 0 0 4 0 239 0 114 2 74 0 0 57 63 19 95 0 7 338 346 123 51 0 57 90 68 97 49 0 110 469 0 17 0 216 0 0 43 24 8 112 0 0 0 31 0 35 25 20 0 68 0 0 51 0 368 0 0 97 458 116 0 0 68 43 105 36 0 245 11 22 0 86 39 27 0 511 0 119 103 99 23 63 0 16 79 0 46 15 212 55 12 0 59 0 0 94 26 424 0 0 28 406 0 29 56 67 0 0 0 0 95 27 47 0 0 0 68 0 0 70 15 0 34 0 0 35 26 24 33 0 479 9 0 39 0 15 393 0 56 90 3 0 2 56 0 43 49 0 0 0 0 43 3 46 0 0 74 13 44 0 38 20 0 192 0 45 100 366 0 4 0 2 41 0 0 0 23 65 0 0 0 302 0 95 0 362 0 238 54 0 0 0 38 35 48 50 18 199 347 42 234 0 0 0 28 29 490 39 0 297 0 284 117 769 60 97 0 403 287 0 11 58 0 270 51 8 0 0 180 75 62 452 192 10 119 30 17 29 0 0 26 60 10 0 0 0 368 80 0 511 0 150 28 36 451 257 289 0 63 40 17 18 332 108 0 0 9 0 512 0 34 0 38 237 0 70 0 21 37 155 406 0 7 6 363 140 0 102 0 0 0 61 23 0 0 0 0 256 0 0 352 0 224 0 53 11 0 32 33 0 8 62 231 0 155 0 424 44 0 249 0 46 32 0 226 59 0 0 11 296 3 13 193 0 27 133 0 0 0 0 0 17 0 86 20 0 78 255 0 0 47 202 73 0 23 65 462 0 0 40 390 0 0 0 0 57 0 3 453 0 0 0 267 0 23 241 0 0 0 45 4 46 0 0 303 152 16 0 1 60 0 0 7 221 0 625 0 188 158 177 0 122 41 74 0 97 0 0 0 101 0 0 12 0 448 0 335 0 16 82 77 0 0 4 261 31 312 108 12 96 0 0 0 0 39 352 0 0 114 100 58 0 14 102 0 0 26 26 10 44 0 1 0 137 37 3 11 65 51 40 123 0 12 0 0 0 0 0 0 0 0 61 0 0 0 0 122 0 0 0 150 9 0 0 15 0 260 37 38 26 24 0 73 19 454 67 0 308 0 195 118 27 53 25 0 0 502 47 0 337 47 60 58 0 0 0 0 71 0 0 441 11 0 82 169 37 0 0 51 21 0 206 0 24 0 0 34 53 0 0 122 0 26 103 111 429 123 507 3 0 53 11 418 129 4 727 0 93 0 157 0 88 8 17 0 22 10 8 0 3 7 191 38 80 80 4 0 29 20 0 270 0 0 58 43 0 0 487 33 125 20 14 18 0 38 56 23 89 26 127 71 17 117 596 18 60 40 34 116 0 59 0 0 5 195 0 8 367 140 2 44 46 497 217 4 187 46 0 120 187 76 0 317 0 55 189 20 0 0 52 19 0 87 4 171 65 26 219 88 2 48 30 0 0 0 0 250 107 166 33 118 0 0 186 0 157 0 817 59 0 14 0 0 0 0 0 0 24 0 0 6 116 181 0 150 166 152 80 0 0 46 0 176 0 50 94 242 357 41 5 140 81 0 51 18 0 0 42 191 75 24 0 195 260 32 211 126 0 39 95 178 0 0 0 36 222 515 56 0 9 0 0 47 13 277 0 0 0 0 49 0 0 228 421 231 0 168 25 0 0 0 265 4 8 507 0 40 42 62 2 507 34 0 51 28 5 267 57 18 0 66 0 60 149 0 0 31 0 0 54 69 136 0 4 0 0 40 0 0 0 0 0 14 57 124 0 49 369 52 0 43 0 73 0 0 0 0 158 0 0 0 0 264 14 0 0 0 0 0 116 95 0 92 0 0 45 60 0 71 2 203 63 0 47 268 269 0 0 0 62 122 17 16 37 140 11 66 0 33 469 391 157 0 0 108 325 42 0 0 108 46 0 97 3 11 0 229 24 339 0 0 389 38 98 19 102 0 0 0 38 0 0 32 5 4 0 0 53 77 0 41 34 54 27 0 0 195 0 39 0 0 93 0 0 19 47 256 13 0 508 0 50 138 0 44 2 0 0 29 70 159 0 23 43 244 0 0 51 53 56 0 27 4 0 0 0 266 28 341 88 25 58 0 224 0 295 460 20 0 36 269 0 0 0 4 80 0 83 24 105 243 36 0 174 101 114 40 48 216 22 162 710 45 158 16 82 17 26 45 0 33 150 510 0 4 0 85 0 22 145 2 478 0 0 297 173 96 0 396 10 21 0 0 75 49 39 0 0 303 127 0 54 71 353 0 111 49 14 228 101 27 256 0 489 0 0 36 0 92 0 52 4 192 15 291 164 0 395 0 328 44 0 235 0 519 185 110 25 0 0 5 75 158 36 61 191 213 405 176 0 80 0 45 0 0 213 34 165 0 36 67 12 19 104 0 62 280 653 96 431 60 118 0 16 0 0 0 16 0 51 221 48 0 105 0 0 0 55 0 72 48 45 0 0 76 41 76 92 442 221 30 58 0 2 0 155 49 0 0 0 0 0 288 191 37 31 62 483 512 44 380 362 0 48 0 0 11 0 94 142 47 45 0 429 73 25 0 94 0 93 129 27 0 2 0 16 0 0 0 35 0 69 56 0 0 22 0 0 0 0 20 76 0 122 0 111 22 22 0 0 101 8 0 247 36 28 0 114 0 0 0 0 0 18 0 51 247 0 1 76 0 7 471 0 48 4 105 0 0 306 349 7 113 0 79 29 60 247 0 0 0 37 175 0 32 0 121 0 200 0 0 13 0 0 89 60 80 0 82 0 217 136 0 0 208 41 0 0 0 0 508 32 27 351 0 149 0 264 0 0 395 0 0 15 0 0 0 31 78 116 11 72 18 0 10 7 236 260 0 0 14 440 28 0 0 0 262 0 0 0 48 0 40 0 53 467 0 0 67 58 0 0 0 42 0 365 0 56 0 0 36 90 0 0 0 0 3 58 0 0 70 0 583 0 422 152 93 0 56 0 0 260 0 0 63 0 0 278 14 14 351 509 409 17 27 0 14 43 0 113 187 333 235 52 0 32 3 0 319 45 511 26 34 108 18 19 0 0 50 37 1 0 10 0 42 0 41 0 0 0 219 0 252 0 0 129 136 74 22 25 18 208 0 0 412 241 135 42 168 515 47 0 285 74 363 0 0 49 152 60 0 0 0 94 0 1 458 0 0 0 27 38 0 0 153 15 0 0 9 164 0 0 22 0 0 63 5 47 102 9 0 53 446 0 41 4 30 188 0 88 17 0 20 55 138 415 0 182 0 215 0 31 20 18 0 121 0 79 32 0 39 61 0 91 99 51 38 218 0 53 0 0 0 125 62 78 0 0 85 238 0 0 479 0 60 0 27 0 0 36 0 33 478 0 67 307 0 0 0 16 0 0 0 0 0 224 25 364 15 0 1 444 0 58 15 16 445 36 0 13 0 4 150 139 71 0 1 53 105 71 0 0 262 141 21 0 101 363 31 0 0 128 0 7 3 0 16 0 11 366 370 257 110 0 0 60 114 171 0 55 0 0 0 5 5 40 0 35 1 21 0 407 23 73 78 31 46 4 651 0 34 346 0 39 77 0 0 0 2 12 38 79 570 0 87 0 71 233 75 52 0 71 59 43 11 86 343 0 22 23 0 243 133 75 0 66 0 0 10 0 0 0 245 46 294 31 0 430 0 17 72 337 0 19 76 134 0 9 39 78 144 104 0 18 429 22 0 0 13 0 810 23 0 0 0 366 46 0 62 67 25 240 21 55 0 0 119 68 0 0 0 0 0 0 0 0 18 61 40 58 147 0 43 115 338 28 57 40 0 0 3 0 0 38 0 0 0 92 130 506 24 0 47 38 0 53 251 1 119 41 277 0 0 0 5 0 41 329 0 0 0 20 0 44 45 357 0 103 0 0 0 24 0 0 215 0 258 0 0 0 42 80 107 48 0 266 79 0 0 473 72 59 48 37 0 75 362 178 13 61 799 36 69 137 155 0 131 74 56 341 0 77 0 67 0 262 104 0 106 0 78 251 98 67 0 10 2 0 37 280 84 412 121 89 0 45 222 17 0 449 40 438 13 117 47 47 22 0 0 0 0 0 151 0 0 426 485 34 61 0 84 0 62 272 2 222 58 256 0 25 37 5 49 0 229 50 121 210 78 61 0 11 10 168 0 0 59 246 148 47 262 68 40 111 72 0 12 457 18 0 15 27 0 100 120 16 222 114 442 57 441 0 0 53 66 232 340 166 0 2 0 207 91 0 0 0 0 0 0 0 361 135 15 17 99 27 124 0 0 10 121 6 294 53 270 92 0 0 167 0 194 22 0 0 106 9 278 0 0 407 36 24 24 0 9 0 30 99 0 0 0 0 0 488 60 0 38 239 49 0 20 0 10 351 0 68 218 318 509 7 0 42 0 770 0 0 0 0 0 0 187 48 16 0 310 0 124 138 0 171 5 0 16 48 792 297 0 270 111 86 0 0 468 299 0 0 0 0 0 0 33 0 0 16 0 0 30 401 0 106 0 0 325 109 301 0 0 12 76 0 300 2 74 0 0 75 73 22 35 0 26 47 412 0 87 0 0 263 0 0 39 421 0 264 113 0 0 0 128 0 0 118 0 0 0 1 20 0 0 239 323 0 0 62 0 0 0 122 29 0 0 0 93 60 25 60 170 39 64 0 0 0 5 12 119 121 0 56 0 18 229 0 0 139 0 320 0 0 0 65 0 0 0 65 6 15 0 490 0 98 23 0 51 298 0 140 0 39 0 0 758 0 0 107 0 150 50 108 109 489 0 0 73 0 193 35 293 0 0 0 23 501 0 0 4 238 270 24 0 0 0 14 38 0 438 116 0 0 124 0 0 0 65 68 0 0 293 0 0 269 504 465 0 0 65 12 35 0 81 95 268 25 0 193 34 73 0 110 78 0 0 25 53 0 36 339 11 427 114 0 234 1 411 151 49 0 0 0 174 10 127 0 37 0 6 212 63 194 0 36 112 43 458 0 22 12 59 36 64 33 0 0 489 0 0 0 0 259 86 0 0 0 316 112 12 0 120 0 34 30 390 322 240 0 0 0 117 0 0 479 0 39 136 133 0 0 333 55 207 59 0 0 24 160 157 161 0 45 134 0 17 3 0 0 0 0 0 509 0 0 74 60 35 0 0 516 0 392 58 0 0 0 0 43 166 59 50 0 0 220 78 348 2 36 0 24 10 0 82 0 0 446 42 0 31 0 54 58 508 118 0 9 0 202 0 0 48 0 52 114 228 0 13 444 34 229 0 0 131 53 65 23 163 0 0 515 0 0 18 33 101 0 46 29 0 0 4 0 459 0 11 460 0 0 62 295 135 0 0 0 467 0 22 0 278 0 6 0 54 0 71 0 240 30 0 137 683 46 0 25 0 0 95 318 0 56 265 0 81 0 54 260 0 6 90 31 44 98 18 0 115 267 0 0 38 0 63 2 506 0 97 420 12 0 0 63 0 25 43 0 13 0 236 245 142 179 0 0 0 0 36 40 0 19 0 0 78 21 132 96 0 38 316 186 0 0 380 60 0 351 0 180 0 0 0 1 0 0 21 79 32 29 0 0 483 31 26 0 0 56 153 11 0 181 365 0 261 0 0 34 0 0 76 4 0 245 0 0 0 0 0 1 0 0 36 595 175 93 173 3 0 0 38 58 108 0 0 10 0 0 139 130 59 6 313 0 0 115 0 0 39 0 37 16 0 291 2 0 124 50 33 0 515 359 0 120 16 160 0 8 134 45 65 0 0 19 0 33 0 79 297 143 222 388 471 93 0 0 0 0 41 0 38 0 0 59 249 24 307 67 26 0 234 101 0 59 484 169 0 0 0 55 35 0 7 0 0 79 0 0 5 38 12 276 80 155 0 72 0 0 0 48 0 202 0 0 0 0 40 0 223 99 4 112 0 18 0 0 306 385 0 5 24 0 11 0 47 515 0 282 0 123 0 116 31 0 0 0 162 0 0 0 0 57 0 0 116 811 0 0 61 0 0 0 0 0 30 126 76 146 155 0 7 0 115 0 0 368 128 0 0 25 0 223 0 304 9 49 15 47 81 2 273 559 323 46 0 0 0 35 58 0 0 25 0 0 193 489 57 44 18 31 33 434 45 0 0 16 429 0 0 0 145 81 20 19 0 73 0 0 516 0 0 0 44 0 0 0 640 198 0 0 329 68 0 3 35 2 629 0 0 102 0 123 0 0 30 3 0 0 40 142 0 0 22 93 0 0 91 58 32 114 55 0 82 106 0 0 378 85 50 199 0 173 41 0 142 0 0 128 701 68 0 0 0 203 0 0 0 37 58 84 0 196 278 224 0 0 112 414 3 0 17 0 0 76 0 19 80 16 0 138 40 0 0 256 28 0 0 0 114 0 262 304 0 0 273 0 146 70 23 0 0 0 481 85 29 82 42 0 4 46 41 0 176 38 339 37 417 0 0 0 0 58 73 496 54 30 240 196 0 0 243 0 24 0 0 116 186 0 0 239 189 0 44 90 496 0 0 0 50 0 0 364 5 34 432 0 1 0 0 0 0 0 102 0 0 0 0 52 0 77 486 433 0 0 38 54 0 1 475 0 0 4 33 0 52 36 0 0 342 0 0 0 0 32 34 65 31 0 0 0 0 0 0 0 0 0 0 36 38 0 74 51 17 70 110 0 9 345 94 49 61 3 0 1 93 287 4 0 37 97 0 0 14 34 504 5 0 0 60 0 51 0 0 0 0 339 0 17 25 362 7 0 0 0 55 0 0 29 64 186 489 17 364 0 0 0 37 29 82 0 0 0 60 36 59 0 28 0 377 0 0 16 0 0 118 182 0 189 11 108 58 28 295 17 40 17 9 6 436 210 0 0 53 75 6 0 152 408 0 42 40 285 32 5 58 11 2 102 488 0 54 0 155 0 0 46 211 0 0 0 10 1 0 29 32 0 51 113 85 0 58 0 0 195 26 817 0 0 0 2 460 261 69 62 0 51 0 0 41 82 193 173 15 1 97 0 0 0 84 102 0 78 29 0 131 0 641 313 0 69 158 209 9 0 77 118 0 60 234 16 0 11 115 348 0 87 0 0 278 35 0 77 0 0 0 49 13 5 0 29 15 2 159 0 0 0 68 47 0 0 53 0 286 276 5 22 1 41 0 0 0 215 0 10 0 0 0 0 104 163 89 0 0 0 0 0 0 28 0 16 348 449 20 13 10 19 16 0 210 0 0 37 19 41 0 0 78 0 207 76 0 0 0 50 28 265 233 0 0 0 235 219 436 20 0 54 0 0 0 461 344 0 45 2 39 0 10 49 46 345 39 42 0 131 0 63 21 405 0 0 63 10 0 0 65 75 515 0 0 0 82 67 127 20 457 0 0 0 84 0 0 116 0 112 0 0 92 0 0 0 0 0 0 54 0 81 0 0 69 0 14 0 0 5 0 0 28 27 0 0 0 0 13 0 45 39 138 94 0 165 0 0 0 0 134 76 7 182 93 48 5 207 0 0 2 59 129 133 23 0 6 274 44 38 160 137 8 11 13 478 5 0 0 0 816 24 0 94 0 1 0 0 168 0 94 0 0 0 95 17 16 18 0 44 0 343 52 0 0 33 6 11 78 0 0 0 0 0 0 216 110 28 29 506 211 0 0 79 306 40 477 0 70 20 0 0 237 0 72 0 0 74 33 78 0 59 18 0 37 146 111 0 0 13 115 0 373 0 2 199 426 32 74 10 12 48 28 0 72 45 0 331 105 5 0 11 0 0 34 0 114 0 0 336 142 0 0 0 43 31 110 0 339 36 20 27 22 11 212 26 130 0 14 0 15 47 24 128 48 0 41 97 69 465 234 11 119 41 70 0 0 46 63 0 0 0 5 0 0 226 4 50 444 42 0 508 0 33 54 0 0 0 14 225 0 133 0 0 307 0 51 83 0 40 18 0 14 105 0 34 274 205 0 0 147 0 0 88 0 35 15 105 0 0 273 0 404 15 75 0 184 0 0 83 92 0 63 0 0 0 39 140 0 403 176 249 206 292 0 228 1 191 0 10 69 42 320 0 16 38 0 70 0 25 46 3 22 0 236 0 27 0 0 212 72 12 0 42 0 0 75 172 0 0 0 0 0 0 0 222 65 41 0 10 0 0 76 0 37 46 0 0 16 74 165 0 0 0 46 157 30 263 2 0 33 50 89 0 231 38 55 0 32 0 0 0 69 0 0 376 0 41 227 0 0 0 32 0 184 17 39 76 0 0 0 0 33 350 11 0 40 0 0 83 114 0 0 147 28 0 0 0 0 0 0 58 52 23 65 49 0 0 150 183 117 35 19 57 0 0 0 0 227 0 134 354 181 0 0 0 198 53 114 43 0 0 507 109 232 295 0 811 0 67 181 66 66 0 0 0 0 1 44 45 2 2 51 53 0 37 0 33 115 0 183 121 53 117 0 13 199 67 23 0 0 46 36 1 169 0 69 76 42 58 0 0 37 807 36 11 0 105 20 0 0 39 142 227 0 156 165 0 0 9 284 0 0 77 181 23 2 0 28 234 544 306 49 361 58 0 206 482 321 33 218 198 0 0 48 97 76 163 0 307 0 0 109 6 0 0 68 58 0 22 296 0 90 261 267 0 368 0 423 40 33 74 394 70 93 207 0 0 50 162 0 59 430 0 347 8 0 303 428 73 294 0 0 0 32 0 3 0 53 245 178 27 0 131 66 45 0 56 228 213 53 496 288 0 43 103 171 10 446 0 48 489 0 0 0 0 105 0 22 0 0 769 28 0 27 0 65 0 0 0 49 0 58 0 72 0 0 27 0 0 57 205 89 0 25 0 30 0 0 0 16 0 34 0 72 0 16 11 58 0 115 47 2 3 9 0 198 0 196 0 11 0 0 35 19 681 293 0 164 0 110 159 0 278 77 0 489 75 69 0 120 0 0 113 707 129 57 0 0 230 0 0 84 0 9 103 297 180 118 43 19 7 0 79 161 0 0 103 242 44 243 0 211 280 0 0 0 243 115 80 0 304 42 16 132 34 0 65 16 43 0 0 115 0 80 0 83 19 15 6 217 0 0 294 4 0 0 148 0 0 8 0 220 0 16 0 72 116 60 0 488 0 235 0 38 0 0 29 57 0 0 31 34 220 151 31 247 0 0 95 0 0 75 71 0 0 72 202 182 437 0 0 0 4 57 23 0 0 4 9 73 0 183 24 0 101 359 0 116 11 0 0 10 31 455 3 470 0 76 207 0 0 0 0 0 62 194 1 14 403 2 46 25 0 358 0 275 102 296 0 97 357 0 0 95 0 36 32 0 63 271 53 32 215 0 82 0 0 0 19 129 0 0 0 0 46 416 58 0 79 162 426 361 123 124 91 454 0 70 52 0 0 0 18 0 26 422 0 0 24 48 337 37 27 0 79 175 0 19 286 0 5 0 0 55 150 0 0 0 49 0 28 144 138 0 0 18 0 101 8 0 88 69 211 45 0 49 0 109 0 5 0 38 0 22 0 261 3 0 73 207 0 50 0 0 0 117 121 396 68 326 11 27 0 66 0 180 118 0 35 0 0 19 0 66 301 0 294 276 362 0 66 0 34 341 233 120 15 20 15 80 516 0 0 25 81 23 0 20 0 8 0 13 46 40 87 55 134 104 0 448 0 0 0 0 16 80 0 0 0 57 54 58 459 56 0 0 2 0 0 95 56 108 184 0 0 0 128 0 48 0 135 0 0 42 41 0 43 124 0 222 504 0 0 42 0 0 0 0 0 34 182 48 16 0 0 17 12 35 46 8 0 0 785 392 11 175 0 0 24 0 76 195 0 0 63 13 17 151 450 496 0 0 14 434 28 0 0 0 0 0 59 103 471 0 0 356 150 0 33 27 16 18 0 16 12 36 6 34 36 44 45 0 0 250 70 245 0 0 334 243 0 27 0 0 481 0 0 0 42 0 0 0 14 497 45 0 512 49 0 0 0 10 49 2 0 0 327 0 40 0 101 49 72 0 0 0 56 0 10 46 44 322 74 0 24 39 0 263 154 0 385 0 0 183 78 0 84 31 0 5 0 12 75 0 9 0 0 46 108 428 461 0 18 10 260 0 109 28 0 0 10 80 7 166 154 0 0 0 16 0 171 199 0 467 0 19 90 0 8 18 28 0 0 18 290 156 73 72 14 77 71 362 499 15 82 24 138 0 24 56 0 309 5 0 0 12 96 52 0 0 82 0 33 61 243 6 44 18 58 22 200 369 59 25 11 64 18 29 506 33 43 142 217 0 0 185 0 139 0 0 0 0 277 19 66 0 0 102 510 57 0 399 34 0 97 0 0 0 141 389 0 0 123 0 0 80 5 196 111 7 105 249 0 233 0 0 0 0 109 39 24 0 0 192 36 12 4 364 63 59 0 140 78 53 0 0 133 78 0 39 164 7 89 0 82 15 143 0 3 38 149 89 0 0 0 49 49 0 117 0 39 183 0 2 310 0 0 296 299 335 295 2 337 0 0 0 0 0 383 0 0 0 0 107 49 64 0 15 78 0 188 0 10 0 0 379 0 77 0 75 0 0 0 470 73 0 120 25 25 379 0 0 0 0 21 159 0 0 120 0 0 0 145 10 0 0 25 95 87 42 38 0 80 0 0 81 0 17 39 0 0 24 249 0 0 48 0 0 0 37 495 43 7 14 201 13 0 0 0 0 0 192 10 73 0 75 0 0 219 0 0 0 0 114 0 25 0 61 239 51 0 304 1 312 73 397 33 0 21 502 42 34 0 142 78 508 31 53 281 5 0 2 2 14 0 0 53 131 0 0 0 0 11 73 255 16 456 0 186 304 0 0 26 27 0 0 188 0 40 18 65 196 99 52 4 1 281 52 0 0 464 25 0 28 17 152 0 112 234 0 5 414 0 300 13 415 86 0 48 350 359 28 187 63 0 0 164 315 0 0 57 172 49 47 20 78 238 0 139 25 292 29 147 0 0 296 91 0 0 27 141 17 176 6 13 0 120 0 151 0 91 0 138 1 128 93 15 0 0 0 125 14 43 8 37 0 0 0 0 87 0 0 63 0 27 46 22 206 5 0 0 0 61 0 0 108 12 0 0 0 305 0 0 31 0 803 0 32 0 0 0 22 0 348 170 0 0 0 0 15 0 36 38 13 294 50 0 79 37 9 19 0 439 509 0 20 15 0 223 117 0 173 0 363 0 0 0 184 439 53 0 13 6 0 375 217 52 788 34 0 0 3 0 0 97 35 42 184 256 73 0 0 123 34 0 0 0 0 16 0 333 662 365 6 0 57 0 430 0 99 0 0 0 470 458 0 0 0 0 0 0 0 36 0 0 296 158 60 15 45 40 259 42 0 0 0 6 475 0 53 0 36 41 8 0 0 359 0 56 0 90 45 10 79 0 37 36 39 744 18 23 106 60 0 112 0 506 196 0 57 51 8 423 189 50 390 475 0 0 229 0 0 375 169 42 0 85 183 0 473 406 263 0 138 44 34 0 0 73 0 0 0 0 0 0 112 0 197 0 18 0 220 0 14 212 50 0 179 34 55 28 35 0 16 0 20 34 178 0 53 39 64 11 23 24 0 3 0 470 34 41 14 45 0 19 0 352 54 88 64 10 0 57 0 207 489 0 14 513 34 57 250 23 0 73 79 23 92 13 0 80 91 0 0 124 436 25 0 0 115 0 245 57 34 0 0 0 0 15 172 0 0 165 0 8 100 0 0 0 0 23 9 304 0 0 60 13 0 0 0 47 0 70 0 0 381 0 106 131 47 18 0 90 0 115 0 109 38 0 5 72 410 0 16 41 30 0 0 0 1 57 0 26 0 0 31 8 0 257 1 326 234 0 0 56 296 27 0 76 203 0 0 45 15 31 0 0 173 32 39 204 0 508 0 96 97 0 0 11 0 0 29 0 205 22 82 16 0 17 0 42 42 14 29 0 0 48 250 295 0 332 74 0 0 0 0 146 0 213 0 0 0 78 0 0 0 0 20 0 0 0 58 123 186 44 0 40 2 281 22 397 16 0 81 0 292 80 251 0 0 0 430 44 0 0 0 41 0 63 0 0 6 54 30 127 2 0 86 221 0 0 117 99 9 0 747 0 0 54 364 0 14 48 0 0 417 367 19 12 133 55 109 109 9 8 0 0 215 11 13 261 0 36 0 359 0 29 0 0 36 42 0 395 0 363 0 515 346 318 23 147 0 26 0 259 0 16 4 0 22 182 42 24 201 20 0 98 58 35 75 0 0 137 103 9 0 0 367 0 16 0 125 130 106 0 0 20 0 0 128 188 52 0 126 16 40 42 141 35 52 29 0 158 119 0 0 220 0 0 520 77 0 40 46 426 0 0 5 0 8 50 19 153 451 85 0 0 17 72 27 0 40 21 79 99 0 21 0 0 23 135 58 127 44 0 487 0 139 0 154 0 17 0 152 17 138 0 349 306 52 176 189 0 215 357 813 0 0 43 15 24 64 459 0 27 0 39 0 0 97 45 10 384 10 8 92 0 32 0 114 0 0 4 0 335 263 20 0 0 50 45 32 0 363 260 84 0 0 2 36 0 0 0 394 49 7 0 98 0 0 13 0 0 49 69 22 0 435 0 0 81 32 123 42 64 0 38 113 0 2 6 0 0 0 0 37 0 0 0 62 0 0 0 49 44 0 0 27 20 137 15 101 50 357 11 0 171 0 15 278 30 66 89 0 17 0 0 357 9 0 49 0 0 0 0 0 39 0 0 92 0 140 58 96 66 42 0 0 0 1 5 0 57 84 0 0 0 781 0 0 0 43 46 14 0 334 49 181 69 75 346 352 15 0 226 0 228 133 0 88 325 0 48 0 71 39 248 0 0 0 14 4 0 0 10 0 195 3 22 21 0 58 76 0 0 0 0 39 0 41 22 43 48 0 0 0 64 22 0 207 17 24 6 0 33 117 90 52 0 65 0 0 9 0 30 0 478 240 262 0 0 0 141 73 573 0 0 813 59 15 223 7 0 8 0 264 0 35 0 0 0 338 14 117 75 507 109 23 0 148 0 0 63 125 53 0 0 246 119 65 0 0 0 331 0 39 33 271 163 0 26 252 290 0 30 39 0 3 38 18 0 0 45 0 111 11 0 0 121 71 0 10 0 0 44 132 0 4 0 0 0 295 28 0 0 0 121 18 43 0 40 0 68 0 65 0 22 0 0 0 292 88 67 3 0 129 21 57 0 32 444 79 52 58 0 15 22 47 0 16 46 163 39 0 74 0 21 229 84 0 58 203 35 454 271 0 3 151 223 0 11 312 0 27 49 6 0 209 37 4 0 71 0 18 0 118 185 138 154 0 62 15 21 312 34 50 0 489 85 469 429 0 0 5 47 52 0 0 0 86 6 42 42 47 2 0 198 234 21 19 7 90 174 0 26 250 0 0 0 352 0 453 35 0 18 104 27 0 9 412 69 126 78 0 187 6 0 17 16 24 25 107 0 515 0 10 513 0 478 0 290 0 505 0 69 289 0 482 816 80 0 0 1 0 0 184 0 64 3 159 48 2 0 16 95 0 0 0 0 0 0 0 0 16 0 0 1 26 17 356 33 45 51 410 692 237 0 34 0 0 17 25 423 0 0 0 0 0 32 41 312 41 0 0 0 23 348 0 415 28 28 204 2 80 0 36 154 0 0 57 59 249 0 31 19 28 424 264 54 502 0 0 0 40 0 0 29 1 225 121 45 0 58 0 16 0 0 94 0 0 0 0 164 101 0 0 0 0 102 64 27 46 46 50 200 42 0 0 0 0 410 7 14 0 2 85 0 0 62 0 0 2 0 63 41 169 0 45 52 0 466 0 45 2 25 15 0 56 42 0 0 1 348 21 79 368 0 17 22 162 384 130 0 84 329 1 0 68 77 0 0 87 2 85 1 0 0 0 0 0 271 54 39 0 40 3 0 231 129 197 162 321 11 112 109 9 205 199 0 0 80 0 76 0 21 10 0 0 0 75 19 21 133 59 9 0 0 385 192 0 0 0 66 19 0 119 24 0 161 0 23 0 87 500 101 0 0 791 0 29 12 0 0 0 59 18 515 0 5 0 289 44 0 6 6 0 224 48 83 33 132 46 0 0 336 37 0 16 49 213 0 0 99 0 0 45 0 0 81 8 0 0 232 3 57 304 0 30 311 3 250 28 42 206 17 216 0 116 8 164 51 154 16 39 0 21 137 28 2 0 0 1 97 23 0 5 0 27 76 13 269 9 261 68 35 197 343 13 0 0 0 224 0 0 34 127 80 0 127 162 0 205 0 36 14 0 19 17 0 0 0 0 0 48 0 9 26 58 287 393 0 55 83 2 25 0 0 0 81 237 0 0 0 0 0 53 57 84 0 66 0 12 482 0 37 97 0 0 0 93 312 176 58 1 0 335 154 200 55 212 202 11 0 78 424 0 0 90 242 74 0 10 78 247 45 34 156 430 49 193 46 176 0 157 0 0 8 0 0 0 18 0 89 0 12 0 39 0 0 0 0 0 233 16 0 97 0 221 232 28 227 516 181 0 14 0 57 154 0 0 0 1 0 0 43 0 0 51 31 302 34 0 732 3 34 310 0 0 87 125 305 0 0 156 5 404 30 90 0 1 3 149 74 7 0 0 267 0 0 805 0 0 62 0 0 54 61 0 24 281 0 1 30 41 506 0 24 44 5 819 90 754 354 0 79 65 351 31 384 17 0 104 32 0 45 62 0 57 189 0 0 11 0 28 36 0 0 98 68 72 0 41 19 0 352 0 0 124 126 0 0 0 0 31 0 0 40 0 0 455 0 0 66 91 188 165 124 0 0 437 0 0 66 8 0 0 229 33 0 347 49 0 37 479 55 55 13 252 280 0 72 0 0 0 0 451 209 0 43 41 464 18 0 103 0 0 0 93 75 0 11 0 0 40 58 86 0 0 0 0 0 280 34 0 57 230 0 490 0 0 81 482 31 506 0 597 0 491 0 0 0 0 0 184 344 0 0 35 48 12 59 0 0 69 49 100 4 0 0 0 0 0 17 0 7 130 0 8 7 0 45 0 0 55 0 5 43 0 361 319 0 0 274 0 3 0 16 0 13 0 0 508 321 112 433 6 0 240 79 75 0 0 25 0 377 294 0 0 58 0 0 134 20 0 60 0 23 0 0 0 92 116 0 127 0 82 91 322 20 0 6 0 0 0 0 0 16 0 0 672 0 0 36 428 11 1 0 0 31 0 0 23 0 0 0 123 0 24 0 8 0 7 305 0 49 0 0 0 0 34 0 17 0 11 0 295 285 0 0 7 0 0 0 0 25 226 0 218 24 2 0 133 679 427 0 51 359 187 301 22 0 0 0 293 0 0 0 58 66 0 0 21 510 432 0 36 503 143 0 6 40 123 0 142 75 31 0 261 122 80 81 0 77 68 0 0 20 30 0 15 19 0 364 0 0 179 60 297 224 0 50 96 0 0 332 0 12 16 8 0 0 18 0 55 290 52 0 0 50 0 17 0 366 0 84 0 0 34 0 0 0 29 0 0 0 0 30 0 369 0 24 361 56 0 0 0 33 0 743 0 405 103 22 409 75 126 98 0 0 450 16 47 51 80 0 28 37 148 0 26 33 20 0 60 42 0 57 13 34 50 0 11 0 53 51 0 0 0 197 34 184 47 38 0 0 3 151 10 103 74 0 0 10 284 437 0 145 39 39 33 31 0 102 300 0 0 0 29 425 0 117 0 89 335 47 0 2 0 0 446 72 0 65 0 27 0 0 17 6 43 42 0 0 39 29 31 0 45 0 0 551 275 10 107 88 31 12 13 0 173 43 0 42 32 0 254 39 16 9 0 254 364 190 65 9 0 516 113 0 97 0 47 217 58 77 240 0 0 330 0 0 35 312 0 227 0 123 0 34 26 22 0 97 264 0 4 44 98 0 24 21 0 0 37 366 150 0 814 0 63 475 2 36 112 297 189 56 0 339 0 443 0 9 0 25 124 125 1 128 0 302 0 0 31 0 0 223 77 0 29 0 53 68 2 0 258 65 0 117 76 2 174 64 0 0 0 0 817 119 0 116 0 76 0 253 0 73 108 399 0 173 72 89 35 817 49 40 0 37 0 79 0 514 402 43 236 18 0 54 0 26 59 0 0 149 460 108 778 0 15 23 188 32 197 0 37 94 27 0 0 21 0 264 11 3 0 40 0 0 0 40 52 0 42 0 34 0 111 0 0 73 0 0 71 0 74 21 0 49 0 470 0 41 0 271 366 0 0 31 100 2 21 0 171 11 297 258 85 1 0 225 6 61 269 394 0 300 42 0 518 0 2 0 0 51 0 91 210 118 253 81 9 74 0 53 110 504 73 0 0 320 0 77 129 0 0 83 173 509 112 57 19 0 107 63 0 0 0 0 40 40 452 0 90 68 0 0 0 0 26 429 97 100 304 0 0 6 320 49 185 0 246 0 0 0 0 0 18 219 0 0 0 194 52 294 0 0 0 23 311 0 0 0 41 156 21 0 125 0 23 293 13 67 373 42 198 225 0 0 0 0 27 212 17 53 123 63 34 60 46 0 233 46 0 75 177 0 607 25 0 0 230 36 35 14 0 205 25 0 20 266 31 6 16 247 0 7 5 71 67 0 183 112 0 0 48 94 32 17 61 57 0 9 10 95 0 0 142 0 0 99 0 0 35 472 59 79 0 122 253 509 17 55 356 515 0 0 26 0 0 58 401 0 0 3 19 28 0 0 0 0 68 0 0 0 0 0 49 0 181 0 0 124 239 125 0 115 20 18 0 0 0 0 0 86 264 31 162 295 2 105 89 0 118 53 274 48 22 368 0 0 27 99 0 57 312 0 18 122 63 21 62 60 191 12 0 54 361 0 47 0 396 0 0 0 180 0 0 0 0 117 68 96 1 14 33 0 0 488 439 77 0 0 76 87 57 40 357 0 58 298 0 76 0 0 0 0 20 15 58 0 0 60 0 273 0 0 0 8 208 246 0 9 0 62 90 0 0 213 0 0 18 0 0 262 288 101 173 107 0 11 137 413 49 0 2 0 31 0 0 31 774 0 0 0 20 16 0 0 49 454 0 17 65 103 38 69 119 12 0 73 54 0 0 87 0 2 22 89 280 0 0 0 132 121 123 72 33 0 0 73 86 0 0 0 0 0 0 0 0 0 61 33 173 96 1 0 0 0 486 410 162 62 69 35 0 3 38 92 38 0 0 40 70 47 6 309 0 151 38 0 0 7 21 416 22 98 132 129 41 22 0 37 75 79 0 56 34 0 0 61 4 64 88 0 0 33 14 0 284 0 26 0 50 0 0 0 14 355 35 0 404 0 24 0 348 0 0 62 0 0 45 0 4 432 0 59 49 426 86 0 9 0 516 120 0 0 48 213 0 0 0 0 48 0 0 24 35 0 5 128 20 85 348 72 175 1 10 28 0 45 363 0 0 0 0 31 41 0 0 19 199 0 18 0 0 0 161 17 37 201 0 0 0 180 244 0 0 0 13 21 0 26 337 422 78 0 0 232 0 195 509 44 0 0 0 15 49 0 27 0 57 17 41 157 30 0 0 0 15 76 0 69 0 121 31 38 0 263 65 314 62 0 0 0 0 37 0 29 0 22 126 6 2 0 0 0 0 28 195 0 38 12 0 0 0 14 83 6 53 30 21 13 444 257 18 0 42 0 23 17 112 0 0 0 0 69 9 43 0 122 0 224 0 0 103 63 21 47 34 46 39 118 0 122 0 0 0 21 73 321 15 0 356 314 193 83 214 24 26 214 363 59 46 74 0 37 150 0 516 0 78 0 0 718 0 0 71 0 174 0 37 0 63 189 32 258 24 22 0 0 8 317 73 0 93 0 25 0 68 50 58 1 0 0 0 0 23 454 24 618 260 0 28 0 0 355 58 435 17 0 262 470 118 440 113 0 151 0 0 530 0 0 37 0 25 27 0 0 0 0 0 21 443 65 53 42 466 83 0 25 1 167 0 31 115 90 73 30 65 0 515 44 0 30 229 1 74 297 338 0 56 0 185 0 96 120 68 0 0 342 0 65 0 0 43 291 365 415 79 168 32 27 0 0 184 0 0 0 28 0 0 0 0 350 260 64 4 356 0 0 326 31 0 74 0 0 15 0 0 64 32 107 0 0 29 96 106 429 0 34 25 0 30 87 33 46 0 2 0 0 4 29 0 158 135 0 0 0 0 61 509 0 0 0 0 0 80 342 0 108 0 0 397 42 0 0 41 0 0 0 0 469 32 0 17 81 77 0 0 164 428 68 4 45 41 0 32 33 79 0 180 3 0 91 51 0 0 0 260 0 520 0 31 242 192 220 5 0 0 0 260 0 512 0 0 0 0 35 0 0 0 341 0 72 34 78 0 17 42 103 180 0 144 0 0 0 43 332 11 84 0 36 3 8 0 24 20 54 507 0 83 36 429 147 0 15 42 10 440 0 366 345 157 105 52 41 0 66 0 28 272 0 0 0 189 424 426 422 0 0 254 161 444 302 85 0 415 256 54 173 398 295 0 0 1 0 0 0 0 39 36 0 24 177 300 28 246 39 0 0 14 54 43 188 516 31 0 198 466 342 155 53 24 59 154 171 342 142 0 99 388 0 0 0 0 79 41 60 0 52 0 144 0 0 43 51 405 0 0 0 64 0 0 106 0 0 279 5 104 106 0 411 0 57 435 0 0 19 0 48 0 0 0 0 0 85 124 733 0 0 17 433 59 66 146 55 38 14 0 0 156 27 50 0 214 354 39 51 31 0 31 382 186 72 0 0 41 0 168 10 0 85 0 79 16 0 48 0 24 351 0 0 0 0 121 41 51 143 0 0 34 0 0 0 3 222 0 44 78 187 67 0 27 326 0 515 12 0 0 49 261 153 67 55 33 74 0 379 29 14 51 68 39 0 0 143 311 22 13 93 90 0 49 453 0 115 221 333 30 278 6 141 248 26 0 0 0 0 345 0 38 0 110 0 0 46 16 0 0 0 11 72 41 29 8 0 369 0 11 235 9 40 535 0 0 460 0 0 0 14 0 0 0 33 136 61 16 33 49 0 238 60 0 106 173 0 0 0 0 217 26 157 350 295 0 40 25 0 339 465 0 0 141 45 28 0 312 122 15 0 17 404 145 37 10 0 0 24 48 30 123 15 3 45 0 0 22 19 3 0 65 5 79 93 0 29 0 0 194 24 15 92 106 34 13 0 0 12 14 14 15 185 0 205 28 52 0 0 0 1 0 362 0 0 0 14 202 53 162 0 0 52 0 0 0 4 3 11 380 362 34 18 0 56 46 9 0 0 17 22 0 21 58 0 0 362 62 0 0 110 255 48 28 0 15 0 0 126 67 313 59 0 445 0 0 0 10 0 328 156 0 0 103 0 0 0 90 49 0 281 244 352 62 16 6 0 54 0 0 0 0 187 0 0 271 6 29 3 0 0 8 0 67 61 14 0 7 0 14 0 0 10 0 3 0 23 0 0 36 0 133 0 41 0 0 0 63 0 39 0 384 0 31 45 0 21 440 0 36 0 0 231 0 353 29 146 43 215 0 0 33 427 159 503 149 75 83 75 0 25 57 0 0 0 31 0 45 458 0 213 0 147 0 0 257 164 0 0 65 442 126 0 0 96 209 0 0 0 67 102 3 86 66 36 0 0 56 44 0 0 476 24 79 47 0 268 40 78 161 96 0 0 0 0 41 0 132 232 65 232 0 1 5 0 0 88 0 223 430 0 338 79 0 0 54 374 2 0 101 37 2 58 172 47 94 0 42 72 0 0 60 107 2 68 304 0 7 0 0 51 0 0 0 16 0 24 11 42 2 75 1 12 82 32 145 83 0 0 97 356 35 0 40 233 0 0 25 41 85 0 65 1 205 0 489 18 0 0 220 16 379 68 218 1 47 128 15 0 28 0 0 310 23 41 91 58 76 5 0 3 126 0 29 28 119 0 0 256 0 0 0 0 34 0 0 515 10 3 55 68 0 171 29 0 30 0 38 28 0 0 37 0 62 465 0 29 0 94 479 25 175 0 0 0 0 0 0 86 187 102 38 0 0 295 280 0 5 0 0 0 124 0 16 0 12 355 5 0 42 247 259 280 57 129 11 0 211 15 39 0 30 252 27 0 35 77 9 79 0 0 47 59 84 357 92 0 140 0 5 5 167 0 165 25 77 0 45 26 35 479 0 491 0 0 0 0 33 40 53 24 0 73 23 0 0 0 515 0 0 17 283 0 105 0 23 42 86 0 0 52 0 108 0 117 2 94 40 74 0 0 0 41 6 0 1 0 263 192 57 0 0 0 337 41 32 268 43 445 111 55 0 0 36 267 0 25 37 163 0 0 0 387 28 38 0 24 222 0 0 0 0 76 0 61 49 422 0 2 38 30 3 21 0 177 0 0 0 0 25 26 6 104 44 21 5 0 0 264 401 0 145 0 0 0 0 0 65 55 465 0 0 0 0 0 0 10 167 0 124 0 61 0 0 103 0 3 45 0 0 312 0 8 103 3 0 56 0 36 1 15 180 0 110 63 4 120 7 14 0 351 84 176 46 205 357 125 419 56 255 67 11 13 44 12 0 0 0 102 0 0 0 4 0 514 790 0 0 0 0 0 133 156 0 0 0 60 714 57 415 26 0 357 0 4 30 225 37 108 3 0 0 105 66 41 0 0 51 0 55 0 0 38 0 10 30 68 7 18 0 45 9 65 0 0 0 68 55 0 0 248 107 42 0 802 0 510 94 0 125 132 37 0 8 24 413 92 803 0 0 17 0 0 0 0 69 55 0 87 0 302 0 0 0 0 0 187 0 174 365 0 0 0 40 57 83 0 0 22 0 0 167 0 0 15 29 71 0 424 0 0 42 21 196 0 0 115 225 39 199 9 0 0 3 0 188 8 109 190 16 0 88 222 52 0 0 0 0 3 34 0 56 266 0 196 70 511 190 0 45 36 25 0 21 0 19 18 51 11 0 42 19 0 75 0 552 34 0 0 226 0 344 15 227 109 264 0 45 0 0 0 0 16 185 273 203 0 74 316 29 434 0 301 22 95 0 58 1 16 123 67 0 124 41 0 798 15 9 84 0 3 0 40 236 3 0 0 31 196 0 0 27 247 0 57 77 0 0 187 101 0 0 351 0 0 6 93 489 179 17 0 55 24 0 124 0 117 0 113 300 48 512 0 434 0 78 339 391 125 296 0 408 40 0 0 32 0 168 17 7 39 68 0 0 200 0 315 0 0 15 44 92 0 27 47 0 0 0 35 36 39 172 217 0 162 0 0 0 42 0 0 150 0 0 0 490 19 28 28 0 10 72 0 23 132 34 262 0 18 0 55 2 0 28 51 0 516 80 22 252 0 65 0 286 126 102 110 130 120 118 0 0 353 0 226 205 0 36 76 23 114 75 16 43 9 50 336 121 50 0 0 1 71 37 66 0 0 77 52 56 12 0 35 0 0 287 99 236 144 0 46 0 0 0 346 450 0 0 0 317 115 36 0 34 366 0 0 7 53 340 205 37 12 0 0 66 0 0 124 14 0 0 0 124 45 0 53 54 21 300 0 0 43 53 0 0 0 0 501 6 252 0 47 2 412 0 0 0 41 133 64 0 0 94 241 0 51 515 94 0 368 154 27 268 0 107 0 0 0 393 0 274 36 50 4 272 28 0 29 43 0 380 0 148 349 46 28 84 0 7 247 0 65 296 0 0 134 9 0 515 41 0 0 47 0 0 0 0 0 0 0 0 47 101 0 2 23 16 201 488 0 0 0 0 0 17 0 0 0 0 0 18 0 196 0 37 39 39 98 236 757 0 0 0 28 0 0 0 171 18 325 67 31 13 198 0 39 94 0 19 0 0 0 39 27 9 0 5 164 458 276 424 0 43 46 0 0 0 179 0 10 0 56 474 0 267 0 11 136 0 0 0 49 81 0 27 13 46 4 326 240 0 67 188 218 0 0 0 30 0 340 45 172 95 33 24 0 0 339 0 0 115 496 0 0 0 0 151 819 0 38 4 0 6 0 40 481 453 0 62 0 0 35 42 46 0 43 0 82 0 44 24 54 60 0 29 27 0 0 343 50 146 0 0 0 203 0 49 79 107 0 45 27 51 0 0 0 59 15 0 0 0 12 5 0 56 43 0 0 168 0 74 0 0 18 23 56 0 272 239 122 223 0 415 0 0 77 34 0 27 0 36 0 357 0 72 27 3 0 4 165 0 0 90 126 0 0 52 25 11 0 48 15 34 97 0 14 47 0 142 272 454 0 36 2 369 194 18 59 340
1 76 80 236 213 0 324 361 21 0 0 0 0 116 0 313 0 0 0 156 0 20 0 0 24 230 112 0 175 445 92 0 266 0 31 0 0 0 0 54 0 0 0 0 0 288 35 0 48 0 269 0 0 12 91 0 0 22 0 0 0 358 88 289 0 1 0 135 111 623 2 0 0 17 173 0 40 24 0 7 0 0 35 466 49 0 0 363 0 0 50 107 43 0 0 1 35 26 0 0 0 89 254 0 72 0 13 7 164 0 0 9 0 205 0 0 89 233 0 22 0 0 0 0 19 86 0 0 0 4 0 144 218 0 0 0 59 0 0 403 0 0 1 0 0 0 0 0 183 0 16 0 108 0 25 0 0 0 375 0 0 0 0 0 0 0 82 76 520 262 0 0 248 262 0 0 424 212 132 0 0 0 0 24 171 0 2 0 0 410 0 0 0 104 0 0 0 0 131 162 18 0 46 0 0 0 0 0 9 90 3 538 142 0 51 852 0 0 29 0 0 32 151 0 0 129 0 0 0 0 35 273 0 0 82 0 0 0 0 33 42 106 0 0 131 0 0 0 7 0 3 0 90 0 0 0 55 0 0 55 0 0 65 463 0 0 0 80 0 0 64 0 0 79 0 31 41 38 0 7 0 835 0 0 0 0 64 0 18 0 0 0 0 0 444 178 372 36 92 0 0 59 0 0 0 53 154 0 0 210 0 289 61 0 108 0 307 0 0 0 184 33 112 17 0 128 0 201 27 0 0 138 15 119 0 21 0 133 30 0 150 0 0 0 37 0 254 0 0 0 0 2 201 0 0 0 198 0 0 0 458 0 0 806 0 0 0 0 259 6 454 249 64 0 136 0 39 115 0 218 0 133 286 26 1 57 0 0 0 33 0 0 103 0 141 200 0 82 303 0 48 73 0 229 398 162 0 0 0 0 0 0 22 0 58 0 0 0 45 0 93 0 0 124 0 6 352 3 3 250 316 0 26 0 0 47 0 0 0 1 163 0 0 58 0 29 0 70 0 80 0 0 0 0 0 0 204 305 12 0 21 236 0 0 0 0 0 0 46 0 248 379 0 0 131 0 0 0 0 8 0 12 69 72 0 133 178 17 0 0 50 42 40 0 21 0 376 0 220 113 0 40 224 0 0 0 35 0 126 288 87 0 0 74 0 0 42 11 7 0 0 83 0 121 0 0 0 0 16 0 242 0 98 0 0 0 0 3 44 38 2 0 0 29 47 0 0 0 0 108 0 263 5 0 276 200 4 0 0 0 55 0 0 0 0 42 0 0 0 0 25 139 0 0 0 0 564 263 0 6 0 0 0 0 222 14 0 0 14 0 44 31 0 0 0 0 0 0 33 0 145 64 0 0 400 0 47 53 483 32 0 844 0 413 95 0 0 0 0 0 509 0 0 96 88 0 121 51 239 0 0 70 205 0 77 4 196 0 25 105 387 0 69 0 0 197 0 51 0 205 0 0 0 0 86 26 0 379 0 150 0 340 0 0 311 3 179 0 0 656 0 40 120 0 10 46 28 0 0 41 0 0 0 69 0 351 0 0 0 11 0 0 75 0 170 0 0 0 0 71 0 129 5 6 34 2 0 0 0 0 0 0 0 0 1 0 0 151 122 32 0 0 50 0 472 0 0 82 0 46 0 863 156 0 0 0 833 0 18 0 54 0 0 0 4 58 24 0 0 137 0 0 0 92 35 0 53 0 167 36 0 0 0 0 0 137 712 0 159 0 68 0 0 0 0 173 0 0 274 128 164 452 0 0 0 0 9 31 63 0 0 0 0 0 36 0 0 0 0 138 47 330 0 0 0 20 348 23 0 0 17 114 138 28 0 0 0 166 0 111 0 0 89 0 0 0 46 83 1 0 169 141 83 0 161 118 0 0 0 0 266 0 0 0 122 377 66 0 238 0 0 0 0 0 12 153 0 854 15 0 79 0 0 0 0 179 0 0 194 0 85 51 0 147 174 0 0 0 0 0 163 26 0 0 107 17 75 0 25 22 0 159 0 0 91 34 210 0 93 0 0 0 0 160 0 0 0 0 222 76 58 161 0 462 0 0 0 69 0 340 102 15 0 0 0 34 439 0 0 0 0 0 0 0 73 0 52 31 0 0 0 302 75 135 129 0 0 0 522 64 6 330 0 0 0 0 0 0 0 52 0 0 0 0 138 0 79 0 0 47 0 0 0 0 2 0 0 34 0 12 54 26 17 189 0 867 0 0 16 280 252 0 0 0 0 375 0 0 9 0 31 34 74 0 131 0 55 0 0 0 47 16 0 237 0 1 210 6 104 0 283 17 362 433 0 0 14 235 0 2 0 0 17 32 30 0 0 0 246 0 0 0 0 375 0 0 0 301 0 0 103 28 659 0 0 0 156 66 87 283 0 0 0 0 24 0 0 217 0 44 294 0 6 0 4 0 0 0 0 0 0 61 0 79 83 635 0 194 73 341 0 0 0 396 0 6 271 85 0 0 39 20 44 25 0 418 0 0 100 160 65 0 188 0 24 0 0 49 0 0 110 232 16 0 3 220 6 35 0 0 0 0 3 0 29 358 0 191 0 0 0 0 11 0 0 0 0 0 0 0 6 849 0 27 0 0 53 0 200 0 31 0 0 284 49 0 60 113 0 400 0 869 0 0 61 0 0 0 0 184 30 0 233 11 0 0 0 14 202 0 327 309 0 172 0 11 250 0 52 19 0 0 0 0 280 0 91 0 0 0 58 123 152 0 249 0 0 0 0 33 0 0 166 99 0 67 0 81 0 0 39 210 449 0 0 362 12 145 0 0 0 827 222 0 307 425 0 0 0 0 26 63 0 127 0 5 0 851 0 0 221 0 0 47 0 0 0 0 60 0 14 230 0 0 0 0 0 75 0 86 70 0 17 191 0 264 0 39 153 60 0 0 79 0 3 0 279 76 0 0 0 342 0 0 0 0 0 0 0 132 17 0 0 0 112 38 0 0 0 0 0 0 0 775 296 0 110 252 113 0 0 119 7 580 58 0 94 0 0 67 0 29 83 0 0 0 549 0 34 47 27 0 31 0 191 16 0 0 61 0 0 0 30 107 661 0 97 155 0 318 80 91 191 0 61 0 392 53 0 285 318 0 64 0 0 0 0 0 66 4 0 0 0 0 0 732 0 0 0 0 464 22 0 0 0 0 0 0 0 88 0 344 16 183 0 0 0 0 0 65 13 23 0 0 0 59 0 0 0 0 13 0 0 0 0 65 474 0 0 0 226 0 98 168 0 104 0 0 0 180 244 201 0 23 149 128 360 43 0 0 69 74 96 352 0 30 96 61 0 48 37 0 91 39 0 0 0 0 0 0 226 0 0 0 60 0 34 0 66 0 0 0 0 0 160 4 605 0 0 117 0 0 85 0 126 150 0 0 0 62 365 0 471 237 15 12 503 22 334 0 0 87 292 0 36 247 0 50 29 0 31 462 0 0 0 47 0 181 0 0 0 469 0 24 58 0 0 0 0 44 32 0 52 0 0 73 562 0 0 0 59 0 0 0 0 0 0 344 15 392 110 0 21 1 55 0 0 50 0 36 0 236 48 161 0 0 0 0 0 0 0 8 10 0 0 0 0 60 0 170 0 0 0 0 107 105 126 166 0 0 0 330 0 0 0 3 94 0 0 11 57 71 0 0 0 65 263 0 0 235 0 79 29 0 33 265 0 45 0 56 751 0 0 0 0 0 72 0 0 38 17 27 143 0 0 0 189 68 24 0 0 83 18 0 0 0 0 0 46 17 123 440 0 378 359 59 0 0 83 0 0 446 0 0 146 0 0 0 58 0 0 0 11 0 0 376 0 0 41 0 0 15 554 25 57 811 0 0 12 0 0 170 4 0 0 101 253 1 47 51 0 0 0 0 0 0 0 0 0 47 54 236 62 57 0 168 64 0 0 0 0 5 0 223 0 0 0 0 0 0 163 831 0 0 0 173 0 0 70 93 0 46 0 118 16 14 0 0 829 4 0 0 31 0 569 0 0 0 0 361 26 0 62 0 0 12 0 0 64 183 97 0 0 0 0 0 0 0 0 0 0 0 0 0 142 22 0 0 32 67 81 0 459 194 21 68 0 0 0 0 0 97 0 168 0 0 34 0 0 0 0 99 92 0 67 233 0 0 0 37 0 127 4 192 0 0 12 0 0 39 279 0 0 0 6 0 0 158 46 42 161 0 184 245 135 0 134 0 0 0 375 0 0 0 0 35 0 0 0 0 217 0 0 22 634 0 0 0 0 0 0 0 36 544 161 49 16 2 0 93 0 0 4 0 0 124 160 35 39 0 28 0 18 429 6 321 0 10 0 48 0 43 0 286 0 309 29 0 0 0 0 0 146 0 0 0 437 151 0 753 353 0 81 0 19 40 0 97 0 0 4 211 0 0 0 3 5 0 89 0 0 0 0 0 0 14 34 0 7 29 0 164 0 0 8 0 56 0 36 0 106 0 0 35 0 63 0 0 0 113 0 0 720 0 517 0 0 28 29 116 84 211 276 0 0 1 18 0 45 0 0 7 12 0 820 0 86 29 0 27 0 0 472 0 0 0 147 12 122 272 11 0 78 6 0 0 5 0 0 0 105 7 10 298 0 15 67 80 0 0 26 0 0 66 3 137 84 28 0 0 0 0 56 0 0 0 0 720 0 65 0 154 263 0 0 72 30 679 0 156 0 0 0 163 0 0 0 0 8 16 0 0 0 205 5 125 4 0 237 32 0 61 318 0 36 0 288 141 0 0 0 0 0 78 0 0 0 0 0 0 71 228 0 0 0 0 301 54 398 0 25 0 0 143 0 0 56 0 259 0 0 3 0 0 0 63 73 0 0 0 0 62 0 70 0 117 52 69 5 30 0 0 23 0 0 0 0 0 119 0 12 0 0 0 370 0 67 0 0 0 177 0 0 0 0 294 0 0 0 0 173 100 0 0 231 0 173 98 93 0 0 122 175 0 542 0 0 0 17 758 0 0 0 0 0 0 273 67 5 54 0 831 0 0 38 0 0 0 0 0 0 0 0 59 190 34 86 0 5 0 0 0 283 245 191 37 56 220 202 11 134 0 0 0 0 90 15 0 44 53 0 0 0 0 0 111 0 0 26 110 0 0 0 534 119 0 0 3 0 0 16 0 0 518 107 375 295 0 0 0 39 0 0 88 353 0 0 110 0 0 59 109 60 0 0 7 0 14 0 51 1 771 0 9 271 0 166 0 27 0 168 0 201 0 10 101 38 0 0 97 0 0 0 0 9 0 45 0 0 0 466 51 0 0 0 65 17 0 0 0 0 140 62 0 0 0 332 27 26 23 87 280 0 0 155 25 0 270 1 34 0 55 139 110 0 0 21 0 46 0 129 38 274 0 22 4 0 0 116 0 0 0 0 195 0 0 0 0 0 0 0 333 207 0 0 0 0 33 0 105 0 336 0 0 0 0 50 0 0 0 8 0 0 48 97 394 0 68 0 56 0 1 13 0 0 134 0 0 0 66 23 0 148 378 0 0 0 146 0 0 25 283 128 0 278 0 81 106 0 115 256 0 145 4 0 0 39 0 0 121 32 0 130 619 22 57 0 51 0 0 0 337 90 0 17 181 0 0 0 187 9 0 0 289 335 0 0 0 234 0 0 0 0 301 0 21 0 68 23 66 152 0 0 0 0 0 66 11 24 334 267 0 0 0 0 0 327 0 0 0 110 0 0 0 0 8 65 0 0 228 218 95 587 146 0 123 1 0 0 0 178 0 0 4 0 0 360 65 0 47 0 0 23 0 1 0 142 0 481 0 10 0 0 0 23 21 138 0 0 0 598 0 0 289 0 137 45 0 0 0 0 301 0 0 79 0 105 0 309 19 9 14 101 45 25 1 0 30 75 317 131 0 0 0 0 0 0 311 0 0 0 0 0 33 275 0 0 0 0 135 0 0 28 5 25 0 0 66 0 0 580 0 0 0 312 0 0 22 146 59 0 0 233 17 0 373 26 102 0 16 27 176 0 37 0 0 107 253 116 0 0 34 1 0 168 0 0 103 0 82 0 36 0 97 121 74 195 101 40 0 86 0 0 0 0 0 0 128 0 41 644 0 7 92 0 0 0 22 0 448 571 0 0 0 193 323 0 0 0 0 0 0 15 47 4 71 0 318 0 12 24 0 0 0 30 0 103 53 0 0 183 0 0 0 448 0 0 255 251 0 57 157 333 817 0 27 0 0 123 92 0 150 281 0 0 0 0 0 0 146 18 0 131 0 0 18 46 80 0 44 0 301 0 106 106 0 0 121 0 224 66 0 0 0 199 12 36 0 293 65 0 694 0 36 213 101 0 102 0 256 76 58 102 0 26 0 166 451 21 0 127 0 23 0 34 0 64 0 82 0 27 184 312 2 0 0 0 476 0 0 0 92 807 300 0 0 0 113 44 0 110 87 0 19 0 0 0 73 58 0 0 0 165 332 0 0 32 38 0 53 20 0 525 18 15 0 167 0 0 148 0 0 1 0 0 705 52 0 47 0 10 0 49 74 0 322 59 161 0 0 181 0 240 58 0 182 213 0 49 142 0 51 0 0 158 41 0 0 0 0 212 130 38 0 350 43 0 4 414 127 0 0 12 648 0 13 0 0 0 0 0 0 56 0 0 0 0 0 165 131 0 37 111 0 0 84 64 344 0 0 0 0 177 86 0 0 0 26 229 0 0 0 0 0 0 0 0 0 20 0 114 2 284 0 25 0 25 211 0 179 109 0 216 0 62 137 16 228 0 0 0 236 0 42 0 111 43 214 47 46 221 0 400 0 92 0 47 333 0 0 679 0 0 0 0 222 0 44 0 0 46 0 0 0 128 79 249 194 0 0 0 33 0 195 0 0 0 37 0 11 160 0 77 0 318 75 0 0 0 0 0 17 0 0 4 0 0 0 0 0 0 228 0 0 0 328 81 0 46 11 0 0 0 83 57 0 0 0 0 0 58 228 12 0 0 0 25 88 0 0 418 0 0 0 18 0 0 14 0 0 0 858 0 0 0 357 0 0 0 0 58 0 282 0 0 278 180 0 305 0 0 0 0 47 234 192 0 63 0 0 32 0 0 0 56 0 0 0 287 0 7 37 0 155 0 0 0 0 167 0 56 186 0 0 137 43 18 0 0 0 0 0 0 71 0 62 0 141 0 11 0 0 0 0 101 40 0 45 0 0 2 0 0 0 0 0 0 0 0 0 92 31 0 0 179 0 0 82 435 344 434 392 34 56 0 144 338 147 0 17 0 0 1 0 38 43 35 0 0 10 52 0 0 0 46 37 0 0 41 162 0 165 142 0 0 0 0 56 0 0 0 28 0 0 71 0 37 0 59 29 7 0 294 103 191 71 0 8 0 0 0 0 0 0 0 167 111 3 8 0 0 0 112 0 0 250 28 0 0 200 0 71 0 0 0 59 0 60 554 0 0 0 0 403 83 0 31 11 0 0 0 0 0 6 1 0 44 128 0 128 21 9 21 0 0 0 0 0 0 0 0 0 4 0 0 59 0 23 23 0 29 16 0 0 0 24 0 444 794 0 291 0 0 23 0 128 784 0 160 0 0 0 1 0 57 60 0 0 65 0 394 60 0 521 44 0 0 0 0 0 74 153 148 155 0 240 0 0 328 35 0 0 0 0 0 0 0 216 0 0 0 0 0 202 0 0 0 182 0 17 0 0 5 0 35 267 0 57 255 0 52 168 0 31 0 0 318 0 38 49 0 0 135 0 0 0 19 9 33 0 51 16 0 158 345 0 39 6 51 0 65 466 0 142 0 0 39 495 56 80 21 0 87 0 45 254 0 0 20 0 491 0 0 0 0 0 10 0 0 279 0 123 0 56 42 0 0 0 0 0 0 282 0 0 0 0 6 104 0 4 12 239 267 63 0 0 0 0 15 5 313 0 20 23 20 0 87 0 0 0 0 99 664 0 0 0 0 0 47 147 0 77 0 0 0 0 0 0 0 0 49 0 193 184 0 312 237 0 0 0 0 0 47 0 0 36 0 13 0 0 133 135 0 0 4 0 0 0 187 201 0 0 0 0 0 51 0 0 54 0 0 0 0 27 0 16 0 0 0 0 114 175 0 11 0 0 0 195 0 467 0 0 34 0 22 326 0 0 0 512 0 0 0 0 0 0 48 0 144 11 221 199 0 52 0 0 0 0 0 427 0 115 0 0 12 0 74 36 294 117 0 0 0 0 0 0 118 390 50 0 0 0 102 0 0 0 0 9 0 0 0 4 56 32 0 197 0 0 0 0 0 0 105 280 125 0 0 0 10 234 0 35 136 172 0 8 20 6 39 0 0 0 17 0 0 0 0 0 0 0 0 0 0 0 170 0 20 0 0 61 1 0 0 0 0 0 0 0 153 0 389 191 0 0 467 244 28 60 0 0 0 31 162 0 0 0 0 0 30 0 120 0 0 0 37 196 130 0 0 0 1 11 0 17 0 0 238 287 0 0 0 0 0 0 89 116 0 0 81 0 0 0 0 0 56 0 52 0 0 164 3 207 0 726 0 134 135 0 0 0 0 143 0 0 0 0 0 0 0 0 0 0 16 83 139 0 0 0 124 682 27 56 0 0 0 0 159 0 0 196 0 33 0 0 0 0 339 22 5 0 0 0 182 2 0 0 0 352 0 53 41 0 46 0 0 31 0 0 0 0 0 0 83 46 0 0 0 0 5 0 0 0 0 43 0 0 271 0 0 2 0 0 34 0 30 270 0 0 23 10 0 0 0 282 431 0 0 50 0 0 0 0 0 312 1 0 0 0 23 0 208 0 7 0 115 0 39 48 0 0 238 262 420 755 107 0 0 265 137 44 88 0 0 0 0 28 0 0 0 142 69 0 0 0 0 0 97 27 0 0 212 31 0 79 377 124 584 0 412 0 0 0 575 0 0 95 35 0 0 402 0 59 97 0 115 6 0 329 853 141 116 39 246 0 0 176 0 247 0 16 204 36 0 309 0 76 333 196 607 0 0 76 30 0 0 0 151 1 14 9 0 203 35 55 270 0 288 421 0 0 0 269 27 0 0 50 0 54 0 20 0 251 386 0 0 0 0 0 0 26 0 0 2 6 1 0 0 0 181 418 0 0 0 112 15 0 0 0 52 0 315 0 0 0 0 8 0 27 22 0 0 194 0 0 0 334 96 25 241 4 352 76 0 0 44 21 63 0 0 0 0 0 0 0 363 24 12 0 0 6 0 0 0 0 0 0 208 0 0 90 0 11 0 100 0 0 0 0 0 13 115 0 0 140 16 340 102 86 0 0 172 6 0 0 12 1 276 42 0 45 145 0 117 0 0 0 137 0 36 0 0 239 0 75 0 11 0 0 0 0 106 0 2 0 0 0 0 27 0 258 392 0 9 0 0 17 0 0 0 155 0 244 0 48 2 0 547 0 0 0 0 0 0 0 0 0 0 0 51 150 0 0 526 0 0 0 0 0 0 38 0 0 0 0 0 88 398 0 212 0 39 0 0 0 0 0 35 0 0 34 152 212 25 0 0 42 0 0 35 0 0 119 0 237 287 0 256 0 5 0 49 143 0 65 0 11 0 49 0 0 136 0 24 168 0 0 0 0 0 0 0 61 0 0 277 0 57 304 4 0 0 137 392 0 9 55 83 0 27 10 283 16 0 0 0 0 719 15 0 0 0 251 0 12 0 0 47 0 0 71 0 0 0 0 0 18 42 0 0 0 0 0 104 0 0 0 0 0 132 0 0 0 13 131 0 0 82 0 0 0 0 0 0 13 6 0 131 5 0 5 0 127 132 0 0 0 382 0 89 48 60 11 13 39 0 0 0 0 271 42 172 0 0 0 108 253 0 569 138 55 417 29 71 0 800 3 99 0 0 60 0 5 0 0 61 253 0 0 0 0 0 8 43 0 0 0 20 0 108 0 65 0 6 268 0 20 0 0 2 0 94 0 46 0 0 0 25 0 0 0 101 30 0 326 0 83 0 0 0 0 0 0 0 196 0 82 73 11 48 0 68 410 212 0 113 0 0 0 0 0 0 0 0 6 0 0 0 0 0 30 33 0 0 224 192 31 226 0 40 33 0 0 0 0 0 0 16 0 0 174 438 0 0 12 770 0 0 166 6 130 28 420 0 62 50 0 748 0 268 0 23 0 41 0 0 53 49 0 0 0 0 0 47 0 0 170 141 0 0 226 0 86 0 0 0 206 0 193 20 0 254 53 9 29 211 425 270 149 0 0 0 0 0 0 0 322 0 12 12 0 0 51 0 28 201 0 29 0 0 0 0 249 40 0 58 34 18 20 89 314 0 42 90 175 86 94 0 73 0 0 0 0 0 0 47 53 0 0 314 0 797 0 373 0 0 540 0 0 0 0 0 0 0 0 208 74 0 2 0 0 0 58 38 95 271 0 43 0 0 0 0 0 0 0 0 352 0 15 0 65 0 22 278 16 129 0 0 107 0 0 0 0 245 3 78 0 20 0 2 80 0 0 0 57 233 0 7 0 65 0 0 0 81 71 0 123 0 0 34 380 0 0 0 0 50 37 0 0 391 0 0 1 0 91 0 0 16 64 0 720 0 0 373 0 152 27 0 0 0 8 154 0 172 104 0 234 209 0 417 0 88 52 159 0 112 0 319 0 0 262 124 65 0 266 0 54 0 5 749 96 0 0 32 0 0 110 0 15 9 131 73 0 111 0 0 35 61 0 0 0 0 274 14 0 0 448 0 295 46 0 0 1 240 0 0 140 0 0 70 223 711 207 0 268 0 0 0 0 0 154 0 0 32 0 0 55 0 50 0 80 0 0 0 0 27 0 537 95 0 11 0 0 0 0 330 0 266 111 34 85 125 449 0 6 6 98 47 0 0 45 0 39 0 110 0 214 143 431 0 56 0 0 0 0 153 0 36 0 0 0 307 248 13 292 0 218 0 0 0 29 61 108 0 23 23 0 0 0 0 0 0 33 459 0 0 0 0 0 0 223 0 0 0 313 0 36 0 30 0 17 0 0 388 0 11 0 86 85 0 0 227 0 0 25 0 0 175 0 65 13 0 0 66 0 0 0 203 0 27 0 142 0 0 0 0 139 12 0 178 0 346 1 0 0 55 0 52 0 0 0 19 0 0 0 90 2 2 360 0 195 0 11 0 0 0 0 80 269 0 104 0 0 134 0 18 76 433 0 40 17 61 268 0 0 0 0 0 0 0 0 0 0 140 0 0 7 0 4 0 169 54 267 0 23 17 0 244 55 0 0 0 21 0 4 12 45 14 144 53 310 0 45 0 0 0 397 48 0 0 313 0 0 94 0 0 0 0 0 486 0 15 4 36 39 252 0 0 136 106 0 0 12 0 0 170 0 2 18 0 141 244 0 14 125 55 11 265 0 0 0 10 0 0 0 108 0 409 0 0 0 0 127 0 0 12 143 65 0 183 0 112 0 244 81 137 171 0 0 266 0 57 43 72 417 667 436 0 0 241 111 47 0 0 0 0 43 0 30 295 40 45 0 152 0 157 137 0 48 437 127 0 0 0 0 18 39 0 356 0 0 35 288 146 179 0 0 0 4 255 0 0 0 0 0 189 0 139 0 0 0 120 0 158 90 0 0 226 0 105 0 0 0 110 47 0 0 62 0 0 192 149 0 0 0 23 0 0 92 56 76 101 0 0 1 25 0 0 0 0 241 0 0 0 0 427 49 0 404 141 48 0 0 0 145 0 71 197 270 0 0 482 6 0 54 0 0 0 142 47 0 0 810 56 3 117 0 94 0 0 0 0 23 0 177 0 0 0 0 164 0 1 0 0 0 0 54 0 0 84 0 0 0 0 10 19 362 0 0 34 86 17 84 278 0 0 4 0 0 72 320 3 0 0 0 36 0 0 66 0 0 0 3 12 0 3 0 201 0 0 304 0 0 0 111 35 0 0 0 0 47 0 0 319 0 0 0 414 0 0 0 0 210 9 70 0 5 0 11 0 0 47 0 25 225 0 0 0 0 0 0 0 0 16 292 307 0 0 56 0 0 152 157 0 68 23 0 119 0 0 0 0 0 118 110 0 0 0 96 0 0 0 0 389 0 10 0 0 92 0 0 48 0 0 0 0 19 46 95 0 186 48 224 12 0 0 0 259 0 68 41 0 202 0 0 44 0 358 0 52 40 77 0 0 300 0 44 0 0 0 0 0 0 0 0 50 0 81 0 0 0 45 0 145 4 107 134 0 61 19 103 0 0 0 0 161 47 7 79 0 155 81 52 0 13 0 0 0 0 37 0 89 46 9 19 0 0 0 48 85 261 17 187 0 0 0 350 852 0 0 0 62 0 36 0 210 0 0 0 57 260 0 0 99 5 101 23 5 1 32 43 290 0 0 0 0 156 181 0 0 0 398 53 94 50 137 2 93 261 0 0 30 0 3 0 0 0 14 0 79 11 30 30 0 28 0 51 0 0 0 72 0 0 270 51 0 100 0 0 399 281 0 0 0 0 0 116 67 1 1 40 24 285 0 0 0 32 0 49 242 0 0 0 0 0 93 0 114 258 402 35 47 0 0 0 171 1 0 0 0 0 0 0 74 57 113 0 85 0 10 71 58 32 0 0 0 0 232 624 0 82 188 0 0 66 10 72 0 0 0 0 31 0 0 0 674 67 0 35 0 0 4 0 0 0 0 0 0 0 0 238 0 0 0 39 0 0 316 0 0 153 0 222 0 49 65 13 77 0 758 738 11 82 181 0 219 39 520 0 0 118 0 40 0 39 0 71 0 0 0 0 139 0 0 166 12 0 0 160 34 0 89 0 0 0 0 148 148 0 0 215 88 0 4 111 314 0 128 0 0 0 0 54 0 0 140 16 0 0 0 119 366 0 21 0 0 0 0 0 131 79 0 0 47 392 0 12 0 0 0 86 12 0 256 0 0 126 0 0 156 0 0 0 0 0 0 0 0 0 81 0 41 0 70 0 392 1 60 124 117 0 257 0 0 53 126 0 0 0 36 16 0 73 60 0 0 0 78 0 0 0 0 0 37 15 0 0 0 0 0 0 0 0 0 0 0 0 150 169 672 0 0 19 0 0 0 17 543 0 96 0 73 635 516 0 0 321 0 167 338 0 51 27 0 0 249 0 0 781 238 0 25 35 49 0 10 0 113 418 69 0 44 0 56 0 69 0 0 0 0 0 0 0 0 0 26 0 6 3 53 1 440 0 0 0 145 0 0 0 137 0 124 0 0 63 6 0 0 143 170 50 0 0 35 210 46 132 0 0 531 80 38 660 0 0 0 39 85 0 0 84 92 0 337 0 0 0 228 0 0 0 182 26 52 322 0 55 0 217 2 91 0 0 0 0 323 0 0 0 93 29 326 0 123 77 0 0 79 0 134 76 37 109 56 0 0 132 10 0 0 59 0 0 0 190 64 0 0 397 42 0 55 163 92 0 0 0 0 0 0 0 69 91 0 0 15 0 0 0 0 66 43 0 0 67 0 20 62 35 0 0 45 300 0 200 88 0 0 0 0 217 16 0 327 0 35 0 0 0 14 85 0 159 0 0 613 70 0 0 142 626 0 0 798 191 0 34 0 0 0 0 26 58 0 10 40 0 0 9 0 0 0 0 0 29 22 0 0 31 220 0 306 840 0 171 0 0 58 0 0 22 67 0 0 9 0 32 100 0 91 0 0 0 0 0 87 10 65 0 155 0 317 0 356 0 0 65 0 0 17 0 559 0 103 0 0 0 9 127 31 6 0 137 0 90 210 6 85 309 41 133 0 287 92 125 0 178 18 154 387 349 0 0 0 7 0 0 239 0 25 508 0 0 0 40 0 47 457 0 0 13 0 0 350 46 9 0 156 30 49 2 265 0 0 0 381 610 226 0 0 0 0 0 11 46 0 0 14 219 22 41 0 4 121 55 34 0 179 817 0 258 0 0 0 0 22 78 0 0 0 33 38 0 19 0 8 36 80 468 76 74 831 130 195 0 59 0 12 0 0 108 37 0 0 0 422 0 0 33 69 0 0 0 0 0 0 121 80 258 42 106 0 0 0 34 196 0 0 0 36 0 0 392 36 0 3 45 169 0 0 0 0 0 0 85 34 0 0 160 0 0 0 266 0 113 177 0 0 0 0 0 0 0 0 38 0 8 82 25 0 171 13 316 25 0 33 96 0 32 0 0 422 0 0 0 179 0 0 0 44 14 0 86 0 0 43 137 17 30 86 9 404 1 343 0 0 5 0 0 0 219 0 0 0 0 0 68 0 83 0 28 132 8 0 61 448 0 0 0 167 52 0 0 0 0 39 0 192 92 0 0 0 0 11 292 166 0 0 0 656 83 0 0 259 52 0 14 0 123 140 0 0 218 23 0 0 0 0 318 0 154 0 105 0 0 431 127 1 0 0 0 465 47 0 0 0 261 25 0 302 52 0 6 0 0 0 110 324 59 0 632 0 0 50 0 0 11 0 64 156 0 133 207 0 0 0 0 0 28 0 0 38 0 0 0 0 186 0 0 0 0 0 137 0 98 0 0 438 65 0 0 0 0 12 231 56 56 0 0 325 74 0 0 148 179 0 0 0 131 2 8 0 154 248 3 0 0 45 0 10 118 39 0 51 0 0 2 188 13 0 35 28 358 0 0 0 193 0 48 0 51 20 0 12 23 0 10 0 0 0 0 43 1 43 423 252 0 243 0 0 51 526 266 168 0 0 302 0 38 137 319 0 0 24 0 0 0 0 21 310 17 380 0 0 73 0 58 64 0 303 0 0 0 0 0 0 34 0 0 0 0 0 0 49 57 0 0 0 0 254 0 20 298 0 147 0 7 0 53 41 12 0 0 0 0 0 30 0 22 0 104 294 0 18 397 59 4 8 0 0 36 0 35 0 198 351 0 261 0 0 13 0 41 0 0 0 0 0 176 19 0 604 0 0 0 0 0 0 0 0 0 328 0 0 0 0 126 0 38 17 10 441 0 435 369 0 0 0 329 0 843 0 0 0 63 158 0 0 9 0 120 0 0 0 0 2 0 0 0 698 0 0 0 0 38 0 179 18 5 0 85 25 6 16 0 30 128 0 91 0 0 77 0 0 27 0 249 56 25 0 96 491 9 3 0 0 0 72 51 0 257 26 17 5 139 40 36 96 12 5 297 0 289 194 0 31 0 810 10 0 83 65 333 0 0 47 0 0 0 44 0 28 5 91 0 0 295 308 8 0 0 0 0 20 0 0 121 452 0 200 0 0 314 169 0 826 164 270 0 16 0 0 0 0 0 0 23 10 0 0 139 35 124 0 0 2 275 66 0 0 0 0 0 0 68 0 0 0 0 0 0 0 114 0 0 0 23 55 0 0 47 180 40 0 11 0 0 155 41 0 1 0 0 220 72 118 155 48 0 0 77 0 0 51 0 0 23 130 0 354 181 0 0 47 53 93 82 267 10 410 0 0 9 0 0 0 0 49 64 12 13 0 98 73 0 0 0 0 0 0 0 582 0 4 0 814 34 0 0 32 0 0 81 0 0 0 103 254 267 0 57 0 0 0 85 0 18 258 148 302 0 5 129 125 25 0 0 81 2 0 0 84 0 36 0 0 50 261 0 99 30 0 0 51 185 790 416 17 322 110 11 0 96 66 0 234 0 335 0 16 141 0 44 0 232 45 0 0 164 0 5 0 0 129 0 17 0 0 0 499 0 51 188 0 84 0 45 0 27 0 52 0 0 0 365 0 0 32 9 217 3 0 0 81 126 351 150 318 109 8 453 281 0 0 0 80 141 0 0 0 33 0 0 0 347 36 0 0 0 0 0 0 0 0 0 0 0 306 0 4 149 0 44 87 0 0 0 128 121 0 671 0 158 72 0 383 39 297 13 0 0 0 0 0 0 46 0 99 243 165 0 0 0 0 89 0 0 0 0 14 0 0 0 0 0 0 0 0 458 0 0 0 156 46 0 40 0 0 0 22 0 0 672 0 0 37 592 139 0 1 58 130 85 0 107 6 0 0 0 0 699 0 346 0 93 14 0 0 21 566 0 41 19 0 25 0 0 184 0 0 0 32 0 444 0 0 0 0 32 0 104 0 141 141 15 342 127 39 78 0 0 0 0 3 10 62 0 197 0 0 0 133 556 61 0 0 17 2 32 56 0 3 28 0 131 14 0 105 14 0 132 0 0 0 1 31 0 0 50 0 0 33 102 0 0 108 0 108 191 0 0 0 0 0 0 0 729 0 233 323 127 0 0 0 57 0 343 501 10 573 822 0 365 0 0 0 0 19 22 0 113 0 80 0 0 29 43 0 0 0 0 0 0 0 16 0 173 33 0 0 0 14 0 0 0 8 21 0 35 414 89 83 367 301 0 0 97 0 78 231 355 93 0 0 0 0 380 0 0 0 25 0 42 0 239 329 0 38 0 0 63 0 22 0 0 0 162 2 91 212 0 126 0 0 0 389 0 35 33 0 1 229 0 44 83 1 0 0 10 0 209 19 0 0 279 0 0 0 0 339 0 0 0 0 0 0 0 41 0 0 96 0 264 46 173 0 23 305 0 123 0 0 0 0 0 133 0 5 0 418 0 272 324 0 0 151 54 185 358 0 12 175 0 0 0 0 0 0 327 4 0 195 0 0 0 200 3 0 133 3 0 0 108 173 0 85 0 0 186 393 818 0 0 0 135 0 0 0 0 117 0 0 56 112 21 131 32 356 0 0 0 0 847 0 19 141 0 0 0 146 0 0 0 0 0 116 0 0 0 5 67 254 0 0 16 42 141 42 0 0 0 1 0 0 0 7 248 0 0 84 0 0 289 55 0 232 0 255 196 0 0 0 0 47 70 0 69 17 0 0 0 0 0 295 0 0 0 0 0 498 26 0 0 0 116 100 0 59 66 63 245 0 179 0 0 11 231 239 0 0 0 0 325 132 351 314 48 0 81 353 0 215 0 0 4 1 0 0 0 0 0 0 0 294 0 38 54 50 98 0 0 146 238 7 0 47 174 133 0 81 160 0 35 224 0 0 5 0 0 0 108 0 0 26 0 0 0 73 18 40 221 0 0 0 0 15 11 154 163 0 0 0 0 180 0 379 0 99 30 0 136 0 0 0 209 133 0 86 0 0 643 0 0 5 74 0 0 69 0 37 29 0 19 0 0 0 0 0 0 399 9 0 0 69 33 0 0 82 0 0 96 5 218 0 0 0 0 0 12 40 211 134 0 0 0 0 0 398 0 43 0 0 154 0 18 0 0 0 147 1 0 0 0 0 7 262 14 324 0 246 0 0 6 0 0 367 0 0 88 0 0 13 0 0 0 0 183 0 0 0 0 0 53 0 620 0 0 0 0 14 0 40 17 474 0 134 114 0 103 0 55 58 0 0 0 247 0 0 11 0 8 133 10 96 0 0 132 26 0 0 0 851 15 76 0 10 0 23 6 37 239 134 0 0 0 41 0 0 98 200 0 0 71 189 0 290 74 49 0 0 0 29 394 69 0 35 0 0 0 0 32 0 0 82 57 0 138 43 393 0 86 0 0 15 25 0 472 83 0 0 140 0 21 0 152 0 0 0 285 0 139 0 0 20 54 74 0 254 0 0 0 276 0 0 413 7 25 0 39 0 277 0 227 368 196 41 0 303 0 0 1 0 67 35 0 52 340 54 0 0 203 0 0 134 696 0 0 0 0 0 166 0 25 24 163 149 0 0 0 0 0 0 82 119 156 115 0 184 0 0 0 0 0 278 63 118 24 308 0 0 208 0 0 0 0 0 0 60 0 0 0 196 93 0 0 217 21 13 0 271 0 0 10 0 13 0 114 13 0 103 77 0 359 210 0 111 0 0 0 0 0 16 0 136 0 0 0 23 0 628 0 0 0 0 24 0 0 12 0 0 108 0 10 0 0 0 0 0 0 0 0 0 14 0 0 0 0 0 0 0 84 0 0 0 33 5 0 0 0 0 123 36 0 16 0 393 107 23 0 0 0 0 0 0 82 53 0 0 0 11 0 0 101 0 252 0 0 314 26 0 14 0 69 0 0 0 23 269 13 26 0 69 367 89 25 48 68 56 44 279 80 0 159 111 97 0 0 0 118 0 0 162 0 124 0 0 165 2 298 39 0 0 0 0 0 14 316 93 75 0 0 0 24 0 803 0 0 0 0 0 0 211 0 42 0 0 0 0 86 0 302 0 138 38 9 28 102 5 100 96 473 9 0 363 820 0 182 0 0 154 0 0 128 0 0 0 0 0 0 144 0 0 200 0 0 72 0 0 0 131 0 260 0 0 25 0 0 6 46 13 0 0 163 145 0 0 200 105 0 0 46 603 208 0 0 308 0 0 320 0 0 0 121 0 6 0 0 0 4 323 170 4 164 0 0 201 0 0 331 0 0 19 0 11 0 0 111 0 0 0 34 79 250 134 0 128 0 108 0 2 0 287 0 0 109 0 92 37 0 1 196 0 0 0 8 0 0 0 0 0 0 0 0 46 0 0 116 79 0 0 0 0 3 255 0 427 16 140 0 0 444 171 12 0 47 254 0 258 0 0 178 0 0 0 335 0 0 0 0 0 0 94 0 156 6 233 0 0 0 0 135 0 0 0 0 0 76 0 0 43 0 818 0 223 278 0 224 187 552 0 0 0 0 229 0 377 0 91 0 0 80 0 0 286 159 207 0 0 0 0 0 0 0 336 54 39 106 0 95 0 249 0 0 0 66 0 4 0 0 7 0 374 308 56 26 449 70 0 34 13 0 166 189 70 273 155 0 0 0 6 0 116 24 253 0 0 0 144 182 854 863 0 0 71 220 492 185 40 6 853 17 0 32 251 216 0 0 16 0 0 0 0 0 113 43 0 0 0 33 726 12 0 0 0 0 0 35 212 0 0 367 591 20 0 23 18 0 98 169 56 0 0 0 215 0 0 250 0 5 0 0 0 0 0 0 16 0 0 0 68 0 309 0 45 401 0 0 0 0 266 0 0 0 216 259 182 59 185 213 0 54 0 0 0 0 0 0 0 56 0 172 44 0 10 2 0 0 70 23 20 0 0 0 181 60 30 0 414 104 19 8 0 0 17 398 46 0 411 94 27 0 127 13 0 7 0 0 0 159 23 0 1 31 0 0 176 123 0 0 0 0 0 13 37 54 4 0 29 0 0 0 0 0 0 10 0 0 0 279 119 234 0 0 78 50 0 258 0 0 0 279 0 0 0 0 0 0 57 120 68 0 0 28 0 11 38 255 0 232 0 259 24 463 58 95 227 0 0 0 6 0 118 0 0 44 0 0 0 17 0 0 228 0 0 0 0 35 0 0 147 225 0 94 0 0 430 0 353 0 94 0 0 29 0 0 0 0 0 12 23 0 0 413 222 0 0 0 122 0 0 86 0 77 0 0 485 0 12 139 0 0 124 257 37 0 0 0 107 0 447 0 35 0 0 294 275 0 0 172 137 0 101 0 21 0 0 0 0 0 0 0 5 203 0 0 179 10 2 0 0 0 0 0 206 0 228 0 0 0 91 123 0 0 121 35 0 539 0 0 0 0 83 0 52 261 0 0 268 22 55 0 379 0 287 0 0 0 116 27 0 0 311 379 32 0 221 192 0 0 0 0 109 0 31 31 0 66 31 56 0 0 0 292 178 42 32 0 10 0 3 286 0 827 61 37 19 0 9 0 0 169 432 0 0 70 46 414 0 157 94 53 0 394 667 42 20 113 0 0 0 253 203 0 271 0 0 0 104 21 0 0 0 0 0 312 0 0 14 0 0 0 0 0 321 0 7 0 60 0 0 0 0 144 0 49 0 170 5 0 10 4 0 0 26 23 95 0 287 27 777 58 20 70 0 206 0 32 0 5 0 31 196 0 0 857 107 486 0 37 44 0 0 0 0 31 22 0 0 0 0 38 354 0 63 71 0 0 123 77 73 326 0 225 0 0 316 6 114 231 0 0 26 0 15 0 0 0 0 0 0 0 56 0 52 0 81 9 466 0 0 0 112 0 335 49 0 9 0 0 0 169 10 144 0 0 1 1 0 102 0 303 846 9 102 0 0 0 0 129 13 0 44 0 0 138 81 0 0 0 0 130 27 10 0 87 0 34 274 12 72 0 15 0 96 22 0 0 146 0 14 0 0 4 0 58 54 0 17 0 2 0 0 425 0 0 0 0 347 30 0 55 0 17 0 1 124 0 226 19 0 0 203 0 124 34 147 0 85 0 17 0 0 0 152 85 0 0 0 185 0 0 106 38 91 0 0 0 0 236 154 455 0 0 185 0 0 0 0 192 27 0 12 0 0 0 0 21 0 0 87 96 0 162 0 0 401 0 221 3 7 189 199 22 28 90 258 0 2 164 0 308 87 5 40 0 49 11 13 623 0 17 32 0 26 0 0 14 233 53 0 45 0 210 189 0 96 0 48 29 0 0 0 0 427 153 4 0 0 0 68 6 0 6 108 366 45 218 32 3 0 0 10 0 28 0 24 0 0 0 36 21 0 133 0 375 181 0 0 119 33 26 26 13 0 0 91 93 283 0 242 0 0 6 0 700 0 0 69 0 6 42 0 0 48 0 0 0 0 0 117 0 0 0 0 0 0 0 0 2 81 0 91 0 0 0 260 0 63 171 22 53 16 13 0 0 0 79 0 56 0 19 130 185 39 144 31 0 1 42 2 0 278 67 0 152 0 0 0 343 0 0 0 0 0 222 0 128 0 0 122 0 0 7 0 117 0 0 22 0 263 181 173 129 47 409 0 0 0 0 0 26 71 0 0 0 0 0 71 1 357 0 0 0 667 0 0 1 0 0 0 0 0 197 0 0 0 87 406 0 0 0 0 85 137 0 0 0 0 5 0 0 0 283 0 4 0 44 96 0 197 0 28 265 29 0 80 20 23 24 0 43 157 11 0 0 0 0 507 17 95 4 0 0 256 39 0 0 20 0 211 0 146 61 0 463 144 66 133 0 0 326 45 321 12 0 80 59 0 173 93 85 22 56 0 71 169 0 0 0 19 0 3 136 130 67 0 85 31 0 357 17 266 0 0 45 0 321 0 760 0 0 0 0 1 204 0 0 199 0 526 99 0 11 98 0 0 27 0 102 0 89 0 178 0 400 0 6 0 0 0 0 151 0 0 55 94 0 4 0 0 0 82 0 0 74 0 0 0 249 34 269 39 0 52 0 48 0 0 19 51 0 41 0 0 0 0 0 41 0 4 63 30 0 216 281 37 0 180 0 0 0 0 4 109 134 11 413 0 787 0 0 0 0 0 137 0 291 0 38 0 10 0 0 0 0 0 52 129 0 0 0 37 0 688 80 281 0 245 0 36 0 0 0 421 0 0 26 0 710 30 65 0 450 0 13 0 0 25 96 0 0 338 105 49 0 0 77 251 0 0 0 33 36 31 0 0 0 97 227 0 91 0 261 13 56 111 0 22 0 236 33 100 0 75 6 0 0 0 0 371 0 0 0 0 0 168 351 279 0 0 78 151 204 303 0 128 33 0 6 46 0 16 0 332 0 0 0 3 0 439 48 148 0 92 0 0 266 198 692 0 0 22 75 56 0 27 0 191 0 23 156 49 0 38 61 25 23 78 0 0 0 0 0 39 0 0 0 20 86 0 0 19 22 0 0 0 27 0 119 183 40 0 0 70 0 0 0 57 66 85 0 0 0 0 56 269 0 0 10 205 42 0 0 0 388 0 9 41 0 0 0 55 27 0 0 0 0 0 45 8 0 0 0 34 28 0 0 0 0 66 57 145 1 131 0 4 79 59 0 200 0 0 84 668 0 1 256 269 384 258 0 13 0 14 31 0 356 0 0 0 0 28 174 39 0 0 0 119 320 0 112 0 0 0 0 17 0 0 50 0 0 201 5 0 0 0 0 0 28 0 116 0 23 0 0 0 67 0 0 78 0 0 0 0 0 0 24 0 60 179 0 0 119 0 0 9 0 200 0 0 0 224 0 535 0 0 11 280 89 27 0 0 0 114 0 42 576 0 0 0 318 20 4 0 28 273 0 0 0 0 63 205 44 0 154 30 0 24 0 107 0 0 0 0 0 0 0 0 0 78 315 279 0 0 102 0 0 0 0 0 154 6 82 70 0 221 0 0 77 0 139 39 679 0 0 0 57 0 0 0 0 36 0 38 2 0 238 20 0 0 40 11 0 0 0 12 0 37 0 76 0 50 362 224 167 0 0 0 0 0 0 0 42 0 23 200 0 63 0 0 0 15 18 0 178 65 0 0 73 0 10 439 0 97 0 0 0 0 68 0 20 0 83 0 40 0 0 0 0 13 45 391 1 96 533 0 153 44 0 19 489 0 0 0 77 0 81 0 130 192 60 0 47 0 58 0 0 0 0 30 0 29 0 0 0 0 0 0 0 0 0 35 0 0 0 0 0 176 337 17 0 7 0 0 50 53 0 0 0 0 0 20 0 0 0 38 0 0 25 0 69 0 0 0 0 0 34 0 0 0 0 260 20 74 0 867 0 0 0 0 0 0 0 117 0 50 112 0 0 51 0 0 0 0 320 0 13 82 0 0 108 0 194 80 0 0 251 265 38 26 0 0 840 2 82 0 0 247 401 0 17 412
-1 47 4 207 222 0 323 130 0 0 32 0 0 0 0 293 0 0 0 141 0 0 0 0 31 172 120 0 177 435 102 0 308 0 93 0 0 27 0 35 71 0 8 8 0 343 0 0 22 0 260 0 0 81 129 0 0 0 0 0 0 334 117 343 0 0 31 6 67 648 0 0 0 0 232 0 50 1 0 0 0 0 26 496 50 0 0 396 0 0 41 110 43 0 79 0 0 0 0 30 24 58 271 0 71 0 0 37 169 12 0 6 0 206 0 52 63 225 0 0 0 0 0 0 0 0 0 0 0 0 0 159 246 0 0 0 55 0 0 373 0 0 21 0 0 16 0 16 142 0 0 0 0 0 0 0 0 18 235 0 0 0 0 0 0 22 75 123 504 240 0 26 227 269 0 0 395 238 135 0 0 0 0 0 187 0 4 0 0 386 0 0 0 80 0 0 53 0 114 124 72 0 95 0 0 0 19 0 0 6 42 567 4 0 36 844 0 0 62 0 0 34 64 0 0 0 0 10 0 2 0 67 0 0 0 0 0 8 0 0 0 155 0 0 133 0 0 0 0 0 0 0 36 0 0 0 108 0 0 45 0 36 106 345 0 0 0 82 124 0 0 0 0 116 0 0 66 85 0 15 0 823 0 19 0 0 28 0 0 0 0 0 0 0 265 183 406 72 110 0 0 72 0 0 0 96 180 0 102 300 0 293 76 0 180 0 296 0 0 0 206 69 8 42 0 97 0 235 51 52 0 232 23 129 0 0 0 261 2 0 294 0 0 0 38 14 247 0 0 0 0 10 196 0 0 0 259 0 0 0 442 0 0 804 0 0 0 0 266 14 453 314 44 0 49 0 48 0 0 332 46 20 489 77 0 0 0 12 0 0 0 0 118 0 115 262 0 0 277 70 27 91 0 413 162 192 0 0 0 0 79 0 62 0 75 0 0 0 12 0 124 0 0 276 45 0 384 0 18 252 347 0 0 0 0 15 1 0 20 14 158 0 0 64 130 48 0 14 0 66 0 0 0 0 0 0 147 270 43 0 27 225 82 0 0 0 0 0 0 0 224 252 0 0 220 0 0 0 0 0 18 33 100 0 0 298 182 0 5 10 0 0 75 0 0 0 365 0 233 108 0 94 248 0 0 120 33 18 172 337 124 11 203 78 0 0 19 0 0 0 0 51 0 104 0 46 0 0 41 0 264 0 87 0 0 0 0 30 65 0 30 0 0 0 53 0 0 0 0 180 0 246 4 6 232 337 84 58 0 0 31 43 16 0 0 0 0 3 0 0 0 173 0 0 0 0 519 364 0 0 0 0 0 0 186 42 0 0 0 0 23 83 123 0 12 0 0 0 0 0 164 62 0 0 363 0 34 0 467 38 0 868 0 435 85 0 0 0 0 0 526 0 0 101 0 0 153 28 439 227 0 50 7 0 197 76 179 0 36 0 422 0 96 4 0 285 25 54 0 177 0 5 0 0 74 0 0 354 0 200 0 509 0 5 329 11 206 78 0 663 70 71 58 0 133 81 0 0 0 0 0 25 25 49 0 374 0 0 0 0 18 0 100 0 191 0 0 58 14 106 0 116 41 12 48 0 0 0 0 18 0 14 0 0 17 0 0 145 36 64 0 0 21 0 424 0 0 88 8 145 0 854 102 0 0 0 827 10 10 0 88 0 12 0 2 22 37 0 0 135 0 0 0 100 7 0 60 0 209 68 0 6 1 0 0 205 534 0 297 0 84 0 0 0 45 202 0 0 350 118 149 488 0 0 0 5 0 53 121 0 24 0 0 0 0 6 13 0 4 155 56 358 0 0 0 0 365 29 0 0 13 191 0 0 0 0 0 59 0 221 0 0 147 0 0 0 38 79 0 0 94 174 48 5 182 73 0 0 0 0 316 0 0 0 166 467 1 0 236 0 0 0 0 0 0 114 0 847 99 0 130 0 0 0 0 170 47 66 257 0 52 258 0 144 222 0 12 0 0 0 185 17 0 0 93 65 123 12 50 5 21 118 0 0 70 20 92 0 203 0 0 0 0 113 0 0 0 0 114 79 77 179 0 314 0 0 0 97 0 232 116 19 125 0 0 97 638 34 0 93 0 0 0 0 74 0 52 0 0 0 0 313 88 50 169 0 0 0 433 166 0 279 0 45 0 0 0 0 16 47 0 0 0 0 148 29 95 0 12 180 0 0 0 0 34 0 0 66 0 0 65 42 62 212 0 858 0 138 0 279 242 0 6 0 0 415 0 0 0 0 0 63 0 9 0 0 31 0 0 0 73 0 0 282 0 26 346 0 128 0 270 0 287 436 49 0 22 226 0 8 0 11 2 48 54 0 34 0 252 0 0 0 0 395 0 35 0 384 0 0 226 14 770 15 0 0 235 59 49 305 0 0 0 0 106 0 0 269 0 89 419 0 0 0 9 0 0 132 0 0 0 8 43 108 81 638 0 218 101 403 0 0 0 429 0 62 321 178 49 0 71 0 0 94 0 411 0 0 97 143 34 0 230 0 99 0 0 197 0 0 102 442 42 116 57 204 0 32 0 0 0 0 7 0 0 398 0 222 0 0 0 0 0 0 0 0 0 0 42 21 0 840 0 45 0 0 51 0 363 0 83 0 8 359 37 0 44 43 0 423 0 861 17 0 82 0 0 173 0 171 0 0 305 0 20 0 0 68 280 37 325 356 0 178 18 43 272 0 106 0 0 0 0 0 280 0 0 13 0 0 38 184 92 6 229 0 0 0 0 6 0 4 195 117 0 0 2 37 0 15 8 309 270 0 0 403 77 135 37 0 0 820 399 0 403 375 0 0 0 0 78 97 0 41 0 11 0 845 0 0 378 13 0 83 0 0 0 0 77 0 99 229 0 0 0 0 0 0 0 19 41 0 35 387 0 311 0 0 171 125 0 0 108 0 0 0 403 72 0 0 0 336 0 0 4 0 0 0 0 198 102 0 0 0 136 0 0 6 115 0 15 0 0 752 278 0 91 338 125 11 0 199 0 561 0 0 104 0 0 105 0 6 110 0 0 0 531 0 72 119 47 0 39 0 208 37 0 4 85 0 0 106 15 64 676 0 5 170 0 334 0 114 339 0 176 0 431 178 0 412 364 0 84 0 0 11 0 0 0 32 0 2 0 0 0 717 0 0 0 0 476 78 0 0 0 0 0 0 0 205 0 240 0 178 0 0 0 0 0 112 0 11 8 0 0 34 0 0 0 0 0 0 0 1 0 101 453 0 0 0 0 0 129 165 0 125 0 0 4 118 457 216 0 0 118 119 429 0 0 0 82 0 74 341 0 50 111 60 3 46 0 0 155 37 0 0 4 0 0 0 178 0 0 0 34 0 52 0 46 0 0 0 49 0 163 10 769 0 0 114 12 0 0 0 0 151 0 0 0 76 373 0 411 281 39 58 518 0 300 51 0 92 167 0 28 367 0 48 0 0 20 379 0 0 50 28 0 185 17 0 0 281 0 42 116 0 0 0 27 59 0 0 72 0 0 0 545 0 0 14 0 0 0 0 0 0 0 362 44 407 115 0 25 7 130 0 0 0 0 14 0 205 0 174 0 8 0 0 543 0 0 84 122 0 0 0 0 104 6 177 0 0 0 44 87 90 138 175 18 0 0 216 15 0 0 3 210 1 0 67 81 126 0 59 0 52 226 0 0 238 143 133 16 0 61 246 0 0 0 75 731 0 0 0 0 0 119 326 0 79 20 47 106 0 24 0 0 114 0 22 1 140 49 0 0 0 0 0 0 17 175 279 0 322 326 113 0 0 67 0 0 425 0 0 119 0 0 0 0 0 0 0 0 0 0 419 0 0 65 0 0 60 542 53 13 803 28 20 17 0 0 299 10 76 0 138 303 43 13 88 35 11 0 0 0 0 0 0 0 11 50 209 81 0 0 180 109 0 0 58 0 0 0 190 0 196 8 16 47 0 160 825 0 3 0 188 0 0 80 101 35 50 0 155 25 22 0 85 827 0 11 0 36 0 597 0 0 0 61 308 31 0 61 0 0 30 0 0 116 321 87 0 0 47 49 0 2 0 0 0 0 0 0 0 21 80 0 0 56 83 0 0 281 215 15 75 117 0 0 0 0 73 0 214 0 0 0 0 0 12 0 210 125 0 123 289 0 0 47 23 0 135 0 216 0 15 47 0 0 67 272 4 0 0 2 0 0 174 55 0 178 0 218 456 60 18 167 17 0 0 402 0 0 0 21 50 0 0 20 0 270 0 0 58 658 0 0 0 89 0 0 0 0 679 102 51 47 4 0 116 0 0 18 0 0 150 124 4 39 104 22 0 0 365 48 336 0 13 0 35 0 69 0 270 0 290 42 0 0 0 0 15 113 0 0 0 379 153 0 762 354 0 82 0 0 0 13 90 0 60 0 212 0 0 28 12 66 0 116 0 0 41 41 0 0 94 26 25 0 40 0 177 0 0 15 0 48 0 87 0 145 0 0 21 0 82 0 0 0 3 0 0 697 0 502 0 0 60 52 131 96 200 319 0 0 8 18 0 0 0 0 70 35 0 811 0 32 79 0 0 0 0 408 0 0 0 165 92 165 317 0 0 86 130 16 0 0 0 19 0 104 0 0 359 0 46 20 119 72 0 0 0 0 0 0 211 108 0 109 0 0 32 36 0 0 0 49 707 0 137 69 163 380 0 0 72 58 699 0 123 0 0 0 94 0 0 25 63 36 69 0 0 0 225 76 0 0 0 279 42 0 148 295 3 0 0 254 237 0 0 0 0 0 114 0 0 0 0 0 0 61 207 0 16 0 0 346 94 495 18 38 0 0 0 39 19 55 0 263 0 0 28 13 46 0 58 85 139 0 30 0 84 0 30 0 133 3 91 20 0 0 3 8 0 0 0 14 0 267 0 0 0 0 0 464 0 69 43 56 0 247 0 82 0 0 248 0 0 0 0 174 51 0 0 169 0 232 100 83 0 0 103 123 54 467 0 0 10 0 830 0 0 0 0 0 0 173 0 0 0 0 825 0 3 54 0 0 44 0 0 0 0 0 0 222 55 10 0 0 0 0 0 307 264 205 0 71 250 200 44 137 0 54 0 0 74 83 0 20 105 0 2 49 106 0 130 0 0 42 93 104 0 0 520 152 0 0 13 0 0 26 5 8 497 94 350 0 0 0 0 0 0 0 26 334 0 0 114 0 0 0 89 70 0 0 93 0 0 0 63 0 769 0 0 273 0 211 0 58 0 272 0 0 0 16 40 0 0 6 160 31 10 0 0 39 0 26 0 0 87 404 0 0 10 0 158 35 0 0 0 0 140 83 0 0 0 310 12 0 0 77 226 0 32 133 41 0 245 10 15 0 87 109 121 0 0 180 35 104 0 220 43 270 0 52 0 0 0 113 41 30 0 0 164 0 76 0 0 0 0 0 551 335 0 75 1 0 23 16 225 0 369 0 0 0 0 53 0 0 0 40 0 0 98 165 386 0 0 0 7 0 28 29 0 0 113 59 0 0 0 49 0 147 449 0 0 0 145 0 0 38 426 0 38 278 0 11 146 0 131 251 29 150 60 0 0 29 130 2 142 0 20 145 576 15 95 64 0 0 0 12 295 123 0 11 315 0 10 0 210 29 0 0 306 280 0 0 0 344 0 0 0 0 161 0 19 40 0 0 112 172 0 0 0 0 0 75 64 0 351 269 0 0 0 0 6 426 2 0 0 159 1 0 0 0 6 113 0 0 169 243 83 605 149 13 121 7 0 0 0 250 76 0 0 0 0 346 80 0 37 0 10 71 0 0 0 290 11 332 0 14 0 14 42 45 53 234 0 0 15 578 0 0 302 0 128 89 0 0 56 0 326 0 15 108 0 62 0 316 35 7 16 20 119 55 0 0 40 126 331 218 0 0 0 0 0 0 0 0 0 0 0 0 37 318 0 0 15 0 143 0 0 73 0 0 39 0 98 9 0 440 0 0 0 338 0 7 7 154 60 0 20 79 91 0 418 70 177 0 50 5 171 0 39 0 0 119 311 160 0 0 0 18 0 171 0 0 0 0 14 0 15 0 98 125 58 182 133 10 0 79 0 0 0 0 49 0 72 95 7 785 127 2 103 0 0 0 24 0 436 582 0 0 0 160 341 0 0 0 0 0 0 0 0 0 44 0 490 1 0 47 0 15 0 22 0 56 78 0 0 330 0 0 0 436 73 0 277 251 7 95 117 384 808 0 0 0 0 25 0 0 149 222 0 0 0 0 0 0 185 27 0 133 0 1 0 58 132 0 0 0 347 0 206 0 0 0 101 0 166 0 0 42 11 230 0 7 0 296 47 0 680 0 98 178 0 0 169 0 273 0 22 58 0 34 0 295 428 25 4 170 35 2 0 54 0 39 0 98 0 29 212 258 22 1 0 0 453 0 0 0 114 803 384 0 0 0 174 32 6 0 23 0 0 34 0 0 47 37 0 23 0 157 386 0 12 40 70 0 7 51 16 510 0 0 84 144 0 0 149 0 51 0 0 0 668 0 0 17 12 1 0 0 0 0 320 52 163 6 0 341 0 250 81 0 182 182 0 0 145 0 0 0 29 180 66 0 0 0 40 0 167 2 0 287 10 81 3 508 152 30 0 0 657 6 14 23 62 0 0 0 0 0 0 0 0 0 17 173 149 7 54 106 0 0 134 104 377 0 0 0 0 35 97 0 0 0 0 288 19 6 0 0 0 0 0 0 0 24 0 128 32 262 0 0 0 17 192 0 230 58 0 204 0 0 84 13 204 0 11 0 247 0 2 60 186 35 7 96 16 395 0 423 0 184 0 77 298 0 0 655 0 0 0 0 226 0 39 0 0 2 0 29 0 15 0 259 172 17 0 0 144 0 216 0 0 0 0 0 12 32 0 10 6 302 145 0 0 0 0 0 202 0 0 41 0 0 0 0 0 0 220 0 0 0 216 153 0 64 33 0 0 0 70 45 0 0 0 0 0 23 229 16 0 0 0 2 21 0 0 644 0 0 0 31 0 0 0 0 77 0 848 0 0 0 320 0 0 0 0 38 0 223 0 0 304 206 0 282 0 0 1 0 0 259 333 0 94 95 0 20 0 0 0 166 0 0 0 208 0 28 62 0 142 0 0 7 0 187 0 195 8 0 0 178 52 14 0 0 0 0 0 0 101 0 38 0 235 28 0 0 10 0 0 216 16 0 0 17 0 0 0 15 0 0 13 52 0 0 0 149 0 0 36 0 0 0 116 444 370 444 400 0 4 0 17 290 170 11 53 0 73 73 0 28 52 45 0 0 0 73 0 0 0 9 0 34 0 32 0 0 153 158 5 0 127 0 47 25 0 0 12 0 30 65 0 0 0 0 70 0 0 360 0 209 0 0 35 0 7 20 0 0 0 0 234 131 10 25 0 0 0 32 0 0 207 0 0 34 324 0 0 0 0 3 154 0 71 388 117 0 0 0 319 85 12 67 0 0 0 0 0 0 0 0 0 44 107 0 0 15 12 71 0 6 0 0 0 0 0 0 0 3 195 6 37 0 0 0 0 0 95 0 0 0 67 48 429 784 0 315 0 0 17 114 125 775 0 14 0 0 0 0 0 36 74 0 0 63 0 286 74 0 496 85 0 0 0 0 0 0 147 288 189 0 194 0 0 336 52 0 0 0 0 0 0 0 234 33 42 70 0 11 253 13 0 0 206 0 0 0 11 24 0 20 239 0 37 228 0 58 125 0 0 0 0 340 14 47 111 0 0 167 0 0 0 0 0 0 0 35 22 38 149 372 0 35 4 21 0 25 435 0 171 0 0 0 410 22 50 63 0 20 0 61 258 0 0 0 0 524 0 0 0 0 0 4 0 0 304 0 109 0 0 30 0 0 0 0 0 16 295 0 0 0 0 0 118 0 0 0 152 429 10 0 0 0 0 0 0 323 0 0 30 31 0 98 0 0 0 31 84 785 0 0 0 0 0 0 158 0 0 0 0 0 0 0 12 0 0 66 0 209 161 18 319 208 0 0 47 0 0 43 0 25 5 0 61 0 16 87 63 0 0 79 9 49 0 185 214 0 0 0 0 78 113 0 0 64 6 0 142 35 19 5 11 12 0 0 35 144 199 0 54 0 8 0 81 0 454 25 0 2 0 58 224 0 0 0 497 0 0 0 0 0 8 0 0 164 27 149 214 0 94 39 0 0 0 0 437 0 102 25 0 40 0 53 45 373 174 0 0 0 0 0 0 89 455 129 0 107 0 144 0 0 2 0 48 0 0 0 62 65 24 0 97 0 0 0 0 6 0 0 362 102 0 0 98 11 286 12 47 136 202 0 5 21 84 57 72 0 30 18 146 0 0 0 0 0 0 0 0 0 0 180 0 7 0 0 47 0 0 0 0 0 0 12 21 163 129 281 268 0 0 458 249 69 39 0 0 0 0 104 26 0 0 0 0 1 0 116 0 0 0 0 184 148 0 0 0 16 17 0 36 23 0 361 448 0 0 0 366 0 0 100 102 0 0 94 0 0 0 0 0 47 0 9 0 0 215 66 217 0 708 0 249 55 0 0 0 117 41 13 0 0 0 0 0 5 0 0 0 0 110 182 0 0 0 113 642 0 0 0 47 0 23 157 0 54 203 27 70 0 0 0 0 350 46 24 0 0 0 236 0 52 14 0 355 0 75 33 45 90 0 0 0 61 0 0 0 10 0 244 34 0 0 0 0 24 0 0 26 0 12 2 0 273 0 0 0 0 0 44 0 0 370 25 0 54 0 0 0 0 328 448 4 0 69 0 0 0 0 0 335 32 0 0 0 18 0 224 0 55 0 124 0 44 83 134 0 286 287 441 743 149 0 9 271 232 0 108 45 0 0 0 27 0 0 0 109 0 0 0 22 17 0 61 0 0 0 224 56 0 76 568 192 568 0 445 0 0 0 590 9 6 157 0 0 0 482 0 0 101 0 113 0 0 377 847 31 127 41 260 0 0 189 0 409 20 35 228 46 64 298 0 0 179 218 657 5 0 58 114 0 0 0 161 0 27 27 0 232 33 121 231 0 346 409 0 0 105 257 26 0 0 45 0 96 0 176 0 325 318 0 0 0 430 0 0 0 0 3 15 0 0 0 0 6 308 415 0 0 0 0 111 0 0 0 47 0 321 0 3 33 31 122 8 0 20 0 0 237 0 0 0 379 100 0 278 77 307 125 0 15 80 45 43 23 0 0 0 0 32 0 407 9 35 0 0 20 0 0 0 0 56 0 201 0 0 42 0 9 0 80 29 0 23 0 0 33 192 0 79 233 0 230 146 66 0 0 164 0 16 0 19 0 343 24 0 70 133 0 0 0 0 0 0 0 7 0 0 242 0 133 71 0 0 22 0 0 127 0 0 0 0 43 0 61 0 328 367 0 25 0 0 0 0 0 0 275 0 229 0 58 20 0 465 143 0 2 0 0 0 0 0 0 0 9 39 155 0 0 419 0 0 0 0 0 0 15 0 0 32 0 0 52 369 0 227 42 94 0 0 0 1 0 50 0 0 35 114 210 0 0 7 43 39 0 0 0 0 239 13 187 302 0 274 0 0 0 86 158 0 43 0 16 0 39 0 0 228 0 99 167 0 0 0 0 0 0 0 95 0 0 356 0 83 329 81 1 3 114 354 30 29 77 201 0 0 18 117 40 0 0 0 0 722 131 0 0 19 295 0 0 0 21 57 0 0 128 0 0 0 0 0 28 0 0 0 22 7 34 107 0 5 0 0 0 96 0 0 0 46 150 0 0 180 0 0 0 7 0 0 94 2 0 152 45 10 0 16 0 177 0 0 0 328 0 95 0 59 0 0 187 0 0 21 0 236 0 139 66 0 0 18 314 0 544 231 46 442 39 62 0 792 7 90 0 0 13 94 72 0 0 5 290 18 0 0 0 0 0 14 0 0 7 47 0 85 0 75 0 0 220 0 0 20 67 102 0 2 0 68 0 0 0 0 0 0 30 77 62 0 341 0 29 0 83 0 93 0 0 0 198 0 120 91 52 63 0 52 626 180 0 57 0 12 0 0 0 0 11 0 0 0 0 0 0 0 23 25 26 0 264 173 0 216 82 10 0 0 80 0 0 0 0 10 0 0 298 451 0 0 60 758 8 0 148 23 0 126 349 11 74 1 0 733 73 312 0 54 0 79 0 0 89 96 2 0 0 0 12 69 0 0 28 138 0 0 238 9 91 0 0 0 209 66 206 0 0 299 91 0 17 252 403 319 282 0 0 0 0 33 0 0 216 0 62 6 0 0 89 0 49 170 0 15 0 0 0 0 286 134 0 59 0 24 0 111 318 0 39 51 112 141 230 0 0 0 36 0 0 0 0 127 73 0 0 294 0 783 0 410 0 0 453 18 0 0 9 0 30 0 0 33 122 0 0 6 0 0 43 47 4 240 0 0 5 0 0 61 0 0 0 78 405 0 48 0 90 0 37 302 0 18 0 0 101 0 0 0 23 249 0 0 0 47 77 0 113 0 0 0 52 252 0 130 0 88 0 116 13 70 17 0 183 0 0 0 578 0 0 0 0 28 0 0 0 294 0 0 0 0 88 0 0 0 0 13 728 64 0 461 0 132 23 0 0 0 27 190 0 171 71 0 114 225 0 437 0 0 91 173 0 126 0 342 24 0 234 165 101 0 198 0 0 0 0 737 107 0 0 164 0 21 126 0 50 0 123 37 28 167 0 0 10 4 17 0 0 0 304 0 0 0 230 0 313 67 0 12 0 266 0 0 236 0 0 76 298 804 232 0 280 26 87 0 0 0 137 0 0 227 0 0 54 18 66 0 12 0 0 0 0 0 0 513 127 0 0 0 0 0 0 281 0 287 94 19 130 210 434 23 0 0 124 57 0 98 24 0 31 0 104 0 206 147 432 0 30 0 0 0 0 1 0 0 0 0 4 216 229 0 299 0 174 0 0 0 2 14 225 0 4 0 88 24 0 0 0 0 0 440 0 0 0 0 0 0 242 0 0 0 183 0 0 0 415 26 102 0 0 481 0 65 0 118 0 0 0 407 0 0 0 12 0 181 122 44 83 0 11 69 0 0 0 199 0 0 0 164 0 0 46 0 155 78 0 355 0 387 85 0 0 54 0 75 94 0 0 0 0 0 13 0 12 0 341 7 195 0 27 0 173 0 48 62 327 0 119 0 0 137 17 28 37 421 0 0 0 76 333 0 19 0 0 0 20 25 0 0 0 128 0 0 0 0 8 0 155 51 254 0 45 44 26 270 0 0 0 0 0 0 7 6 0 60 129 0 323 0 19 0 35 0 344 0 0 0 305 19 0 97 0 0 0 0 0 473 0 42 2 82 58 104 0 0 164 128 0 0 111 0 0 120 0 9 11 0 167 205 31 0 275 31 50 311 11 0 36 0 0 7 0 182 0 354 0 0 0 0 106 0 0 3 148 120 1 191 0 234 0 173 87 265 338 95 0 204 53 99 6 78 255 651 240 0 0 232 142 0 138 18 0 98 38 1 100 287 53 61 0 23 0 127 30 0 48 414 212 0 0 0 0 47 48 26 397 0 79 39 271 165 224 0 0 0 100 263 0 0 0 17 0 333 0 187 0 0 0 237 0 151 63 0 0 252 19 141 0 0 0 131 47 126 33 77 15 0 186 159 0 3 0 16 120 0 154 0 68 0 19 0 0 0 0 231 0 0 227 0 0 0 10 190 85 0 634 140 0 0 0 28 165 0 27 249 276 18 0 463 10 0 51 22 0 0 187 73 0 0 798 77 1 105 0 25 150 0 0 0 2 0 215 0 0 0 0 151 0 5 0 55 0 0 66 0 0 138 108 33 0 0 0 9 401 24 0 57 123 0 52 303 0 49 84 0 6 68 276 0 0 0 15 68 0 0 64 0 0 0 35 0 20 3 0 255 0 0 361 0 0 0 140 0 10 0 51 9 8 54 0 325 0 0 0 393 136 0 0 0 154 10 121 0 0 0 0 0 0 0 0 35 240 0 55 0 0 0 0 0 0 19 313 465 0 0 77 0 30 125 226 0 38 43 0 118 22 13 0 0 0 157 92 0 0 0 133 45 0 0 0 442 0 39 0 0 23 0 0 71 0 0 0 0 0 21 105 11 195 0 263 10 0 108 0 285 0 111 0 65 124 0 0 0 0 373 0 39 58 0 7 49 442 0 37 0 0 0 57 0 0 0 0 63 0 60 0 0 0 2 0 160 45 161 186 0 150 98 110 0 1 0 84 159 0 6 61 0 157 0 28 19 12 0 72 27 0 72 0 29 0 0 0 0 0 0 0 19 248 18 194 0 0 17 238 870 0 0 0 0 0 56 101 407 22 0 0 0 236 0 0 49 33 147 6 0 21 11 42 297 143 0 0 51 115 210 0 34 0 343 14 23 10 176 0 107 274 0 6 17 0 8 0 0 0 0 0 100 0 4 43 0 0 0 90 0 0 0 73 40 0 120 44 115 128 86 0 493 265 0 0 0 0 0 136 23 62 37 66 12 330 0 0 0 0 0 12 210 0 0 61 0 0 53 0 0 267 385 0 0 0 0 0 136 0 45 0 0 0 0 0 135 0 108 0 51 0 15 0 78 0 0 0 0 11 332 725 0 13 341 0 0 41 0 192 10 0 0 0 0 0 0 26 654 60 0 62 12 0 77 0 59 0 0 28 0 0 0 238 0 78 0 4 0 0 322 0 0 182 0 90 0 87 48 23 62 0 747 710 77 135 176 0 209 33 544 0 0 179 0 23 17 51 0 0 0 93 6 0 147 0 0 178 21 0 0 178 56 0 119 0 0 0 0 116 175 0 0 285 184 0 0 250 285 35 181 1 69 0 15 76 0 0 0 80 0 0 11 156 347 0 0 0 0 0 0 0 144 195 0 0 0 315 0 138 0 0 0 18 16 0 247 0 0 144 0 0 156 0 0 0 0 23 0 0 0 0 111 0 31 0 31 0 370 0 0 120 126 0 274 0 0 56 178 0 0 0 68 0 0 169 123 26 117 0 114 0 0 0 10 0 23 25 8 7 0 0 0 0 0 0 7 40 0 0 82 168 693 9 0 35 0 0 0 0 559 0 102 0 54 607 477 0 0 350 0 174 356 0 65 32 11 37 299 0 0 808 411 0 102 51 0 0 3 0 59 439 0 0 29 0 0 0 68 0 0 0 0 0 0 0 0 0 66 0 0 0 12 28 422 0 0 1 354 0 0 0 183 0 75 0 2 0 0 0 0 143 181 71 0 0 0 257 0 136 0 0 561 120 0 766 37 0 0 23 107 2 0 112 69 0 416 0 65 0 408 0 31 28 169 0 22 349 0 62 0 182 8 81 0 0 0 0 305 0 0 0 90 28 342 0 206 79 0 0 43 0 173 30 0 266 0 0 0 116 0 0 0 101 0 0 0 166 76 0 0 466 0 0 0 133 98 0 0 0 0 0 16 0 117 74 0 0 4 4 0 0 36 0 102 0 0 47 0 0 106 26 0 0 0 283 0 0 140 0 0 0 0 261 70 0 200 0 0 0 0 0 92 63 0 168 0 4 594 143 0 0 319 580 0 36 849 139 0 59 0 17 0 0 34 23 2 0 84 0 0 14 0 42 0 0 0 16 34 0 0 23 244 0 267 836 0 123 13 0 67 67 0 47 88 0 15 34 0 45 0 0 105 0 0 24 0 22 129 37 62 0 138 64 300 21 315 0 146 19 0 0 49 5 577 0 95 16 0 11 0 43 9 0 3 88 3 58 209 0 6 368 0 146 0 308 139 249 0 122 40 31 384 392 0 0 2 0 0 0 261 0 36 462 9 0 0 20 0 43 288 13 0 0 241 0 457 51 37 0 147 82 77 0 274 0 0 0 449 608 223 0 0 0 0 0 14 68 0 37 0 159 0 0 28 33 45 116 74 42 0 809 0 278 0 0 0 8 0 83 0 0 0 5 75 2 40 0 31 11 0 499 98 155 827 152 152 0 6 27 0 0 0 126 19 0 2 36 246 0 0 149 89 0 0 0 0 0 0 87 110 258 149 83 0 0 0 21 279 9 0 0 3 0 0 458 75 0 0 0 198 0 0 0 0 0 0 55 66 0 12 198 0 0 0 272 0 149 224 0 17 34 0 0 27 0 0 68 0 11 85 14 0 237 31 295 10 116 89 163 28 12 80 0 451 0 0 0 201 0 0 0 11 0 6 148 0 0 0 194 0 16 100 30 423 77 338 0 42 0 75 50 0 212 0 15 0 0 0 38 0 54 0 55 96 52 105 9 378 0 0 0 189 41 53 150 0 0 0 0 99 133 0 0 9 0 0 343 214 0 0 0 680 124 0 0 0 129 0 0 0 122 184 0 8 229 0 15 0 5 0 349 0 165 0 98 0 0 419 214 14 0 0 52 547 42 0 0 0 251 56 0 273 68 0 0 32 0 14 165 350 113 0 604 0 0 44 0 12 42 5 78 161 10 123 295 35 0 7 0 0 0 0 8 120 0 0 0 0 144 0 0 0 0 15 173 0 121 0 0 416 68 0 0 0 0 93 163 119 0 90 0 315 78 0 0 138 178 0 0 0 196 0 0 0 268 289 1 0 0 60 0 32 119 46 0 78 0 0 0 227 10 0 112 378 216 0 0 209 152 0 90 33 67 79 281 87 41 0 0 0 0 0 0 23 30 73 428 278 0 261 88 7 42 457 278 21 0 0 280 0 5 175 320 3 0 32 0 0 0 0 31 290 33 402 0 0 95 56 117 17 0 209 0 0 63 0 0 0 48 12 0 101 0 0 0 0 68 0 0 12 0 277 0 109 315 3 135 0 35 0 80 6 0 0 0 0 15 0 52 0 22 0 149 348 0 0 441 125 0 4 0 0 17 0 124 0 147 358 0 317 0 0 0 0 68 16 0 0 0 0 187 65 0 630 0 0 12 0 0 1 0 0 0 345 0 0 0 0 118 0 10 48 0 452 20 479 361 0 0 18 411 0 833 0 0 0 0 230 0 0 125 0 0 0 0 0 5 0 0 0 0 660 5 0 0 33 30 0 200 0 39 0 97 0 0 11 0 29 152 0 40 0 28 60 56 0 68 0 275 41 0 0 54 469 335 0 27 0 0 68 101 0 217 68 0 20 156 59 0 105 46 12 353 0 280 171 0 54 37 802 87 195 0 30 280 0 0 58 0 0 0 0 0 0 33 113 0 0 343 366 0 0 0 0 0 39 0 0 119 443 0 218 0 0 371 169 60 822 155 320 0 32 0 0 57 0 0 0 66 0 14 0 115 0 153 0 0 28 292 0 0 0 0 0 64 0 10 0 36 22 0 4 0 7 181 0 0 0 80 0 0 0 42 169 39 0 19 0 0 323 65 0 0 0 0 243 93 268 184 72 0 0 57 0 0 0 147 0 29 145 33 241 199 0 0 60 0 122 61 233 0 452 0 0 0 0 16 22 36 107 41 63 42 0 150 110 0 0 0 0 0 0 0 575 8 41 0 813 46 9 0 0 0 0 235 0 0 0 117 307 346 43 0 48 0 0 87 0 38 297 104 464 0 0 116 172 0 0 0 86 0 0 3 131 80 72 0 0 26 267 0 165 9 0 0 24 175 793 279 35 298 134 69 0 169 113 0 355 35 271 0 50 35 0 55 0 328 30 0 0 210 0 0 0 0 151 0 54 0 0 0 694 0 61 199 0 71 0 0 0 34 0 169 0 0 0 476 0 0 77 0 313 15 0 0 0 251 239 161 338 126 21 410 289 0 0 0 83 236 0 0 0 1 0 0 119 301 0 18 0 0 0 0 0 0 0 0 0 1 277 0 0 187 0 36 147 0 0 0 444 34 0 683 0 163 87 0 430 92 327 32 0 0 23 0 0 0 70 0 45 305 194 0 0 0 96 67 0 0 0 29 59 0 0 0 0 0 0 0 0 411 0 5 0 169 126 0 0 0 0 0 0 0 14 493 0 0 77 606 18 15 15 191 192 51 0 71 0 0 0 0 0 715 0 328 0 70 61 0 0 0 550 0 68 53 0 15 25 0 0 0 0 24 3 0 214 0 0 0 0 16 42 30 0 136 143 9 350 0 45 114 0 0 95 0 0 62 29 0 184 0 0 0 2 738 104 0 0 214 20 116 96 0 29 0 0 140 75 0 131 29 0 224 0 0 0 31 0 0 14 51 64 0 102 17 0 11 81 0 0 275 12 0 0 0 0 0 0 717 0 231 368 84 0 0 41 50 0 321 438 41 554 808 0 346 0 0 0 0 0 3 115 99 0 140 0 9 0 11 0 6 12 0 0 0 0 34 27 159 55 0 0 30 19 0 26 0 5 61 0 60 453 79 137 336 447 0 0 73 0 89 200 391 64 41 0 23 0 421 0 0 0 0 0 76 0 421 307 0 49 66 0 0 0 120 0 0 0 186 0 124 249 0 0 0 0 0 407 12 12 73 15 0 303 4 75 106 0 0 0 40 0 151 0 0 0 353 0 0 0 0 319 0 0 0 0 0 0 0 74 0 0 181 0 329 39 251 0 40 286 0 84 30 0 0 0 0 120 0 0 0 386 0 265 354 1 1 180 55 130 340 0 82 321 0 0 223 0 0 0 334 75 0 207 0 47 0 284 1 0 129 0 0 0 106 204 0 112 0 0 202 402 815 0 0 0 111 0 0 14 0 0 0 0 26 148 1 152 34 397 0 72 0 0 842 0 2 237 0 0 0 114 52 28 0 0 0 104 0 7 0 131 78 190 0 0 22 63 237 27 0 0 0 29 0 6 0 6 255 0 0 72 0 0 310 70 0 290 0 256 196 0 0 0 0 47 92 0 0 0 0 0 0 0 0 320 0 0 0 43 0 480 0 0 35 9 155 152 0 19 94 91 276 0 175 0 0 0 238 315 0 0 0 0 336 130 335 193 228 0 0 323 7 235 0 0 0 0 128 0 0 0 0 6 0 374 0 64 78 0 65 8 0 161 270 0 0 82 208 166 24 171 136 0 0 273 0 158 0 0 0 0 1 0 65 63 109 0 0 111 54 7 202 0 0 0 0 12 30 54 167 0 32 21 0 27 19 242 51 122 0 0 104 0 0 4 287 162 0 56 0 0 629 0 0 38 39 0 73 85 0 0 8 2 0 0 0 9 0 0 0 364 5 0 0 73 48 0 0 86 0 0 0 0 231 0 0 7 40 0 0 0 376 140 13 0 0 0 62 414 64 68 0 0 158 28 24 0 0 104 0 13 0 25 0 0 66 183 89 204 0 202 0 0 8 0 0 372 14 0 0 0 54 3 83 0 6 10 167 0 2 0 0 0 49 0 595 31 0 0 0 0 0 0 65 517 0 129 102 22 130 0 70 56 8 0 0 220 0 0 26 55 0 174 41 1 5 0 0 69 14 0 0 865 66 90 0 146 0 3 34 60 385 134 0 0 0 88 0 0 5 223 0 0 36 215 0 309 25 50 0 0 0 46 454 50 10 28 0 11 10 9 20 0 7 11 0 0 206 108 492 0 105 0 0 0 0 0 489 0 3 0 154 0 0 0 222 0 0 0 0 0 47 0 0 0 40 1 0 244 0 58 0 297 0 0 284 1 1 0 0 0 335 0 43 407 266 16 0 375 0 0 92 0 89 19 0 39 419 0 0 0 229 0 25 131 514 0 0 0 0 0 174 0 52 0 101 162 0 112 0 0 0 0 69 139 193 192 9 206 40 0 0 0 0 293 124 252 97 145 0 0 68 0 0 0 0 0 0 99 0 32 0 80 153 0 28 380 21 12 0 209 18 0 133 0 1 4 117 117 0 314 59 0 355 288 0 228 21 0 0 0 0 48 0 138 0 0 0 55 0 464 0 0 0 0 61 0 0 9 0 0 131 0 8 0 0 0 10 0 0 0 0 0 44 0 0 0 0 52 0 0 131 57 0 15 2 8 0 0 18 91 0 0 0 34 0 360 112 0 0 0 0 0 0 12 0 93 0 24 0 5 0 89 92 0 272 0 0 340 65 0 56 0 6 0 0 0 13 395 0 0 0 33 453 0 21 70 73 84 26 277 20 0 176 119 107 0 35 0 75 39 0 301 81 121 0 0 189 0 198 72 0 0 0 0 0 0 341 29 93 0 14 0 0 0 786 15 0 2 0 0 0 0 0 0 0 8 0 97 232 0 374 0 150 60 0 23 228 0 167 143 460 71 0 409 813 26 156 0 0 119 28 0 124 67 31 32 0 147 0 184 0 0 214 0 0 102 0 0 0 114 0 192 0 0 68 0 0 11 68 30 0 0 117 174 0 0 0 174 0 0 53 729 346 0 0 329 26 0 345 0 0 0 204 0 0 0 0 0 0 303 148 4 158 34 43 251 0 40 224 0 0 54 0 24 0 0 186 0 0 31 69 0 261 229 0 167 0 223 0 0 0 370 0 0 88 0 129 13 0 0 236 0 0 12 6 0 12 0 82 0 0 0 0 0 0 0 112 113 0 133 0 0 0 297 0 448 0 144 0 0 422 214 5 0 0 264 0 332 0 0 306 43 0 0 282 0 0 0 26 0 0 84 0 263 0 0 0 0 0 0 91 20 0 0 0 0 39 0 0 113 0 837 0 269 270 0 244 246 651 0 85 0 0 241 0 378 0 157 0 0 0 0 0 140 144 161 0 0 0 0 14 0 0 356 121 25 155 0 92 0 260 12 9 0 4 0 22 0 0 36 0 601 237 42 0 422 53 0 0 0 0 281 177 119 322 69 18 0 0 28 0 240 0 241 0 0 0 53 205 847 856 0 0 89 243 472 194 13 70 846 100 0 52 331 224 0 0 8 9 0 20 0 0 163 118 0 0 34 0 767 0 0 0 9 0 0 31 383 0 0 383 604 63 15 0 0 0 123 190 70 0 0 0 224 6 0 234 0 6 0 0 0 0 0 0 34 0 104 0 49 0 366 0 7 431 0 0 0 0 354 0 0 0 184 237 201 107 215 247 0 63 0 0 0 0 0 0 0 47 95 199 4 43 38 10 0 0 117 69 6 0 0 0 200 23 44 0 503 174 5 0 0 10 0 388 58 0 243 116 130 0 121 0 0 84 0 0 0 106 42 0 0 71 0 0 125 266 0 0 17 8 0 2 62 85 0 0 0 47 0 0 0 0 22 0 0 0 0 278 0 135 0 0 98 188 41 318 0 0 0 346 0 0 26 0 0 0 47 109 78 0 0 0 0 47 36 236 0 251 151 266 0 386 93 82 215 13 0 0 48 0 198 0 0 156 0 21 0 30 0 0 148 0 33 1 0 22 54 0 117 228 37 134 85 0 406 0 243 0 177 0 0 51 0 0 0 0 8 0 2 0 0 390 0 0 0 0 0 0 0 118 0 104 0 53 618 47 0 209 0 0 209 229 65 0 0 0 66 273 449 0 27 0 127 264 273 0 5 153 123 44 180 0 1 0 64 0 53 0 0 0 44 312 0 0 192 0 39 0 14 0 126 69 44 0 261 0 0 31 0 157 0 0 118 82 0 580 0 17 0 0 43 0 23 271 0 0 246 62 43 0 266 0 267 0 68 0 191 11 0 32 339 339 0 0 261 143 0 0 85 0 130 0 0 29 0 198 0 97 52 0 0 266 192 0 0 0 3 0 0 294 0 861 41 13 29 0 0 0 65 232 434 12 0 88 82 425 0 178 42 4 0 348 718 75 31 122 0 0 36 284 144 0 176 49 0 0 156 13 0 2 6 0 0 318 0 0 7 0 19 0 0 4 290 0 39 0 11 0 0 0 0 0 20 63 0 211 38 0 0 0 0 25 22 17 60 0 371 89 760 0 0 271 0 193 0 71 0 24 0 40 128 23 0 850 90 490 0 0 78 16 0 0 6 0 0 0 0 117 0 60 210 0 66 0 0 0 142 127 112 345 0 205 0 0 329 0 111 290 0 0 66 0 0 38 1 0 0 0 0 0 0 0 31 0 94 30 279 0 0 0 125 0 241 0 0 34 0 17 0 178 23 138 0 0 0 0 0 138 0 333 840 7 172 0 0 0 59 163 84 0 0 0 0 159 133 0 0 0 0 134 0 0 14 0 13 34 260 0 0 0 70 0 130 27 0 0 203 0 13 0 0 1 0 67 113 0 103 0 0 0 122 549 0 0 0 0 376 0 0 11 4 40 0 23 17 0 239 0 0 0 204 0 155 11 138 0 0 0 0 0 0 0 116 147 0 0 8 175 0 0 0 0 118 0 0 0 0 230 129 450 0 0 167 0 0 74 0 354 0 7 0 22 0 0 0 50 0 10 0 0 0 135 0 0 425 0 184 0 12 154 353 25 38 121 325 0 0 142 0 363 144 32 47 0 17 72 21 445 0 0 0 0 115 0 0 26 223 72 0 0 0 202 173 0 2 0 41 4 7 0 0 0 416 167 0 69 0 0 110 9 0 0 180 17 9 238 73 0 128 0 0 0 47 0 13 0 0 0 31 9 0 145 0 166 63 25 0 123 0 15 14 10 0 0 118 204 424 0 241 0 0 0 24 522 6 130 47 0 70 0 0 42 76 0 0 7 0 4 173 0 0 0 0 0 0 0 0 0 102 0 1 0 0 0 296 0 22 188 35 28 57 42 3 0 0 193 0 0 9 37 0 149 0 116 21 0 0 0 7 0 270 0 0 158 0 0 0 319 0 0 0 0 0 284 0 125 0 0 119 58 0 2 11 78 0 0 0 0 312 167 198 183 57 445 0 0 0 0 1 151 99 0 0 0 0 0 75 0 234 0 0 0 627 0 0 6 0 0 0 31 58 231 0 0 0 190 433 0 0 0 0 16 153 0 0 0 0 0 0 0 0 338 0 80 18 92 161 61 206 0 49 321 0 0 5 4 8 0 46 45 158 23 215 0 0 0 547 30 131 0 0 15 138 27 0 3 0 39 199 0 246 0 0 419 146 145 161 0 0 354 27 440 33 0 0 87 0 153 0 0 0 4 0 100 124 0 0 6 21 0 0 199 167 76 0 38 67 0 377 0 240 0 16 10 0 319 91 763 0 42 0 66 0 247 10 0 263 7 558 184 0 0 94 0 0 63 16 97 0 66 0 189 0 396 0 62 0 0 0 0 132 115 0 0 94 37 0 0 0 0 43 0 0 139 0 0 0 273 128 299 0 0 27 0 60 0 0 5 61 0 89 0 0 0 0 0 67 0 52 92 13 0 182 308 60 0 159 0 0 11 0 0 145 224 17 432 0 787 38 0 0 0 0 229 0 201 41 60 0 35 0 0 0 0 0 80 130 0 0 0 47 0 664 98 292 0 233 0 29 17 60 0 430 0 0 25 0 529 0 67 0 428 0 50 0 0 41 145 0 0 337 107 28 24 0 0 295 29 52 0 87 0 0 0 29 29 67 338 0 150 0 11 115 109 108 0 41 0 94 42 83 0 129 14 0 0 0 0 381 0 0 0 0 0 66 338 435 22 0 94 158 292 361 0 136 10 0 17 44 12 29 0 397 0 6 0 0 0 416 4 204 41 36 0 232 260 225 663 0 0 11 65 39 0 0 0 189 0 79 220 5 0 64 53 14 33 111 0 0 0 0 0 26 0 0 0 36 0 41 0 0 0 0 0 0 13 15 141 107 71 41 0 55 0 0 0 79 168 107 0 0 0 0 90 417 7 0 107 230 20 0 0 51 374 0 0 50 0 0 0 4 149 237 0 0 0 0 56 13 0 0 52 155 36 0 0 0 0 0 37 152 0 89 0 0 156 61 0 205 31 0 112 491 0 0 268 252 403 96 0 12 12 35 62 0 338 12 64 0 0 37 161 0 0 0 0 1 354 0 96 0 60 0 0 0 0 0 57 0 0 207 4 0 0 55 0 0 90 0 236 0 44 0 0 0 185 0 0 108 0 0 0 0 0 0 0 0 0 179 0 0 201 36 0 17 0 167 0 19 0 234 0 490 0 29 13 305 0 0 0 169 0 146 12 112 544 0 0 0 98 12 10 5 69 297 0 0 18 0 0 245 24 0 191 98 0 127 0 140 0 0 15 0 0 0 197 0 0 5 318 291 0 0 88 11 0 0 0 0 85 122 52 111 0 221 4 0 0 0 27 140 695 0 0 0 0 3 0 0 0 84 7 56 0 0 239 16 0 0 0 40 0 0 0 21 5 59 0 168 0 62 412 251 174 0 0 53 17 0 0 0 0 0 52 237 0 118 2 0 4 0 51 0 255 86 0 10 72 0 0 401 36 0 0 0 29 0 0 0 0 0 108 0 31 0 0 0 0 0 145 227 0 116 540 7 121 3 0 59 505 0 0 6 99 0 45 0 137 225 51 0 0 0 41 37 0 0 0 0 0 0 0 0 0 0 0 0 0 0 0 62 0 0 1 0 0 172 258 34 19 36 19 0 110 86 4 0 4 0 0 86 0 22 0 14 0 0 34 0 80 0 0 0 0 0 2 0 0 0 8 264 0 86 32 859 0 0 0 0 0 0 0 155 0 156 227 0 0 18 0 0 39 0 282 0 46 0 0 0 106 0 193 119 0 0 290 420 28 26 0 0 855 11 141 0 0 258 422 0 167 409
-1 0 17 5 82 0 395 471 0 0 0 0 0 32 0 209 0 0 0 0 0 0 0 0 0 131 239 0 117 377 0 0 61 43 0 0 0 50 0 17 0 0 0 0 2 0 0 0 41 0 54 0 0 84 222 0 0 0 0 0 0 0 56 73 0 0 0 0 113 451 0 73 0 0 113 0 21 0 0 0 0 0 35 56 41 0 0 490 25 0 0 331 179 72 0 0 0 0 73 10 40 68 132 16 184 0 7 197 0 0 0 541 0 101 0 86 239 223 0 0 0 0 0 0 0 0 0 0 0 0 0 93 145 0 0 0 91 0 0 269 2 0 0 584 0 65 0 5 144 0 0 0 0 0 0 107 0 0 451 58 0 0 0 0 0 0 34 17 242 68 0 17 634 146 0 0 270 397 374 0 2 0 0 11 138 26 22 0 0 0 51 0 0 0 0 0 59 0 99 93 65 0 11 0 0 0 0 18 0 17 10 468 0 0 0 348 0 0 98 0 0 99 382 0 0 6 11 0 0 0 0 429 0 0 0 0 0 0 0 0 35 270 1 0 21 0 0 35 0 0 173 0 38 0 0 0 84 0 0 26 20 218 184 449 0 0 0 0 3 0 80 0 6 250 0 3 43 1 0 14 54 467 0 19 0 168 21 0 19 0 0 13 0 0 440 0 326 93 189 14 0 0 39 0 0 192 84 0 64 76 0 295 14 0 76 0 55 0 0 0 112 2 22 0 0 8 0 109 0 0 4 138 15 75 0 0 0 357 0 0 0 0 0 0 0 93 29 0 0 0 0 8 392 0 99 0 30 14 0 0 219 13 0 0 0 8 0 0 33 2 570 379 0 0 0 0 0 0 0 189 37 336 375 219 0 0 0 0 0 0 0 0 0 0 12 184 0 1 206 0 301 0 0 122 484 326 0 0 0 0 0 136 0 0 13 0 0 0 43 0 140 0 1 80 0 0 0 0 0 15 493 0 15 0 0 0 0 0 14 0 148 0 0 409 0 35 0 42 0 0 0 0 8 0 0 0 178 433 11 0 0 0 0 0 0 0 0 0 0 0 606 184 0 0 134 0 0 0 0 0 0 6 549 0 59 147 209 206 29 0 11 81 209 0 0 0 449 0 329 0 0 314 99 0 0 4 0 9 136 31 229 0 34 7 0 0 38 0 0 58 0 325 0 0 0 0 0 0 95 2 353 0 5 0 0 0 0 0 0 0 0 0 0 58 167 0 0 0 0 254 0 0 18 0 0 204 69 36 0 0 61 0 16 0 0 10 0 0 0 0 0 291 0 0 91 0 308 242 176 0 0 0 0 0 30 27 0 0 0 0 0 54 128 0 0 0 0 0 6 0 78 0 0 0 286 1 43 0 351 0 0 150 10 109 0 0 0 0 0 0 0 0 0 267 0 0 0 94 112 0 0 0 1 0 0 35 250 0 0 0 121 52 7 46 22 0 0 101 3 56 1 0 0 0 0 24 0 265 0 513 0 207 0 0 157 0 2 0 0 28 0 99 191 0 279 0 0 0 0 59 0 0 2 8 0 76 14 0 0 0 0 0 8 0 0 0 0 0 0 270 0 14 0 0 134 136 39 0 0 131 0 0 0 0 0 0 0 8 0 0 0 0 57 0 105 0 0 62 0 89 0 415 441 0 0 0 0 0 0 0 88 0 0 10 0 25 15 0 0 0 0 0 0 0 37 0 114 0 138 0 0 0 0 0 89 58 264 0 91 0 0 1 0 0 0 126 0 0 152 0 129 211 0 0 121 5 0 0 184 0 0 0 0 0 42 90 0 29 0 2 25 516 0 0 0 7 114 0 0 10 0 103 62 33 0 0 0 56 20 1 0 0 56 0 0 0 0 0 14 0 467 82 0 0 131 400 0 69 83 0 104 0 0 0 162 126 0 22 99 0 0 2 0 0 18 52 0 287 0 0 47 0 0 0 0 256 26 0 81 0 0 13 0 78 70 0 0 0 0 0 216 46 0 0 95 86 49 0 159 0 30 80 0 0 0 0 318 42 79 0 27 0 0 246 0 0 0 0 498 96 0 2 33 451 0 0 0 201 0 489 20 0 0 0 0 96 661 34 0 0 0 0 0 0 539 0 122 0 0 0 0 15 76 150 159 0 0 0 94 369 12 445 0 0 100 77 0 0 0 73 0 0 0 576 247 0 60 0 0 0 0 10 0 0 48 0 54 0 0 0 0 131 0 387 0 405 0 0 45 213 302 0 0 0 0 270 0 0 0 0 0 145 7 0 160 1 45 0 0 0 0 11 0 168 0 0 181 0 5 0 462 0 498 392 71 0 15 81 0 0 0 0 27 0 0 0 22 0 82 0 0 0 0 167 0 1 0 104 0 0 368 50 227 0 0 0 134 0 150 45 584 0 0 0 0 4 0 249 0 116 108 0 43 0 0 0 0 0 0 0 0 0 0 191 43 21 0 167 188 380 0 0 0 353 0 31 0 82 0 0 67 0 88 13 0 383 0 0 0 362 18 0 460 0 3 0 0 100 0 0 186 89 0 0 191 491 0 371 0 0 0 0 0 0 0 0 0 215 0 0 0 163 49 0 0 0 1 0 0 0 0 387 0 18 22 0 0 0 19 34 438 0 0 165 20 0 0 15 0 82 0 394 0 0 9 0 0 0 0 0 47 13 131 0 52 0 0 39 174 0 69 39 0 0 155 0 289 0 0 0 0 40 0 0 67 113 78 0 0 0 0 33 257 0 91 19 0 0 0 0 0 0 0 10 0 0 0 0 0 4 0 129 497 0 0 242 0 0 0 127 0 0 36 0 417 611 0 0 0 0 34 289 0 4 0 0 0 267 0 0 92 0 0 0 0 0 0 0 110 0 37 288 0 1 2 0 0 18 0 6 44 0 14 499 0 22 0 24 197 37 0 0 112 0 0 0 80 0 11 0 0 136 0 0 0 0 30 0 0 41 0 177 0 0 90 31 584 0 0 0 0 0 0 542 0 0 0 166 0 39 0 86 8 362 0 10 113 0 0 69 0 75 151 0 0 0 293 0 74 37 0 0 0 10 67 0 0 0 4 0 0 0 0 131 0 0 0 1 0 487 0 52 92 0 0 1 298 96 0 236 103 0 6 1 0 21 0 11 0 0 0 0 0 0 19 0 0 0 0 18 466 15 0 0 0 39 0 0 0 0 0 386 0 0 0 0 0 0 0 93 3 24 0 0 83 10 184 0 0 0 0 0 30 0 0 217 0 0 111 0 5 0 84 138 0 5 0 0 0 232 95 197 0 0 9 14 457 0 0 17 6 74 107 134 0 21 25 1 0 0 0 9 50 44 276 0 0 0 0 0 128 0 0 0 72 0 10 0 0 2 0 0 57 0 0 0 660 0 0 383 0 0 99 0 0 0 50 0 131 0 364 0 276 137 0 106 482 59 243 0 0 0 512 0 38 106 0 125 0 0 386 443 0 26 35 59 0 243 0 20 0 519 0 0 0 0 0 137 0 98 0 0 0 0 0 38 0 0 0 0 5 26 0 35 0 0 0 171 0 202 145 0 5 0 180 30 47 0 0 0 0 83 0 203 0 0 0 69 0 0 0 0 23 0 0 8 0 26 0 24 0 0 48 80 128 152 32 214 0 0 0 421 0 0 0 0 0 0 34 0 102 98 0 0 0 123 89 161 0 29 0 136 38 0 177 199 96 6 0 16 379 0 0 0 0 2 45 0 0 197 112 0 109 0 103 0 73 42 0 0 0 152 0 0 0 0 15 0 47 30 22 522 37 610 450 20 0 0 69 0 0 583 92 0 99 0 0 0 20 59 0 1 18 0 0 463 0 0 29 0 0 139 5 180 69 138 0 17 0 0 0 207 124 26 0 130 18 54 103 211 0 0 0 0 0 0 0 0 0 94 414 288 148 0 0 0 36 0 0 19 0 0 0 285 0 0 0 2 0 0 330 279 0 54 0 70 0 0 0 0 0 0 0 257 14 54 0 0 318 6 0 0 0 0 150 62 0 0 0 603 139 0 29 0 0 0 9 0 159 209 0 0 0 0 7 2 0 0 0 0 0 0 0 0 3 165 28 237 24 33 0 0 522 78 76 132 0 49 0 0 0 0 75 75 0 1 0 0 0 28 0 30 69 0 21 75 0 0 33 61 0 241 0 422 0 30 42 0 0 0 52 0 0 0 192 12 0 66 0 0 79 11 90 103 0 0 386 91 0 0 224 0 0 584 0 7 0 0 0 0 270 0 0 0 107 0 0 0 0 0 0 0 0 279 202 40 19 52 0 4 0 0 52 0 0 0 66 0 51 0 0 0 0 101 31 202 123 17 0 69 0 23 0 675 0 682 14 0 0 15 0 0 75 0 0 0 315 173 0 401 375 0 3 0 0 7 3 192 0 0 0 58 0 0 14 0 37 0 0 0 0 0 0 0 0 16 66 0 0 0 0 0 0 19 7 0 57 0 141 0 52 193 40 0 0 17 0 0 0 9 0 0 413 0 0 0 0 0 0 14 140 1 106 0 0 0 31 0 0 191 48 36 0 0 198 0 63 99 118 0 0 0 431 0 0 0 161 40 282 0 59 0 0 266 0 0 23 0 0 0 0 0 0 456 0 0 10 55 0 0 4 0 0 0 91 105 278 243 16 0 0 45 0 1 0 0 0 68 0 46 0 222 141 0 0 0 235 58 0 153 0 0 0 202 4 0 169 172 0 20 0 0 4 180 35 0 2 211 161 467 0 360 135 0 0 11 467 239 0 0 0 0 0 90 0 0 116 0 0 0 85 647 0 0 0 0 93 2 95 0 17 0 0 0 0 0 2 0 32 0 0 20 61 20 0 23 497 67 0 4 13 19 0 140 0 496 16 27 162 0 6 0 0 0 0 63 0 0 77 0 13 0 0 119 69 0 183 54 0 63 123 0 0 0 39 71 0 0 0 0 101 0 0 0 192 0 28 0 0 0 0 82 281 0 170 0 0 0 32 188 4 0 0 99 0 11 312 0 9 4 0 0 0 0 15 0 31 0 133 0 0 12 0 17 94 66 0 0 0 0 0 0 202 314 345 0 57 97 378 65 0 0 0 0 0 4 0 0 70 18 0 0 65 0 0 21 0 0 580 0 0 0 0 415 72 0 0 38 0 0 16 0 0 578 0 0 0 0 0 0 0 0 0 0 321 0 0 92 0 0 41 0 0 0 0 7 0 16 0 5 0 230 0 0 78 0 168 0 0 0 143 0 0 6 12 173 57 0 0 66 0 0 0 0 0 0 18 0 0 20 86 0 0 0 141 81 221 0 292 0 0 0 0 0 0 0 392 300 3 67 0 222 0 0 168 16 0 0 0 67 0 96 251 35 0 0 18 0 141 0 353 14 50 0 35 18 0 0 0 0 0 0 0 201 0 2 0 0 0 0 123 367 198 115 97 0 1 29 0 374 0 438 0 0 0 0 100 0 0 18 22 10 0 14 55 490 0 0 0 0 44 0 0 0 0 13 0 0 0 7 137 0 0 366 9 0 0 0 0 0 143 85 62 0 73 0 37 534 0 12 72 0 157 4 34 0 0 0 0 278 0 84 94 320 10 0 0 0 0 0 0 482 192 0 0 112 0 0 0 102 0 0 0 243 236 0 0 5 285 0 0 0 0 459 0 0 68 44 0 40 44 0 0 0 0 0 317 0 0 169 78 0 0 0 0 488 482 0 0 0 151 0 0 0 0 155 138 0 0 151 394 99 0 120 0 0 73 0 0 0 254 10 0 0 0 0 290 0 0 214 0 0 218 0 0 0 78 0 117 0 0 0 0 339 84 0 312 35 0 0 68 0 0 14 0 0 201 0 0 48 0 47 0 133 187 0 149 0 0 117 33 0 7 103 190 0 0 0 121 12 105 0 0 34 4 0 0 0 0 122 3 0 0 0 83 6 0 0 0 22 0 0 0 0 0 38 0 7 19 0 383 0 0 0 528 0 6 0 0 245 0 0 320 41 0 469 14 64 86 105 5 363 48 35 0 0 307 221 220 65 0 0 48 0 115 0 0 72 0 0 0 53 0 535 246 0 0 514 233 0 168 0 0 0 0 50 0 173 0 0 659 0 0 0 0 0 0 55 0 137 421 18 0 0 271 164 0 0 0 0 0 0 0 69 0 0 0 659 0 0 12 0 0 0 34 0 0 1 0 0 155 0 0 0 583 0 0 194 302 38 0 70 67 232 0 0 0 3 0 19 0 365 219 531 0 0 0 0 0 73 73 7 170 0 0 0 274 20 0 14 0 226 0 1 26 0 0 135 0 113 0 0 30 77 497 36 18 0 141 0 0 332 0 31 39 16 0 71 0 370 0 50 34 0 0 0 338 0 0 0 201 0 0 0 0 0 14 0 8 0 0 179 0 0 0 0 0 285 0 0 0 48 253 122 0 49 0 57 0 41 45 46 0 184 335 0 0 54 0 0 0 0 18 591 2 0 0 0 0 0 0 35 1 0 0 74 13 83 187 174 0 0 0 0 0 369 0 0 0 0 58 0 45 0 0 138 84 296 0 356 156 0 87 10 0 86 212 0 0 157 0 0 9 0 52 0 0 0 0 0 17 67 0 0 9 71 0 0 307 20 0 0 0 201 136 26 0 0 0 0 3 0 0 0 0 0 0 0 42 0 0 4 266 0 257 37 197 511 97 0 535 0 32 0 0 0 0 0 160 0 0 0 0 0 0 0 0 0 0 0 117 0 672 0 0 0 123 0 0 118 54 0 0 0 0 207 0 483 0 0 0 152 0 107 0 79 0 45 54 111 66 0 106 0 59 0 183 574 0 1 442 0 0 48 0 54 17 0 0 0 34 0 20 0 22 29 38 183 178 0 0 167 0 118 582 0 0 0 9 14 98 123 42 0 474 62 0 0 0 0 0 7 0 176 0 102 9 0 0 0 0 63 0 45 0 118 52 0 160 0 0 0 0 202 42 0 0 39 0 0 1 44 20 0 0 0 33 105 0 0 311 0 0 0 55 17 0 0 0 0 0 425 0 0 0 266 0 0 0 0 0 0 86 0 0 55 145 39 195 0 0 0 0 0 10 208 0 128 4 0 0 0 0 0 0 0 0 0 501 0 0 0 0 0 0 58 0 0 130 0 353 6 17 0 176 0 0 0 0 0 0 0 0 553 0 0 0 171 1 0 0 19 0 0 0 5 0 0 0 0 24 0 2 0 0 9 38 44 0 0 321 0 0 0 79 0 0 101 399 0 249 81 0 46 0 0 166 0 0 12 0 54 0 0 0 0 0 23 0 0 12 0 0 9 86 111 0 0 71 54 0 97 31 493 0 0 0 0 29 0 0 0 0 0 0 0 30 0 106 0 23 0 137 30 0 0 0 0 0 0 194 0 0 0 0 133 14 0 0 0 5 0 31 0 0 109 0 0 0 314 0 37 0 0 71 65 0 56 149 45 0 0 0 157 351 0 42 0 0 0 34 0 0 0 36 0 332 432 0 19 70 0 91 0 0 0 0 0 0 0 0 0 0 0 0 0 0 0 0 0 0 0 0 0 0 0 94 585 0 0 438 0 0 50 15 0 93 0 38 0 0 0 5 0 0 12 0 0 226 0 168 3 0 77 320 0 0 0 0 3 0 522 379 96 0 119 72 0 498 146 229 0 0 0 0 0 0 176 30 55 0 67 0 72 0 35 83 158 0 0 0 303 15 0 0 74 0 268 0 0 262 366 0 0 0 0 32 0 3 285 0 62 259 0 0 0 10 0 0 19 321 0 12 379 218 0 0 142 10 0 0 122 0 435 0 0 0 87 0 0 0 0 38 0 20 5 0 0 0 0 193 0 126 0 0 153 5 0 0 63 0 72 0 0 126 0 39 0 0 0 22 7 0 51 17 0 1 39 9 0 93 271 91 4 0 0 0 0 22 264 37 48 0 0 15 0 41 7 0 49 69 182 657 0 0 0 0 0 0 0 0 0 0 0 0 0 0 0 0 0 14 0 288 74 0 271 455 0 92 37 2 0 85 0 0 17 0 0 79 0 192 15 0 0 0 0 0 0 92 49 0 0 0 0 0 26 0 0 161 23 0 0 0 0 0 38 0 0 0 0 92 94 0 458 0 0 0 120 0 367 27 0 143 0 0 496 0 0 0 257 0 188 0 0 0 0 0 0 0 12 143 0 4 117 0 33 0 0 0 439 0 0 12 0 0 0 0 0 90 148 0 0 0 0 0 0 9 612 0 0 0 0 41 1 0 28 32 107 0 0 0 0 498 0 0 291 32 0 0 0 0 0 69 118 0 0 0 178 22 25 0 0 74 33 0 0 40 0 44 63 0 0 0 0 0 0 0 0 0 0 0 0 0 0 0 0 45 0 0 9 0 0 0 0 0 0 24 0 156 0 510 282 0 0 222 501 0 39 105 0 0 52 0 67 0 0 0 0 0 0 0 78 0 0 93 0 107 145 0 0 20 0 0 53 20 0 10 205 0 0 0 0 0 0 99 555 0 0 44 0 0 0 0 0 113 75 15 0 14 213 0 67 0 508 0 148 30 0 0 0 71 0 0 0 0 0 0 0 0 0 0 0 27 6 339 0 0 0 0 388 50 69 50 0 0 48 84 0 119 246 0 0 3 0 0 0 248 0 0 0 0 0 73 18 107 504 0 77 0 81 0 10 44 0 0 0 83 0 0 15 0 0 178 76 0 150 0 0 0 0 0 0 0 68 0 0 317 0 0 0 33 0 0 0 0 74 0 0 0 15 0 0 70 214 243 25 0 13 0 46 2 228 0 0 6 9 88 0 0 0 0 0 0 0 78 0 0 47 0 0 13 388 237 440 0 0 0 26 331 0 9 145 0 0 0 55 0 0 0 7 0 3 0 0 0 0 0 0 0 0 304 30 0 0 660 178 268 0 486 7 0 0 479 118 0 64 0 0 0 348 0 0 189 0 0 0 0 586 264 39 230 48 30 0 0 226 0 92 228 0 29 0 0 247 258 56 223 104 32 0 0 9 0 16 0 370 192 0 582 0 0 250 40 46 391 0 74 452 0 0 41 58 27 0 0 0 0 91 0 10 0 129 28 0 0 8 37 0 0 0 0 0 0 0 0 0 0 0 171 188 0 0 0 0 48 0 26 0 0 0 194 1 0 0 0 0 0 3 160 130 22 199 0 0 0 47 226 0 530 0 395 46 0 0 34 168 13 0 0 0 1 0 15 0 56 0 68 0 0 0 0 0 0 0 0 0 117 0 0 112 0 43 41 0 0 0 0 0 0 136 82 11 0 153 73 408 238 11 0 0 26 0 0 0 14 0 189 54 0 161 34 0 0 6 0 0 65 0 31 0 129 43 19 27 29 0 0 0 0 0 101 0 0 0 0 0 0 0 0 83 0 0 0 0 12 0 0 11 0 161 0 94 27 0 1 0 139 211 0 0 0 0 0 0 0 0 0 0 1 0 0 0 408 0 0 0 0 0 0 46 70 0 134 77 0 38 386 0 167 0 38 0 0 0 128 0 216 0 0 0 222 469 0 0 0 0 0 0 0 152 0 99 0 319 28 0 179 0 0 0 0 187 0 124 0 18 42 50 0 0 125 0 15 57 0 17 0 0 0 0 0 277 0 0 92 0 564 481 2 79 10 13 320 0 0 11 0 0 125 0 271 0 0 0 21 0 213 287 53 0 0 81 0 0 0 0 40 0 50 23 0 0 0 86 0 12 5 118 0 0 0 12 0 0 11 6 0 0 58 0 0 0 45 112 0 4 50 0 0 0 0 0 8 8 0 180 75 0 111 0 482 109 288 4 0 0 517 0 241 38 433 0 1 463 0 0 0 0 305 0 235 0 235 0 51 627 19 575 138 460 378 0 178 0 113 0 0 0 0 163 171 346 9 0 0 17 0 0 0 28 0 4 86 0 0 352 126 2 0 0 206 0 0 222 0 0 0 0 174 0 0 0 38 292 0 0 4 0 0 11 0 0 0 18 0 156 0 0 0 0 0 0 0 63 0 12 100 76 17 72 11 279 25 0 55 0 0 0 0 0 0 0 8 0 0 0 0 37 0 76 0 0 0 143 626 0 9 54 0 106 0 0 0 0 0 0 0 0 0 122 0 0 0 82 0 17 0 234 0 0 97 48 0 49 12 0 475 0 127 38 115 0 122 0 0 32 6 54 0 0 0 0 285 0 0 29 0 0 25 31 0 417 0 0 0 10 69 0 0 0 148 53 0 94 6 266 410 0 53 0 0 0 110 0 0 376 9 0 149 0 0 0 0 0 54 0 6 0 0 0 0 397 0 0 73 69 0 8 1 156 0 332 45 183 52 70 10 20 0 0 0 3 0 0 73 149 0 40 261 0 305 339 139 0 0 113 0 0 0 10 0 0 0 61 53 46 0 0 0 0 0 247 0 3 519 0 59 368 0 0 0 0 0 0 0 41 0 0 0 182 0 0 384 253 46 0 0 0 0 0 0 0 30 7 0 0 0 0 52 146 0 85 0 0 123 0 67 0 12 0 0 0 508 52 0 61 0 0 0 244 1 0 0 0 6 0 0 0 519 0 187 95 67 0 0 79 0 55 0 0 6 26 260 0 48 57 0 0 35 0 462 0 88 60 0 56 2 0 139 319 0 0 0 0 17 0 270 0 12 133 263 0 0 104 0 12 0 0 404 0 0 0 43 0 0 59 0 0 123 0 0 0 58 0 0 14 0 0 0 0 0 193 0 0 0 483 1 150 0 0 0 0 43 0 0 290 0 0 374 639 207 76 0 8 0 0 0 0 0 595 0 0 0 0 0 34 0 64 0 0 0 21 0 0 44 0 479 155 0 0 0 0 2 0 319 0 111 0 4 0 126 418 0 12 0 4 33 0 45 0 0 56 0 0 0 99 131 256 52 46 0 0 0 0 38 0 13 23 0 0 500 297 0 57 0 381 0 0 0 32 14 0 4 0 0 0 51 0 0 22 0 0 582 23 0 0 0 0 0 43 0 0 0 471 0 0 0 10 0 0 0 0 108 0 0 0 537 29 0 0 55 0 0 0 0 42 0 0 15 0 0 0 74 0 166 0 95 0 0 0 60 0 0 0 0 0 0 158 81 0 553 0 0 0 35 0 63 0 0 0 0 0 0 0 47 0 0 151 0 212 0 570 0 0 0 0 314 214 299 20 0 0 162 0 15 46 8 0 0 0 14 148 11 0 0 0 0 110 226 0 0 106 0 0 0 0 0 0 0 0 80 0 0 0 179 11 37 9 0 0 32 129 41 0 50 0 7 0 0 148 24 118 0 0 0 354 117 0 0 462 0 0 85 0 0 0 0 2 433 0 45 0 217 0 399 0 0 27 132 23 0 234 27 0 241 0 0 0 0 180 219 0 0 86 46 38 198 2 0 44 0 0 0 0 89 0 148 29 56 0 0 162 0 0 3 0 6 187 30 0 60 0 123 199 0 156 0 0 499 0 14 0 0 477 65 469 0 0 19 146 0 45 13 0 0 363 0 26 66 67 282 0 0 0 19 39 0 12 585 98 0 10 0 0 80 47 0 187 52 0 50 0 37 323 0 37 0 0 45 0 0 0 44 0 101 262 85 18 0 0 135 0 148 13 12 0 54 0 160 0 0 0 3 2 108 0 57 0 583 119 90 0 0 0 0 35 132 184 0 131 51 0 0 0 0 0 0 0 0 49 0 0 0 0 490 44 0 336 0 16 0 0 0 495 0 0 160 21 0 0 581 22 0 201 0 0 0 57 0 0 580 268 12 0 0 27 87 0 0 0 0 0 0 91 0 0 0 0 0 15 0 0 130 17 0 56 0 0 50 0 0 0 0 0 0 161 13 0 0 0 0 0 456 0 0 12 0 0 111 365 0 0 0 123 28 0 0 6 0 77 0 0 0 0 0 0 138 0 0 43 0 0 129 65 0 0 0 18 0 54 0 39 234 0 9 0 241 0 146 0 59 99 0 35 0 0 0 9 0 0 45 0 0 201 0 0 0 0 0 0 0 37 37 416 221 0 0 172 0 0 82 125 0 54 0 0 0 0 51 0 0 0 222 0 0 0 0 99 15 0 0 0 464 0 52 0 25 302 0 0 32 0 0 0 0 0 55 50 0 261 0 60 0 0 0 0 29 0 41 0 0 236 0 9 0 0 129 0 0 0 0 0 40 172 0 127 0 0 0 0 0 25 0 0 54 0 0 0 0 0 0 0 103 74 5 97 0 47 0 266 0 218 0 22 157 22 81 341 0 0 0 25 12 16 0 0 24 0 45 0 17 0 0 0 2 0 0 27 48 0 133 127 0 0 0 477 143 0 0 0 25 0 577 0 85 0 0 0 0 466 0 0 0 0 17 0 0 13 53 0 169 30 61 0 0 66 81 0 4 11 612 41 0 130 107 10 497 66 0 0 0 0 3 339 8 0 0 0 8 2 70 0 0 0 0 58 13 0 0 164 27 0 421 13 0 466 0 301 284 0 0 0 0 0 14 0 0 244 40 0 1 564 0 0 0 24 0 68 0 0 0 0 50 0 89 0 7 217 203 0 0 0 0 0 117 0 80 148 0 0 0 31 370 29 360 37 0 37 0 0 59 0 0 0 166 0 179 647 4 88 12 0 0 0 73 0 0 0 0 0 49 0 0 0 0 125 0 206 49 0 0 0 8 0 0 59 0 0 0 262 7 0 0 22 0 0 361 0 5 63 0 346 0 315 0 52 0 94 78 555 0 48 382 83 440 414 83 0 0 88 0 0 182 61 0 0 0 0 0 0 34 0 0 264 0 0 44 52 24 118 45 0 8 0 0 8 25 0 0 131 54 0 0 76 222 0 58 30 0 0 0 77 0 0 287 16 0 0 8 0 396 0 41 0 0 120 0 0 0 64 0 0 0 518 0 61 1 0 278 0 0 0 1 0 0 163 0 0 208 0 0 0 0 0 0 0 0 0 191 0 52 0 78 0 421 0 0 0 174 0 89 0 0 119 122 0 0 0 0 7 0 47 237 0 0 0 161 0 0 0 0 0 0 0 0 0 0 140 2 0 185 0 13 26 0 0 267 33 72 0 0 0 0 0 0 0 486 241 52 0 0 562 596 0 0 0 0 0 223 0 109 0 0 0 55 0 0 78 497 0 0 9 0 56 0 0 0 123 125 0 6 0 3 0 205 0 18 22 40 0 0 0 0 0 214 0 0 19 0 180 585 0 0 0 498 0 199 0 313 74 0 49 7 0 0 0 54 18 0 5 0 116 0 117 20 18 0 0 172 11 28 653 6 0 0 50 0 0 0 28 28 0 132 0 0 0 45 8 0 0 0 50 0 501 0 132 0 275 0 0 0 0 0 0 432 0 0 0 0 542 14 0 91 209 89 0 0 57 159 23 26 139 4 3 0 0 39 0 0 20 0 0 0 76 120 0 0 131 0 0 2 106 303 32 0 0 14 136 16 0 107 68 0 0 0 0 0 0 0 3 302 516 0 0 0 0 32 34 0 0 0 680 60 143 6 0 0 0 0 185 68 97 516 0 0 0 0 0 0 0 0 0 0 0 0 346 0 0 179 406 0 0 172 88 0 39 0 0 0 0 9 0 0 102 115 0 182 0 0 31 0 0 0 8 15 0 0 64 284 0 415 295 0 241 0 0 59 0 0 176 0 42 75 0 0 0 31 0 31 0 0 0 40 0 254 3 0 0 116 0 515 0 137 0 0 5 18 73 79 6 197 0 0 0 0 0 0 57 25 0 48 75 21 151 390 0 0 17 0 29 0 100 72 0 134 42 0 82 382 237 0 0 0 0 0 0 125 0 0 299 7 0 0 0 0 127 448 0 24 0 0 0 120 93 0 0 189 11 0 0 3 0 0 0 458 15 479 0 21 0 0 0 28 571 0 0 127 171 0 0 27 0 0 57 0 0 0 166 0 196 3 49 0 148 0 157 0 0 0 0 82 8 0 0 54 0 0 478 36 52 0 142 155 0 24 2 16 0 0 11 0 0 7 0 426 8 0 7 0 0 0 0 0 0 0 127 130 195 448 0 0 0 0 22 100 0 0 0 54 0 0 460 15 0 30 0 51 0 0 0 0 0 0 165 0 0 0 203 0 0 188 24 12 213 102 0 47 18 0 42 0 0 0 34 0 0 204 53 0 124 0 0 0 149 42 61 19 0 76 0 346 0 31 0 46 0 0 0 0 0 11 327 0 0 4 148 34 51 38 0 178 0 48 41 0 0 6 144 0 96 0 0 0 0 7 72 0 108 0 181 88 0 0 0 67 0 201 0 2 5 0 0 0 0 0 0 485 111 79 0 0 0 0 0 99 0 0 0 88 36 0 0 269 87 0 0 0 350 94 0 0 0 87 0 0 26 0 0 0 385 0 0 0 94 445 349 0 0 41 0 627 50 0 0 0 328 0 13 59 0 0 0 31 0 0 26 464 287 0 570 0 0 0 0 0 29 0 0 144 0 0 88 0 41 0 0 0 0 0 0 291 0 0 0 0 278 0 0 0 0 0 258 0 5 0 0 585 297 0 169 0 10 0 52 263 64 0 0 445 12 8 0 0 231 66 110 0 61 0 11 0 201 38 0 0 0 62 0 0 0 498 0 4 0 0 0 0 0 165 0 222 202 0 0 66 259 0 66 0 93 43 0 21 219 0 0 27 0 0 0 123 0 180 150 80 0 346 0 0 61 203 516 9 0 131 678 38 15 363 94 0 0 31 0 0 3 42 8 682 11 86 0 25 87 69 433 77 0 44 0 0 0 0 0 0 14 0 0 0 0 0 0 0 0 0 0 28 0 20 118 41 0 324 0 0 0 0 0 64 0 0 0 0 0 0 149 151 0 0 104 610 0 0 63 77 0 0 0 0 62 0 0 0 112 242 0 457 0 15 0 0 171 0 0 0 0 0 201 0 8 128 0 0 0 10 10 0 0 0 0 183 0 0 19 0 0 0 0 21 0 83 202 70 31 0 0 0 55 0 428 0 0 59 0 115 0 0 111 0 0 0 1 0 0 39 0 0 0 351 206 0 60 12 0 0 168 0 0 293 0 0 0 34 39 74 91 0 0 0 110 410 0 0 0 37 191 0 0 0 133 309 0 0 0 0 0 86 16 0 99 0 27 0 106 209 97 0 12 0 217 0 240 260 0 66 3 0 0 0 0 0 199 18 56 79 0 0 0 33 0 0 0 95 0 0 391 53 0 0 0 0 0 0 0 0 59 581 17 83 0 0 33 14 42 0 139 24 0 221 0 8 0 3 0 0 0 0 0 0 0 2 193 0 0 0 141 205 0 0 0 0 0 0 19 0 0 35 0 29 0 162 83 17 0 0 0 29 0 0 390 134 32 0 13 0 0 152 54 0 0 0 0 0 466 0 166 161 0 540 0 0 0 69 0 0 497 194 0 460 393 0 232 22 0 122 0 81 0 135 0 0 0 217 0 0 0 0 36 0 0 0 54 79 0 0 0 0 6 0 0 10 0 198 81 345 25 0 0 0 0 0 0 0 0 3 72 95 124 88 0 9 0 23 0 85 0 258 145 213 88 23 134 102 91 13 0 339 0 185 10 48 0 67 0 0 33 15 0 69 32 0 0 55 29 373 518 39 549 18 0 0 78 121 0 653 0 461 0 0 24 0 29 0 115 17 7 80 84 0 0 24 0 219 0 0 0 48 0 661 111 0 35 0 123 0 22 0 135 0 103 0 0 18 377 0 0 0 0 647 0 0 0 2 89 437 0 70 29 20 293 22 0 0 8 55 192 0 1 0 35 0 0 105 592 0 0 0 0 6 0 0 0 0 0 0 14 398 0 0 378 0 0 168 0 0 0 253 43 0 37 84 146 283 0 465 72 199 0 0 40 90 0 0 0 62 0 93 30 465 0 0 0 43 175 0 46 0 0 57 75 0 0 0 0 0 0 0 433 0 0 1 0 50 0 17 0 0 0 0 0 0 210 32 14 212 462 29 0 0 45 15 31 0 49 0 0 0 0 6 428 0 258 0 0 0 0 0 0 391 0 108 0 0 51 45 0 0 0 0 23 102 0 490 0 0 0 0 0 16 112 62 0 0 0 321 112 8 119 0 0 0 0 0 36 30 0 416 0 0 0 0 661 80 0 0 0 246 357 8 0 0 0 0 0 26 0 0 15 0 352 0 25 0 0 72 0 0 541 0 17 0 33 0 0 10 0 0 51 0 0 0 0 0 0 77 367 0 86 234 23 0 584 0 3 58 355 239 0 329 500 0 223 0 73 165 0 0 0 20 0 0 32 0 0 45 56 0 0 0 0 0 0 0 0 0 19 0 0 0 0 0 0 123 0 0 199 4 149 225 0 78 514 229 5 0 11 0 0 129 452 155 0 0 0 0 234 0 0 0 0 0 0 0 380 0 0 0 0 0 0 0 0 0 0 0 191 362 193 125 0 0 0 28 0 200 0 121 87 38 0 346 89 44 44 0 0 0 89 0 76 17 55 0 80 0 135 0 0 135 42 7 0 0 22 0 0 0 0 0 65 0 184 186 38 0 0 0 0 347 78 378 0 0 0 371 0 163 0 271 4 60 0 0 18 235 275 213 477 0 203 7 0 0 0 6 0 46 277 0 0 81 0 19 0 153 0 0 0 0 0 0 0 63 0 163 0 0 41 404 0 0 10 0 117 0 0 208 52 60 0 0 0 185 0 175 0 214 0 2 0 55 278 0 15 265 0 0 0 8 8 0 0 0 0 153 0 0 0 129 54 203 0 0 0 23 215 43 0 0 0 0 0 0 0 47 219 0 0 0 0 0 68 134 0 153 34 337 72 0 0 0 0 0 6 0 30 0 0 0 171 0 0 450 0 0 0 0 0 0 0 0 0 0 226 159 0 22 0 48 43 0 228 0 0 0 82 247 0 2 0 0 147 0 134 349 477 0 0 277 35 114 0 0 0 0 32 0 0 0 0 16 0 143 0 0 204 0 58 0 77 0 0 48 0 49 207 164 33 0 222 0 0 458 0 0 0 18 0 0 20 4 40 0 83 71 0 267 52 43 253 30 0 0 0 0 0 39 130 0 0 0 0 369 0 420 31 60 0 0 7 0 0 0 313 409 0 4 0 0 299 0 3 51 28 0 0 466 0 8 0 0 20 0 0 0 0 0 0 352 28 0 0 254 7 0 0 27 31 30 15 47 159 37 0 0 0 1 0 63 77 0 273 0 0 0 122 160 38 2 0 0 0 0 0 0 0 0 281 62 0 0 0 3 44 40 0 479 0 493 42 0 0 0 60 157 0 0 0 0 139 0 0 0 34 0 334 524 57 0 0 0 60 0 465 0 0 37 0 0 0 0 0 75 0 24 0 46 70 0 32 52 106 0 0 88 17 0 0 0 0 181 0 0 0 0 83 0 158 0 0 137 0 12 0 38 68 0 0 5 190 185 0 0 0 320 0 43 0 200 0 0 16 360 0 525 3 86 0 0 0 214 463 282 0 0 87 63 29 0 59 66 0 21 0 0 48 80 82 42 137 0 0 0 0 0 198 0 0 0 175 0 12 0 26 0 0 0 45 0 11 0 0 0 0 0 0 65 0 0 0 137 0 0 88 21 49 0 0 0 177 0 401 459 129 224 3 141 0 0 0 0 103 21 0 5 234 0 93 5 183 0 0 73 311 313 150 0 0 0 222 0 39 0 280 97 0 9 0 0 134 0 0 105 55 292 0 157 50 0 15 0 0 46 210 107 217 246 0 6 343 0 0 0 0 0 44 60 0 472 0 79 61 0 0 134 36 0 26 213 0 0 65 0 43 207 177 21 0 494 11 0 264 95 23 75 40 0 0 0 0 0 0 71 0 0 0 18 0 358 0 0 78 0 0 0 0 0 0 0 66 0 0 0 0 0 18 0 0 0 0 0 0 0 0 179 0 132 0 0 167 0 0 0 19 182 0 0 11 0 0 107 9 79 0 112 0 0 0 0 0 0 0 0 0 0 45 0 0 0 0 66 0 0 106 0 0 210 0 0 0 1 3 0 0 0 0 104 0 0 0 108 121 0 0 7 457 0 0 59 60 0 90 200 0 0 0 0 66 0 0 3 24 530 0 0 60 0 342 0 0 5 0 0 0 0 66 56 0 50 3 0 0 0 524 242 0 378 0 0 0 56 0 0 0 0 0 125 129 0 209 0 26 0 11 0 77 0 218 18 0 0 34 0 0 50 447 0 0 405 12 0 15 81 0 19 0 0 0 218 0 0 449 0 0 126 0 0 0 14 0 353 0 0 0 31 81 6 105 0 6 0 233 244 0 0 0 73 0 0 441 251 147 0 7 472 0 0 209 14 0 0 326 0 0 0 0 0 0 190 176 0 413 0 0 187 0 0 481 0 0 0 0 38 0 0 273 539 0 0 0 0 298 344 0 150 0 17 0 69 222 101 0 0 0 0 209 117 0 0 10 0 50 41 0 0 17 0 0 0 0 5 0 0 0 0 0 76 0 46 0 0 0 0 0 365 0 22 0 0 483 76 43 0 0 59 0 65 89 51 151 0 0 0 276 0 0 0 1 0 0 167 0 136 0 9 0 0 0 0 140 17 0 0 0 0 52 0 0 109 0 107 0 9 434 0 192 276 639 0 0 0 0 223 0 392 0 21 0 52 77 0 0 442 148 136 0 0 0 0 60 0 0 1 0 0 104 0 67 0 16 0 330 0 79 0 41 0 0 85 0 354 348 4 0 92 0 0 0 0 0 131 247 107 107 86 0 0 0 0 0 121 0 0 0 0 0 31 495 271 361 153 0 0 145 331 296 65 1 314 0 125 0 455 0 0 0 0 0 0 82 0 7 99 76 0 0 0 42 52 0 0 17 27 0 0 184 27 0 0 224 441 0 94 0 56 105 21 15 9 0 0 0 107 28 0 64 0 0 90 0 0 0 0 7 0 0 0 0 213 73 121 0 18 109 0 58 0 5 252 0 0 0 40 662 191 50 2 221 45 118 0 0 0 0 0 0 0 24 3 70 0 66 0 93 0 0 44 53 228 40 0 71 0 68 24 0 328 236 19 0 0 62 50 18 46 0 448 128 69 0 0 0 0 15 0 0 0 222 7 0 0 0 0 0 163 96 0 0 0 0 0 21 43 0 0 0 7 0 0 13 0 36 0 0 0 0 0 397 39 125 0 0 0 99 0 29 0 0 0 40 0 0 0 0 0 0 46 0 463 0 0 0 0 0 42 653 148 185 26 16 14 89 180 340 0 50 6 6 0 0 309 0 0 12 0 34 0 35 18 2 273 13 26 128 0 60 0 0 10 191 0 179 53 0 0 0 62 316 74 0 0 0 0 0 0 0 61 51 46 0 0 142 186 0 0 0 0 0 0 113 0 0 0 0 309 0 218 54 0 0 339 567 183 0 0 0 221 0 559 72 34 150 21 456 234 0 74 15 136 0 71 0 0 0 0 0 0 0 45 0 2 160 0 0 0 17 0 7 0 82 99 0 113 0 0 0 0 12 0 115 0 0 68 0 0 39 11 110 0 0 0 0 21 0 18 0 0 55 7 0 519 0 365 0 0 44 92 7 0 3 416 292 59 0 17 13 51 0 0 0 8 16 2 0 0 117 0 68 96 0 0 135 80 22 8 0 0 0 51 182 0 160 0 0 76 0 0 0 52 230 543 0 3 186 36 138 26 202 86 0 0 123 36 41 0 90 0 0 53 276 192 0 307 0 0 0 305 0 9 0 0 1 0 59 0 0 0 0 0 49 0 0 397 0 18 0 57 0 0 9 0 18 3 196 0 210 0 0 6 0 0 0 190 191 9 0 110 109 342 0 28 487 0 0 0 0 0 0 32 0 163 14 0 337 358 396 0 23 0 0 0 0 0 0 83 0 0 5 82 562 380 0 74 0 13 135 0 47 173 21 0 190 0 0 131 0 181 71 6 0 0 58 0 0 0 0 0 30 0 0 0 0 17 0 0 0 511 0 0 0 0 382 479 0 0 174 0 0 0 0 66 0 0 0 0 0 118 224 0 0 309 4 75 0 5 0 0 433 0 0 19 0 11 0 47 0 0 0 0 11 0 0 14 0 0 0 0 8 6 0 0 0 172 176 0 0 121 0 23 0 0 0 0 0 410 0 90 0 68 0 0 340 14 0 0 0 298 0 0 15 0 0 0 167 115 0 58 56 0 0 43 68 464 0 0 0 50 0 0 0 0 0 39 40 0 0 0 509 0 0 0 0 30 0 0 35 0 416 65 577 8 0 224 0 0 0 0 381 26 0 0 0 0 21 11 28 0 0 69 0 184 15 0 0 231 584 30 1 9 72 89 82 0 126 74 0 0 118 0 15 54 0 2 0 0 0 15 180 0 3 0 0 0 117 0 47 96 11 0 41 118 450 376 0 0 0 38 22 0 0 0 0 261 0 0 2 0 0 40 0 0 0 77 0 78 318 81 0 0 0 0 0 0 0 0 0 0 0 0 5 0 27 0 75 363 0 0 18 0 0 7 72 0 0 5 85 491 0 396 0 0 0 0 238 51 0 101 65 119 16 0 0 139 0 0 31 0 0 93 0 0 0 0 0 0 0 0 0 0 0 0 0 12 0 120 0 38 204 54 223 0 55 0 0 0 372 0 43 13 0 0 47 0 11 27 0 9 19 0 2 49 115 0 17 0 0 12 0 0 0 218 1 0 31 6 0 0 0 187 0 0 130 3 100 0 0 0 0 237 293 2 109 27 324 0 0 0 0 49 0 198 0 0 0 0 18 146 0 518 0 0 0 335 5 0 0 12 0 0 0 0 44 0 0 52 44 104 0 0 82 35 85 105 0 58 3 0 10 0 0 0 139 0 0 87 8 201 0 0 0 0 26 0 0 80 119 18 0 17 34 165 0 72 0 0 288 79 0 190 0 0 0 506 0 0 29 12 0 39 0 139 0 0 605 180 68 74 122 0 525 18 114 3 0 0 172 0 96 0 0 0 182 0 181 81 0 0 0 10 0 0 137 137 55 0 18 41 0 171 0 0 0 0 0 0 72 16 0 48 144 0 0 0 68 11 0 488 0 82 8 0 0 173 0 0 21 211 47 0 0 0 207 0 391 0 0 0 35 0 0 159 0 0 0 58 27 278 0 0 0 0 0 16 91 0 0 0 426 53 494 112 0 16 0 51 0 0 0 0 0 4 0 0 30 0 0 0 0 71 167 14 60 78 1 4 0 202 0 0 0 0 0 187 114 0 157 0 0 142 0 0 78 0 192 0 388 0 132 0 0 12 0 0 11 0 283 16 0 10 0 0 0 537 26 2 0 0 0 17 23 0 0 381 0 0 166 0 288 0 447 0 261 0 222 0 0 0 0 15 0 505 6 0 0 0 0 180 67 0 21 71 0 15 0 35 0 133 114 0 59 0 88 87 19 58 85 0 0 373 0 0 11 120 496 0 0 0 0 0 28 0 0 0 0 58 511 88 0 0 0 269 64 0 0 0 87 0 194 302 0 488 0 456 0 0 0 0 0 584 12 25 45 165 37 0 40 247 564 0 0 0 0 144 0 0 0 167 0 103 142 81 0 0 0 91 4 74 0 0 0 0 0 0 0 0 67 219 196 136 0 0 0 0 0 0 0 17 71 264 128 0 0 0 0 0 0 48 367 38 0 0 0 0 304 657 45 0 0 0 0 0 135 0 456 0 0 0 0 0 0 128 16 0 0 0 0 0 1 9 0 0 0 16 39 0 0 0 0 4 0 81 0 92 0 0 86 193 56 269 0 0 25 335 0 0 73 666 115 296 90 0 0 103 0 0 193 0 0 0 0 179 0 124 0 0 0 0 86 0 0 0 0 0 34 0 0 0 92 0 46 0 0 0 0 0 39 0 73 0 0 0 0 0 0 0 0 0 0 94 0 0 0 21 0 0 0 0 92 379 63 0 115 27 0 10 0 124 0 0 0 0 0 424 0 20 0 421 0 0 0 0 0 480 0 93 581 0 0 0 453 58 0 0 0 32 0 0 0 0 0 171 0 34 0 56 0 291 0 99 0 0 0 0 16 58 0 0 0 92 123 340 0 0 41 0 0 78 0 0 275 251 18 174 0 369 0 111 0 0 93 240 46 0 0 0 13 0 0 0 0 107 224 0 0 0 355 274 0 0 0 0 0 0 0 53 10 1 0 57 0 211 18 494 261 0 0 62 0 0 0 0 0 0 113 4 0 20 0 0 0 14 196 101 113 1 0 49 80 110 34 439 56 36 0 34 166 0 0 0 77 0 467 0 0 0 1 0 0 0 0 406 34 249 406 0 27 17 0 0 84 0 0 16 0 0 24 0 24 3 79 0 0 7 0 0 0 0 0 0 0 0 0 0 0 0 0 50 0 0 0 29 0 0 0 0 13 316 472 5 0 0 0 0 42 150 0 0 0 42 0 0 0 0 0 36 98 0 0 0 75 7 0 1 23 0 33 58 0 0 0 80 0 50 0 380 0 0 0 0 0 0 0 238 0 0 7 0 4 13 0 0 0 0 424 0 0 0 0 0 63 0 298 152 0 0 0 198 0 33 0 0 128 583 51 0 23 0 97 0 47 520
-1 38 113 186 456 86 261 129 0 82 62 132 0 0 15 207 175 0 0 426 0 0 0 0 0 67 267 10 155 250 209 0 105 45 106 99 50 0 0 5 251 19 0 244 0 257 0 90 11 89 148 75 0 104 125 249 0 0 85 0 43 555 19 257 85 0 57 0 25 267 54 88 0 1 51 7 55 67 0 17 0 76 0 141 6 0 54 270 0 0 190 264 339 91 0 0 27 12 0 0 0 32 41 198 50 41 0 84 196 86 0 64 269 154 0 0 85 111 202 0 72 0 105 0 0 30 53 51 11 0 19 164 205 140 0 0 110 0 154 65 89 0 128 316 0 26 4 136 129 0 17 206 8 115 0 0 43 0 124 92 25 102 0 85 0 0 96 120 200 147 30 3 256 186 0 0 75 86 145 64 0 131 0 0 153 109 80 0 0 614 0 29 25 117 62 1 107 43 132 162 160 47 653 0 8 0 96 19 0 44 13 268 0 0 322 242 0 0 133 102 10 38 39 2 0 13 88 173 0 188 113 121 11 0 0 78 59 0 0 0 0 36 65 0 216 0 0 0 0 0 218 0 185 81 37 0 33 239 36 8 50 148 22 174 0 0 6 63 257 0 130 0 0 22 65 51 58 606 0 32 44 205 0 10 0 0 0 0 0 0 27 21 0 8 194 481 100 42 73 138 74 134 0 0 0 17 42 86 0 66 5 224 81 60 616 0 147 85 56 174 271 79 115 38 0 167 41 592 272 235 0 680 423 55 0 19 0 273 12 0 132 0 156 81 23 334 466 0 0 0 9 0 51 10 72 0 50 0 0 0 202 105 0 257 0 53 32 85 237 377 144 156 69 78 122 9 63 0 0 164 28 95 312 52 49 0 0 87 36 110 0 0 115 238 270 77 0 118 206 299 155 70 0 133 126 137 28 54 0 0 57 337 79 0 91 0 17 0 49 0 12 10 65 22 278 22 114 0 42 289 271 90 0 179 0 13 59 0 150 4 221 79 53 365 0 51 179 0 36 0 0 0 0 177 0 0 137 221 34 0 71 312 0 0 166 34 104 0 0 86 259 0 0 0 685 37 0 0 41 14 195 27 264 32 0 81 325 10 4 85 0 0 88 290 0 0 128 0 352 107 50 48 154 161 27 0 0 142 57 390 14 279 25 221 0 15 0 0 0 41 0 152 0 401 33 0 44 94 327 0 177 0 129 93 129 0 135 230 359 0 43 26 30 93 166 69 0 0 70 468 0 305 71 126 162 127 41 56 0 107 109 56 0 99 0 18 0 17 54 52 0 139 0 0 141 0 135 21 34 0 29 0 0 43 58 38 0 0 0 0 0 34 68 0 32 0 0 0 48 210 440 59 51 0 87 0 35 49 227 140 0 183 0 229 0 97 98 0 0 0 255 0 0 186 37 0 156 100 129 0 0 79 10 0 280 30 58 4 29 0 128 0 37 23 38 0 0 32 0 89 66 17 71 0 0 0 56 75 109 228 105 283 6 57 69 0 328 255 0 727 0 46 69 15 170 410 0 0 0 0 40 143 0 0 47 220 67 399 0 0 0 0 53 9 362 0 0 43 69 30 5 331 10 467 5 31 0 0 81 140 26 256 114 0 128 22 64 700 137 354 73 66 43 22 157 49 8 61 78 209 40 184 319 48 0 0 253 226 0 80 20 34 239 202 53 53 466 1 99 163 25 34 20 65 58 0 34 0 170 368 0 90 0 0 118 76 70 0 82 0 152 174 0 0 70 98 0 25 180 200 192 724 89 0 0 26 0 18 54 0 213 25 0 0 12 0 73 4 0 201 36 136 0 3 75 23 117 0 75 3 61 700 0 0 96 26 32 36 0 74 0 73 590 41 0 7 173 344 97 60 311 157 22 248 211 36 64 3 89 233 258 0 34 27 48 47 0 65 150 0 63 118 35 59 0 155 103 254 89 0 548 17 0 0 0 305 114 4 297 0 28 0 87 17 297 0 178 103 0 222 331 25 0 23 39 55 39 252 35 0 51 157 0 0 372 60 115 0 17 0 38 0 0 132 0 18 49 95 303 0 32 302 0 184 84 5 113 70 0 68 325 501 0 0 0 68 298 0 5 0 0 0 0 251 118 0 12 0 0 82 18 120 76 149 178 0 0 83 352 295 0 165 168 33 143 6 0 68 287 146 0 0 109 300 257 58 188 0 234 142 83 0 164 0 31 101 117 44 0 0 122 56 111 33 0 207 122 27 0 91 121 0 63 0 0 97 0 31 0 0 18 129 45 0 125 65 0 52 15 0 105 0 80 202 17 379 52 0 80 54 222 0 171 257 0 67 0 117 0 0 0 71 45 108 155 0 51 0 464 25 0 0 14 122 0 31 33 240 0 0 281 17 204 0 0 0 13 252 4 367 313 148 0 81 327 38 21 31 67 14 48 0 30 0 351 0 0 155 30 128 71 57 132 102 33 722 94 63 83 76 60 58 85 107 45 71 257 17 277 0 16 0 0 7 0 257 32 54 423 339 15 46 276 0 12 0 0 15 51 71 67 127 39 0 145 199 42 198 0 6 0 77 326 84 0 135 0 272 123 0 65 32 71 29 66 2 98 111 70 279 0 230 0 478 22 0 546 0 538 168 23 17 0 312 53 103 33 141 6 124 42 222 73 0 71 0 17 4 27 253 77 137 237 0 27 82 0 21 151 91 159 409 24 171 141 448 208 28 116 12 0 0 6 0 471 0 76 234 563 0 0 122 128 142 21 88 0 0 13 39 106 424 153 137 0 26 13 0 0 135 13 53 153 19 1 116 105 148 268 0 5 249 569 0 204 172 0 27 14 0 4 35 19 28 0 167 58 258 104 0 108 239 101 417 103 0 0 0 27 42 136 167 21 66 0 0 15 1 89 0 78 14 32 84 29 81 0 14 88 137 56 25 10 0 87 24 196 310 94 88 81 186 0 0 31 33 0 0 0 112 96 0 0 106 159 14 316 0 25 258 2 1 40 172 450 28 141 177 65 86 150 614 40 150 30 93 209 0 101 49 122 100 195 72 0 157 155 0 19 101 24 0 73 0 233 128 0 0 117 77 0 0 0 64 257 0 0 293 0 151 102 417 95 26 273 0 80 23 38 19 193 0 73 107 0 43 112 0 11 236 210 69 0 0 0 219 154 34 0 0 124 28 0 32 0 0 64 152 82 307 0 96 6 162 0 0 15 72 0 490 0 0 11 0 89 19 97 0 14 142 0 333 87 173 103 108 663 14 227 240 0 2 45 94 0 192 0 0 0 151 127 135 192 41 229 347 282 0 89 0 4 127 125 185 167 482 173 109 0 33 8 9 714 122 314 17 64 21 59 0 118 0 77 110 63 0 50 0 342 0 0 17 9 10 192 57 286 0 0 154 247 82 115 0 0 183 0 16 224 140 46 86 281 259 276 39 162 0 206 0 0 64 297 169 0 52 30 4 0 0 336 162 0 0 0 4 0 47 283 66 0 163 148 71 23 0 0 93 0 53 0 100 74 21 0 104 213 25 0 189 37 189 74 112 5 26 15 94 9 300 180 11 38 309 61 78 81 43 84 0 144 19 0 163 78 0 35 40 0 159 0 80 5 34 0 0 0 476 161 263 0 0 112 191 63 54 232 91 182 0 78 111 184 68 0 24 323 152 32 108 23 24 30 237 0 141 136 0 133 251 258 482 0 17 99 224 0 0 46 41 249 0 0 22 0 23 520 217 14 11 31 59 171 139 288 0 199 506 0 189 252 479 296 0 29 246 0 35 37 0 47 169 28 175 321 705 78 87 0 0 122 135 183 23 125 0 0 78 0 88 0 65 0 191 0 282 28 17 13 0 0 53 698 93 55 203 4 69 65 0 0 91 30 5 0 248 362 30 26 69 26 89 88 91 44 103 138 52 191 38 269 66 88 41 8 209 491 98 98 149 0 0 0 106 0 26 85 0 68 184 33 304 95 29 0 159 0 41 73 79 0 0 0 147 1 64 0 256 258 8 13 0 0 0 734 130 0 0 201 176 11 137 31 36 23 277 0 92 49 98 0 58 0 0 46 0 0 0 48 0 17 0 117 38 99 141 22 154 486 17 28 56 167 61 114 40 0 87 0 37 34 108 43 300 177 0 0 105 0 8 173 65 268 71 714 202 0 0 0 108 83 179 18 33 0 86 20 82 91 100 172 20 116 2 127 64 0 109 98 0 444 0 53 126 53 25 121 137 0 26 161 0 0 315 260 8 8 0 201 39 310 225 0 73 738 65 10 0 212 266 12 122 38 205 0 44 0 0 0 184 15 17 61 0 0 318 10 116 90 12 284 1 0 358 0 300 146 25 183 53 97 20 0 239 0 223 0 20 0 88 29 0 105 0 0 168 263 181 28 263 265 59 137 7 99 0 70 204 0 165 13 156 49 20 0 18 64 0 273 39 249 121 241 146 0 26 124 68 0 22 18 209 101 0 386 86 112 36 9 35 26 337 0 33 46 22 0 15 20 45 63 253 255 0 211 37 27 340 268 157 167 454 135 0 0 301 0 0 10 128 0 13 106 108 199 99 41 26 0 0 13 0 137 0 97 0 376 0 327 70 2 0 215 186 259 16 0 0 56 11 533 0 0 281 0 282 0 25 0 0 1 88 51 0 0 130 129 293 0 65 0 177 53 0 3 0 189 222 0 123 174 169 287 40 40 61 77 737 0 141 0 0 0 65 206 0 0 0 39 84 6 98 5 189 7 0 0 15 643 348 0 300 182 13 59 36 274 561 46 0 0 2 187 39 59 0 0 0 0 59 21 202 0 30 12 157 191 446 108 94 7 40 88 0 65 22 26 45 103 79 104 6 134 8 110 94 259 146 0 0 9 388 0 99 65 268 119 396 34 54 120 0 12 0 64 130 17 0 16 38 14 36 0 335 112 0 37 53 0 39 174 0 36 0 0 96 0 0 18 15 151 11 50 0 138 0 45 58 0 49 0 74 93 5 320 0 0 47 0 207 119 0 0 5 0 50 166 0 0 28 0 251 74 0 41 8 0 65 33 97 0 0 0 0 574 44 38 95 24 12 44 0 179 271 40 106 19 157 197 27 511 7 0 12 0 245 93 0 0 689 0 0 0 0 0 81 78 0 298 147 0 0 0 145 96 89 0 17 0 4 432 0 0 189 248 575 0 52 100 0 0 0 0 13 121 0 0 223 0 44 33 135 74 60 0 0 0 0 0 68 178 303 25 0 469 0 132 0 332 0 13 0 0 0 0 75 0 0 0 608 247 286 0 81 433 25 240 0 54 41 156 0 85 5 56 78 195 0 0 113 0 231 79 0 0 0 145 76 5 0 0 141 111 279 233 472 120 287 0 105 0 23 101 239 0 85 0 7 138 0 504 104 470 113 0 0 55 124 101 64 11 0 97 51 52 18 0 0 0 0 0 307 148 0 84 0 65 3 38 322 0 273 7 19 0 0 144 0 135 22 30 22 0 667 167 189 38 8 0 130 20 225 247 0 109 300 30 0 0 3 132 86 255 98 1 0 43 178 0 0 25 178 0 79 471 0 100 250 6 149 170 0 162 43 0 20 124 0 66 263 0 78 224 167 9 0 223 47 0 0 187 171 146 0 37 644 0 0 70 374 131 48 0 71 278 0 0 0 306 10 0 0 99 150 49 0 186 0 0 499 484 76 42 22 0 13 85 110 66 83 136 0 83 0 0 131 120 116 187 4 110 225 0 0 168 341 46 0 63 67 131 0 256 27 238 595 0 0 0 46 67 0 105 128 0 0 107 146 0 310 9 0 41 42 106 76 111 0 25 34 63 43 10 0 114 310 538 172 40 0 249 13 22 98 0 132 212 0 1 0 0 147 169 35 143 0 64 0 248 65 55 33 14 58 114 179 0 47 485 126 605 0 11 93 0 0 0 0 13 336 0 0 0 299 118 0 32 0 65 413 11 81 557 4 64 0 75 137 250 0 132 0 0 0 142 4 73 28 270 39 0 35 45 143 71 126 0 46 0 117 0 37 5 0 161 0 263 310 71 132 62 68 0 8 153 69 101 90 19 7 0 33 0 138 349 0 263 309 283 0 46 17 0 0 271 20 82 62 0 0 292 260 48 71 0 0 110 64 0 153 239 142 0 0 87 76 67 22 0 0 0 0 0 84 0 41 0 324 15 0 24 83 69 0 10 226 0 111 0 0 27 13 81 0 138 72 8 182 151 131 17 81 188 200 0 0 184 0 86 8 169 264 140 169 0 0 0 0 49 86 0 0 172 166 0 0 42 142 0 3 0 692 0 68 45 11 27 67 137 77 40 148 72 243 172 87 0 0 187 0 0 194 0 46 30 79 21 613 0 353 0 84 170 76 73 6 275 648 55 0 68 0 16 169 73 0 66 0 24 0 526 272 162 23 2 0 136 176 85 14 114 7 306 266 35 0 0 191 312 22 0 63 0 15 323 0 0 74 48 27 12 32 713 203 0 19 60 375 106 0 302 13 688 0 0 43 194 139 0 147 0 275 0 0 41 252 53 24 0 240 0 69 48 27 60 187 64 33 0 151 42 0 116 72 32 152 142 146 0 85 0 3 122 27 503 70 0 0 118 108 0 118 57 64 161 50 0 10 189 281 0 0 1 294 29 0 21 189 0 89 7 88 14 0 0 19 79 13 120 204 0 23 118 0 154 38 187 353 0 0 125 0 16 72 60 66 0 62 288 351 0 83 58 0 47 82 78 32 515 63 163 278 208 0 92 0 58 163 66 296 0 87 285 74 0 61 66 57 101 41 0 186 210 0 26 616 159 0 0 13 605 35 138 0 250 0 23 175 0 65 258 0 30 0 0 83 0 20 0 0 78 0 47 0 0 31 266 237 0 101 65 25 34 154 309 17 18 0 0 0 21 0 14 0 163 79 0 0 0 1 0 8 168 0 0 0 47 0 135 29 0 137 0 22 83 97 145 0 53 38 254 0 0 229 58 102 251 0 0 42 0 160 0 32 0 0 0 63 3 68 290 0 22 0 0 6 164 0 98 30 0 144 12 0 0 207 2 0 62 0 59 20 75 0 13 213 271 0 205 70 0 30 0 0 83 108 0 115 0 111 0 0 0 107 279 0 34 153 64 0 128 93 0 229 64 124 97 50 375 45 41 143 0 30 137 89 266 0 97 91 28 0 0 306 4 46 69 581 15 19 98 20 0 87 341 31 0 0 0 0 3 76 129 0 125 44 26 0 0 87 17 10 79 293 0 110 0 30 121 109 121 682 49 0 0 0 275 340 1 91 37 66 79 28 0 74 63 149 49 0 84 0 2 0 46 37 0 0 16 74 25 19 448 164 10 0 0 209 0 0 0 2 0 94 279 42 0 3 69 108 9 26 185 0 383 0 0 22 0 60 30 61 0 30 0 68 83 0 51 0 1 106 1 77 0 127 16 55 71 288 0 73 0 74 0 232 0 186 32 3 0 0 136 0 115 258 16 0 206 21 7 0 0 0 0 0 195 334 53 11 0 20 30 0 87 0 0 45 53 78 0 0 55 163 87 86 17 27 0 0 0 101 18 32 0 0 196 131 236 30 169 99 122 27 144 630 207 0 49 2 0 29 0 100 50 76 103 81 43 170 0 30 0 258 42 0 20 0 0 0 15 168 321 111 16 123 92 0 184 52 338 0 0 0 0 0 0 184 25 0 22 0 241 142 0 65 0 79 4 11 0 147 22 0 123 144 48 83 221 49 39 141 0 0 156 30 144 0 0 52 15 88 145 82 0 232 0 0 8 56 97 69 0 170 168 25 95 328 10 7 0 156 0 166 0 0 45 356 14 35 526 79 0 0 39 244 81 0 0 32 728 57 40 186 0 0 0 72 10 150 84 98 0 0 0 43 0 179 28 82 0 102 0 0 0 192 0 73 104 0 75 80 139 0 42 14 14 39 46 308 141 53 0 72 450 73 242 10 0 29 7 39 289 8 0 0 4 116 0 75 117 74 13 35 81 0 97 17 27 46 105 34 228 18 45 227 331 71 12 0 62 89 23 0 55 7 0 110 6 74 145 43 0 0 0 0 297 0 18 150 8 0 0 0 230 34 0 36 174 0 26 253 280 39 246 69 244 0 0 21 9 44 29 44 97 0 80 92 102 241 164 0 15 46 61 66 0 24 7 157 0 136 11 1 0 92 0 63 160 111 25 257 0 97 86 0 0 0 0 93 0 173 19 4 38 0 352 74 213 80 0 0 55 253 0 66 155 208 0 0 0 0 121 214 0 0 0 84 0 0 30 0 252 43 81 110 165 33 0 0 0 0 0 244 2 0 0 180 29 137 266 16 234 298 0 50 19 320 61 0 29 0 53 0 12 0 0 0 0 268 53 11 0 26 206 66 22 4 6 97 31 9 72 36 0 0 0 71 150 0 171 94 157 0 157 198 70 37 60 0 0 76 56 1 62 86 96 0 12 92 128 0 76 0 0 448 39 340 0 0 100 80 7 57 157 0 3 29 108 0 0 1 0 0 152 198 145 74 186 14 0 270 0 33 43 0 86 106 4 38 199 73 172 177 20 44 13 41 77 0 36 7 0 139 0 0 102 32 162 2 5 25 0 62 121 41 0 15 193 275 37 0 0 0 0 3 10 45 206 166 44 105 83 0 220 0 228 274 128 75 0 0 295 203 201 311 0 698 15 56 147 89 97 0 0 0 31 3 13 21 190 35 0 87 0 0 0 0 107 0 221 290 0 26 7 0 221 74 19 27 0 82 33 0 0 211 56 34 317 2 22 0 88 682 131 28 0 94 69 0 0 11 96 251 5 58 0 36 275 18 404 0 197 79 220 143 103 56 250 0 352 150 142 186 153 0 252 262 530 0 130 226 20 76 56 8 80 35 85 191 4 0 104 8 0 11 72 22 89 35 241 21 122 545 311 64 199 0 269 94 81 0 187 0 247 604 0 0 48 117 7 26 191 0 510 35 0 351 259 56 376 29 273 0 86 41 22 121 7 289 206 0 82 107 43 51 8 45 190 88 0 242 321 0 98 151 175 168 305 0 43 272 77 64 113 0 113 133 30 0 44 724 32 0 0 58 19 26 0 0 111 251 159 0 104 0 12 183 33 0 0 202 237 0 0 3 20 0 50 157 0 32 66 15 88 35 0 217 55 159 58 96 0 0 152 101 81 0 324 14 50 193 0 66 0 431 347 0 192 85 232 534 0 71 46 19 243 53 0 206 0 3 0 24 455 16 19 132 0 251 0 199 3 0 222 91 161 88 97 63 188 73 14 382 61 0 1 0 20 202 615 46 184 587 77 90 69 125 98 0 156 47 126 0 0 107 322 13 50 192 268 0 0 0 0 0 78 15 80 34 333 93 0 717 16 8 0 52 0 0 23 0 46 0 164 200 30 10 0 199 595 0 264 4 13 0 32 22 18 46 56 27 94 107 134 59 333 57 0 124 39 0 0 86 27 11 3 115 67 171 0 96 137 39 0 31 0 31 3 52 113 0 234 126 0 13 202 0 185 170 83 0 44 16 336 32 200 33 90 536 54 49 0 73 180 77 95 5 39 221 37 30 40 103 90 0 359 16 43 0 424 211 0 118 30 16 21 45 35 37 597 83 36 243 0 106 0 2 0 51 20 47 0 0 199 5 303 140 9 0 136 285 206 41 129 76 292 0 44 162 31 96 0 24 0 0 297 155 0 100 70 307 81 0 0 50 158 0 132 716 0 31 34 0 165 6 49 45 0 42 57 0 89 97 0 15 53 125 9 46 0 12 0 220 0 0 256 0 23 0 122 0 93 0 0 0 437 0 0 47 96 0 118 0 0 0 279 17 273 90 263 23 8 35 86 0 268 250 94 0 135 201 62 0 21 347 0 186 592 198 112 144 144 0 209 334 17 190 96 17 44 323 0 0 0 83 0 32 178 0 0 0 49 83 86 148 133 32 126 0 198 0 0 141 0 0 42 200 72 66 35 112 0 338 0 73 2 0 0 0 112 347 212 137 168 84 0 0 0 13 0 4 0 123 5 44 93 128 117 0 107 286 153 0 24 5 0 0 0 0 176 272 89 7 0 33 0 133 252 81 293 43 0 628 198 0 459 115 0 40 0 10 33 15 0 53 35 32 2 652 254 0 69 32 226 22 0 51 0 17 66 157 127 243 38 32 182 303 159 0 12 208 7 0 0 5 48 46 66 102 111 257 44 33 149 9 218 108 14 145 85 33 91 0 0 237 57 0 0 112 189 56 0 20 342 89 164 456 47 0 0 0 178 311 168 93 0 110 2 0 0 431 99 263 25 0 9 90 0 0 157 74 303 135 0 21 33 8 181 80 0 278 30 0 577 70 0 0 55 68 35 0 0 69 241 72 0 0 79 254 227 337 127 27 0 344 36 16 0 17 1 0 185 25 0 527 0 75 0 50 88 298 71 0 269 0 42 148 7 0 241 95 0 0 253 182 123 54 9 67 0 116 261 301 13 0 22 80 0 0 1 0 164 0 0 0 30 89 0 15 0 23 0 56 35 193 30 98 46 59 260 256 198 0 55 39 0 0 0 279 66 85 96 94 27 0 217 0 301 0 0 75 0 382 43 115 0 1 235 257 34 0 217 59 232 64 0 16 0 132 272 32 10 60 160 103 84 0 230 153 125 439 208 0 166 0 82 28 0 182 143 38 8 54 76 26 9 26 189 70 83 4 44 91 252 200 0 479 0 0 17 65 24 0 4 51 121 50 0 0 63 64 96 18 30 128 15 65 0 198 0 105 209 75 108 546 0 72 370 345 211 372 25 111 0 42 40 0 0 197 106 0 0 0 99 98 26 110 27 79 0 194 137 6 5 0 255 10 184 9 0 17 0 0 278 76 158 153 67 41 690 133 0 31 74 75 150 0 98 0 21 105 56 94 27 109 168 111 116 24 72 112 0 0 124 0 0 0 44 172 67 93 0 130 0 130 76 0 0 27 0 362 95 49 50 193 109 22 0 59 0 20 166 42 0 0 100 0 0 237 0 0 0 155 0 2 0 0 262 93 99 52 111 33 109 13 309 80 0 25 594 83 67 0 250 0 256 246 0 104 0 41 55 0 10 0 28 0 0 32 208 23 36 179 0 205 9 337 114 213 352 0 77 60 41 67 165 200 0 104 30 355 10 237 49 2 0 353 0 142 161 291 24 0 0 272 258 316 153 170 0 7 173 2 441 0 201 9 0 14 86 101 0 263 100 32 0 240 190 0 0 1 214 96 106 2 4 343 0 434 58 375 0 140 84 0 370 122 0 0 0 44 0 0 85 44 2 418 0 97 2 3 16 41 0 245 150 13 0 171 0 142 192 0 0 0 32 46 142 88 52 0 61 86 128 120 97 126 210 134 0 211 9 0 89 0 447 37 0 83 141 61 0 27 28 48 671 0 73 79 75 0 51 0 705 229 0 0 7 132 0 158 201 0 60 257 69 35 283 83 37 27 39 195 432 60 258 0 60 155 460 0 219 142 235 125 0 0 463 316 0 0 9 0 0 275 239 79 719 0 44 0 0 184 186 27 148 85 102 609 116 0 0 161 0 71 16 130 0 15 0 430 466 310 30 21 0 0 221 0 84 48 0 0 634 338 74 18 0 5 43 38 57 260 115 59 371 281 236 0 96 83 195 86 18 0 0 0 313 101 64 0 262 83 7 0 35 473 0 90 0 0 2 171 103 0 11 12 68 726 29 103 32 12 123 117 10 292 171 0 3 0 0 270 10 62 121 256 127 0 183 0 0 214 276 83 0 235 188 0 305 212 379 243 180 87 0 0 57 0 17 68 0 154 0 12 254 0 236 0 6 0 211 19 46 181 99 43 570 241 199 0 0 0 49 128 13 12 88 18 0 32 134 110 8 14 5 191 138 278 56 65 0 191 0 51 0 224 67 34 159 3 10 82 15 38 294 0 0 257 59 149 337 22 0 135 82 0 243 20 25 28 41 5 0 248 185 259 0 14 128 90 76 137 0 0 98 0 0 26 34 0 8 172 0 215 19 0 0 0 266 15 61 353 17 0 0 58 0 14 158 88 14 45 0 0 553 207 57 69 88 50 142 392 0 134 43 261 0 0 0 0 283 0 76 170 42 90 0 0 0 83 0 45 0 68 8 66 6 223 0 305 53 0 0 28 369 113 294 0 72 72 0 19 0 0 138 33 56 50 6 87 144 287 65 0 0 0 0 228 23 0 0 0 175 0 92 50 0 53 0 0 51 33 44 65 0 248 329 376 42 188 0 0 216 31 4 116 235 188 0 24 0 13 1 0 0 6 47 0 29 0 13 0 91 0 92 229 0 358 0 153 61 64 258 70 179 92 158 0 24 0 290 9 123 7 0 79 71 213 0 0 39 72 47 3 0 14 123 543 124 87 129 27 273 154 557 0 26 72 175 59 11 25 31 0 264 111 25 0 46 38 0 152 5 0 0 31 125 24 0 23 0 0 0 494 0 6 0 49 49 77 135 233 0 259 0 320 208 411 186 0 34 172 0 199 0 0 49 35 4 206 91 0 57 25 141 119 163 0 105 0 0 244 153 236 76 60 203 81 44 0 98 33 175 0 0 0 0 46 29 185 8 10 174 0 25 87 484 40 48 0 0 236 151 15 174 253 0 0 520 0 150 44 77 272 7 5 19 180 0 103 101 55 216 0 2 31 2 3 0 0 0 34 0 39 0 30 0 93 0 220 0 51 0 0 268 0 39 95 0 119 0 41 22 0 0 76 210 165 42 562 186 26 202 198 611 0 0 266 16 6 143 239 32 22 0 236 0 34 372 31 9 244 0 0 115 106 55 0 268 0 0 0 0 217 291 0 34 219 253 75 52 16 206 0 215 22 0 0 0 37 0 0 39 58 35 8 253 27 59 47 0 0 0 3 0 0 166 0 16 0 0 295 6 13 0 68 154 38 20 35 299 188 0 159 66 0 59 0 262 0 0 197 164 75 0 32 124 45 267 47 138 12 199 176 9 138 77 50 139 59 102 22 53 45 59 0 101 0 0 256 53 0 0 30 16 80 0 15 242 0 74 157 0 0 0 0 0 0 0 39 0 0 187 0 122 136 738 18 0 6 0 0 180 70 181 22 222 47 84 166 167 0 1 250 115 199 77 127 41 57 0 0 241 104 55 181 101 0 41 76 0 121 24 0 0 230 0 113 0 0 35 26 49 0 54 128 22 0 166 0 0 57 34 0 0 12 0 59 120 44 20 192 71 0 152 9 111 0 0 0 132 0 2 0 0 224 208 369 136 0 27 158 2 396 0 0 732 135 0 276 0 0 0 18 177 0 67 317 63 0 96 40 228 0 582 109 0 22 442 10 0 138 14 24 0 42 83 0 82 8 0 125 156 0 71 14 541 72 132 0 612 346 0 179 19 0 45 46 0 96 29 17 0 410 18 0 0 468 0 0 0 98 31 57 101 40 0 0 0 166 375 23 74 0 40 148 0 82 32 83 0 33 0 285 0 178 0 68 51 275 87 74 49 0 483 26 0 0 0 229 112 0 146 0 0 55 95 200 73 141 298 0 88 0 37 0 328 96 27 161 11 5 212 310 0 136 68 292 22 0 192 104 219 128 0 189 12 61 0 4 147 68 13 0 152 0 155 20 0 16 0 0 458 0 0 52 271 34 277 258 0 3 128 95 78 83 0 12 70 0 135 277 55 103 0 31 178 0 29 0 114 273 60 55 547 98 111 0 168 34 272 9 59 76 51 128 49 25 300 115 49 18 32 74 0 0 32 1 23 129 0 0 263 0 119 256 0 223 0 364 92 408 0 47 36 0 262 708 37 0 0 67 0 32 86 0 148 114 135 68 123 0 252 0 191 0 0 4 36 7 51 1 253 0 144 9 39 3 167 0 83 38 283 715 219 0 94 0 0 0 0 297 25 0 0 68 8 0 0 40 64 267 15 0 196 196 0 306 0 23 79 32 2 177 68 113 0 0 133 74 302 0 24 36 272 269 404 26 254 36 41 14 1 0 56 0 0 143 0 9 45 88 193 0 21 69 69 33 0 114 0 17 17 129 13 117 35 121 100 137 0 0 79 293 83 18 0 0 0 284 18 46 0 38 265 12 0 0 0 149 0 6 361 2 262 37 168 37 0 249 0 173 50 0 139 27 0 87 0 0 0 492 101 61 214 22 0 58 57 491 24 68 38 712 0 0 165 0 46 0 111 38 278 0 0 0 2 0 10 319 0 71 128 99 15 108 183 130 229 308 169 0 295 2 9 222 191 33 0 337 112 0 0 10 109 121 0 10 81 0 259 118 155 192 33 13 310 77 0 0 0 143 45 98 308 178 82 234 11 26 0 65 293 0 41 0 738 0 0 0 384 72 0 15 36 264 150 0 167 425 1 0 0 0 0 247 58 111 0 65 13 0 138 495 0 161 0 216 228 61 0 0 18 167 324 0 121 36 11 0 0 218 0 128 353 138 234 175 36 22 53 0 122 8 89 17 155 0 207 72 53 0 28 0 0 0 0 1 141 34 35 86 17 87 19 0 42 106 0 327 0 188 86 127 105 191 0 0 34 0 85 14 54 0 35 0 111 32 64 107 165 93 91 32 0 58 30 0 0 86 90 0 0 0 16 98 92 524 240 0 134 92 0 0 63 258 0 137 227 1 45 0 5 21 155 131 60 149 72 36 99 198 0 0 111 0 6 0 0 50 145 146 152 0 253 0 85 17 305 174 83 38 0 211 34 0 123 134 0 144 51 88 185 95 93 13 214 12 224 76 153 32 62 35 77 0 9 0 0 245 0 0 0 62 61 0 21 45 0 0 0 128 29 0 114 0 240 335 62 252 322 221 0 247 0 6 0 0 0 36 12 0 71 202 0 0 41 210 349 59 0 479 38 0 49 22 0 60 155 312 0 27 90 0 281 0 37 72 0 98 285 105 109 139 0 329 11 0 736 0 0 172 6 134 0 0 0 22 347 0 0 8 73 252 0 0 58 53 662 54 503 182 0 0 65 120 0 215 57 0 122 0 150 78 100 64 11 144 0 0 64 0 0 66 262 0 222 31 0 76 25 47 0 209 8 0 141 73 6 0 0 0 59 42 0 51 0 64 335 0 168 69 112 82 45 36 15 7 189 0 0 125 5 0 120 678 179 131 109 0 0 46 172 0 67 26 368 337 57 94 86 6 87 0 243 325 0 38 15 277 0 0 8 110 4 0 20 105 0 242 26 0 0 67 102 0 0 0 0 1 33 0 95 86 144 0 270 242 0 89 227 0 256 213 374 20 192 0 17 0 0 0 219 110 73 185 0 36 19 75 146 54 40 55 99 72 0 0 1 0 0 11 0 0 67 0 130 14 55 260 0 0 0 74 22 107 0 272 182 45 35 404 8 0 69 37 0 180 32 28 257 247 282 311 88 5 72 88 106 0 0 255 0 223 376 198 76 91 9 47 130 42 88 362 140 128 22 99 15 94 153 0 289 0 36 137 110 270 2 11 45 0 0 27 102 5 35 0 707 192 22 89 260 42 185 0 0 0 0 9 18 10 0 95 138 255 50 0 89 0 64 211 78 49 263 133 21 0 0 61 254 0 79 0 373 37 0 4 1 0 138 0 0 17 252 26 611 34 0 91 0 720 261 170 16 172 266 106 54 95 41 0 336 29 165 0 74 25 0 0 17 293 238 0 88 297 96 0 64 69 52 0 495 28 23 0 297 145 74 288 0 0 17 11 13 0 0 172 24 50 0 194 2 0 573 0 341 239 0 100 64 72 83 282 184 78 62 105 113 78 52 0 32 574 0 0 0 41 0 0 35 177 0 0 0 0 0 20 0 0 0 0 0 26 166 87 0 309 0 50 476 115 0 0 0 57 51 732 0 166 63 17 283 31 57 56 224 0 331 148 95 64 15 0 35 66 170 0 17 171 0 18 78 87 0 86 0 0 147 0 0 23 0 0 213 148 0 106 66 167 229 0 0 0 51 0 17 15 10 52 2 0 189 206 18 286 0 2 45 142 44 10 45 0 0 0 0 265 0 90 0 104 111 21 0 0 147 140 324 58 0 75 27 0 44 0 52 75 41 5 124 0 81 58 13 18 0 81 0 683 244 37 32 173 65 146 10 33 206 82 0 6 129 0 254 63 46 11 0 293 492 52 100 60 153 323 453 0 392 57 45 189 20 30 295 9 24 513 75 0 87 53 90 226 0 90 0 94 0 0 0 84 144 15 0 59 26 0 21 30 0 147 88 192 28 162 700 0 0 316 52 48 127 133 291 74 153 200 0 191 0 130 0 53 0 0 7 167 0 717 18 0 0 0 148 91 324 0 43 0 31 93 0 177 337 102 0 291 67 128 238 113 2 13 0 59 720 0 83 263 17 104 0 135 0 73 181 277 141 75 8 365 0 714 30 0 0 16 14 395 110 316 512 0 11 248 0 17 0 0 0 115 0 55 337 168 610 0 0 24 63 0 229 71 148 33 0 43 143 0 56 411 162 0 0 102 0 18 0 88 66 189 74 0 0 0 183 21 0 12 2 36 376 0 388 109 54 247 107 281 138 53 54 27 470 0 148 0 150 36 54 0 154 23 0 24 67 0 173 249 9 45 328 280 82 237 51 73 500 0 22 60 48 157 0 30 76 165 451 0 74 85 61 41 18 659 0 47 0 466 211 71 183 0 0 286 68 257 0 73 0 93 13 0 0 67 135 0 69 42 138 67 108 61 127 0 0 74 0 258 0 13 554 117 0 31 204 0 0 0 67 0 131 106 0 0 32 188 139 0 131 0 0 568 0 78 35 0 48 138 0 0 25 151 0 0 0 152 26 366 55 178 104 22 217 153 0 20 0 0 0 121 62 131 0 5 0 0 78 0 122 0 0 87 61 73 676 0 35 22 91 51 71 62 79 229 17 256 0 317 266 6 0 460 24 0 0 16 55 131 155 184 174 37 17 3 75 21 38 126 0 0 165 31 0 0 243 176 11 184 291 22 51 162 25 24 36 138 206 257 34 83 494 260 74 0 293 73 0 23 278 83 15 0 65 0 0 0 0 42 67 0 14 0 51 68 42 108 161 0 0 0 57 118 0 155 199 0 0 0 104 30 104 20 423 79 7 179 0 95 79 122 139 83 15 96 259 196 0 0 22 15 8 0 247 0 186 0 274 0 0 100 75 27 0 31 204 10 11 75 278 11 33 0 222 0 0 5 55 186 30 83 0 279 65 0 0 615 170 146 0 0 132 29 136 29 99 0 100 497 19 70 0 0 4 81 0 179 191 0 0 75 14 103 159 0 60 0 85 80 0 0 158 19 85 10 56 217 0 38 53 0 18 281 223 21 97 0 0 0 0 258 265 0 0 0 9 0 0 0 528 0 296 89 113 9 71 63 51 335 82 77 20 111 0 122 297 2 60 50 37 53 26 0 0 42 0 0 167 15 55 0 132 134 0 45 47 48 125 85 0 0 44 0 29 101 146 0 7 76 132 0 155 0 46 0 0 0 180 284 283 78 128 123 0 0 67 63 88 133 0 0 62 101 0 102 0 194 77 0 0 17 0 302 0 250 0 142 174 0 0 47 90 0 28 58 50 36 0 84 4 32 44 0 129 112 233 73 361 0 0 12 23 16 0 0 0 310 76 111 280 196 12 0 100 0 0 107 0 153 16 0 27 242 0 68 89 310 89 0 27 97 321 150 117 7 57 199 34 40 0 101 58 0 0 25 60 0 180 0 28 251 471 310 202 19 1 64 0 0 96 53 39 215 20 49 94 47 32 0 76 95 44 0 53 0 71 50 43 600 0 0 143 0 71 33 140 0 47 0 0 28 186 183 63 0 55 116 0 94 297 87 102 0 0 0 100 0 289 0 79 28 76 4 86 0 125 0 0 51 16 65 154 28 0 80 17 428 100 51 88 25 20 95 0 77 24 25 0 276 59 0 0 33 0 0 146 60 68 0 13 11 145 32 0 5 68 0 207 0 0 102 269 202 0 0 82 0 102 0 235 0 33 0 32 74 36 83 43 33 0 107 0 0 174 71 0 37 66 0 79 53 35 0 50 0 5 54 72 105 344 51 98 248 206 60 471 109 54 228 213 68 78 22 38 56 52 0 479 0 150 53 192 521 0 93 382 0 76 116 0 0 0 217 83 163 6 8 0 3 192 189 145 0 149 14 0 31 15 162 24 92 57 132 98 115 42 267 54 430 348 0 135 17 0 469 132 204 1 0 161 247 14 334 171 0 329 0 0 364 52 192 40 84 256 56 161 32 0 41 0 2 321 0 83 83 315 93 101 0 133 542 0 126 0 46 15 21 8 90 262 77 0 0 615 0 94 358 199 149 0 0 129 219 10 62 0 0 0 480 15 29 0 0 70 40 205 237 57 182 0 270 149 0 84 162 0 0 0 166 0 0 0 469 92 0 5 103 0 181 522 0 65 109 72 0 19 0 207 62 0 130 32 8 1 0 82 147 0 92 6 251 131 62 70 0 0 0 0 0 0 37 0 118 67 139 49 0 0 10 257 0 36 0 0 0 6 248 146 39 0 0 195 74 225 0 87 21 79 0 0 278 0 73 0 38 0 23 141 76 667 36 0 0 82 0 132 19 94 0 223 32 0 64 36 0 92 25 186 271 345 93 0 111 57 240 0 38 0 158 356 0 259 0 50 0 0 0 32 0 143 203 120 0 0 87 46 31 11 7 117 63 90 144 0 0 75 132 0 147 0 24 86 71 176 21 85 99 301 93 24 0 264 11 23 20 0 9 660 90 487 308 0 93 80 86 117 51 44 0 342 0 6 89 0 271 258 280 0 0 158 81 205 352 55 77 250 99 0 81 204 445 0 20 30 0 0 0 0 24 236 93 0 44 63 28 174 3 0 126 20 36 94 318 554 0 0 229 226 110 242 11 0 57 249 201 71 90 46 26 132 0 0 145 139 58 121 0 12 0 7 46 73 0 0 0 253 56 191 0 18 130 0 123 1 3 322 16 91 94 74 205 57 134 335 88 0 42 0 95 0 0 0 0 0 43 0 539 0 0 258 231 24 102 513 0 78 0 0 56 156 31 93 0 148 468 0 18 0 43 0 197 165 0 115 156 104 35 115 0 0 68 5 118 12 0 119 0 0 107 125 0 135 33 0 72 0 25 0 48 22 0 0 0 0 144 0 69 73 175 34 57 93 8 118 262 0 0 4 94 168 79 22 73 59 22 34 123 0 48 71 55 81 0 48 186 245 0 0 0 2 0 64 253 29 183 42 166 0 358 30 218 298 8 0 0 195 39 474 0 63 0 175 31 0 40 15 12 160 0 118 30 76 14 207 5 243 54 161 184 0 76 631 7 9 337 97 9 0 44 0 0 0 59 245 0 28 0 98 0 0 31 0 19 0 0 0 22 148 251 0 54 201 65 32 90 24 0 487 262 18 0 295 83 94 131 154 136 34 0 101 327 129 0 0 190 120 0 246 87 0 40 58 91 200 0 30 37 0 152 0 15 81 20 194 0 6 5 90 28 28 84 114 86 27 23 113 15 158 6 39 589 0 175 0 138 0 0 150 48 46 167 0 121 302 57 87 98 303 0 166 98 0 12 112 18 39 2 268 207 0 45 77 48 167 0 0 79 84 63 0 0 0 140 0 493 0 0 3 182 447 72 45 0 32 0 0 86 157 179 64 0 235 0 0 0 23 50 167 255 0 201 52 8 0 46 350 54 29 357 188 493 152 213 1 0 61 235 74 0 88 65 0 194 325 35 0 50 0 10 77 168 0 20 33 115 135 0 0 0 85 0 23 0 15 0 140 0 65 0 82 32 0 182 0 103 4 0 79 0 215 130 42 95 223 122 239 0 0 45 12 274 0 106 87 134 87 2 6 15 0 295 137 253 241 4 402 120 0 6 5 94 90 0 46 61 118 279 182 89 55 0 0 0 201 541 22 139 0 233 31 0 158 91 183 149 0 0 69 120 0 4 75 65 0 0 0 0 115 0 242 0 50 36 160 425 73 90 203 150 164 36 0 70 0 0 245 203 39 203 67 0 24 565 66 156 0 246 301 0 709 0 0 0 28 309 4 0 24 0 0 159 555 87 12 48 92 199 249 0 7 0 190 135 392 114 19 0 15 0 8 156 0 0 21 20 37 0 0 50 0 1 11 0 152 0 6 0 54 188 94 0 213 66 91 0 23 0 18 83 0 54 19 0 269 55 0 50 248 17 266 119 184 262 0 16 0 0 269 31 163 716 24 0 22 185 83 0 0 0 259 0 0 0 139 72 193 144 11 0 138 17 0 0 7 319 0 0 11 59 0 145 0 26 0 0 69 27 0 192 171 0 152 315 41 0 73 12 625 45 38 15 166 14 0 176 63 71 584 405 67 1 13 105 413 43 13 0 52 0 6 0 50 26 32 95 7 0 0 237 267 34 36 98 60 0 214 40 65 0 100 207 6 0 142 77 0 60 0 11 249 46 48 204 25 1 125 0 69 0 74 40 0 0 0 0 18 49 0 217 0 50 45 0 0 316 0 29 0 0 0 119 71 71 112 0 263 0 0 31 71 63 52 0 3 100 0 15 0 208 86 24 0 248 52 0 258 96 0 19 0 83 52 227 0 0 172 28 33 0 0 0 198 0 46 331 0 271 14 0 157 24 0 291 0 0 0 65 0 116 2 256 45 81 18 85 318 0 166 57 0 232 0 38 70 534 0 0 8 0 227 57 0 147 0 0 96 45 58 0 20 164 140 61 0 0 293 293 319 56 140 62 0 158 0 0 127 63 153 0 0 32 0 0 46 174 303 0 184 0 195 0 0 0 0 139 100 38 0 302 0 24 48 59 134 132 0 88 0 69 216 19 126 0 0 0 0 46 0 310 120 314 60 639 471 297 170 91 325 77 0 46 133 0 0 0 0 0 202 63 161 50 182 317 556 71 5 0 39 17 298 115 0 40 0 89 725 100 674 40 0 170 152 43 33 335 65 138 0 47 0 180 0 175 0 103 37 0 29 6 0 159 107 64 0 298 69 0 0 87 29 26 0 98 96 0 107 71 256 140 128 20 0 710 43 258 116 0 11 297 0 207 20 0 206 245 583 61 0 0 179 0 0 32 144 93 0 101 0 156 0 42 28 198 0 178 0 227 222 3 0 0 35 0 61 0 0 54 0 53 139 19 35 0 0 132 9 271 0 0 40 9 171 6 61 2 115 109 623 67 0 0 0 0 99 0 0 173 9 0 15 243 127 14 142 60 11 20 74 0 209 601 0 230 85 258 231 0 76 90 0 79 0 102 0 9 34 73 124 56 50 38 124 45 380 59 0 74 7 94 171 8 252 97 326 0 0 13 0 0 35 179 215 341 0 82 107 255 0 175 8 190 102 11 0 149 52 50 215 166 170 40 72 1 658 34 199 107 114 47 0 83 171 143 65 52 176 595 0 0 47 698 60 116 255 102 123 55 40 0 138 197 9 113 33 2 251 157 30 18 0 13 42 243 159 13 109 71 351 63 256 0 169 80 0 183 280 241 333 0 281 81 3 8 56 0 111 54 46 0 39 26 0 468 41 167 0 0 4 92 22 0 0 77 53 0 98 85 62 0 172 230 0 21 13 0 34 0 134 0 104 0 110 0 186 124 10 101 0 4 85 18 54 35 24 433 103 7 0 152 9 18 57 96 0 322 40 0 166 0 0 39 331 246 84 9 141 0 41 0 30 195 0 63 80 0 0 0 0 172 204 41 99 0 0 65 0 104 0 95 20 9 0 0 0 4 33 55 71 180 49 0 0 18 343 118 353 49 9 0 113 0 20 164 248 141 41 0 52 236 82 49 154 204 45 0 0 95 178 244 40 245 0 0 0 192 0 160 94 0 0 0 0 84 0 38 4 48 464 0 119 46 10 0 173 0 80 384 0 313 9 13 0 271 0 0 8 1 37 174 22 32 0 0 0 59 264 41 0 695 23 0 395 0 178 0 0 0 170 0 303 0 92 0 127 26 60 0 0 23 309 3 7 164 5 126 90 126 102 360 8 69 368 0 0 288 0 0 260 6 0 46 196 0 146 170 53 17 0 194 0 0 119 0 0 265 33 102 270 0 0 63 0 0 0 0 0 113 201 69 44 0 206 183 12 39 159 25 131 735 29 0 0 34 17 204 33 20 19 189 98 0 63 213 155 45 23 21 264 42 0 60 0 0 44 0 51 109 200 175 272 33 85 8 0 0 0 23 0 45 33 133 341 0 710 0 14 42 16 70 0 86 72 75 132 168 171 0 313 182 25 0 181 1 142 49 0 27 254 252 3 135 85 66 60 0 105 295 190 0 51 247 9 174 0 0 511 638 0 0 12 25 0 2 65 211 338 34 8 0 0 332 0 0 0 72 58 78 25 75 4 97 23 78 0 0 0 0 489 96 242 31 0 0 348 165 21 32 419 0 98 36 125 0 0 0 0 49 39 0 0 0 5 0 105 20 44 0 69 14 104 71 25 0 0 8 0 71 467 0 187 0 256 32 238 127 0 16 46 0 158 0 287 77 181 27 117 1 8 57 0 166 32 464 0 0 83 40 0 51 119 49 0 86 39 302 46 0 97 176 309 75 61 63 169 227 0 10 179
-1 0 0 102 111 0 553 400 0 34 0 0 0 0 0 377 0 0 0 5 0 5 0 9 0 99 267 0 176 592 0 0 201 47 132 0 0 0 0 0 6 0 0 0 0 39 0 0 115 0 27 0 0 63 339 0 0 61 0 0 220 0 0 110 0 0 0 2 184 476 33 9 0 0 258 0 0 0 0 0 0 0 0 41 66 0 0 502 0 0 0 445 96 8 0 0 29 117 0 72 0 43 149 0 112 0 36 75 0 0 0 620 0 156 0 50 150 384 0 2 0 0 0 0 0 0 0 0 29 0 0 141 300 43 44 0 57 0 13 136 0 0 0 616 0 28 2 0 116 0 121 0 69 62 0 0 0 0 539 2 0 0 0 52 0 0 74 174 281 0 0 15 496 85 0 0 133 373 343 0 0 0 0 0 297 0 21 0 0 0 0 0 14 0 0 0 0 0 85 255 126 0 0 0 122 0 9 84 0 6 54 487 3 0 0 294 0 0 246 0 5 113 317 18 0 90 0 0 0 0 0 368 0 13 0 0 0 0 0 0 8 200 0 0 98 0 0 0 0 0 306 0 53 35 0 0 123 0 152 36 0 395 140 382 0 0 0 0 72 0 0 0 23 240 0 7 40 0 0 0 101 418 0 4 0 6 0 0 0 0 0 0 0 1 379 1 316 115 166 0 0 0 57 0 0 146 45 0 61 90 118 164 12 0 0 0 78 0 2 0 355 0 51 0 0 0 0 63 0 0 0 12 0 170 0 0 0 189 0 0 0 0 0 0 85 261 61 0 0 0 24 0 620 0 53 0 114 0 0 16 258 0 0 0 0 0 0 0 234 0 434 389 0 0 40 0 13 0 0 216 47 292 258 230 0 4 0 0 0 0 0 1 114 0 0 156 0 130 240 3 491 0 0 186 409 134 0 0 0 0 27 72 68 46 14 8 0 0 3 5 116 0 0 120 0 0 92 0 31 227 503 0 0 0 0 0 0 0 0 0 381 0 0 394 5 44 0 18 12 0 0 0 0 0 0 0 379 306 59 0 0 0 0 0 0 0 0 0 112 0 498 255 0 0 8 0 0 0 0 0 0 24 607 0 0 183 131 120 19 0 0 57 312 0 0 0 628 0 196 0 0 265 238 29 0 0 40 0 223 158 224 0 136 0 0 0 18 0 0 104 0 517 0 0 36 0 0 0 232 0 400 0 21 0 0 0 0 0 25 0 1 14 0 94 229 0 0 0 0 42 0 182 60 0 49 250 15 93 0 0 0 0 0 0 8 0 0 15 0 0 0 112 0 0 32 0 279 235 199 0 19 0 0 0 92 52 142 0 0 0 48 45 88 0 26 0 28 0 0 0 101 0 0 17 231 0 70 0 560 0 0 305 0 84 0 0 0 0 0 0 0 0 0 424 0 0 48 111 198 0 0 0 0 0 36 27 233 4 0 4 217 0 57 75 0 0 0 74 0 88 0 2 0 0 0 0 0 133 61 591 0 117 15 0 200 34 79 0 0 8 4 125 210 0 170 0 0 0 0 0 0 0 49 40 0 48 258 0 26 26 19 0 98 174 0 0 0 0 0 253 76 0 2 0 141 39 55 0 0 40 0 4 0 0 0 0 0 0 0 0 0 0 153 0 184 0 0 56 66 60 0 352 348 0 0 0 0 0 0 0 61 0 0 0 0 0 0 0 0 0 0 0 0 0 1 0 147 0 265 0 0 13 0 0 0 93 429 0 220 0 0 29 0 0 0 332 0 0 149 0 343 136 0 0 8 1 0 0 156 0 0 0 0 0 47 0 70 0 0 0 40 283 0 35 0 0 50 50 0 21 0 0 15 26 0 0 0 9 0 195 0 0 0 0 0 14 0 0 19 22 394 93 11 0 40 330 0 0 10 0 142 0 0 0 250 138 29 351 185 0 13 0 0 0 4 146 0 235 46 0 0 0 0 0 0 174 0 15 6 0 6 0 0 92 14 87 0 0 0 0 101 10 0 0 44 0 91 0 145 14 0 220 0 0 0 0 456 59 79 0 63 0 0 74 0 0 0 0 483 40 0 64 48 382 0 0 0 187 0 364 14 0 0 0 0 23 688 0 224 94 0 128 0 0 566 0 152 2 0 0 0 125 52 0 288 0 24 0 85 174 0 385 0 0 40 66 0 0 0 101 0 10 0 616 284 34 120 0 0 41 0 0 0 0 0 0 0 87 0 8 0 93 80 320 0 340 0 70 3 129 290 0 0 0 0 399 0 0 0 126 0 308 53 0 150 0 27 0 0 0 110 0 0 321 0 0 186 0 42 0 567 0 491 498 0 0 0 27 0 53 0 9 38 0 0 0 0 0 114 0 0 0 0 235 0 0 0 67 0 0 187 1 383 1 0 0 219 0 244 102 613 0 0 0 22 0 0 243 0 45 100 0 22 0 0 0 0 113 0 59 0 29 0 139 42 4 0 367 123 364 0 3 0 335 0 9 36 71 0 0 65 0 31 123 0 600 0 0 0 258 35 32 530 0 401 0 0 157 0 0 351 214 0 40 361 384 0 468 29 8 0 0 0 44 0 103 0 479 170 0 0 207 71 0 0 0 0 0 0 0 0 338 0 0 63 0 0 0 34 0 343 0 0 115 9 0 0 5 0 39 0 325 68 0 0 0 0 0 0 0 0 0 324 0 132 0 0 39 121 3 110 174 13 0 54 0 255 0 149 6 0 50 0 0 102 123 45 0 0 0 0 80 80 2 158 0 0 0 0 25 0 0 0 146 0 0 0 25 0 0 0 111 541 0 0 364 150 0 0 131 0 0 25 17 526 389 0 0 36 0 10 263 11 6 0 0 0 240 0 0 263 0 0 0 0 0 0 0 55 0 10 308 51 0 0 3 0 10 0 86 66 0 4 442 0 106 0 30 222 104 0 0 136 0 0 0 308 0 0 0 0 109 0 0 0 0 48 8 0 86 81 0 0 0 105 24 616 1 0 0 0 0 0 473 0 0 0 172 14 9 0 0 0 553 6 0 11 0 0 0 106 188 55 0 0 0 486 0 78 63 0 0 0 0 19 0 0 0 126 0 19 14 0 85 0 0 0 58 0 576 93 75 242 0 34 0 434 121 0 229 87 12 0 0 0 53 0 10 0 0 0 19 0 0 0 15 0 0 0 0 156 90 62 0 0 0 0 0 0 41 0 323 44 25 0 0 0 0 0 0 0 0 47 0 10 32 1 0 0 0 0 0 0 0 0 327 0 4 233 0 0 0 103 91 0 4 0 60 56 310 212 298 0 0 0 0 549 1 0 0 11 104 283 119 0 0 209 26 11 18 0 28 0 66 250 0 0 0 0 0 95 0 0 0 0 0 29 0 0 0 0 8 71 0 0 0 693 0 64 534 0 43 0 0 0 0 0 0 256 0 127 0 173 179 0 32 177 0 286 0 0 0 553 0 27 92 0 152 0 0 452 380 0 0 0 57 0 242 0 333 0 530 119 56 191 0 0 0 34 0 0 0 73 5 0 50 67 0 5 0 58 0 0 0 0 0 0 231 6 197 208 0 0 0 110 169 137 0 24 16 0 144 0 253 0 0 0 110 0 0 26 17 54 0 0 1 0 0 0 77 0 0 0 27 130 209 130 215 0 0 0 532 0 0 0 3 44 0 43 150 68 66 0 0 0 225 32 0 0 0 2 9 60 0 191 356 0 0 0 119 544 0 22 6 0 111 0 0 0 154 133 0 171 0 0 0 0 0 0 0 0 14 0 0 0 3 0 0 68 13 90 516 17 389 407 0 0 0 0 0 61 446 82 0 163 0 0 0 53 8 0 0 2 24 0 534 0 0 32 0 0 32 0 200 16 359 42 26 0 0 0 276 151 0 4 226 127 11 99 205 0 0 0 59 0 0 0 0 0 89 350 292 0 0 18 0 0 0 148 0 0 0 0 448 0 0 0 0 0 0 585 226 0 73 2 119 10 4 0 0 0 21 14 92 0 73 0 9 332 0 0 0 29 0 91 0 0 0 0 390 42 0 167 0 0 0 9 0 132 271 0 0 0 0 14 13 47 0 0 0 0 0 0 0 38 329 68 120 0 38 0 0 523 208 0 54 139 190 42 92 0 0 0 29 0 0 0 67 0 14 0 190 180 0 0 226 0 0 38 155 0 399 0 336 0 58 27 0 0 23 63 66 0 0 233 145 0 0 0 0 104 2 225 207 57 95 427 18 0 0 73 0 0 617 3 25 0 0 0 0 231 0 0 0 60 0 0 0 0 0 10 0 45 435 240 84 38 0 0 3 20 0 80 0 0 0 102 0 112 103 0 0 0 103 99 201 57 45 0 7 0 32 0 489 0 486 0 14 0 0 0 0 113 0 0 0 202 399 2 436 603 0 33 34 0 0 196 214 0 0 0 84 0 0 0 0 73 0 0 0 3 3 0 0 0 22 107 57 0 36 0 0 0 14 0 0 40 0 96 0 68 342 55 0 0 0 0 20 0 50 23 0 556 0 78 0 0 0 0 166 194 30 258 0 0 0 51 0 58 239 0 0 0 0 420 0 22 138 0 0 6 0 447 0 0 0 202 24 118 109 0 0 0 167 0 0 0 0 26 0 0 0 0 546 0 0 0 159 0 0 72 0 0 0 193 263 171 243 0 0 0 10 0 50 21 0 0 276 0 78 0 368 59 0 0 0 200 27 0 124 0 0 0 242 0 0 60 0 0 174 5 0 0 72 1 122 96 84 101 465 0 165 148 28 20 0 500 22 0 0 0 0 52 18 0 0 53 0 0 0 10 484 0 0 0 0 237 0 108 16 5 0 0 0 0 0 39 0 146 0 0 0 1 65 0 56 505 28 0 0 0 44 0 164 0 505 0 52 153 0 0 0 0 0 0 0 92 0 110 0 24 0 0 69 75 0 230 53 0 56 299 0 26 0 80 111 0 0 0 0 129 0 109 3 396 0 107 100 0 0 0 103 133 0 108 0 19 0 0 345 0 0 0 118 0 341 346 98 0 19 0 0 0 0 25 0 35 0 215 0 0 0 0 77 53 94 0 0 0 0 0 0 62 570 298 0 42 245 159 0 2 0 0 16 0 92 124 0 0 0 0 0 26 53 0 19 0 0 598 0 154 0 0 598 0 0 77 4 0 0 0 54 1 459 91 0 0 0 0 0 0 0 0 116 379 0 0 0 23 0 0 0 0 0 0 7 0 0 0 12 0 194 0 16 112 0 248 0 0 0 225 0 0 0 0 196 1 6 0 0 0 0 12 0 0 0 95 0 0 32 165 29 0 0 227 148 329 0 171 0 0 24 0 0 0 0 395 115 24 82 0 432 0 0 287 0 0 139 0 173 0 85 161 139 0 0 41 83 299 0 64 35 84 0 60 0 0 0 0 0 0 0 0 196 0 8 0 0 0 0 0 247 234 0 85 49 0 0 78 277 0 489 0 0 0 0 201 69 0 11 10 0 0 0 100 428 0 0 0 0 0 0 0 0 0 0 0 0 0 52 298 0 84 351 4 0 0 0 0 0 99 309 14 40 109 0 152 601 0 157 111 131 185 9 17 0 0 0 0 364 66 64 107 292 63 0 0 32 0 0 0 478 300 0 0 19 0 0 0 163 0 260 0 235 423 0 0 0 179 261 0 0 0 469 0 0 21 102 17 0 16 0 0 0 38 34 492 134 0 224 163 0 36 0 0 469 447 0 6 29 313 0 0 0 6 82 109 0 0 109 179 99 0 212 0 0 0 0 0 0 297 47 0 0 0 43 365 0 4 194 148 0 237 0 0 0 198 4 308 0 0 0 0 0 8 0 48 0 0 0 270 0 0 54 0 0 150 0 0 18 0 162 46 0 173 95 175 0 41 97 57 29 0 38 72 0 0 0 5 121 0 0 0 0 0 0 0 0 0 68 35 0 0 0 230 39 0 11 0 0 0 36 0 0 0 0 0 49 4 0 447 0 0 0 306 9 205 83 45 197 0 0 294 40 0 447 0 16 0 73 0 606 0 0 0 0 407 190 258 2 1 8 0 0 144 0 0 59 0 9 0 22 0 537 135 0 0 480 240 0 221 0 0 0 0 23 0 208 53 85 693 6 0 0 0 0 0 67 0 214 364 0 0 0 164 213 0 0 0 0 0 0 0 19 0 0 0 675 0 0 56 48 0 2 7 0 0 119 0 0 226 0 0 0 435 54 0 62 282 0 18 133 204 451 0 0 29 8 21 4 34 510 428 612 0 0 0 0 0 153 67 0 196 0 0 0 245 127 0 0 0 147 0 191 20 4 0 195 0 93 0 29 60 17 537 5 47 0 92 37 0 353 0 121 122 0 0 0 0 229 20 83 0 0 0 0 189 0 12 10 239 0 0 0 0 0 66 0 36 0 0 438 65 0 13 0 0 483 0 0 0 41 208 79 0 0 2 107 0 70 49 34 0 0 263 0 3 0 0 0 148 0 10 637 8 13 13 0 0 0 0 0 0 0 0 23 9 25 0 353 0 0 0 0 0 327 0 0 6 0 0 0 0 0 0 100 44 554 10 161 221 0 90 0 0 114 413 0 32 117 0 0 0 0 22 14 0 0 0 5 38 245 0 0 84 59 0 0 296 45 0 0 81 185 167 0 69 55 0 0 0 66 0 0 0 6 0 23 80 0 18 52 167 0 128 168 326 360 0 61 622 0 14 0 2 0 0 0 146 0 0 35 0 0 0 0 0 0 0 0 167 0 485 0 4 0 313 28 0 95 38 0 0 0 0 222 0 358 0 0 0 78 0 82 0 0 0 39 102 109 17 0 219 0 136 23 199 392 0 0 564 0 0 0 0 176 0 0 0 0 125 0 0 0 164 73 259 320 41 0 0 172 0 268 617 0 0 0 0 2 0 128 70 11 398 185 0 0 0 0 0 5 0 6 0 0 0 0 0 0 0 0 0 78 0 0 90 60 95 41 0 0 33 222 50 0 0 57 0 0 37 69 26 0 140 0 0 121 0 0 196 0 0 0 0 35 0 7 0 0 0 362 0 0 0 314 0 0 0 0 0 0 130 0 0 26 396 54 227 0 0 5 0 2 84 263 0 98 93 0 0 0 0 0 34 0 0 0 364 0 0 92 0 0 0 0 11 0 181 0 32 0 0 0 267 0 0 2 17 0 0 0 0 537 0 0 0 0 0 48 12 45 0 50 48 122 0 0 0 43 0 0 0 0 0 12 27 47 0 0 226 53 0 2 145 0 0 41 361 89 105 151 0 0 0 0 366 0 70 82 0 0 136 0 0 0 0 0 0 42 41 0 0 0 77 53 0 0 28 1 0 190 6 484 0 0 0 0 0 0 0 67 0 7 0 0 0 0 71 51 95 0 126 42 0 0 0 0 0 0 182 0 0 0 0 286 22 0 37 0 0 0 83 0 79 67 30 0 0 185 0 3 0 0 0 10 0 291 346 0 18 4 0 232 515 0 48 0 0 0 0 37 0 0 5 0 458 448 0 28 41 22 132 7 34 0 0 0 0 0 53 0 0 0 41 3 0 0 0 0 0 115 0 0 0 0 33 435 0 0 442 0 0 0 23 0 308 0 39 0 0 0 0 0 0 12 0 0 169 0 245 47 54 277 274 0 0 0 19 0 0 464 277 287 0 82 156 0 595 92 363 0 0 2 0 0 0 65 36 50 0 16 0 72 0 0 7 380 0 0 0 134 0 0 0 0 0 231 108 0 222 556 0 0 0 0 143 39 26 240 45 8 26 38 0 0 0 0 0 375 123 0 0 149 68 0 0 114 8 0 0 200 0 472 0 0 0 87 1 0 0 0 32 18 126 55 0 12 0 2 123 0 0 7 0 3 15 0 0 184 0 128 0 10 139 0 55 0 0 0 0 56 0 0 0 0 0 30 0 0 209 303 296 0 0 0 6 0 0 247 122 0 0 0 0 0 150 0 0 57 0 328 692 0 0 0 0 0 0 33 0 104 0 0 0 0 0 7 0 0 93 0 333 167 0 161 432 0 116 0 0 0 49 0 151 13 0 100 0 242 283 25 0 0 28 62 5 0 136 99 0 0 0 0 0 0 0 67 220 0 0 0 0 0 0 22 0 0 0 0 99 66 23 383 0 93 0 0 0 578 1 0 365 0 0 364 5 0 0 445 0 241 2 0 0 0 0 0 0 42 189 66 0 33 0 0 0 0 0 142 0 0 29 0 0 0 0 0 59 181 0 0 0 0 0 0 0 656 72 0 0 0 207 105 0 79 39 48 0 0 0 12 505 0 0 438 0 0 0 0 7 0 0 314 0 0 0 36 42 28 0 0 0 30 0 0 0 8 64 0 0 0 11 46 0 0 5 0 0 0 0 0 109 0 0 0 0 0 29 0 8 0 0 0 0 0 291 63 326 53 501 312 0 0 403 310 0 47 215 9 0 139 24 5 0 0 0 6 0 0 0 0 0 0 53 22 148 77 0 0 49 178 0 81 0 0 0 202 0 0 0 18 0 0 119 483 0 0 262 0 0 0 0 0 62 0 0 0 0 290 0 192 0 389 0 168 70 0 0 0 143 0 0 0 0 0 4 0 0 0 5 0 0 85 384 0 0 0 0 342 0 0 37 0 0 21 109 0 44 282 0 35 0 0 0 0 158 0 0 0 0 0 6 29 39 537 0 131 0 47 0 0 46 0 0 31 0 0 0 59 0 0 0 47 0 54 0 21 0 0 0 0 0 119 0 0 165 0 0 32 0 0 48 0 0 303 163 0 0 56 0 0 9 138 96 19 0 66 0 0 0 91 0 0 0 0 152 0 0 21 0 0 0 0 6 0 9 0 0 0 115 438 87 386 65 0 0 241 55 0 142 50 0 0 0 28 0 8 0 0 0 11 60 14 0 1 37 0 0 0 356 0 0 0 683 264 307 0 499 0 0 0 237 18 0 0 0 0 0 335 4 0 217 0 0 0 0 469 226 106 247 31 248 0 0 474 26 282 2 0 4 0 0 121 102 60 271 87 81 26 38 93 25 56 52 166 239 0 605 0 0 515 0 153 570 0 194 448 0 0 98 71 5 0 0 44 0 105 0 71 0 324 104 0 0 0 0 0 0 20 51 0 0 0 0 62 0 0 181 362 0 0 0 0 0 0 30 1 104 0 121 0 0 2 0 41 62 0 136 104 141 344 0 0 0 190 124 29 576 125 269 0 0 9 46 160 94 139 0 0 109 0 0 14 203 0 5 0 0 0 0 0 0 69 0 52 208 0 0 22 0 126 0 0 42 0 5 0 0 233 0 0 0 0 158 355 273 0 0 0 30 0 31 0 0 0 138 104 0 217 77 0 11 0 0 0 0 0 83 5 96 160 1 0 34 4 0 17 0 0 136 0 0 0 69 0 0 77 0 249 0 92 0 0 12 0 0 0 0 175 0 161 0 0 0 0 95 5 0 0 0 0 0 0 0 36 0 0 0 0 0 0 447 0 0 0 0 0 21 0 0 0 43 0 0 55 407 0 68 0 61 0 0 0 299 0 303 0 0 0 232 354 0 0 0 15 5 0 0 281 0 0 8 476 57 0 130 21 0 0 0 343 0 149 0 25 27 120 0 0 0 0 57 0 0 0 0 0 0 0 0 290 0 0 270 26 557 246 24 45 0 0 370 8 0 19 38 0 51 0 283 0 0 0 0 0 187 172 0 0 0 68 0 171 63 127 234 0 0 0 0 0 0 0 33 0 31 217 0 16 0 0 0 0 0 1 0 0 86 0 0 8 61 39 7 12 143 0 13 0 0 0 0 50 0 0 98 0 0 0 447 0 337 0 0 0 622 13 258 0 374 92 86 396 0 0 0 1 256 0 72 0 85 0 0 566 39 464 0 479 350 0 200 0 331 0 0 0 0 12 37 266 0 0 0 96 0 0 0 0 0 0 34 0 0 158 284 0 0 0 262 0 0 430 0 0 115 0 141 0 0 0 0 409 0 0 13 0 0 0 0 0 0 105 0 180 0 0 0 68 0 0 27 0 0 68 38 119 122 0 0 173 104 0 5 0 0 0 0 0 0 0 0 0 0 0 0 0 0 128 0 27 0 87 484 0 40 44 23 12 0 88 137 0 0 0 0 7 0 20 14 0 0 125 0 43 0 238 0 30 42 124 0 163 31 0 389 2 282 38 85 9 145 0 0 42 75 10 0 0 0 0 277 0 0 163 16 0 0 83 0 345 0 0 0 68 32 279 0 0 303 0 0 36 97 128 417 52 0 0 0 0 0 0 0 349 0 111 23 0 0 0 0 0 144 0 11 0 0 0 0 375 31 0 0 33 0 0 1 119 0 285 41 224 0 54 0 0 1 0 0 10 0 0 35 144 0 0 186 0 506 441 235 0 26 88 36 158 0 44 0 13 4 0 42 0 0 0 0 0 0 227 0 0 501 0 16 166 0 0 0 0 0 0 8 173 0 0 0 110 0 0 431 245 99 0 0 0 0 0 0 23 54 0 0 0 19 76 31 131 0 114 0 0 129 0 27 41 110 0 7 0 482 21 0 87 0 10 0 146 0 0 0 0 57 57 0 0 615 0 10 179 30 0 1 0 0 0 0 0 164 0 250 0 100 60 0 0 0 0 521 0 124 47 0 0 69 0 111 149 12 0 0 0 178 0 265 23 0 165 317 0 132 150 0 52 0 9 380 0 0 13 74 0 0 136 0 0 47 0 10 50 80 19 0 28 95 8 0 0 0 253 0 0 20 405 12 185 0 0 78 0 16 0 0 40 0 0 360 600 362 146 0 61 0 8 0 0 0 484 0 0 0 4 58 5 0 227 0 2 39 0 0 0 29 0 572 140 1 57 13 0 0 0 470 0 263 0 0 0 1 370 0 0 0 56 208 0 68 37 265 134 0 0 0 43 193 114 0 27 0 0 0 26 90 0 0 0 119 0 364 293 40 141 0 566 0 0 0 60 44 51 0 12 4 0 63 0 0 382 0 0 450 0 0 0 0 0 0 8 0 0 0 458 0 0 0 33 0 63 0 0 126 0 143 0 512 0 0 0 19 0 0 110 0 21 77 0 21 142 37 0 74 0 0 0 147 0 13 0 156 0 0 0 0 0 15 320 207 0 414 9 0 0 12 0 110 0 0 0 22 0 0 0 120 0 19 130 0 81 112 614 0 66 0 0 286 164 142 192 25 0 172 31 0 9 91 15 31 0 13 194 28 0 0 0 0 31 337 0 0 120 0 0 0 0 11 0 0 10 2 0 0 0 203 0 120 29 0 60 27 44 55 0 120 0 47 0 0 72 42 119 37 0 272 234 57 0 0 462 0 36 97 0 0 0 0 287 612 0 42 0 219 0 480 0 0 13 47 0 7 159 0 0 389 0 0 0 0 227 424 0 0 129 33 35 127 84 0 0 3 0 31 0 0 0 218 12 55 0 0 132 0 0 48 38 23 191 88 0 78 0 170 240 54 212 9 0 363 0 0 0 0 542 269 393 0 16 50 211 135 0 175 0 0 304 0 46 91 0 263 0 0 0 45 10 0 37 439 0 0 0 0 15 36 88 55 293 0 23 0 0 11 278 0 0 0 64 244 0 42 0 0 0 18 386 173 0 0 0 161 0 131 34 0 2 132 0 247 9 36 0 3 23 16 47 0 0 617 65 137 0 0 0 65 37 0 24 0 34 46 0 0 0 0 0 0 0 0 54 0 0 0 0 412 96 159 216 0 0 0 0 0 505 0 57 229 231 0 0 454 4 0 343 0 0 0 114 0 0 617 481 37 0 0 0 0 0 0 0 18 0 0 238 0 0 0 0 0 90 43 0 48 9 0 290 0 46 0 0 0 0 0 0 0 262 0 0 83 26 29 2 225 0 0 0 240 0 133 485 0 78 0 236 0 0 0 92 0 112 24 0 0 0 0 0 120 0 0 83 0 0 69 5 0 0 37 79 0 0 0 24 122 132 0 3 425 4 0 0 0 91 0 151 0 20 0 146 0 6 10 0 0 86 0 0 0 0 0 0 0 0 130 267 216 0 0 100 0 101 144 158 0 36 0 0 0 0 86 0 0 0 346 0 0 55 0 204 0 0 0 34 545 0 15 0 0 262 0 0 7 0 0 0 0 0 31 41 0 315 0 48 0 0 0 0 111 0 7 16 0 275 0 55 0 0 261 0 0 0 0 49 131 88 0 146 0 0 0 0 1 0 0 0 284 0 0 0 0 0 0 8 148 115 0 190 0 141 18 273 0 311 0 0 392 0 18 130 0 0 0 0 0 0 0 6 0 0 64 0 19 49 0 0 0 30 0 66 33 0 135 128 0 249 4 363 291 0 0 0 0 0 587 3 212 6 0 0 121 344 0 0 2 0 79 0 0 0 71 0 320 0 0 0 0 183 43 0 3 227 389 5 0 0 199 10 506 76 0 0 0 0 0 155 59 0 0 0 138 58 0 0 0 0 34 0 43 20 0 87 0 0 480 93 0 502 0 255 274 0 0 0 0 25 0 1 42 0 0 28 44 610 0 0 19 14 0 116 36 0 0 0 0 0 152 0 116 204 239 24 0 0 0 0 175 0 0 66 0 0 0 0 261 0 327 45 9 2 0 0 74 0 0 0 85 2 195 686 6 29 39 0 0 0 0 34 0 0 6 0 96 0 0 26 35 74 0 240 18 0 40 0 0 0 0 0 0 0 14 221 0 0 0 47 0 0 597 0 0 131 0 469 0 274 0 0 0 0 289 477 0 0 154 181 559 474 201 30 14 94 0 0 69 177 0 6 0 0 7 0 28 0 0 306 0 6 0 106 52 0 154 0 59 0 34 0 33 0 0 320 140 0 0 100 261 0 112 41 140 65 73 106 0 0 0 28 0 0 3 45 560 0 0 0 34 0 0 0 0 16 0 0 0 620 0 16 39 0 135 0 0 0 205 0 0 225 0 0 336 0 0 0 0 0 0 0 0 0 156 0 201 0 136 0 417 0 0 0 142 0 293 0 0 150 216 0 0 0 27 0 17 143 202 0 0 0 132 0 0 11 0 0 0 0 0 63 1 0 0 0 10 0 53 48 6 0 91 54 36 0 0 0 0 0 0 0 204 96 0 0 0 390 389 0 0 0 0 0 296 0 141 13 0 0 283 0 0 191 444 0 37 32 0 0 0 0 0 97 23 0 59 0 0 0 140 0 36 0 75 0 0 0 12 0 240 0 17 17 0 273 436 0 0 0 438 0 104 82 360 0 0 0 0 0 0 0 0 89 0 31 1 0 61 241 58 0 25 0 108 58 0 690 47 0 0 0 0 0 0 6 126 0 161 0 0 0 22 0 4 53 15 40 0 266 0 0 0 288 0 0 0 0 0 0 398 7 0 0 0 608 123 0 0 114 60 0 12 0 189 0 35 162 0 50 0 0 0 0 0 0 0 0 0 98 50 0 0 154 0 0 0 287 300 3 0 0 0 66 31 0 75 85 0 0 0 0 0 0 52 113 254 568 0 0 0 0 0 26 0 0 0 487 0 0 105 0 0 0 30 334 73 230 577 0 0 0 0 0 14 0 0 28 0 44 53 154 0 145 92 358 0 21 331 94 0 16 0 0 0 0 25 6 7 0 144 0 95 0 0 0 0 0 0 26 0 0 0 120 546 0 495 295 0 268 0 0 78 0 0 174 0 59 9 0 0 0 0 0 227 0 0 0 0 0 284 15 0 0 129 0 396 0 338 0 0 0 151 0 13 0 188 0 0 86 46 71 0 143 8 0 79 80 2 46 556 0 0 62 0 122 0 107 158 55 43 121 0 58 604 155 0 27 0 0 26 0 330 0 0 265 0 0 0 0 0 150 381 0 0 0 0 0 124 0 0 0 376 0 0 0 22 0 0 0 549 0 301 0 0 0 0 0 8 574 0 32 0 120 0 0 36 1 42 17 22 22 137 389 0 203 28 80 0 181 0 220 0 0 0 0 224 213 0 0 70 0 0 494 59 66 0 233 162 44 18 0 158 0 42 151 58 0 0 0 375 46 0 117 0 0 0 0 0 0 0 310 132 352 379 0 0 0 0 16 127 0 0 0 0 0 0 549 56 0 0 43 113 5 0 0 0 0 0 274 0 0 0 298 0 0 0 229 0 283 242 103 55 0 21 3 11 0 0 0 0 0 352 0 4 273 43 0 0 114 19 0 0 0 0 0 494 0 0 0 110 24 0 0 0 0 0 142 0 0 56 307 79 0 245 0 135 3 106 57 4 84 0 51 0 155 0 0 0 0 1 78 0 0 0 186 72 119 9 25 145 0 0 346 69 0 0 101 0 0 18 0 440 82 73 0 0 0 0 120 71 0 0 0 47 0 0 0 261 22 13 0 6 479 240 10 0 0 72 13 8 0 0 0 0 356 0 0 40 0 622 64 50 0 55 0 670 0 0 13 0 330 0 0 93 0 0 7 40 0 0 74 311 174 0 470 0 0 0 24 0 38 19 12 173 0 0 109 0 53 0 0 0 0 0 0 175 0 0 0 0 149 0 0 0 0 87 108 0 4 0 0 437 443 0 0 0 0 31 123 222 0 62 0 630 41 0 0 0 205 5 0 0 91 0 0 0 277 169 0 0 29 13 0 0 1 504 0 43 0 0 0 104 0 2 66 5 264 27 18 14 279 0 200 6 188 64 40 35 318 0 5 0 0 252 0 130 0 67 225 210 0 395 0 55 41 126 314 0 0 70 485 46 0 406 114 0 0 132 0 0 0 0 0 485 148 60 0 0 117 49 362 56 0 178 0 0 0 0 0 0 33 0 0 0 0 0 0 0 0 7 0 162 0 0 74 14 0 260 0 0 0 0 26 48 0 37 0 0 0 0 227 0 0 0 80 522 0 27 213 141 0 1 0 0 54 22 28 0 134 321 32 543 0 53 0 0 179 0 0 0 1 0 115 36 0 75 0 0 0 0 0 0 0 0 0 145 0 0 158 0 89 0 20 145 35 169 78 220 102 0 0 186 59 0 382 0 0 0 16 283 0 0 64 0 0 0 0 0 0 0 0 0 0 315 81 7 48 114 0 0 325 0 0 0 0 0 0 0 0 0 185 0 0 0 51 451 0 0 0 0 257 0 0 35 214 511 0 0 0 0 0 255 0 33 51 57 19 0 150 329 0 0 5 0 158 0 159 179 0 51 0 0 11 0 0 6 395 20 0 20 0 0 0 0 0 0 0 128 0 1 372 172 52 0 0 0 0 0 0 216 106 435 59 318 0 78 152 79 0 0 364 142 0 335 0 0 0 0 0 0 64 0 0 0 84 0 179 0 0 0 168 57 0 0 0 32 0 0 28 0 0 4 0 0 0 251 102 31 0 0 0 6 0 0 326 231 99 0 0 0 14 200 4 0 0 0 0 54 476 165 208 163 207 626 0 0 0 44 0 0 501 224 0 362 366 17 6 152 0 0 0 14 9 171 0 0 0 112 0 0 0 114 62 123 0 17 72 0 6 0 0 0 30 265 0 0 0 172 10 369 130 0 0 0 0 0 75 0 0 0 143 217 321 18 0 0 0 367 90 36 0 214 335 208 0 0 124 128 8 0 0 329 0 0 0 62 0 108 0 0 45 0 28 0 30 0 26 0 23 405 509 0 394 66 154 0 214 90 0 648 24 395 0 0 33 0 111 0 35 94 9 9 48 0 0 378 0 413 0 0 0 80 0 691 48 0 98 0 19 0 1 0 138 20 86 6 0 0 499 0 0 0 0 627 0 41 0 0 196 359 51 68 22 1 249 134 0 0 0 35 5 0 7 0 26 0 0 46 391 0 0 0 0 0 0 0 0 0 0 0 0 361 0 0 331 0 0 19 0 0 0 27 81 0 13 140 149 467 0 541 0 260 0 0 48 245 0 0 0 53 30 40 119 502 0 0 8 83 302 0 5 0 0 0 0 0 0 0 0 0 0 0 376 0 0 0 87 137 0 0 0 0 0 0 0 77 401 0 0 337 275 0 0 30 50 0 86 0 69 0 0 0 0 26 459 0 128 0 0 89 0 0 0 579 0 223 0 0 116 0 22 0 0 0 28 31 0 411 0 0 0 0 5 14 0 0 0 31 0 124 70 22 88 0 0 0 0 107 0 75 0 270 0 0 0 16 693 0 15 0 36 429 271 0 0 0 0 0 87 95 0 0 0 0 63 0 0 29 0 0 0 0 590 48 0 4 104 0 0 0 0 0 49 0 0 0 0 0 0 9 369 6 134 153 13 0 617 54 79 0 388 148 0 522 445 0 400 0 15 0 0 0 0 0 0 0 0 3 0 0 0 0 6 0 0 0 15 0 0 0 13 14 0 6 0 0 1 37 0 0 163 0 128 146 0 2 621 223 0 0 0 0 0 171 510 253 2 0 0 0 152 0 0 9 2 4 0 0 267 0 0 0 3 0 0 0 0 0 0 0 388 449 56 75 0 0 0 0 0 144 28 61 103 82 0 360 6 17 67 0 0 0 111 0 119 0 7 0 56 0 0 0 0 138 16 0 0 0 0 0 0 0 0 0 130 0 172 214 28 0 0 0 0 539 0 170 0 0 0 143 0 89 0 136 0 86 0 0 34 102 259 143 571 0 170 44 29 15 0 316 0 0 123 5 10 109 0 0 0 131 15 9 0 0 57 0 0 178 0 40 0 0 105 132 0 0 220 0 180 3 0 0 6 0 0 0 0 285 0 188 5 328 0 0 0 0 264 0 23 31 0 0 0 0 0 0 0 22 0 167 0 0 0 30 286 410 0 0 0 0 13 30 96 0 0 0 1 0 0 59 99 0 0 0 0 0 103 122 0 211 72 165 99 0 0 0 0 0 132 0 107 0 0 84 4 0 0 514 0 0 0 0 0 0 0 0 0 0 183 190 0 116 0 0 267 0 151 0 127 31 113 240 0 0 0 0 289 0 128 357 411 0 0 210 63 108 0 0 0 0 54 0 0 0 0 23 6 95 2 0 322 0 0 0 18 0 45 44 0 0 269 229 0 0 362 0 0 537 0 17 0 313 0 0 47 0 0 0 0 59 0 289 0 38 417 0 0 0 0 0 0 26 159 17 0 0 0 320 0 352 51 82 9 0 0 0 55 0 334 448 0 18 0 0 332 0 27 21 43 32 81 460 0 28 7 0 2 0 0 70 0 0 0 392 29 35 0 255 31 0 0 0 0 1 15 37 73 133 40 0 0 0 0 0 16 0 119 0 0 0 23 232 0 20 0 0 2 33 0 0 0 0 57 0 0 0 24 0 0 144 130 444 0 361 58 0 0 0 0 323 0 0 70 13 50 0 0 0 0 34 226 594 29 0 4 0 0 7 569 0 0 10 0 0 0 0 0 222 0 54 0 69 69 0 70 0 280 0 0 153 0 0 0 5 7 216 0 0 0 0 65 3 192 0 0 274 60 72 0 8 7 0 0 58 191 385 0 0 0 271 99 69 0 92 0 3 113 156 0 312 103 93 0 0 0 334 548 258 0 0 0 0 0 0 55 9 0 0 0 0 90 35 91 0 25 0 0 30 10 0 193 0 0 0 208 34 0 0 8 0 0 0 101 0 0 0 0 44 56 92 0 22 0 0 0 115 0 0 264 0 0 0 0 0 154 0 346 524 311 29 0 178 0 0 8 0 189 0 0 0 225 0 100 0 205 0 5 75 441 258 76 0 0 0 275 0 0 7 118 144 0 10 0 0 0 0 0 143 115 51 0 56 27 22 274 0 0 64 179 146 154 277 0 0 300 0 97 0 0 0 0 0 0 419 0 41 0 0 0 171 12 0 0 421 0 0 0 0 8 291 194 19 0 432 0 0 345 16 0 187 22 0 0 0 0 0 0 118 0 0 0 0 0 446 0 18 39 0 0 0 0 0 0 0 88 0 5 56 0 13 81 0 0 0 0 0 0 0 0 8 0 0 0 0 196 0 0 0 0 240 0 0 0 0 0 128 35 52 0 313 88 0 0 0 0 0 0 0 41 61 0 0 0 0 0 0 0 33 311 0 0 64 0 0 12 0 19 0 0 121 14 94 0 0 0 87 144 0 0 18 420 0 94 94 252 0 29 352 0 0 57 0 102 0 42 49 0 502 0 0 28 0 339 0 0 0 0 78 0 0 37 108 0 0 104 0 0 0 463 102 16 170 0 20 0 80 0 0 0 0 0 0 138 0 199 0 2 20 34 55 89 0 33 66 85 0 0 121 0 52 441 4 0 302 12 26 0 2 0 0 0 1 0 350 0 0 346 0 114 216 0 0 0 0 0 501 0 2 0 83 0 0 133 0 14 0 153 317 0 0 0 0 2 0 429 408 155 0 0 549 0 85 275 0 0 0 59 0 0 0 0 0 0 222 303 0 549 0 0 105 0 4 430 0 0 0 0 11 0 0 46 627 42 52 31 9 271 60 0 228 0 195 0 131 0 288 0 4 0 0 205 38 0 0 12 5 0 23 0 0 76 0 50 0 0 0 0 0 84 0 0 55 0 0 0 0 0 39 0 517 0 107 0 78 572 82 3 0 0 258 0 295 134 6 228 4 0 0 449 0 0 0 0 0 0 184 0 19 0 0 0 0 0 0 28 0 0 0 0 0 11 0 0 0 0 227 0 105 631 0 272 81 679 0 0 0 0 151 0 531 0 177 0 0 0 0 0 477 251 106 5 0 0 0 89 0 86 94 2 0 252 0 0 0 71 0 147 36 24 0 69 0 0 0 0 233 290 33 0 292 0 0 17 0 0 20 193 0 93 59 0 0 0 0 0 154 0 0 0 0 0 9 505 225 289 0 0 0 348 538 170 55 152 259 98 7 74 553 0 0 0 0 44 0 10 0 0 81 128 0 11 0 0 150 0 0 0 54 0 0 164 30 0 0 152 318 72 24 0 0 39 94 0 12 0 0 13 108 0 0 0 1 0 0 0 0 0 0 0 0 0 51 0 229 0 105 0 0 207 0 0 0 0 170 0 0 0 86 485 427 176 83 187 3 98 0 0 0 0 0 0 0 35 215 35 0 15 0 212 0 0 0 72 0 56 0 0 87 14 42 0 316 37 25 0 0 6 59 97 255 71 375 202 26 0 0 0 0 25 0 0 0 255 39 0 0 45 0 0 358 138 0 0 24 20 0 29 0 17 0 0 44 0 0 245 0 0 0 0 0 18 0 565 0 46 0 58 0 97 0 118 0 0 0 44 0 0 0 0 0 0 15 0 441 0 28 0 19 0 32 494 212 63 0 38 0 93 201 309 0 8 0 0 0 0 55 0 0 0 4 263 0 1 35 31 331 0 0 10 0 11 0 0 0 175 0 309 61 0 0 0 220 428 173 0 0 40 0 17 0 0 12 41 31 0 0 203 0 0 0 19 6 0 31 65 0 0 0 74 457 0 49 93 0 0 62 500 194 0 207 0 16 41 434 12 12 0 0 421 111 0 19 6 148 36 121 0 0 0 75 0 0 0 39 0 0 138 24 0 52 9 0 32 0 6 0 141 74 0 94 0 0 0 49 131 93 0 60 0 0 56 34 28 0 0 0 0 31 7 0 0 160 58 0 20 607 0 347 0 38 1 241 30 0 0 463 343 19 0 137 0 28 0 0 65 30 293 0 14 54 113 0 0 0 5 0 157 107 5 32 0 0 0 0 100 19 318 0 0 194 0 0 0 0 289 433 0 0 145 41 187 0 314 128 31 0 115 112 0 0 100 28 0 19 236 132 0 324 0 0 32 129 0 31 0 36 22 0 70 0 0 0 0 0 0 0 0 568 0 0 0 0 0 0 10 0 31 74 237 0 349 0 0 55 0 0 138 327 225 80 0 302 12 527 53 5 423 0 0 0 40 0 0 0 0 206 0 0 268 137 457 0 178 0 18 0 10 0 0 200 0 0 70 221 611 364 0 17 0 0 0 0 0 135 130 0 338 0 0 289 0 206 63 5 0 0 0 0 18 0 0 0 0 44 0 0 0 94 0 0 0 537 0 0 0 0 171 416 0 0 203 0 36 2 0 222 9 0 0 0 98 203 73 0 0 247 38 0 0 47 0 9 388 95 0 6 65 6 36 0 0 18 0 0 54 82 0 65 0 0 0 0 10 18 0 29 0 163 236 0 0 211 0 20 0 0 0 4 11 301 0 123 0 0 0 24 477 0 0 0 23 293 0 0 12 0 0 0 199 22 0 285 18 0 0 0 24 512 0 2 0 10 0 0 0 0 0 110 0 0 0 0 425 40 5 0 0 125 0 0 0 49 628 123 435 0 126 74 0 0 0 0 274 4 0 0 175 0 0 35 30 0 0 6 20 9 22 0 0 79 615 104 0 19 118 17 74 0 91 58 0 0 317 0 135 0 0 18 0 0 154 0 378 0 0 0 0 0 0 0 24 159 16 14 0 126 288 249 0 0 0 6 11 0 0 0 0 122 0 0 13 0 0 52 0 0 0 112 19 67 365 91 0 35 0 16 0 65 185 64 0 0 10 0 20 5 115 19 66 308 34 0 32 0 113 15 34 0 0 70 172 446 0 565 0 0 0 4 418 92 0 25 208 47 14 0 0 112 16 0 5 0 0 86 0 0 0 0 0 0 0 0 0 0 0 0 0 39 0 270 0 37 105 26 235 25 0 0 0 0 182 0 0 0 49 0 115 28 0 59 0 19 32 0 0 42 90 0 66 0 0 235 0 0 0 87 20 0 118 0 0 0 25 370 0 0 133 28 164 33 0 60 0 189 200 74 205 181 466 0 0 0 0 51 25 312 0 0 0 0 0 67 0 594 0 0 0 304 0 0 0 8 0 46 0 57 35 0 0 96 182 208 0 0 10 53 157 23 0 0 10 0 0 0 0 0 122 0 5 0 0 28 4 0 58 9 113 0 0 0 59 7 0 45 52 398 0 161 0 0 253 219 83 185 6 53 31 521 0 0 0 5 0 37 0 16 0 0 389 395 157 24 83 0 296 0 111 0 5 0 205 0 112 0 32 42 0 0 190 102 0 0 0 32 0 0 171 161 36 0 58 200 0 235 0 122 0 0 0 0 111 5 0 0 0 11 3 0 202 36 0 576 0 212 185 0 0 139 0 0 0 85 91 40 0 0 332 0 549 0 0 0 0 0 0 269 0 0 0 39 11 108 0 0 0 102 0 0 63 0 0 0 203 0 504 0 0 42 0 272 0 0 75 0 0 0 0 0 0 0 0 102 0 28 62 21 0 132 0 39 36 397 0 0 20 0 15 265 0 20 124 0 0 47 0 0 9 0 272 0 519 0 143 0 41 0 0 0 0 0 286 0 0 46 0 0 0 390 21 0 0 0 0 91 0 7 0 535 0 0 89 0 436 0 398 0 454 139 341 0 0 15 84 361 0 608 43 29 0 0 0 114 103 0 0 114 0 65 0 5 72 148 98 0 0 0 0 63 0 154 0 0 0 476 0 27 6 272 495 0 0 0 62 27 0 7 0 0 4 73 616 304 0 0 0 150 70 47 0 0 0 0 269 270 0 502 0 548 0 13 0 0 0 442 0 99 0 41 0 0 73 244 475 0 0 0 56 33 0 0 0 149 0 119 298 36 0 0 0 43 0 150 0 0 0 0 5 0 0 194 0 336 19 0 0 0 0 0 0 0 0 33 93 415 144 0 0 0 0 0 0 4 275 143 0 0 0 0 271 664 8 47 116 90 26 0 0 64 424 0 0 0 0 0 0 31 22 12 0 47 99 0 13 0 0 0 8 56 115 0 63 0 18 71 0 129 0 156 0 38 65 105 0 181 0 190 0 444 0 0 275 491 237 289 0 8 0 103 19 0 226 7 0 0 0 245 0 46 0 0 0 91 74 14 0 0 0 0 27 0 0 0 30 0 0 0 0 0 0 0 0 0 113 235 54 0 5 0 0 0 34 0 0 142 0 0 0 34 0 28 0 0 0 537 107 0 0 76 0 0 0 174 0 6 0 0 0 375 0 58 0 476 10 0 0 10 0 439 55 161 389 0 0 0 386 114 0 0 0 105 0 0 0 0 0 222 63 0 73 132 0 174 0 99 0 0 0 0 0 0 16 0 0 0 117 586 0 0 138 0 0 0 0 0 103 163 117 200 0 162 0 77 0 0 25 90 19 0 0 0 26 0 0 0 0 142 326 0 0 0 164 461 0 0 4 0 70 0 9 56 26 62 0 171 0 284 145 505 517 0 31 0 1 0 0 0 0 0 267 91 0 0 0 0 0 33 294 0 143 0 0 0 98 235 0 391 16 53 0 0 82 0 0 0 0 0 490 21 0 0 0 0 0 0 33 370 8 440 412 0 75 0 0 0 186 0 0 10 0 0 70 0 107 87 0 0 0 0 0 0 34 0 0 0 0 0 0 0 14 0 0 14 0 0 0 0 25 0 0 0 0 217 405 0 105 0 44 56 42 314 0 0 1 0 0 48 0 13 0 3 0 0 26 254 0 0 0 0 0 0 160 0 0 4 15 114 43 276 18 308 0 0 0 0 0 0 0 299 0 33 197 0 57 0 0 8 0 4 374 0 0 12 0 0 48 0 269 315 0 0 100 196 0 82 0 0 254 610 33 0 383 0 72 0 69 431
1 17 26 0 299 0 501 0 0 17 144 98 0 0 0 434 34 4 0 204 0 0 49 38 50 0 391 74 0 453 171 0 0 193 58 26 24 0 0 0 0 0 0 167 0 502 94 22 153 18 0 43 0 205 0 240 0 0 11 0 0 456 74 503 13 0 150 0 0 410 15 44 0 0 90 0 51 0 0 32 0 43 0 169 0 0 22 409 0 10 169 502 338 33 73 0 27 0 0 0 12 6 133 194 0 27 6 84 187 86 12 200 228 0 0 142 59 4 296 47 69 0 51 0 0 34 34 28 0 0 0 197 243 96 9 0 107 6 160 179 51 0 107 428 0 0 0 100 0 0 0 61 8 87 0 2 0 25 3 31 12 95 0 0 0 0 3 61 355 0 25 45 429 225 0 0 136 162 197 32 0 244 14 0 92 59 3 28 0 520 0 73 49 89 18 70 46 23 87 0 0 24 363 30 0 0 35 0 1 106 6 410 0 0 107 338 0 35 176 43 0 10 0 0 0 27 49 34 0 0 70 0 0 0 73 0 28 0 0 55 0 21 44 0 473 0 0 0 50 0 346 0 31 22 16 0 0 103 0 30 25 10 0 0 0 0 3 51 69 0 34 0 0 0 36 51 0 326 0 0 49 292 0 8 55 0 18 0 0 0 10 0 0 98 0 356 0 42 0 39 0 197 4 0 0 0 86 71 0 5 0 246 143 79 384 2 0 0 0 34 458 39 269 132 0 246 111 683 110 110 0 662 329 0 87 44 0 280 19 0 61 0 167 25 0 467 259 0 43 61 0 13 29 0 0 53 2 0 0 11 354 59 0 489 0 68 21 70 428 282 277 0 53 16 100 0 129 33 0 0 8 0 497 0 71 23 45 87 0 73 0 13 121 219 345 0 122 0 353 211 9 135 63 0 0 86 10 14 0 498 71 332 0 24 148 0 69 0 6 44 0 36 44 0 121 36 137 15 43 0 409 48 131 280 48 19 24 0 104 0 0 46 31 315 27 0 182 10 63 116 0 0 0 3 0 0 88 92 24 0 71 253 73 0 32 45 56 0 117 0 433 0 0 3 649 0 0 0 0 28 52 89 433 0 0 0 286 0 0 85 0 34 0 83 130 0 26 0 355 120 22 0 89 170 8 0 0 102 0 527 0 183 135 217 0 70 0 8 53 47 0 8 0 176 0 0 0 0 463 0 307 0 30 0 35 0 60 77 291 51 150 52 9 210 0 0 0 0 41 487 0 0 73 102 179 0 78 44 0 73 0 41 0 53 0 0 0 25 0 32 0 99 45 66 66 0 17 0 0 0 60 0 0 7 0 33 0 0 0 0 68 74 0 0 39 0 0 0 0 0 303 45 54 0 24 0 43 1 443 62 59 234 0 241 98 80 32 58 0 0 484 0 0 342 26 57 179 18 0 0 0 59 10 0 388 10 0 22 119 27 0 0 28 13 3 0 0 19 0 0 39 0 0 0 105 0 25 187 82 418 62 468 0 1 148 0 337 0 0 707 0 40 0 29 0 192 0 23 0 0 19 0 0 14 0 227 4 144 42 0 0 19 32 0 296 0 0 23 31 0 0 409 0 196 9 0 25 0 71 70 0 128 33 47 142 1 70 641 93 155 64 43 0 4 176 13 0 4 85 0 19 381 184 25 0 25 483 217 0 157 60 0 150 195 55 3 371 0 33 162 3 0 0 58 76 0 37 0 179 163 0 89 54 72 52 2 0 0 0 0 207 120 45 1 61 49 0 39 0 151 0 759 1 3 39 19 0 12 0 0 65 11 0 0 0 0 82 21 0 171 44 64 0 89 0 0 162 3 69 5 75 600 11 0 51 43 0 0 0 0 0 0 330 81 0 3 155 262 11 127 169 0 18 177 237 0 0 0 40 305 503 0 10 14 0 0 0 0 326 0 0 72 17 66 0 0 224 380 124 0 295 0 0 0 0 286 0 0 471 0 17 88 0 24 475 0 38 77 0 16 280 19 0 0 0 30 27 157 0 52 209 0 0 0 148 69 0 13 0 0 0 0 0 0 0 0 24 0 149 93 20 283 0 0 44 0 31 0 0 0 0 231 28 0 0 75 304 8 0 0 0 0 0 195 80 0 39 0 0 49 36 8 117 116 189 72 0 64 276 286 0 0 2 0 66 0 104 44 251 0 14 0 98 442 384 69 0 0 148 28 49 0 6 40 38 0 64 32 22 5 190 0 164 0 0 405 40 0 25 102 0 11 0 4 0 1 0 15 128 0 0 167 35 0 95 43 0 52 0 0 134 0 43 0 0 172 0 45 31 82 286 45 0 494 58 61 97 0 2 0 0 0 170 119 129 0 9 0 294 0 0 0 51 151 0 31 0 0 0 0 280 31 292 1 11 0 0 210 0 316 417 37 0 45 218 31 7 0 10 41 0 23 29 39 256 0 0 134 99 94 38 43 173 1 36 694 52 194 0 181 28 0 53 0 24 126 502 0 122 0 48 0 26 21 0 456 8 19 313 225 41 0 388 0 17 0 0 0 83 41 0 0 140 36 10 48 47 351 0 64 41 38 231 48 31 151 0 459 0 0 32 0 203 0 64 0 89 86 158 276 1 317 0 385 10 0 318 0 666 177 104 0 0 0 113 24 141 48 8 170 51 421 81 0 136 0 79 0 0 203 0 145 0 50 0 16 51 0 0 42 212 552 44 373 70 223 0 10 57 45 2 29 78 15 280 9 20 147 0 0 0 17 0 155 21 48 0 0 26 0 54 160 445 186 0 37 0 8 0 136 19 0 2 0 0 0 151 155 127 7 96 472 683 0 380 358 0 85 0 0 38 0 36 45 0 48 0 404 57 0 0 148 0 197 61 24 0 0 0 23 9 0 0 40 0 51 41 0 62 0 63 5 0 0 9 1 20 46 0 85 39 0 0 32 71 0 0 243 29 74 0 225 0 0 15 8 13 0 0 15 133 0 0 54 0 0 431 0 0 243 64 0 14 252 361 14 110 0 0 90 0 404 0 22 15 29 198 0 100 0 90 0 205 0 0 39 20 0 48 0 0 0 73 0 238 100 0 0 150 43 15 0 130 60 487 21 0 265 0 124 0 301 0 0 310 0 2 0 0 0 0 6 137 63 13 0 87 0 0 81 299 152 0 0 8 404 99 0 0 0 206 0 0 8 32 74 35 9 0 446 0 0 0 180 0 0 0 4 0 438 0 0 0 0 42 40 0 0 0 27 37 101 0 0 46 0 585 0 398 219 0 12 74 0 0 226 0 229 15 0 0 299 55 116 305 426 400 56 74 0 0 66 86 224 175 390 224 7 0 30 0 15 533 41 508 0 27 28 28 0 0 0 0 92 31 0 20 8 122 27 0 11 27 0 183 0 285 0 25 155 153 0 242 0 0 175 2 0 379 200 88 32 171 503 113 0 246 25 352 49 0 55 150 104 0 0 0 39 0 0 471 0 0 0 0 26 0 0 268 0 0 0 0 79 8 0 0 0 52 70 124 61 27 12 0 67 386 10 0 22 0 190 0 60 0 24 5 145 29 414 0 49 0 214 0 0 0 0 10 62 10 34 56 0 69 0 12 41 0 27 2 113 30 41 0 0 0 237 0 19 0 0 59 111 0 0 468 0 0 0 29 3 43 44 0 221 476 26 27 158 0 0 0 0 0 0 0 0 0 243 0 458 0 0 7 437 4 73 24 25 414 3 0 14 3 0 272 0 77 0 11 79 223 31 4 0 0 259 50 0 183 463 125 0 0 204 0 0 19 47 17 0 42 358 387 429 69 0 118 0 91 111 0 33 0 0 0 0 29 43 0 41 13 201 0 396 10 0 0 71 50 55 646 6 107 267 0 0 67 0 0 0 10 33 0 65 481 33 28 0 0 86 16 8 41 47 0 55 41 26 358 0 44 1 0 208 247 18 113 0 0 37 39 4 0 20 84 17 158 78 28 446 0 24 17 191 0 24 67 135 5 0 0 111 101 45 0 0 409 13 0 0 11 0 760 31 0 12 0 358 101 0 9 38 13 251 31 10 0 0 96 106 2 0 0 0 0 0 22 0 3 63 42 37 17 11 11 68 396 58 35 0 0 30 67 0 125 0 0 0 15 82 127 477 34 0 82 0 19 0 273 0 109 37 457 0 0 0 12 0 50 337 0 0 33 3 37 49 59 159 0 27 72 0 0 0 0 0 175 100 303 0 48 0 17 26 81 69 0 89 102 4 0 436 127 11 3 0 57 0 376 214 0 32 754 37 16 47 149 194 15 37 20 314 0 113 44 0 0 225 68 0 47 0 25 263 43 68 0 15 79 0 53 295 44 412 66 24 0 0 217 0 0 412 0 392 0 56 9 49 10 0 0 0 0 0 152 0 0 410 459 24 11 0 73 0 4 229 75 186 46 214 0 0 2 13 0 0 229 37 199 165 98 28 0 43 0 77 0 0 41 212 138 0 292 0 3 107 59 0 0 470 25 26 23 0 49 64 72 122 134 192 418 49 373 13 0 148 109 211 201 239 0 0 0 206 46 0 0 0 0 0 0 79 297 62 42 8 77 51 71 0 0 0 40 11 316 44 284 70 0 0 186 0 296 6 26 0 115 0 354 0 0 398 21 116 87 0 0 152 0 17 0 30 0 0 0 480 0 0 65 109 35 0 0 1 0 292 0 0 187 329 468 20 0 48 0 736 0 0 0 0 0 0 196 0 0 0 148 80 14 62 0 235 62 0 0 48 715 314 0 287 224 0 0 81 440 465 0 0 0 0 0 0 23 12 0 0 0 0 0 370 14 45 0 0 212 217 433 12 34 20 16 0 149 0 35 9 0 88 50 74 70 1 29 0 397 92 0 68 84 296 0 0 34 405 0 297 50 0 72 30 54 8 49 68 0 0 0 2 14 51 0 320 424 0 0 30 0 50 0 45 0 0 0 0 35 0 0 101 140 58 0 2 88 3 7 0 100 115 0 124 0 0 227 0 0 55 35 265 72 0 0 21 0 0 0 0 0 4 0 478 0 57 0 0 0 156 0 61 0 0 0 67 670 0 0 30 0 26 85 20 183 460 0 0 46 15 230 42 359 10 0 15 30 479 63 0 10 402 38 0 0 34 0 23 67 0 401 114 63 0 9 24 0 0 54 151 0 0 338 1 20 212 482 477 20 12 38 10 55 0 26 6 239 4 0 214 1 0 49 105 69 0 0 19 0 26 0 134 41 439 32 0 288 0 477 0 145 0 0 0 0 52 87 0 81 0 0 357 90 190 0 44 214 0 451 0 26 0 178 25 0 19 0 0 497 0 0 72 0 193 39 0 0 0 294 131 45 45 103 90 96 116 420 378 238 0 0 0 6 0 0 466 0 25 139 109 11 0 488 0 270 92 7 0 26 148 141 110 0 0 47 0 26 28 0 0 0 0 0 490 0 0 0 11 42 0 0 510 0 380 31 0 0 0 0 8 154 0 0 3 0 375 0 338 19 0 49 2 0 73 114 0 0 375 0 0 0 31 171 0 491 205 0 0 0 171 0 0 57 0 19 206 284 0 48 428 13 203 0 12 102 0 70 0 107 0 0 503 22 181 22 39 15 0 0 59 0 0 18 0 488 0 0 700 0 0 0 317 121 0 0 0 439 0 0 0 293 0 8 0 33 0 0 0 110 12 10 253 584 45 0 13 44 0 108 160 0 148 297 0 1 0 0 257 0 0 110 0 145 119 48 4 110 335 0 0 33 0 71 102 485 0 146 464 27 0 0 109 0 0 49 34 118 0 202 203 54 259 0 0 0 0 100 43 0 0 0 8 67 25 190 57 46 133 475 179 0 0 344 34 0 213 0 150 0 0 0 26 0 75 0 0 6 0 0 0 477 0 103 0 28 5 117 39 9 131 452 25 423 71 0 29 0 0 15 0 0 325 104 0 0 0 0 0 7 15 34 502 46 25 289 0 0 3 65 19 125 0 0 29 0 0 108 52 2 145 231 0 0 51 0 0 39 0 83 23 0 57 34 29 28 10 63 0 503 374 0 68 0 0 7 2 109 61 40 7 0 2 0 74 0 61 352 125 212 385 459 50 0 0 0 0 77 0 21 0 0 9 283 0 115 65 0 0 232 42 0 170 468 151 0 0 0 150 44 0 0 0 0 25 66 0 125 19 90 318 30 21 1 0 0 0 24 99 0 142 0 36 0 0 42 0 166 8 0 199 0 71 0 0 190 330 0 127 192 0 51 0 175 502 90 295 0 46 0 15 53 0 38 0 131 0 0 70 0 178 0 0 42 742 0 0 66 0 2 0 26 0 8 95 0 119 148 5 0 0 225 0 0 355 78 0 0 25 38 370 0 356 1 59 25 45 73 3 285 564 124 37 1 0 0 164 90 0 218 3 0 0 267 459 178 42 0 13 49 428 52 0 0 3 443 0 14 22 53 5 100 12 0 0 0 0 513 5 0 78 26 0 14 0 676 201 0 5 127 167 74 5 129 0 627 31 8 33 0 66 0 92 33 122 28 0 2 151 0 0 0 151 0 0 50 36 21 225 53 26 78 71 0 0 288 138 88 161 90 160 52 0 45 0 72 77 604 80 0 0 72 158 16 61 37 32 178 26 0 107 335 236 0 0 51 419 8 0 172 37 0 16 4 0 79 39 0 80 42 0 0 223 22 8 0 0 68 0 199 355 0 0 284 0 0 66 0 0 0 0 469 156 8 10 1 0 21 49 43 5 248 32 203 116 377 0 0 0 0 180 108 477 95 75 232 171 0 0 78 0 98 0 0 224 198 0 27 390 143 36 0 31 700 10 1 3 5 0 0 353 6 44 416 0 0 0 0 0 0 42 20 3 0 0 63 17 41 129 455 438 36 81 34 60 11 91 442 0 0 120 5 5 6 6 0 0 328 0 0 0 0 12 0 273 68 0 15 0 0 0 23 0 0 0 0 15 23 76 0 14 0 60 188 0 0 299 24 66 108 12 0 0 0 240 48 9 44 0 0 0 0 76 473 0 27 0 28 15 103 0 0 0 0 350 0 111 20 352 0 9 0 0 45 6 0 0 0 208 458 24 353 10 0 0 64 0 1 0 0 0 75 94 0 11 16 8 288 0 10 38 0 0 111 114 0 178 27 68 33 52 317 25 12 24 0 12 484 168 66 0 30 13 0 0 53 389 4 23 42 450 0 17 34 10 0 59 503 39 0 103 42 0 0 44 96 0 93 20 0 67 0 72 25 4 0 233 279 72 0 0 0 134 41 770 0 9 0 0 432 280 21 73 0 74 73 0 0 71 146 159 23 0 143 0 0 0 26 69 0 24 25 79 63 0 542 303 0 0 48 183 0 0 17 60 0 38 226 22 0 0 64 168 65 46 0 0 312 0 0 0 0 0 0 66 0 12 0 118 26 0 49 0 2 0 42 44 0 0 33 0 158 289 0 0 11 43 96 128 0 224 0 0 0 2 19 0 124 163 64 59 30 0 0 0 0 0 7 31 349 462 26 77 11 0 10 0 86 0 0 15 25 43 54 0 58 43 85 117 0 0 78 0 51 143 71 0 59 32 114 142 430 9 0 33 17 59 0 509 271 0 0 0 20 0 113 29 31 140 100 55 0 124 0 32 26 378 0 0 66 81 0 0 0 41 508 56 0 0 128 42 116 0 471 0 0 87 36 0 0 215 0 38 0 19 154 0 15 0 50 40 0 22 0 73 31 0 67 0 25 0 0 28 0 7 26 0 14 0 67 0 0 0 2 44 127 29 0 218 0 0 0 0 143 69 26 208 133 83 39 288 10 0 0 174 12 113 0 0 0 286 20 17 268 128 7 12 21 476 0 0 18 0 760 36 148 109 0 0 5 0 43 81 1 0 0 0 34 24 23 31 25 49 24 205 0 0 14 84 0 12 59 0 0 0 0 0 0 66 66 21 5 503 231 0 74 72 355 41 462 0 45 26 0 0 272 0 4 0 0 94 56 0 13 4 4 10 45 44 35 3 0 25 154 10 358 0 0 246 441 73 26 37 0 52 22 0 8 52 0 162 0 0 0 17 0 0 0 8 228 0 11 193 21 151 0 0 0 5 2 0 203 0 0 0 118 20 303 22 151 0 117 2 6 103 0 134 23 0 58 185 44 449 107 84 39 1 35 0 0 4 89 20 0 0 0 42 0 87 114 66 439 12 0 497 0 88 0 0 0 0 0 157 0 131 6 0 146 0 131 72 0 6 0 0 30 185 0 38 235 215 104 0 21 0 62 0 0 0 33 160 0 0 93 0 390 25 92 0 175 9 0 27 27 0 0 0 0 0 39 0 38 433 171 86 226 311 0 63 30 207 0 74 40 131 123 0 3 27 0 13 0 66 55 56 0 0 200 0 31 0 0 181 107 20 0 3 4 0 35 79 92 139 0 0 33 0 19 210 32 28 0 2 0 0 18 10 33 53 78 0 116 13 137 0 0 0 78 231 0 336 0 0 7 164 17 0 105 21 22 0 99 0 22 0 76 0 0 358 24 10 231 0 0 208 19 10 5 164 0 52 0 0 0 11 34 353 0 0 61 0 0 23 101 0 15 129 35 0 13 6 27 0 0 45 0 33 38 34 0 0 145 196 42 0 2 27 0 42 18 0 117 0 62 167 87 0 36 0 246 111 108 0 0 0 471 50 116 311 0 772 0 0 131 34 0 0 0 13 1 0 77 8 29 13 64 0 0 48 0 0 72 0 210 239 0 102 0 94 245 72 8 0 0 49 26 0 56 0 7 0 137 0 0 0 44 737 42 16 8 147 16 0 0 68 59 247 0 73 170 0 73 0 325 0 0 96 235 36 28 0 0 0 459 269 53 355 179 0 301 451 479 56 176 120 0 0 58 23 94 99 54 269 0 0 77 50 0 0 56 42 0 6 289 0 98 340 308 0 355 0 409 26 0 21 370 0 174 350 0 0 84 239 109 37 427 0 379 0 0 353 399 39 316 68 0 0 72 29 28 0 125 258 185 0 0 207 92 0 0 116 190 86 4 477 224 0 19 71 169 44 405 114 31 459 0 0 7 0 134 0 10 0 5 760 31 0 0 0 71 0 0 0 92 0 178 0 49 0 0 42 0 0 19 199 117 40 0 0 20 0 0 18 0 8 39 0 35 13 33 224 57 11 73 23 24 0 0 50 86 109 277 0 43 0 20 38 0 580 349 0 165 68 111 284 0 158 9 0 474 6 4 6 57 3 0 55 608 55 0 0 0 234 0 28 13 0 0 62 354 150 38 70 42 7 45 158 72 0 0 0 75 7 397 89 184 445 0 0 0 207 36 10 0 113 0 114 92 100 0 0 22 9 0 0 13 0 25 0 61 0 6 0 298 0 1 487 0 17 0 62 0 75 0 0 57 0 0 0 38 62 2 0 498 0 243 0 45 0 6 11 58 0 18 14 29 181 133 21 246 41 0 100 6 53 201 0 0 0 4 91 159 385 0 0 0 20 0 0 0 4 0 18 57 0 120 0 0 44 349 70 219 0 77 0 0 19 469 0 480 10 15 286 0 0 82 0 0 33 147 4 11 363 17 0 89 4 226 0 297 65 108 0 202 268 0 0 95 0 0 42 10 37 435 0 2 234 0 59 0 0 0 28 64 0 0 5 0 0 391 58 21 193 142 359 351 40 114 140 417 0 0 50 0 0 0 0 0 0 431 0 0 86 32 354 44 0 0 8 190 0 28 472 0 0 11 0 173 105 1 0 0 67 0 0 137 49 33 0 25 0 44 20 0 30 7 227 0 0 5 0 68 0 0 0 28 31 0 0 303 20 3 50 212 62 15 0 0 0 108 55 395 76 342 0 0 0 0 0 290 197 0 0 0 0 5 0 67 349 0 241 440 353 0 60 0 11 262 239 96 41 22 50 0 513 0 0 10 2 79 6 32 0 10 0 0 49 27 73 173 63 97 0 455 0 42 90 0 46 16 0 0 0 31 92 0 472 0 0 0 0 0 0 86 151 120 183 20 0 0 0 0 102 5 16 6 0 71 25 0 0 160 0 189 468 0 0 0 0 0 0 0 0 45 177 50 7 0 0 0 27 72 23 86 44 0 705 366 32 247 0 0 1 0 58 32 0 0 77 0 21 43 696 481 0 0 14 415 48 0 0 0 0 0 178 103 454 24 9 354 209 0 19 68 216 6 24 17 0 20 0 43 100 92 77 0 0 255 5 186 72 0 189 85 0 75 0 0 476 0 300 0 45 0 0 56 0 416 102 0 612 65 0 18 0 0 91 40 0 0 161 0 41 0 207 25 109 0 0 30 5 0 0 0 160 241 32 0 40 46 0 224 107 0 388 3 0 318 68 0 84 0 0 0 35 0 108 0 15 0 0 49 187 383 473 0 0 1 262 16 6 42 6 0 9 110 0 0 278 0 0 0 22 0 250 153 0 439 0 59 72 0 0 0 78 0 0 0 178 132 34 78 0 14 127 353 494 47 0 12 106 0 0 26 29 265 0 0 0 0 104 10 3 0 32 0 41 136 292 70 28 29 75 0 299 355 64 26 0 4 10 51 467 44 36 53 210 2 0 205 0 130 0 0 0 31 286 25 55 0 16 146 488 0 0 420 29 0 39 0 0 0 125 382 8 14 108 15 0 0 78 244 71 325 212 215 0 217 64 0 0 0 223 12 0 0 0 164 30 0 20 355 64 0 68 17 0 82 0 0 241 0 0 20 75 0 51 0 27 33 58 0 2 33 181 73 0 0 0 0 138 0 121 0 101 198 0 81 472 0 0 315 346 282 317 0 191 0 0 0 0 0 362 75 0 2 0 70 92 24 83 11 43 0 192 0 0 17 4 390 0 107 38 69 0 0 0 442 82 16 118 15 0 634 0 35 42 0 32 183 76 0 65 0 0 12 113 13 0 0 50 63 0 7 92 7 38 52 0 70 0 0 47 0 0 0 270 0 7 0 0 0 0 62 528 24 0 0 179 0 0 0 0 0 0 136 0 6 0 21 0 0 241 0 0 0 0 0 0 33 11 127 129 32 0 440 15 159 0 387 3 0 0 695 43 43 0 154 44 495 0 5 149 0 9 6 0 146 0 7 25 69 9 0 0 0 0 0 221 19 469 0 200 354 0 0 32 20 0 0 171 0 101 0 114 56 146 68 0 0 297 24 0 0 439 13 0 0 125 229 0 70 221 0 3 394 14 347 89 343 62 0 18 146 459 17 294 35 4 0 120 210 0 0 16 164 23 84 29 59 247 0 213 48 301 38 114 7 0 317 2 0 0 13 20 26 44 4 0 3 194 0 143 14 31 0 88 0 130 63 9 0 0 0 96 12 24 0 0 7 0 25 0 50 0 0 101 0 38 56 256 218 26 8 0 0 28 0 0 178 0 0 0 90 146 0 0 26 1 730 0 70 0 53 0 50 15 583 217 0 0 95 0 0 0 89 11 15 216 127 0 20 70 66 6 0 441 593 0 0 0 0 183 227 0 205 2 316 0 0 0 253 450 0 0 120 15 0 382 305 0 767 0 0 0 0 25 0 122 56 0 104 417 33 0 0 103 51 0 0 0 0 13 68 344 563 378 15 101 29 211 412 0 41 0 0 0 703 472 0 0 0 0 0 0 0 78 0 0 317 272 51 38 29 47 225 4 0 19 0 7 441 0 4 0 75 49 0 0 22 474 0 12 10 54 5 44 74 0 92 41 44 748 0 25 103 20 0 86 0 477 167 0 4 16 0 407 53 58 467 446 0 0 175 0 0 315 281 50 0 14 161 0 443 359 295 49 136 46 0 0 0 0 55 0 0 14 0 0 190 0 186 0 10 123 119 0 24 219 31 0 312 0 0 0 0 0 24 0 14 15 106 0 0 17 65 84 0 0 0 33 0 441 0 0 0 5 0 28 0 363 72 37 166 0 0 54 0 47 473 0 99 503 30 27 329 71 0 149 0 70 163 27 0 176 49 0 0 201 427 0 0 0 69 0 82 178 3 0 35 0 0 16 0 0 0 231 0 0 53 0 0 0 236 0 11 356 0 0 27 0 0 24 0 7 0 16 0 0 420 61 48 123 53 25 0 167 0 96 0 91 60 0 6 34 400 0 0 34 31 0 0 0 0 0 0 22 0 0 72 6 1 250 107 344 68 0 0 45 317 90 0 0 102 0 0 6 0 37 3 11 153 0 0 86 119 466 0 37 37 0 0 0 2 23 0 0 213 28 68 23 0 25 45 0 0 16 0 0 0 4 214 316 0 214 4 0 0 34 64 154 44 179 0 86 46 22 0 13 6 0 38 0 0 0 47 52 88 3 71 0 0 288 10 348 28 0 127 0 222 0 261 6 19 0 396 34 0 23 0 43 0 64 0 0 31 32 21 53 46 11 45 304 3 8 69 9 123 0 656 0 0 14 359 18 30 0 0 10 402 263 1 4 67 35 70 71 45 79 0 0 167 21 0 100 0 0 0 421 0 0 0 0 49 42 0 405 69 357 0 514 386 329 42 50 10 0 0 225 20 17 0 0 89 184 46 18 119 28 11 215 179 0 55 0 0 210 221 30 180 0 354 39 0 0 43 43 223 0 85 138 0 0 0 188 41 0 208 31 17 43 213 13 0 51 0 219 66 1 0 248 0 0 655 10 14 21 0 360 17 0 11 6 14 72 96 66 398 27 0 0 0 77 0 0 1 0 23 68 51 10 14 0 0 135 14 39 4 0 460 0 63 0 49 0 45 0 135 0 121 0 279 251 93 306 221 0 245 352 745 0 0 0 0 0 70 443 4 166 0 0 12 9 65 6 0 374 3 0 62 0 25 0 115 0 22 13 0 293 279 0 10 0 5 0 0 0 353 0 10 37 0 0 32 0 0 0 31 0 0 0 127 0 6 25 98 0 4 12 16 0 420 0 0 22 55 111 41 63 0 44 69 7 2 0 0 0 0 0 34 0 0 0 112 0 0 0 30 0 0 0 5 21 27 24 218 41 347 42 98 144 0 22 305 22 42 38 0 25 0 0 162 0 57 4 0 0 22 0 3 18 0 13 159 0 75 53 58 19 0 0 0 0 0 20 0 23 112 0 0 0 743 0 0 40 4 0 34 0 303 79 231 79 62 355 357 116 3 246 72 191 121 21 37 125 0 0 0 48 0 195 0 0 38 11 111 0 3 0 0 243 24 89 14 61 0 0 0 0 64 72 14 31 0 56 0 61 0 0 0 0 0 0 123 24 10 36 0 62 67 28 22 0 50 0 0 0 0 20 0 473 204 294 1 0 32 163 0 483 95 0 761 20 4 257 0 0 0 10 223 25 44 0 0 0 452 20 121 9 690 64 15 97 222 122 0 59 67 20 0 0 84 101 18 0 0 7 313 0 40 17 348 149 39 21 411 348 0 43 20 58 4 27 62 0 6 4 0 185 6 7 0 232 0 0 0 0 0 80 62 0 118 0 12 0 315 0 0 2 0 66 49 52 0 33 0 40 0 124 0 33 0 0 0 307 2 57 27 0 242 4 30 0 54 402 57 0 179 0 28 43 28 0 76 4 156 0 10 48 0 0 210 71 0 180 60 0 395 287 0 0 48 241 6 60 250 0 64 47 0 48 64 33 9 34 158 0 7 0 66 46 126 108 0 36 0 23 363 0 12 151 460 87 441 408 0 0 0 35 0 45 0 0 137 15 70 115 56 0 7 43 227 0 9 0 61 285 0 48 330 0 0 0 340 14 425 14 0 137 17 35 1 0 413 93 99 24 0 83 45 43 0 24 14 73 39 0 502 47 0 503 0 470 0 310 0 573 0 134 125 83 458 751 84 0 0 0 0 14 207 0 58 7 139 61 0 73 49 38 0 0 0 0 0 0 0 0 94 0 92 4 0 20 310 25 50 88 400 679 236 0 29 0 0 42 22 392 0 0 0 0 6 52 0 149 0 0 0 0 49 280 0 419 0 16 186 6 111 0 44 143 0 3 177 6 265 0 5 27 0 410 298 43 486 0 0 0 189 0 0 32 0 195 64 41 0 49 0 0 0 82 135 9 0 0 0 31 24 86 2 3 0 93 36 37 6 0 7 198 45 0 0 0 0 400 16 20 0 0 19 0 0 4 0 0 0 0 159 41 167 0 33 39 0 438 0 31 69 0 46 0 247 42 0 0 0 405 97 66 299 47 9 106 59 396 59 0 9 549 0 138 48 20 4 0 59 18 20 0 0 0 0 0 16 287 0 38 133 137 2 53 230 117 245 208 248 18 231 44 130 120 191 5 0 149 10 72 0 54 1 58 0 0 49 0 0 51 178 41 0 106 300 166 14 0 0 30 47 2 155 0 61 219 0 10 0 70 478 38 0 0 749 0 0 0 0 0 0 46 23 502 14 0 30 336 0 0 0 24 0 245 65 185 9 102 0 0 26 490 38 8 26 0 230 0 0 59 0 0 141 0 0 0 0 0 0 302 53 18 355 0 66 260 15 79 38 0 93 34 88 27 88 13 157 6 71 27 3 2 0 0 27 55 0 0 12 11 0 0 0 0 22 53 0 283 120 225 0 39 115 346 0 0 0 0 119 0 0 33 0 23 27 17 77 77 160 0 32 0 0 0 0 4 0 0 0 0 0 0 9 82 87 358 379 0 19 0 8 20 0 60 0 114 30 0 0 3 0 0 25 177 0 0 100 20 0 490 0 0 61 0 0 0 32 151 155 163 86 0 328 164 86 26 211 178 78 0 93 379 0 36 63 176 0 3 14 0 287 23 30 110 385 17 233 45 163 0 4 0 64 21 0 0 0 0 0 43 0 18 0 0 0 0 0 0 165 193 18 0 28 0 243 313 77 247 514 171 0 90 0 0 65 0 0 0 0 0 25 9 0 62 87 0 351 31 0 637 0 46 117 0 0 31 98 232 0 0 136 0 396 0 0 0 0 11 263 55 83 0 0 285 0 17 757 0 0 0 90 25 17 34 0 0 298 0 0 18 40 486 0 9 0 0 765 62 664 277 0 21 4 423 18 305 29 0 67 129 0 42 35 0 45 0 0 27 29 0 15 34 180 3 106 50 56 0 1 30 0 255 21 0 0 133 0 44 0 0 0 0 0 0 0 49 468 0 0 33 60 230 147 24 0 0 431 202 0 10 0 0 85 388 185 0 168 7 14 0 499 0 61 12 273 297 0 76 0 0 0 2 450 208 0 22 20 436 32 0 9 0 0 0 0 51 86 85 0 0 0 166 109 0 0 0 0 0 118 0 0 7 197 0 457 142 0 98 475 11 488 0 503 3 501 0 39 0 0 0 208 167 0 0 63 10 31 60 10 0 29 132 57 0 0 0 0 24 0 3 0 0 5 0 72 0 0 0 0 0 10 0 53 87 0 372 375 102 25 310 0 0 0 67 0 36 5 0 498 322 122 443 13 0 241 64 26 0 51 0 0 363 316 0 0 173 0 0 166 0 0 139 0 46 0 14 0 73 67 35 242 0 64 88 160 107 23 0 0 0 0 0 0 0 0 0 663 0 0 37 409 18 13 0 90 43 0 43 7 0 0 0 153 0 19 0 45 0 0 319 24 68 0 87 0 10 0 0 3 0 13 0 315 101 0 0 0 14 0 8 0 41 245 0 364 5 0 0 0 706 409 0 123 348 196 156 26 0 0 0 337 0 0 0 31 30 0 114 0 472 433 0 44 477 57 0 0 43 150 0 250 40 16 0 299 66 70 21 0 2 73 0 0 10 0 0 14 26 0 362 0 0 301 0 343 225 0 30 4 0 0 247 0 18 39 12 0 0 27 0 42 455 0 45 0 37 0 34 11 356 0 0 0 0 0 0 0 0 33 0 0 0 0 72 69 380 0 34 469 0 0 0 202 104 0 718 0 370 111 42 398 45 144 9 122 0 465 98 32 66 48 0 0 0 133 0 0 0 0 0 0 42 0 52 38 39 0 0 0 23 0 0 33 0 0 90 39 207 4 0 0 0 30 50 0 59 21 0 0 21 203 418 0 257 0 5 0 57 26 44 111 0 0 0 0 410 0 197 0 78 163 81 0 18 23 0 460 35 11 45 15 0 55 0 26 0 43 58 0 0 44 23 0 29 51 50 0 601 202 0 62 0 0 0 3 2 161 49 0 31 70 0 266 78 25 0 0 289 432 112 39 0 9 512 222 0 182 0 29 234 0 0 246 0 3 485 9 0 0 152 112 304 16 110 0 29 0 63 0 49 226 0 0 0 40 0 11 10 0 27 44 355 90 0 747 106 0 439 6 0 69 271 194 31 21 273 0 429 0 0 0 50 55 49 0 127 0 502 0 0 0 41 0 88 143 0 21 0 33 99 0 0 283 40 1 235 68 0 120 92 0 0 1 0 757 102 0 109 0 59 0 216 0 67 223 388 0 122 1 164 0 754 87 0 0 7 0 181 47 502 416 29 75 0 0 115 0 0 1 47 0 175 473 140 695 0 193 0 0 0 246 0 22 44 0 0 0 7 0 300 41 0 0 0 0 0 6 43 62 0 43 0 10 0 224 115 0 21 0 0 129 0 176 16 22 4 0 464 0 0 7 111 378 17 8 67 71 14 26 0 191 0 0 84 163 0 0 246 0 0 280 395 0 328 1 0 643 0 20 0 0 26 49 47 107 108 301 23 0 11 0 20 67 555 0 0 0 343 0 106 157 0 0 21 116 489 41 11 20 0 63 35 238 54 0 0 42 41 487 0 90 0 0 0 0 0 0 407 0 104 469 0 0 9 281 0 30 0 146 0 0 73 0 0 40 228 89 0 0 48 14 460 15 0 0 0 150 0 0 0 0 226 21 0 108 16 10 313 15 103 463 13 243 184 0 0 0 0 0 158 27 0 52 80 0 2 43 0 189 73 0 15 83 0 607 51 0 7 86 36 4 28 0 197 82 0 0 287 73 0 19 297 0 0 0 76 106 3 157 224 0 0 3 0 32 11 130 0 0 0 43 22 0 0 213 24 0 109 0 1 281 494 38 86 0 66 220 500 87 0 415 503 0 0 0 0 0 40 393 29 22 0 0 0 0 28 0 0 34 28 2 0 0 36 0 4 171 0 0 0 73 85 69 90 208 8 3 0 0 0 0 0 302 0 42 257 0 64 41 0 94 0 32 23 57 355 0 0 20 43 0 6 314 0 17 62 118 31 31 34 84 12 0 44 351 47 0 0 396 0 10 0 226 0 0 20 24 222 0 35 36 120 44 2 42 702 394 73 0 0 34 17 156 95 156 0 33 358 79 70 0 0 72 0 0 32 0 0 0 32 0 146 0 46 0 17 195 83 0 0 17 22 2 20 1 119 0 23 25 0 0 280 302 78 143 0 0 0 52 407 128 0 0 0 0 0 138 0 689 0 0 0 0 5 0 0 0 468 0 13 28 63 0 134 225 0 3 33 30 0 0 122 0 6 0 32 212 0 0 0 0 68 61 31 66 0 0 8 30 0 0 78 21 5 0 0 56 0 80 0 141 41 8 0 0 0 502 400 240 61 66 44 61 0 30 35 44 0 0 38 106 12 0 428 0 178 66 0 0 0 0 415 24 180 47 128 179 2 0 0 14 28 0 68 53 17 0 0 0 0 26 0 0 91 0 0 305 0 22 0 60 0 0 97 25 371 66 0 393 0 13 0 455 0 2 14 0 0 0 0 26 441 103 0 51 432 0 0 29 0 514 66 89 0 64 210 11 0 0 0 1 28 80 12 32 0 49 112 0 17 490 136 237 8 0 0 0 0 246 0 0 0 0 20 25 0 6 610 179 0 25 0 0 0 169 24 35 343 0 0 0 0 81 0 89 0 25 0 0 31 212 412 0 0 0 198 0 168 472 47 0 5 0 0 28 0 121 0 7 9 43 42 0 0 0 0 5 0 0 35 16 36 0 43 0 303 38 119 0 0 0 0 0 63 6 21 0 112 119 0 0 9 0 0 0 2 95 0 29 3 0 7 41 42 0 1 110 0 26 5 415 275 48 0 43 0 90 108 149 0 15 0 0 78 0 48 17 97 36 246 0 0 162 32 0 69 39 0 60 72 0 133 0 62 12 26 4 447 0 0 153 320 179 46 275 34 20 233 283 63 42 2 0 48 99 0 629 30 54 17 26 623 0 0 171 0 85 0 4 0 37 218 33 214 0 0 0 0 39 258 72 2 72 0 0 0 13 28 39 0 0 24 0 0 23 455 47 522 287 0 20 0 0 482 19 363 0 0 157 463 38 454 111 0 201 19 52 445 0 0 0 0 0 25 0 5 0 0 0 0 456 44 0 44 391 0 4 0 0 278 25 40 76 39 41 0 11 0 503 42 0 25 377 0 13 314 300 0 64 9 149 69 33 124 0 0 0 491 0 41 0 0 62 105 353 432 61 200 0 126 0 0 134 0 0 0 56 4 29 0 0 489 267 27 43 165 0 0 482 0 0 29 0 67 49 59 0 0 8 101 4 0 99 13 70 440 0 30 0 54 45 1 74 0 0 0 0 0 116 0 0 128 102 16 56 0 0 0 501 0 5 0 191 0 19 362 0 92 0 0 389 0 0 0 42 0 0 0 0 441 11 0 0 23 7 0 0 139 682 44 96 5 42 0 38 0 0 0 213 15 0 0 88 24 61 0 202 219 437 28 0 272 70 242 0 0 0 70 285 0 498 0 0 0 0 0 7 0 0 392 0 17 35 0 10 22 43 37 150 33 84 13 0 21 43 184 0 73 0 18 0 0 0 12 20 33 482 0 37 54 400 130 0 0 0 2 690 0 445 361 17 60 0 29 0 107 0 0 276 0 0 0 44 408 392 440 0 0 211 189 437 355 27 77 363 138 2 97 395 344 0 0 9 0 0 0 0 62 0 0 0 105 145 0 196 16 0 72 10 33 40 268 675 12 0 246 448 166 119 20 0 82 160 177 136 133 0 47 320 0 39 0 0 63 48 69 0 35 0 65 0 0 82 57 374 36 0 0 33 0 0 67 0 4 295 21 25 28 0 374 34 178 356 0 0 17 0 28 0 0 4 0 0 40 101 640 0 0 99 415 103 41 266 61 123 21 0 3 177 110 19 0 282 485 38 1 0 0 0 309 199 15 0 0 20 10 145 45 0 0 0 95 0 0 15 0 0 168 0 0 88 0 44 38 3 32 0 38 97 0 0 63 0 179 0 9 102 181 26 14 77 0 0 502 0 145 10 13 218 117 62 0 21 0 0 428 30 25 32 0 22 0 34 140 315 0 0 20 0 0 14 424 0 209 0 294 0 292 0 218 242 26 0 0 0 0 491 0 33 38 111 55 0 54 0 0 0 0 0 50 13 28 0 0 318 0 0 195 0 43 542 0 0 473 0 34 0 10 0 34 0 22 119 14 0 10 23 0 0 106 0 69 109 0 151 0 11 214 0 63 331 158 28 7 13 0 491 437 0 0 0 49 0 0 302 67 0 0 0 420 217 4 43 0 0 7 3 74 50 0 0 50 0 0 28 0 55 0 0 0 0 44 0 0 0 30 130 28 0 1 104 72 12 15 88 6 0 0 33 314 0 175 0 69 0 0 31 23 56 313 0 0 0 104 173 27 148 0 0 32 0 0 0 31 19 114 369 352 0 25 0 0 25 0 74 0 29 0 164 27 11 0 0 426 0 2 0 224 302 10 13 0 0 0 21 122 164 242 50 12 430 0 0 0 61 0 319 160 0 0 92 0 0 0 0 0 10 297 199 410 56 17 0 0 92 0 0 0 0 89 0 0 285 15 0 0 65 15 14 0 4 42 0 26 0 0 0 0 6 0 0 0 31 18 13 0 33 0 0 0 2 0 3 5 0 0 70 0 330 0 0 37 0 20 403 66 0 0 0 222 0 167 73 129 45 55 0 24 3 445 172 489 218 19 186 0 0 0 19 0 0 0 20 0 4 435 0 202 89 0 0 0 224 290 1 55 40 439 40 0 17 73 173 0 12 0 34 66 130 29 66 77 0 0 8 3 55 0 466 0 0 56 1 301 42 0 165 71 0 107 0 8 21 54 207 196 12 177 0 0 0 0 0 123 0 245 447 0 566 0 0 0 64 382 5 0 0 0 0 179 301 53 64 0 44 16 15 0 2 85 26 64 315 0 0 0 20 0 0 0 0 36 0 9 20 42 5 52 0 0 68 40 186 23 72 0 136 345 29 0 94 140 0 0 13 0 33 0 5 7 14 0 456 91 0 8 240 6 372 67 167 242 60 65 16 0 69 0 0 517 57 76 37 39 0 0 43 0 130 0 0 19 96 29 0 238 0 0 0 124 9 6 0 505 0 0 25 6 0 155 0 47 40 8 164 0 0 0 34 0 73 424 0 0 0 41 704 40 125 0 0 0 32 0 0 84 324 193 0 20 37 154 319 0 0 0 0 0 0 0 22 0 8 151 2 0 5 254 274 97 30 45 29 64 208 21 36 0 71 218 34 1 53 98 0 65 0 0 0 12 26 336 46 0 51 116 5 0 87 0 0 32 12 0 0 32 0 470 0 0 0 61 0 0 44 43 51 26 0 35 33 0 0 0 502 0 0 0 158 0 49 61 141 3 0 0 4 0 0 69 0 122 31 34 0 15 0 0 0 46 32 40 0 47 221 41 32 0 0 0 229 0 0 283 19 427 78 48 26 0 0 284 0 12 71 69 19 0 0 331 0 44 15 146 223 40 0 26 0 18 0 108 13 435 0 0 58 3 230 0 0 151 0 4 0 0 34 9 7 222 0 29 69 0 0 284 319 0 174 4 0 0 0 0 0 179 491 0 0 9 37 0 0 43 154 0 122 0 68 0 22 64 0 99 0 0 0 331 0 0 49 0 0 0 0 43 12 106 236 151 69 38 11 0 0 24 0 367 96 208 32 351 478 220 362 4 277 0 13 24 63 64 25 0 0 0 0 0 21 29 85 512 711 17 0 0 0 5 145 99 0 10 0 46 731 33 673 5 4 358 0 0 77 305 37 80 0 0 0 110 0 8 0 0 28 0 41 0 0 7 0 28 0 130 0 0 35 7 5 44 0 31 82 43 146 6 0 249 105 0 0 771 11 488 62 26 54 215 0 0 9 0 407 170 730 0 0 0 0 0 28 0 71 5 0 75 0 316 0 6 0 0 0 183 0 216 407 0 0 0 41 0 109 0 0 26 0 0 148 0 10 0 36 69 153 409 23 0 27 7 207 0 24 56 186 89 338 0 0 0 0 0 124 0 91 186 21 0 38 244 17 0 91 8 0 6 68 0 50 429 20 245 2 489 120 0 43 34 0 0 54 3 79 7 88 0 72 2 27 19 37 0 463 26 0 0 65 0 354 0 246 33 264 0 20 0 0 0 5 31 202 332 0 0 75 327 28 427 0 207 93 20 0 179 0 22 125 13 64 57 38 15 723 18 0 59 0 0 0 49 109 60 0 0 73 337 0 258 0 415 0 54 111 0 0 138 54 0 12 339 19 0 6 36 479 167 21 0 42 0 33 122 0 71 84 133 354 3 503 147 402 0 10 208 393 150 313 0 399 43 0 0 0 0 100 54 11 0 78 0 0 264 0 260 0 0 44 0 0 10 0 44 0 7 3 128 0 0 146 195 60 114 0 0 0 1 14 0 93 0 0 69 503 29 48 99 0 0 5 0 26 64 72 303 0 7 0 26 61 4 24 18 0 511 42 21 267 0 0 0 330 120 55 0 141 63 73 0 0 343 0 0 161 0 0 5 44 0 44 22 25 0 27 131 82 81 0 86 12 42 0 13 0 0 63 40 6 37 0 0 0 0 344 64 268 66 0 0 0 0 0 355 420 2 0 0 121 149 0 0 59 354 0 0 0 14 207 194 15 41 4 0 0 0 0 123 8 0 0 0 52 51 0 61 39 28 350 0 0 27 0 0 3 88 0 552 0 272 0 46 0 334 0 0 0 68 47 103 0 8 0 0 0 17 502 45 0 617 50 0 301 0 223 0 110 0 346 0 294 0 14 37 232 2 0 23 0 0 384 0 100 356 7 43 0 0 2 265 0 33 317 0 0 247 18 0 503 48 0 0 2 0 0 2 176 0 0 0 3 40 65 0 55 61 0 143 460 0 0 0 0 0 0 0 0 0 0 0 0 0 236 9 212 17 101 0 127 727 0 11 0 24 26 103 0 33 7 213 109 0 26 240 9 26 48 8 103 0 0 1 35 0 62 0 0 137 469 163 408 26 40 0 1 0 0 36 0 0 8 174 396 0 443 12 0 51 32 0 0 7 137 0 70 5 4 0 345 109 74 75 185 32 11 29 0 47 162 336 0 118 5 44 30 0 0 253 0 0 135 481 0 0 0 0 259 757 0 37 0 0 0 0 35 472 376 86 99 15 0 114 0 5 0 1 194 33 36 43 0 34 43 0 0 60 0 0 401 27 216 0 0 0 246 0 13 25 204 59 15 24 162 0 0 14 9 24 2 0 1 14 0 0 0 8 0 0 81 0 58 0 0 177 0 42 0 157 291 39 230 0 432 7 236 36 10 0 21 23 17 0 269 0 104 29 13 45 0 77 0 0 91 232 0 0 17 38 118 0 154 23 0 79 0 93 65 0 55 207 409 0 33 0 323 238 0 0 331
-1 0 81 42 179 34 492 447 0 14 0 0 0 65 44 338 0 6 0 7 24 0 0 0 0 112 255 0 148 546 0 197 87 73 60 0 0 0 0 4 0 9 6 94 50 63 0 0 41 0 41 0 0 28 365 0 12 0 0 0 0 30 0 105 19 0 0 0 151 400 0 249 0 2 228 215 137 0 0 0 13 0 6 53 4 0 0 451 0 0 0 393 178 179 0 0 9 7 285 0 7 22 127 5 159 0 0 141 0 0 0 602 4 128 0 135 100 296 0 18 8 0 48 0 0 14 16 0 69 0 0 111 277 0 16 21 46 0 0 259 121 0 77 611 0 4 4 92 127 0 10 0 25 0 0 12 0 0 504 148 15 0 0 46 11 0 17 67 306 46 0 16 563 143 0 0 265 367 332 49 125 0 0 0 208 147 6 0 0 48 0 26 4 0 0 0 49 20 117 63 115 0 88 0 0 0 17 0 42 8 0 421 0 0 0 270 0 0 149 14 5 115 357 0 0 88 149 20 0 0 0 421 0 8 73 10 24 0 0 0 0 223 72 0 73 0 0 0 0 0 258 0 31 12 35 0 10 0 0 118 0 296 220 405 0 0 0 0 0 0 0 0 36 281 73 10 45 58 0 6 88 384 0 0 0 434 0 0 3 0 17 0 0 1 389 19 345 103 208 0 0 29 25 0 0 218 31 0 62 126 0 372 68 0 64 0 31 0 0 0 319 136 23 0 0 127 10 356 17 2 283 79 4 140 0 1 0 269 0 0 8 42 25 0 229 188 56 24 0 0 0 24 538 30 38 0 74 0 0 27 279 127 0 0 0 64 0 0 180 0 431 476 8 1 0 0 73 11 77 208 60 347 288 247 62 0 0 0 0 0 0 0 0 104 137 126 3 0 209 0 396 0 0 107 452 265 15 0 29 0 0 126 45 0 56 55 0 0 233 15 151 0 73 111 23 0 79 19 1 70 456 0 0 0 0 0 0 0 120 1 159 0 0 382 5 0 26 93 17 49 87 0 88 62 0 0 332 386 4 44 16 0 0 0 0 0 91 0 65 26 553 286 0 0 72 0 77 0 0 0 1 0 589 0 428 221 157 43 0 0 0 10 369 0 0 0 607 0 337 0 0 311 155 0 0 7 0 105 179 144 261 0 226 0 0 39 72 60 0 87 0 429 23 0 52 72 30 0 160 32 358 22 37 12 0 0 0 0 110 0 0 3 0 118 207 0 18 21 23 234 0 36 11 105 37 235 0 65 0 62 57 0 0 7 0 7 0 0 0 0 7 239 0 0 375 0 300 281 159 0 0 0 32 5 91 60 0 0 0 0 55 0 131 0 0 0 0 0 0 0 194 0 6 99 264 89 22 75 507 0 0 280 0 170 6 0 0 0 0 34 0 0 0 501 15 0 0 0 103 13 0 9 0 0 0 89 239 0 42 40 323 0 41 147 0 0 0 106 5 101 82 0 5 0 29 0 18 250 0 566 59 116 0 8 173 21 73 19 12 95 54 109 219 0 172 0 0 0 38 133 30 0 0 0 25 104 91 0 0 0 59 0 0 16 0 0 0 39 0 298 0 125 0 0 167 10 226 0 0 254 66 35 0 0 0 0 12 21 144 0 0 60 26 18 168 0 0 78 24 143 30 360 416 0 0 41 0 34 0 0 8 19 0 13 0 0 13 0 0 0 0 71 17 0 38 0 126 0 241 0 0 0 0 15 124 68 412 21 153 6 43 1 0 0 10 181 0 0 148 3 123 340 22 4 0 0 0 36 181 0 0 17 15 0 33 0 16 15 0 3 35 399 0 0 2 0 107 12 7 0 0 53 70 0 5 0 13 0 0 18 0 1 67 5 3 0 0 0 50 16 453 162 0 102 75 365 0 0 223 0 129 0 34 4 221 146 0 112 166 0 23 101 1 0 0 2 0 194 0 23 74 0 15 0 0 179 0 0 35 0 0 0 24 86 50 0 16 1 0 0 179 20 24 60 0 3 4 0 202 0 29 42 0 0 0 0 378 167 52 87 0 0 91 194 0 0 0 0 514 6 32 70 89 402 0 0 0 223 0 409 25 0 0 130 0 31 689 19 38 0 0 0 0 105 579 9 133 202 0 45 47 131 107 27 262 0 0 7 89 286 35 418 55 4 398 0 0 40 23 84 0 0 7 606 262 0 79 8 0 22 34 0 47 0 0 0 173 0 0 20 25 157 45 347 0 353 6 136 15 192 299 0 12 0 0 490 29 4 0 66 0 217 63 0 101 77 78 0 0 0 58 0 7 242 35 0 249 0 3 0 574 0 511 449 27 0 91 75 0 0 17 0 7 0 0 154 58 0 166 0 0 0 0 209 0 23 0 168 0 0 280 41 387 14 0 3 196 0 187 82 609 2 0 16 0 0 36 278 0 17 97 0 20 0 0 0 4 127 4 0 9 0 11 184 41 85 0 308 183 368 0 0 82 365 0 83 64 47 26 22 71 0 0 118 0 559 17 4 0 334 41 3 493 0 89 0 68 19 0 20 222 93 0 24 268 457 0 550 4 0 4 0 0 0 13 92 15 443 8 0 51 147 96 0 0 0 55 40 0 14 0 311 0 23 177 99 0 0 23 0 360 0 2 206 57 0 86 21 0 79 0 344 11 3 0 0 0 0 62 0 69 0 251 0 25 0 0 103 138 11 62 157 6 0 280 0 290 4 59 25 0 209 14 0 114 131 43 0 7 0 0 53 201 0 107 169 98 0 0 25 66 0 0 72 0 10 0 0 13 0 0 85 533 34 0 468 63 29 27 153 0 0 36 83 501 464 0 0 12 0 31 312 5 68 40 0 0 148 98 0 167 40 0 0 53 0 0 19 67 22 57 300 1 80 123 0 0 0 0 17 79 0 0 461 6 67 0 46 192 87 0 0 178 0 0 0 158 0 72 0 0 154 0 0 333 27 152 12 0 57 0 422 0 72 165 0 611 35 66 0 0 0 0 429 0 4 0 170 0 0 0 66 0 584 0 63 99 0 0 65 43 84 90 4 0 0 539 0 78 62 0 38 10 13 16 10 65 0 67 0 10 0 0 59 0 0 0 70 0 527 135 193 161 1 0 154 509 113 0 279 77 47 0 66 0 0 44 85 13 0 0 5 0 0 4 5 0 67 0 137 147 123 0 25 0 25 68 0 5 4 45 316 0 0 0 69 111 1 66 117 0 0 1 0 234 35 0 54 0 38 36 0 14 38 25 370 57 0 187 110 0 0 242 147 29 51 72 0 0 219 96 381 0 0 143 125 502 75 0 163 47 17 260 158 25 29 122 34 10 9 0 122 60 15 288 0 0 0 0 19 113 0 3 16 32 0 0 0 0 0 0 70 34 0 0 0 691 24 1 510 0 33 42 0 0 0 14 154 208 33 108 0 242 158 13 0 170 70 237 14 0 0 554 16 62 78 19 135 52 0 402 405 0 1 12 32 5 266 17 110 0 542 0 19 0 0 63 146 0 48 0 0 0 49 0 52 32 0 52 44 0 0 0 159 0 0 6 203 16 138 183 0 0 0 85 28 1 5 0 28 0 100 0 221 0 0 4 89 56 0 0 0 70 0 0 64 0 12 8 68 0 0 113 257 117 183 106 197 23 0 0 481 11 46 113 0 7 35 3 84 51 66 22 0 0 105 72 0 0 24 0 155 62 89 187 323 0 64 1 0 558 0 64 40 0 0 67 0 0 213 129 0 185 0 78 0 5 53 0 29 101 167 0 0 64 121 0 0 58 0 58 534 0 463 403 112 5 0 41 0 0 425 0 39 120 0 0 0 0 237 39 79 180 0 64 477 14 0 19 0 0 53 65 192 56 336 0 0 1 0 66 253 143 24 12 144 117 0 134 234 0 0 14 62 0 30 0 3 1 128 383 286 65 8 0 0 34 0 36 41 20 0 14 354 12 0 0 0 0 0 459 270 0 41 0 88 0 13 0 0 0 3 0 213 83 102 84 0 221 0 41 0 26 0 232 56 0 0 0 461 14 0 107 0 10 48 85 20 155 251 4 0 0 0 50 74 0 0 0 0 0 0 6 0 28 244 184 581 37 23 12 0 540 205 0 101 110 47 21 0 4 0 0 66 0 0 29 36 0 71 0 0 69 6 104 115 11 0 15 70 30 477 0 370 4 109 18 40 7 25 47 133 92 0 223 10 0 47 21 0 190 0 214 100 31 31 404 207 0 0 188 0 0 611 28 0 0 11 0 0 348 68 0 31 182 77 0 0 6 7 0 0 81 427 214 33 53 70 0 67 0 40 101 0 0 0 80 0 57 0 0 0 0 85 0 135 444 0 0 0 0 47 0 575 0 577 15 0 0 159 13 1 34 0 32 0 276 201 15 338 569 22 38 15 0 0 86 225 0 3 0 92 0 0 0 0 35 0 0 0 114 14 0 0 19 10 68 1 0 9 0 0 25 0 0 29 0 7 39 0 75 272 233 156 0 9 0 0 32 9 14 101 577 0 36 0 0 0 20 86 161 31 148 0 0 0 78 59 0 225 7 35 0 39 404 42 66 130 193 0 2 14 456 0 0 0 168 53 231 74 0 0 0 163 8 7 0 0 33 0 14 0 0 501 2 0 137 121 29 696 1 0 0 21 86 248 199 265 0 0 0 195 0 0 0 0 0 237 0 73 1 449 69 31 0 0 251 132 0 131 0 0 0 198 20 0 4 0 0 161 0 37 0 126 29 46 0 161 438 456 0 282 173 0 2 160 506 133 0 16 0 0 0 87 22 0 0 0 0 0 0 576 0 0 54 38 222 0 82 0 0 29 11 3 0 0 31 0 158 0 44 19 169 104 0 0 462 87 0 0 3 151 27 187 64 462 0 164 72 3 108 0 0 0 0 260 11 0 93 0 38 40 46 106 51 0 215 0 0 44 261 0 0 0 44 63 0 51 0 0 139 0 65 22 344 0 69 36 10 13 0 111 218 0 151 0 0 0 36 351 105 0 90 115 0 54 296 33 0 24 0 0 0 83 40 13 9 0 124 31 0 11 0 61 327 147 0 0 0 0 0 0 159 535 317 0 59 268 390 15 19 4 0 96 0 77 70 0 9 109 50 0 0 67 0 34 0 0 598 0 0 0 0 607 54 0 95 28 10 15 5 0 25 431 80 37 0 0 0 0 0 0 0 20 367 26 0 82 0 0 0 0 0 0 0 13 0 0 0 75 0 227 0 0 144 0 197 0 0 0 209 86 0 0 100 207 0 74 0 64 0 0 76 14 0 0 66 0 13 22 152 0 18 0 318 122 274 0 0 80 0 63 35 0 0 0 399 244 47 0 23 363 11 15 266 17 0 15 0 77 0 37 193 112 0 0 119 0 225 9 249 54 83 103 34 2 16 26 1 17 9 8 0 197 0 0 17 5 19 44 0 271 223 175 47 0 78 0 53 327 0 417 59 34 0 0 89 0 26 0 0 52 35 97 88 415 33 0 0 0 0 0 28 0 0 129 0 0 0 48 203 0 83 359 0 16 5 0 0 0 38 165 23 36 130 0 30 579 0 79 84 45 195 19 50 75 0 0 10 319 0 37 157 312 72 0 31 28 0 0 51 504 239 0 0 86 0 0 0 126 28 44 0 265 367 0 0 62 210 51 0 11 0 461 0 17 237 14 0 44 210 0 6 9 21 0 452 82 0 195 143 0 19 73 0 444 463 0 23 14 239 28 0 2 0 149 129 0 37 131 314 128 0 186 27 0 51 0 33 0 430 0 7 93 0 0 348 37 0 178 3 0 248 3 0 0 76 26 256 1 0 8 0 55 0 0 183 0 0 0 223 57 113 32 0 20 137 0 0 0 0 104 0 0 181 0 136 0 8 149 4 0 41 47 132 0 0 29 142 118 71 0 0 111 54 0 0 116 0 111 9 0 22 0 117 50 22 0 55 151 0 9 32 6 0 0 0 51 51 38 451 0 0 0 404 0 87 12 69 225 0 0 338 19 14 461 0 92 310 8 24 502 0 0 0 0 358 305 285 276 0 4 0 0 154 0 0 27 0 0 0 28 0 563 253 64 0 514 257 78 200 36 0 0 0 112 0 163 0 37 690 0 40 0 0 0 0 103 0 194 340 0 8 0 216 185 53 0 0 0 36 0 0 0 2 0 0 681 0 0 6 40 0 70 30 0 114 63 0 0 226 0 18 0 427 5 23 153 300 140 21 107 191 439 14 0 0 0 129 0 0 447 364 583 0 0 15 0 5 136 22 0 206 38 63 0 262 43 39 0 0 478 55 37 0 9 33 164 37 94 10 0 5 123 495 28 47 0 145 14 24 389 0 151 108 0 41 64 0 368 14 75 0 0 14 0 253 54 65 0 271 0 28 0 0 0 164 0 36 0 0 403 57 0 0 0 0 426 76 108 0 101 249 178 4 0 0 93 0 132 75 57 0 4 319 0 0 0 0 64 18 89 33 596 59 54 70 0 51 34 0 0 62 0 0 17 0 353 374 263 36 27 0 39 0 347 2 0 7 54 0 8 0 11 21 149 53 411 0 631 230 0 84 0 0 123 332 25 28 169 0 0 110 6 229 26 0 0 97 17 0 111 19 47 76 112 0 63 314 7 0 0 76 182 156 67 29 152 0 8 0 0 0 0 0 6 4 0 85 0 8 33 197 14 595 100 294 472 254 0 593 0 106 0 0 0 0 2 177 0 0 17 0 4 0 49 0 0 0 45 136 13 577 0 0 25 0 2 0 129 67 0 0 0 0 233 0 406 0 0 62 141 27 106 32 65 0 0 38 139 59 41 252 0 95 5 256 456 0 76 590 0 0 407 0 183 327 61 0 0 194 0 4 0 0 41 219 295 15 0 62 0 4 180 610 123 34 0 8 0 77 146 23 0 428 200 97 46 50 0 0 7 0 572 0 502 245 106 0 26 0 41 29 188 0 201 81 0 172 65 98 0 7 234 14 0 0 163 28 0 81 76 0 7 104 0 0 0 15 0 201 19 23 1 0 134 7 31 0 21 0 366 27 0 0 259 0 0 0 0 4 36 86 0 0 68 361 216 208 11 0 6 0 17 46 245 44 144 65 14 0 0 0 1 0 0 4 0 414 67 58 46 3 0 0 198 19 2 146 7 85 69 0 0 212 21 0 0 26 2 0 0 9 553 0 0 29 99 2 0 21 89 0 0 10 28 46 0 11 22 0 0 82 0 0 54 31 62 0 0 258 0 3 17 0 74 4 100 391 75 237 153 1 0 0 0 305 0 8 14 0 65 110 0 0 0 23 0 0 0 0 0 22 82 122 142 0 0 72 0 62 166 177 452 193 99 0 0 8 0 0 69 0 14 0 24 0 0 52 21 0 0 125 103 0 0 0 0 0 14 184 0 0 0 0 238 24 0 5 0 0 0 31 0 71 93 0 0 0 233 0 61 0 0 0 115 107 159 299 0 33 14 0 255 482 0 183 0 0 0 0 63 73 23 0 0 537 412 10 47 36 0 117 14 9 14 0 0 9 0 0 0 0 93 14 77 38 5 0 0 0 25 0 65 0 0 276 426 0 7 491 0 25 101 68 0 277 0 47 0 16 0 12 0 0 72 0 0 204 13 272 35 0 226 325 0 0 0 0 0 0 518 322 143 0 104 36 0 548 165 295 0 105 0 70 0 0 144 19 47 0 0 66 158 0 20 0 223 0 0 72 445 0 0 0 52 0 284 25 0 245 488 0 0 29 97 99 0 0 279 142 241 167 6 0 85 0 0 29 83 269 12 10 363 177 0 19 120 21 8 18 183 0 443 0 42 1 80 0 0 18 21 19 10 0 23 0 0 0 37 300 0 65 16 0 385 114 2 0 116 0 31 0 0 145 17 205 0 0 42 0 29 0 0 0 0 0 56 119 1 97 274 171 0 0 0 0 0 13 280 103 83 0 16 7 0 120 0 0 30 18 219 687 59 15 0 0 119 0 3 17 40 5 41 17 0 0 48 110 0 0 32 299 145 0 356 413 0 107 1 0 112 89 0 69 45 0 61 12 40 176 0 28 0 16 0 3 0 105 68 0 0 0 0 28 45 0 0 186 55 0 5 18 0 0 32 0 0 0 0 155 50 0 387 0 34 0 13 19 529 155 0 98 0 37 412 0 0 0 507 15 223 0 11 0 0 0 0 0 83 157 80 0 57 41 201 0 0 0 130 22 0 13 0 0 0 0 5 161 221 0 0 0 99 0 80 122 625 0 0 0 22 85 0 0 77 166 138 0 0 0 17 462 0 0 360 0 42 48 0 16 8 0 209 0 1 0 66 0 7 0 0 66 47 0 0 0 0 48 18 0 0 61 110 4 0 22 59 0 0 0 0 0 102 0 0 30 71 0 106 1 0 0 0 0 0 0 6 236 0 518 444 0 0 469 371 40 34 105 0 0 219 20 0 35 89 0 3 52 0 0 221 0 0 25 24 160 137 0 0 96 80 10 135 137 9 0 267 1 0 0 96 0 0 169 573 0 1 155 51 0 8 0 41 0 0 53 56 0 397 0 195 0 454 0 218 29 1 0 0 65 0 0 2 0 0 0 0 29 0 1 0 0 0 361 0 0 2 2 359 0 0 0 0 0 0 93 143 305 262 0 15 52 4 0 0 338 14 67 2 8 0 39 260 292 522 0 142 25 73 0 95 53 0 0 0 0 0 0 169 30 37 78 27 0 73 2 0 11 39 57 24 0 64 33 0 384 0 8 0 5 52 44 0 61 148 75 0 0 0 0 0 248 481 225 34 0 0 0 0 0 176 25 0 0 62 0 0 0 0 2 61 0 0 27 3 7 48 9 0 106 393 212 439 0 0 1 198 202 0 71 288 109 0 0 9 0 12 0 136 0 65 0 1 15 0 17 3 0 7 269 19 117 6 686 235 335 0 445 44 0 63 228 0 101 65 0 30 0 347 6 8 197 0 0 0 93 546 150 69 220 27 88 0 0 314 11 170 199 54 34 0 0 220 203 46 309 70 31 5 0 75 0 53 64 627 170 0 603 0 0 479 31 177 531 0 172 459 11 0 10 98 25 0 0 45 0 23 0 0 87 240 96 0 40 0 0 0 82 0 0 29 29 0 20 0 0 0 241 427 0 15 81 0 66 4 139 0 64 36 85 1 53 0 0 53 23 4 134 104 0 297 0 79 8 169 231 41 528 88 350 73 0 0 45 219 72 62 14 0 65 0 0 0 179 0 15 37 0 40 0 0 12 0 0 0 189 0 0 30 0 28 1 0 0 0 0 0 0 143 65 86 0 91 245 376 295 110 0 14 45 34 6 0 97 0 222 0 0 162 31 26 0 0 0 0 0 0 19 6 110 171 0 87 0 0 22 0 0 12 169 0 0 0 0 0 0 0 7 133 43 0 44 237 0 0 3 0 0 230 6 109 102 22 0 20 126 189 0 112 0 0 0 32 33 14 0 65 101 0 0 3 454 32 1 58 0 0 0 7 127 0 239 106 10 57 366 3 142 0 57 0 26 0 227 0 259 42 6 0 245 398 0 0 36 47 18 0 58 231 34 11 37 387 40 0 171 0 21 0 0 312 22 179 3 70 0 40 37 0 78 9 30 51 0 134 0 127 0 0 58 304 30 0 152 103 568 375 0 6 0 133 312 0 48 0 1 0 17 0 326 0 52 0 0 0 204 181 244 0 0 142 13 0 0 55 83 0 39 96 0 0 39 477 0 73 0 114 11 0 16 48 0 2 0 30 7 37 72 0 20 3 0 54 20 70 98 0 0 0 0 0 54 1 21 340 197 11 7 0 430 96 313 25 0 0 583 0 255 0 403 0 55 416 20 0 11 109 234 0 187 0 0 65 0 607 0 434 84 565 380 0 205 23 304 0 1 0 0 140 131 324 0 34 43 58 0 1 0 189 0 0 38 56 0 519 187 65 0 22 231 21 0 358 12 0 47 0 186 0 16 96 0 341 0 0 41 0 0 24 0 0 26 88 0 196 0 0 6 12 0 0 0 43 0 47 118 123 0 452 107 173 63 0 0 0 0 0 0 0 0 0 139 4 15 0 0 24 0 32 0 0 0 413 576 0 38 149 0 34 8 125 0 1 0 6 0 19 0 89 0 12 4 102 0 19 0 257 19 0 90 116 97 129 43 11 448 0 180 70 40 0 160 0 0 54 38 0 64 0 79 0 290 0 0 0 59 67 56 53 0 376 0 0 0 37 31 0 0 7 212 51 0 42 87 262 484 17 0 92 0 0 0 0 0 358 124 69 0 0 5 0 0 23 125 0 30 20 0 0 0 372 0 0 51 0 35 2 70 79 68 317 11 197 69 18 0 0 0 0 0 0 0 0 117 154 0 0 234 98 505 380 354 0 24 105 41 0 0 0 24 34 31 30 62 71 61 0 0 0 0 207 22 0 525 156 0 551 0 0 0 0 0 5 0 161 0 30 0 181 0 0 348 272 87 0 8 0 0 0 57 53 61 0 6 4 20 53 0 204 0 99 0 0 109 0 44 55 0 6 0 5 570 9 17 72 11 7 0 144 69 0 9 0 0 0 45 0 583 15 545 270 41 0 11 130 0 59 1 0 60 0 273 25 50 104 11 42 58 17 488 3 100 0 0 0 33 0 221 625 0 0 0 0 97 49 294 0 150 183 290 0 196 111 0 108 0 15 427 0 14 2 113 26 0 79 21 3 19 176 0 0 72 0 0 48 65 0 0 0 40 302 0 5 54 434 0 159 18 23 0 0 51 0 37 165 20 0 347 630 369 107 3 32 0 24 0 31 0 574 46 49 0 0 0 24 13 213 4 24 58 0 0 0 0 0 599 171 32 0 14 57 0 0 429 0 302 0 4 0 65 398 0 13 0 0 61 0 0 46 51 63 7 0 4 99 167 248 172 42 1 70 47 99 59 16 69 176 0 0 414 294 0 122 0 512 3 0 0 40 0 13 22 30 6 1 20 0 0 95 0 0 426 0 0 49 0 15 0 0 0 13 0 465 0 0 0 25 27 0 0 0 98 4 84 0 535 0 0 0 51 19 57 0 0 75 83 14 112 51 13 248 89 0 55 0 108 54 0 9 82 0 0 0 0 0 0 249 83 33 510 0 0 0 1 0 83 3 0 0 42 0 0 14 15 8 48 114 0 169 0 602 14 5 0 27 267 239 618 109 17 0 161 15 6 0 42 0 19 22 63 158 3 10 0 0 0 180 297 0 15 123 1 17 10 0 0 0 2 13 96 0 0 5 193 0 83 0 0 0 0 33 236 0 40 3 0 2 0 137 144 143 0 11 122 312 35 0 0 498 0 0 119 32 3 0 20 20 611 0 31 0 242 0 431 0 0 26 73 9 0 147 0 0 341 0 0 0 0 188 347 0 0 130 61 36 474 0 0 0 31 14 0 0 51 79 238 0 14 0 0 133 0 0 37 68 5 172 77 0 1 0 135 215 17 230 0 0 413 5 0 0 0 522 227 414 0 0 46 140 0 8 54 0 0 339 0 49 114 0 278 13 29 0 0 59 0 0 424 68 0 0 5 0 0 52 10 415 17 0 0 0 192 389 4 0 0 10 188 59 0 0 0 32 81 318 149 24 0 0 203 0 148 200 4 106 93 15 181 4 49 24 40 33 0 33 43 0 611 123 106 64 0 28 0 0 0 191 0 29 0 26 0 0 0 32 2 0 35 80 0 0 5 7 452 71 9 227 0 0 0 0 0 462 0 59 183 184 0 33 428 16 45 300 13 32 39 99 0 0 609 473 137 0 0 189 0 131 0 4 0 0 0 241 0 91 99 1 0 0 52 0 312 11 0 150 0 56 70 18 32 0 0 0 3 385 109 0 39 5 9 0 357 37 0 1 44 24 173 458 0 0 0 131 0 0 0 50 7 93 0 0 0 0 0 0 152 0 0 86 26 0 118 0 21 0 23 97 87 0 0 50 90 0 0 118 375 0 0 7 233 76 0 63 0 0 0 0 0 28 106 62 0 152 0 0 0 0 115 0 1 0 17 401 274 0 0 177 0 0 97 194 101 6 2 15 0 0 98 19 104 0 356 0 24 0 0 105 171 0 0 0 493 0 70 0 0 316 0 4 29 13 110 0 0 0 13 67 81 230 0 107 0 0 24 0 78 55 65 0 0 236 0 160 0 0 237 41 97 0 6 18 0 90 0 143 0 0 0 0 19 0 0 0 138 0 5 0 22 4 46 62 136 86 5 159 0 102 0 250 0 271 15 5 175 0 0 294 0 0 0 62 13 11 260 64 3 65 70 0 11 18 0 0 53 0 0 125 143 0 163 122 0 38 30 405 246 19 0 0 0 121 591 6 89 0 4 1 46 422 0 0 15 7 53 0 0 107 30 0 254 24 246 16 27 21 299 0 19 84 464 0 0 27 166 0 462 67 0 0 0 7 94 630 0 0 0 0 71 64 0 0 5 0 10 82 0 1 0 138 0 0 444 56 193 476 0 302 295 0 0 0 42 0 0 26 14 117 0 0 50 563 0 0 16 0 0 137 19 43 78 0 0 124 168 0 98 235 253 0 4 44 0 0 189 14 0 0 6 0 37 0 294 0 314 189 0 207 0 11 3 0 0 98 510 44 190 674 90 0 19 0 6 0 90 0 8 0 59 62 18 0 0 0 16 70 0 237 5 0 0 0 53 50 0 45 0 8 0 194 90 6 73 50 2 0 564 0 67 120 0 397 0 325 79 21 56 17 254 433 30 72 379 85 557 559 178 0 0 88 0 0 308 140 0 89 0 23 0 42 0 0 11 277 0 0 168 103 38 526 40 67 0 43 66 142 24 0 36 259 97 0 0 77 220 68 97 0 0 0 0 157 69 0 0 35 0 0 41 0 552 0 27 5 0 1 0 0 0 1 0 0 0 584 0 32 51 37 608 0 0 0 53 0 0 179 60 0 350 0 0 0 0 0 0 2 0 0 183 0 65 0 154 0 387 0 16 0 190 0 231 20 8 130 174 5 0 0 20 8 29 100 234 13 0 0 213 0 112 83 77 20 0 0 0 2 0 0 114 0 517 31 30 77 28 0 208 65 147 0 0 26 0 0 0 0 197 188 6 6 8 461 464 0 0 0 86 0 300 30 121 68 0 0 121 35 0 89 463 0 75 15 0 204 0 0 9 195 24 49 32 0 0 0 181 0 0 122 190 0 0 0 73 0 244 0 108 0 0 353 425 15 8 18 457 0 548 65 337 107 0 0 0 0 0 0 80 61 0 123 0 293 0 219 0 141 0 0 264 48 10 682 0 0 0 26 70 0 50 43 131 84 130 28 5 0 44 74 95 36 19 67 0 389 46 34 0 275 0 13 0 32 0 0 414 0 17 0 10 598 108 0 67 212 0 0 0 0 231 25 29 213 0 151 0 0 0 4 0 2 0 0 0 114 83 0 48 165 0 0 0 83 281 14 0 25 0 467 0 0 83 33 0 0 16 0 0 0 0 24 297 548 0 9 0 0 23 22 0 0 0 576 121 180 23 0 0 0 42 271 44 102 567 9 71 0 0 13 0 2 0 0 0 0 25 274 4 1 124 372 36 0 332 59 0 11 0 6 0 33 52 69 0 0 153 0 530 0 8 0 0 53 0 0 9 0 0 0 510 3 484 186 0 247 0 9 17 0 87 234 0 171 186 13 0 0 10 0 135 0 5 7 164 12 302 0 3 0 148 0 440 0 277 0 0 144 3 72 0 22 162 116 0 23 0 20 0 57 33 0 162 33 5 68 488 0 0 73 0 99 7 111 45 16 11 81 0 126 567 445 4 0 16 0 8 7 268 0 0 288 0 0 0 31 0 139 397 0 347 0 0 17 128 7 0 0 289 19 0 0 29 0 65 0 501 77 349 0 94 0 148 0 11 581 115 7 22 148 94 0 0 0 0 90 44 0 0 369 43 135 109 174 0 168 137 196 43 25 0 0 128 86 60 19 30 0 42 435 175 0 0 205 156 2 9 0 0 0 21 75 62 0 18 4 379 0 0 48 0 3 0 0 0 0 3 281 193 272 402 0 0 4 0 52 162 0 21 138 0 0 3 500 0 0 21 89 98 0 0 9 0 0 0 201 0 0 0 380 0 0 399 179 56 241 222 0 317 0 18 214 0 0 0 53 0 0 312 0 0 234 9 6 0 157 70 54 18 0 72 0 535 18 154 33 95 0 0 0 28 8 78 262 0 11 0 240 89 91 146 38 272 0 56 184 11 77 19 303 27 109 0 0 9 0 6 0 0 0 5 246 68 0 0 115 134 7 0 0 71 104 7 31 0 0 7 0 486 115 33 91 38 17 14 89 106 0 7 0 163 33 0 0 259 75 0 0 16 422 223 0 25 8 41 11 25 4 18 0 0 347 18 0 133 139 611 258 16 42 233 33 647 91 89 0 80 333 0 0 43 0 0 0 16 0 0 49 436 198 0 435 36 0 0 0 73 17 1 26 182 3 3 144 0 224 0 0 0 0 0 14 194 70 38 0 0 218 5 22 0 61 0 213 3 60 22 6 424 521 0 300 0 305 0 91 258 41 48 0 599 21 59 42 38 202 163 87 2 71 0 0 0 251 58 0 0 11 0 0 0 17 461 0 57 0 0 0 11 0 571 0 0 298 22 0 0 262 0 107 0 90 311 18 11 268 0 0 93 0 48 0 145 0 120 202 133 5 309 0 21 0 179 388 0 0 0 577 0 4 384 68 0 0 5 33 0 11 122 62 577 0 124 0 0 164 42 388 10 10 129 0 7 0 0 74 0 90 0 34 0 0 0 0 0 27 23 0 0 0 0 104 140 0 314 0 97 0 0 27 75 0 15 9 0 0 0 153 563 52 0 104 579 27 0 185 0 0 46 71 7 107 0 0 0 122 312 33 499 0 0 0 0 179 19 84 37 0 0 158 69 34 205 6 0 16 121 0 3 0 22 0 136 0 0 51 0 82 46 42 0 0 163 149 189 50 0 0 84 37 0 351 0 0 183 0 257 0 0 109 0 0 0 0 0 101 83 57 4 0 335 155 0 94 68 0 55 298 0 0 0 0 0 0 0 214 0 152 8 75 0 0 408 8 0 43 103 320 92 17 5 170 455 181 0 4 0 0 237 104 0 83 25 19 30 149 265 0 0 0 0 161 0 215 212 0 37 0 0 0 0 14 0 335 112 0 26 34 0 0 40 52 0 0 169 33 43 372 150 73 0 49 44 75 0 0 23 54 429 34 281 0 0 128 50 0 0 141 130 35 276 15 0 10 148 0 51 31 0 33 0 0 27 169 0 0 20 144 65 0 0 0 14 0 0 38 0 27 73 7 130 8 338 87 57 0 0 0 11 13 0 362 211 0 0 1 0 0 227 17 0 0 0 30 75 464 123 138 168 31 603 7 0 0 54 1 0 459 193 0 398 359 0 0 19 7 0 0 61 62 183 0 46 0 565 0 25 0 129 192 76 0 0 70 75 0 0 0 31 0 49 0 70 0 196 210 259 0 56 0 0 0 0 21 8 0 0 36 196 226 77 0 0 0 112 45 120 0 269 300 271 29 0 127 25 16 0 0 314 10 416 0 66 50 90 8 0 30 12 0 64 0 0 4 0 48 299 526 9 450 0 80 14 219 105 2 663 2 433 0 24 66 26 15 0 52 62 90 247 85 19 0 110 32 359 0 8 0 183 0 691 421 0 84 0 112 0 12 173 166 0 166 34 0 0 480 0 48 40 0 649 37 19 0 18 143 389 70 38 45 22 277 144 0 0 73 56 108 0 14 0 26 0 0 0 459 0 0 0 0 0 75 0 0 0 0 11 32 383 0 0 428 0 0 179 0 15 0 87 40 0 106 0 142 421 34 487 186 293 22 0 0 172 0 13 0 64 0 44 78 467 0 0 0 28 212 0 221 0 0 68 33 0 0 3 0 0 0 0 403 0 60 81 38 105 26 23 0 0 0 0 0 16 369 0 0 301 262 0 21 0 37 25 0 0 65 27 0 0 0 74 372 0 237 0 0 53 0 0 3 598 37 150 34 0 31 29 105 100 0 2 62 27 8 446 0 17 19 10 0 0 108 263 11 66 0 101 0 36 128 3 0 5 37 0 7 48 1 293 0 3 11 0 691 105 16 0 1 328 327 0 0 0 3 0 38 7 0 0 0 35 236 4 0 0 0 21 0 0 591 0 87 0 36 0 4 117 0 11 88 0 3 8 9 0 37 249 411 9 106 466 0 0 611 32 0 220 384 209 16 565 407 0 355 0 70 418 0 2 0 0 0 23 78 17 51 0 0 37 0 0 0 0 60 29 61 28 26 87 0 4 21 7 0 210 110 103 206 9 182 379 18 63 579 277 112 64 113 21 0 187 443 136 18 0 0 0 415 0 0 76 0 14 0 0 303 14 0 0 0 0 0 0 0 6 0 0 331 393 163 385 86 0 0 0 0 295 0 103 96 44 0 467 0 46 185 0 0 0 131 22 98 0 232 0 157 0 215 0 0 168 9 136 0 0 0 0 0 0 74 0 93 0 202 214 68 0 0 0 0 460 96 617 37 11 0 343 0 0 0 264 22 63 0 0 0 195 277 175 587 0 218 17 66 0 0 37 0 0 96 0 0 183 0 0 21 102 0 0 3 0 0 0 0 89 0 140 19 0 90 117 0 0 85 0 143 0 0 0 0 0 0 26 27 226 0 156 0 443 0 0 0 0 161 0 22 148 36 9 0 140 0 82 0 8 0 181 56 29 0 0 162 354 0 0 0 28 119 14 73 0 0 0 0 0 37 7 176 0 24 35 14 17 92 139 28 171 188 392 108 0 4 0 0 0 69 0 24 0 0 0 9 0 0 465 0 0 16 0 0 59 0 0 47 0 192 232 0 172 0 0 105 0 164 0 0 29 174 280 0 146 0 0 242 0 163 325 429 0 0 250 116 90 0 0 0 0 150 0 50 122 0 0 8 191 19 80 258 7 8 0 331 0 71 24 11 72 232 185 2 0 341 5 4 497 0 24 0 106 0 0 0 92 75 42 8 0 0 305 0 0 323 0 56 0 9 0 11 23 168 0 0 28 9 376 0 355 106 198 23 0 132 22 0 0 456 423 6 49 0 0 363 0 0 25 48 0 71 456 0 0 19 0 0 0 0 23 4 0 0 340 67 123 0 263 43 42 0 0 367 4 85 140 141 40 2 0 21 75 0 0 67 0 408 140 0 0 92 207 87 32 0 0 20 183 15 0 0 63 0 0 0 28 244 138 33 102 38 467 0 410 177 0 0 0 0 384 10 0 42 0 312 0 27 6 39 0 229 568 0 0 66 0 54 0 597 27 0 49 53 0 0 0 66 190 0 19 0 51 128 0 0 49 206 0 0 104 83 0 0 0 10 253 27 16 18 114 0 0 179 0 0 207 96 74 52 0 293 10 24 0 256 218 22 0 0 320 65 0 0 159 0 0 153 290 5 399 11 102 0 87 0 271 497 238 0 0 103 9 16 0 105 245 0 0 11 0 61 30 66 0 119 0 0 16 0 0 146 0 102 0 157 0 0 0 47 4 66 104 105 6 57 0 16 0 0 60 0 54 63 0 0 138 0 0 211 3 94 0 0 0 263 0 401 463 262 45 7 145 0 0 0 0 107 27 0 3 251 0 78 130 137 0 0 78 436 309 489 0 0 0 196 40 41 43 216 122 0 0 16 29 387 0 42 166 99 252 0 101 44 0 95 0 0 52 208 168 141 318 0 33 344 0 0 0 27 12 171 57 0 411 0 61 65 75 0 112 1 0 0 361 40 0 1 17 23 252 180 0 0 450 108 7 329 40 179 67 23 0 50 0 5 0 3 72 5 0 0 39 0 447 0 15 0 86 40 22 0 0 10 0 200 0 52 52 0 0 60 43 0 16 0 0 0 16 6 479 30 299 0 0 242 0 0 0 43 220 4 30 24 77 34 152 108 16 0 254 40 0 2 19 0 0 0 0 0 0 228 23 0 0 0 91 0 0 249 64 0 167 36 23 25 81 0 0 17 0 0 85 0 1 12 0 114 0 5 40 435 0 0 98 0 0 35 316 0 0 99 0 98 14 0 17 0 543 0 0 250 0 336 0 0 53 0 0 0 0 85 72 57 0 77 0 0 12 421 372 0 579 93 0 15 54 0 6 0 7 34 3 201 5 227 0 163 98 0 0 63 0 213 47 39 0 0 111 0 38 414 0 20 376 0 0 127 0 22 0 16 0 18 341 0 0 386 0 0 144 0 8 20 126 2 420 0 0 25 0 89 98 115 19 36 0 185 276 0 0 1 64 88 0 419 407 119 0 0 498 0 72 292 0 0 0 262 48 0 78 0 0 16 216 280 0 535 0 27 149 24 18 464 0 0 181 51 0 96 0 244 600 0 47 16 0 296 220 0 182 0 0 0 32 38 171 0 33 0 0 239 99 0 1 0 0 134 0 0 0 88 0 49 0 8 0 0 0 0 0 0 77 0 0 0 0 0 67 0 544 0 141 16 57 595 160 86 0 0 200 2 135 0 227 219 0 0 0 398 0 0 0 61 15 0 194 108 88 0 0 1 18 5 5 0 77 12 62 4 0 57 0 0 0 66 126 7 95 586 0 348 68 663 0 0 0 0 208 17 475 0 78 0 0 14 1 110 454 231 121 85 15 34 0 55 0 76 78 50 0 214 14 3 0 41 0 483 43 10 0 122 0 8 14 0 251 276 32 0 236 71 0 35 0 2 90 207 129 180 57 8 4 0 0 0 186 0 0 0 0 22 31 461 166 321 257 0 50 287 482 306 109 135 229 11 0 31 524 13 3 13 0 2 0 0 0 0 97 110 0 15 0 0 59 5 0 117 102 18 0 153 29 0 0 318 300 37 151 0 37 61 4 19 74 23 0 5 102 0 0 42 0 0 115 0 0 0 0 66 0 0 38 0 242 0 101 0 0 295 0 189 0 0 186 0 0 0 93 577 267 85 75 158 0 123 0 16 0 0 8 0 61 22 53 273 0 0 0 170 0 3 61 363 81 194 0 27 40 43 26 0 332 224 0 0 0 0 2 46 103 48 388 139 40 39 11 0 100 37 80 121 0 231 72 0 0 17 0 0 317 149 0 3 0 0 17 35 0 0 0 0 0 8 0 87 0 0 17 0 0 0 0 500 134 203 0 64 63 82 0 78 21 0 11 22 0 0 0 0 0 0 11 0 446 0 27 89 177 0 46 569 135 148 85 45 49 79 254 292 0 0 0 0 4 8 259 12 42 7 0 26 0 0 0 0 260 0 15 27 1 56 0 0 143 205 0 280 0 0 51 0 168 363 56 0 0 0 58 0 1 21 100 9 0 0 0 220 149 0 4 0 98 0 114 116 0 0 0 26 447 0 9 65 12 0 263 540 253 102 0 60 132 187 429 311 0 406 2 410 199 0 0 7 165 4 91 0 0 36 34 0 0 15 22 42 45 128 0 0 18 73 13 110 0 0 204 9 0 0 51 0 4 110 45 182 0 0 71 49 69 36 95 229 0 0 10 0 0 14 0 0 22 29 105 30 581 0 360 0 18 0 236 4 32 46 384 284 33 10 31 54 86 0 0 0 14 101 0 0 27 186 15 93 0 0 0 178 187 67 51 0 0 0 16 165 0 309 7 0 154 0 12 0 281 415 427 0 2 135 47 202 1 363 54 0 12 97 39 62 0 138 0 0 32 280 163 0 307 0 0 0 248 0 85 21 0 109 0 29 12 0 0 100 0 47 13 0 544 0 0 0 45 0 0 88 53 63 0 227 0 321 13 0 0 0 0 35 282 220 27 4 191 7 534 52 0 441 4 0 40 15 0 6 198 0 178 31 0 306 320 417 115 0 0 74 0 92 5 0 91 39 0 82 85 597 348 0 57 25 0 547 12 74 218 101 0 309 0 0 342 0 216 157 0 0 43 179 0 0 0 0 0 153 0 1 0 0 69 0 0 0 540 0 0 30 0 601 457 28 0 191 24 32 123 0 49 53 0 13 13 0 295 188 0 0 289 38 51 0 0 0 53 461 0 0 3 0 0 0 73 96 0 0 0 52 186 31 0 57 37 0 0 0 0 0 0 31 193 214 19 0 182 8 83 0 0 0 89 23 329 0 210 0 0 0 190 463 80 0 0 11 321 11 9 9 0 0 55 186 52 0 247 0 0 7 37 8 482 0 46 0 134 52 36 65 0 0 0 69 0 92 0 489 28 6 0 1 18 0 0 0 0 566 73 430 0 0 178 6 5 0 0 314 14 0 0 81 24 0 103 77 0 0 45 76 564 0 0 0 200 610 96 0 14 87 74 6 35 133 156 98 0 103 0 108 68 0 0 1 30 73 3 337 0 5 2 2 0 363 0 0 109 48 0 7 138 323 260 5 16 0 102 0 31 27 71 0 257 0 0 15 0 0 61 0 4 0 89 30 116 326 87 52 0 0 0 17 25 0 0 59 0 0 49 0 0 92 2 99 350 0 0 17 31 29 18 35 22 0 0 133 463 0 499 116 0 0 0 394 95 0 0 67 0 0 4 34 163 0 2 63 0 0 91 0 0 0 0 23 0 0 0 0 68 0 15 2 8 64 251 0 95 166 0 250 15 17 32 68 0 285 0 0 2 13 51 85 164 140 16 17 7 0 0 0 39 30 62 59 0 0 85 23 0 0 167 61 0 76 0 0 0 28 222 0 0 159 68 179 0 0 125 0 255 201 72 168 40 524 0 0 13 0 166 140 249 0 0 13 0 40 119 0 575 28 18 39 323 0 16 89 80 0 0 0 0 75 33 0 91 0 270 0 25 242 158 72 51 0 209 0 0 0 8 0 0 221 120 0 2 78 202 0 0 57 77 74 0 0 19 117 41 38 0 96 189 0 57 0 0 295 188 0 216 0 0 0 537 0 84 0 0 8 63 0 85 9 2 464 211 0 13 105 75 404 90 112 54 0 29 170 65 131 16 27 8 0 0 176 44 0 0 0 17 0 0 208 208 56 0 55 187 0 207 0 16 0 87 95 0 129 15 0 170 9 0 0 13 100 77 0 547 99 184 57 82 13 134 0 35 0 339 36 18 0 58 416 0 553 0 0 0 0 8 73 249 0 65 0 59 0 222 0 0 15 18 0 0 54 40 0 0 337 0 459 28 0 0 0 122 0 0 74 23 16 68 0 39 0 0 0 53 0 82 106 23 194 94 0 63 9 312 0 0 60 0 23 213 74 19 247 23 0 266 31 0 195 0 245 0 453 0 166 0 12 113 0 0 3 0 299 133 23 1 0 0 0 458 73 0 0 0 0 25 0 0 0 550 0 39 163 12 426 0 420 0 399 0 303 0 6 19 5 69 0 563 45 0 0 0 2 459 70 0 141 99 1 16 26 175 2 119 78 0 66 96 0 20 112 132 129 26 0 415 25 64 73 215 457 50 0 0 0 0 0 0 21 41 84 40 573 169 1 0 0 278 107 66 0 0 63 0 231 295 0 490 0 501 18 185 0 0 0 424 0 64 27 81 208 0 69 273 435 35 0 0 0 128 0 3 0 175 0 35 240 103 35 0 0 4 51 141 6 75 0 0 0 0 0 15 0 275 195 0 0 0 0 23 0 16 0 100 200 347 164 0 0 56 0 18 18 0 328 0 0 0 0 0 321 674 79 0 0 44 37 21 337 0 404 0 74 21 0 5 16 34 0 80 26 60 25 48 74 100 5 36 37 14 22 19 38 0 0 72 0 90 0 129 0 45 48 195 174 249 0 23 79 443 48 0 215 573 240 332 0 57 0 140 18 0 232 0 0 0 19 209 0 0 0 0 0 46 55 0 0 0 0 0 0 0 70 21 17 0 0 17 0 0 1 0 387 61 81 31 15 0 68 85 0 0 0 0 0 160 0 0 23 0 5 82 0 38 75 470 87 0 58 41 0 0 78 189 0 0 0 0 0 383 4 68 0 429 19 3 0 36 0 490 0 96 463 0 0 0 437 53 0 35 42 78 0 112 25 0 44 192 53 16 0 109 0 188 58 32 104 0 0 0 4 176 0 0 0 0 74 553 0 0 129 24 0 40 0 0 212 154 139 250 19 396 60 33 13 0 83 94 119 0 26 0 12 21 0 0 0 142 287 0 17 0 396 362 1 0 20 0 5 0 0 176 13 11 19 0 0 246 134 460 362 0 113 59 35 0 0 0 1 3 169 81 15 109 0 0 0 0 363 336 178 0 0 153 101 117 0 394 216 10 0 0 178 0 0 12 0 0 470 93 0 0 67 0 0 0 0 366 0 389 379 36 0 0 0 13 171 26 0 0 0 0 23 66 83 78 109 0 17 91 0 0 6 0 1 25 0 13 0 0 23 0 0 17 0 0 87 45 36 119 0 0 174 291 447 0 39 0 32 65 216 227 0 65 0 42 0 0 0 12 0 0 8 0 63 4 48 56 24 105 0 0 16 0 0 54 3 157 1 161 32 334 2 0 0 0 0 0 8 266 0 0 1 31 10 9 0 0 0 56 402 3 0 0 14 0 65 1 280 235 0 0 61 262 0 128 105 14 166 607 70 31 104 0 146 0 304 422
1 106 6 116 438 0 246 410 0 0 0 0 0 34 0 236 38 0 0 309 0 0 68 9 0 235 97 0 102 382 61 0 162 0 0 0 0 0 0 5 251 34 0 16 0 156 73 0 14 0 156 0 0 30 79 0 0 30 88 0 0 493 40 163 16 10 0 0 43 726 20 0 0 23 75 0 61 45 8 15 0 0 22 503 0 0 0 453 28 0 70 65 70 0 100 0 19 0 0 0 0 85 181 0 31 0 14 0 244 0 0 1 0 120 0 50 108 156 0 2 0 0 0 0 0 51 0 0 0 0 0 129 193 0 0 0 125 0 0 379 0 0 103 0 0 0 27 12 257 0 35 14 13 0 0 64 0 0 302 0 0 3 0 0 0 0 4 29 476 360 0 33 200 167 6 0 405 245 173 0 0 0 0 0 148 0 11 0 1 558 0 0 0 154 66 0 0 0 49 77 0 0 98 0 0 0 31 0 0 106 0 672 0 0 189 868 0 0 10 0 0 0 167 0 0 5 0 7 0 49 1 327 0 0 112 0 0 0 0 37 0 124 0 0 130 0 0 0 43 0 3 0 44 0 0 0 5 3 0 54 0 36 31 368 0 0 0 134 3 0 12 0 0 19 0 24 14 86 0 0 0 827 34 0 0 0 28 0 0 70 0 0 0 1 359 296 226 0 22 10 0 64 8 0 0 22 97 0 20 124 0 222 28 0 212 0 180 0 0 38 93 39 27 1 20 147 36 337 115 108 0 242 66 78 0 0 0 61 35 0 6 0 55 52 104 10 435 0 0 0 0 25 140 52 0 0 110 0 0 0 418 0 0 794 0 0 34 0 191 51 318 178 107 7 0 0 12 74 0 70 8 191 371 0 46 0 0 0 1 0 0 0 106 0 140 226 44 0 233 62 60 108 0 164 443 148 0 0 0 0 37 0 1 0 29 0 0 0 24 41 32 0 0 0 98 15 327 0 7 150 395 0 0 0 0 51 0 0 27 78 92 1 0 77 29 10 65 3 0 50 0 0 0 17 0 0 181 216 69 0 58 339 0 0 39 0 0 0 0 0 203 410 0 0 231 0 0 0 0 16 14 15 303 7 0 0 119 17 20 0 0 64 47 42 81 0 258 0 293 137 0 4 182 0 0 0 0 18 59 369 24 37 41 46 0 0 0 0 45 0 0 79 0 264 0 0 0 41 66 33 229 0 49 0 26 0 0 26 189 27 0 0 0 10 24 0 0 0 0 216 0 151 19 90 274 37 0 86 0 0 0 37 0 50 0 110 0 0 0 0 0 125 0 0 0 0 823 138 0 0 32 0 0 0 129 32 6 0 0 0 43 0 10 0 0 0 2 0 0 0 351 110 0 0 716 0 18 19 408 59 0 886 0 295 96 0 0 0 0 0 505 0 0 61 43 0 93 29 151 0 0 115 17 0 212 8 91 0 0 3 232 0 30 64 0 116 91 0 0 117 0 0 0 0 72 0 0 348 0 468 0 322 0 0 235 0 204 0 0 809 0 0 33 0 36 103 0 0 0 13 0 168 33 51 0 249 12 73 0 0 0 0 27 0 321 0 0 9 0 13 0 146 15 93 0 0 0 0 0 21 0 58 0 0 30 0 0 182 72 78 0 0 219 0 442 0 0 12 0 11 0 875 105 0 0 0 858 89 0 0 64 0 31 0 18 72 89 0 0 186 0 0 41 155 0 0 0 0 132 84 0 0 80 29 0 52 710 5 111 0 84 6 0 0 23 108 6 0 134 214 87 722 0 0 42 0 0 31 24 0 20 0 0 0 56 0 0 0 0 93 70 285 0 0 10 16 422 19 45 12 0 197 0 36 0 0 0 0 0 8 0 8 179 39 0 0 67 105 22 0 121 75 95 8 86 134 0 0 0 0 152 0 0 0 55 313 105 3 219 0 0 0 0 0 0 87 0 875 12 0 162 0 0 0 0 132 60 0 200 0 105 22 0 60 193 0 9 0 0 13 85 0 0 0 37 5 0 34 0 0 84 78 0 0 228 44 153 0 0 1 0 0 0 212 0 0 0 59 172 6 10 184 71 374 4 0 22 6 0 374 74 107 0 0 0 105 696 37 0 0 0 0 0 0 46 0 0 0 0 0 0 202 151 20 96 0 0 47 321 6 0 271 0 0 0 63 0 0 29 12 0 0 28 121 124 0 41 0 29 154 0 0 0 0 19 45 0 26 0 0 51 0 16 109 0 879 53 123 43 472 104 0 0 0 0 230 0 0 63 0 0 0 31 0 125 0 10 0 0 0 77 0 0 167 0 25 121 40 39 0 200 0 314 330 0 0 0 133 0 0 0 0 9 64 159 0 0 0 469 0 8 0 0 318 0 0 0 170 0 0 39 0 870 8 0 0 68 86 44 211 0 54 0 0 114 0 8 109 0 45 224 0 0 0 44 0 0 225 37 0 0 0 135 31 0 791 0 163 29 383 0 0 0 248 0 64 152 0 103 0 0 0 0 19 0 361 0 0 122 101 8 0 204 0 106 0 0 0 0 0 75 106 0 0 42 156 17 16 0 0 4 8 40 0 27 336 0 115 0 0 0 0 0 0 0 0 0 8 0 31 5 860 0 102 55 0 157 0 390 0 45 0 0 159 0 23 24 293 0 451 0 880 0 0 99 0 0 113 0 276 0 45 141 18 0 0 0 34 215 65 247 402 0 166 22 42 122 0 10 8 0 0 14 0 481 0 26 28 0 1 34 31 195 15 93 0 0 0 0 49 0 80 129 157 0 39 8 0 0 68 42 199 382 8 0 219 11 151 102 0 0 859 418 11 675 284 0 0 0 0 7 8 0 0 0 30 0 871 0 0 132 25 0 106 0 0 0 0 24 0 119 175 0 0 0 0 0 8 0 24 23 0 0 195 0 127 0 84 87 56 0 13 40 0 0 0 150 99 0 0 0 234 0 0 74 0 0 0 0 38 13 0 0 0 56 4 0 8 0 0 106 0 0 686 419 0 172 111 29 13 95 233 50 411 0 0 71 0 21 33 230 0 47 0 0 54 401 0 0 13 0 0 85 0 143 139 0 0 100 0 2 0 0 87 641 0 0 177 0 300 0 261 123 0 185 0 243 12 6 152 184 0 99 0 0 0 12 0 0 29 0 0 0 0 0 708 0 0 0 0 389 0 0 0 0 0 0 78 13 228 0 374 23 166 0 0 0 8 0 188 0 0 0 0 0 8 0 0 0 0 0 53 0 54 0 63 633 0 0 0 0 0 15 82 0 168 0 114 39 118 123 168 9 22 149 152 369 22 0 0 22 129 69 247 59 110 127 5 3 31 0 0 155 33 0 0 0 0 0 0 307 0 11 12 8 0 39 0 203 49 0 0 0 0 234 0 806 0 0 66 33 0 0 0 0 215 0 0 0 71 302 6 336 136 109 39 421 0 242 0 0 145 236 0 0 197 0 0 0 0 21 356 0 0 0 22 0 81 32 6 0 417 0 33 20 0 0 0 30 88 96 0 0 0 0 99 478 0 0 26 17 0 0 0 6 0 0 280 58 632 63 0 0 38 136 0 0 28 0 47 0 79 42 115 0 0 0 0 0 39 20 8 130 0 0 0 0 130 105 64 0 0 0 93 66 87 110 99 127 0 16 260 11 0 0 0 235 0 49 15 20 10 0 212 0 28 369 44 17 169 345 200 46 0 0 198 9 50 0 16 666 0 0 0 0 15 150 62 0 11 0 77 103 30 5 0 241 143 7 94 3 202 57 0 0 0 0 16 53 0 68 398 53 239 399 116 0 0 0 0 0 284 235 0 114 0 0 0 0 0 0 0 20 0 0 369 0 24 124 46 0 0 716 0 0 804 15 15 36 0 0 19 0 32 0 79 316 14 4 0 0 0 18 0 0 0 85 0 0 4 0 86 55 30 111 272 136 24 10 73 0 35 98 154 0 0 0 8 0 0 118 863 0 0 24 153 0 0 146 123 17 4 3 106 0 0 0 277 848 22 71 15 18 0 802 13 0 25 142 231 101 70 21 0 0 123 0 0 22 21 100 0 10 0 67 0 57 0 0 0 0 0 53 0 25 53 56 0 119 50 48 0 414 99 9 30 0 0 0 0 0 145 0 191 39 0 0 0 0 9 0 1 54 0 125 129 0 0 10 7 0 90 29 128 0 0 0 0 48 27 160 40 0 0 0 0 0 211 30 82 373 0 89 138 0 49 178 18 0 0 301 0 0 0 74 0 0 0 16 54 265 0 0 0 830 0 0 0 166 0 0 23 77 838 65 39 80 37 0 142 0 0 0 0 0 280 42 9 9 63 167 4 25 234 74 545 0 0 43 0 0 16 0 227 0 250 3 0 0 0 0 0 171 0 0 34 311 96 0 796 306 0 13 0 0 0 47 102 0 160 0 192 0 1 0 6 0 0 244 0 0 130 95 34 0 66 4 0 0 2 0 272 38 0 53 0 118 36 1 3 49 0 0 186 0 5 0 0 0 9 0 0 620 0 423 3 24 72 110 162 76 381 180 0 0 37 117 0 67 0 13 45 0 0 812 0 49 0 0 14 0 0 542 0 0 0 131 86 37 266 0 0 52 31 11 0 67 0 14 0 235 0 0 314 0 52 12 29 25 66 7 0 0 54 0 59 113 39 0 0 0 68 97 54 0 0 203 685 0 23 172 118 240 0 6 121 74 839 0 226 0 0 0 155 0 0 0 0 0 0 0 0 22 130 81 50 32 0 410 61 0 0 235 0 0 0 239 280 9 0 0 0 204 36 0 25 184 0 0 0 13 192 1 0 0 37 268 117 390 14 0 0 19 0 0 0 15 0 162 0 0 0 13 60 0 0 111 31 0 80 11 217 0 11 0 161 24 227 27 32 0 0 44 0 153 0 0 0 0 0 0 2 0 0 341 0 58 20 0 18 94 0 0 0 27 163 0 0 0 0 164 1 23 61 205 0 97 80 91 35 0 304 143 42 366 0 0 0 0 884 0 0 0 0 0 0 202 0 0 21 0 861 0 0 7 0 0 0 0 0 0 11 0 43 315 7 106 0 0 0 0 0 216 200 96 0 8 181 160 9 266 18 0 0 0 41 0 0 10 108 0 16 0 0 0 39 0 0 31 175 343 0 0 368 165 0 0 0 0 7 70 71 0 361 54 513 0 0 0 0 42 0 0 70 357 0 0 80 12 55 73 168 135 0 0 79 9 68 0 20 47 833 0 0 484 0 164 4 69 0 60 3 0 27 0 22 0 0 0 192 83 37 0 0 38 0 11 0 0 9 447 22 15 28 12 67 10 0 306 0 0 150 75 0 0 0 333 7 0 0 78 235 22 93 126 95 0 148 0 4 0 15 154 98 0 7 6 38 68 0 245 63 463 43 9 18 0 43 136 134 0 0 0 94 0 0 0 0 0 0 0 413 52 0 0 39 0 0 46 168 0 322 0 6 0 6 18 0 46 27 0 32 0 101 40 300 0 0 0 9 28 24 65 0 4 139 14 0 7 54 0 56 86 428 11 0 0 205 0 0 0 149 0 94 485 0 50 386 0 168 147 0 141 0 0 0 54 0 0 69 0 9 58 834 0 1 194 20 0 0 30 282 73 0 52 317 0 0 54 159 94 0 0 169 268 0 0 0 118 0 0 0 0 257 55 21 86 0 0 140 229 0 0 0 55 0 41 18 44 265 242 0 0 0 0 19 362 122 0 0 19 34 0 0 1 29 20 0 0 231 199 94 578 86 26 156 0 0 0 0 112 0 51 104 19 0 358 78 0 95 0 15 0 0 37 0 70 0 434 0 32 0 35 36 0 61 267 0 1 13 561 0 0 234 0 149 95 0 17 9 0 229 0 0 25 0 87 0 315 0 23 52 0 53 0 46 0 0 197 218 258 0 19 0 0 0 0 0 0 0 0 0 0 0 174 0 0 0 0 186 0 0 72 0 42 0 0 5 49 0 645 7 0 0 261 0 39 0 164 23 0 0 251 115 0 422 0 104 0 26 27 125 0 0 0 0 62 313 40 0 0 8 7 0 161 0 0 0 0 3 0 36 0 64 174 32 288 113 53 0 73 0 0 0 35 0 7 116 18 14 815 331 0 168 0 0 0 0 0 399 448 30 0 0 132 250 0 0 0 0 0 0 53 0 54 104 0 578 0 0 17 0 0 0 3 2 0 88 0 22 38 0 0 0 301 4 0 190 110 7 8 63 300 802 0 90 0 0 50 6 0 104 240 0 0 0 0 0 0 89 18 0 128 44 46 56 15 50 0 0 0 537 0 10 0 0 0 99 0 234 33 0 54 40 194 14 25 0 189 0 0 627 64 0 128 0 7 201 0 335 22 73 109 0 75 0 82 606 1 19 49 0 19 10 84 0 140 0 0 0 124 100 313 45 0 0 0 386 0 0 53 40 851 169 0 0 0 47 184 65 0 21 0 15 14 0 0 71 97 0 0 0 194 352 0 76 9 88 0 19 59 0 688 0 15 0 121 0 0 134 0 109 27 0 0 807 0 0 17 24 5 0 63 44 0 213 58 117 0 3 26 0 176 98 0 169 176 50 0 62 0 15 0 131 243 93 0 0 0 127 0 70 0 0 352 0 0 22 480 145 23 0 17 780 0 43 5 157 0 21 0 6 67 0 0 0 0 0 112 227 106 29 134 0 0 24 37 426 0 0 0 0 0 164 0 0 0 40 280 19 21 0 0 0 0 0 0 0 115 0 103 97 237 0 42 0 0 199 0 218 35 0 314 0 17 44 0 210 13 0 0 150 0 85 14 218 64 0 16 3 385 0 260 0 0 0 0 243 0 0 565 0 1 0 0 126 0 0 0 0 40 0 0 0 0 89 155 144 0 0 0 18 0 164 38 0 3 101 25 0 0 0 33 3 294 13 0 0 0 0 0 44 0 0 0 0 0 0 22 0 0 302 0 59 7 55 32 0 9 44 0 0 0 90 67 0 5 0 0 0 0 206 0 0 165 12 0 0 0 0 452 0 0 0 0 0 0 0 0 0 0 869 49 0 0 259 27 13 0 0 100 9 152 0 9 196 91 0 248 0 0 21 0 0 101 27 0 22 0 17 39 15 0 0 175 0 0 54 305 0 104 59 0 243 0 0 15 0 145 0 253 68 0 0 130 23 156 0 0 24 0 0 4 82 0 99 0 284 0 101 2 72 0 0 240 43 0 88 0 0 12 0 6 18 0 71 0 4 0 0 108 1 12 35 84 0 0 37 294 316 373 432 28 63 0 65 286 300 42 105 0 41 0 0 8 109 1 15 0 48 97 0 0 0 3 150 0 0 0 38 0 101 206 32 0 0 0 75 0 0 0 28 0 49 92 0 0 0 35 19 66 0 155 0 338 0 0 0 0 0 0 0 0 0 0 57 40 0 15 0 0 0 21 0 27 343 0 0 0 102 0 1 8 0 0 32 0 85 508 0 3 21 16 440 45 35 55 48 112 0 0 0 0 0 15 0 21 123 0 29 0 0 0 0 0 0 0 0 0 0 0 0 18 0 0 55 0 21 61 0 17 12 0 0 0 35 96 294 810 0 225 0 0 58 92 161 764 0 70 0 0 8 80 0 96 26 29 3 26 0 430 21 23 487 0 0 0 0 0 0 67 106 218 91 0 327 1 39 305 2 0 0 0 0 0 0 0 150 55 38 0 0 22 114 14 0 0 120 0 23 0 20 5 0 27 371 0 109 131 0 19 125 0 32 0 0 236 0 69 14 44 0 228 0 0 0 0 0 4 0 29 46 0 123 274 0 0 41 45 0 0 425 0 159 0 0 26 294 60 107 62 36 0 37 10 263 0 0 6 0 753 0 0 0 0 0 0 0 0 217 0 147 29 0 0 0 0 42 0 0 32 233 0 0 15 0 0 30 0 0 0 240 145 6 0 0 0 42 19 12 279 44 58 66 78 0 80 0 47 0 0 67 808 0 0 0 0 59 44 48 0 0 0 0 0 0 0 75 0 0 94 0 180 113 15 235 245 0 0 0 0 0 0 0 70 58 0 18 99 0 79 0 0 0 0 0 44 0 79 175 0 0 0 0 214 26 0 0 49 0 24 323 92 56 0 6 32 0 11 170 53 114 0 27 0 0 3 162 0 398 47 0 52 0 3 357 0 0 0 379 0 0 0 0 0 0 103 0 109 0 108 123 0 47 12 0 0 0 0 357 0 191 30 7 0 0 210 97 167 44 0 0 0 1 181 0 140 434 23 0 50 0 49 26 0 0 0 129 0 0 0 0 93 63 0 137 0 0 0 0 15 0 70 174 115 0 0 112 23 198 36 0 96 220 0 0 5 81 11 0 0 116 0 36 0 0 12 0 0 25 0 0 0 50 266 0 0 0 0 68 62 0 0 0 0 0 0 0 137 0 345 123 0 0 350 198 0 0 0 0 0 31 67 34 0 0 0 53 50 25 152 0 0 11 0 363 58 9 0 0 0 34 0 0 36 0 198 168 33 0 0 0 0 0 38 96 0 8 105 0 0 0 0 0 0 0 0 0 17 101 165 111 38 606 0 57 109 0 30 0 101 56 6 0 0 0 0 0 3 1 0 0 48 31 195 0 0 25 208 770 0 28 0 0 0 0 66 0 90 146 0 24 0 0 123 0 252 114 104 9 0 0 196 19 95 39 0 394 47 61 61 0 71 0 6 0 0 0 0 53 12 0 0 45 0 70 0 5 114 0 0 30 0 0 59 0 210 31 0 106 0 0 0 0 42 150 69 51 64 0 0 0 0 502 361 12 12 96 73 0 0 0 0 232 0 0 0 9 162 0 350 0 151 0 57 54 34 21 305 0 293 250 345 663 78 0 0 175 261 44 142 54 0 0 0 62 0 0 0 154 10 0 0 0 0 0 0 7 0 0 207 32 78 192 640 40 533 0 520 0 0 0 471 0 10 188 0 0 0 460 0 34 75 0 143 32 0 409 874 34 108 74 149 0 0 124 0 140 80 133 140 0 0 265 0 0 355 131 652 0 39 30 124 0 0 5 160 51 16 19 0 138 93 0 182 0 253 482 0 3 119 297 51 0 0 31 0 11 0 140 35 155 388 0 0 0 0 0 0 1 0 76 49 37 0 40 17 23 100 316 0 0 0 0 70 0 0 0 73 0 246 0 18 0 179 300 0 0 62 0 3 142 21 0 0 439 142 0 233 0 250 156 0 0 23 0 19 68 0 14 33 0 0 0 483 44 0 26 0 105 0 107 0 326 202 0 194 0 0 18 0 0 0 239 0 0 0 0 0 0 225 0 184 282 23 365 30 108 0 0 121 0 21 0 0 36 154 13 0 0 105 0 0 0 0 0 59 0 60 43 20 143 0 136 0 0 0 0 0 11 46 0 0 0 0 108 0 4 0 147 535 0 114 0 154 0 0 0 0 78 0 94 0 37 75 0 359 29 0 84 0 0 0 0 0 0 0 0 37 140 0 0 598 0 0 0 0 0 0 102 0 0 43 0 0 14 311 0 141 196 20 0 69 9 0 0 27 0 22 133 56 179 63 0 66 71 125 0 48 0 0 307 7 170 227 0 169 0 0 0 109 128 0 13 37 0 23 52 0 0 273 14 0 118 0 0 0 0 0 0 0 10 0 10 162 23 68 270 0 0 52 139 294 64 102 98 220 0 0 42 301 0 0 0 5 12 808 45 0 0 0 334 0 0 17 63 82 0 20 131 0 0 0 0 0 0 30 0 0 34 0 90 129 0 17 0 0 23 30 0 0 0 0 91 0 0 0 0 0 0 134 0 0 46 0 0 329 85 47 18 13 124 172 0 0 23 329 0 72 50 1 0 0 41 15 0 22 0 307 0 226 156 7 0 103 371 0 412 278 40 271 65 26 30 788 41 105 0 0 0 32 44 0 0 0 116 0 0 41 0 0 0 0 0 7 17 0 0 161 0 53 0 38 222 0 0 58 164 21 0 52 39 28 0 0 0 0 0 2 0 150 75 21 292 87 14 0 0 0 17 0 0 0 258 0 41 32 0 92 0 81 425 98 0 81 0 0 0 0 0 7 36 0 41 0 27 0 25 29 58 173 20 0 384 162 6 400 0 34 2 0 97 0 0 0 40 56 0 0 302 436 0 22 0 770 0 0 68 0 14 52 419 96 58 46 0 643 66 181 31 55 0 0 24 0 25 61 0 0 24 31 60 8 0 0 3 148 0 0 194 0 100 0 0 0 217 28 104 0 52 176 25 46 0 252 403 201 301 0 0 0 0 0 48 1 341 0 18 0 0 0 112 0 98 122 0 82 0 0 0 0 284 144 28 110 49 127 0 131 242 0 0 2 77 173 76 0 0 0 0 2 14 0 0 25 0 0 0 586 0 752 0 220 30 0 343 13 0 6 24 0 0 0 55 40 153 0 8 0 0 37 109 9 0 225 0 0 15 0 0 220 0 0 0 263 323 0 0 0 24 0 51 264 25 43 0 0 125 0 0 0 22 222 0 0 0 34 0 39 43 0 0 0 98 164 0 40 0 21 41 319 5 66 40 0 54 0 0 24 378 0 5 0 0 48 0 0 0 328 0 0 18 0 113 0 0 0 0 27 691 0 0 439 0 112 0 0 0 0 88 166 0 72 85 82 57 85 0 305 0 100 114 268 0 150 157 188 21 0 197 151 28 0 139 0 33 0 19 667 170 15 0 44 0 72 55 0 49 23 33 80 0 52 0 18 6 102 0 0 0 0 247 0 30 0 474 0 218 0 9 0 36 168 0 0 272 0 26 84 377 879 173 0 225 0 3 0 0 0 130 0 0 45 0 0 8 0 18 0 0 0 0 0 0 0 0 417 31 0 41 0 0 0 0 267 7 212 179 80 45 220 317 0 0 16 38 84 0 0 48 0 8 0 131 0 118 83 384 0 23 8 28 46 24 32 0 0 0 0 18 333 96 5 263 0 153 11 0 0 11 71 246 0 87 11 193 7 0 0 0 0 0 299 0 0 3 23 0 0 169 0 0 0 270 0 0 0 92 84 13 0 12 390 0 17 16 97 165 0 18 405 0 0 0 33 0 105 283 47 10 0 44 1 0 178 0 85 0 13 0 72 0 2 201 0 240 1 0 76 0 425 0 0 0 21 0 34 193 0 33 17 59 0 26 48 18 0 181 8 238 0 173 0 63 0 112 133 149 0 137 0 0 99 69 74 63 336 0 0 0 28 278 0 17 0 0 0 39 0 5 0 0 227 0 0 0 0 42 0 326 172 381 0 149 0 47 195 49 0 0 0 21 0 0 0 27 33 293 0 417 0 0 0 137 0 282 132 1 0 252 44 0 34 0 0 0 0 0 333 0 112 0 0 83 203 0 0 174 68 27 8 46 9 10 110 0 87 55 0 76 201 0 0 0 40 62 469 0 0 0 14 0 0 18 185 0 438 0 0 0 0 193 0 0 0 159 48 0 73 0 18 0 124 64 282 14 291 0 274 149 123 0 48 345 629 458 0 0 418 222 0 0 3 0 0 0 0 3 330 164 11 0 9 96 107 13 0 0 279 250 22 0 0 0 11 10 0 209 40 122 119 408 217 217 0 0 0 198 188 0 0 0 24 0 331 0 80 0 0 0 36 0 88 162 0 3 185 32 91 0 0 0 182 1 0 0 17 0 5 101 58 0 49 0 0 0 0 207 0 13 0 52 0 50 0 0 174 0 0 262 36 0 36 0 466 116 0 457 196 0 0 0 18 199 0 43 201 188 0 0 324 93 0 48 29 0 22 61 181 0 77 782 208 140 196 0 0 0 16 0 21 45 0 152 0 0 0 0 253 0 17 30 82 0 0 83 0 45 171 259 150 0 0 0 16 212 61 0 52 28 0 107 250 5 93 25 0 4 23 262 0 0 0 0 0 0 0 53 43 0 0 0 0 68 0 0 245 0 0 169 0 36 0 61 0 22 0 20 18 8 0 0 253 0 0 0 323 340 0 2 0 226 0 43 0 0 0 8 0 0 0 0 0 157 0 202 0 0 0 0 0 0 0 375 172 0 2 17 0 0 116 74 0 105 0 0 151 18 0 35 0 0 96 251 0 0 0 65 0 0 0 0 384 0 82 38 0 148 0 0 0 15 0 0 0 41 63 22 3 186 94 299 0 0 0 0 203 20 49 0 5 197 0 51 0 0 241 0 30 0 97 0 91 275 0 0 0 0 0 204 0 0 12 0 82 0 127 0 3 0 10 0 63 0 62 72 0 0 105 101 0 0 0 0 94 0 35 52 134 225 0 23 0 0 0 60 0 0 48 0 8 0 0 27 0 29 0 95 82 372 0 133 0 0 65 385 882 0 0 0 29 0 45 0 90 36 0 0 0 185 0 0 28 0 54 41 0 21 12 144 197 129 0 8 112 82 295 0 0 22 256 90 64 0 77 0 132 196 0 2 43 0 0 1 30 0 0 0 127 6 0 0 0 0 0 166 51 0 0 32 43 0 223 33 200 95 15 0 466 399 0 0 0 0 10 197 0 0 0 0 49 286 0 0 0 33 0 27 235 0 0 0 35 0 63 12 128 149 363 18 27 0 0 0 126 6 0 31 0 0 0 0 89 0 158 0 101 0 99 35 82 20 0 0 0 74 90 733 0 26 368 0 0 101 0 203 11 2 0 24 0 0 6 0 622 46 0 24 0 0 0 0 0 0 0 66 0 0 0 275 0 144 22 31 0 10 272 0 0 97 0 170 0 1 24 0 40 0 730 617 0 168 143 38 145 23 595 0 0 42 0 13 22 35 0 36 0 235 0 0 0 0 0 152 12 3 0 105 0 0 51 0 89 0 0 152 182 0 0 126 0 0 1 0 232 0 54 32 28 0 59 18 0 53 0 0 24 0 53 51 238 0 0 0 35 0 0 0 102 9 0 0 39 332 0 42 0 0 0 0 6 8 150 13 0 86 0 0 98 0 6 0 0 77 39 10 0 0 29 0 37 0 45 0 310 48 0 160 42 0 194 0 0 0 61 0 84 0 26 0 0 0 24 0 0 0 42 7 0 0 20 0 46 52 93 40 0 0 0 0 0 0 0 51 0 0 179 117 840 0 0 0 0 0 45 36 451 0 49 39 119 495 374 4 0 240 0 252 316 0 0 5 0 0 150 0 0 819 249 0 35 98 99 0 35 0 0 302 74 16 0 0 0 40 29 0 0 1 58 0 0 0 5 0 7 0 6 67 42 20 288 0 0 0 145 0 0 2 189 0 0 48 61 6 0 0 0 150 270 198 0 0 0 173 60 177 175 0 780 11 0 783 28 45 0 0 121 0 0 61 70 0 349 0 125 0 417 0 13 0 344 0 57 282 0 0 0 74 0 87 43 55 0 0 314 0 0 0 214 14 230 0 241 114 0 0 88 0 60 11 0 0 0 48 0 278 0 0 0 127 0 0 0 107 28 0 0 348 104 0 19 78 95 0 0 0 17 0 0 4 14 0 0 0 38 7 0 40 0 38 8 25 0 111 0 0 133 19 0 0 35 241 0 0 57 0 0 0 0 156 66 0 267 0 61 57 7 0 96 131 1 138 0 0 544 0 0 0 61 710 5 0 887 212 18 66 7 13 0 0 0 38 8 0 0 0 0 0 0 28 0 0 1 23 83 0 0 20 166 38 252 860 0 57 145 0 107 30 2 0 101 0 16 103 0 0 0 0 120 0 0 0 0 26 21 0 172 0 84 0 275 0 314 0 0 86 31 5 60 22 748 53 114 47 0 0 0 11 33 0 62 137 44 63 158 41 59 168 0 116 0 202 102 267 0 145 1 10 335 612 38 0 0 0 0 0 192 0 65 802 60 0 0 32 13 0 371 0 0 0 0 0 279 0 37 0 139 0 12 0 244 0 0 0 385 769 181 0 0 0 0 0 0 56 0 16 0 221 0 31 33 0 105 37 0 0 18 812 0 451 0 61 0 0 13 43 0 40 0 0 19 32 142 0 0 0 0 601 237 55 850 71 101 0 49 0 11 0 0 166 35 0 3 80 337 20 0 127 104 0 0 0 0 0 0 98 43 174 49 158 0 54 0 114 105 37 0 0 65 11 20 391 32 0 0 15 73 13 0 0 0 3 0 51 81 0 35 99 38 0 0 193 36 117 81 0 0 0 15 0 0 0 0 137 10 28 73 0 0 67 21 443 44 8 145 164 0 0 65 0 265 0 0 0 77 0 0 0 0 0 40 7 0 0 0 33 36 0 113 99 298 70 256 0 39 13 6 63 70 90 0 16 0 0 0 59 112 47 0 0 80 0 306 37 439 0 209 0 191 46 0 0 0 32 23 0 144 38 66 0 69 0 0 283 200 0 0 0 837 0 0 0 0 85 169 0 0 80 127 25 5 351 14 0 0 20 0 241 0 191 0 119 40 0 295 240 0 0 0 178 536 10 0 0 0 201 66 0 172 0 0 4 0 0 0 24 408 92 23 475 0 0 88 2 2 0 0 51 150 0 221 117 1 0 1 0 0 0 0 5 73 0 0 0 0 137 0 0 0 0 8 53 36 154 15 54 283 36 0 0 0 0 10 169 20 63 0 0 223 70 0 0 150 110 0 0 0 54 42 0 0 20 144 0 0 0 15 0 0 252 77 0 0 0 0 9 98 151 0 38 35 383 40 0 0 63 38 28 196 21 26 0 0 17 0 0 0 0 0 0 0 0 11 370 201 0 233 325 0 113 364 217 9 4 0 249 56 49 191 242 0 74 0 0 0 0 0 0 254 12 270 0 8 29 66 69 95 0 253 0 0 229 0 0 0 12 0 0 0 0 0 0 52 58 0 0 33 0 194 0 36 221 0 235 0 34 0 42 0 0 0 0 0 0 0 0 0 18 0 44 386 0 0 532 0 11 0 0 0 0 0 134 0 114 334 0 279 9 0 31 0 0 31 0 1 0 0 110 0 0 818 0 0 116 23 27 0 0 0 4 161 0 0 19 0 69 0 46 38 0 480 0 581 277 0 0 56 294 0 847 0 0 0 27 77 0 0 26 0 148 0 0 0 87 15 0 0 0 827 0 0 11 20 71 0 158 0 3 69 117 28 39 0 0 0 78 0 0 0 0 70 0 9 2 0 220 26 0 0 41 404 19 0 107 0 0 43 105 0 358 17 0 6 62 23 29 163 18 48 146 0 524 127 0 41 0 835 88 0 40 70 272 0 0 0 14 0 0 58 0 66 32 38 0 0 332 279 51 0 0 0 0 0 0 0 31 309 0 107 0 0 292 179 58 836 90 341 9 7 0 0 0 0 0 0 16 24 79 0 44 0 142 0 0 0 199 33 0 0 0 0 0 0 0 0 0 57 0 4 0 14 35 0 0 0 0 12 3 0 0 169 58 0 59 0 0 2 31 0 45 0 0 137 42 265 287 0 0 0 123 23 0 60 337 0 62 118 91 388 214 0 0 89 29 69 219 374 0 379 0 0 0 0 0 29 0 141 63 18 46 74 48 35 0 0 0 8 0 0 0 744 56 0 0 835 4 31 0 69 4 0 119 0 0 0 124 215 166 114 0 26 0 0 76 61 67 135 127 173 0 68 73 125 4 63 0 89 0 0 0 42 100 33 0 0 0 190 0 196 22 0 0 0 210 818 374 0 257 112 14 0 27 17 0 456 0 279 0 0 7 0 14 10 218 19 0 0 192 0 0 0 0 110 0 53 0 60 4 744 0 122 79 0 109 0 1 0 0 0 0 0 0 14 730 0 0 77 0 407 96 0 0 4 98 381 170 191 36 21 768 182 0 0 0 25 284 0 93 0 78 0 0 0 233 0 0 0 0 7 0 0 0 0 0 0 91 243 0 0 178 0 79 204 69 0 0 0 100 0 824 131 114 55 0 377 103 273 98 0 0 31 0 0 0 1 0 23 130 169 0 0 0 5 59 54 0 0 77 61 24 0 0 7 0 5 0 118 338 0 0 0 150 0 0 0 0 0 0 29 0 44 647 0 0 13 477 0 30 0 106 79 113 0 20 0 0 0 0 0 767 0 307 0 141 17 0 0 0 396 29 112 2 0 0 2 0 29 0 0 61 109 17 477 0 0 0 41 0 23 0 0 173 154 46 281 74 1 31 0 0 184 0 1 0 184 0 156 0 0 3 0 781 182 0 0 5 37 80 120 0 28 35 0 124 81 46 261 108 1 250 61 0 41 0 170 0 0 29 0 0 118 13 0 88 131 0 25 120 0 65 0 0 0 0 0 655 0 135 574 85 0 0 0 32 0 349 354 0 412 797 0 279 0 0 0 0 32 37 0 187 0 141 0 0 2 63 32 0 13 0 0 0 0 0 0 124 171 0 0 32 41 0 40 48 5 0 0 4 688 82 123 322 165 0 0 120 0 156 174 343 49 129 8 22 0 651 0 0 0 74 0 97 139 321 458 0 0 239 27 0 0 0 0 0 0 139 0 77 360 0 0 9 45 0 287 0 24 0 0 7 157 0 17 248 53 0 0 0 0 137 4 0 0 159 0 0 0 0 247 0 0 0 0 4 65 0 94 9 0 7 49 320 11 110 0 0 430 0 101 70 7 0 0 0 101 35 309 0 398 0 155 243 0 110 69 26 192 264 0 44 344 0 0 0 0 39 0 264 6 0 418 0 1 15 210 0 0 166 0 3 0 133 90 0 70 0 0 79 328 818 0 26 0 108 0 25 266 49 0 0 0 31 99 44 147 45 212 8 0 0 6 867 0 5 276 19 0 0 154 0 5 0 0 0 57 0 0 0 0 90 224 0 66 0 40 283 0 0 10 0 0 0 0 0 54 189 0 0 66 0 0 209 0 0 240 57 199 179 0 0 0 0 6 113 0 0 26 0 0 0 0 0 282 55 0 17 3 0 660 11 0 83 0 135 31 0 49 210 19 150 0 127 40 0 7 456 123 0 0 0 0 221 177 251 240 47 0 7 653 67 148 77 0 0 52 105 0 0 0 91 95 1 165 0 65 36 28 21 0 0 252 145 48 14 157 99 67 0 0 102 0 14 242 0 30 0 8 0 0 0 0 10 3 0 49 0 14 62 60 149 0 0 0 84 0 127 0 157 0 0 0 0 237 0 405 132 276 0 0 152 0 0 75 138 164 13 104 0 15 585 0 0 0 10 0 16 25 0 0 43 6 2 18 0 0 0 0 0 305 66 35 0 48 0 0 0 46 0 34 0 33 141 13 0 8 94 0 0 0 364 119 21 0 0 27 0 342 40 27 0 0 279 104 52 0 0 0 0 0 44 138 0 0 55 208 11 279 0 242 0 0 0 0 0 281 0 0 35 18 72 5 0 0 32 0 142 11 120 0 39 0 27 0 497 94 0 14 0 0 0 38 0 622 0 95 107 32 47 0 92 127 1 34 80 88 0 0 39 49 23 56 0 49 0 0 35 13 0 88 0 875 0 66 0 82 0 37 0 56 140 91 15 0 0 1 70 40 0 235 0 37 58 173 0 239 0 0 0 0 0 14 390 122 56 38 0 0 0 0 0 0 0 35 0 0 44 0 374 0 68 0 0 0 31 0 700 10 5 0 153 0 0 0 96 23 0 0 0 0 0 0 15 0 0 53 3 146 24 207 0 188 0 0 367 48 68 0 77 0 347 0 282 359 110 19 0 315 0 10 60 0 35 12 0 62 404 0 93 0 363 0 0 54 717 0 0 0 0 0 171 0 64 25 152 62 0 0 0 0 0 5 58 53 67 222 10 106 26 0 10 0 0 214 25 1 68 328 0 0 226 0 0 0 1 0 0 29 0 16 0 239 185 0 0 176 0 0 0 236 16 0 17 0 0 0 87 102 0 102 95 32 349 206 0 73 0 0 0 0 0 54 0 43 0 0 0 0 0 681 0 0 0 0 3 0 0 39 0 31 292 0 0 0 0 0 0 0 1 0 26 0 49 35 0 0 0 123 0 23 19 4 0 36 15 0 0 0 17 93 0 64 0 0 103 358 99 2 0 0 0 0 0 29 0 50 0 0 18 39 4 40 109 19 196 0 0 245 0 0 0 0 96 2 0 0 101 206 51 4 0 69 375 0 0 28 8 195 54 474 0 58 116 100 168 0 15 0 63 138 0 322 0 84 0 102 259 0 312 91 0 0 0 0 0 0 224 44 97 0 91 14 0 0 751 22 100 12 0 0 0 63 39 21 0 30 0 141 0 0 363 0 196 180 1 101 0 0 211 17 375 0 0 340 851 50 181 3 0 98 0 0 159 0 110 0 0 344 0 112 0 0 152 0 0 164 0 14 0 142 0 194 0 0 67 0 0 0 0 19 240 0 174 83 0 4 35 206 0 24 69 857 189 0 0 293 22 6 295 0 0 39 231 0 16 0 0 0 0 275 130 20 100 0 109 227 0 125 284 0 0 36 0 0 0 0 219 0 0 0 25 65 116 256 0 61 23 4 0 0 0 172 54 0 165 0 27 41 0 0 159 18 0 22 145 0 0 0 0 0 0 0 0 105 0 0 144 63 9 37 0 0 9 149 0 270 0 0 30 0 337 95 90 0 4 187 9 150 87 0 50 0 0 0 268 0 0 0 8 0 0 42 95 268 16 28 0 0 0 54 0 55 0 0 0 0 21 0 0 52 0 846 0 272 190 0 193 0 648 0 0 0 0 147 0 286 0 18 0 0 99 0 0 241 147 284 62 0 0 0 0 0 10 304 36 48 104 0 57 0 211 0 19 0 26 0 0 38 0 31 0 443 341 11 32 417 27 0 0 0 0 285 119 193 358 117 101 12 6 0 0 18 0 361 0 0 0 0 242 876 877 0 0 91 181 411 252 0 0 873 13 4 46 612 338 0 38 42 15 0 35 0 0 47 51 0 0 0 0 778 0 0 0 69 0 0 80 408 0 0 270 470 16 39 28 0 30 83 115 24 36 0 0 155 0 0 337 0 22 0 0 0 0 0 0 0 0 78 0 78 0 172 0 19 246 0 0 3 14 132 0 0 0 125 217 125 36 211 248 0 0 0 0 0 0 0 0 0 130 15 276 0 0 40 0 0 0 147 42 0 0 0 0 175 25 20 0 478 213 29 0 0 34 0 303 81 0 434 58 18 0 143 0 0 61 0 65 0 57 0 0 0 21 62 0 155 0 0 0 125 0 0 79 1 0 17 40 84 141 0 14 0 0 0 0 0 0 0 213 0 87 0 0 104 6 0 135 0 33 0 244 0 0 0 55 24 0 50 202 14 0 16 0 0 111 48 204 0 167 0 235 124 264 1 145 327 167 29 15 139 0 226 0 0 16 3 0 0 61 18 0 161 0 11 44 7 0 203 0 146 129 189 64 22 0 581 14 306 0 84 10 7 0 0 0 0 0 42 4 33 0 0 427 256 0 0 0 0 0 0 35 0 227 0 0 811 0 38 48 0 0 235 212 0 0 0 0 68 0 315 0 21 0 6 316 225 0 0 124 71 0 17 0 31 0 1 0 125 0 0 0 124 202 36 0 67 64 125 0 0 57 131 0 247 0 224 0 0 0 72 58 0 0 47 82 0 574 0 20 0 0 0 0 0 245 0 10 150 0 56 0 315 24 223 0 0 0 43 8 0 0 295 278 26 0 122 81 0 0 145 0 40 9 0 41 0 0 0 174 24 17 0 218 396 157 11 14 52 0 6 435 0 888 103 22 15 0 0 0 41 105 308 34 0 126 92 406 11 98 85 34 0 206 722 147 61 46 0 0 48 128 207 0 278 3 0 0 21 49 0 0 0 0 0 187 0 0 55 25 157 0 0 0 212 0 7 0 53 0 2 0 0 0 35 41 0 128 30 0 0 0 0 0 24 0 51 0 176 19 710 59 27 68 0 301 0 23 0 82 0 0 92 0 157 875 77 374 0 81 100 5 0 0 0 0 0 0 0 0 0 233 276 0 21 0 0 0 212 159 37 236 31 167 0 0 246 0 114 132 9 0 3 0 72 126 43 0 0 0 40 0 0 0 11 0 11 56 407 22 0 0 75 10 286 43 0 0 0 53 0 260 58 147 23 0 0 14 13 89 0 231 871 13 173 0 79 0 93 150 0 0 139 0 2 113 165 0 0 0 0 38 19 0 50 0 20 50 390 0 0 0 53 0 30 7 0 0 73 0 6 0 13 18 0 13 68 0 0 0 0 0 65 775 0 0 1 0 207 0 0 39 0 0 0 0 123 0 130 24 0 0 144 12 129 17 148 0 68 0 0 0 32 0 93 148 16 0 0 130 0 0 4 0 61 0 0 0 0 162 116 316 0 0 235 21 0 0 0 270 0 0 19 63 0 22 0 0 0 0 17 0 0 115 38 0 325 0 131 0 0 55 346 23 0 33 147 0 30 83 19 293 176 31 0 0 78 12 63 584 0 0 30 0 0 0 0 0 93 28 0 183 0 167 147 0 51 0 23 0 82 0 0 0 394 262 0 5 0 0 34 24 0 0 27 33 1 206 0 0 146 77 0 80 39 0 0 0 0 0 27 12 5 119 0 38 198 0 0 85 0 0 51 24 0 23 35 83 304 0 185 0 0 48 0 687 0 0 35 0 2 9 0 163 13 0 0 47 0 55 46 24 0 0 0 0 0 129 0 0 112 0 52 0 0 0 230 0 80 98 0 65 39 0 0 0 0 20 0 0 0 27 18 80 65 142 0 0 11 53 39 13 161 0 0 52 0 0 18 475 0 0 0 0 0 122 0 168 0 8 84 0 0 0 75 81 0 0 107 0 142 137 197 66 87 255 0 29 0 0 50 0 53 8 0 0 0 0 31 49 295 0 0 0 835 0 0 0 0 0 65 26 0 259 0 0 0 0 257 0 0 0 0 60 69 0 0 0 0 15 0 0 0 363 71 75 0 94 209 54 194 0 161 134 0 0 63 0 93 0 43 32 95 0 309 0 0 0 644 37 29 27 2 0 204 51 0 23 0 76 232 0 254 32 0 324 95 0 80 2 0 278 15 249 0 3 0 9 0 96 46 54 15 15 0 18 194 0 0 8 0 0 33 58 60 17 0 0 0 45 298 0 142 0 100 42 6 362 0 732 0 0 0 58 0 110 74 0 544 13 635 13 0 0 159 0 0 0 22 17 0 136 0 143 0 257 5 161 0 0 0 0 132 9 0 102 32 17 0 0 0 0 0 0 37 3 0 0 0 225 20 341 0 0 48 0 82 0 0 21 44 7 90 0 0 0 0 0 67 0 124 29 41 0 68 215 0 0 154 0 23 76 0 24 104 266 0 304 15 766 48 0 0 0 0 27 0 224 22 0 0 2 0 0 0 33 24 8 168 0 0 0 0 0 554 31 207 0 351 0 39 0 0 0 268 44 0 50 0 719 0 5 0 359 0 0 0 0 0 66 0 0 310 25 27 0 0 2 439 0 204 0 39 27 0 0 57 22 70 195 0 182 0 31 38 112 77 0 82 0 186 0 0 0 85 47 0 0 0 16 373 0 0 44 38 0 56 315 148 119 0 112 211 125 163 0 105 0 0 2 7 31 50 0 344 0 0 0 0 0 279 0 82 0 30 219 342 450 94 546 0 0 24 17 58 0 0 0 108 11 0 46 0 0 169 80 27 0 34 0 0 0 0 0 49 0 0 0 9 0 0 17 17 1 15 0 0 43 89 310 122 0 0 37 92 0 0 0 34 122 82 0 0 0 0 5 515 44 0 147 200 49 0 0 39 305 0 0 16 0 0 0 62 0 1 0 0 3 0 17 0 0 0 0 9 35 0 0 0 0 0 98 51 46 51 0 20 0 90 0 127 0 0 0 704 0 0 190 214 255 276 0 0 30 0 0 0 314 0 0 0 0 23 264 0 12 0 0 0 191 0 182 95 0 0 0 28 0 0 40 0 4 317 0 58 0 6 0 10 68 0 255 0 152 0 0 0 195 0 0 37 0 0 0 0 0 0 0 0 0 131 0 0 209 55 0 56 0 150 16 2 0 219 0 615 0 72 0 268 40 37 0 0 0 130 0 7 433 0 0 0 370 0 46 62 2 208 0 0 28 0 77 117 79 47 74 0 0 58 3 57 0 0 66 0 0 0 40 0 20 2 241 236 12 0 74 0 0 0 0 0 164 33 65 9 0 174 28 60 37 0 49 0 833 0 50 0 29 17 0 10 0 0 0 76 0 0 188 46 0 0 0 43 6 0 16 18 0 79 0 0 0 40 337 289 120 4 29 0 0 0 0 0 26 0 2 235 0 121 0 0 0 8 32 0 90 99 0 10 22 0 29 499 78 46 0 0 108 0 37 0 23 0 66 17 57 0 0 0 0 9 155 308 18 81 415 65 99 0 0 57 537 0 0 0 5 0 110 0 122 222 114 0 0 0 196 153 1 0 8 0 63 0 0 52 0 0 0 0 0 0 2 128 0 0 9 0 29 111 284 41 52 34 0 0 39 0 0 0 27 5 0 78 0 0 0 15 0 63 5 0 47 0 0 0 8 0 0 0 0 0 0 479 0 97 137 879 0 0 25 0 0 50 0 132 0 165 6 0 3 21 0 0 2 23 259 38 45 150 0 34 40 27 91 6 0 0 246 156 178 91 0 0 863 2 29 0 0 237 285 0 0 301
[truncated: 2,339,515 more chars]
