# Supplementary material for: A hybrid feature selection algorithm and its application in bioinformatics
Source: PeerJ Comput Sci. 2022 Mar 22;8:e933. doi: 10.7717/peerj-cs.933 (PMC9044222; doi:10.7717/peerj-cs.933)
Supplement: Supplemental Information 1 [file peerj-cs-08-933-s001.zip › gisette.data]

1 550 0 495 0 0 0 0 976 0 0 0 0 983 0 995 0 983 0 0 983 0 0 0 0 0 983 0 0 0 0 0 0 0 0 0 0 0 0 991 983 0 0 0 0 0 0 0 0 0 808 0 778 0 983 0 0 0 0 991 0 0 0 0 0 0 0 991 983 983 0 0 0 0 0 0 0 983 735 0 0 983 983 0 0 0 0 569 0 0 0 0 713 0 0 0 0 0 983 983 0 0 987 0 0 995 0 956 0 0 983 0 0 983 0 0 0 976 0 0 0 991 0 610 0 0 0 0 983 0 0 0 0 796 0 0 0 0 0 0 0 0 0 0 0 0 0 0 0 0 0 886 0 0 0 0 0 0 0 0 0 0 983 0 0 0 0 0 0 546 0 0 983 0 0 983 0 0 0 0 0 991 0 0 0 0 0 0 0 828 0 0 0 0 0 0 0 0 0 0 0 0 0 680 0 0 0 0 0 0 991 0 0 0 0 991 0 983 0 0 0 0 0 0 0 0 0 983 0 0 983 787 0 0 0 793 980 796 0 0 0 671 0 0 0 0 0 0 0 0 511 0 0 983 983 0 0 0 0 0 0 0 886 0 0 983 0 0 0 0 983 0 0 595 987 0 0 610 0 0 0 0 991 0 0 0 0 0 983 956 0 0 0 0 882 0 0 0 0 983 0 0 0 0 0 0 983 0 0 976 0 0 0 983 983 0 805 0 0 0 983 0 0 0 606 0 0 0 0 983 0 0 0 983 792 886 0 0 0 0 0 0 0 0 0 0 0 0 0 995 0 0 0 983 0 983 0 0 0 0 874 0 0 983 0 983 0 0 0 0 0 0 0 886 0 0 0 0 0 0 983 983 0 0 0 0 0 0 0 991 0 0 0 0 0 0 686 991 0 0 983 0 0 0 0 0 0 0 0 0 0 0 0 987 799 0 0 527 0 0 0 0 0 0 0 983 0 983 0 0 0 0 0 0 0 0 0 0 0 0 983 0 0 983 991 0 991 0 0 0 987 0 878 0 0 0 983 0 0 793 0 0 991 0 0 983 0 0 987 0 0 0 0 0 0 983 0 0 983 0 0 0 0 0 983 0 983 987 991 0 983 0 0 0 0 0 0 0 983 0 606 0 0 0 987 0 0 0 0 530 805 0 0 0 0 0 0 0 0 964 0 0 415 0 0 0 796 0 0 0 0 878 0 0 0 0 0 0 0 0 0 0 0 0 983 878 0 0 0 0 0 0 0 0 991 0 0 0 0 983 0 680 0 983 0 0 0 509 0 0 0 442 0 0 0 0 0 509 0 0 0 0 0 0 0 0 0 995 0 0 0 0 0 983 0 0 0 0 0 0 983 983 0 0 0 513 0 509 636 0 944 0 0 0 0 0 0 0 0 0 0 0 0 0 983 0 0 983 777 0 995 0 793 0 0 0 0 587 983 0 0 0 0 983 509 0 0 0 0 0 579 0 0 0 991 0 0 0 0 0 991 0 0 983 0 0 0 995 0 983 0 0 0 0 995 0 0 0 0 987 991 680 987 983 0 0 976 0 0 0 0 964 0 0 0 0 0 0 0 0 987 672 0 0 0 0 0 0 0 0 0 727 501 0 0 0 0 0 0 0 0 983 610 0 0 968 987 991 0 0 0 0 0 0 823 0 0 0 0 0 0 680 0 983 0 0 0 983 0 0 0 0 0 0 983 0 0 0 983 0 0 0 0 0 748 675 0 0 991 0 0 0 613 0 0 0 0 0 0 0 766 0 0 0 330 0 991 0 0 0 0 0 0 878 0 0 0 987 793 0 0 0 0 570 983 0 987 0 0 0 0 0 0 0 0 720 0 0 983 987 0 552 0 0 0 0 0 0 987 0 968 0 0 0 0 0 0 991 991 0 0 983 0 0 0 0 0 0 0 859 886 0 987 0 0 0 0 972 0 987 987 906 0 0 0 983 0 0 0 0 0 0 0 0 548 0 987 0 0 0 0 0 0 0 0 0 0 0 0 0 0 987 0 0 983 0 614 0 983 0 0 0 0 0 0 0 0 548 0 0 0 0 0 0 0 0 0 0 0 0 0 0 0 0 991 0 0 0 0 699 0 0 0 789 0 0 0 0 0 0 0 0 831 0 0 0 0 0 0 983 805 983 0 0 0 0 0 0 0 0 0 0 0 0 0 0 0 0 0 0 0 0 0 0 0 983 0 0 0 0 0 0 658 564 0 0 983 964 0 0 0 0 0 0 0 0 0 0 964 983 0 0 0 0 0 0 0 983 0 983 0 0 0 0 0 0 0 0 0 0 0 0 0 0 983 0 0 983 987 0 0 0 0 0 987 0 0 0 0 0 983 0 0 0 0 0 0 0 983 0 0 0 0 983 0 766 0 0 0 0 0 0 842 0 0 0 793 983 0 0 610 0 0 0 983 983 0 0 0 0 0 0 0 0 0 509 0 0 0 584 0 0 0 0 0 0 609 0 0 0 983 0 0 0 0 983 0 0 0 675 0 0 948 0 0 0 983 0 0 983 0 0 0 0 0 327 0 0 0 991 0 0 983 991 0 991 0 0 983 0 0 0 0 0 0 0 672 0 991 0 995 0 0 0 0 0 509 0 0 0 0 0 0 0 0 0 0 0 0 0 0 925 0 0 0 0 991 0 0 0 0 0 0 0 991 0 0 0 464 983 0 0 0 0 983 0 0 0 0 0 0 999 983 0 0 983 987 0 0 0 0 0 0 0 0 0 0 0 0 509 991 0 0 0 0 0 0 0 983 0 0 0 0 0 0 0 0 983 0 0 0 995 0 0 0 0 991 0 921 983 693 0 0 652 0 0 968 0 983 0 0 0 0 0 0 0 878 0 0 793 0 983 983 0 0 0 983 0 983 0 0 0 0 0 0 0 0 509 0 0 0 0 0 793 983 0 0 983 0 0 0 0 0 0 0 0 0 0 0 0 469 0 0 0 0 0 0 0 528 0 0 0 0 0 987 0 0 983 0 0 0 0 0 983 0 0 0 0 0 0 0 991 0 0 0 0 0 983 0 0 0 983 0 0 0 0 0 0 0 0 0 0 991 0 0 983 0 0 0 0 0 0 987 983 0 964 0 983 983 0 0 548 0 0 0 0 0 0 0 987 987 0 820 0 983 0 0 0 0 0 0 983 0 0 0 608 532 0 460 0 0 0 0 0 0 0 0 0 0 991 0 0 0 0 987 0 0 0 0 886 991 0 0 0 0 0 0 0 0 0 0 0 0 0 0 885 0 0 0 0 0 823 0 0 0 0 0 0 796 0 745 0 0 0 615 983 991 0 0 0 0 0 0 991 0 0 0 983 0 999 0 0 983 0 0 531 0 0 0 606 0 0 0 0 0 0 983 0 0 0 0 0 0 0 0 0 0 991 0 0 983 0 0 999 0 0 0 0 0 0 626 0 0 0 983 991 0 692 0 0 376 509 0 0 0 0 0 0 0 0 0 0 0 0 0 0 615 0 0 0 0 983 983 0 0 991 0 0 468 0 0 376 0 0 0 0 0 0 991 0 0 0 0 0 769 0 987 0 0 0 0 991 0 0 0 0 511 0 0 0 0 613 983 991 672 0 0 0 0 0 0 0 0 0 0 0 0 0 995 0 983 0 0 0 0 0 0 944 0 987 983 964 991 0 991 0 751 0 0 0 0 983 0 0 0 0 0 0 0 0 0 991 0 0 0 0 725 0 0 0 0 648 0 0 0 983 0 0 0 0 0 836 0 0 0 0 0 0 0 0 0 870 0 0 983 0 0 0 0 0 983 983 0 0 0 0 0 0 0 0 0 991 0 0 0 0 991 793 0 0 983 983 0 0 0 0 0 0 0 991 987 983 0 0 0 0 0 983 0 0 0 767 0 0 0 724 0 0 0 0 0 0 0 0 983 0 0 0 0 0 0 0 0 0 0 0 983 983 0 0 0 0 0 0 886 0 0 0 0 0 0 0 983 983 0 983 0 0 0 0 991 0 0 0 498 0 983 991 0 0 0 0 0 0 983 0 983 0 0 680 899 0 509 0 991 956 991 983 0 0 0 0 0 0 0 0 987 0 0 0 0 0 0 0 0 0 0 0 0 0 0 0 672 983 0 0 0 0 0 0 0 0 0 0 0 0 0 991 0 0 0 0 0 0 0 602 0 0 995 0 0 0 0 0 983 0 991 0 987 0 0 0 983 0 672 0 0 0 0 0 793 983 0 0 0 0 0 976 0 610 0 987 983 0 0 0 0 983 0 0 0 0 0 0 956 0 0 0 0 0 0 0 0 0 991 0 987 0 0 983 0 0 0 0 0 0 983 0 0 0 0 987 0 0 991 0 0 0 0 0 0 0 792 0 0 956 0 991 0 0 0 0 509 0 0 0 983 0 0 987 804 983 987 610 0 995 0 0 0 0 0 0 730 509 0 0 0 983 983 808 0 0 0 983 0 0 0 0 0 0 0 991 0 0 991 0 0 0 0 0 980 0 0 805 0 0 0 0 0 0 0 0 0 0 983 0 0 983 991 983 0 983 0 0 0 0 0 983 983 0 0 0 0 0 0 0 0 0 0 0 0 0 0 983 0 0 0 0 0 0 0 0 0 0 980 821 505 0 0 983 0 0 983 983 0 0 0 995 991 0 0 0 0 0 0 949 0 0 0 983 0 0 642 0 0 0 0 0 607 0 0 0 0 0 991 0 0 0 0 0 0 991 983 0 0 983 0 0 0 0 995 0 509 991 0 0 0 0 0 0 0 0 0 0 0 0 0 0 0 0 0 0 0 0 0 0 0 0 987 609 0 496 782 0 0 0 578 0 0 0 0 560 509 796 805 0 0 0 0 0 987 0 509 886 0 0 0 0 983 529 0 983 0 0 0 0 0 0 0 991 983 0 945 0 932 0 0 0 0 0 0 0 0 0 672 0 0 0 0 0 987 0 0 0 0 0 0 0 0 0 0 0 968 0 0 0 983 0 0 836 0 0 0 991 0 0 991 0 886 0 0 991 0 0 0 0 0 0 624 983 0 0 0 0 0 797 0 0 983 0 0 0 0 0 0 983 0 0 0 0 0 0 0 0 0 0 0 983 0 991 0 0 0 987 0 548 0 0 0 983 0 550 0 0 0 0 0 0 0 0 991 0 0 0 0 0 0 0 0 0 0 0 0 0 0 0 0 0 0 983 0 0 0 0 0 0 991 941 0 0 0 0 0 0 579 991 0 0 0 0 0 320 0 0 0 0 0 0 0 0 0 772 0 0 987 0 0 0 0 605 0 0 0 0 0 0 991 0 999 0 0 0 0 0 0 987 0 0 0 0 0 0 0 0 0 0 0 991 983 0 0 832 0 983 0 0 879 0 0 0 0 0 983 0 0 0 0 0 680 0 0 0 0 983 983 0 987 0 0 0 983 0 0 0 0 886 983 0 0 0 0 0 0 0 0 0 0 0 0 952 0 0 983 0 0 0 0 509 678 0 797 983 0 0 0 0 0 0 995 0 0 0 0 0 0 0 0 0 0 0 548 0 983 0 0 0 983 0 0 513 0 0 0 0 0 0 0 0 0 0 548 980 0 0 0 0 0 0 0 0 672 0 0 0 0 0 0 0 0 642 0 983 0 0 0 0 0 0 0 0 0 0 0 0 0 0 0 0 983 548 0 983 0 0 0 0 0 987 987 0 0 0 0 0 0 952 0 0 0 546 0 0 0 0 948 0 983 0 0 0 987 0 0 952 0 0 0 697 0 0 983 0 0 750 0 0 0 878 983 0 991 0 0 0 0 0 0 0 0 0 0 0 0 0 0 0 0 886 0 0 0 0 0 0 0 0 0 0 610 0 983 511 0 0 0 0 945 610 0 983 0 983 0 0 0 0 0 987 0 0 0 0 0 0 0 0 0 0 0 0 0 0 0 0 0 0 0 0 0 983 983 983 0 0 0 0 0 0 0 983 0 883 0 0 633 0 0 0 0 705 761 0 666 0 991 0 0 0 0 0 0 0 420 0 0 0 0 0 983 803 991 0 0 0 983 0 610 983 983 0 0 0 0 0 0 0 0 0 0 0 0 0 0 0 987 0 983 0 0 0 0 0 0 0 0 0 0 0 0 983 0 0 983 733 0 0 0 0 0 0 0 0 0 0 0 0 0 0 0 0 0 372 0 0 991 836 0 991 0 0 983 0 0 0 0 0 0 0 0 0 0 0 602 0 0 983 0 0 613 983 0 983 0 0 0 0 983 0 0 0 983 0 0 0 0 543 0 0 0 0 991 0 987 672 672 987 0 0 0 793 0 0 0 0 0 0 0 0 0 0 0 0 991 0 991 0 983 0 0 983 991 0 0 509 0 808 0 0 991 987 0 991 0 0 0 0 0 0 0 0 0 0 983 976 0 0 983 0 805 0 0 0 0 0 983 0 0 0 0 0 0 0 0 0 0 0 0 987 0 0 0 0 0 548 0 0 0 0 0 0 0 0 0 983 0 0 0 0 987 983 0 0 337 0 0 0 0 0 0 0 0 0 0 0 0 0 672 0 0 0 0 0 0 0 0 0 0 0 0 983 0 0 0 0 0 0 0 0 987 0 0 0 0 0 983 983 0 983 991 0 0 0 0 0 991 0 0 0 0 0 0 0 0 0 0 0 0 0 0 0 0 0 0 0 0 0 0 0 0 0 991 0 0 805 0 509 979 0 0 0 0 0 983 0 0 0 0 0 991 0 0 0 0 983 0 0 0 0 0 0 0 0 0 0 991 0 0 0 0 0 0 0 0 0 0 0 983 780 0 0 983 983 886 0 0 0 434 0 0 0 0 0 0 0 0 0 0 0 0 723 0 0 991 509 0 983 509 0 0 0 0 0 0 0 0 983 0 983 0 983 0 0 0 0 983 983 0 0 0 0 983 0 548 0 0 0 0 983 983 0 0 0 0 0 0 991 0 0 0 0 766 0 0 0 991 995 0 983 0 0 0 0 0 0 0 0 0 0 983 0 0 0 0 511 0 910 983 983 0 0 0 747 0 0 0 0 0 0 0 0 0 0 0 983 0 0 878 0 0 0 0 0 0 0 983 983 659 0 0 0 0 0 0 0 0 983 0 0 983 0 0 983 0 0 0 0 0 0 0 0 0 0 0 0 0 0 816 0 0 0 0 0 0 983 0 0 0 0 513 0 0 0 0 0 0 657 983 991 0 0 0 0 991 509 0 0 0 983 611 0 0 0 679 0 447 0 819 0 0 785 0 0 786 0 991 0 0 0 0 0 976 0 0 0 0 0 0 0 0 0 0 991 0 0 983 0 0 0 0 983 979 579 0 983 0 991 0 0 0 983 980 0 987 0 983 0 0 0 769 610 0 0 0 350 0 0 0 983 0 0 0 0 0 647 0 0 987 0 0 0 0 0 793 764 0 0 0 0 0 0 0 0 0 0 0 0 991 0 0 0 0 0 0 0 0 0 0 0 0 0 0 840 302 0 983 0 0 0 0 0 0 0 0 0 0 0 0 983 0 816 0 0 0 0 0 0 0 983 0 700 0 0 0 0 0 0 0 0 995 0 0 0 0 0 701 812 991 0 0 983 0 886 0 0 0 0 893 0 0 983 0 0 0 0 0 987 0 0 0 0 983 0 0 0 0 0 987 0 0 0 0 0 610 0 0 0 0 0 0 0 983 0 995 0 0 672 999 0 0 548 793 0 0 0 0 0 0 0 0 0 0 0 0 0 509 610 0 0 983 0 0 0 0 987 987 0 0 0 0 0 486 987 0 0 0 0 991 991 0 0 0 0 0 0 0 983 995 983 0 0 0 0 0 0 991 0 0 0 0 0 268 805 0 0 0 0 991 0 0 0 0 509 0 0 0 0 0 606 0 0 0 0 0 851 0 983 0 0 0 0 0 0 0 0 983 983 0 983 0 0 0 0 0 0 0 0 983 0 0 0 0 0 0 0 0 0 0 0 0 0 0 0 0 0 0 0 0 0 0 0 0 0 0 0 0 0 0 0 0 0 0 987 0 0 0 0 925 0 0 0 0 805 0 0 0 0 0 0 769 0 748 680 0 991 0 0 0 0 0 0 0 0 0 0 0 0 0 0 0 0 0 0 0 0 0 0 983 0 0 0 983 540 0 0 0 0 991 0 0 0 983 0 0 0 0 0 0 0 0 983 0 0 0 762 987 0 0 0 843 0 0 0 0 0 983 0 0 0 983 983 867 0 0 987 0 0 0 991 0 983 0 983 0 0 0 0 0 0 0 0 983 0 0 0 0 0 991 983 0 0 906 932 0 0 0 0 0 983 0 0 0 983 0 0 999 0 0 0 0 0 0 0 0 991 0 0 0 0 0 0 0 0 0 0 770 0 0 0 991 0 0 0 0 0 0 983 0 0 0 0 0 0 0 0 0 0 0 0 0 574 0 0 0 0 945 0 0 0 991 0 0 0 0 0 0 719 0 0 0 0 0 0 0 987 0 0 0 610 0 0 0 0 0 0 0 0 0 731 0 0 0 0 0 0 0 987 0 0 0 0 0 0 0 983 0 0 0 760 0 0 0 0 983 0 0 0 0 0 0 0 0 0 0 738 0 0 983 983 0 0 793 0 0 0 776 0 0 0 983 0 0 0 882 0 0 0 0 0 0 0 0 0 991 983 0 987 910 0 0 0 0 805 0 0 0 983 991 983 991 0 983 0 0 0 885 0 0 0 0 0 0 0 0 0 0 0 897 0 0 983 0 0 991 0 0 0 0 579 0 0 0 0 0 0 991 0 509 0 991 0 0 991 0 0 983 0 0 0 983 0 780 0 0 987 0 0 0 0 991 0 0 991 0 0 496 0 0 0 0 0 0 0 0 0 983 0 983 297 0 0 0 0 0 0 0 0 0 995 983 0 0 0 0 874 0 0 0 0 0 0 0 987 0 0 0 0 0 0 983 991 987 0 0 0 0 0 0 0 0 983 0 0 0 0 0 0 0 0 987 0 0 983 0 0 0 0 0 0 0 972 0 0 893 0 0 987 983 0 0 0 0 983 0 0 0 0 983 0 0 0 0 0 983 492 0 0 0 0 983 0 0 987 0 0 0 991 0 0 991 987 0 983 0 0 0 0 0 0 0 0 0 0 0 0 0 0 0 0 0 0 0 0 0 0 0 0 983 0 0 0 0 0 0 459 0 0 0 0 0 0 983 983 0 0 983 0 0 0 0 0 0 0 991 0 0 0 0 0 983 863 0 983 0 933 987 983 0 0 0 0 0 0 570 602 0 995 0 509 509 991 0 0 0 0 0 0 801 991 0 0 0 0 0 0 0 0 0 0 983 0 983 0 0 0 710 0 828 0 0 0 0 851 0 0 0 983 0 805 0 0 0 0 0 983 991 0 0 0 0 987 0 509 0 0 983 0 0 0 544 983 0 0 509 0 0 0 0 0 0 0 748 0 0 583 0 983 0 0 0 0 983 398 0 317 0 995 0 0 0 0 0 0 0 0 0 0 0 793 0 0 0 0 991 0 0 0 0 0 991 0 0 0 0 0 0 991 0 0 983 983 0 0 0 0 0 983 0 0 0 0 983 0 983 0 0 0 615 0 0 0 0 0 0 0 0 645 0 0 0 0 983 0 983 0 0 0 0 0 0 0 0 0 509 0 972 0 987 0 0 0 0 0 0 0 0 0 0 0 0 906 0 0 0 983 0 525 0 0 0 991 0 793 983 0 0 0 0 873 995 750 0 0 0 0 983 0 983 0 0 0 0 0 0 983 0 0 0 0 0 0 0 0 0 0 0 0 987 0 0 0 0 0 0 0 0 0 0 0 0 886 0 0 0 0 995 0 610 0 0 0 0 0 0 0 0 0 0 0 0 983 0 0 0 0 0 0 0 980 991 0 0 0 0 0 0 0 0 0 0 0 0 983 0 0 0 714 0 0 0 983 0 0 0 0 0 0 0 859 983 0 0 0 0 509 0 0 0 805 680 0 0 0 0 0 0 0 991 0 878 0 886 0 0 0 991 0 0 0 0 565 0 0 0 0 0 0 983 0 991 0 0 0 0 793 0 0 0 0 991 0 0 0 509 0 0 956 980 991 0 0 0 0 976 0 0 991 0 786 0 0 0 0 0 0 0 0 0 0 0 0 0 0 0 0 0 0 0 0 0 0 983 0 0 983 0 0 0 0 0 0 0 0 983 781 0 0 0 0 0 0 0 0 0 0 0 493 0 0 776 0 0 0 0 0 0 0 0 0 0 0 0 606 0 0 983 0 0 0 983 0 999 0 991 987 0 0 0 877 983 0 987 0 502 455 956 0 0 0 0 0 0 983 0 983 983 0 0 0 983 0 987 0 509 0 0 0 0 0 983 0 0 0 0 0 0 0 0 0 509 611 983 0 0 0 0 983 983 0 0 0 0 991 0 606 0 0 983 987 0 0 983 0 0 983 987 991 0 0 0 0 0 991 0 983 0 0 0 0 0 983 0 987 589 983 0 0 0 0 0 0 0 0 983 0 933 0 0 0 0 0 0 0 0 0 0 0 0 0 0 0 0 0 0 552 548 987 0 0 0 983 0 0 0 987 0 0 0 0 805 0 0 0 0 0 976 509 0 0 0 0 0 836 0 999 0 983 647 0 816 0 0 544 0 983 0 0 0 0 0 0 0 509 0 0 0 0 0 0 0 0 948 0 0 0 983 0 0 0 0 0 0 0 0 0 983 0 0 0 0 0 0 0 0 0 886 0 878 0 878 0 0 0 0 0 0 0 0 983 0 0 0 886 0 983 983 991 0 0 0 0 0 0 0 0 0 0 0 0 0 983 0 0 983 0 0 805 0 0 0 0 0 0 548 0 0 0 0 0 0 606 983 688 0 0 0 983 0 0 0 995 0 523 0 0 0 827 613 991 0 0 0 0 983 991 0 0 0 0 781 0 0 0 0 0 0 975 0 0 0 0 0 0 605 983 0 0 0 0 0 0 991 0 0 983 983 0 0 0 0 991 983 872 0 0 983 609 0 0 0 0 569 0 0 0 0 0 983 0 0 983 983 0 0 0 0 0 983 0 0 0 983 0 0 0 0 0 0 0 0 983 0 0 0 0 0 0 0 0 509 0 983 983 0 606 0 0 983 0 0 0 991 0 0 0 991 991 0 885 0 983 0 987 0 976 0 0 983 252 983 0 987 0 0 0 0 0 0 0 0 0 983 0 0 0 513 0 533 811 0 0 0 983 0 0 0 0 0 983 991 0 0 0 983 0 0 0 0 0 0 0 0 0 0 0 991 991 0 0 0 0 983
-1 0 0 0 0 0 0 0 976 0 0 0 0 0 0 584 0 0 0 0 0 0 0 0 0 0 983 0 0 0 0 0 0 0 0 0 898 0 0 0 0 0 0 0 525 991 0 0 0 0 0 0 991 0 0 0 886 0 0 991 0 0 0 0 0 0 0 442 505 983 0 0 0 0 0 0 0 0 999 0 0 0 572 0 0 0 0 991 0 0 0 0 0 729 813 0 0 0 0 0 0 0 0 0 0 0 0 0 0 0 710 0 0 0 0 0 822 0 0 0 0 964 0 0 0 0 0 0 0 0 0 0 0 0 0 0 0 0 0 0 619 489 0 0 0 0 0 0 0 0 0 859 0 0 0 0 0 0 0 0 0 0 0 0 0 980 0 0 0 0 0 0 290 0 0 983 0 0 0 0 0 568 0 0 0 0 0 0 0 0 0 0 583 0 0 0 770 0 0 824 0 0 0 0 0 0 0 0 0 968 0 0 0 0 0 991 0 0 0 0 0 0 0 0 0 0 0 0 0 0 960 0 0 0 0 0 0 0 0 0 0 0 0 0 0 0 0 0 0 338 339 0 0 0 478 0 0 699 0 0 0 0 0 0 0 980 855 0 0 0 0 0 0 0 0 0 0 0 0 0 0 0 0 0 0 0 0 0 828 0 0 0 0 0 0 0 0 0 0 564 0 0 0 0 0 0 0 0 0 0 0 0 871 991 0 0 761 0 489 0 0 0 0 0 0 0 0 0 0 945 527 0 0 0 0 0 0 0 470 806 0 0 0 0 0 0 0 0 0 0 0 0 0 0 0 0 0 0 0 0 661 0 0 0 0 847 0 0 0 0 0 0 0 0 0 0 0 0 0 0 0 546 0 0 0 0 894 0 0 0 0 0 0 0 0 0 0 991 0 0 960 793 0 0 0 0 0 0 0 0 0 0 0 987 0 0 0 983 910 0 0 0 0 0 0 0 0 0 980 0 0 0 0 0 360 0 0 0 0 0 0 0 0 0 991 0 991 0 0 937 0 0 0 0 0 0 0 0 0 0 0 0 0 0 0 983 0 0 0 0 0 0 980 0 0 0 0 991 0 0 0 0 0 0 0 0 0 983 834 0 0 0 0 0 0 917 0 0 574 0 0 0 0 0 0 777 987 0 0 0 740 0 987 0 789 0 0 0 529 0 0 0 0 0 0 0 0 525 0 0 0 0 0 952 0 519 0 0 0 0 0 0 0 0 0 0 0 0 639 941 0 0 0 0 0 855 0 0 991 0 0 0 0 0 0 991 0 0 0 0 0 0 0 0 0 0 0 896 0 0 0 0 0 0 0 0 0 991 0 0 0 781 0 0 0 0 0 773 0 0 0 0 0 0 0 580 0 330 0 0 894 0 0 0 0 0 0 510 0 0 0 0 0 0 0 0 0 0 0 0 0 0 0 0 0 0 0 0 0 0 0 0 0 0 0 0 0 0 0 0 0 0 0 0 991 0 0 0 0 0 0 0 0 0 0 0 0 309 0 0 0 0 0 0 991 0 0 0 0 0 0 0 0 983 976 0 0 0 0 0 983 0 0 0 0 0 0 0 0 964 976 0 0 0 0 672 0 944 0 0 0 0 0 0 0 0 0 0 0 0 799 0 983 0 0 0 325 0 0 0 0 0 0 0 0 0 0 0 0 0 0 0 0 991 0 0 976 983 0 705 0 0 0 0 944 0 0 0 0 0 0 0 0 0 0 0 0 0 0 0 0 0 0 0 0 0 0 0 0 0 0 0 0 0 0 0 611 0 0 0 0 0 0 964 0 0 0 0 0 0 0 0 0 0 0 0 0 0 0 0 0 0 983 0 0 596 0 0 0 0 0 0 0 0 0 0 0 0 0 980 0 0 0 0 0 527 0 0 0 0 0 0 0 0 0 0 0 525 0 0 987 0 0 0 0 0 0 515 0 0 0 964 782 691 0 0 0 0 0 0 0 0 913 0 505 554 0 0 0 0 0 0 0 748 0 0 0 0 0 0 0 0 0 0 0 0 0 0 0 0 0 0 0 527 0 862 0 987 0 0 0 0 0 0 0 0 0 0 0 0 0 756 0 0 991 0 983 0 0 0 0 0 680 0 0 843 0 0 0 0 0 0 854 0 0 0 0 0 578 0 0 0 0 609 0 0 0 0 0 0 0 0 0 0 0 0 0 0 0 0 0 0 0 0 0 0 0 525 0 0 0 991 584 0 0 0 0 991 0 0 525 0 0 0 0 0 0 0 538 0 0 0 0 0 0 0 0 987 0 0 0 0 0 0 0 0 0 0 0 0 0 0 0 0 0 0 0 0 0 0 0 952 921 0 0 0 0 0 0 0 564 0 0 0 980 0 0 0 960 0 0 0 0 0 0 0 0 0 0 794 0 0 0 0 0 0 0 0 0 0 941 0 676 0 0 0 0 0 0 0 0 0 0 0 0 0 0 0 0 0 0 0 0 0 0 525 0 0 0 0 0 0 0 0 0 0 0 0 0 0 770 0 0 983 980 0 564 999 0 983 0 0 0 0 0 964 0 991 0 0 915 0 0 0 0 991 0 0 606 687 0 0 0 609 0 0 0 0 991 0 995 0 0 0 0 0 797 0 0 0 0 0 0 0 0 0 0 0 0 0 0 0 0 0 980 0 952 0 0 0 0 0 0 0 991 0 0 0 921 0 0 0 0 0 0 0 0 0 0 0 0 980 0 0 0 983 616 0 0 0 0 0 0 0 0 0 0 0 0 0 991 0 0 952 0 0 0 0 983 897 0 0 0 0 0 0 0 0 999 0 0 690 991 0 0 0 0 0 863 0 0 0 929 0 0 0 0 0 983 890 0 0 0 0 0 0 983 0 0 0 0 0 0 0 0 0 945 882 0 0 0 0 0 0 0 0 0 0 0 0 532 0 0 0 823 0 0 0 0 0 0 0 0 0 0 0 0 0 0 0 0 0 0 0 0 0 0 0 589 0 886 0 0 0 392 0 991 0 0 925 0 0 0 0 0 0 0 0 0 0 0 0 0 0 0 0 0 0 0 0 0 0 0 0 980 0 999 0 0 0 952 0 991 0 0 0 0 0 0 0 0 0 488 983 0 0 0 0 0 910 0 0 0 0 0 0 910 0 0 0 0 0 0 0 0 0 0 0 0 0 0 0 0 755 0 0 0 508 0 0 0 0 0 0 0 0 0 0 0 0 0 681 0 0 0 0 991 886 0 987 0 0 0 0 0 0 0 0 684 0 0 0 0 0 0 999 0 976 0 0 0 0 0 0 0 0 0 0 0 0 0 0 832 0 0 0 513 702 0 0 0 0 0 0 0 0 0 0 0 0 0 0 0 503 0 0 0 0 0 0 0 0 781 0 0 501 0 0 830 0 0 684 0 0 0 0 0 512 0 0 0 0 0 0 0 0 0 0 983 0 0 0 0 0 0 0 0 0 0 0 0 0 0 0 0 0 883 0 0 0 0 0 0 0 0 0 0 0 0 0 0 983 0 0 0 991 0 887 0 929 590 0 983 0 0 0 0 0 0 0 843 0 0 0 0 0 0 0 0 0 0 0 0 0 0 0 0 0 0 0 0 0 509 0 0 0 0 0 0 0 983 799 0 0 0 0 0 0 0 0 0 0 0 651 0 0 0 0 0 960 983 991 0 0 991 0 999 0 0 0 0 0 0 983 0 0 0 0 0 0 0 0 0 0 0 0 761 0 0 0 0 0 0 0 0 0 0 523 0 0 0 0 0 0 890 0 0 0 0 0 0 0 0 0 0 0 964 0 0 0 0 828 0 890 0 0 983 0 527 0 0 0 0 0 0 956 525 0 0 0 0 571 0 0 0 0 0 0 0 0 0 0 0 0 0 0 0 0 0 0 0 0 0 0 0 0 0 0 548 0 0 0 0 0 0 0 0 0 0 0 829 0 933 0 0 0 903 0 0 0 0 0 564 0 574 0 0 0 0 0 0 991 0 983 0 983 0 0 0 0 0 0 956 0 0 0 0 0 0 0 614 0 0 0 847 0 0 0 0 0 562 0 296 0 0 0 0 0 0 0 0 0 0 991 0 0 0 0 0 0 816 0 0 0 983 0 0 0 0 0 0 0 0 507 0 0 0 0 0 0 0 0 0 0 0 0 0 0 0 0 0 0 0 780 727 0 0 0 619 0 859 0 859 0 882 0 525 0 0 0 0 0 814 0 0 0 0 0 0 0 0 0 0 909 0 0 0 0 991 571 0 579 0 0 0 0 0 983 0 0 0 991 0 0 0 0 0 0 0 0 785 0 0 0 878 0 0 0 0 811 0 0 0 0 0 0 941 0 0 0 0 0 0 0 0 0 0 0 0 0 0 0 0 0 0 0 0 0 0 0 0 744 530 0 544 0 0 0 0 0 991 0 0 987 0 0 0 0 0 0 0 0 0 0 0 0 0 0 0 761 0 0 0 0 0 0 0 0 0 0 0 854 0 0 0 0 0 0 525 0 583 0 0 0 0 0 0 0 0 0 684 0 564 0 0 0 0 983 968 0 0 0 0 0 0 0 0 0 843 0 0 0 0 0 0 0 0 0 0 0 0 0 0 941 0 0 0 0 0 0 0 0 0 0 0 0 0 0 0 0 0 0 0 0 0 0 0 0 991 0 0 0 0 0 0 983 0 0 0 941 525 0 0 0 983 0 0 0 0 0 0 991 653 0 975 0 0 0 0 0 0 870 0 0 0 983 0 0 0 983 983 0 925 991 0 0 0 0 0 0 0 0 842 0 0 0 0 0 0 0 0 0 0 0 0 0 0 0 0 0 0 0 737 0 0 0 0 0 710 602 0 0 0 0 680 0 0 0 554 0 0 0 0 0 0 0 0 0 0 0 0 0 0 968 0 0 0 0 0 737 0 0 0 0 0 983 0 0 0 0 0 968 0 0 0 0 0 0 0 0 668 0 0 0 0 0 0 0 0 0 0 0 0 0 0 0 0 0 579 0 0 0 0 0 983 0 0 0 0 0 0 0 0 0 0 0 0 0 0 882 0 0 882 0 0 0 0 0 0 0 0 0 0 0 0 0 0 0 0 0 0 0 0 0 0 0 0 863 898 0 0 0 0 300 0 987 0 991 0 519 0 0 0 0 0 0 525 0 0 0 0 0 0 0 0 0 0 0 979 0 0 0 0 0 0 0 0 0 0 579 0 0 983 0 0 564 0 0 0 987 0 0 0 0 0 0 0 898 0 0 0 0 859 676 0 0 0 0 0 0 0 0 0 0 488 0 0 0 0 0 0 0 910 0 0 0 991 0 513 0 0 0 0 0 0 0 0 0 0 0 0 0 0 0 0 0 0 0 960 0 536 0 0 0 0 0 0 0 0 890 805 0 0 0 808 0 0 0 0 0 0 0 0 945 801 0 983 0 0 0 0 0 0 0 0 987 0 999 0 0 0 0 921 0 0 0 0 501 0 0 0 0 0 0 0 0 0 929 0 0 0 0 0 0 0 0 0 0 0 0 0 0 0 952 0 0 0 0 0 0 0 0 505 0 0 0 0 0 0 0 0 0 0 0 0 0 0 0 0 0 0 0 0 0 0 0 0 0 0 0 0 0 0 0 0 0 0 0 0 0 0 828 0 0 0 0 0 0 0 0 0 0 0 0 0 0 0 0 0 983 0 0 0 0 987 0 0 0 0 843 0 0 0 0 0 0 0 0 0 0 0 0 0 0 0 0 0 0 0 0 0 0 0 0 0 0 0 0 0 0 0 0 0 0 0 952 0 0 0 0 0 0 0 0 0 0 0 0 0 0 0 0 0 0 0 0 0 0 0 0 0 0 0 0 0 0 0 0 0 0 0 0 0 644 0 0 0 0 0 0 0 0 0 0 0 0 0 0 0 0 0 0 0 742 0 0 0 0 0 0 0 0 0 0 0 0 0 0 0 0 0 0 0 0 0 0 0 0 697 882 0 661 945 0 0 0 0 0 0 0 0 983 0 0 850 0 0 0 0 0 0 0 0 987 0 0 0 0 941 0 525 0 0 0 847 0 987 0 843 0 0 0 0 0 0 0 0 0 0 832 0 0 0 0 0 0 0 0 0 0 0 0 832 0 0 0 0 0 0 0 0 0 983 0 0 0 0 0 0 0 0 0 465 0 0 0 0 0 0 0 0 0 0 0 991 0 0 991 0 0 528 0 0 983 0 0 0 0 0 0 0 0 0 0 0 0 0 0 0 828 0 0 0 0 0 952 0 0 411 0 0 0 0 0 0 0 0 0 0 0 0 0 567 0 0 0 0 0 0 0 0 0 0 0 0 0 0 0 0 968 0 0 0 0 948 0 0 0 0 0 527 0 0 0 976 761 0 0 0 0 0 0 0 0 0 0 0 0 0 0 835 0 0 0 859 0 0 0 0 0 0 0 0 0 0 0 0 0 0 0 0 0 525 980 0 0 0 0 0 770 0 723 941 0 0 0 980 704 0 0 0 0 0 0 0 0 0 0 0 0 983 0 0 999 0 0 585 0 0 983 0 764 960 991 0 0 0 0 0 0 0 0 0 0 0 0 0 0 0 0 0 0 554 0 0 0 0 0 0 0 0 0 0 0 944 0 0 987 0 0 0 525 0 0 991 0 0 0 0 0 0 0 0 0 0 0 0 0 0 874 0 0 0 0 0 0 0 0 0 0 0 0 0 0 479 0 0 991 0 0 0 0 0 0 0 0 0 0 0 0 0 0 0 0 0 0 0 0 776 773 0 0 0 0 960 0 0 0 0 0 0 983 0 960 0 0 0 991 0 0 0 0 987 0 0 0 0 0 0 0 0 0 0 0 0 0 585 0 0 0 0 0 889 0 0 0 0 0 0 0 0 0 0 983 0 0 0 0 0 0 0 0 0 0 0 0 0 0 0 0 0 0 0 0 0 0 862 0 0 749 0 0 0 0 452 991 0 0 0 0 0 0 0 0 0 0 0 0 0 0 0 0 0 0 0 0 0 0 0 0 0 0 0 578 0 0 983 0 0 608 770 0 0 0 0 0 595 0 0 0 918 0 0 0 0 0 0 0 0 0 0 0 0 0 952 0 0 0 0 0 0 0 0 0 0 0 0 0 828 0 0 983 0 0 0 0 0 0 0 0 0 0 0 0 0 0 0 0 0 0 0 0 0 0 0 0 0 0 0 0 0 0 976 0 0 0 0 0 557 0 0 0 0 575 0 0 0 0 0 0 0 0 0 0 805 871 933 0 0 0 0 0 0 0 509 0 0 983 0 0 0 0 0 0 980 0 0 0 987 0 0 991 0 0 0 0 0 0 0 0 0 0 0 0 0 0 0 0 0 0 964 0 0 0 0 0 0 0 0 843 0 0 0 0 0 0 0 509 0 0 529 0 0 0 0 0 0 0 0 0 980 0 0 805 0 0 0 0 0 0 0 0 0 0 0 0 0 0 0 0 0 0 0 575 0 0 0 0 0 0 0 0 0 0 0 0 0 0 0 0 0 0 0 0 886 0 0 983 0 0 0 0 0 0 0 0 0 0 458 0 0 0 0 0 0 0 0 0 0 0 979 0 0 0 0 0 0 0 0 0 0 987 0 0 0 0 995 0 0 0 0 0 0 395 0 0 492 0 0 0 0 0 0 0 0 0 0 0 0 0 0 0 983 0 0 0 0 0 0 0 952 0 948 0 0 0 0 0 0 0 0 0 667 0 0 0 0 0 0 509 0 0 0 0 575 0 0 960 0 0 976 0 0 0 0 732 0 0 0 0 0 0 0 0 983 0 572 995 0 0 0 525 0 0 0 0 0 0 991 0 0 0 0 0 0 0 0 0 0 983 983 758 0 0 0 0 0 0 0 0 0 0 0 0 0 0 0 0 0 0 0 0 0 0 0 0 581 0 0 0 819 0 991 0 0 983 0 0 0 0 0 0 983 0 0 0 0 0 0 0 0 0 0 351 0 0 0 0 494 0 0 0 0 0 0 0 0 0 0 0 0 0 0 0 0 0 0 0 0 0 0 0 0 0 0 0 0 0 0 0 0 392 0 761 0 0 0 0 0 0 980 0 0 709 0 0 991 0 0 0 0 0 0 0 0 0 0 0 0 0 0 0 0 0 831 0 0 0 999 0 378 0 976 689 0 0 0 0 0 529 0 0 0 0 0 0 0 0 0 983 0 0 0 0 0 0 862 0 0 632 0 0 0 0 0 0 0 0 0 0 757 853 0 0 0 0 0 0 0 960 0 0 0 0 673 0 0 995 0 0 0 0 0 0 0 0 0 0 0 859 991 0 0 0 0 0 0 0 0 0 0 0 642 0 529 0 0 808 859 0 0 0 0 0 0 956 0 0 0 991 749 983 0 0 0 0 0 0 0 0 0 0 0 0 0 0 0 843 0 0 0 0 983 0 0 0 758 0 898 0 0 525 0 0 0 0 0 0 737 0 0 0 789 0 0 0 0 529 0 0 711 0 980 0 0 0 0 983 0 0 0 0 933 0 0 0 0 533 0 0 0 0 0 0 0 847 0 987 0 0 0 0 0 0 608 0 0 0 0 0 0 0 571 0 0 688 0 475 0 0 0 0 0 0 0 0 0 0 0 0 0 0 0 0 0 0 0 0 0 0 0 0 579 0 0 0 0 0 0 0 0 0 0 539 0 566 0 0 0 0 0 393 0 0 0 0 834 0 502 0 564 910 0 0 0 0 0 0 877 0 0 0 0 0 0 0 0 0 0 0 0 0 0 0 0 0 0 0 0 0 0 0 0 0 0 0 575 0 0 0 0 576 0 0 960 0 0 0 0 0 0 0 0 0 0 0 0 0 579 0 0 0 0 0 980 0 0 0 0 0 0 0 0 0 945 0 983 0 0 0 0 0 0 859 0 0 0 0 323 0 0 0 0 0 0 0 700 0 0 0 0 0 0 0 0 801 980 0 0 0 983 0 853 0 0 0 987 0 987 0 0 0 0 0 0 0 987 501 0 0 0 0 0 0 0 0 0 0 0 0 0 0 0 0 905 0 828 0 0 983 0 854 0 0 723 0 564 0 0 0 0 0 0 0 0 0 0 0 0 0 0 0 724 0 0 0 0 0 991 0 0 0 0 0 0 0 0 0 0 693 0 0 0 541 0 0 0 976 0 0 0 0 0 0 0 0 0 0 0 0 0 0 0 929 0 0 618 0 0 0 964 983 0 0 0 0 0 368 0 0 0 0 301 0 0 0 0 0 0 847 0 0 0 782 0 716 980 0 983 0 0 0 0 0 0 0 976 925 0 0 701 0 0 0 0 776 917 0 0 983 0 0 0 0 0 540 0 0 0 0 0 0 0 0 0 0 0 0 0 0 591 0 0 0 0 0 0 440 0 0 0 0 0 952 991 0 0 991 0 0 0 484 0 0 0 952 0 0 0 960 0 0 0 0 0 0 0 0 0 0 863 0 0 0 0 0 0 0 733 0 983 0 0 0 0 0 925 0 0 0 0 0 0 770 0 515 0 0 0 0 0 0 0 0 0 0 0 0 0 0 0 0 0 0 0 0 0 0 843 983 0 937 0 0 0 847 0 0 0 0 960 0 0 0 0 0 991 0 0 0 0 0 0 0 0 0 0 0 0 0 0 0 0 0 0 0 0 0 0 0 0 0 925 0 0 983 0 0 0 0 441 0 0 0 0 0 0 447 0 983 0 0 0 0 0 0 0 0 0 0 0 0 0 0 0 0 0 0 991 983 0 0 0 0 0 0 490 0 0 0 0 0 0 0 0 0 0 0 0 0 0 0 0 0 0 0 0 0 0 0 0 0 0 0 0 789 0 0 0 0 0 646 0 0 0 666 983 0 894 0 0 0 0 0 0 0 0 0 0 0 0 0 0 0 0 0 0 0 0 0 0 0 0 0 0 0 987 991 0 0 0 960 0 0 0 0 0 0 0 0 0 0 0 0 0 0 0 453 0 0 0 0 0 925 0 0 0 0 0 0 539 0 0 0 0 0 0 0 0 0 0 0 0 0 0 0 0 0 0 0 0 0 0 827 0 0 0 0 0 0 0 0 0 0 0 0 0 983 0 0 0 0 575 0 0 0 0 999 0 0 0 0 0 561 0 0 792 501 0 0 0 0 0 813 964 0 0 0 0 909 771 980 0 0 983 0 0 0 983 0 0 0 0 0 734 511 0 0 991 0 0 0 294 0 0 0 0 0 0 875 0 0 0 0 0 0 0 0 0 0 0 0 490 0 0 0 0 0 416 0 0 0 0 0 0 0 0 0 0 0 0 0 972 0 767 0 0 929 509 0 0 0 0 0 0 0 0 0 0 0 0 0 0 0 0 0 0 0 983 0 579 0 0 0 0 0 890 0 0 0 535 0 0 0 983 0 0 894 484 0 0 0 0 0 0 495 0 0 0 983 0 0 0 659 0 0 0 0 0 0 564 0 0 0 976 991 0 0 0 0 0 0 0 0 0 0 0 0 0 0 0 0 0 983 0 0 0 0 0 0 0 0 952 987 0 0 983 0 0 0 987 0 0 0 0 0 0 0 0 0 0 0 0 991 983 0 0 0 0 0 0 0 0 0 0 0 0 0 0 0 898 0 0 0 825 0 0 933 0 0 0 0 0 0 0 0 0 964 0 0 0 0 0 0 0 0 0 0 0 0 0 0 0 0 0 0 0 0 0 0 983 0 0 0 0 0 793 0 0 991 0 0 983 0 0 0 0 0 0 0 0 0 0 0 987 0 0 0 0 913 0 0 525 0 0 0 0 0 0 0 0 0 0 828 0 834 0 0 0 0 0 0 0 0 0 0 0 0 0 0 0 0 0 0 0 0 0 0 0 0 0 0 0 0 0 0 0 0 0 0 964 0 0 0 0 0 0 0 0 0 0 0 0 0 0 0 0 0 0 0 0 0 956 0 0 0 0 0 571 0 0 720 0 0 0 0 0 0 0 0 0 0 0 0 0 0 0 0 0 0 991 0 0 0 0 0 0 0 0 980 0 0 0 0 983 0 956 987 0 828 0 0 489 0 672 0 0 0 0 0 0 0 987 0 525 0 0 0 0 0 867 0 0 910 866 0 0 0 0 0 0 0 0 991 0 0 0 0 479 0 991 0 0 0 991 987 0 0 0 0 0 0 0 0 0 995 0 991 0 0 0 0 0 599 0 0 0 0 983 0 0 0 513 0 0 0 0 987 553 0 0 0 0 0 932 0 0 764 828 0 0 0 983 0 0 0 0 0 991 0 0 0 0 0 0 0 0 0 0 0 0 0 475 0 991 0 0 991 0 0 0
1 0 0 0 0 0 0 0 0 0 0 0 0 983 0 995 983 976 0 0 0 0 0 0 0 0 983 0 742 0 0 0 0 0 0 0 0 0 0 0 0 0 0 0 0 0 0 0 0 0 0 0 0 0 0 0 976 0 0 0 0 0 0 0 0 0 0 987 0 0 0 0 687 0 0 0 0 0 0 0 0 0 0 0 0 0 617 0 0 0 0 0 0 0 0 0 0 0 0 723 0 0 991 0 0 999 0 0 0 0 0 0 0 0 0 0 0 0 0 0 0 0 0 0 0 0 0 0 0 0 0 0 0 861 0 658 0 0 0 0 0 0 0 983 0 0 0 0 0 0 0 0 0 0 0 0 0 0 0 0 0 0 0 0 0 0 0 0 0 0 976 0 0 0 627 676 0 0 0 847 0 991 0 0 0 0 0 0 0 688 0 0 0 711 0 0 0 0 0 0 0 956 0 0 0 0 0 0 0 0 0 0 0 0 0 870 983 0 694 0 0 0 0 0 0 0 0 0 0 0 0 0 0 0 0 0 0 868 0 0 0 0 983 0 0 0 0 0 540 983 769 0 0 0 0 0 0 0 0 0 0 0 0 0 0 991 0 0 0 0 0 0 0 492 0 0 0 0 0 0 0 0 893 0 0 0 0 0 941 0 0 0 0 839 0 0 0 0 0 0 0 871 0 0 0 862 0 956 0 0 0 0 0 983 0 0 983 0 0 976 900 0 0 0 0 0 0 0 0 0 0 0 0 0 0 0 0 0 0 0 0 0 0 0 0 0 0 0 0 811 0 0 0 0 0 0 834 0 0 0 0 0 0 0 0 0 0 0 0 0 0 0 0 0 0 0 0 0 0 0 0 0 0 0 610 0 0 0 0 0 995 0 0 855 0 531 0 0 0 0 0 0 0 0 0 0 0 0 0 445 0 0 0 0 975 0 0 0 427 0 711 0 0 0 0 0 0 0 929 511 0 0 0 0 0 0 0 0 0 0 0 0 0 0 619 0 0 0 0 0 0 0 0 542 0 0 614 0 0 0 0 0 0 0 0 614 0 0 960 0 0 0 0 991 0 0 0 0 0 0 0 0 0 0 0 0 0 679 0 0 0 0 0 0 0 690 0 0 501 0 917 0 0 0 882 0 0 0 0 0 0 0 0 0 0 0 0 659 0 0 0 0 0 0 0 0 972 0 980 0 0 0 0 604 0 405 0 0 878 0 0 0 0 0 0 672 0 0 968 991 0 0 0 0 0 0 821 0 0 0 0 0 0 674 0 0 0 563 0 0 0 0 0 0 921 0 0 0 0 0 0 0 0 0 0 0 0 995 0 0 0 0 0 0 0 0 0 0 0 0 0 0 0 0 909 772 0 766 0 0 905 0 0 0 0 987 0 0 0 0 0 0 0 0 0 0 0 0 0 0 0 878 0 0 0 0 0 540 0 0 0 0 0 0 0 0 0 0 0 0 0 0 0 0 0 0 0 0 0 0 0 0 0 0 0 0 0 991 0 0 0 0 0 0 881 0 0 0 0 0 0 0 941 863 991 0 820 0 0 0 0 0 0 0 0 0 0 0 0 0 604 0 0 0 0 0 0 0 0 0 0 0 0 0 0 0 0 0 0 0 0 723 0 0 0 0 0 0 695 0 0 0 0 0 0 0 0 0 0 0 0 0 0 614 0 0 0 0 0 0 0 0 0 0 0 0 0 0 0 0 0 0 0 0 0 0 0 0 0 0 0 894 734 0 0 0 0 0 0 0 0 0 0 0 0 0 991 0 0 0 0 0 0 0 0 0 0 805 968 0 0 0 0 0 0 0 987 0 999 980 0 0 0 0 0 0 0 0 0 0 0 0 0 0 0 0 0 0 0 0 540 0 0 976 0 0 0 0 0 0 991 0 0 0 0 0 0 0 0 0 976 0 987 0 0 0 0 0 0 0 0 748 0 0 0 0 0 0 0 0 530 816 684 0 0 0 0 0 0 0 0 0 0 882 0 0 0 0 0 0 0 979 0 0 0 0 863 0 0 0 0 0 0 0 0 0 0 0 0 0 0 0 0 0 0 0 0 0 0 0 0 0 0 983 991 0 0 0 0 0 0 0 0 0 0 0 0 0 0 0 0 0 701 976 0 0 0 0 0 0 983 0 0 0 0 0 0 0 0 0 0 0 0 991 0 0 929 0 0 0 0 0 0 0 0 0 0 0 0 0 0 907 983 0 0 0 0 0 0 0 0 0 0 0 0 0 0 0 0 723 0 0 0 0 0 0 0 983 0 0 0 0 0 0 0 0 0 457 0 0 0 0 0 0 0 0 0 0 0 392 0 878 991 0 0 0 0 0 0 0 676 0 0 0 0 0 0 0 0 0 0 0 0 0 980 0 0 0 0 0 0 0 0 0 0 0 968 0 0 0 0 0 0 0 886 0 675 0 788 0 0 0 490 0 0 0 0 0 0 0 0 0 0 0 0 0 0 0 0 0 983 0 0 0 0 311 0 0 0 0 0 0 0 0 0 0 902 0 0 676 0 0 0 0 0 0 0 0 0 991 0 0 676 980 0 991 0 0 983 0 0 0 0 0 0 0 0 0 0 0 995 0 0 0 0 0 983 0 0 0 0 0 0 0 0 0 0 0 0 0 0 0 0 0 0 0 995 0 0 0 0 0 0 0 991 0 0 0 0 0 0 0 0 0 0 0 0 987 0 0 0 0 0 0 0 531 0 0 0 0 0 0 0 526 0 0 0 0 0 0 0 0 0 878 0 0 0 0 0 0 0 0 0 0 0 0 0 983 0 0 847 0 976 0 0 0 0 980 0 0 0 0 0 0 0 0 0 0 983 0 0 0 0 0 0 0 0 0 0 968 0 0 0 0 0 0 987 0 0 976 0 0 0 592 0 0 0 766 0 0 533 0 0 0 0 0 0 0 0 611 0 0 0 0 0 913 0 0 0 0 585 0 818 0 0 0 0 0 0 0 0 0 0 0 0 0 0 563 0 0 0 0 0 0 0 0 0 0 0 0 0 0 0 688 0 0 0 0 0 0 0 0 0 0 0 0 0 838 0 0 0 0 991 0 0 0 0 0 0 0 0 0 987 983 0 0 0 0 0 684 0 0 0 796 0 0 627 0 0 0 0 925 983 0 606 0 0 0 0 0 0 0 0 0 0 0 0 0 0 0 633 0 0 0 0 0 0 0 0 964 0 0 0 0 893 0 0 0 0 976 0 0 0 0 0 0 0 0 0 0 0 0 0 0 968 983 826 0 0 0 0 0 0 0 0 0 0 0 972 0 832 0 0 0 0 0 0 0 0 0 0 0 0 0 0 0 991 0 0 0 0 0 0 0 0 0 687 0 0 0 0 0 0 0 0 976 0 0 0 0 0 0 0 0 0 0 0 0 0 0 0 0 0 980 0 0 0 0 0 0 0 0 0 0 918 0 622 0 0 0 0 0 0 0 639 0 0 0 0 0 0 847 0 0 0 0 0 0 0 0 0 983 0 0 0 991 0 0 0 0 987 0 0 0 0 0 0 0 991 0 0 0 0 0 0 0 987 0 0 0 0 917 0 0 0 0 0 506 0 854 0 0 0 729 0 0 0 0 0 0 587 0 0 0 0 0 0 0 991 0 0 0 0 999 0 0 0 0 0 0 983 0 0 0 0 0 0 0 0 0 477 723 0 587 0 0 0 0 0 0 0 991 0 0 885 0 976 0 0 0 0 0 0 587 0 0 0 0 451 0 0 0 0 0 0 0 0 0 0 606 0 0 0 0 0 0 999 0 0 0 983 941 0 0 834 0 0 0 0 0 0 0 0 0 0 0 987 872 0 0 0 0 0 0 0 0 0 0 0 0 0 0 0 0 0 0 0 0 0 824 0 0 0 0 0 0 0 0 0 0 0 0 0 847 0 0 0 0 0 0 0 0 976 0 0 0 987 0 0 0 0 0 0 0 497 0 0 0 606 0 0 983 0 0 0 976 0 0 0 0 0 0 0 0 693 0 606 987 0 0 0 0 837 0 676 0 0 0 0 0 0 0 0 0 0 0 816 0 0 0 0 0 0 976 0 0 613 0 0 0 800 0 0 0 346 0 0 0 0 0 0 0 0 0 0 0 0 0 0 0 0 0 0 0 0 0 0 0 0 0 0 0 0 867 987 0 0 376 991 0 0 0 0 0 0 0 987 0 613 0 0 0 987 0 0 0 0 0 0 987 0 886 0 758 0 0 0 0 0 0 0 679 575 0 0 0 0 0 0 0 0 0 0 0 513 0 0 0 0 0 0 0 0 0 0 0 0 0 0 983 760 0 0 0 0 0 614 0 0 0 0 882 0 0 964 0 0 0 0 0 0 0 991 0 0 0 0 846 0 0 0 0 983 0 0 0 0 0 0 738 457 0 987 0 894 0 0 0 0 540 0 0 0 0 0 0 0 0 0 987 0 0 0 0 0 0 0 0 0 0 0 991 0 0 0 0 0 0 0 0 0 0 0 956 0 0 0 0 0 0 0 0 0 0 0 0 0 983 0 0 0 0 0 0 0 0 0 0 0 0 0 0 0 0 0 0 0 0 0 0 0 0 0 579 0 0 0 0 624 0 683 0 0 0 376 0 0 0 0 0 0 0 0 0 0 0 0 948 0 0 0 0 0 0 0 983 0 0 252 863 0 0 0 0 0 0 0 0 0 0 0 0 902 0 0 0 0 0 0 0 0 0 0 0 0 0 0 945 0 0 975 0 902 0 0 0 0 0 0 0 0 0 0 0 0 0 0 0 0 0 0 0 0 0 0 999 0 0 0 0 0 987 0 0 0 0 0 0 0 758 652 0 0 0 0 0 0 0 0 0 0 0 760 0 0 0 0 0 0 0 0 0 0 0 0 0 0 0 673 842 983 0 878 0 0 666 0 0 0 0 0 0 0 0 0 0 0 0 0 0 0 0 0 0 0 0 0 0 0 0 0 0 0 0 0 0 0 0 0 0 0 0 0 0 991 0 0 0 0 0 0 0 0 0 0 0 0 0 0 0 0 334 0 0 824 0 0 0 0 0 0 980 0 0 0 0 0 0 0 0 0 0 0 0 0 0 0 0 0 0 0 0 0 0 0 0 0 0 0 0 0 0 0 0 0 0 0 0 0 0 0 0 0 0 0 933 0 0 0 0 0 0 0 719 987 0 0 0 0 991 665 0 0 0 0 587 0 0 0 0 0 0 0 0 0 848 0 0 0 0 0 0 0 0 0 0 0 983 0 0 0 0 0 972 944 0 0 0 0 0 0 0 0 0 730 0 682 0 812 0 0 0 0 0 0 0 0 0 0 991 0 0 0 0 0 0 0 995 0 744 0 0 0 0 0 0 0 0 0 0 0 0 0 0 0 0 0 0 0 0 0 0 0 987 976 0 0 0 0 0 0 0 0 976 0 0 0 0 0 0 0 0 0 0 736 0 0 0 0 0 0 0 0 0 0 0 0 983 0 0 0 0 0 0 0 0 0 0 995 0 0 0 0 0 0 0 0 0 0 0 0 0 0 0 0 0 0 0 0 0 0 0 0 0 0 0 0 0 0 0 0 534 0 0 0 0 0 0 0 0 0 0 0 0 0 0 0 0 0 0 0 941 0 0 0 589 0 0 0 0 0 0 0 0 0 0 980 0 435 0 0 0 0 0 0 0 0 0 987 0 800 0 0 0 0 983 0 0 0 460 0 0 0 0 0 987 0 0 0 0 0 0 0 0 0 0 987 0 0 0 0 0 0 0 548 549 0 0 0 0 0 0 0 580 0 0 0 0 0 0 0 0 0 0 0 0 542 0 0 0 0 0 552 0 0 0 0 0 0 0 0 627 0 0 0 0 0 0 0 357 0 0 0 0 0 0 0 987 0 0 0 0 0 0 0 0 0 0 0 0 0 0 589 0 0 987 937 0 0 0 0 0 0 0 0 0 0 0 0 0 0 914 589 0 0 0 0 0 0 0 0 0 0 0 0 0 0 0 0 0 0 788 604 0 0 0 0 0 902 0 0 0 0 0 614 0 0 0 0 976 0 0 0 0 0 0 0 0 0 0 0 0 0 0 941 0 0 606 0 0 0 0 0 0 0 0 0 0 0 0 0 0 902 0 0 0 0 0 0 0 0 0 0 0 0 0 0 0 933 0 0 604 0 0 0 0 0 0 0 0 0 545 0 0 0 739 0 0 0 0 0 0 0 0 0 0 0 0 0 863 0 0 0 0 983 878 0 0 0 0 0 0 0 0 0 0 0 0 0 0 0 0 493 0 0 0 0 0 0 0 571 0 0 0 0 0 0 0 566 0 0 0 858 0 991 0 0 983 570 976 991 0 0 0 699 987 0 0 968 0 0 0 0 0 0 0 0 0 0 0 0 0 0 0 0 0 0 0 983 0 0 0 0 0 895 0 0 0 0 0 0 0 0 0 0 983 0 0 0 0 0 0 0 0 0 0 983 0 0 0 0 0 0 0 0 0 0 0 0 0 0 0 0 0 0 0 0 0 0 530 0 0 0 983 0 0 0 0 0 0 0 0 0 0 0 0 0 0 0 0 0 0 0 547 0 0 606 0 987 0 0 0 0 0 983 0 0 614 952 0 0 0 0 0 517 0 0 0 0 0 0 0 0 0 0 0 0 0 0 0 0 0 0 0 0 0 0 0 0 0 995 0 0 0 0 0 0 0 0 0 0 0 956 0 0 0 0 0 952 0 0 0 0 593 0 0 0 0 0 0 0 0 0 0 0 0 0 0 0 0 0 0 0 885 0 0 983 999 0 0 0 941 671 0 684 0 0 0 0 0 0 0 901 0 0 0 0 0 0 0 0 0 0 0 0 0 0 0 0 0 0 0 0 0 0 0 0 863 0 0 0 0 0 0 0 0 0 0 0 0 886 0 0 0 0 0 0 0 0 0 0 0 0 0 0 991 0 0 0 0 0 0 0 0 0 921 0 0 0 0 0 0 0 0 0 0 0 0 0 0 0 0 0 769 0 983 614 0 0 0 0 0 0 0 0 0 991 0 0 0 0 809 0 0 0 0 0 0 0 0 0 0 0 0 0 0 751 0 0 0 0 0 0 0 0 0 0 0 983 0 0 983 0 0 0 0 0 0 0 0 0 0 672 0 0 0 603 0 0 0 0 0 0 0 0 0 0 0 0 0 0 0 628 0 0 0 0 0 684 0 610 983 0 766 0 0 0 0 0 0 0 0 0 0 757 0 0 0 0 0 0 0 968 0 0 0 991 632 0 0 0 0 0 0 0 0 0 0 0 0 0 991 0 0 941 0 0 0 0 0 0 0 0 0 0 0 0 0 0 0 0 0 968 0 0 0 0 0 0 0 0 0 0 0 0 0 0 0 0 0 0 0 0 0 0 0 0 0 0 0 501 0 0 0 0 0 0 0 0 0 0 0 0 0 886 0 952 0 0 0 0 0 0 0 0 0 0 0 0 0 0 0 980 382 0 0 0 0 0 0 0 0 0 0 0 0 0 0 0 0 0 599 0 0 0 0 0 0 0 0 0 0 0 0 0 0 0 0 889 719 0 0 0 0 540 0 0 0 0 0 0 856 0 0 0 0 983 0 0 0 0 0 0 0 0 0 0 0 667 0 0 0 0 0 0 0 0 0 0 0 0 0 0 0 0 0 0 0 0 0 0 0 991 0 0 0 0 0 0 0 0 0 0 0 999 0 0 0 0 0 0 991 0 0 0 0 0 0 0 0 0 0 0 0 0 0 0 999 0 0 0 0 0 0 0 871 0 991 0 0 0 0 0 0 0 0 991 0 0 0 0 0 0 0 991 0 0 0 0 0 991 983 0 0 0 0 0 0 0 0 0 0 0 0 0 0 0 0 0 0 0 0 0 911 0 0 649 0 0 0 0 0 0 0 0 902 0 0 847 0 0 0 968 0 0 587 0 0 0 0 0 0 0 991 0 0 0 0 0 0 0 983 0 0 0 0 0 0 0 0 0 0 0 0 0 0 0 0 0 906 0 0 0 0 0 0 0 0 0 0 0 0 0 0 0 0 0 0 0 0 0 0 0 0 0 0 0 0 0 0 0 0 0 0 0 674 0 0 0 832 0 0 0 473 0 0 546 0 0 0 999 0 0 0 0 0 991 0 0 0 0 0 0 0 0 0 0 0 0 0 0 820 0 0 0 0 0 0 0 744 0 0 0 0 0 0 663 0 0 983 0 0 0 0 0 0 670 0 0 0 0 0 987 0 0 0 0 0 0 0 0 0 0 0 0 694 0 0 0 0 0 0 0 0 0 0 0 0 0 0 0 0 0 0 995 0 0 0 0 0 0 0 0 0 0 882 0 0 0 0 0 0 0 0 0 0 0 0 0 0 0 0 0 0 0 941 566 0 968 0 0 0 0 0 0 0 587 0 0 788 0 0 0 0 0 0 0 0 0 666 0 0 945 0 0 0 0 0 0 0 0 0 0 774 0 0 0 0 0 0 0 0 0 0 0 0 0 0 0 0 0 0 0 0 0 875 0 0 0 0 0 944 0 0 0 0 0 0 0 0 0 0 501 0 654 0 0 0 0 0 0 0 0 0 0 0 0 0 0 0 968 0 0 0 0 0 0 0 0 0 415 0 0 0 0 0 546 0 0 0 0 0 615 983 0 987 0 0 0 0 0 0 0 0 0 0 991 0 987 0 614 0 0 0 0 0 0 0 0 0 0 0 0 0 0 0 936 0 0 0 0 0 0 0 0 0 0 0 0 0 0 0 0 0 0 0 766 0 780 0 0 505 0 0 0 0 614 0 0 0 0 0 501 0 0 0 0 0 952 0 0 948 0 0 0 0 0 0 0 0 0 0 0 0 987 0 983 501 0 0 0 0 0 0 0 0 0 0 983 0 0 0 0 0 376 682 0 0 0 0 0 0 0 0 0 0 0 0 0 611 0 0 0 0 0 0 0 0 0 0 0 0 0 0 0 0 0 781 991 0 0 0 883 0 0 0 0 0 0 983 0 0 0 0 0 0 0 0 0 0 983 0 0 0 0 0 983 0 0 851 0 0 0 0 0 0 991 0 0 0 0 0 0 0 0 991 0 0 991 991 0 0 0 0 0 0 0 0 0 726 0 0 0 0 0 0 0 0 0 0 777 0 0 0 0 0 606 0 0 0 0 0 0 976 0 0 687 0 0 0 983 0 0 0 0 0 0 0 0 0 0 0 987 0 0 0 0 0 0 0 0 0 0 0 0 0 0 0 0 0 0 0 0 0 0 784 0 579 0 983 0 0 0 0 0 0 0 0 0 0 0 0 0 0 0 0 467 0 0 616 0 0 0 0 0 0 0 0 0 0 0 0 0 0 0 910 0 501 0 0 0 0 0 0 991 890 0 0 0 882 0 732 0 0 884 0 0 0 0 0 0 0 766 0 0 0 0 0 0 0 968 0 0 0 0 0 0 0 0 0 983 0 0 0 0 995 0 0 0 0 0 0 0 0 0 0 0 968 0 0 0 0 0 0 0 0 0 0 991 0 0 0 0 0 0 744 0 0 0 863 0 0 0 0 0 902 0 0 613 0 0 0 0 0 0 0 0 0 0 0 0 0 0 0 0 0 0 0 0 0 0 0 0 0 0 0 0 0 0 0 0 838 863 0 0 788 777 0 960 0 0 0 652 0 0 0 0 0 0 0 0 0 0 983 0 0 0 0 0 0 0 895 956 705 0 0 0 0 956 663 0 0 0 0 0 0 0 0 0 0 0 0 0 0 0 0 0 0 0 0 0 0 0 0 0 0 0 0 0 0 0 0 0 0 0 902 0 0 0 968 0 0 0 0 995 0 0 0 0 0 0 0 0 0 0 0 0 0 0 0 0 0 0 0 582 0 0 0 0 0 0 0 0 851 0 0 0 0 0 0 0 0 0 0 0 0 0 0 0 0 0 0 0 0 0 0 0 0 983 0 847 0 0 579 0 0 0 0 0 0 0 0 0 0 0 0 0 0 0 0 879 0 0 0 0 0 0 0 0 0 0 0 759 0 987 0 0 0 0 0 0 0 0 0 0 0 0 0 0 0 0 0 0 0 0 0 568 991 0 0 0 0 550 0 0 0 792 0 0 0 0 0 0 0 0 0 0 0 0 0 0 0 0 0 0 0 0 0 0 0 0 0 0 0 878 0 0 0 592 0 0 0 0 499 0 0 0 0 0 0 0 0 0 0 0 0 620 0 0 0 0 0 0 0 0 0 0 0 0 0 0 0 0 0 0 542 0 0 0 0 0 0 991 551 0 0 0 0 0 0 0 0 0 0 669 0 0 0 0 0 0 0 980 0 0 0 0 0 0 980 987 0 475 0 0 0 0 0 0 542 0 0 0 0 789 0 0 0 766 925 0 0 0 0 0 0 0 0 0 0 0 0 0 0 0 0 0 987 0 0 983 0 0 0 570 0 0 0 0 0 0 0 0 0 0 0 0 0 0 0 0 987 811 0 0 898 0 0 0 0 0 0 0 0 0 0 0 0 0 0 991 0 0 0 0 0 0 0 0 0 0 0 0 0 0 0 0 0 0 0 0 0 0 0 0 0 0 0 0 0 0 0 0 0 885 0 0 894 0 0 0 0 0 0 0 0 0 0 0 0 0 0 0 0 0 0 0 0 0 0 0 0 0 0 0 964 0 0 0 0 0 0 0 0 983 0 0 0 0 256 467 0 0 0 886 0 0 0 0 0 0 0 0 0 976 0 0 0 0 0 0 0 0 0 976 0 0 0 0 0 0 0 0 0 0 948 0 0 0 0 0 0 0 0 0 0 0 0 0 0 0 0 0 0 0 983 0 0 0 0 0 976 0 0 0 834 0 0 0 0 902 0 0 0 0 0 0 0 0 991 0 0 0 0 0 0 952 0 0 0 0 0 0 0 0 0 0 0 646 0 0 0 0 0 0 0 0 0 0 0 991 0 0 0 0 0 0 0 0 0 909 0 0 0 0 0 0 0 0 0 0 0 0 0 983 816 0 0 0 0 0 0 0 0 0 0 0 0 0 0 0 0 0 0 0 0 840 0 0 0 0 0 0 684 0 0 0 0 0 0 0 0 0 0 0 0 0 0 0 0 976 0 0 631 0 582 0 0 0 0 0 0 0 0 0 991 0 0 0 0 0 925 0 0 0 0 0 983 614 0 0 0 0 948 0 0 0 499 0 0 980 0 0 0 991 0 0 991 0 0 0 0 0 0 0 0 0 0 584 0 0 0 0 0 940 0 0 0 0 0 616 0 0 0 0 0 0 0 0 0 0
1 0 0 742 0 0 0 0 684 0 956 0 0 983 0 991 816 983 0 0 0 0 0 0 0 0 685 0 767 0 0 0 0 0 0 991 0 0 0 0 0 0 0 0 0 0 0 0 0 0 0 0 0 0 0 0 0 0 0 991 0 0 0 0 0 0 0 0 0 533 480 0 0 0 0 0 0 0 0 0 976 0 0 0 614 0 0 756 0 0 0 0 0 0 0 0 0 0 722 601 0 0 0 0 0 0 0 987 0 0 991 0 0 0 444 0 0 983 0 0 0 995 0 0 0 0 0 0 0 0 0 0 0 699 0 0 0 0 0 0 0 501 0 0 0 0 0 0 0 0 0 0 0 0 0 0 0 0 0 0 0 695 0 0 0 719 0 0 0 0 0 0 0 0 0 983 0 0 0 313 0 603 0 0 0 0 0 0 0 991 0 0 0 0 0 0 634 0 0 0 0 882 0 0 661 0 0 0 0 976 0 0 0 0 991 991 0 987 0 0 0 0 0 0 0 0 0 0 0 0 851 0 0 0 0 0 0 0 735 0 0 0 0 0 0 0 0 0 852 830 0 941 0 983 945 0 0 0 0 0 0 0 0 0 0 906 0 0 0 0 0 0 0 0 0 0 0 0 980 991 0 0 0 0 0 885 0 0 0 599 0 0 742 0 0 0 0 0 0 324 0 948 0 0 0 913 0 0 0 0 0 0 0 0 0 0 0 870 0 0 991 0 0 0 812 0 0 0 0 991 0 0 995 987 489 0 0 0 885 0 0 0 0 0 0 0 0 0 0 0 0 0 0 0 0 0 0 0 0 0 0 0 0 0 0 874 0 0 742 0 0 0 0 0 0 578 0 0 0 0 0 324 0 0 0 0 566 0 0 0 0 0 0 0 532 0 0 0 0 991 851 0 929 0 0 983 0 0 0 0 0 0 0 0 701 0 0 0 0 0 0 0 0 0 0 0 0 983 0 0 0 0 0 0 0 805 635 0 0 0 0 0 0 0 995 0 0 0 0 983 0 0 0 0 0 0 987 0 0 0 0 0 815 0 0 987 0 0 573 983 0 0 0 983 0 0 0 987 0 0 0 0 0 0 0 0 0 983 0 0 0 0 0 0 0 0 0 0 0 0 937 0 0 0 0 0 0 0 0 0 626 991 987 576 0 0 0 329 0 991 0 736 0 0 0 0 0 0 671 0 0 0 684 948 0 991 0 0 577 0 0 0 0 0 0 0 0 0 0 0 0 695 692 0 936 0 0 0 995 0 0 0 0 964 0 0 0 0 0 0 0 0 991 0 836 0 983 402 0 0 0 0 377 0 0 0 0 991 0 0 0 0 0 0 0 0 0 867 0 0 0 0 0 0 0 0 0 0 0 0 921 0 0 0 0 0 0 987 0 0 0 0 0 0 870 0 0 0 0 0 0 0 0 0 0 0 0 0 859 0 0 0 0 0 0 0 979 0 0 0 983 0 0 0 0 0 0 0 991 0 0 0 0 0 0 0 0 0 0 0 0 909 0 0 995 0 0 0 0 0 0 0 0 719 0 0 0 0 533 584 0 0 0 552 0 0 0 0 0 987 0 0 0 0 298 894 0 0 0 0 0 0 476 0 0 0 0 0 0 0 0 722 0 0 0 486 0 991 0 0 0 0 0 0 0 0 0 0 0 0 0 0 0 0 0 0 0 719 0 0 0 0 0 0 0 0 0 0 0 0 0 0 0 0 0 0 0 0 0 670 0 541 696 0 0 0 0 0 0 0 0 748 0 0 0 0 991 0 0 0 0 0 0 0 0 0 991 0 696 0 0 0 0 0 0 0 0 0 0 0 0 0 0 0 0 0 0 0 0 0 0 983 0 0 0 0 0 0 0 983 0 0 0 748 0 0 0 991 975 0 0 0 0 0 0 0 983 937 0 0 0 0 0 0 0 0 0 0 0 0 726 0 0 0 0 0 599 0 0 0 0 915 0 0 0 0 0 0 0 0 0 0 0 0 0 614 0 0 0 0 0 0 0 0 987 377 0 0 0 0 0 933 0 0 960 0 980 0 0 0 0 0 0 0 0 0 0 0 0 0 0 0 516 0 505 0 921 0 0 0 0 0 0 917 0 991 0 0 0 0 0 0 0 983 0 0 0 0 0 0 440 0 0 0 0 0 0 0 0 0 0 0 0 866 0 0 0 0 0 0 0 0 0 0 0 0 0 983 665 0 0 991 532 991 0 0 925 0 0 0 0 0 0 0 0 0 0 0 749 601 0 0 0 0 0 0 0 0 0 0 0 0 0 987 0 0 0 0 0 0 0 0 0 0 0 0 0 867 0 0 0 948 0 991 0 0 0 0 0 0 599 0 0 0 0 0 0 0 0 0 944 0 0 808 0 0 0 0 0 0 0 0 0 0 0 983 699 0 0 0 0 0 0 0 0 0 0 0 497 0 0 0 0 0 0 610 0 0 0 991 0 0 0 0 0 0 0 0 983 0 0 0 0 0 0 0 0 0 0 0 867 0 0 523 0 0 599 0 0 719 0 0 0 0 0 0 0 0 0 995 0 0 0 0 0 944 0 0 983 0 0 0 0 0 0 0 0 0 991 0 0 0 0 0 0 0 742 0 0 0 0 0 0 0 0 0 0 0 0 0 0 599 0 0 905 0 999 0 0 0 0 0 0 0 995 0 897 0 0 0 0 0 0 0 0 0 0 820 0 0 0 871 0 0 0 983 0 0 0 0 0 0 0 614 0 0 0 0 0 0 537 692 0 694 715 0 0 0 533 0 0 0 0 0 585 0 0 305 0 0 0 0 980 0 0 0 0 0 666 0 0 0 0 991 0 0 0 0 722 0 620 0 0 976 0 0 0 0 0 696 0 0 0 0 0 0 995 0 0 487 0 0 0 0 0 0 0 0 0 0 0 0 0 638 858 0 0 0 0 0 0 0 0 0 723 987 0 0 0 0 0 0 0 0 0 0 0 0 0 0 980 0 0 0 0 0 0 983 0 643 0 0 0 0 0 0 0 0 0 0 0 815 0 0 0 0 0 0 976 0 0 0 0 0 0 0 0 550 0 0 821 0 0 0 0 991 0 0 0 0 0 0 983 501 0 716 719 0 0 0 0 0 0 0 0 0 0 0 0 617 0 0 0 0 0 0 0 0 0 0 0 0 0 723 0 0 0 0 0 0 0 0 0 0 0 0 0 0 0 925 0 0 0 0 0 0 991 0 0 0 995 0 0 0 0 0 0 501 0 0 0 0 0 0 0 0 0 0 0 0 0 0 0 0 0 0 0 0 0 0 0 867 730 742 0 0 991 0 0 956 0 0 0 0 0 0 707 0 0 0 987 0 929 0 0 913 0 0 0 0 0 0 0 0 0 983 929 0 0 0 0 0 0 937 560 0 0 0 0 0 0 0 0 0 0 0 0 0 654 0 745 0 0 0 0 0 0 0 0 0 0 0 0 0 0 0 0 0 0 0 0 0 0 0 0 0 0 0 0 0 0 256 0 0 0 991 0 0 0 742 0 0 0 0 0 0 0 0 0 0 0 0 0 0 0 0 614 0 0 0 0 991 0 0 0 0 507 614 766 619 353 0 983 995 0 0 0 0 0 0 987 0 0 0 0 0 0 0 0 987 929 0 0 0 0 0 0 0 0 855 503 0 991 0 909 0 976 0 0 0 0 940 0 719 0 469 0 0 0 0 0 0 0 0 0 0 0 0 0 0 0 0 0 987 0 0 0 983 0 0 0 0 0 0 0 0 805 782 0 0 0 0 0 0 0 0 987 0 0 0 0 0 0 0 435 0 0 0 0 0 0 602 0 0 0 0 0 0 0 0 0 0 0 0 0 0 0 0 0 0 533 0 0 0 0 0 0 0 0 573 976 0 0 0 0 0 0 0 770 0 709 0 0 614 0 0 0 0 0 983 0 0 0 704 0 0 991 0 0 0 0 0 0 0 0 0 0 0 0 0 0 929 750 902 0 0 0 991 0 0 0 0 948 793 0 0 0 0 0 0 0 0 0 0 983 0 0 0 0 0 980 0 0 0 0 983 0 0 0 0 0 0 0 0 0 0 0 0 0 0 876 0 0 0 983 0 0 0 0 0 0 0 0 0 648 0 0 0 0 0 0 0 0 0 0 0 0 0 0 0 0 0 0 0 0 0 0 0 0 0 0 0 980 0 867 0 0 0 0 0 0 808 991 0 0 0 0 0 0 0 0 0 0 941 0 0 0 0 0 0 0 983 983 0 0 0 0 983 0 0 0 976 0 0 0 0 0 0 0 0 0 0 0 0 0 0 0 0 0 983 0 0 0 545 0 0 987 0 0 0 0 0 0 0 991 0 0 0 867 0 804 0 770 0 0 983 0 0 0 0 0 0 452 0 0 0 0 0 0 0 987 867 0 0 0 0 0 0 0 0 0 0 665 0 0 0 0 0 0 0 0 0 0 0 0 0 0 0 0 0 0 991 0 0 0 0 0 0 0 0 0 0 0 674 0 0 987 0 0 0 0 0 518 0 679 0 0 367 858 0 0 0 0 0 991 0 560 0 991 0 0 0 0 0 0 0 0 0 0 0 851 0 991 983 0 0 0 0 909 0 617 0 0 0 987 0 0 0 0 0 0 0 0 0 0 0 0 991 0 0 0 0 0 0 0 0 0 0 0 983 0 0 898 0 0 0 0 0 0 0 0 0 0 0 0 0 0 0 0 0 0 0 0 0 0 533 0 999 0 983 0 0 742 0 0 0 0 0 0 0 0 0 0 0 0 0 0 0 0 0 0 0 0 0 0 720 0 0 0 0 0 0 0 713 0 0 0 0 0 0 0 0 742 0 637 0 0 0 0 0 0 0 0 0 0 0 0 0 0 0 0 0 576 0 0 0 501 0 0 0 599 0 0 0 0 0 0 0 723 762 0 0 0 0 0 0 0 0 0 0 0 905 0 0 0 0 0 0 0 0 0 0 486 0 0 0 0 0 0 0 0 0 0 0 0 0 0 0 0 0 0 991 0 0 0 0 0 0 0 442 0 0 0 0 0 0 0 0 0 0 0 0 983 0 0 0 0 0 0 0 983 0 0 746 0 0 0 0 0 0 0 0 0 0 0 0 0 0 0 0 0 0 0 0 0 0 719 0 0 0 0 0 0 0 0 976 0 0 0 0 0 0 0 0 0 0 0 0 0 0 0 0 737 0 0 599 0 0 0 0 0 0 0 0 983 690 976 0 0 0 0 0 0 0 0 0 0 0 0 0 0 0 0 0 0 697 0 0 0 0 0 0 0 0 384 0 991 0 0 0 0 0 0 0 0 983 0 0 0 0 0 0 0 579 0 0 0 0 855 614 0 301 0 0 0 0 0 0 987 0 0 0 0 0 0 0 0 0 0 0 0 0 687 944 866 0 987 0 0 0 0 0 991 0 0 0 902 0 0 0 0 0 0 0 0 511 0 0 0 980 0 0 0 0 0 0 0 0 0 0 0 0 0 0 0 508 0 0 0 0 0 0 0 0 0 0 0 0 0 667 0 0 0 0 0 0 0 0 0 0 0 0 0 0 0 0 0 0 0 0 0 559 0 0 0 0 0 0 0 626 0 0 0 0 0 0 987 0 0 991 0 0 0 0 0 0 296 0 0 0 0 859 0 0 0 0 983 0 983 0 0 0 0 624 719 0 0 0 0 991 0 0 0 0 0 560 0 0 522 0 0 0 0 0 0 0 983 0 0 0 0 0 0 0 0 0 976 0 0 0 867 0 0 0 0 952 0 0 0 0 0 0 0 921 0 0 0 0 0 0 0 0 921 0 0 0 0 0 0 0 0 0 0 0 0 0 0 0 0 0 0 0 0 0 0 0 983 0 0 0 0 870 0 0 0 0 0 0 0 0 0 0 0 917 0 0 0 0 0 0 980 0 0 0 710 0 0 0 0 0 0 474 0 0 0 0 0 0 0 870 0 0 991 0 0 0 0 0 0 725 991 0 0 0 999 0 0 0 0 0 605 0 0 0 918 0 0 0 983 0 0 0 0 0 987 0 0 0 991 0 0 697 0 0 0 0 0 0 0 0 0 0 0 0 937 0 0 0 0 0 0 0 0 0 0 0 0 0 0 0 0 0 983 983 0 513 0 0 0 0 697 0 0 952 0 0 0 0 976 0 0 991 0 0 0 0 0 991 0 0 983 948 0 987 0 0 0 0 0 968 0 0 0 0 0 0 0 0 0 0 956 0 0 0 463 903 0 0 0 0 851 991 0 0 983 0 0 0 0 0 882 0 0 0 0 0 0 0 0 696 0 0 0 0 0 0 0 0 0 654 0 0 0 0 991 0 0 0 0 987 0 885 0 742 906 0 0 0 0 0 0 819 0 0 0 0 0 0 0 0 976 614 867 408 0 983 0 0 723 0 0 0 0 0 983 0 0 0 0 635 0 0 719 0 0 0 991 0 0 976 0 0 0 0 0 0 991 0 0 0 0 0 0 0 0 0 0 0 0 987 0 805 0 987 0 0 0 0 0 0 0 0 991 803 0 696 0 0 945 0 0 0 0 0 0 902 0 0 0 0 0 0 980 983 0 0 0 0 987 0 0 0 0 0 0 0 0 0 0 0 0 0 0 0 0 0 867 0 0 0 0 0 0 0 0 987 0 0 0 0 0 0 0 0 0 0 0 0 0 0 0 0 0 0 0 0 0 0 0 0 0 0 573 0 0 0 0 0 0 0 0 894 0 917 991 0 0 0 552 0 0 0 0 0 537 0 0 0 0 0 0 851 0 956 0 0 0 0 0 0 0 987 0 0 0 0 0 0 0 0 697 0 0 0 0 0 0 0 0 0 0 0 874 855 0 599 0 983 0 0 0 0 0 0 0 826 0 599 634 0 0 492 0 0 497 379 0 0 0 0 0 0 0 825 0 0 0 983 987 0 0 0 0 0 0 995 0 0 0 0 0 0 0 0 991 831 0 0 0 0 0 0 0 0 0 0 0 0 0 0 0 0 0 0 0 0 722 0 0 0 634 0 0 0 0 0 0 0 0 0 668 0 0 0 0 0 0 0 0 0 0 0 0 0 535 917 0 0 991 0 0 0 0 0 0 0 0 0 983 0 0 719 0 714 737 0 0 0 0 0 0 0 976 0 0 0 0 0 0 0 0 0 0 0 0 0 0 0 995 0 0 0 0 0 0 0 0 0 0 0 0 0 874 0 0 0 0 0 0 0 0 0 0 0 0 0 503 0 0 0 499 0 0 0 0 0 0 0 0 0 0 0 0 0 983 0 0 0 0 0 0 991 0 0 987 0 0 0 0 0 991 0 0 0 0 991 0 0 0 0 0 0 0 0 0 0 0 0 0 0 0 0 0 0 0 0 709 833 0 0 991 0 0 0 0 0 0 0 0 0 305 0 602 983 0 0 0 0 0 0 0 0 0 0 0 0 0 0 0 0 0 0 0 0 0 0 0 0 0 0 0 0 913 0 0 0 0 504 0 0 0 991 0 0 0 0 0 288 0 0 0 0 0 0 0 801 0 0 0 0 0 0 832 0 0 0 0 0 0 0 0 0 0 0 0 991 0 0 0 0 0 0 0 0 0 0 0 871 0 0 0 0 0 0 0 0 0 0 0 0 0 0 0 0 0 0 0 0 0 0 0 0 0 0 0 0 0 0 0 0 288 0 0 0 517 0 0 0 917 0 696 0 0 0 0 0 0 0 976 987 0 991 0 0 0 0 0 737 0 0 987 0 987 0 0 0 0 0 0 0 0 0 0 0 851 0 952 0 0 0 0 0 0 945 0 0 0 0 0 0 0 0 0 0 991 0 0 0 573 987 652 529 0 0 0 0 0 0 0 0 0 0 0 0 0 0 0 0 0 0 0 0 0 0 0 983 0 0 0 0 0 0 0 0 987 983 0 0 999 0 0 0 0 0 0 614 905 0 0 0 0 991 0 0 0 0 0 0 0 0 991 0 0 0 0 0 0 0 0 0 0 0 0 0 0 0 0 0 0 0 697 0 0 0 0 0 531 0 0 0 983 723 0 0 0 0 0 0 0 976 0 0 0 0 0 0 0 0 0 0 0 0 0 0 0 983 0 0 0 0 0 0 0 991 0 0 0 0 0 0 0 0 599 0 0 0 619 0 0 0 0 0 0 0 0 0 0 0 0 902 0 0 0 0 0 0 0 0 0 0 0 0 0 0 0 0 602 0 0 449 0 987 0 983 0 0 614 0 518 855 0 0 0 0 0 0 0 991 0 599 905 0 0 0 937 948 0 983 0 0 999 991 0 0 0 0 0 0 0 0 0 0 0 0 0 0 0 0 0 0 0 0 0 746 0 0 0 0 0 0 0 851 0 0 0 0 0 0 0 0 0 421 0 0 0 940 987 0 0 0 0 0 987 0 0 0 723 0 0 0 0 0 0 0 0 0 0 0 815 0 0 0 0 0 0 0 0 0 0 0 0 0 0 0 0 0 983 0 0 0 0 0 0 979 0 0 0 0 983 0 0 704 0 0 0 987 0 0 0 0 0 0 511 0 0 0 0 0 0 0 0 0 0 0 894 641 0 0 0 0 0 0 0 0 0 743 0 0 0 0 509 0 612 0 832 0 0 0 0 0 0 991 0 0 0 0 0 0 983 0 0 0 991 599 0 0 0 0 731 0 0 0 0 0 0 808 991 855 0 0 601 0 987 0 0 0 0 0 0 0 0 0 0 0 0 0 0 0 0 0 0 439 748 0 0 0 0 987 0 0 0 0 0 0 0 987 0 0 983 0 0 0 0 0 851 0 571 0 808 0 0 0 0 0 0 0 0 0 987 0 0 995 0 0 0 0 0 0 910 0 0 976 0 991 991 0 991 976 666 0 0 0 0 0 0 0 0 0 364 0 0 0 0 0 0 0 0 0 0 540 0 0 0 0 0 0 0 0 0 0 0 0 0 0 0 0 902 0 0 0 0 0 0 0 0 0 851 0 0 0 0 0 0 0 481 0 0 0 0 0 0 983 0 0 0 0 0 0 0 0 0 469 0 0 0 0 599 0 652 384 0 0 0 0 0 0 0 0 0 0 0 0 654 0 0 603 758 0 725 0 0 0 0 0 0 645 0 0 0 0 0 0 0 0 0 0 0 888 0 0 0 711 0 0 0 0 0 0 507 0 0 0 0 0 0 0 976 0 0 0 937 488 0 0 870 0 0 0 0 0 0 921 0 0 0 0 0 0 0 0 0 851 0 0 604 808 0 0 722 0 0 0 0 0 0 991 0 742 0 991 0 0 527 0 0 874 0 0 0 0 0 0 575 0 983 0 0 0 0 0 0 0 0 0 0 0 0 0 987 0 718 0 0 0 0 983 0 0 0 0 0 0 0 389 725 0 991 0 0 0 0 0 0 0 983 533 0 0 0 851 0 0 0 0 0 0 0 0 0 0 976 0 0 0 0 867 0 0 0 0 367 0 0 0 0 0 745 461 0 0 0 0 976 867 0 0 0 509 0 0 0 0 0 0 0 0 0 0 0 0 0 0 0 0 0 991 0 0 0 983 0 0 0 0 0 983 0 0 0 0 855 0 0 0 0 0 0 0 338 0 0 0 0 0 0 0 0 0 0 0 599 0 436 0 0 0 0 0 991 0 0 983 742 0 0 901 987 0 0 0 528 0 0 0 0 0 0 792 0 983 999 0 0 987 0 0 0 0 0 725 0 696 0 839 0 0 0 0 995 0 952 968 0 0 0 0 0 0 695 0 0 0 0 0 0 0 980 0 0 0 0 0 0 0 0 0 617 0 0 0 0 0 0 0 0 983 0 0 0 0 0 999 0 960 619 0 0 0 0 0 0 699 0 0 0 0 0 0 379 0 0 0 0 0 0 0 0 0 815 0 0 0 0 0 0 0 800 858 0 0 0 811 0 0 0 968 0 0 0 929 0 0 0 0 0 0 0 0 0 0 451 0 0 742 0 0 0 0 0 0 0 0 0 0 0 0 850 0 0 0 0 0 537 0 862 0 0 0 0 0 0 0 0 0 0 0 0 0 0 0 0 0 0 525 0 0 0 855 0 0 0 0 0 0 0 867 0 0 0 0 0 0 594 599 0 0 722 0 0 0 0 0 0 0 890 0 0 0 0 976 0 0 0 0 535 0 944 0 731 0 0 0 0 987 697 0 0 0 991 0 0 0 945 937 0 0 0 0 0 0 0 0 0 739 0 0 0 0 0 0 0 0 0 0 0 0 0 0 770 0 0 867 0 0 533 0 0 991 0 0 0 0 991 0 0 0 0 0 983 670 0 0 0 0 0 0 0 0 0 0 0 0 964 885 0 0 0 0 983 0 719 0 0 0 0 0 0 0 0 0 0 0 0 0 980 0 0 0 0 991 0 0 0 0 0 0 0 0 0 991 0 0 0 708 0 0 0 0 0 0 305 0 0 0 0 0 0 0 0 0 0 0 0 0 0 0 0 0 0 0 0 0 0 507 0 0 0 0 0 0 0 0 272 902 878 0 0 0 0 0 0 0 0 0 0 725 891 0 0 0 0 0 0 0 0 824 0 0 0 0 0 0 0 0 0 0 0 0 0 0 0 0 0 0 983 0 0 0 0 0 0 0 0 0 0 0 0 0 0 0 0 0 983 535 0 0 0 0 0 0 0 742 0 0 0 861 0 0 0 0 0 0 0 0 987 0 0 0 0 976 533 0 0 0 0 0 0 0 0 0 0 0 0 0 0 0 0 0 0 0 0 0 0 0 0 0 0 625 0 0 0 0 0 902 0 0 0 0 0 0 995 0 0 0 0 0 0 0 925 859 0 0 0 0 0 451 0 0 0 0 0 0 0 0 0 435 0 902 0 0 983 0 610 0 0 0 0 0 0 0 0 0 0 0 426 0 0 0 0 0 0 0 991 0 0 0 0 0 0 0 0 852 0 0 834 670 0 0 0 0 0 0 0 987 0 0 0 825 0 0 991 0 0 0 0 0 599 0 0 750 0 0 0 0 0 987 948 991 0 987 0 0 0 0 0 0 0 0 0 0 0 0 0 0 987 0 0 0 0 0 0 0 0 0 0 0 0 0 0 0 0 0 0 0 0 0 0 867 742 0 0 0 0 983 515 0 0 976 0 0 0 0 618 0 0 0 574 0 0 0 0 0 0 983 0 0 0 804 987 0 0 0 0 0 0 0 0 0 436 0 0 0 0 0 748 0 0 729 0 991 0 808 0 0 0 0 0 0 991 0 874 0 859 0 0 0 0 0 0 0 0 0 0 0 0 0 0 674 0 0 838
1 0 0 0 0 0 0 0 608 0 979 0 0 0 0 972 0 0 0 0 0 0 0 0 480 0 0 0 0 0 0 0 0 0 0 0 0 0 0 991 0 0 0 0 0 0 0 0 0 0 764 0 0 0 799 0 0 0 0 960 0 0 0 0 0 0 0 780 0 0 0 0 0 832 622 0 0 793 0 0 672 0 0 0 0 0 0 0 0 0 0 0 0 0 0 0 0 0 0 0 0 0 0 0 0 991 0 0 0 0 0 0 0 0 0 0 0 0 0 0 0 991 635 0 0 0 0 0 0 0 0 0 0 0 0 0 0 0 0 0 0 0 0 0 0 0 0 0 0 0 0 0 0 0 976 0 0 0 0 0 0 0 0 0 0 0 0 0 541 0 0 0 0 0 0 0 0 0 0 0 0 0 983 0 0 0 0 0 0 991 0 0 0 0 0 0 0 0 0 983 0 0 472 0 0 0 0 0 0 976 0 0 0 0 0 0 0 0 0 0 0 0 0 0 0 0 0 0 378 0 0 0 0 0 0 0 0 0 0 0 0 0 0 0 0 0 0 0 0 0 0 0 922 0 964 0 0 0 0 0 0 0 0 0 0 913 0 0 0 0 567 0 0 0 0 0 0 0 0 0 0 0 0 0 0 0 983 0 0 0 0 0 0 0 0 0 0 0 0 0 0 0 0 0 0 0 0 0 0 0 0 0 0 0 0 0 0 0 0 539 0 0 0 0 0 0 983 0 0 0 0 0 0 0 0 0 0 0 0 0 0 0 0 747 0 0 0 0 983 811 0 0 0 858 0 0 987 0 0 0 0 0 0 0 0 0 0 0 0 0 0 0 0 0 0 0 0 0 0 0 0 0 0 0 0 0 0 0 0 999 0 0 0 0 0 798 0 0 0 0 0 0 0 0 0 0 0 0 0 610 0 0 0 0 0 0 0 0 0 808 0 0 0 0 0 0 0 0 0 0 0 0 0 0 0 0 0 0 0 0 956 0 952 0 0 0 0 0 0 0 0 0 0 0 0 0 0 0 0 0 0 0 0 0 0 0 0 0 0 0 0 0 0 0 0 733 0 980 0 0 0 0 0 0 0 0 0 0 0 0 0 0 0 0 0 0 0 0 0 0 0 0 0 0 0 710 0 0 0 429 0 0 0 0 867 0 0 0 0 0 0 0 0 0 0 0 0 0 0 0 0 0 562 0 0 937 0 0 0 0 0 0 0 0 0 0 0 0 991 720 0 0 0 991 995 0 0 0 0 0 0 0 0 980 0 0 0 0 0 0 0 0 0 0 0 0 0 0 0 0 0 0 0 0 0 0 0 995 0 0 0 0 0 0 0 0 0 0 0 0 0 0 0 0 976 0 0 0 921 0 0 0 0 0 0 0 0 0 0 0 0 0 0 0 0 0 0 0 0 0 0 0 0 0 786 0 0 0 590 0 0 0 0 0 0 0 0 0 0 0 0 0 0 0 0 0 0 0 0 0 536 0 0 0 0 0 0 762 0 0 0 0 0 0 0 0 0 0 0 0 0 0 0 0 0 0 0 0 0 0 0 0 0 0 0 0 0 0 983 0 0 991 0 0 0 0 0 0 0 0 0 0 991 0 0 0 0 0 0 0 0 0 0 0 0 0 0 823 0 0 0 0 0 0 0 0 0 0 0 0 0 0 0 0 0 0 0 0 0 0 0 0 0 0 0 0 0 0 0 0 0 0 0 0 0 0 520 0 995 605 0 0 0 0 0 0 0 0 0 0 0 0 0 0 0 999 838 0 0 0 0 0 0 0 0 0 0 0 0 0 0 0 0 976 0 0 0 0 0 0 0 0 776 0 0 976 0 0 0 0 0 0 0 0 0 896 0 0 774 0 972 581 0 0 0 0 0 846 995 0 0 0 0 0 0 0 987 0 0 863 0 0 0 0 0 0 0 0 0 0 0 983 0 0 0 632 0 0 0 0 0 0 0 0 0 0 0 0 0 0 0 0 0 0 0 0 0 0 0 0 0 0 0 0 0 0 0 0 0 0 0 0 0 0 0 0 0 0 0 0 0 0 0 0 0 0 0 0 0 0 0 0 0 0 0 0 641 0 0 0 0 0 0 0 0 0 0 0 0 0 0 0 0 0 0 0 0 0 0 0 0 0 0 980 0 0 0 991 0 0 0 0 0 976 0 0 0 0 0 0 0 0 0 0 0 0 0 0 545 0 0 999 0 0 0 0 0 0 0 0 0 0 0 0 0 0 0 0 0 0 0 0 0 0 0 0 0 0 0 0 0 0 0 0 0 0 0 0 0 0 0 0 0 0 0 0 0 0 0 0 0 0 0 811 869 0 0 0 0 0 0 0 0 0 0 0 0 0 669 0 0 0 0 0 0 0 0 0 0 0 0 0 0 0 0 832 0 0 0 0 0 0 0 0 0 0 0 0 983 0 0 0 0 0 0 0 0 0 0 0 0 0 0 0 0 0 793 0 0 0 0 0 0 0 0 0 0 0 0 0 0 0 0 0 0 0 0 0 0 0 0 0 0 0 0 0 0 906 0 0 0 0 0 0 0 0 983 0 0 605 0 0 0 0 0 0 0 0 0 0 701 0 0 0 0 0 0 0 0 0 0 0 0 0 0 0 0 0 0 0 0 0 0 0 0 0 0 0 0 0 0 0 0 589 928 0 0 0 875 0 0 0 0 0 0 0 0 0 0 0 0 0 0 0 0 0 983 0 0 0 0 0 0 0 0 0 0 0 0 0 960 0 0 0 0 0 0 0 0 0 0 0 0 0 0 0 0 0 0 0 0 541 609 0 0 0 893 0 0 0 0 991 0 0 0 0 0 0 0 0 0 999 0 542 0 0 0 0 0 0 0 0 0 0 0 0 0 0 0 0 0 0 0 0 0 0 0 0 918 0 0 0 0 0 0 0 0 0 0 0 0 0 0 0 0 0 0 0 0 0 0 0 0 0 0 0 0 0 0 0 704 0 0 0 0 0 0 0 0 0 0 0 0 0 0 0 0 0 0 0 0 0 0 894 0 0 0 0 0 0 0 0 0 0 658 0 823 0 0 0 0 0 0 0 0 0 0 0 0 0 0 0 968 0 0 582 0 0 0 0 0 0 0 0 0 0 0 689 0 875 0 0 886 0 0 0 0 0 0 0 0 0 0 0 0 0 0 0 0 0 0 0 0 0 0 0 0 0 0 0 0 0 0 0 0 0 991 0 0 0 0 0 0 0 0 0 0 0 0 0 510 0 0 0 0 991 0 0 0 0 0 0 0 0 0 0 0 0 0 0 0 0 0 0 0 0 0 0 0 0 0 0 0 509 0 0 0 0 0 0 0 0 0 0 0 0 0 0 0 0 0 0 0 0 0 980 0 0 0 0 0 0 0 991 0 0 0 0 0 0 0 0 0 987 0 0 0 0 0 0 0 0 0 0 0 799 991 0 0 0 0 0 0 0 0 0 0 0 513 0 0 0 0 0 0 0 0 0 0 0 0 0 0 0 0 0 0 0 0 0 357 0 0 0 0 0 0 0 937 0 0 0 0 0 0 0 0 0 0 0 0 0 0 0 0 0 983 0 991 0 0 0 0 991 0 0 0 0 0 0 0 0 0 0 0 0 0 0 646 0 0 0 0 0 0 0 0 0 0 0 0 0 0 0 0 0 980 0 0 0 0 0 0 0 0 0 0 0 0 0 0 0 0 0 0 0 0 0 0 0 0 976 0 0 0 0 0 0 0 0 0 0 0 0 0 0 0 0 0 0 0 0 0 0 0 0 976 0 0 0 0 0 0 0 0 0 0 0 0 0 0 894 0 0 0 0 0 0 0 0 0 0 0 0 0 0 0 0 0 991 0 0 0 0 0 0 0 0 0 0 0 0 0 0 0 0 0 0 0 0 0 980 0 0 0 0 0 0 0 0 0 0 991 0 0 0 0 964 0 0 0 0 0 0 0 578 0 0 0 0 0 0 0 0 632 991 0 0 0 0 658 487 0 0 0 0 0 0 0 0 0 0 0 921 0 0 418 0 0 0 0 0 0 0 0 0 0 898 0 0 0 0 0 841 0 0 0 0 0 0 0 0 0 0 0 0 0 0 0 0 0 0 0 669 0 0 0 0 0 0 0 0 0 0 0 0 0 0 0 0 0 0 0 0 0 0 0 0 0 0 0 0 0 0 0 0 0 0 0 0 0 0 0 0 0 0 0 0 0 949 0 0 0 0 0 0 0 0 730 0 0 0 0 0 0 0 0 0 0 0 0 0 0 0 991 0 0 0 0 0 0 0 0 0 0 0 0 0 0 0 0 0 0 0 795 0 0 0 0 0 0 0 0 0 807 0 0 0 0 0 0 987 0 0 0 0 0 0 0 0 0 0 0 0 0 0 0 0 0 0 786 0 0 0 0 0 0 0 0 0 0 0 0 0 0 0 0 0 0 0 917 0 0 0 0 0 0 0 645 0 0 0 0 0 995 0 987 0 0 0 0 0 0 0 0 0 0 0 0 0 0 0 0 0 0 0 0 0 0 0 0 0 0 0 0 0 0 0 0 945 0 0 0 0 0 0 0 0 0 0 0 0 0 0 0 0 0 0 0 0 0 0 0 0 679 0 0 0 0 0 0 0 0 0 0 991 0 991 0 0 0 0 0 0 0 980 0 0 0 0 0 0 0 0 0 0 0 0 0 0 0 0 0 968 0 0 0 0 0 0 0 0 715 0 0 0 0 0 0 0 0 0 0 0 0 0 0 0 0 0 0 0 0 0 0 0 0 0 0 0 0 0 0 0 0 0 0 0 987 0 0 980 0 0 0 484 0 0 0 0 0 991 0 0 0 501 0 0 999 0 744 0 0 0 0 0 0 0 0 991 0 0 0 0 0 0 843 0 0 0 0 0 0 0 0 991 0 0 0 0 0 757 0 0 0 0 0 0 0 0 0 0 0 0 0 0 0 0 0 0 0 0 0 0 511 0 0 0 0 886 531 0 0 995 870 987 995 0 0 0 0 0 0 0 0 0 0 0 0 0 0 0 0 0 0 0 0 0 0 0 0 0 0 0 0 0 0 0 0 0 0 0 0 941 0 0 0 0 0 799 0 0 0 569 0 0 0 0 0 0 0 0 0 0 0 0 0 0 0 0 0 0 0 0 0 0 793 0 0 0 0 0 0 0 0 0 991 0 0 0 0 0 0 0 0 0 991 0 0 0 0 960 0 0 0 305 0 0 0 0 636 0 0 0 0 0 0 0 0 0 0 0 0 0 0 0 0 0 0 0 0 0 0 0 0 0 0 0 0 0 0 0 0 0 0 0 0 0 0 0 0 0 0 0 0 0 0 875 0 0 917 0 0 0 0 0 0 0 0 0 0 0 0 0 0 0 0 687 0 0 0 0 0 0 0 0 0 0 0 0 0 0 0 0 0 0 0 0 539 0 0 0 0 376 0 0 0 0 755 0 0 0 0 0 0 0 0 0 0 0 0 0 0 0 0 0 0 0 995 0 0 0 0 0 0 0 0 0 0 0 0 0 921 0 0 0 0 0 0 0 0 0 0 0 0 0 0 0 0 0 0 0 0 0 0 0 0 0 0 0 0 0 0 0 0 0 0 0 0 991 0 0 0 0 0 0 596 0 0 0 0 828 0 0 0 0 983 0 0 0 0 0 0 0 0 501 0 805 0 0 0 595 0 0 0 0 0 0 0 0 0 0 0 0 0 0 0 0 0 0 0 0 0 0 0 0 0 0 0 0 0 0 0 980 0 0 0 0 0 0 995 0 0 0 0 0 0 0 0 0 0 0 0 0 0 714 0 0 0 0 0 0 0 0 0 0 0 0 0 0 0 0 0 0 0 0 0 0 0 0 0 867 0 0 0 0 0 0 0 0 0 0 987 0 976 0 0 0 0 0 0 843 0 0 0 0 828 0 0 937 733 0 0 0 0 0 0 0 0 0 0 0 0 0 359 0 0 0 0 0 0 0 0 0 0 0 0 0 983 0 0 0 0 0 0 0 0 0 0 823 0 0 0 0 0 0 0 0 0 446 539 0 0 0 0 0 0 0 0 0 0 0 0 0 0 0 0 0 0 0 0 0 522 0 0 0 0 0 0 0 0 0 0 0 0 0 0 0 0 0 0 0 0 0 0 0 0 0 0 748 0 0 0 0 0 0 0 0 0 567 0 0 0 0 0 0 0 0 0 485 0 0 0 0 0 0 0 654 0 0 976 0 0 0 0 0 886 0 0 0 0 0 0 0 0 0 0 0 0 0 0 0 0 0 0 0 0 0 0 0 504 0 671 0 0 837 0 0 0 0 0 0 0 0 0 0 960 0 0 0 0 0 0 0 0 0 0 0 991 0 0 0 0 831 0 0 0 0 0 0 0 0 0 0 0 913 0 0 0 933 0 0 0 0 0 0 0 0 0 0 0 0 0 0 0 855 0 983 0 0 0 0 0 0 0 0 0 0 0 0 0 0 0 802 0 0 0 0 0 0 0 0 0 991 0 0 0 0 0 0 0 614 0 983 0 0 0 0 0 0 0 0 0 0 0 0 0 0 0 0 0 0 0 0 0 0 0 0 0 0 0 0 0 0 0 0 0 0 991 0 0 0 0 0 0 0 0 839 0 0 0 0 0 983 0 0 0 0 0 0 0 0 0 0 0 0 0 0 0 0 0 0 0 0 0 0 0 0 0 976 0 0 0 0 0 0 0 466 0 0 0 0 0 0 0 0 0 0 0 0 0 0 0 983 991 0 0 0 0 0 0 976 0 0 0 0 0 983 0 0 0 0 0 0 0 0 0 0 0 0 0 0 0 0 834 0 0 0 0 0 0 0 0 0 0 0 0 0 0 0 0 0 0 0 0 0 0 0 0 0 0 0 0 0 0 0 0 0 0 0 0 0 0 0 0 0 0 0 0 0 0 0 0 0 0 0 0 0 0 0 0 0 0 0 0 552 0 0 0 0 0 0 0 0 0 0 0 0 0 0 0 0 0 0 0 0 0 0 0 0 0 0 0 614 0 0 0 0 0 0 0 0 0 0 0 0 0 0 0 0 0 0 0 0 0 0 786 0 0 0 0 0 0 0 0 799 0 0 0 0 0 0 0 0 0 960 983 0 0 0 0 0 0 0 0 0 983 0 0 0 0 0 0 0 0 0 0 0 0 0 0 0 727 0 0 837 0 0 0 0 0 0 874 0 0 0 0 0 799 0 0 0 738 0 0 0 976 0 0 776 0 0 0 0 991 0 0 0 0 0 937 550 0 0 0 0 0 0 0 0 0 0 0 0 0 0 0 0 0 0 0 0 0 0 0 0 0 0 0 0 991 0 0 0 0 0 0 0 0 0 0 0 0 0 0 0 0 0 0 0 0 0 0 0 0 0 0 0 0 0 0 0 0 0 0 0 0 0 0 0 0 0 0 0 0 0 995 0 0 0 0 0 0 0 0 0 0 0 0 0 0 0 0 745 987 0 0 0 0 0 0 0 0 0 987 0 0 922 0 0 0 983 0 0 0 0 0 0 0 0 0 0 991 0 0 0 0 0 811 0 823 0 0 0 983 0 0 0 0 890 0 0 0 0 0 0 0 0 0 591 0 0 0 0 0 550 0 0 0 976 0 0 0 0 0 0 0 624 929 0 0 0 0 0 0 0 0 0 0 0 952 0 0 0 928 0 0 0 0 0 0 0 972 0 403 0 0 0 0 0 0 0 0 0 0 0 0 0 0 552 0 0 722 0 0 0 0 0 0 0 0 987 0 755 0 944 968 674 0 0 0 0 0 0 0 0 517 0 0 0 0 0 0 0 0 0 0 0 0 0 983 0 0 0 0 0 0 0 0 0 0 0 0 0 0 714 0 0 0 0 0 0 0 0 0 991 0 0 0 0 0 0 796 0 0 0 0 0 0 0 0 0 0 0 0 0 0 0 0 0 0 642 0 0 0 0 0 0 0 0 964 0 0 0 0 0 0 0 0 0 0 0 0 0 0 0 0 0 0 0 0 0 0 649 956 0 777 0 0 0 0 0 0 0 0 0 0 0 0 0 0 0 0 0 0 0 0 0 0 0 0 0 0 0 0 0 0 0 0 0 571 0 0 0 0 0 0 0 0 0 0 0 501 0 0 0 0 0 0 0 0 0 0 0 0 0 0 0 0 0 0 0 0 0 649 0 0 0 0 591 0 0 0 0 0 0 0 0 0 0 0 0 0 816 0 0 0 0 0 0 0 0 0 0 856 0 0 0 0 0 0 0 0 0 0 0 0 0 0 0 0 0 0 0 0 0 0 0 0 0 0 0 0 0 784 0 0 0 0 0 0 0 0 983 0 0 0 0 0 0 0 0 0 780 0 0 0 0 995 0 0 0 0 0 0 0 687 667 0 0 0 0 0 0 0 0 0 0 0 0 0 0 0 0 991 0 0 0 0 0 0 0 0 0 0 501 0 0 0 0 0 0 0 0 840 0 0 0 0 0 0 945 0 0 0 0 0 0 0 0 0 0 0 0 0 0 0 0 0 0 0 0 501 0 462 980 0 0 0 0 0 0 0 0 0 796 0 0 0 0 0 0 0 0 0 0 888 0 0 0 0 0 0 0 0 0 0 0 0 0 0 0 0 0 0 0 0 0 0 0 0 0 0 0 0 0 0 0 0 0 0 0 458 0 0 0 995 0 0 0 0 0 0 0 0 0 0 0 0 0 0 0 0 0 0 0 0 0 0 0 0 0 901 0 0 0 0 0 0 0 0 0 0 0 917 937 0 0 0 0 0 0 0 983 0 0 588 0 0 419 0 0 999 0 0 0 0 983 0 0 0 0 0 0 0 0 0 570 0 0 0 0 0 0 0 0 0 0 0 0 0 0 0 0 0 0 0 0 0 0 0 0 0 0 0 0 0 0 0 0 0 0 0 0 0 827 968 0 0 631 0 0 0 0 0 0 0 0 0 0 0 0 0 0 0 0 0 0 0 0 0 0 798 0 0 0 0 0 0 0 0 0 976 0 0 0 0 0 0 0 0 0 0 0 0 770 0 0 0 0 0 991 0 0 0 914 0 0 0 0 0 0 0 0 0 0 0 0 0 0 0 0 0 0 0 983 0 0 0 0 0 0 0 626 0 0 0 0 0 0 0 0 0 0 0 0 0 0 0 0 0 0 0 0 0 0 0 0 0 0 0 0 0 0 0 0 0 0 0 0 0 0 0 0 0 0 0 0 0 980 0 0 0 0 878 0 0 0 0 0 0 0 0 0 0 0 0 0 0 0 0 0 0 0 0 0 0 968 0 0 0 0 0 781 0 0 0 0 0 0 0 0 0 0 0 0 0 0 0 0 0 0 0 0 0 0 999 0 0 0 0 0 0 0 0 816 0 0 0 0 0 0 0 0 0 0 0 0 0 0 0 759 0 0 0 0 0 0 0 0 0 0 0 0 0 0 723 0 0 0 0 298 0 0 0 940 0 0 0 0 0 0 497 0 0 0 0 0 0 0 0 0 0 0 0 0 0 0 0 0 0 0 657 0 0 999 0 525 0 0 0 0 0 0 0 0 0 0 0 0 0 538 0 0 0 0 0 0 403 0 0 0 0 0 0 0 0 0 0 0 0 0 0 0 0 0 0 0 0 0 0 0 0 0 0 0 0 0 0 0 0 0 0 0 0 0 0 948 0 983 0 0 0 0 0 0 0 0 0 0 0 0 0 0 0 0 0 0 0 0 0 0 0 0 0 0 0 0 0 0 0 628 0 0 0 0 0 0 0 0 0 0 0 0 0 0 0 0 0 0 0 0 0 0 0 0 0 0 0 0 0 0 0 906 881 0 0 0 0 0 0 0 0 0 0 983 0 0 0 0 0 0 0 0 0 987 0 987 0 0 0 0 0 0 0 0 0 0 0 0 0 0 0 0 0 0 0 0 0 0 0 0 0 0 0 0 0 0 0 0 0 0 0 0 0 0 0 0 0 0 0 0 0 0 0 0 721 0 0 0 0 0 0 0 635 0 0 0 0 630 391 0 0 0 0 0 0 913 0 0 0 0 0 0 0 0 0 0 991 0 0 0 0 0 956 0 0 0 0 0 0 0 0 0 0 0 0 0 0 0 0 0 0 0 0 0 0 0 0 991 0 0 0 0 0 0 0 0 0 0 0 0 0 0 0 0 0 0 0 0 0 0 0 0 0 0 0 0 0 0 0 0 0 602 0 0 0 0 0 0 444 0 0 0 0 0 0 0 501 0 0 0 0 0 0 0 0 0 0 0 0 0 0 0 0 0 0 782 0 0 0 827 537 384 0 0 0 0 0 0 0 0 0 0 960 0 0 0 0 0 0 0 0 0 0 0 0 0 0 0 0 0 0 0 864 0 0 0 0 0 0 0 0 0 0 0 873 0 0 0 0 991 0 0 0 0 0 0 0 0 0 0 0 0 0 0 0 0 0 0 0 0 0 960 0 0 0 0 0 960 0 0 762 0 0 0 0 0 0 0 0 0 0 0 0 0 0 0 0 0 455 0 0 0 0 0 589 0 0 0 0 0 0 0 0 455 0 0 0 0 0 0 0 983 0 0 0 0 0 0 0 0 0 0 976 0 0 0 0 0 0 0 0 0 0 722 0 0 0 0 976 999 0 0 0 0 0 0 0 0 0 0 0 0 0 937 0 0 0 0 0 0 0 0 0 0 0 0 0 0 0 0 0 0 0 0 0 0 0 0 0 0 0 0 0 0 0 0 0 0 0 0 0 0 0 0 0 0 0 0 0 0 0 0 0 0 0 0 0 0 0 0 0 0 976 0 0 0 0 630 0 0 0 0 0 0 0 0 0 0 0 0 0 0 0 0 0 0 0 0 0 0 833 0 0 0 0 0 0 0 0 0 0 0 0 0 0 906 0 0 0 0 0 0 0 0 0 0 0 0 0 777 0 0 0 0 0 0 0 0 0 0 0 0 976 0 0 0 0 0 0 0 0 0 0 0 0 0 0 0 0 0 0 0 0 0 0 0 0 0 0 0 0 0 0 0 0 0 0 0 0 0 0 0 0 0 0 0 0 0 475 0 0 0 0 0 0 0 0 867 0 0 0 0 0 0 0 0 0 0 0 0 0 0 0 0 0 0 0 980 917 0 0 0 858 0 0 0 0 0 0 0 0 0 0 0 0 921 0 0 805 0 0 0 0 0 0 0 0 0 0 0 0 0 0 0 0 0 0 0 0 0 0 0 0 0 0 0 0 675 780 0 0 0 0 983 0 0 0 0 0 991 0 0 828 0 0 0 0 0 0
1 0 0 0 0 0 0 0 0 0 0 0 0 0 0 670 892 0 0 0 0 0 0 0 0 0 0 0 0 0 0 0 0 0 0 0 0 0 0 932 0 0 0 0 0 0 0 999 0 0 0 0 705 0 671 0 748 0 0 979 0 0 0 0 0 0 0 983 0 0 0 0 0 0 0 0 0 462 0 0 0 0 640 0 0 0 517 999 0 0 0 0 0 0 0 0 0 0 0 0 0 0 0 0 0 795 0 0 0 0 0 0 0 0 0 0 0 0 0 0 0 968 0 0 0 0 0 0 0 0 0 0 0 0 0 0 0 0 0 0 0 892 0 0 0 0 0 0 0 0 0 0 0 0 0 0 0 0 0 0 0 0 581 0 0 0 0 0 0 0 0 0 0 0 0 0 0 0 0 0 726 0 0 0 983 0 0 606 0 0 0 0 0 0 0 0 0 0 0 0 0 0 0 0 0 0 0 0 0 980 983 0 0 0 0 0 635 0 0 0 0 0 0 0 0 0 0 0 0 0 0 0 0 0 0 0 952 0 0 0 0 561 0 0 0 0 0 0 0 0 0 0 0 0 637 0 0 0 0 0 0 0 0 0 0 748 0 0 0 0 629 0 0 0 0 0 0 0 0 0 0 0 0 0 0 0 687 0 0 0 0 976 0 0 0 735 0 0 0 0 0 0 0 0 0 0 0 0 0 0 0 0 0 0 0 0 0 0 0 0 983 0 0 0 0 0 925 0 0 0 0 0 0 0 0 0 0 0 0 0 0 0 0 0 0 0 0 0 0 615 0 0 0 803 0 0 0 0 0 0 987 968 0 983 0 0 0 0 0 0 579 0 0 0 0 548 0 0 0 0 0 0 0 0 0 0 0 501 0 0 0 0 0 0 0 0 0 0 0 0 0 0 0 0 0 0 0 976 0 0 0 0 0 0 0 0 0 0 0 859 960 0 0 0 0 0 0 0 0 0 0 0 0 0 0 0 0 0 0 0 925 0 0 0 0 0 0 0 0 0 0 0 0 987 0 0 0 0 0 0 0 0 0 0 0 0 0 0 0 0 0 0 0 0 0 366 0 871 814 968 0 0 0 0 0 0 0 0 674 0 0 0 0 0 0 0 0 0 0 0 0 0 0 0 0 0 0 0 0 730 0 0 0 0 949 0 0 0 0 0 0 0 0 0 0 0 0 0 991 0 0 0 0 0 0 909 0 460 0 0 0 0 0 0 0 0 0 0 0 0 0 0 0 0 0 0 0 0 0 508 0 0 0 890 0 0 0 0 0 0 0 0 0 0 0 0 0 0 0 0 0 0 0 0 0 0 0 991 0 0 0 0 0 0 0 0 0 0 0 0 0 0 0 0 0 0 0 0 0 0 0 0 0 0 0 0 0 0 921 0 591 0 0 0 0 0 0 0 0 0 0 0 0 0 0 0 0 492 753 0 0 0 0 0 0 0 0 0 0 0 0 0 0 0 0 434 0 0 0 0 0 0 0 0 0 0 0 665 0 0 0 801 0 0 0 0 0 0 0 0 0 0 361 0 0 0 0 0 0 0 0 0 0 0 0 0 0 0 0 0 0 692 0 0 980 0 0 0 0 0 0 0 999 0 0 0 706 0 0 0 0 0 0 0 0 0 0 0 0 0 0 0 0 0 0 0 0 0 0 0 0 0 0 0 0 0 976 0 819 0 0 0 0 0 983 0 0 0 0 0 0 0 0 0 851 937 0 0 932 0 0 0 610 0 0 0 0 0 0 0 0 991 0 0 0 0 995 0 0 0 0 0 0 0 0 0 0 0 0 0 0 0 0 0 945 0 0 0 843 999 0 0 0 0 0 569 0 0 0 501 0 0 0 0 0 0 0 0 0 0 797 0 0 991 0 0 0 0 0 0 0 746 0 0 0 0 0 0 0 649 0 0 987 0 0 0 0 0 0 0 0 0 0 991 0 0 0 0 0 0 0 0 0 0 0 0 0 0 474 0 0 0 0 0 0 0 0 0 0 0 0 0 0 0 0 0 0 0 584 0 0 0 0 0 0 0 886 0 0 0 0 0 0 0 0 0 0 0 0 0 0 0 0 0 0 0 0 0 0 761 0 0 0 0 0 0 0 0 0 0 0 0 0 907 0 0 0 0 0 0 0 0 0 0 0 0 0 817 0 0 0 0 0 836 786 0 718 0 0 0 0 0 0 0 0 0 0 0 738 0 0 0 0 0 0 0 0 0 0 0 0 0 0 0 0 0 0 0 0 0 0 0 0 901 0 0 0 0 0 0 0 0 0 0 0 702 0 0 0 0 0 0 0 0 0 0 0 0 0 0 0 0 0 0 549 0 0 0 0 0 0 0 0 449 0 0 0 0 706 750 0 0 0 0 0 0 0 0 0 0 0 0 0 0 0 0 0 0 0 0 0 0 0 0 0 0 0 0 0 0 0 0 0 0 0 0 0 0 0 0 0 0 0 0 0 0 0 0 618 0 0 0 0 0 0 0 0 0 0 748 0 0 0 0 0 0 0 0 0 0 0 0 0 0 0 0 0 576 0 0 0 0 0 0 0 0 0 0 0 731 0 0 0 0 0 0 674 0 0 0 995 0 0 0 0 0 0 0 0 0 0 0 0 0 0 0 0 0 0 0 0 0 0 0 0 0 0 0 0 0 0 0 0 0 979 0 0 0 0 0 0 0 0 0 0 0 0 0 0 0 0 0 0 0 980 0 0 0 0 0 0 0 0 0 0 0 0 0 0 0 991 0 0 0 0 983 0 0 847 0 0 610 0 0 0 0 0 0 0 0 0 0 0 0 0 0 819 0 0 0 0 0 0 0 0 0 0 0 0 0 0 570 0 0 0 0 0 0 0 0 0 0 0 0 0 0 0 0 0 0 0 0 0 0 0 0 0 0 0 0 0 0 0 0 0 0 0 0 0 0 0 0 0 0 0 0 0 0 0 0 0 0 0 0 0 0 0 0 874 0 999 0 0 0 0 0 711 0 0 0 0 0 0 538 0 0 0 0 0 0 0 0 0 761 0 0 0 0 0 0 0 0 0 0 424 0 983 0 0 0 0 0 0 0 0 0 0 0 0 745 0 0 665 0 0 0 0 0 0 0 0 0 0 0 0 0 0 0 0 0 0 0 0 0 0 0 0 0 0 0 0 0 0 0 0 0 501 0 892 0 0 0 0 0 0 0 991 0 0 713 0 0 0 0 0 0 0 0 0 0 995 0 0 0 0 0 0 0 0 0 595 0 0 0 0 983 490 0 564 0 0 0 0 0 0 0 0 0 0 0 0 0 0 0 0 0 709 0 0 0 0 0 0 0 0 0 0 0 0 0 0 0 0 0 0 0 0 0 0 0 0 0 0 0 0 0 0 0 0 0 0 0 0 0 0 0 0 832 0 0 0 0 0 0 0 0 0 0 0 0 0 0 0 0 0 533 0 0 0 0 0 0 0 0 0 0 0 0 0 0 0 0 0 0 0 0 0 0 0 0 0 0 0 0 0 0 0 0 0 0 0 0 0 0 558 0 0 0 785 0 0 0 0 0 0 0 0 0 0 0 0 0 0 0 0 0 991 0 0 0 0 0 0 0 0 0 0 0 0 578 0 0 0 0 0 0 0 0 0 0 0 538 0 0 0 0 0 0 0 0 0 0 0 0 517 0 859 0 0 0 0 0 0 0 0 0 0 0 0 0 0 0 0 0 0 0 0 983 0 0 0 956 0 0 0 0 0 0 0 0 0 0 0 0 0 0 0 0 0 0 0 715 0 0 0 0 0 0 0 0 944 0 0 0 0 0 0 0 0 0 0 0 0 0 0 0 0 0 0 0 0 0 0 0 0 0 0 0 0 991 0 0 0 0 0 0 0 0 0 0 0 0 0 0 0 0 0 0 805 0 0 0 0 0 0 0 0 0 0 612 0 0 603 0 0 0 0 987 0 0 0 0 999 0 0 0 615 0 0 0 0 0 832 0 0 0 0 0 0 0 0 0 0 0 805 0 0 0 0 0 0 0 0 0 0 0 0 0 0 0 0 0 0 0 0 0 666 0 0 0 0 0 0 0 0 0 0 0 0 0 917 0 0 0 0 0 0 0 0 0 0 0 0 537 303 0 0 0 0 0 0 0 0 0 0 0 0 0 0 0 0 0 0 0 0 0 0 0 991 0 0 0 0 0 0 0 0 0 0 0 0 0 0 0 0 0 0 0 0 0 0 0 0 976 0 0 0 0 983 0 0 0 0 0 0 0 0 0 0 0 0 0 0 0 0 0 0 0 901 0 464 0 0 0 991 0 0 0 0 0 0 0 0 0 0 0 0 0 0 0 0 0 0 0 0 0 0 0 0 0 0 0 907 0 0 0 0 635 0 0 0 0 0 0 983 0 676 0 0 0 521 0 0 0 0 0 0 0 0 999 0 0 0 0 0 0 0 0 0 0 0 0 0 0 0 0 0 0 0 0 0 0 0 0 870 0 0 0 0 0 0 0 0 0 0 0 0 0 0 0 0 0 0 0 0 0 0 0 838 0 0 0 0 0 0 0 0 0 0 0 0 0 0 0 0 0 0 0 0 0 0 0 0 0 0 0 0 0 0 0 983 0 0 0 0 0 0 0 0 0 0 0 0 0 0 0 0 0 0 0 0 0 0 836 0 0 0 0 0 0 0 0 0 0 983 0 0 0 0 0 0 0 0 0 0 0 0 0 0 0 0 0 437 0 0 0 0 0 0 0 505 0 0 0 0 0 0 0 0 0 0 0 0 0 0 0 0 0 0 0 0 0 0 368 0 991 0 0 0 0 0 0 0 0 0 0 0 0 0 0 0 987 0 0 0 0 0 0 0 0 683 0 0 0 747 0 0 0 0 0 0 0 0 0 0 0 0 0 0 995 0 0 0 0 0 0 0 0 0 356 0 960 0 0 889 0 0 0 0 0 0 0 0 0 0 0 0 0 0 0 0 0 0 0 0 0 0 0 0 836 0 0 0 0 991 0 952 0 0 0 0 0 0 0 0 0 0 0 0 0 0 539 999 0 0 0 0 0 0 0 0 0 0 0 0 687 0 0 0 0 623 0 0 952 0 0 0 0 0 0 0 0 0 0 0 0 0 0 0 0 0 0 0 0 0 0 0 0 0 0 0 0 0 0 0 566 0 0 0 0 0 0 0 0 0 0 0 0 0 0 0 0 0 0 0 0 866 0 0 0 0 0 0 0 0 0 0 0 0 0 0 0 0 0 0 0 0 0 0 0 0 0 0 0 0 0 0 0 0 0 0 0 0 0 0 0 0 0 656 0 0 0 0 0 0 0 0 587 0 0 0 0 0 0 0 0 0 0 0 0 0 0 0 549 0 0 0 0 0 0 0 0 0 0 0 0 0 0 0 0 0 0 0 0 554 0 529 0 983 0 0 976 0 0 0 0 0 0 0 0 0 983 0 0 0 0 0 0 0 0 0 0 0 0 0 0 0 0 944 0 0 0 0 0 0 0 0 0 0 0 0 0 0 976 0 0 0 0 0 0 0 0 722 0 0 0 0 746 0 0 0 0 0 0 0 0 0 0 0 0 0 562 0 0 0 0 0 0 0 0 0 0 0 0 0 0 0 0 0 0 0 0 0 0 531 0 0 0 0 0 0 0 0 0 0 0 0 0 0 0 0 731 0 0 0 0 0 734 0 0 0 0 0 0 0 983 0 0 0 0 0 0 0 0 980 972 0 0 0 0 0 0 0 0 0 0 0 0 0 0 704 0 0 663 509 0 0 0 487 0 0 0 0 0 0 0 0 0 0 0 0 0 0 0 0 0 682 0 0 0 0 0 0 0 0 0 0 0 0 0 0 0 0 0 0 0 0 0 0 0 0 960 0 0 0 0 0 0 0 0 0 0 494 0 0 0 0 0 0 0 0 0 0 0 0 575 824 0 0 991 0 0 0 0 0 0 0 0 0 565 0 0 0 0 976 0 0 0 0 0 0 0 745 0 0 0 0 0 983 610 999 0 0 0 766 0 0 0 0 658 513 0 0 0 0 0 0 0 0 0 0 0 0 0 0 0 0 0 0 0 0 0 0 0 0 0 0 0 0 0 0 0 983 0 0 0 0 0 535 0 0 0 0 0 0 0 0 0 0 0 0 0 0 0 0 0 0 0 0 707 0 0 0 0 0 0 0 854 0 0 983 0 0 0 687 0 0 0 0 596 0 0 0 0 0 0 0 0 0 0 0 0 0 0 0 0 710 0 0 0 0 0 0 0 0 0 0 0 0 0 0 0 0 0 0 0 0 987 0 0 0 0 773 0 0 0 0 0 0 925 0 0 870 0 0 0 847 696 0 0 999 0 0 0 0 0 0 0 850 0 0 0 0 0 0 0 0 0 0 0 0 0 0 729 0 980 0 0 0 0 589 0 0 0 0 0 0 0 0 0 0 0 0 866 0 680 0 0 0 0 0 0 0 0 0 0 0 850 0 0 0 0 0 0 0 0 0 0 952 0 968 0 0 0 0 0 0 0 0 0 0 0 0 695 0 0 489 0 0 0 0 0 0 0 0 0 0 0 0 0 0 0 595 0 0 0 0 0 0 0 0 0 0 0 0 0 0 0 0 0 0 0 0 0 678 0 0 894 603 0 0 0 0 0 0 0 610 0 0 0 0 0 0 0 0 0 0 0 0 0 925 0 0 0 0 0 983 878 0 0 0 0 707 0 0 0 0 0 490 0 0 0 976 0 0 0 0 0 886 0 0 0 0 0 995 949 0 0 0 0 0 0 0 0 0 0 0 917 0 0 0 0 0 0 0 0 0 0 0 0 0 0 613 0 0 0 0 0 0 0 0 0 576 0 0 0 0 754 0 0 0 0 0 0 0 0 0 0 0 0 0 0 0 0 707 0 0 0 0 775 0 0 0 0 0 0 0 0 847 739 0 0 0 0 0 0 0 0 0 0 0 0 0 0 0 0 0 0 613 0 0 0 0 490 724 0 0 0 571 0 0 0 0 0 0 0 0 0 0 0 0 0 0 0 0 0 0 0 0 0 972 0 0 0 0 0 0 0 0 0 0 0 0 0 0 506 980 0 0 0 0 0 843 0 0 401 983 0 0 0 0 0 0 0 0 0 983 976 0 0 0 0 0 0 0 0 983 0 0 0 0 0 0 832 0 0 0 0 0 0 653 0 521 0 0 0 0 628 0 0 0 750 991 0 0 0 0 0 0 0 0 0 0 0 0 0 0 0 0 0 0 0 625 0 737 0 0 0 0 0 316 0 0 0 0 0 0 0 0 0 0 0 0 0 0 0 0 0 0 0 0 0 0 0 0 0 0 0 0 0 0 0 0 0 0 0 0 0 0 0 0 0 0 675 0 0 0 370 0 0 0 786 0 0 536 0 835 0 0 0 0 0 0 0 0 0 0 0 0 0 0 0 0 0 0 0 0 0 0 0 0 0 0 0 0 0 0 0 0 0 0 0 0 840 903 0 0 0 0 0 0 0 0 0 0 0 913 983 0 0 0 0 0 0 0 0 0 0 0 0 0 0 0 0 0 0 0 0 995 0 645 0 0 0 0 812 0 0 0 780 0 0 0 0 0 0 0 0 0 0 0 0 0 0 0 0 0 0 0 0 0 0 0 0 0 0 0 0 0 0 0 0 0 0 0 0 0 0 723 0 987 0 991 0 0 822 0 0 0 0 0 0 0 0 0 0 0 0 0 0 0 0 0 0 0 0 0 0 0 0 0 0 540 0 0 0 0 0 0 0 0 0 0 0 0 748 642 729 0 0 0 0 0 0 0 0 533 0 0 0 0 0 991 0 0 0 0 0 0 0 976 0 0 0 0 0 0 0 0 980 0 0 0 0 0 0 0 0 0 0 0 0 0 0 0 0 0 0 0 0 0 0 0 0 0 0 0 0 0 0 0 0 0 0 0 0 0 0 0 0 0 0 0 983 0 0 0 0 0 0 775 0 0 0 0 0 0 0 0 867 0 0 0 0 0 0 0 0 0 0 0 0 0 0 0 0 999 0 0 0 0 0 526 0 0 0 0 0 0 0 824 0 0 0 0 0 687 0 0 0 0 0 0 0 0 0 0 0 0 0 0 0 0 0 0 0 0 0 0 0 902 0 0 0 0 0 991 0 0 0 0 0 0 0 0 0 0 0 0 0 960 0 0 0 0 0 0 0 0 0 0 0 0 0 680 0 0 0 637 0 0 812 0 0 0 0 0 523 0 822 0 592 0 0 0 0 0 0 0 0 0 0 0 0 0 0 0 0 0 0 991 0 0 0 0 0 0 0 0 0 0 0 0 0 991 0 0 0 0 0 0 0 0 0 0 0 0 0 0 0 0 0 0 0 0 0 0 0 0 586 0 0 0 0 0 0 0 0 0 0 0 0 0 0 905 0 0 0 0 789 0 0 0 0 0 0 0 0 0 0 0 0 0 0 0 0 0 0 436 0 0 0 0 0 0 0 0 0 0 0 0 0 0 0 0 0 0 494 0 0 0 0 0 0 0 0 0 0 0 0 0 526 856 0 552 0 0 0 0 0 0 0 0 0 0 983 0 0 0 0 0 0 0 0 0 0 441 0 0 0 0 0 0 0 0 0 0 0 0 0 859 0 0 0 0 0 0 0 0 0 0 0 0 0 0 0 0 0 0 0 0 983 0 0 0 0 991 0 0 0 0 0 0 0 0 0 0 0 0 0 0 0 0 0 0 0 0 0 0 612 0 0 0 0 0 0 0 0 0 0 0 0 0 0 686 0 0 0 0 0 0 0 0 0 0 0 0 0 0 0 991 0 0 0 0 0 0 0 415 0 0 991 0 0 925 0 0 0 542 0 0 0 0 0 0 0 0 0 385 644 712 0 0 0 0 368 0 0 0 0 0 0 0 714 0 980 0 501 0 0 0 0 0 0 0 0 0 0 0 940 0 0 0 0 0 0 0 0 0 0 0 0 0 0 0 0 0 0 0 0 0 0 999 0 0 0 0 0 0 0 0 0 0 0 0 0 0 0 0 0 0 574 0 0 0 0 0 0 721 0 0 0 0 0 0 0 0 0 0 0 0 610 0 0 0 709 657 0 0 0 0 0 0 0 0 0 0 0 0 445 0 689 0 0 0 0 0 695 0 0 0 0 0 0 0 0 0 0 388 0 0 0 0 0 0 0 792 0 0 0 0 513 0 0 571 0 0 0 0 0 0 0 0 0 0 0 0 0 0 0 0 0 0 983 0 0 0 0 0 0 0 0 0 0 0 0 0 0 0 0 0 0 999 808 0 0 0 995 0 0 0 0 0 0 0 521 480 0 0 0 0 0 0 0 991 0 0 0 0 0 389 0 0 0 0 0 0 0 0 0 0 0 0 0 0 0 0 0 0 991 0 0 0 0 0 0 0 0 0 0 0 0 0 0 0 0 0 0 0 0 0 0 0 0 0 847 529 0 850 0 0 0 886 0 0 791 0 0 725 0 0 0 0 0 0 0 0 0 0 0 654 0 0 0 0 0 0 0 952 0 0 0 0 0 0 752 0 0 0 0 0 0 0 0 0 0 0 0 0 0 0 0 0 0 0 0 0 0 0 0 0 0 0 0 0 0 0 0 0 0 503 0 0 0 0 0 0 0 0 0 0 743 0 0 0 0 0 0 0 0 0 0 0 0 765 0 0 0 0 0 0 0 0 0 0 0 0 0 0 0 0 0 0 0 0 0 0 0 619 0 0 0 0 0 0 0 0 0 349 0 0 0 0 0 0 0 0 0 0 0 0 0 0 0 0 0 781 0 0 816 0 0 0 0 0 0 0 0 0 0 0 0 0 501 0 0 0 0 0 0 0 0 0 0 0 0 0 0 590 0 0 0 0 0 0 0 0 0 0 0 0 0 0 0 0 0 948 0 0 0 0 0 0 0 0 894 0 0 0 0 0 0 0 0 0 0 0 917 0 0 0 0 0 0 0 0 0 0 0 0 0 0 0 0 0 0 0 0 0 0 0 0 0 0 768 0 0 0 0 0 0 0 0 0 0 0 862 0 0 0 0 0 0 0 0 0 0 0 991 733 0 0 0 0 0 0 896 995 0 0 0 0 0 0 0 0 0 0 0 929 0 0 0 0 0 0 0 0 0 0 0 0 0 0 0 0 0 0 0 0 0 0 715 995 0 0 0 0 0 0 0 0 456 0 0 0 0 0 0 0 0 0 0 0 0 0 0 0 0 0 0 0 0 0 0 0 0 454 0 0 0 0 0 0 0 0 0 0 0 0 0 0 999 0 0 0 0 0 0 0 0 995 0 0 0 0 0 0 0 0 0 991 838 0 734 0 0 0 0 0 0 0 0 0 0 808 0 0 0 0 0 0 0 0 870 828 0 0 0 0 0 0 0 0 0 737 0 0 0 0 0 0 0 991 0 0 0 945 0 0 0 983 0 0 0 0 0 0 0 0 0 0 0 0 0 0 0 0 0 637 0 0 991 0 0 921 0 0 0 0 0 0 0 0 0 0 0 824 0 0 533 0 0 0 0 0 0 0 0 0 0 0 0 0 0 0 0 0 0 0 0 0 0 789 0 0 0 0 0 0 0 0 0 0 0 0 0 626 0 0 0 0 526 0 987 0 0 983 0 0 0 0 0 987 0 0 0 0 0 0 0 0 564 0 976 983 0 0 0 0 0 0 0 0 0 0 581 0 0 991 0 0 0 0 0 0 0 0 0 0 0 0 0 960 0 0 0 0 0 0 0 0 0 0 0 0 0 0 0 0 805 0 0 513 0 0 0 0 0 0 0 0 0 0 991 0 0 0 556 744 0 0 424 0 0 0 534 0 0 0 0 0 983 0 0 0 0 743 0 0 0 0 0 0 0 0 0 0 0 991 0 0 0 0 0 0 983 0 0 0 0 0 0 991 0 0 0 995 0 0 492 0 0 0 0 0 0 0 0 0 0 0 0 0 0 0 964 0 0 0 0 0 0 987 0 0 0 0 0 0 782 0 0 0 0 0 0 0 0 0 0 0 0 0 991 0 812 0 0 0 0 0 0 0 0 0 0 0 0 0 0 0 0 0 0 0 0 0 0 0 0 0 0 0 0 0 0 0 0 0 983 983 0 0 0 0 529 0 0 0 0 0 0 0 0 0 0 0 0 797 0 0 0 0 0 0 0 0 0 0 987 0 0 0 0 0 0 0 983 0 0 0 0 0 0 0 0 0 0 0 0 0 0 0 0 0 0 0 0 0 0 0 0 0 0 0 0 0 999 0 0 0 0 0 983 0 0 0 0 0 0
1 0 0 0 0 0 0 0 0 0 0 0 0 0 0 995 976 0 0 0 0 0 0 0 0 0 0 0 0 0 0 0 0 0 0 0 0 0 0 0 983 0 0 918 718 0 0 0 0 0 739 0 0 0 0 0 804 0 0 0 0 0 0 0 0 0 0 0 0 0 0 0 0 948 0 0 0 0 0 0 0 0 0 0 0 0 0 0 0 0 0 0 0 0 0 0 0 0 0 0 0 0 0 0 0 995 0 0 0 0 0 0 0 0 0 0 0 0 991 0 0 0 0 0 0 0 0 0 0 0 0 0 0 0 0 0 968 0 0 0 0 976 0 0 0 0 0 0 983 0 0 0 0 0 720 0 0 0 0 0 0 0 0 0 0 0 0 0 0 501 0 0 0 0 0 0 0 0 0 0 0 0 0 0 0 0 686 0 0 0 0 0 0 0 0 0 0 0 0 980 976 0 0 0 976 0 0 824 0 983 991 0 0 0 0 0 0 0 0 0 0 0 0 565 0 0 0 0 0 0 0 0 0 0 0 0 0 0 0 0 0 0 0 0 0 0 0 0 0 0 940 0 0 0 0 999 0 0 0 472 0 0 0 0 0 991 0 0 0 0 0 0 0 545 991 0 0 0 983 0 0 0 0 0 0 0 0 0 857 0 0 0 0 0 0 0 0 0 0 0 0 0 0 0 0 0 0 0 0 0 0 983 0 408 0 0 538 0 0 552 346 0 0 0 0 0 0 0 0 0 0 0 0 486 803 835 0 0 0 0 0 0 0 0 0 0 0 0 0 995 660 0 0 0 0 0 0 0 0 0 0 0 0 964 0 0 0 0 0 0 711 0 0 0 0 976 0 0 0 0 0 0 0 0 983 0 925 0 0 0 0 0 0 0 0 812 0 0 0 0 0 0 0 0 0 0 0 0 0 0 0 0 0 0 0 0 0 758 0 0 0 0 0 0 0 793 0 0 0 0 0 0 0 0 0 0 0 0 0 0 0 0 0 0 0 0 0 0 0 0 0 0 0 0 0 0 0 0 0 0 0 0 0 0 0 0 0 0 770 0 0 0 0 0 0 0 0 0 0 0 0 0 0 0 409 0 0 0 0 0 0 0 0 0 0 0 0 0 481 0 0 0 523 0 991 0 0 0 0 0 0 0 0 0 0 0 0 707 0 0 0 0 0 0 0 0 0 0 0 0 0 991 0 0 0 976 0 0 0 0 0 0 0 0 0 0 0 0 0 991 0 645 0 918 0 0 0 0 0 0 0 0 0 0 852 0 0 0 0 0 932 0 0 0 0 0 0 0 0 0 0 0 0 0 0 0 0 995 0 0 0 0 0 0 0 0 552 0 0 0 0 0 0 0 999 944 0 0 0 0 0 0 0 0 0 0 0 0 0 0 0 0 0 0 0 0 0 0 0 0 979 0 0 983 0 0 0 0 0 0 0 0 0 0 0 0 0 0 0 0 0 0 0 0 0 0 0 0 0 0 991 521 0 0 0 0 0 991 0 0 0 0 0 0 0 0 0 0 0 991 0 0 703 0 0 0 0 0 0 0 0 987 0 0 0 0 0 0 0 0 0 0 0 0 640 509 0 0 0 0 0 0 987 0 0 0 0 0 0 0 0 0 0 0 0 948 0 0 0 0 0 0 0 0 0 0 0 0 0 0 0 0 0 0 741 0 976 0 0 0 0 0 0 0 735 0 0 0 0 0 0 0 0 0 0 0 991 0 0 0 0 855 558 0 0 0 0 0 0 0 0 0 0 0 0 0 0 0 0 0 0 0 0 0 0 0 0 991 0 0 0 0 0 0 0 0 0 0 913 0 0 0 976 0 0 0 0 0 636 801 0 749 0 0 0 0 0 0 0 0 0 0 0 987 0 0 0 0 0 0 906 0 0 0 0 0 0 0 0 0 503 0 991 0 0 0 0 0 0 0 0 529 0 0 0 0 0 0 0 0 0 0 0 0 0 0 0 0 0 0 0 0 0 0 0 0 0 0 0 0 0 0 0 0 0 0 0 805 0 0 0 0 0 0 0 0 0 0 0 0 0 0 0 0 0 0 0 0 0 0 0 671 0 644 995 0 991 0 0 0 0 0 983 0 0 0 0 0 0 0 0 0 667 574 0 0 0 0 0 0 839 0 0 0 0 0 0 0 0 0 0 0 0 867 473 0 0 0 0 0 0 553 0 0 0 892 0 0 976 0 0 0 710 976 0 0 0 0 0 983 718 0 646 0 0 0 0 0 0 0 0 0 0 0 0 0 0 309 0 0 0 0 0 983 976 0 0 791 0 0 0 0 0 0 0 0 0 0 823 0 0 0 0 0 0 0 0 0 0 0 0 0 0 0 0 0 601 0 0 0 0 0 0 0 0 0 0 0 0 0 0 0 0 0 0 0 0 0 0 0 0 0 0 0 0 0 0 0 711 0 519 0 0 0 0 0 0 0 0 0 0 0 0 0 941 0 0 0 983 0 968 0 0 0 0 749 0 0 0 0 0 0 0 0 0 0 0 0 0 0 987 0 0 0 0 547 0 0 0 0 789 0 0 0 932 0 0 0 0 0 0 0 0 0 0 0 0 0 0 0 995 0 0 0 0 0 0 0 0 0 0 0 0 0 0 0 0 0 0 0 0 0 0 0 582 0 0 0 0 0 0 0 0 0 0 0 0 0 0 0 0 0 0 0 706 0 0 0 0 0 0 0 0 0 0 0 987 0 0 0 0 0 0 0 0 0 0 0 0 0 0 0 0 0 0 0 0 0 0 0 0 0 0 0 0 0 0 991 0 0 0 995 830 0 0 0 0 0 0 0 0 0 0 370 0 0 0 0 895 0 0 0 0 0 0 0 968 0 0 0 0 359 0 0 0 0 0 0 0 0 0 0 0 0 0 0 0 859 0 0 0 0 0 0 0 0 0 0 0 0 0 0 0 0 0 0 708 0 0 0 0 0 0 0 0 0 0 911 0 0 0 0 0 0 0 0 0 0 0 0 0 0 0 0 0 0 0 0 0 0 0 838 0 738 0 0 0 0 0 0 0 0 0 0 0 0 552 0 0 0 0 0 0 0 0 0 0 0 0 0 0 0 0 503 0 0 0 0 0 0 0 0 0 0 0 0 0 571 0 0 0 0 995 0 0 0 0 0 0 0 0 0 0 0 0 0 0 0 0 0 0 0 0 0 0 425 983 0 0 850 0 0 0 0 0 0 0 0 0 991 0 0 0 0 0 0 0 0 983 0 0 0 0 0 0 991 0 0 0 0 0 0 0 0 0 0 0 0 0 0 835 0 0 0 0 0 0 0 0 0 0 0 0 991 0 0 0 0 0 0 0 0 0 0 0 0 0 463 0 0 0 0 0 0 0 0 0 0 0 0 0 0 0 679 0 0 0 0 0 0 0 0 0 987 0 0 0 0 666 0 707 0 0 0 0 0 980 0 0 0 0 0 496 0 0 0 0 0 0 0 0 0 0 0 0 0 0 0 0 0 0 991 0 0 0 505 0 0 956 0 0 0 0 0 0 0 0 0 991 0 983 0 0 0 0 0 458 0 0 0 0 995 0 0 0 0 754 0 0 0 0 542 0 0 0 0 0 0 0 0 0 0 0 0 0 0 0 0 0 0 0 0 0 0 0 0 0 0 480 0 0 0 0 0 0 0 0 0 0 0 0 0 0 0 0 987 0 0 0 0 0 0 0 0 0 0 839 550 0 0 0 0 0 0 0 0 0 0 0 0 0 0 0 0 0 0 0 0 0 0 0 0 0 0 0 0 844 0 0 0 505 0 0 0 0 0 0 0 0 0 0 0 0 0 0 0 917 0 0 0 0 0 0 0 0 0 0 0 0 968 0 0 0 0 0 0 0 0 0 0 0 0 0 0 0 818 0 0 0 0 0 0 0 0 0 0 0 0 0 0 976 0 0 0 0 0 0 0 0 0 0 0 817 0 749 0 0 0 0 0 0 0 0 0 0 0 0 0 0 0 0 0 0 0 0 0 0 0 0 0 0 0 0 0 0 0 0 0 0 0 819 0 0 0 709 0 0 0 0 0 0 0 0 991 0 0 991 0 0 0 0 0 0 0 0 0 0 0 0 0 0 0 0 0 0 0 0 0 0 0 0 0 0 0 0 0 0 0 0 980 0 0 0 0 0 0 0 0 0 0 0 0 0 0 0 0 0 0 991 0 0 0 0 0 0 0 0 0 0 0 0 0 0 983 0 0 0 0 0 410 0 0 0 0 0 0 0 0 0 0 0 0 0 0 0 0 0 0 0 0 999 0 0 0 0 0 0 0 0 0 0 0 0 0 0 0 0 0 0 0 0 0 0 0 0 0 0 0 0 0 0 0 999 0 0 0 0 964 0 0 851 0 0 0 543 0 0 0 0 878 976 0 0 348 0 976 0 0 0 0 0 0 0 0 0 0 0 0 0 839 0 0 0 0 0 0 0 0 0 0 0 995 0 0 0 0 0 0 0 0 0 0 0 717 0 0 0 0 0 0 0 0 0 0 0 0 0 917 0 0 0 0 0 0 0 0 0 0 0 0 0 0 0 0 0 0 0 0 0 0 0 0 0 0 0 0 0 0 0 0 619 0 0 0 659 752 0 0 0 490 0 0 729 0 791 0 0 0 0 0 0 0 396 976 0 991 0 0 0 0 0 0 991 976 0 0 0 0 0 0 0 0 0 0 0 0 0 0 0 0 0 0 0 0 0 0 0 748 0 0 827 0 0 0 0 0 0 0 0 0 0 0 0 0 0 0 0 0 0 830 0 0 0 0 0 0 492 0 0 0 0 687 0 0 0 0 0 0 0 0 0 0 0 0 0 0 0 0 0 0 0 0 0 0 0 0 0 0 0 0 0 636 0 0 0 0 0 0 0 0 905 0 0 0 0 0 0 0 0 0 0 0 0 0 0 0 0 0 0 0 0 0 0 0 0 0 0 0 0 0 0 0 877 0 0 0 0 0 0 0 0 0 0 0 0 0 0 0 753 983 0 995 0 0 0 0 0 0 652 0 0 983 0 0 0 0 0 0 0 0 0 0 0 0 0 0 0 0 0 0 910 0 0 0 0 0 0 0 0 0 0 0 0 0 0 0 0 0 0 0 0 0 0 0 0 0 0 0 0 0 0 0 910 0 0 0 0 0 0 0 0 0 0 0 0 0 0 0 0 0 0 0 0 0 0 0 815 0 0 0 0 748 0 0 0 991 0 0 0 0 0 0 0 945 0 0 0 983 0 0 0 0 0 0 878 0 0 0 0 0 0 0 0 0 0 0 0 0 0 0 0 0 0 0 0 0 0 0 0 0 995 0 0 0 0 0 0 901 0 0 0 0 0 0 0 0 764 0 0 0 0 0 0 0 0 0 649 0 0 0 0 863 0 0 798 0 0 0 0 0 0 0 0 0 0 0 0 987 0 0 0 983 0 0 0 0 0 0 0 976 0 0 0 0 0 0 0 0 0 0 0 0 0 0 0 0 0 0 995 0 0 0 0 840 519 0 0 0 0 0 0 0 0 0 0 0 0 0 0 0 0 0 0 0 0 0 929 0 0 0 0 0 0 878 0 0 0 0 0 0 0 0 0 0 0 0 0 0 0 0 0 446 0 0 0 0 0 0 0 0 0 0 0 0 0 0 460 0 0 0 0 0 0 0 0 0 0 0 0 991 0 0 0 0 0 0 0 0 0 0 0 0 0 0 0 0 0 0 0 0 0 0 0 0 0 0 0 862 0 0 0 0 0 0 976 0 0 0 0 0 0 0 0 0 0 0 0 0 0 0 0 0 0 0 0 0 0 0 0 0 0 0 0 0 0 0 0 0 0 0 0 940 0 0 0 0 0 0 0 0 0 0 0 0 0 0 983 0 0 0 0 0 0 0 0 0 0 0 0 0 0 0 0 983 0 684 968 0 0 0 0 0 0 0 0 0 0 0 0 0 0 0 0 0 980 0 0 0 0 0 0 0 0 0 0 0 0 0 0 0 987 0 0 0 497 0 0 0 0 0 0 0 0 0 0 0 348 0 0 0 0 0 0 0 0 0 0 0 0 0 0 0 0 0 0 0 0 0 0 991 0 0 987 0 0 0 0 0 0 0 0 0 0 0 0 0 0 0 0 0 0 0 0 0 0 0 0 0 0 0 0 976 0 0 0 0 0 0 0 757 516 0 0 0 0 0 0 0 0 980 0 0 0 0 0 0 894 0 0 778 0 0 0 0 0 0 0 0 0 0 0 0 0 0 0 0 0 0 0 0 0 0 622 0 0 0 0 0 0 0 718 0 0 0 0 0 0 0 0 735 0 0 0 0 0 0 0 0 0 0 847 0 0 0 0 839 0 0 0 0 0 0 0 737 0 0 0 0 0 0 521 0 0 0 0 0 0 0 766 0 976 0 0 0 0 0 0 0 0 0 0 0 0 882 0 0 0 0 0 0 0 0 0 0 0 0 855 0 0 0 0 0 0 0 0 0 0 0 0 0 0 0 0 983 0 0 0 0 0 0 949 0 0 507 0 0 0 0 530 0 0 0 0 0 869 0 0 0 0 0 0 0 0 0 0 801 0 0 0 0 0 0 0 0 0 0 0 0 0 0 871 0 0 0 0 0 0 0 0 0 0 0 0 0 0 0 0 0 0 710 0 0 0 0 0 0 0 0 0 0 0 0 0 0 757 0 0 0 0 0 0 730 847 0 0 0 0 0 0 0 0 0 627 847 0 0 0 0 911 0 0 0 0 0 0 0 0 0 0 0 0 0 0 0 0 0 0 0 0 0 0 585 0 0 0 0 831 0 0 0 0 0 0 0 855 0 0 0 0 796 0 0 0 0 0 0 0 629 0 0 0 0 439 0 0 0 0 0 0 0 0 0 0 0 0 539 0 0 0 0 0 0 0 0 0 661 0 0 0 0 0 0 0 0 0 972 0 983 0 0 0 0 0 0 827 995 0 0 0 0 0 0 0 0 0 0 0 0 0 0 0 0 0 940 0 653 0 0 0 0 0 0 0 0 0 0 0 0 0 0 0 987 0 0 0 0 0 0 0 0 852 0 0 0 0 0 987 0 0 0 0 0 0 0 0 0 0 0 0 0 0 0 0 0 0 0 0 987 0 0 0 0 0 0 0 0 991 0 0 0 0 0 0 0 0 0 0 0 0 0 0 0 0 0 0 0 0 0 0 0 995 0 0 0 0 0 0 0 0 0 0 0 0 0 0 0 0 0 0 0 0 0 0 0 0 0 0 0 0 0 0 0 0 0 0 0 264 0 0 0 0 0 0 0 0 0 0 0 0 0 0 0 501 0 0 678 0 0 0 0 0 0 0 0 706 0 0 0 0 0 0 0 0 0 469 0 0 0 0 0 0 0 0 0 0 0 0 0 0 0 0 0 0 0 0 0 0 0 0 0 0 0 0 0 0 0 0 0 0 0 0 0 0 0 0 0 0 0 0 0 0 0 0 650 0 0 0 0 0 0 0 0 0 0 983 693 968 0 0 0 0 0 0 0 0 0 0 656 0 0 0 0 0 0 0 0 0 0 995 0 991 0 0 0 505 0 0 0 0 0 0 0 0 0 0 0 995 753 0 0 0 0 0 0 0 0 0 0 0 0 0 0 0 0 0 0 905 0 0 0 0 718 0 0 0 0 0 0 0 0 0 0 0 0 0 0 0 0 0 0 0 0 0 0 991 0 0 0 0 0 0 0 0 0 0 0 0 0 0 758 0 0 0 0 823 479 0 0 0 0 0 0 0 0 0 731 0 611 0 0 0 0 0 0 629 0 0 0 0 0 0 0 0 0 909 0 0 0 0 0 976 839 0 0 0 0 991 0 0 976 995 0 0 0 0 0 0 0 0 0 0 0 0 0 0 0 491 0 0 0 0 0 0 0 0 446 0 0 0 0 0 0 0 0 929 0 0 705 0 0 0 0 0 0 0 0 0 0 0 0 991 0 0 0 0 0 0 0 0 0 0 0 0 0 0 0 0 0 0 0 0 0 0 0 983 0 976 0 0 0 0 0 0 0 0 0 0 0 0 0 510 0 0 0 0 0 666 983 0 870 0 0 0 0 0 0 0 0 0 0 0 0 0 0 0 0 0 0 0 0 0 0 0 0 0 0 995 0 0 0 0 0 440 0 0 0 0 0 0 0 0 0 0 0 0 0 0 0 0 976 0 0 0 0 0 0 983 0 0 991 0 0 0 0 0 0 0 937 0 0 0 0 0 0 0 0 0 0 0 0 0 0 0 0 0 0 0 0 0 0 0 0 0 0 0 0 0 983 0 0 0 0 593 816 995 0 0 0 0 0 0 0 0 0 0 0 0 0 0 0 0 0 0 0 0 0 0 0 0 0 0 0 0 0 0 0 0 0 0 0 0 0 0 0 0 0 0 0 0 0 0 0 0 0 0 0 0 0 0 764 0 0 0 0 0 0 0 0 801 0 0 0 545 0 0 0 0 0 0 0 0 956 0 991 0 0 0 448 0 0 0 0 0 0 0 0 0 0 0 0 0 0 0 0 0 0 0 0 0 0 0 0 749 0 902 0 0 0 0 0 0 0 0 0 0 777 0 0 0 0 0 0 0 0 770 0 0 0 0 0 0 0 991 0 0 0 0 913 0 617 782 0 995 0 0 0 0 0 0 0 0 0 0 0 0 0 0 0 0 0 0 0 0 0 0 0 0 0 0 0 0 0 0 0 0 0 0 0 0 0 460 0 541 0 0 0 0 0 0 0 0 0 0 0 0 748 870 0 901 0 0 752 0 0 0 0 0 0 0 0 976 0 0 0 0 0 0 0 0 0 0 588 0 0 0 0 0 0 0 710 0 0 0 0 0 0 945 0 0 0 0 0 0 0 0 0 0 0 0 0 0 0 0 0 0 0 0 0 0 0 0 0 0 0 0 0 0 0 0 995 0 0 655 0 0 0 0 0 0 0 0 0 0 0 0 0 0 0 636 0 0 0 0 980 0 0 0 0 0 983 0 0 0 0 760 0 0 0 0 0 0 0 0 0 0 0 0 0 0 0 0 0 0 0 0 0 0 0 0 0 0 0 0 0 0 995 964 0 995 991 0 0 0 0 0 490 0 0 0 0 0 0 0 898 0 0 0 983 0 0 0 0 0 0 0 0 0 0 0 0 0 0 0 0 0 0 0 0 0 0 0 0 0 0 0 0 0 0 0 0 0 513 0 0 0 0 0 0 0 976 0 0 0 0 0 0 0 0 0 0 0 0 0 0 0 905 0 0 670 0 0 0 0 0 0 0 0 0 976 0 0 0 0 0 0 0 0 0 0 0 0 0 0 0 0 0 0 0 0 0 0 0 0 0 0 503 0 634 0 0 0 624 0 0 921 0 0 770 0 823 0 833 0 0 0 0 0 0 0 0 0 890 940 0 0 0 0 0 0 0 0 0 0 979 0 0 0 0 0 0 991 0 0 0 0 995 0 0 0 0 0 0 0 0 0 0 0 0 0 0 0 0 0 0 0 0 0 0 995 0 0 0 0 0 0 0 0 0 0 0 0 921 666 0 0 878 0 0 0 0 0 983 0 788 0 0 545 0 0 0 0 0 0 0 0 0 0 0 0 0 0 0 0 0 0 0 0 0 0 0 0 0 0 0 948 0 0 0 0 0 0 0 0 964 0 0 0 0 0 628 0 0 0 0 0 0 0 0 0 0 0 0 0 0 0 0 0 0 0 0 0 0 0 0 0 0 0 0 0 0 0 0 0 0 870 991 0 0 0 0 0 0 0 0 0 0 0 0 0 0 0 0 0 0 0 0 0 0 0 0 0 0 0 0 905 0 275 0 0 0 0 0 0 0 0 0 0 786 0 0 0 0 0 0 0 995 0 0 995 0 0 0 0 0 0 0 956 0 0 0 0 0 0 0 0 0 0 0 0 0 0 0 0 0 0 0 0 0 636 0 0 0 0 0 976 0 0 0 0 0 0 0 0 0 0 0 0 0 0 0 0 0 0 0 0 0 0 0 0 0 0 0 0 0 0 0 674 0 976 0 0 0 0 0 0 0 0 0 0 0 0 0 0 0 0 0 556 827 0 0 0 0 0 0 0 756 0 0 0 0 0 0 0 0 0 0 0 0 0 983 0 0 0 0 0 0 0 0 853 0 0 0 0 0 0 0 0 0 0 0 0 0 0 980 0 0 0 0 0 0 515 0 0 0 0 0 505 0 991 0 0 0 608 0 0 0 0 0 0 0 0 0 0 0 0 0 0 0 0 0 0 0 0 0 0 0 0 941 0 0 0 976 0 0 0 0 0 0 0 0 0 885 0 0 0 0 0 0 0 0 991 0 940 0 0 0 0 0 453 0 0 0 0 0 968 0 0 0 0 0 0 0 0 0 0 0 0 0 0 0 0 0 945 393 0 0 0 991 0 0 0 0 0 0 0 0 0 0 0 972 0 0 0 0 0 0 0 0 742 0 0 0 0 0 0 0 0 0 0 0 0 0 0 0 0 0 0 0 0 0 0 0 0 0 0 0 987 0 0 0 0 0 0 0 0 0 0 0 0 0 0 0 0 0 0 0 0 0 0 0 0 0 0 0 0 0 0 780 0 0 0 0 0 0 976 0 0 0 0 0 0 0 0 0 0 0 0 0 748 0 0 0 0 0 859 0 0 0 0 0 0 0 0 0 0 0 649 0 0 0 0 0 0 0 0 0 0 0 0 0 0 0 0 0 0 0 585 0 0 0 0 0 0 0 0 0 0 0 0 0 0 0 0 0 812 881 0 0 0 0 0 0 0 0 778 0 0 0 0 0 0 0 0 0 0 839 0 0 0 0 0 0 0 0 0 0 0 560 0 0 0 0 910 624 0 0 0 0 0 0 0 0 0 0 0 0 0 0 0 757 0 0 0 0 0 0 0 0 0 0 0 968 0 0 0 952 0 0 0 0 929 0 0 0 0 0 0 0 0 0 881 0 0 0 0 0 0 0 0 987 0 948 0 0 256 0 0 0 0 0 0 0 0 0 687 0 0 0 0 0 0 0 0 0 0 0 0 0 0 0 0 0 0 0 0 0 0 0 0 812 0 0 0 0 0 0 0 0 0 0 0 0 0 0 0 0 0 0 0 0 0 0 0 0 0 639 0 995 0 0 0 0 0 0 0 0 0 0 0 0 964 0 0 0 0 0 0 309 855 0 0 0 0 0 0 0 0 842 0 0 0 0 983 0 0 0 0 0 0 0 0 0 0 0 0 0 0 987 991 0 0 0 0 0 541 0 0 945 0 0 0
1 0 0 991 0 0 0 0 0 0 0 0 0 991 868 995 0 0 0 0 0 844 0 0 0 0 991 0 0 0 0 0 0 0 0 0 0 0 0 834 0 0 0 681 723 719 0 0 0 0 0 0 0 0 892 0 0 0 0 627 0 0 0 0 0 0 0 529 0 0 750 0 0 0 0 0 0 0 983 0 0 987 0 519 0 0 0 0 0 0 0 777 0 0 835 0 0 0 0 0 0 0 0 0 0 0 0 991 0 0 0 0 0 0 0 552 0 0 591 0 0 995 0 687 0 0 0 0 624 0 0 0 0 0 0 0 863 0 0 0 0 0 0 0 0 0 0 812 0 0 0 750 0 0 0 0 0 0 0 0 0 0 940 0 0 0 0 0 569 0 945 976 0 0 0 558 0 0 0 0 273 501 0 0 0 0 0 0 0 0 0 0 0 0 0 0 0 0 0 0 0 0 0 0 0 0 0 0 0 753 591 0 0 0 0 0 0 484 0 999 0 0 0 0 0 0 0 816 0 0 589 0 562 0 0 0 0 0 0 0 0 0 0 0 0 0 0 0 0 0 839 0 0 0 0 0 0 0 641 0 0 0 0 0 0 0 0 0 0 0 940 0 0 0 790 0 0 987 0 0 0 0 819 0 0 0 0 0 675 991 0 0 593 0 0 983 0 0 0 0 0 0 764 0 0 0 0 0 0 0 0 980 0 991 0 0 991 0 0 0 991 0 0 0 0 0 0 0 0 0 976 0 0 0 991 0 0 0 0 0 0 0 0 0 0 0 0 0 0 0 0 0 0 592 0 0 0 0 0 0 999 0 0 0 0 0 531 0 0 0 0 0 0 991 0 0 0 0 0 0 0 0 0 0 0 0 0 0 0 0 630 0 0 0 0 0 0 0 0 0 589 0 972 0 0 0 0 0 0 0 0 0 0 0 0 0 0 0 0 0 917 0 0 0 0 0 0 546 0 987 0 0 0 0 0 0 0 0 0 0 0 0 0 0 0 0 0 0 0 0 0 0 687 0 0 0 0 0 0 0 0 0 0 0 0 0 0 0 0 617 0 0 0 0 0 0 0 0 385 0 0 0 0 0 582 0 0 558 995 0 379 0 0 0 0 995 0 0 816 0 882 0 0 0 0 0 0 0 0 925 589 0 0 0 0 309 0 0 0 995 0 0 0 979 0 0 0 0 0 0 0 699 0 0 0 0 0 465 0 507 0 0 0 0 0 0 0 0 0 0 501 684 0 0 991 0 0 0 0 0 0 0 0 0 0 0 0 0 0 0 0 0 675 0 0 0 593 0 0 0 0 0 0 0 0 0 0 995 0 0 0 0 0 835 686 0 550 0 0 0 0 0 0 0 0 842 0 423 0 0 991 0 0 0 0 0 0 976 0 995 0 0 983 0 878 0 0 0 0 0 0 0 0 948 813 0 0 0 991 0 0 0 0 940 0 0 0 0 0 0 0 0 0 0 545 0 0 0 0 0 0 768 0 0 0 0 0 531 0 816 0 0 0 687 823 0 0 0 757 0 0 0 617 0 0 0 0 0 0 0 0 0 0 0 0 0 0 0 0 0 0 414 0 0 983 0 0 0 0 0 0 0 0 0 0 0 983 0 0 0 0 0 991 0 0 991 607 995 0 0 0 0 0 0 0 0 0 0 0 0 0 0 0 0 0 0 0 546 0 0 0 0 0 0 0 0 0 0 0 0 0 0 0 0 521 761 0 0 0 0 0 0 980 0 0 0 0 0 0 0 0 0 0 0 0 0 995 0 0 0 0 0 0 991 0 462 0 0 0 0 0 0 0 0 0 0 0 0 0 714 0 0 0 0 991 0 666 0 0 0 0 964 0 0 0 0 0 0 0 0 0 968 0 541 0 0 0 627 815 0 0 722 0 0 0 0 0 976 0 0 991 0 816 987 0 675 0 843 0 0 991 0 704 0 0 0 0 0 0 649 0 0 991 481 0 0 0 0 937 991 0 0 0 0 0 0 0 0 0 0 0 0 0 0 0 0 0 0 940 0 0 0 0 0 0 0 983 991 789 0 0 0 776 0 0 0 619 0 0 0 0 855 0 794 995 0 991 0 0 0 0 0 898 0 0 0 0 0 0 0 0 0 991 0 0 0 0 591 515 0 991 730 0 987 0 0 0 0 0 0 0 667 0 0 0 0 909 0 0 0 0 0 0 0 0 0 0 549 714 0 0 0 991 0 0 0 0 505 0 0 723 0 695 0 0 0 0 0 0 0 0 0 0 0 0 0 0 991 0 0 0 0 0 0 0 687 0 0 0 0 0 0 0 0 0 0 0 987 0 0 0 0 0 0 940 0 0 0 0 803 281 0 0 991 0 0 0 0 991 0 0 530 0 0 0 983 0 0 0 976 0 0 0 0 0 0 0 450 0 0 0 0 0 0 722 0 0 0 642 851 765 0 0 0 0 0 0 0 0 0 0 933 0 0 0 0 0 0 0 0 476 0 0 0 0 0 0 0 0 0 0 0 0 515 0 0 340 0 0 558 0 0 0 0 0 0 0 566 0 881 449 0 387 0 0 995 0 0 991 0 0 0 0 0 0 0 761 0 0 0 995 0 0 0 0 0 835 0 0 0 0 678 0 0 0 0 0 0 0 0 0 0 0 0 0 0 0 0 0 0 0 940 0 756 995 765 0 761 0 991 0 0 0 0 0 0 0 0 0 0 0 0 0 0 0 675 0 0 0 0 0 0 546 0 0 0 0 0 0 0 0 0 0 0 968 0 0 0 0 0 0 819 0 0 738 0 0 991 679 0 0 964 0 0 0 0 944 983 348 831 0 0 995 0 0 0 0 0 675 0 0 0 0 0 0 0 675 0 0 0 0 0 0 0 0 0 0 0 0 0 0 0 0 0 0 0 0 839 0 0 839 0 0 0 0 0 0 0 0 0 0 0 0 0 983 0 0 0 0 0 0 0 0 0 0 0 0 0 0 0 983 0 0 0 484 0 0 940 0 0 0 0 0 831 0 0 0 0 0 0 777 0 0 983 0 0 0 0 689 0 0 940 613 0 0 0 991 0 0 0 0 0 0 0 0 878 0 0 0 0 0 0 987 991 0 0 593 991 0 991 0 0 0 0 0 0 675 0 0 0 0 0 983 0 0 0 0 0 0 0 0 0 0 0 0 0 0 0 584 0 0 0 0 0 0 0 0 0 0 995 0 0 0 0 0 0 991 0 0 991 995 0 0 0 0 0 0 0 0 991 700 0 0 0 808 983 0 0 0 0 0 0 0 0 0 0 0 0 0 627 661 0 0 593 0 0 995 0 0 0 0 0 991 0 0 0 608 0 0 0 0 0 987 826 0 983 0 0 0 0 0 0 0 0 0 0 0 0 855 0 0 0 515 652 0 0 0 316 0 0 0 0 0 0 0 0 629 0 821 0 0 0 0 0 991 0 910 0 0 0 0 839 0 0 0 0 0 0 0 0 0 0 0 0 0 0 0 0 0 788 0 991 0 0 0 995 0 0 0 0 991 882 0 0 0 519 0 0 0 0 0 0 0 0 0 0 0 0 0 0 0 733 0 0 0 0 890 0 0 0 0 991 675 0 0 788 0 0 0 727 991 0 0 0 409 0 0 0 995 0 544 858 0 0 0 0 0 0 765 487 991 0 0 0 0 0 0 0 0 0 0 0 0 991 0 0 0 0 0 569 0 690 0 0 843 0 991 446 0 0 0 991 0 878 0 0 0 0 0 0 0 0 0 0 0 583 0 0 0 0 0 0 0 0 0 0 0 0 0 0 769 991 0 0 0 0 0 0 976 0 0 991 0 0 0 0 531 0 0 0 0 514 0 0 0 0 0 0 619 0 0 0 0 0 0 0 0 0 0 0 0 0 0 0 0 0 0 0 0 0 0 859 0 0 0 0 0 0 0 0 0 0 516 0 0 0 0 987 0 0 0 0 934 0 816 0 995 0 0 0 0 757 589 0 0 0 0 0 0 0 0 0 0 0 925 0 0 368 0 0 0 0 0 0 470 0 0 0 0 0 0 0 0 0 0 991 0 0 0 519 0 0 0 0 0 788 0 0 0 0 979 0 0 0 991 0 0 0 0 0 0 0 722 0 0 0 0 0 0 0 0 0 0 0 0 991 0 0 455 0 0 0 0 0 776 0 0 0 823 0 976 0 0 0 558 0 531 0 0 0 0 0 0 0 761 0 0 0 0 0 0 816 0 913 0 0 0 983 0 816 0 558 991 0 761 0 0 372 0 0 0 0 455 0 995 0 0 0 0 0 0 0 0 0 534 0 0 0 0 0 0 0 521 0 627 683 0 0 0 0 0 0 0 0 944 0 0 0 0 0 0 0 501 0 0 0 0 0 0 0 0 991 499 0 678 0 699 0 0 0 0 991 687 991 341 0 0 451 0 0 0 0 0 0 0 0 0 991 0 991 0 0 0 0 0 0 0 0 0 0 0 838 0 0 0 0 0 0 0 0 0 0 0 991 0 0 0 0 0 0 0 0 0 0 987 0 0 991 592 0 0 0 0 0 0 0 0 0 0 0 0 0 0 0 0 0 0 0 0 0 0 0 0 0 0 0 0 0 972 0 0 0 0 0 0 0 0 0 0 0 0 0 0 0 0 0 0 0 0 0 0 0 659 0 0 0 0 0 0 0 0 0 0 0 0 0 0 0 0 0 0 921 0 0 0 0 0 0 0 0 0 0 0 0 0 0 0 0 0 0 619 0 675 0 0 679 0 0 0 0 0 0 976 0 0 0 0 0 0 0 0 0 882 0 0 0 647 0 0 854 0 983 0 0 0 0 886 0 999 0 0 0 991 0 991 0 0 617 0 0 0 0 839 991 0 0 683 0 0 995 0 0 0 0 0 0 890 0 0 0 991 0 991 0 0 670 0 0 0 871 0 0 0 0 0 0 0 0 0 0 571 0 0 0 0 0 0 0 0 0 0 0 991 0 0 0 620 462 0 0 0 0 0 0 983 0 0 0 601 0 0 0 0 0 991 0 0 0 0 991 0 0 737 0 0 0 0 0 831 0 0 0 437 0 0 559 0 0 0 0 0 0 0 0 0 0 0 0 0 0 0 0 0 0 0 991 0 0 0 0 0 0 0 0 609 286 976 0 0 0 0 0 0 0 0 0 0 0 972 0 0 0 0 0 0 0 0 0 0 0 991 0 0 0 0 499 0 0 0 0 0 0 0 0 0 991 0 855 0 0 0 0 0 0 0 0 0 0 0 0 0 0 0 601 991 0 675 976 0 0 0 0 0 0 0 0 560 0 0 0 0 0 0 0 0 0 0 933 0 0 0 0 0 0 0 0 0 0 401 0 0 0 0 699 0 0 0 839 0 0 0 0 991 0 0 0 0 0 0 0 0 0 0 0 0 0 452 0 0 0 0 0 592 0 0 0 0 0 0 0 0 0 769 0 0 572 0 0 0 797 0 0 991 644 0 0 0 991 764 0 0 0 0 0 0 0 0 574 0 0 0 0 0 0 765 0 0 0 0 0 0 0 0 0 0 0 468 0 0 0 0 0 0 0 0 0 0 0 0 626 991 0 0 0 0 0 0 0 0 0 0 0 0 0 0 0 0 0 0 0 0 991 0 0 0 0 980 0 0 0 0 0 0 0 0 0 0 0 722 675 0 0 641 0 0 0 0 0 0 980 0 0 0 0 0 0 0 0 0 0 0 0 0 0 0 0 0 0 0 0 0 0 0 0 0 0 743 0 0 0 991 788 0 0 991 0 0 940 0 0 0 497 0 0 0 0 0 0 0 0 0 0 0 0 0 0 0 0 0 0 0 0 983 0 0 0 0 991 940 0 0 0 0 0 0 0 0 991 0 0 0 991 0 0 0 0 991 0 0 0 0 0 0 0 0 0 0 0 0 0 0 0 0 0 0 0 0 0 0 991 0 987 761 0 0 0 0 0 0 991 0 0 0 0 0 0 0 0 0 627 0 0 0 0 0 0 0 0 835 531 0 0 0 0 0 0 0 0 0 0 0 679 0 0 0 0 991 0 0 0 0 0 0 0 0 0 0 0 0 0 0 0 0 0 0 0 0 0 0 0 0 0 706 0 0 0 0 0 0 0 0 0 675 983 0 0 0 0 995 0 0 0 855 493 0 0 0 0 0 599 0 976 0 0 854 0 0 548 0 0 631 0 0 0 0 0 0 0 0 894 0 0 0 0 0 0 0 0 0 675 0 0 674 0 0 0 0 0 0 0 0 0 0 0 0 0 0 0 0 0 0 0 507 761 758 0 0 0 0 0 843 531 999 0 0 0 0 0 878 976 0 0 995 0 0 0 991 0 0 991 0 0 0 0 983 991 0 0 995 742 0 0 0 0 0 0 0 0 0 0 0 0 991 0 976 0 0 0 991 0 0 0 0 0 675 0 0 0 0 0 0 0 976 0 0 697 595 0 0 0 0 976 0 991 0 0 0 0 0 0 0 0 0 0 0 0 0 0 593 991 0 824 444 0 0 0 0 0 0 0 0 0 0 774 0 0 0 0 0 0 0 0 0 0 0 0 0 0 0 0 0 0 0 882 0 0 0 0 878 0 0 894 0 0 0 0 0 0 995 0 0 0 0 0 0 991 0 0 624 0 0 0 0 0 0 404 991 0 0 0 0 0 0 0 0 0 687 0 0 0 878 0 0 940 458 839 0 0 0 0 0 0 816 0 0 0 0 0 0 0 0 0 560 0 0 0 0 683 0 0 765 0 0 0 0 0 0 0 0 0 0 983 0 0 474 0 0 0 0 0 0 835 558 0 878 0 0 0 0 0 0 0 987 0 0 0 0 0 0 0 0 0 995 0 0 991 0 0 0 0 0 0 0 0 0 991 0 0 0 0 0 0 0 0 0 960 0 0 0 0 565 0 0 0 0 0 0 0 546 0 0 0 0 0 0 678 0 0 0 0 0 0 0 0 0 995 682 831 991 0 0 0 980 0 0 0 0 0 0 0 0 0 0 839 0 0 0 0 0 0 0 0 0 0 0 991 0 0 0 0 0 0 0 0 0 0 0 0 0 0 610 987 0 0 0 991 0 0 0 835 0 0 0 0 0 0 0 0 987 983 0 991 0 0 541 0 756 0 0 0 0 0 718 0 0 0 675 0 0 0 0 0 0 589 0 0 0 0 0 0 0 0 0 0 0 0 0 0 0 0 0 0 995 839 0 0 0 0 0 0 0 0 0 0 0 0 0 0 0 0 0 0 0 995 0 0 0 501 0 419 0 0 940 0 0 0 765 0 870 0 0 995 0 0 0 0 0 0 0 0 0 0 0 0 0 0 0 0 0 0 0 0 546 976 0 0 0 0 0 0 0 983 0 819 0 0 0 0 0 0 979 0 0 0 0 0 0 0 0 0 0 0 0 0 0 0 0 0 0 0 0 0 0 0 0 0 995 0 0 0 0 0 0 0 0 0 0 0 0 0 0 558 770 0 0 0 0 0 0 0 0 0 0 0 0 0 0 0 0 976 0 0 0 0 0 0 0 0 522 0 0 0 0 0 0 0 0 0 0 0 983 0 0 0 829 0 0 0 0 0 0 0 788 0 0 0 995 987 0 0 0 0 0 0 0 0 492 0 0 0 0 914 0 0 0 0 960 0 708 0 679 0 624 0 0 0 0 0 0 0 0 0 823 0 627 0 0 620 964 0 0 0 0 0 0 0 0 0 0 0 0 0 0 0 462 991 0 0 0 960 521 606 0 0 0 0 0 0 0 0 0 0 0 0 0 960 0 995 0 815 0 0 0 0 0 0 995 0 0 948 991 657 0 0 995 0 0 0 0 0 0 991 0 0 0 0 0 0 0 909 0 0 0 0 0 0 0 0 0 0 0 0 0 844 0 902 0 0 0 0 0 546 0 0 991 675 0 0 0 0 0 0 0 0 0 816 0 0 0 0 0 0 0 0 0 788 0 0 0 0 0 987 0 0 0 0 0 0 0 0 976 0 0 0 0 0 0 0 0 0 0 0 0 0 0 0 0 0 0 0 0 991 0 0 0 0 0 0 478 0 0 0 0 0 0 0 428 0 0 0 0 0 0 0 0 501 0 0 0 0 0 0 0 0 0 0 0 0 0 0 0 0 885 0 0 0 819 0 0 0 0 668 0 0 0 0 0 0 0 0 566 0 0 871 0 0 0 0 0 796 0 0 0 0 0 0 0 0 0 816 0 0 0 0 0 980 0 555 0 589 0 0 0 0 0 0 0 0 0 976 0 0 0 0 0 0 0 991 0 976 622 0 0 0 0 0 991 0 0 0 0 0 0 0 533 0 0 976 0 0 0 0 0 0 0 0 0 0 0 0 0 0 0 0 0 0 0 0 0 699 0 0 0 987 0 991 0 0 684 0 679 0 0 0 666 0 991 0 855 0 0 0 0 0 976 0 0 0 0 0 991 0 937 0 839 0 0 0 0 0 0 0 0 0 0 0 0 558 0 0 0 0 0 0 0 0 0 581 0 0 0 0 0 0 0 690 0 0 0 0 0 0 0 687 0 0 0 0 0 0 0 0 816 0 0 937 0 0 0 0 0 0 0 0 0 0 0 0 0 0 0 0 0 413 0 0 0 0 0 0 0 0 991 0 0 0 0 0 0 0 0 0 0 0 0 499 0 0 539 0 0 991 874 0 0 0 991 991 0 0 0 0 0 0 707 0 0 0 508 0 0 0 0 0 0 0 995 0 0 0 521 0 964 0 0 0 0 0 0 0 0 0 452 0 0 0 839 0 0 0 0 819 511 0 589 0 0 0 0 0 0 0 0 0 0 0 0 867 819 0 0 995 0 0 0 0 0 983 0 886 0 0 976 0 0 0 460 0 0 0 0 0 0 0 0 0 0 0 252 0 0 0 0 0 0 671 0 0 0 0 0 0 940 0 0 0 0 0 0 0 0 0 0 0 0 0 0 0 0 0 0 0 0 0 0 0 0 0 0 0 0 684 0 0 0 0 0 0 0 0 0 868 774 0 858 0 546 0 0 0 0 0 0 366 776 0 499 0 748 0 0 0 0 0 0 0 0 0 0 0 0 0 0 0 0 995 0 0 995 0 0 0 0 0 0 0 0 0 0 0 0 0 0 0 0 0 0 0 0 0 0 0 0 0 0 0 0 0 0 0 0 0 510 991 999 0 0 0 0 0 991 0 0 0 991 0 0 0 0 0 0 0 267 0 0 964 0 0 940 0 0 0 0 0 0 0 0 0 0 0 0 0 0 0 0 0 0 991 0 995 0 0 762 917 0 0 0 995 703 574 847 0 0 0 0 0 0 0 0 0 991 0 0 0 0 0 0 0 0 983 0 0 0 0 0 730 0 816 0 0 0 0 0 0 995 0 0 0 0 0 0 839 0 0 692 0 0 0 0 332 0 0 591 0 0 0 0 0 0 0 0 0 0 0 0 546 0 0 0 0 991 0 0 980 0 0 0 0 0 0 0 559 500 0 0 431 0 0 0 0 0 0 0 0 0 0 0 0 701 0 0 0 0 0 0 725 0 0 0 0 0 0 0 791 0 569 0 0 0 0 0 440 0 0 0 0 995 0 0 519 0 0 0 0 509 0 0 0 0 983 991 0 991 0 0 0 0 0 0 0 0 0 0 0 960 991 0 0 0 0 0 0 991 0 0 0 0 0 968 639 0 0 0 878 0 0 0 0 0 627 0 0 940 0 0 995 0 0 823 0 0 0 0 0 601 0 0 0 983 0 0 0 0 0 0 0 0 0 0 0 587 0 0 0 0 0 0 0 0 0 983 0 0 0 519 0 0 0 0 991 688 999 0 0 0 501 991 0 0 0 0 0 0 0 0 0 0 0 874 0 0 0 0 0 498 0 0 0 0 0 0 991 0 866 0 0 0 0 0 0 738 589 499 748 0 921 0 0 0 672 0 0 0 0 0 0 0 0 699 0 0 0 0 991 0 0 0 0 0 0 647 0 0 0 0 0 627 0 0 0 816 0 0 0 995 0 0 836 0 0 0 0 983 0 991 0 0 0 0 0 0 0 0 0 0 0 0 0 0 0 980 0 0 0 976 991 0 995 0 0 0 0 991 0 0 603 695 0 0 0 0 0 0 0 774 0 0 765 0 0 976 0 0 0 0 0 0 0 0 0 0 0 0 991 0 0 0 991 995 0 0 0 0 0 0 0 0 0 667 0 0 0 0 0 439 0 0 0 0 0 0 0 0 0 0 0 0 0 976 0 400 882 0 0 0 0 0 0 812 0 0 0 995 0 0 0 0 0 991 0 0 0 0 0 0 0 0 0 0 0 0 832 0 987 0 0 0 0 624 0 991 0 0 0 0 634 0 0 0 0 0 0 976 0 617 0 679 0 836 885 0 0 0 0 0 0 960 0 0 0 0 0 0 0 0 0 0 699 0 0 499 0 0 0 617 0 0 0 0 999 0 0 0 0 0 0 0 0 0 0 0 0 659 0 0 0 0 0 0 0 0 0 0 0 0 0 0 0 0 0 0 0 972 0 0 627 976 0 0 0 0 0 0 995 991 991 0 0 0 0 0 0 0 0 0 878 727 0 0 0 855 0 0 0 976 991 0 650 0 0 0 0 0 0 376 0 0 0 0 0 0 0 649 0 0 0 0 511 0 0 0 0 0 0 696 0 0 0 0 0 0 0 0 0 991 0 0 0 0 976 0 0 0 0 816 0 0 0 0 0 0 0 0 0 991 0 991 983 0 0 0 0 0 0 0 0 0 991 0 0 0 0 0 0 0 995 0 0 0 995 995 0 0 0 0 0 976 0 0 991 0 0 0 0 0 816 0 0 0 0 550 0 531 0 0 0 0 0 0 761 675 683 956 0 0 0 0 0 0 972 0 0 0 0 0 0 0 0 0 855 0 0 0 995 0 0 0 0 836 0 0 983 0 0 898 995 0 0 0 0 0 0 0 675 0 0 941 0 0 0 678 0 0 991 0 0 0 0 0 991 494 991 0 0 584 729 0 0 983 0 0 0 0 763 0 0 940 0 0 0 0 0 0 0 807 0 0 0 0 0 0 0 0 991 979 0 0 0 0 917 0 991 0 0 0 0 976 0 991 0 999 0 0 497 0 991 0 0 0 0 0 0 0 0 0 995 0 995 0 458 0 878 0 0 0 382 0 588 0 0 0 0 0 0 0 0 0 991 0 0 0 995 0 0 995 0 0 995 0 0 0 0 0 991 0 0 0 991 995 0 0 0 0 0 0 0 0 0 991 0 816 995 0 0 0 0 0 631 0 0 483
-1 0 0 983 0 0 652 0 0 0 0 0 0 968 0 592 0 0 0 0 0 0 0 552 0 0 983 0 0 0 0 0 0 0 0 0 0 0 0 0 473 0 0 0 983 0 0 0 0 980 0 0 0 0 0 0 609 0 0 991 545 627 0 0 0 442 906 0 983 983 0 0 0 0 0 0 0 0 0 0 0 960 552 0 0 0 0 0 976 0 0 0 0 0 0 0 540 0 0 983 0 0 0 0 0 991 0 983 0 0 0 0 0 0 0 991 983 0 0 0 0 991 0 759 0 0 0 0 0 0 0 983 0 0 0 0 0 987 0 0 983 644 991 0 0 0 0 0 0 0 0 0 0 0 0 0 0 0 0 0 0 0 0 0 0 0 0 0 595 0 0 0 983 0 0 983 0 0 0 980 0 991 0 0 0 0 0 0 0 0 0 0 0 0 0 862 0 0 0 855 0 0 0 0 0 0 983 0 0 0 761 0 0 0 991 0 0 983 0 0 650 0 0 652 0 0 825 793 0 0 0 0 0 0 0 0 0 983 0 0 0 0 828 0 980 0 0 0 0 0 587 0 0 0 0 0 983 0 0 983 0 0 983 0 0 558 0 0 0 0 0 0 0 0 983 0 0 808 905 991 0 0 799 0 0 0 0 0 871 983 0 0 0 0 0 0 983 0 0 983 0 0 0 0 0 0 0 0 0 0 0 999 0 983 983 983 983 0 0 0 983 0 0 0 0 0 0 0 0 0 0 0 956 983 983 983 0 0 566 983 0 0 0 940 0 0 991 0 0 991 0 0 0 0 0 793 991 0 0 0 0 0 0 983 0 0 983 0 983 0 0 0 0 983 0 0 0 0 0 0 0 983 0 0 0 0 0 0 0 0 0 0 0 987 0 0 0 0 0 991 0 0 0 0 0 0 0 0 0 0 0 0 0 0 991 0 0 0 0 0 0 0 0 0 0 983 0 0 0 0 0 0 0 0 0 653 0 0 0 631 0 991 614 0 0 0 0 0 0 0 0 0 902 0 0 0 0 0 983 0 0 0 991 983 0 0 0 0 983 976 0 0 0 0 0 0 0 987 983 0 0 0 0 0 983 0 0 980 0 0 902 0 0 0 723 991 0 0 983 0 0 0 0 0 983 0 890 626 0 0 0 952 0 991 956 0 0 602 0 991 0 0 0 0 0 0 983 0 0 811 0 983 0 0 0 535 0 0 0 0 0 0 0 0 902 0 0 0 0 759 0 0 0 0 968 0 0 0 0 0 0 0 0 0 699 980 0 983 0 0 0 0 983 0 0 0 0 983 455 0 0 0 0 948 0 0 0 987 983 0 0 0 0 0 0 0 637 0 0 0 0 983 0 0 980 991 983 983 0 0 871 983 0 0 0 0 0 0 0 0 0 0 0 0 0 0 0 0 0 0 0 0 0 0 0 0 0 980 696 0 0 0 0 0 0 0 0 983 0 0 583 0 591 0 0 0 0 0 956 0 983 991 0 0 545 0 0 587 0 0 0 0 0 0 0 0 0 0 983 983 991 0 824 0 0 730 0 0 0 991 0 0 0 983 0 0 983 0 0 0 0 0 0 0 0 0 0 0 0 0 0 0 983 0 0 0 0 0 0 0 0 983 828 0 0 983 0 991 0 0 0 0 0 0 0 0 0 983 0 0 0 0 0 0 811 0 0 983 0 0 0 0 0 0 0 0 0 0 983 0 0 0 0 0 0 0 995 0 0 0 0 0 983 0 0 0 0 0 0 0 0 0 0 0 983 0 0 991 0 0 0 0 0 0 0 0 0 983 983 0 0 0 0 0 983 0 983 0 0 983 0 0 671 0 0 0 0 0 560 824 0 0 0 0 0 0 0 0 983 0 980 0 0 0 0 0 0 0 964 983 658 0 0 0 0 0 968 0 0 0 983 0 983 0 0 0 540 0 0 0 0 0 0 537 0 0 0 0 0 0 739 0 983 0 0 0 871 0 0 0 0 0 777 952 0 980 0 0 0 0 0 0 0 0 0 0 828 0 0 0 0 0 0 0 0 0 0 0 0 0 0 0 0 983 0 0 0 983 0 0 0 871 0 0 991 0 0 0 0 0 0 0 0 0 0 583 0 0 0 0 983 0 0 925 0 0 0 0 0 0 983 0 0 0 0 828 0 0 0 0 0 0 983 843 0 0 0 0 987 0 0 0 0 0 0 983 0 0 0 0 0 0 983 968 0 983 983 0 0 0 983 0 0 0 0 0 0 0 771 983 0 0 0 0 983 0 0 983 0 983 0 0 0 983 0 0 0 0 0 0 0 0 0 0 983 0 0 960 983 0 0 0 0 956 0 0 0 0 0 983 983 0 899 0 976 0 0 0 983 0 545 902 0 983 0 0 0 0 0 983 748 0 991 0 0 0 983 793 983 0 828 0 824 0 793 0 0 0 0 0 980 0 707 0 0 983 0 0 0 588 0 0 0 0 0 0 0 0 724 0 983 0 0 0 0 991 0 0 0 0 0 0 0 0 0 0 983 0 0 983 0 0 407 0 0 968 0 318 0 991 0 0 902 711 0 991 0 0 0 0 0 0 0 0 0 0 0 0 0 0 991 0 0 0 0 0 983 0 0 991 0 0 0 0 0 0 0 0 0 0 0 983 0 0 0 0 0 0 0 0 0 0 0 0 991 696 0 0 983 0 0 0 0 0 0 0 0 660 0 0 0 0 983 0 0 983 0 0 0 0 0 0 469 987 0 0 0 0 0 983 991 0 0 0 0 0 0 0 983 991 0 0 0 983 0 0 0 983 0 0 0 991 0 0 793 0 0 882 0 0 0 0 0 0 0 0 0 0 983 0 0 461 0 0 968 0 983 0 0 983 0 0 0 0 0 0 0 0 0 0 983 0 0 583 0 0 0 968 0 712 983 0 0 983 0 0 723 983 0 991 0 0 0 0 0 0 0 0 0 0 649 0 843 0 0 0 0 0 0 0 980 0 0 0 983 0 0 0 0 0 0 0 0 0 0 0 0 0 0 0 0 991 0 728 0 0 0 0 0 0 983 0 0 0 0 0 0 0 0 0 0 0 0 0 0 983 0 0 0 976 0 0 0 983 0 0 0 0 983 983 0 0 0 0 0 0 983 0 537 983 0 0 0 0 902 0 0 0 0 0 0 983 0 0 0 0 0 0 0 0 0 0 983 0 0 983 0 0 983 991 0 0 0 0 793 0 665 469 0 983 991 0 0 0 0 0 0 364 0 0 968 0 0 0 0 976 0 0 0 0 0 0 0 0 0 0 0 0 983 0 0 933 0 0 0 0 991 0 0 0 0 0 0 983 0 0 0 0 0 0 0 0 960 983 0 0 983 0 0 0 0 948 0 0 0 0 0 0 983 0 0 0 0 0 968 983 0 0 0 0 0 0 0 636 0 0 793 0 477 0 0 544 0 0 0 0 983 0 0 0 0 983 0 0 983 0 0 0 723 0 0 0 0 0 0 0 0 0 0 0 0 983 983 0 0 991 0 0 862 0 0 0 0 0 0 0 0 0 980 774 0 0 0 0 0 0 983 0 0 0 0 0 0 0 0 0 983 581 0 987 964 733 983 991 0 0 0 0 0 0 583 0 0 0 0 0 0 583 0 0 960 0 0 0 0 0 0 0 983 0 983 0 917 0 991 809 0 0 0 0 0 983 0 583 0 0 0 0 0 0 0 909 0 0 0 0 983 991 0 0 983 0 0 583 0 983 0 0 719 0 0 983 0 0 983 0 0 513 0 983 0 0 0 0 902 983 999 0 0 983 0 871 0 983 980 0 0 0 0 0 902 878 0 0 0 0 983 793 0 0 983 983 0 0 0 0 983 0 0 991 0 0 0 0 0 0 0 0 0 980 589 0 0 0 0 0 0 0 0 0 0 0 892 964 0 0 0 0 0 0 0 0 0 0 0 0 0 0 0 0 0 983 0 0 983 0 0 0 983 0 0 0 0 0 0 0 0 0 0 0 595 0 0 0 0 0 983 902 0 0 0 0 0 0 983 0 418 0 0 0 0 0 983 0 0 983 0 0 0 0 0 0 0 379 0 0 991 0 540 0 0 0 0 569 583 0 0 0 0 0 0 0 0 983 622 0 0 0 0 0 0 0 0 0 0 0 0 0 0 734 0 0 0 0 0 0 0 0 0 0 983 0 898 0 0 0 983 0 991 0 0 583 0 0 0 0 0 0 0 0 983 780 0 0 0 0 0 0 0 828 0 587 0 0 0 689 0 983 0 0 0 0 0 0 0 0 0 0 0 0 0 0 0 0 980 0 0 0 0 983 980 0 0 778 991 0 0 0 0 0 0 983 0 0 0 0 0 0 0 0 0 991 665 0 0 983 0 991 0 0 0 0 983 0 0 0 983 0 0 983 0 808 902 828 0 0 0 0 0 0 0 0 0 983 0 0 729 696 0 983 0 0 0 0 0 0 0 0 0 0 0 991 0 0 0 0 0 0 0 0 0 583 0 983 0 0 0 0 0 0 835 0 0 0 960 0 770 983 0 0 0 983 0 964 968 0 0 983 983 0 0 0 0 0 0 0 0 0 0 0 0 0 991 983 0 0 0 0 0 0 252 972 0 0 999 0 0 0 0 983 0 0 983 0 0 0 0 991 0 0 0 0 983 0 0 661 0 0 711 0 0 0 0 0 0 0 0 0 0 0 964 0 898 0 0 983 0 0 0 0 0 0 0 0 0 0 0 980 0 0 831 0 983 0 0 0 0 0 902 0 0 521 0 0 0 0 0 0 0 0 0 0 0 0 991 0 983 0 983 0 0 980 0 0 436 0 0 0 0 991 800 0 983 0 0 0 0 0 0 0 983 0 0 696 0 0 0 0 871 0 0 560 0 0 0 0 0 0 983 0 968 0 0 0 0 0 983 0 0 983 0 675 0 0 0 0 0 0 0 0 0 0 0 0 0 0 0 0 0 0 0 0 983 0 0 0 0 0 0 0 0 0 0 0 991 0 991 0 983 0 0 564 0 0 0 0 0 0 0 0 0 0 0 0 0 0 545 0 0 983 0 544 0 0 0 0 0 0 0 0 0 0 0 0 0 0 0 0 983 0 0 0 0 0 0 0 648 0 0 0 983 0 0 0 833 0 0 0 0 983 991 0 0 0 0 0 0 0 0 0 0 0 0 983 0 0 0 0 0 921 983 0 0 0 0 583 991 0 0 0 0 0 0 0 583 771 0 983 0 0 0 0 0 0 0 0 0 0 0 0 0 0 0 0 520 0 0 746 0 0 0 0 983 0 976 0 991 0 0 0 0 0 0 0 0 0 0 0 0 0 0 0 0 0 0 0 0 983 0 0 0 0 0 0 0 0 0 983 0 983 0 0 0 0 0 0 0 602 0 0 0 555 0 0 983 0 0 0 710 0 0 0 991 0 0 983 560 0 0 0 0 0 0 0 0 0 0 937 0 0 0 0 0 0 0 669 0 983 0 0 0 983 0 0 0 0 0 0 991 0 0 0 0 840 587 0 0 0 0 0 0 0 983 0 0 0 0 0 0 0 0 0 0 0 0 0 0 0 0 0 0 0 0 0 0 0 0 0 0 0 0 0 0 0 0 824 983 0 0 991 0 871 0 0 0 980 0 0 0 0 0 0 0 0 540 0 0 0 0 0 0 0 0 0 0 0 0 983 902 0 712 0 0 0 0 0 0 0 0 0 0 0 0 983 0 980 983 0 0 0 0 0 0 0 0 0 983 0 0 0 808 0 0 0 0 0 0 0 983 0 0 0 0 0 0 0 0 0 0 0 0 0 0 0 803 0 0 983 0 0 0 0 0 0 0 0 0 0 0 0 0 983 0 696 0 0 0 0 780 983 983 808 983 0 0 0 831 983 0 0 0 0 0 0 991 0 0 0 0 0 987 0 583 999 0 987 0 0 0 0 0 960 0 0 0 0 0 0 0 0 0 0 0 999 976 0 0 0 0 752 0 0 0 0 991 0 0 0 983 0 866 0 0 0 0 991 0 0 983 0 983 0 0 0 0 0 828 0 983 987 723 0 687 0 0 0 0 0 0 0 0 0 0 0 983 0 983 983 0 0 0 0 0 0 0 0 0 0 0 793 0 0 983 0 948 0 0 0 0 0 0 0 983 0 0 0 0 0 0 0 0 585 0 325 0 808 0 991 0 0 0 0 0 0 0 0 0 0 0 0 0 983 0 0 0 0 0 729 0 871 0 983 0 0 0 0 0 0 0 0 0 0 0 0 0 0 0 0 0 0 0 0 824 0 0 0 0 0 0 983 987 0 0 983 0 531 0 0 0 0 0 0 0 0 991 0 0 0 0 0 0 695 0 983 648 983 0 0 0 983 0 991 0 0 0 0 0 0 0 0 0 0 0 0 983 0 0 0 968 0 972 636 0 0 0 0 0 0 0 0 723 0 0 747 0 0 0 0 0 0 578 871 0 0 0 0 0 0 0 0 948 0 0 0 0 0 0 0 0 983 0 0 917 0 0 0 763 983 0 0 0 0 0 0 0 983 0 0 0 0 0 0 0 0 0 983 0 0 0 0 0 562 0 0 0 0 983 0 587 0 0 0 0 0 983 983 0 0 0 0 0 0 0 0 0 696 0 0 0 0 0 0 0 0 0 0 0 0 0 411 0 983 0 0 0 808 0 0 0 0 0 825 0 0 983 983 508 0 0 684 0 683 983 0 0 0 0 0 0 0 0 0 0 991 991 0 0 0 976 776 983 0 0 0 991 0 0 0 0 0 0 0 0 0 983 0 902 0 0 0 0 983 983 0 983 0 0 0 733 0 0 0 467 0 0 0 0 0 0 0 0 0 0 0 0 983 0 0 0 0 0 0 0 0 0 808 0 0 0 0 0 0 871 0 983 983 0 0 0 0 727 0 0 0 0 0 983 0 983 0 0 0 0 0 0 991 0 0 0 0 0 0 0 0 991 878 0 0 0 0 0 0 0 0 0 0 0 499 0 0 0 0 0 983 0 0 0 0 0 0 0 0 0 0 0 0 0 0 0 0 0 639 0 0 0 0 910 0 0 0 0 0 0 0 0 983 0 0 0 0 0 0 0 0 0 0 0 0 0 0 0 983 0 0 940 0 0 0 0 0 0 0 0 983 0 0 933 0 0 0 0 0 983 0 0 0 0 0 991 0 0 0 0 0 0 0 0 0 0 983 0 0 815 983 0 0 0 0 0 0 0 0 0 0 0 0 976 0 0 0 0 0 0 0 991 0 0 0 0 0 991 0 0 0 0 0 983 0 0 0 0 991 0 0 983 0 0 925 0 0 0 583 0 983 0 0 0 0 0 0 870 0 824 0 0 0 0 0 0 828 0 0 0 0 630 0 0 0 0 0 0 731 0 0 0 0 0 0 0 0 0 0 0 0 0 0 0 0 0 0 983 0 0 0 0 0 0 0 0 0 0 0 0 0 0 980 0 0 0 0 0 0 0 0 0 0 0 0 0 0 0 956 0 0 0 0 0 983 712 991 0 0 0 0 0 0 0 0 983 0 0 0 0 0 0 0 0 0 991 0 0 0 0 0 976 562 991 0 0 0 793 0 0 0 0 0 991 0 0 0 0 0 0 0 0 871 983 0 0 0 0 0 0 0 0 0 968 0 0 0 0 0 828 0 0 0 0 0 0 0 983 0 0 0 991 0 0 0 0 0 983 0 983 0 976 0 0 0 0 0 0 578 0 0 983 586 0 0 0 0 0 0 0 983 824 0 0 0 983 0 0 0 0 0 0 0 991 991 0 0 0 0 0 591 983 0 0 983 0 0 0 0 0 0 975 0 983 0 0 0 0 983 0 0 0 0 0 0 0 0 0 552 0 0 0 503 0 0 0 0 0 0 0 0 540 0 0 0 0 0 0 0 0 0 0 983 0 983 0 0 0 635 0 983 0 583 983 743 0 964 0 991 0 0 0 0 0 0 0 0 991 0 0 0 983 411 0 0 0 0 0 0 0 0 0 0 0 0 0 0 0 983 0 894 0 0 0 0 0 0 0 983 726 0 0 628 0 0 0 0 0 0 0 0 0 0 0 0 0 0 0 0 0 0 0 0 0 0 0 0 0 0 0 0 0 808 937 0 0 0 788 0 0 0 0 0 991 0 964 0 983 0 0 0 684 0 0 0 0 983 968 0 0 0 0 983 0 0 0 980 0 0 0 0 983 0 983 0 0 983 0 0 0 983 0 0 0 980 0 0 0 0 0 0 885 983 0 0 0 0 983 0 0 0 540 0 0 0 0 983 917 991 0 654 0 0 0 0 0 0 0 0 0 0 991 933 0 983 0 983 0 0 0 0 0 0 0 0 0 0 0 0 0 0 0 0 0 0 991 0 0 0 0 0 0 983 0 0 0 0 0 0 0 0 0 0 583 0 0 976 0 0 0 0 0 0 983 0 831 0 654 0 0 0 0 0 0 0 0 0 0 983 991 0 0 0 0 828 0 0 0 0 0 0 0 0 0 0 0 0 0 0 0 0 0 0 0 0 0 0 621 0 0 0 976 0 0 0 0 0 0 0 983 738 0 575 0 0 522 0 0 0 0 0 0 0 983 0 956 0 983 0 980 0 0 0 0 0 0 0 0 991 587 0 0 0 687 983 583 0 0 0 999 983 902 983 0 0 933 0 0 0 0 0 0 0 0 685 983 0 0 0 0 0 0 0 0 0 0 0 0 0 0 803 0 0 0 0 0 983 983 0 991 0 0 0 0 0 0 0 0 0 0 0 991 757 983 0 0 0 0 991 0 0 0 0 0 0 0 712 0 0 0 0 0 0 0 0 0 0 0 991 0 0 0 0 0 0 0 0 0 0 871 0 0 0 983 0 0 0 0 0 794 983 0 0 0 0 983 0 0 0 0 0 991 0 0 801 0 0 0 0 0 0 793 0 0 0 983 991 0 0 734 983 736 0 0 0 0 983 619 0 0 0 0 0 0 0 983 0 976 0 991 0 409 0 0 983 0 0 0 0 0 0 991 0 871 0 0 616 0 0 0 0 0 0 983 0 944 980 0 0 983 828 0 0 0 0 983 0 0 0 0 761 0 991 0 0 991 983 0 0 0 0 0 0 0 0 0 0 0 983 0 0 0 0 0 706 0 0 0 0 0 0 0 540 902 0 0 0 0 0 857 983 0 0 0 0 0 0 0 983 0 0 0 0 0 0 0 0 0 0 983 0 0 0 0 968 0 0 0 0 0 0 956 0 0 0 0 983 0 0 0 0 0 0 0 983 0 0 0 0 0 983 0 0 0 0 0 0 980 0 0 630 983 0 0 0 0 910 0 0 0 0 0 0 983 0 0 0 0 0 0 0 0 0 0 983 0 0 0 0 0 983 991 0 0 0 0 552 0 871 983 0 0 583 0 0 0 0 0 0 983 0 0 0 976 0 0 0 639 0 0 542 0 808 0 0 0 991 983 0 591 0 0 991 0 0 0 0 0 0 0 0 0 983 0 983 0 0 0 0 727 0 0 0 0 0 991 0 983 0 0 0 0 0 0 0 0 0 0 983 767 0 0 983 0 0 0 0 0 983 0 0 0 0 834 0 0 0 0 0 0 0 983 0 0 0 0 808 983 0 696 0 0 0 0 0 991 0 0 0 0 0 983 0 0 0 0 0 0 0 409 0 0 0 0 0 0 0 0 0 0 983 0 0 0 0 0 0 0 0 0 0 0 0 0 0 0 0 0 0 0 0 983 0 983 0 0 0 0 0 0 0 0 649 0 0 0 0 0 0 0 821 0 0 0 0 0 0 0 0 0 0 0 847 0 0 0 0 983 0 0 0 991 0 828 0 0 0 375 0 0 0 0 0 0 0 657 0 0 0 0 0 976 0 0 0 991 980 0 0 0 0 0 0 976 0 0 0 0 0 0 0 0 801 0 0 0 960 0 0 0 0 870 0 0 0 983 0 980 545 0 983 0 0 0 0 0 0 0 0 0 0 0 0 0 0 983 0 793 0 0 0 701 983 0 0 0 0 0 0 0 0 980 0 552 0 0 0 521 0 0 983 0 0 0 0 991 0 0 0 983 0 0 808 847 556 0 0 0 0 0 0 0 991 0 0 0 0 0 0 0 0 976 0 0 0 0 983 0 0 0 0 0 0 0 0 976 0 983 0 0 0 0 964 0 0 588 0 0 0 983 0 0 0 0 0 0 0 0 0 0 0 0 0 0 0 0 0 0 0 0 0 983 0 0 0 949 0 0 0 0 0 0 0 611 991 960 0 0 0 0 0 983 0 0 0 983 0 0 0 0 991 0 0 0 0 0 0 0 983 980 960 0 0 0 0 983 0 587 0 991 0 0 0 0 0 0 0 0 0 0 0 999 0 0 983 0 0 808 0 0 0 0 0 0 0 591 0 0 991 0 0 0 0 591 980 0 0 983 0 0 0 824 0 0 0 0 0 0 0 0 0 0 0 0 0 0 983 0 983 0 983 0 0 0 0 0 0 0 0 983 0 987 0 0 0 0 0 717 0 0 948 0 968 0 0 0 0 0 0 0 0 0 871 0 0 0 0 0 0 983 983 0 0 906 634 983 0 983 991 0 0 991 0 0 991 0 0 662 983 497 0 0 0 0 0 0 0 0 0 0 983 0 0 0 0 0 0 0 910 0 0 0 0 0 0 0 0 0 979 0 0 968 0 983 0 0 983 0 0 0 0 793 0 0 0 0 0 0 0 0 0 983 0 983 0 983 0 0 0 0 0 0 0 0 696 0 0 0 0 0 0 0 878 0 0 0 0 991 0 0 0 0 0 0 0 0 696 0 0 0 0 0 983 0 0 0 0 983 0 0 0 0 980 0 727 0 0 0 901 0 0 0 983 0 0 0 0 0 653 0 0 0 0 0 0 0 871 941 0 0 0 0 723 0 0 0 0 987 0 0 0 0 991 0 0 0 0 0 871 0 983 0 0 0 0 0 980 991 0 0 0 983 0 0 0 0 991 0 983 0 0 0 0 0 0 0 0 983 0 808 0 0 0 0 0 0 0 0 0 0 0 0 0 983 0 0 0 760 0 0 983 991 0 0 983 983 0 0 0 0 0 0 0 0 0 983 0 0 0 0 0 983 583 0 0 0 0 0 0 929 0 991 991 0 991 0 0 0 0 0 0 960 0 560 0 0 0 983 0 0 0 0 0 0 834 777 0 991 0 0 0 991 0 635 991 0 0 0 0 0 0 0 0 0 0 991 0 956 0 0 987 0 0 0 0 0 0 793 568 0 0 0 0 983 991 0 0 0
1 0 0 0 0 0 0 0 770 0 983 0 0 0 0 991 761 551 0 0 0 0 0 0 0 0 0 0 0 0 0 0 0 0 0 594 0 0 0 999 0 0 0 252 0 0 0 0 0 0 0 0 0 0 555 0 0 0 0 983 0 0 0 0 0 0 0 0 894 976 670 0 0 0 0 0 0 587 906 0 991 0 0 0 0 0 687 0 0 0 0 0 0 0 0 0 0 0 640 0 0 0 0 0 0 0 885 976 0 0 837 980 0 733 0 705 0 0 0 0 0 983 0 0 0 0 0 0 0 0 0 0 0 0 0 0 0 0 0 0 0 0 0 0 0 0 0 642 0 0 0 0 0 0 0 0 0 0 0 0 0 0 733 0 0 0 0 0 0 0 0 983 0 0 0 887 0 0 0 0 0 0 0 0 0 0 0 0 0 983 0 0 0 0 0 0 0 0 0 0 0 0 0 0 748 0 0 0 0 0 0 0 0 0 991 983 987 968 0 0 684 0 0 0 0 0 0 0 0 0 976 0 0 0 0 0 867 0 0 0 0 0 0 0 0 0 0 0 0 282 0 0 0 968 837 0 0 0 968 0 0 0 0 0 0 0 0 0 0 0 739 0 0 0 0 0 0 0 933 991 0 0 0 0 0 843 0 694 0 0 0 0 0 882 0 0 0 0 0 0 0 0 983 0 949 0 702 983 0 0 0 0 0 0 983 0 0 670 0 0 983 0 0 0 0 0 875 0 0 0 0 0 983 976 0 0 0 0 0 0 0 0 0 0 0 0 705 0 0 999 0 0 0 733 0 0 0 0 0 0 948 0 0 0 0 0 0 0 0 0 999 0 0 0 0 630 0 0 0 0 725 0 0 0 0 0 0 0 0 0 0 0 0 820 0 0 0 0 0 983 887 0 0 0 0 0 0 0 0 0 694 0 0 0 0 0 0 0 0 0 0 0 0 0 0 729 703 968 0 0 0 0 0 0 0 0 0 0 0 0 725 0 0 0 983 0 983 0 0 0 0 0 0 0 0 0 968 0 0 0 0 0 983 0 0 887 0 0 894 983 0 0 0 0 0 785 0 0 0 0 0 0 0 0 775 0 983 841 0 0 0 0 0 0 0 0 0 0 0 983 0 0 0 0 0 536 0 0 0 0 0 740 0 983 0 0 0 0 634 983 0 0 0 0 0 0 0 640 0 0 0 0 0 0 0 0 0 0 0 0 0 0 0 0 0 0 0 0 0 512 0 995 0 847 944 0 0 0 603 0 0 0 0 0 0 0 0 0 0 0 983 0 694 0 0 0 0 0 0 0 594 0 0 0 0 0 0 854 0 0 0 0 0 968 0 0 0 0 0 0 0 976 0 0 980 0 0 0 0 0 0 0 0 0 0 0 0 0 0 0 0 0 0 0 968 0 0 976 0 0 791 0 0 0 0 0 0 0 645 0 0 0 0 0 0 0 0 0 0 0 968 0 700 0 0 0 0 0 850 0 0 0 0 0 0 0 0 0 0 0 0 0 0 0 854 0 0 0 0 850 0 0 0 0 0 0 0 0 0 983 0 983 0 0 0 0 0 779 0 513 0 784 0 0 0 0 0 0 0 0 0 0 745 0 0 0 983 0 0 0 0 0 0 0 0 0 999 983 0 0 0 0 0 0 0 0 540 0 0 0 0 0 0 0 0 0 929 0 0 595 0 0 0 0 0 0 0 0 976 0 0 0 0 0 0 841 503 0 737 972 0 840 0 0 0 0 0 0 0 0 0 0 0 0 0 0 983 0 0 0 614 0 0 0 0 0 0 0 0 0 0 0 0 0 983 0 0 0 0 0 0 0 0 0 0 0 0 0 0 0 0 0 0 0 0 542 0 0 0 0 0 0 0 731 0 0 0 983 666 0 0 949 0 0 0 0 0 0 0 0 0 0 0 467 0 544 0 0 0 0 976 703 976 968 0 735 0 0 0 0 0 0 0 980 0 0 0 0 0 0 0 0 0 0 0 0 0 0 0 0 0 0 0 0 976 0 0 0 671 0 0 0 0 0 0 0 0 0 0 0 0 0 0 0 0 0 0 0 0 0 0 0 0 0 0 0 987 0 0 0 0 0 823 0 0 0 0 0 0 0 0 0 980 409 0 0 0 0 0 968 0 968 0 0 0 0 0 0 0 0 0 0 0 0 0 0 0 0 580 0 0 0 0 0 0 0 0 0 0 0 0 0 0 0 0 0 887 0 0 0 0 0 739 0 0 0 0 0 0 0 0 0 0 0 0 0 0 0 0 0 0 0 0 0 0 0 0 423 0 0 0 0 0 0 0 0 0 852 0 0 0 0 0 854 739 0 0 0 0 0 0 0 0 0 0 0 0 0 0 0 0 0 0 551 964 991 0 0 0 0 0 0 0 0 0 605 0 0 0 0 0 0 0 0 0 968 0 0 980 0 0 0 0 0 0 0 0 0 0 983 0 0 0 0 0 968 0 0 0 0 0 0 663 0 0 0 0 0 0 0 0 0 0 976 0 0 0 0 0 0 0 0 0 0 0 0 0 890 0 983 956 0 0 0 0 0 0 0 0 0 0 0 0 0 0 0 887 0 983 0 0 0 0 0 0 0 0 0 0 0 0 0 0 0 0 0 0 0 0 0 0 0 0 0 983 0 0 0 0 0 0 0 0 0 650 0 0 0 0 0 0 0 0 0 976 0 0 0 754 0 0 501 976 0 0 983 0 0 0 0 0 0 0 0 0 0 0 0 0 0 983 0 0 0 0 0 0 0 968 0 328 688 808 0 0 0 0 0 0 0 0 0 776 0 0 0 744 983 976 0 0 0 0 0 0 0 0 0 0 0 0 554 0 777 0 0 0 0 0 0 0 894 968 0 0 0 0 0 779 0 0 0 0 0 0 0 0 0 0 991 0 0 0 0 968 0 0 775 0 0 0 0 544 0 0 0 0 0 0 0 0 0 455 0 0 0 0 0 906 0 0 0 0 0 0 991 0 976 0 0 0 0 0 983 0 0 0 0 0 0 0 866 0 979 0 0 0 968 0 0 0 739 948 0 0 0 656 0 0 968 0 0 0 0 0 968 0 0 0 0 0 0 843 0 637 0 0 0 976 0 0 0 0 0 0 0 0 0 0 976 779 941 983 976 0 0 0 0 0 0 0 976 0 0 0 0 983 0 968 0 0 0 976 0 0 0 0 0 0 901 0 0 0 0 0 0 983 0 0 0 991 0 0 0 0 0 0 0 0 0 0 0 0 0 0 0 0 0 0 0 0 0 0 0 0 0 0 0 0 0 0 640 0 0 0 0 983 0 0 0 0 0 956 0 0 0 0 0 0 0 594 0 0 0 0 0 0 0 0 0 0 525 0 980 0 980 929 0 0 0 0 0 0 373 987 0 0 0 0 0 707 0 0 902 0 0 0 0 0 0 979 0 0 0 0 791 535 0 0 983 702 0 0 0 0 0 0 0 0 0 0 0 0 0 0 0 0 976 0 0 0 0 0 0 0 901 0 0 672 0 0 0 910 0 0 0 0 0 0 532 0 0 0 0 0 0 894 0 566 0 0 983 0 0 0 0 0 0 0 0 0 0 976 983 976 0 0 0 0 929 0 0 0 0 0 0 0 0 0 0 929 0 0 0 0 0 0 0 0 841 0 0 983 0 991 980 556 0 0 0 991 0 0 0 0 0 0 0 0 0 0 0 0 0 0 0 0 0 0 0 0 987 0 0 0 976 0 0 0 0 0 0 0 0 0 0 0 801 0 0 0 0 0 0 0 0 505 0 0 0 859 0 0 0 0 0 980 0 0 0 0 983 0 0 0 0 0 0 0 0 0 0 0 0 0 0 0 0 0 0 779 729 0 0 0 637 0 976 0 0 882 0 0 0 0 0 0 0 459 0 0 0 0 0 0 0 0 0 0 0 687 0 0 0 0 0 0 837 0 0 0 0 0 0 0 0 964 0 0 0 0 940 976 976 0 0 0 0 0 0 991 0 0 0 0 0 0 0 0 0 983 0 0 0 968 0 983 0 0 0 0 0 0 0 991 887 686 725 0 0 0 792 0 983 0 0 0 383 0 0 0 0 0 0 0 0 0 0 0 0 0 0 968 0 0 0 0 0 0 0 0 0 0 0 0 0 0 0 0 519 0 0 0 0 0 0 0 0 713 0 0 0 735 0 968 0 0 0 0 0 0 0 0 0 0 0 0 0 0 0 0 0 0 976 594 0 0 781 0 0 0 976 976 823 968 0 0 976 0 0 0 0 0 0 0 0 0 0 0 0 0 0 0 0 0 0 0 0 497 551 0 0 0 0 0 0 551 0 0 0 0 0 0 983 983 0 0 0 0 0 929 0 991 0 0 968 0 0 0 0 0 0 0 0 0 0 0 0 0 991 0 894 0 0 0 0 0 0 0 0 0 0 980 0 0 0 0 0 983 0 0 0 0 702 0 0 0 0 0 0 0 983 0 0 983 0 0 0 968 0 0 0 0 0 0 0 594 0 0 0 0 0 0 0 0 0 0 0 983 725 0 781 0 0 983 0 0 0 0 0 0 0 0 0 0 0 0 0 0 0 0 0 983 556 0 0 0 0 0 0 999 0 0 991 0 875 0 0 0 0 0 0 0 976 0 0 0 991 0 0 0 0 0 0 0 937 0 0 611 551 968 0 0 0 0 0 0 0 0 0 0 0 999 0 0 0 0 0 0 0 0 983 590 0 0 968 0 980 0 0 0 0 0 705 0 0 0 0 0 0 0 0 0 0 0 544 0 0 0 0 0 0 0 0 0 0 0 0 0 0 0 0 735 976 0 0 0 0 0 0 0 0 0 0 0 0 0 0 0 0 0 0 0 0 0 0 0 0 0 0 0 0 983 763 0 0 0 0 0 0 0 0 0 0 0 0 0 0 0 0 0 991 0 0 0 0 0 0 0 0 0 0 0 0 0 0 0 0 0 0 0 0 0 0 0 0 0 0 0 0 0 0 0 705 976 0 991 0 0 0 0 983 0 0 0 0 0 0 516 0 0 999 0 0 0 0 0 0 991 0 0 0 0 0 0 733 0 0 0 0 0 0 0 0 0 0 0 976 0 713 0 0 0 0 0 0 0 0 0 0 0 0 0 0 0 0 0 0 0 0 991 976 0 0 0 735 0 0 0 0 0 0 0 976 0 0 0 0 0 0 0 0 968 0 0 0 740 748 0 0 0 0 0 0 968 983 0 0 0 0 0 776 0 0 0 0 0 0 0 0 0 0 0 0 0 0 0 0 0 0 0 0 0 0 0 0 983 0 0 0 0 0 0 0 0 779 0 0 0 711 705 0 0 0 0 0 0 0 968 0 0 0 0 0 0 0 654 0 968 0 0 0 0 0 734 0 0 0 0 0 0 0 0 0 0 0 976 0 0 0 694 914 0 0 0 0 976 0 0 0 0 980 0 0 0 0 0 839 640 823 0 0 0 0 0 0 0 0 983 0 0 983 0 0 514 0 0 0 0 0 0 0 0 0 0 0 0 0 0 0 0 0 645 0 0 0 983 0 0 0 0 0 0 0 0 0 0 0 0 976 0 0 0 0 0 0 0 0 0 0 694 0 0 0 0 0 968 0 0 983 0 0 0 0 964 0 0 0 0 0 0 0 0 0 0 0 0 0 956 0 0 976 968 0 0 0 0 0 0 0 0 0 983 0 641 0 0 0 0 0 0 0 0 0 801 0 968 0 0 0 0 0 0 0 0 0 0 0 0 0 976 0 0 0 0 0 0 0 976 0 740 0 0 0 0 0 956 0 0 0 0 0 544 976 0 0 0 0 0 0 0 0 785 0 0 0 0 0 0 0 976 0 0 0 0 0 968 0 0 0 0 976 0 0 0 0 516 0 0 0 0 0 983 0 0 0 0 0 0 0 0 0 0 0 0 0 0 0 0 968 0 0 968 534 0 594 0 0 976 640 0 875 0 0 761 0 0 0 0 0 0 0 0 0 983 0 0 0 0 0 0 0 976 0 0 705 0 0 556 0 0 0 0 0 968 0 0 976 968 0 0 0 0 0 0 0 0 0 0 0 0 0 0 0 0 0 894 0 0 0 0 0 0 0 0 0 0 0 949 0 0 0 0 0 713 0 0 0 0 0 0 894 0 983 0 0 0 0 0 0 0 0 0 0 0 0 788 983 0 0 0 0 0 594 0 804 0 0 0 0 0 0 0 0 0 702 0 0 733 0 0 0 0 0 0 0 552 0 0 0 968 0 0 0 0 0 0 0 0 0 564 0 0 0 929 779 0 925 0 0 0 0 0 0 0 0 0 0 0 995 0 0 0 0 560 0 968 0 0 640 0 639 0 0 0 0 0 0 983 0 0 991 0 0 0 0 0 0 0 0 0 0 968 822 0 0 968 0 0 0 0 0 0 0 976 0 0 0 0 0 0 0 0 802 0 926 0 991 0 0 278 0 980 0 0 0 0 0 0 0 0 0 0 0 0 0 0 0 588 0 0 0 0 0 0 0 0 0 0 0 0 0 0 742 0 0 976 0 0 0 0 0 0 0 0 976 0 0 0 976 0 0 0 0 0 0 0 0 976 0 0 0 0 0 0 983 0 0 0 0 0 968 0 0 0 0 0 0 949 0 0 0 0 0 0 0 956 0 0 552 0 0 0 0 0 0 0 0 0 0 0 0 0 0 0 0 0 0 0 0 976 0 894 0 0 0 0 0 0 0 0 0 0 887 983 0 991 0 0 820 0 0 0 0 983 0 0 0 0 0 0 0 0 0 0 0 0 0 0 0 976 976 0 0 0 0 0 0 0 0 0 0 0 0 0 0 0 0 0 976 0 0 983 976 0 0 0 0 0 0 0 0 0 941 0 0 0 0 0 729 0 0 0 0 887 0 0 0 0 0 0 0 0 0 0 0 0 968 976 0 0 0 0 0 968 983 0 0 0 0 0 0 0 0 983 991 0 0 0 0 0 0 801 0 671 0 0 0 0 983 0 0 0 0 0 0 0 0 0 0 0 0 0 0 0 0 0 0 0 0 0 0 0 983 0 0 0 0 0 0 0 0 0 0 968 887 0 0 0 0 0 0 0 0 0 763 0 0 767 606 0 0 0 0 0 0 0 0 0 0 0 0 0 0 0 599 0 0 0 0 0 0 0 968 0 0 0 0 991 0 0 0 983 0 0 0 976 0 0 0 0 976 991 0 0 0 0 700 0 0 0 0 0 0 0 0 0 0 0 0 0 0 983 0 991 949 0 816 0 968 749 987 409 0 0 0 0 0 0 0 0 0 0 0 556 0 0 0 0 983 983 976 0 976 0 983 0 0 0 702 983 0 0 0 0 0 0 0 0 0 0 0 0 0 0 0 0 968 0 0 0 0 0 0 0 0 0 0 0 0 0 0 0 0 0 0 624 640 0 0 0 0 0 0 789 0 0 0 0 0 0 0 0 0 0 0 0 0 0 0 0 0 0 0 725 0 0 0 0 0 0 744 0 0 0 0 862 968 0 0 0 0 0 0 0 0 0 0 0 0 0 0 523 0 0 0 0 0 0 0 0 0 0 0 859 0 0 0 0 739 0 0 0 0 0 0 0 0 0 0 0 0 0 0 0 983 0 0 886 0 0 0 0 0 0 0 0 0 0 0 0 0 0 0 0 0 0 0 0 0 968 0 991 0 0 968 0 0 0 0 0 0 0 0 983 0 0 0 0 594 0 0 0 0 0 0 0 968 0 0 0 0 501 991 0 0 0 0 0 0 0 0 0 0 0 0 983 0 0 0 0 968 0 0 0 707 0 0 0 562 0 0 0 0 983 0 0 0 0 594 0 0 0 0 0 0 0 0 0 0 0 0 0 0 0 781 0 0 702 0 0 0 0 0 0 0 0 0 0 0 0 901 618 0 976 894 0 983 0 0 0 0 944 0 0 0 976 0 0 0 0 983 0 0 0 0 0 0 0 0 944 0 628 0 0 0 0 0 0 0 0 0 0 0 968 0 0 0 0 0 0 0 0 0 0 0 0 0 0 0 0 0 0 0 0 0 0 0 0 0 0 0 0 0 0 0 0 0 0 0 0 0 0 0 0 0 0 0 0 0 0 0 0 0 694 0 929 0 0 0 0 0 0 0 0 0 991 0 0 0 976 0 0 0 0 0 0 0 0 983 0 0 0 0 713 0 0 0 968 0 0 596 0 0 983 0 0 0 968 0 991 0 0 976 0 0 0 0 0 640 0 0 0 0 727 0 0 0 0 0 976 0 0 0 0 0 0 968 0 0 0 983 0 0 0 0 540 0 0 0 0 968 0 0 0 714 308 0 0 0 0 0 0 0 0 0 0 0 0 0 0 976 0 0 983 0 0 0 983 0 0 0 0 467 0 0 0 0 0 949 0 0 594 871 909 0 0 0 0 0 0 968 0 0 0 0 0 976 850 0 0 0 0 0 0 980 0 983 333 0 0 0 0 0 0 0 0 0 0 0 0 0 0 0 0 0 0 0 0 0 666 0 0 0 0 841 0 0 0 0 0 987 0 0 0 0 0 0 0 0 0 0 0 0 816 0 0 0 0 0 0 0 0 0 0 0 976 0 0 0 0 0 991 0 0 0 0 0 702 0 0 983 0 0 0 0 0 0 0 0 0 0 983 0 0 0 499 0 0 0 0 0 0 0 0 737 850 976 0 0 0 0 594 0 0 0 0 0 0 0 0 0 0 0 0 0 0 0 0 0 0 0 983 0 0 0 0 968 0 0 0 0 968 976 991 0 0 0 677 0 0 0 991 0 0 0 0 0 949 0 999 0 0 515 0 0 0 0 983 0 0 991 0 0 0 0 956 976 0 832 0 0 0 697 0 0 968 0 0 0 0 0 0 0 0 0 0 0 0 0 0 0 0 0 0 0 0 0 0 0 0 0 0 0 0 0 0 0 0 0 0 0 0 0 0 0 0 991 0 0 705 0 0 0 0 0 0 0 0 0 797 0 0 0 0 0 0 0 0 0 960 0 980 0 0 779 0 0 863 0 0 968 0 0 0 0 0 0 0 0 0 0 0 0 0 0 964 0 0 499 0 983 0 0 0 0 0 0 0 0 0 0 0 0 0 546 0 0 0 0 0 0 0 0 0 0 0 560 0 0 0 980 0 0 0 0 0 0 0 0 0 0 0 0 0 0 0 0 0 0 0 976 0 0 976 0 0 0 0 0 0 995 0 0 0 0 0 0 739 0 0 968 0 0 661 723 0 0 0 0 0 0 0 0 0 791 0 0 0 983 0 0 0 0 0 0 0 983 0 0 0 0 0 0 968 0 0 0 0 0 968 0 784 0 0 0 0 0 0 0 0 0 0 0 0 887 0 0 0 0 0 0 0 0 0 0 0 0 0 0 0 0 0 0 968 0 0 0 0 968 0 0 0 0 0 0 0 0 0 0 937 0 0 0 0 976 0 0 0 0 0 0 0 0 0 0 0 0 0 0 0 0 0 0 0 0 0 0 0 0 492 0 533 0 732 0 0 0 0 0 0 0 0 0 0 964 0 0 0 0 0 0 0 0 779 976 0 0 0 921 968 0 968 0 0 0 0 0 0 0 0 0 0 0 0 0 0 0 0 645 0 0 0 0 0 0 0 0 983 0 0 0 0 0 0 0 515 0 999 0 0 0 0 0 0 0 0 0 0 608 0 0 0 0 0 0 0 0 0 650 0 0 0 0 0 548 0 983 991 0 0 0 0 0 0 0 0 0 0 0 0 0 898 702 0 913 671 0 0 0 0 0 0 0 0 0 991 0 0 0 0 0 0 0 0 0 0 0 0 0 0 0 0 0 991 0 0 0 0 0 0 0 0 968 0 0 0 0 0 0 0 0 0 0 0 355 0 0 850 0 0 540 0 0 0 0 0 983 0 0 0 0 0 0 0 987 0 0 0 937 0 0 0 0 0 0 0 0 0 0 0 0 0 0 0 0 0 0 0 0 0 0 0 0 0 0 983 0 0 0 0 0 0 0 991 0 0 0 0 0 0 0 847 0 0 0 0 0 785 0 0 0 0 0 0 0 0 640 999 0 991 0 0 0 0 976 0 0 0 0 0 0 0 0 0 787 0 0 0 999 0 0 0 911 0 0 0 0 0 0 0 0 0 0 594 0 0 0 0 0 0 0 0 843 0 0 0 540 0 0 0 0 968 0 0 0 0 0 0 0 0 0 0 0 0 0 0 0 0 0 0 0 514 0 0 0 0 0 0 0 0 0 0 0 968 0 0 983 0 0 0 0 850 0 0 0 509 0 0 0 0 0 0 0 0 0 0 0 0 0 0 983 0 0 976 0 0 0 0 874 0 0 0 0 0 0 0 0 0 0 0 0 0 0 983 0 0 0 0 0 0 0 0 0 0 843 968 0 0 599 0 991 0 0 0 0 0 0 983 0 0 0 0 707 0 705 0 0 0 0 0 499 0 976 816 0 680 0 0 983 0 0 0 0 0 902 0 0 0 0 0 0 0 0 0 0 0 0 0 0 987 0 0 0 0 0 0 0 0 0 0 0 0 0 0 976 755 0 0 0 0 0 0 0 0 540 0 0 0 0 0 0 0 0 0 0 0 917 0 0 0 0 0 0 0 0 0 980 0 0 0 797 0 976 0 0 0 634 0 0 0 0 0 0 0 0 0 0 0 716 0 0 0 0 640 0 540 0 0 360 0 0 0 0 0 0 0 0 0 0 0 0 0 0 0 0 0 0 0 0 0 0 594 0 0 0 0 0 0 0 976 0 0 843 729 0 0 0 0 735 705 0 983 0 0 0 0 0 596 976 748 0 739 0 0 0 987 0 0 296 694 0 0 0 0 0 0 0 0 0 843 0 0 0 0 560 0 0 0 0 0 0 0 0 0 0 0 0 0 0 0 0 968 983 0 0 0 0 0 0 0 535 0 0 0 713 0 0 0 0 0 0 0 983 0 0 0 0 0 0 991 0 0 968 983 0 0 666 0 0 983 0 0 0 0 0 0 0 704 513 0 0 0 0 0 0 739 0 0 0 733 0 0 0 0 0 0 0 0 0 0 0 0 0 0 0 0 0 0 713 0 544 0 0 0 0 0 0 0 0 0 0 0 0 0 0 779 0 0 0 0 0 501 0 991 0 968 0 0 983 0 0 0 0 813 0 968 0 887 0 0 0 0 0 0 0 0 0 680 0 714 0 0 0 0 0 991 0 0 0 0 837 0 0 0 0 0 0 991 0 650 0 976 0 0 0 0 0 987 0 0 0 0 0 684 705 0 0 0 0 656
-1 0 0 0 0 0 0 0 607 0 995 0 0 983 980 991 983 987 0 0 0 500 0 0 0 0 0 0 0 0 0 0 0 0 0 0 0 0 0 0 0 0 0 0 0 707 0 0 0 0 0 0 514 0 0 0 0 0 0 991 0 0 0 0 0 0 0 987 991 922 0 0 0 0 0 0 0 0 0 0 0 0 991 0 925 0 0 991 0 0 0 0 0 983 0 0 0 0 0 0 0 0 983 0 0 991 0 0 0 0 566 0 0 0 0 0 0 0 0 0 0 991 0 0 0 0 0 0 0 0 0 0 0 719 0 0 0 991 0 0 987 987 0 0 0 0 0 0 0 0 0 556 0 0 0 0 0 0 0 0 0 0 0 991 0 0 0 0 0 0 0 0 714 0 0 0 0 0 0 695 0 717 0 0 0 0 0 0 0 699 0 0 0 0 0 0 0 0 0 892 0 0 0 0 0 0 0 0 0 541 0 0 0 0 0 850 0 0 0 0 0 0 0 0 0 0 0 983 0 0 0 0 0 0 0 0 0 722 0 0 0 0 0 0 0 0 0 0 619 0 0 945 0 987 987 0 0 0 0 0 0 0 0 0 0 553 0 0 0 0 0 0 0 0 758 0 0 0 0 0 0 0 991 0 0 0 983 0 0 0 980 0 0 0 0 0 761 0 0 692 0 987 0 0 0 0 0 890 0 0 0 0 0 991 0 0 0 0 0 568 584 0 0 0 0 0 0 0 0 983 991 0 0 758 0 0 0 0 0 991 0 0 0 983 0 0 0 905 0 0 0 0 0 0 0 983 0 0 0 0 0 843 0 0 0 626 0 0 0 0 0 0 0 0 0 0 847 0 0 0 0 711 0 0 983 0 0 0 0 0 796 0 0 0 0 0 0 995 0 0 0 0 0 0 0 0 0 0 0 886 0 0 0 987 725 0 0 0 0 0 898 0 0 0 0 0 0 940 983 0 0 0 0 0 0 0 0 0 0 0 0 0 0 0 968 0 991 0 0 696 0 0 680 909 0 0 960 0 0 0 0 0 0 0 980 964 0 0 0 0 0 0 630 0 0 0 0 0 940 0 0 0 0 0 0 0 0 0 0 0 937 0 0 0 0 0 0 0 987 0 0 0 0 0 0 520 991 0 0 0 0 0 987 0 991 0 0 901 0 0 0 0 0 0 0 0 719 0 987 0 0 683 0 0 0 948 0 0 987 0 0 0 0 0 0 937 0 0 0 0 734 0 0 0 0 987 0 0 991 0 0 0 0 0 530 0 0 0 0 0 0 0 0 0 991 0 0 960 0 0 0 0 0 0 0 0 0 991 0 0 0 0 0 0 0 0 0 523 0 991 0 773 0 976 0 0 0 0 991 0 690 0 0 0 0 983 0 987 0 0 0 0 0 0 0 0 0 401 0 0 0 0 0 0 0 0 0 0 0 0 0 0 0 0 0 0 0 0 0 0 0 0 0 0 991 566 0 0 0 0 983 0 0 0 0 0 0 983 0 0 0 0 0 0 991 0 0 0 0 0 646 0 757 0 0 0 0 0 0 0 0 0 0 0 0 0 0 0 0 987 736 0 0 0 894 840 0 987 0 0 0 0 956 0 0 0 0 0 0 0 628 0 0 0 0 0 0 0 0 0 0 0 0 0 0 0 0 0 0 0 0 0 0 968 0 0 0 0 0 0 0 0 0 0 991 0 0 0 0 801 0 0 0 0 0 0 739 0 0 0 0 0 666 0 0 0 0 0 0 0 0 599 0 0 0 0 995 0 0 0 0 0 0 683 0 0 0 0 722 0 0 0 0 991 758 0 711 745 438 805 0 0 0 0 0 0 855 0 0 0 0 0 0 0 0 0 0 0 0 699 941 0 0 0 0 0 0 0 0 0 976 0 0 679 0 0 0 0 0 0 0 0 761 0 0 0 0 602 0 0 341 0 983 688 0 0 991 0 0 0 0 750 0 0 0 0 0 0 0 0 0 0 252 0 0 928 0 0 0 0 0 987 0 0 650 0 0 0 0 0 0 0 0 0 0 987 521 0 0 0 0 0 0 0 0 0 405 644 0 0 0 0 0 999 748 0 867 0 0 0 0 0 0 0 0 564 0 983 0 0 0 0 0 0 0 0 0 0 517 0 0 0 0 0 0 0 0 0 0 0 0 0 0 644 0 0 650 0 0 0 0 0 0 0 0 0 0 0 0 0 0 252 0 0 0 0 566 740 0 692 0 0 0 0 587 0 0 0 0 0 0 0 0 0 0 0 0 991 0 0 0 0 0 0 0 0 0 535 0 0 0 0 0 0 711 0 0 0 983 0 0 983 0 0 0 0 0 0 0 0 0 0 0 0 0 0 0 0 987 0 0 0 0 0 952 0 0 0 602 0 0 0 764 0 0 0 719 937 0 0 0 0 0 0 0 0 0 0 983 0 0 0 0 0 0 0 0 0 0 0 0 0 0 0 0 0 0 0 862 0 0 0 0 0 0 983 0 0 0 0 447 0 766 0 0 0 0 902 0 0 0 0 0 0 0 0 0 0 0 0 304 0 0 991 0 0 0 0 987 0 0 0 0 0 0 0 0 0 705 0 995 0 0 0 0 0 755 0 0 0 0 0 0 0 0 0 0 0 0 0 0 0 0 0 0 0 991 0 0 0 0 0 0 0 991 0 0 0 956 0 0 0 0 0 0 885 0 0 0 0 0 0 564 0 0 0 0 0 0 0 0 0 0 921 0 0 0 0 0 0 964 0 0 0 0 0 0 0 911 995 0 0 0 0 0 0 0 745 0 0 983 991 0 0 0 0 0 0 0 0 0 0 0 0 0 0 0 0 0 987 0 705 0 0 0 0 0 0 0 719 0 0 0 0 0 0 983 0 0 0 0 0 0 983 0 0 0 0 0 0 0 0 0 387 0 0 0 0 0 0 0 0 0 0 0 0 976 0 0 0 883 0 0 0 672 0 0 0 0 0 0 0 933 0 711 0 0 686 0 0 0 0 0 0 0 0 0 0 0 0 0 0 0 0 0 0 0 0 0 0 0 0 991 0 0 0 885 847 0 0 0 0 0 0 0 0 0 0 0 708 0 0 987 745 0 991 0 0 956 0 0 0 0 0 0 0 0 0 0 0 0 643 991 0 525 0 0 0 0 0 0 0 0 0 0 0 0 0 0 0 0 0 0 0 0 0 0 0 0 995 0 0 559 0 983 0 0 0 0 0 764 0 0 0 0 0 0 0 0 0 964 666 0 0 0 983 0 0 933 0 0 0 0 0 0 0 0 0 722 0 991 0 0 0 936 0 999 0 0 0 0 0 0 983 0 0 0 0 0 0 0 0 0 0 0 721 0 0 0 0 0 0 554 501 0 0 0 0 0 0 0 0 0 816 976 0 0 0 0 0 0 0 521 980 0 0 0 0 0 0 0 0 976 0 0 0 991 0 0 0 0 0 0 0 0 0 0 0 672 0 0 0 0 0 0 0 0 0 0 0 0 560 0 0 0 995 0 699 0 964 0 0 983 0 0 0 0 0 983 0 0 0 0 0 0 0 0 0 0 0 0 729 0 0 0 0 0 921 0 928 0 0 0 0 0 0 0 0 0 0 983 628 0 0 0 0 0 983 0 0 0 910 0 0 0 0 0 0 0 0 742 418 0 0 533 0 0 0 0 0 879 0 0 0 0 983 0 0 0 0 0 991 0 0 0 0 0 0 0 0 0 669 0 0 0 0 0 699 0 0 0 758 0 0 531 0 0 0 0 0 0 0 0 0 0 0 0 0 0 0 999 812 0 745 674 0 0 0 0 0 0 0 0 0 0 0 0 719 0 0 711 983 0 0 0 0 0 0 0 0 0 0 0 717 0 0 0 960 0 925 859 0 0 0 0 0 0 0 937 0 0 987 0 921 0 0 0 0 0 0 0 0 798 0 0 0 983 0 0 0 0 0 505 0 0 0 0 0 0 0 0 0 0 453 0 983 0 0 0 501 635 945 987 610 0 0 525 983 0 0 0 0 0 0 0 0 0 0 0 0 0 0 0 0 0 0 0 0 0 0 0 0 0 0 812 0 987 0 0 0 719 0 0 0 948 0 0 0 0 0 0 0 0 991 0 0 0 991 0 0 0 0 995 0 0 0 0 0 0 662 0 0 0 0 976 0 0 0 842 0 0 0 987 0 0 0 0 0 983 610 995 0 773 0 0 0 0 0 0 0 719 983 0 991 0 0 0 0 536 0 0 0 952 0 0 0 0 0 0 0 0 0 0 0 0 0 906 0 0 0 0 0 0 0 987 0 0 0 0 773 925 0 0 0 0 0 960 0 0 0 0 987 0 0 717 0 0 0 521 0 0 0 964 0 0 0 0 0 0 0 0 0 694 691 823 0 995 0 0 0 0 0 987 0 0 0 983 0 0 0 0 0 937 0 0 0 0 0 987 0 0 0 0 0 0 0 0 0 0 0 0 780 0 0 0 0 0 0 0 0 0 0 0 0 0 0 723 0 0 0 0 0 0 0 0 0 0 0 0 0 0 0 0 0 0 0 0 0 564 0 0 0 643 0 0 0 0 0 0 0 0 0 0 948 0 0 0 0 0 0 891 768 0 374 0 0 0 0 0 0 0 0 0 987 0 0 0 0 846 0 0 0 0 0 0 804 0 0 0 843 0 0 0 0 0 0 0 0 0 0 0 0 0 0 991 0 0 0 0 0 0 556 0 0 0 820 0 0 0 699 760 0 0 991 0 0 0 0 0 0 0 0 0 0 0 0 0 446 0 0 0 0 0 0 0 658 0 0 987 0 0 0 0 0 0 622 0 0 0 0 976 530 0 0 0 0 0 0 0 0 987 0 0 0 0 0 0 0 812 0 0 0 0 520 0 0 0 0 0 0 987 0 983 0 0 0 0 0 0 0 0 876 0 0 0 0 0 0 0 0 0 0 0 0 0 0 0 0 0 0 0 0 0 0 0 0 0 0 0 983 0 0 0 0 0 960 991 0 0 666 0 0 0 0 0 0 0 0 0 472 0 0 0 0 910 0 0 0 0 0 0 0 0 0 0 0 0 0 991 0 0 0 0 991 670 0 0 0 0 0 0 0 0 720 0 0 0 0 0 0 0 0 0 0 0 0 0 0 0 0 991 0 0 0 0 0 0 0 723 0 0 0 0 0 0 0 0 0 0 0 0 0 0 0 0 711 0 0 0 0 0 0 0 0 0 293 0 0 0 0 940 0 0 738 0 0 0 0 0 0 0 0 0 619 812 0 0 0 0 0 0 0 0 0 863 0 0 0 0 0 0 0 0 0 0 0 0 0 0 0 0 0 0 0 0 0 0 0 0 790 0 828 0 628 0 0 0 0 0 683 980 0 0 0 785 0 0 0 0 0 0 0 0 0 740 0 937 0 0 0 0 0 0 933 0 0 0 0 0 0 0 0 0 0 0 0 0 0 0 902 0 0 0 0 0 0 0 964 0 0 0 983 0 0 0 0 0 0 991 0 0 0 0 531 0 0 0 0 0 0 0 0 987 0 0 0 0 0 0 0 0 0 523 0 0 0 0 0 0 0 0 0 0 0 0 0 0 0 0 0 0 0 0 0 0 0 0 0 0 0 0 816 0 0 0 0 784 0 0 0 0 972 0 0 0 0 0 0 911 0 0 0 0 0 0 0 0 991 983 0 0 0 0 599 0 999 0 0 0 0 0 0 0 0 0 0 0 0 991 0 626 0 0 0 0 0 0 0 0 0 0 0 0 991 0 960 0 492 991 0 0 0 0 0 0 0 0 0 0 0 782 0 987 0 0 0 0 0 0 0 0 0 0 0 0 0 0 0 0 0 0 0 0 0 0 0 0 0 0 506 0 0 0 0 0 0 0 0 0 0 0 0 0 0 956 0 0 0 0 0 0 0 983 0 0 0 0 0 0 0 0 0 0 983 0 0 0 0 925 626 0 882 983 0 983 0 0 0 0 0 0 529 0 0 568 0 0 0 983 0 0 987 921 987 787 0 964 0 0 0 529 0 0 0 755 0 0 991 0 0 0 0 0 0 0 0 0 0 0 0 0 0 0 0 0 0 987 0 0 0 0 0 792 0 0 0 0 0 0 529 0 0 0 885 0 0 0 0 0 0 0 0 0 0 0 0 0 0 0 0 0 983 0 0 564 0 0 944 0 0 583 983 0 983 0 0 0 0 0 0 0 0 0 0 0 0 0 678 0 0 0 0 0 0 0 0 0 0 521 0 0 0 0 0 0 714 0 0 0 0 0 0 754 0 0 0 0 991 0 719 659 0 0 0 0 0 0 0 0 894 0 0 0 0 991 0 0 0 0 987 925 0 0 960 0 0 0 0 811 0 0 0 0 0 0 0 0 0 0 0 0 652 628 0 0 0 0 0 0 0 574 0 0 0 0 0 0 0 0 0 508 0 0 0 0 0 0 0 0 0 0 0 0 0 0 0 592 0 0 0 0 0 0 0 0 0 0 0 0 758 0 817 0 991 0 0 0 0 0 0 0 0 0 991 0 0 0 0 991 0 0 0 0 0 0 0 0 0 0 723 0 0 0 0 0 0 0 0 0 0 0 0 0 0 987 529 0 964 0 0 0 0 0 0 897 0 0 0 0 0 0 0 0 0 0 0 0 0 0 0 0 0 0 0 0 0 0 0 0 0 0 0 983 0 0 0 0 0 0 0 0 983 761 0 0 0 0 0 983 0 0 0 0 987 0 0 0 0 0 0 0 0 0 0 991 0 0 0 0 0 0 0 0 991 0 0 983 983 0 0 0 596 0 0 0 0 0 0 0 0 0 0 983 0 0 0 0 0 0 0 0 0 631 0 0 0 0 0 0 0 0 0 0 976 0 0 0 847 0 0 0 0 539 0 960 725 0 0 0 0 983 0 0 0 0 0 987 0 722 933 0 0 0 0 0 0 0 0 0 0 0 0 0 0 991 541 0 0 0 0 0 0 0 0 0 0 0 0 0 0 0 0 0 0 0 0 0 0 0 0 0 0 0 0 0 0 0 0 0 0 976 0 0 0 0 0 0 0 0 0 0 0 0 0 960 995 773 0 0 0 0 0 0 0 0 0 0 0 991 0 0 0 0 0 0 0 999 0 0 0 0 0 0 0 0 0 0 0 0 0 0 0 0 0 0 0 0 0 0 0 0 0 571 937 0 0 0 0 0 987 0 0 0 0 0 0 0 0 0 0 0 0 0 0 937 0 0 0 0 0 0 0 0 0 995 0 964 0 0 0 0 0 0 0 597 0 0 0 0 0 0 991 0 0 758 0 0 0 0 0 0 0 0 983 0 0 0 0 0 0 0 0 0 0 0 0 0 0 0 0 0 0 0 533 0 0 0 626 0 0 995 0 0 0 0 0 0 0 0 0 0 0 0 0 0 0 0 0 0 0 0 0 0 0 0 0 0 0 0 0 0 0 0 0 0 0 0 0 0 0 0 0 0 0 0 0 0 0 0 0 0 0 0 0 510 0 0 930 672 0 0 917 0 0 0 0 0 0 0 0 650 0 0 0 0 0 0 0 995 0 561 0 0 0 0 0 0 0 0 0 987 0 0 377 0 0 0 0 0 565 0 594 0 523 0 536 0 521 0 0 0 0 0 0 0 0 983 0 0 0 0 0 0 0 0 0 0 0 0 0 956 0 991 0 0 0 0 0 604 0 725 0 0 0 976 0 0 0 980 991 0 0 0 0 0 0 0 0 0 0 0 0 648 0 0 0 0 0 0 0 0 0 0 0 0 0 991 995 0 0 0 0 0 0 0 0 0 0 0 0 0 0 0 0 991 0 0 0 0 0 870 0 0 0 0 0 0 0 0 0 0 0 0 0 0 0 0 0 0 0 0 0 0 823 0 0 743 0 0 0 0 704 870 0 761 0 0 758 0 0 0 0 0 0 0 758 0 987 0 0 0 0 0 722 0 0 0 0 0 0 710 0 0 0 0 0 0 0 0 0 808 0 0 0 0 0 0 0 0 0 0 983 0 538 0 0 0 0 0 0 0 0 979 0 0 0 0 0 991 0 0 0 0 936 0 0 983 0 0 834 0 0 0 0 0 0 0 0 404 0 0 0 0 0 583 0 0 0 0 0 0 0 0 0 521 0 764 0 587 0 0 0 0 0 0 0 0 0 0 0 0 0 0 0 0 0 0 0 0 0 0 0 0 0 758 0 0 0 0 0 0 0 0 0 0 0 0 0 0 0 0 0 501 0 0 0 0 995 0 991 0 0 0 0 0 0 0 995 0 0 691 0 0 0 0 0 0 0 0 0 0 0 0 0 991 0 0 0 0 0 0 0 0 0 0 987 0 0 0 0 991 0 0 0 0 0 0 0 0 0 0 0 0 0 0 0 0 0 0 0 0 0 937 0 0 0 0 0 0 0 0 0 0 0 0 0 0 0 0 0 0 0 590 0 0 773 0 0 0 0 0 0 0 847 0 0 512 0 0 0 0 0 0 643 0 0 0 0 0 0 0 0 0 0 0 773 0 0 0 0 0 0 0 0 0 0 0 0 0 0 0 0 0 0 521 0 0 0 0 0 0 0 0 777 0 983 983 0 0 0 0 0 0 0 823 0 0 0 0 0 0 0 680 0 0 0 0 0 983 0 0 0 991 711 0 714 0 0 0 0 0 905 0 0 0 0 995 0 983 0 694 0 723 0 0 0 0 0 0 0 0 0 0 0 0 0 0 0 831 987 0 0 968 736 0 0 0 0 0 0 0 0 0 0 991 983 0 0 0 0 0 991 0 0 0 0 0 0 0 0 0 0 0 0 0 0 0 0 983 0 0 764 0 0 0 0 0 0 960 0 0 0 0 0 987 0 0 0 0 0 0 0 715 0 0 0 0 0 515 0 0 0 0 0 0 0 0 653 0 0 0 0 0 0 0 0 0 0 987 529 987 0 991 0 0 0 531 0 0 0 0 0 0 0 0 0 0 0 987 0 0 0 695 0 0 0 0 0 0 0 0 0 0 0 0 0 774 0 765 0 0 626 0 0 0 0 711 0 0 0 0 0 0 0 0 0 0 0 711 0 0 0 508 432 0 995 0 0 0 742 0 0 0 0 0 0 0 0 0 0 0 976 0 983 0 0 0 0 0 0 0 0 0 0 0 0 525 0 450 0 0 0 0 0 0 0 0 0 0 0 0 514 0 0 482 0 0 0 0 0 0 0 711 0 0 0 0 645 0 0 0 0 0 0 0 0 0 0 0 0 0 0 0 0 0 0 754 926 0 995 0 948 0 0 0 525 933 0 0 0 0 0 0 0 0 0 0 0 0 0 0 0 0 0 0 0 0 663 0 0 0 0 0 0 0 726 0 0 0 0 0 0 0 0 0 0 944 0 0 995 0 0 0 0 523 983 0 0 0 0 0 0 0 0 0 0 0 0 0 0 553 0 0 0 0 0 0 0 0 0 0 0 0 0 0 991 960 0 0 0 0 0 622 496 0 0 0 0 0 0 0 0 0 0 983 0 0 0 995 0 0 0 0 0 0 952 0 0 481 843 0 832 0 0 0 0 0 0 0 0 0 995 0 683 0 0 0 0 0 0 0 748 0 0 0 0 0 0 0 0 995 987 0 0 0 0 0 0 0 0 0 614 823 0 0 648 0 983 0 0 377 0 999 0 983 0 0 0 0 885 0 0 0 0 0 0 0 0 0 0 0 529 714 0 0 0 0 0 991 719 0 0 0 0 0 0 564 0 595 0 0 0 0 0 0 0 0 0 0 0 0 0 0 0 0 0 0 0 0 0 0 0 0 0 0 0 0 0 0 0 0 0 0 0 0 667 0 0 0 0 0 0 0 0 0 0 815 0 0 0 0 0 0 0 714 0 0 0 0 0 0 0 0 0 0 0 340 0 0 0 0 0 0 0 0 0 0 0 0 0 0 0 0 0 0 0 0 0 991 0 0 0 0 926 0 0 0 0 0 0 0 0 0 0 0 0 0 0 680 747 0 0 0 0 0 0 0 980 878 0 0 0 0 0 0 0 0 0 0 0 0 0 0 702 0 0 0 0 991 0 0 0 0 0 0 0 0 999 0 0 0 0 0 503 0 0 983 0 0 0 0 0 0 0 0 0 0 0 666 948 0 0 0 0 956 0 0 0 0 0 987 0 0 761 0 0 0 0 991 0 0 0 991 770 0 0 0 0 0 0 0 0 0 0 0 0 0 0 0 0 0 0 503 0 0 0 0 0 0 0 0 0 0 0 987 0 0 0 0 0 0 0 995 964 777 0 0 0 991 0 0 980 0 0 0 0 0 0 0 0 0 983 0 0 0 0 0 0 983 0 0 0 0 0 0 0 0 0 0 525 0 0 568 0 0 0 0 991 0 0 0 0 0 0 0 991 0 0 0 983 0 0 0 987 0 0 630 987 0 0 537 0 0 0 727 991 0 0 0 0 0 0 0 0 0 0 0 0 0 983 0 983 0 0 0 0 0 0 0 0 0 0 742 531 0 0 680 0 0 0 699 0 863 0 0 0 0 786 0 0 0 0 0 0 0 0 0 0 0 0 0 0 0 983 0 0 0 0 0 0 0 0 0 0 983 0 0 941 0 0 0 758 0 0 0 0 983 991 0 0 0 809 0 737 0 0 0 0 0 0 0 0 0 556 0 0 0 0 0 0 0 0 0 0 983 0 0 0 0 991 0 0 0 0 742 0 0 0 0 0 0 0 0 0 0 758 524 0 0 0 0 0 0 0 0 0 0 0 0 0 0 0 0 531 0 819 0 0 0 0 0 0 0 0 0 0 0 0 0 0 0 0 0 0 0 0 0 0 0 0 0 0 0 0 0 674 0 983 0 0 0 789 0 0 0 983 0 0 0 0 0 999 0 0 0 0 824 0 0 0 0 0 960 0 0 0 0 0 728 0 0 0 0 0 999 0 0 0 0 0 398 0 0 0 0 0 0 0 0 0 0 0 0 0 948 0 699 0 0 922 0 0 0 0 870 0 987 701 0 987 0 0 0 0 0 0 0 0 0 0 0 0 0 0 987 0 0 0 0 0 862 0 0 0 0 0 0 0 0 0 0 0 0 0 0 0 745 521 968 0 937 0 0 0 658 0 0 715 0 0 0 0 0 0 991 995 0 686 0 0 0 0 0 0 0 0 0 0 964 0 0 0 0 0 0 0 0 0 983 0 987 0 0 0 968 0 0 0 812 761 0 0 0 0 0 0 0 0 956 0 0 0 0 0 0 0 0 0 983 0 0 0 991 0 991 603 0 0 0 0 0
-1 0 0 0 0 0 0 0 816 0 0 0 0 0 0 834 0 0 0 0 0 902 0 0 0 0 730 0 691 0 0 0 0 0 0 0 0 0 0 0 0 0 0 0 424 0 0 987 0 0 991 0 0 0 0 0 976 0 0 858 0 0 0 0 0 0 0 0 0 0 991 0 0 987 0 0 0 0 0 0 0 0 0 0 0 0 0 999 0 0 0 0 0 0 0 0 0 0 0 0 0 0 0 0 0 0 0 0 0 0 602 0 0 0 0 0 0 0 0 0 0 834 0 676 0 0 0 0 832 0 0 0 0 0 0 0 0 0 0 0 0 0 0 0 0 0 0 0 0 0 0 999 0 0 0 0 0 0 0 0 0 0 0 0 0 0 0 0 784 0 0 0 0 0 0 0 0 0 0 0 540 0 0 0 0 863 0 0 0 587 0 0 0 0 535 0 0 0 0 999 0 770 0 0 0 0 0 0 0 509 848 0 0 0 0 991 0 0 0 0 695 0 0 0 0 0 0 569 0 0 645 0 0 0 0 0 0 0 0 0 0 0 0 0 0 0 0 0 0 0 504 0 0 0 0 685 0 0 0 0 0 0 0 0 0 0 0 0 0 0 0 0 0 0 0 0 0 0 0 0 0 0 682 0 0 0 0 0 832 0 0 0 0 777 0 0 463 0 0 0 0 0 0 0 0 910 0 624 0 0 0 0 0 549 0 0 424 0 0 0 621 0 0 0 0 0 0 0 0 0 0 0 0 432 0 0 0 0 0 346 0 0 0 0 0 0 0 0 0 0 0 0 0 0 0 0 0 0 0 0 976 0 0 0 821 0 0 0 0 0 0 0 0 0 0 0 0 0 0 0 0 0 0 0 956 0 874 0 0 0 0 0 0 0 0 0 0 0 0 0 0 0 0 0 0 0 0 0 0 0 0 0 0 0 0 0 0 0 0 0 979 0 0 0 0 0 0 0 0 0 0 0 0 0 0 0 0 0 0 0 0 0 0 0 940 0 0 0 0 0 0 0 666 0 0 0 0 0 0 0 0 0 0 0 0 0 0 0 0 991 0 0 0 0 0 0 0 0 679 0 0 0 0 0 0 0 0 983 0 0 679 529 0 0 0 0 0 0 505 0 0 0 0 0 0 0 991 0 0 0 393 0 987 0 836 0 0 0 819 0 0 0 0 0 0 0 0 0 0 0 0 666 0 937 0 0 0 0 926 0 0 0 0 0 0 0 0 0 0 509 0 0 0 0 0 0 0 0 701 0 0 0 0 0 0 0 0 0 0 0 0 0 0 0 679 0 0 0 0 0 0 0 0 0 0 0 0 991 0 0 0 0 0 0 0 0 0 0 0 630 0 0 0 0 0 603 0 0 907 0 983 0 0 0 0 0 0 0 0 0 0 0 0 0 0 0 0 0 0 0 0 0 0 0 0 0 0 0 886 0 0 0 0 0 0 0 0 0 0 0 0 0 0 0 0 0 0 0 0 0 0 0 0 0 0 0 0 0 0 0 0 0 0 0 0 0 0 0 0 0 0 0 0 983 0 0 0 0 0 0 0 0 0 0 0 0 0 0 832 0 0 0 0 0 635 0 0 0 0 0 0 0 0 0 0 0 0 0 0 0 459 0 867 0 0 0 0 0 651 0 0 0 0 0 0 0 0 0 0 0 999 0 488 0 0 0 0 730 0 0 0 0 0 0 871 0 0 0 0 0 0 0 0 0 0 0 929 0 0 0 0 0 898 0 0 0 0 0 0 0 0 0 0 0 0 0 0 0 0 0 0 0 0 0 0 0 0 0 0 0 0 0 0 0 0 0 0 0 0 0 0 744 508 0 0 0 0 0 0 0 0 0 0 0 0 0 0 0 0 0 527 501 0 0 0 0 0 991 0 0 0 0 913 0 0 0 0 0 0 501 0 0 0 0 0 0 0 0 0 0 0 653 843 0 0 0 976 0 0 0 0 0 0 0 0 0 0 0 0 0 0 0 0 0 0 0 0 0 0 0 0 0 0 0 991 976 0 0 0 0 0 0 0 0 0 555 538 0 808 0 0 0 0 0 0 0 0 0 0 0 0 589 0 0 0 0 0 0 0 909 0 0 0 0 0 443 0 0 0 983 0 0 0 976 0 0 0 0 0 0 561 0 0 0 0 0 0 0 0 672 0 0 0 0 0 0 0 0 0 0 0 0 0 0 0 0 0 0 0 0 0 976 327 0 0 0 557 0 0 0 424 0 0 0 0 0 0 0 0 0 0 0 0 0 0 0 0 0 0 0 0 0 0 0 0 933 0 0 0 0 0 0 0 0 0 0 0 0 0 0 0 826 619 0 0 0 0 0 0 0 0 0 0 0 0 0 0 0 0 0 0 0 0 0 983 0 0 0 0 0 0 0 0 0 0 0 0 679 0 0 0 0 0 0 0 0 0 0 983 0 0 740 0 0 0 0 0 0 0 0 0 0 0 0 0 0 0 0 0 0 676 0 0 0 0 0 0 0 0 0 0 0 0 476 0 0 0 0 0 727 0 0 0 0 0 0 0 726 0 0 0 0 676 0 0 995 0 0 0 987 0 0 0 0 0 0 0 0 0 0 0 0 0 0 0 0 764 0 0 0 0 0 0 0 0 0 0 0 0 0 0 0 0 0 0 0 0 0 0 0 0 0 0 0 991 0 0 0 0 0 0 0 0 0 0 0 0 0 0 0 0 991 0 0 0 933 0 0 0 0 0 0 0 0 0 0 0 0 0 0 0 0 0 937 0 0 0 0 0 588 0 0 0 0 0 649 0 0 0 953 972 0 976 0 0 0 0 785 634 0 0 0 0 0 0 0 0 0 983 413 0 976 0 0 0 0 968 0 0 0 0 0 0 0 0 0 0 0 0 0 0 0 0 0 0 0 0 0 0 0 0 0 0 0 417 0 0 0 0 0 0 0 0 0 0 0 0 0 0 0 0 0 0 0 0 0 0 0 0 0 0 0 0 0 0 0 486 649 0 0 0 0 0 0 0 0 0 0 0 0 0 0 0 0 0 0 0 0 0 0 0 0 804 0 0 0 606 0 0 0 0 0 0 0 0 0 0 0 0 925 0 0 828 0 0 0 0 0 0 0 0 0 0 0 0 0 0 0 0 0 0 0 983 0 0 0 0 0 0 0 0 0 0 0 0 0 0 0 0 0 0 0 0 0 0 0 0 0 0 917 0 0 0 0 0 995 0 0 377 0 999 0 0 0 0 0 0 0 0 0 0 991 0 0 0 983 0 748 0 0 0 0 0 0 0 0 0 0 0 0 0 0 0 0 0 0 960 0 0 0 0 0 0 0 0 0 645 517 0 0 0 0 0 0 0 540 0 0 0 0 0 0 0 793 0 0 0 0 0 0 0 0 0 999 0 0 0 0 0 0 0 0 0 0 0 0 0 0 828 0 0 0 0 0 845 0 0 496 0 630 554 603 0 0 0 0 0 0 0 0 0 0 0 0 0 0 0 0 0 0 0 0 0 0 0 0 0 0 0 816 579 0 960 0 0 0 0 0 0 0 0 0 0 0 0 0 0 0 0 0 0 0 0 0 0 0 0 0 0 0 0 0 952 0 0 0 0 0 0 0 723 459 0 0 0 0 0 0 611 0 0 0 734 0 0 0 0 0 0 0 0 925 0 0 901 0 976 0 0 0 0 0 0 534 0 0 0 0 0 0 0 682 0 0 0 0 570 0 0 0 0 0 0 0 0 0 0 0 0 0 0 0 0 0 530 0 0 987 0 0 0 0 991 0 0 0 960 0 0 0 987 733 0 0 0 0 0 0 0 0 0 0 0 0 0 0 0 0 0 0 0 585 0 0 0 0 0 0 0 0 0 0 0 0 0 676 0 0 0 0 0 862 0 0 0 0 0 0 0 0 0 0 0 0 0 0 0 0 0 0 0 0 0 0 0 0 0 0 0 0 0 0 956 0 679 0 0 0 0 0 0 0 460 894 0 937 0 0 0 0 0 987 940 0 0 0 0 0 0 0 0 0 0 0 925 0 0 0 0 0 0 0 0 0 0 0 0 0 0 0 0 0 0 953 0 0 0 0 0 0 0 0 0 0 686 0 0 0 0 0 0 0 0 0 0 0 0 0 0 0 0 0 0 0 0 776 0 0 0 0 0 0 0 0 0 0 0 0 0 0 0 0 0 0 773 0 0 0 0 0 0 0 0 0 0 0 0 512 0 0 0 0 0 0 0 0 0 0 0 676 0 828 0 0 0 0 0 987 0 0 0 0 0 0 995 0 0 0 0 0 0 0 0 0 454 0 0 0 0 0 0 0 0 0 0 0 0 0 0 0 0 0 0 0 690 0 0 0 0 0 0 0 948 0 0 0 0 0 0 0 0 0 0 0 0 0 655 0 0 0 0 0 0 735 0 0 0 0 0 0 0 0 0 0 0 0 0 662 0 0 0 0 0 0 0 0 0 0 0 0 0 932 0 0 0 0 0 0 0 0 609 0 0 525 0 0 0 0 0 0 0 0 0 0 0 0 0 0 686 0 0 0 0 0 0 0 948 0 531 0 0 0 0 0 0 0 0 0 0 0 0 0 0 0 0 0 0 0 759 0 933 0 0 0 0 0 0 0 0 0 0 0 0 0 0 471 0 0 0 0 0 0 0 0 0 0 0 0 0 0 0 0 991 0 0 0 0 0 0 0 0 0 492 809 0 0 0 0 0 0 0 0 0 0 0 0 0 0 0 0 0 0 812 0 0 0 0 0 0 0 0 0 0 0 0 0 0 0 0 0 0 0 0 0 0 560 0 0 0 0 0 0 0 0 0 0 987 0 0 832 0 0 0 0 446 0 0 0 0 0 0 0 0 890 0 0 0 0 0 983 0 0 0 0 0 0 0 0 0 0 0 0 0 0 0 0 0 0 0 991 0 0 0 0 0 0 0 0 0 0 0 0 0 0 0 0 0 0 0 0 0 0 0 0 0 0 0 0 0 956 0 0 0 0 999 0 0 0 0 0 0 0 0 0 0 0 0 0 785 0 0 987 0 0 0 0 0 0 0 0 0 983 0 0 0 0 0 0 0 0 0 0 0 0 0 0 0 0 0 0 0 0 0 0 0 639 0 0 0 0 0 0 0 0 0 0 0 0 0 0 0 0 0 0 0 0 0 0 0 0 968 0 381 0 0 0 0 0 0 0 0 0 0 0 0 0 0 0 0 0 0 0 0 0 0 0 0 613 0 0 0 968 0 0 0 976 0 0 0 0 0 0 0 0 700 0 0 0 0 0 0 0 0 0 0 0 991 0 0 0 0 0 0 0 0 0 0 0 0 0 0 0 0 0 0 0 0 0 680 0 517 0 0 532 0 0 0 0 0 574 0 0 0 0 0 0 0 376 0 0 0 980 991 0 976 0 0 0 983 0 0 0 0 999 0 0 0 0 0 0 0 913 0 0 0 0 0 0 0 745 0 0 0 0 0 847 0 607 0 0 0 0 0 0 0 0 0 0 0 0 0 0 0 0 0 0 0 0 0 0 0 0 0 0 0 0 0 948 0 0 0 964 0 0 0 0 0 0 0 0 0 0 0 0 0 0 0 0 0 0 0 0 0 0 0 0 0 0 0 0 0 0 0 0 0 0 0 0 0 0 0 511 0 0 0 0 0 0 937 855 0 0 0 0 987 0 0 0 0 0 0 0 0 0 0 0 0 0 0 0 0 0 0 0 0 0 544 0 956 0 0 0 0 0 0 0 0 0 0 0 644 0 0 0 980 889 0 673 0 0 0 0 0 0 0 0 0 0 0 0 0 0 644 0 366 0 424 0 0 0 0 0 819 0 0 0 0 0 0 0 0 0 0 0 0 0 0 0 0 0 0 560 0 0 0 0 694 0 0 0 0 0 0 0 999 0 0 0 0 0 624 0 0 0 0 0 0 0 0 0 0 0 0 976 0 0 0 0 0 773 0 0 0 650 525 0 0 0 0 682 0 0 0 0 607 0 0 0 349 0 0 0 898 520 0 0 0 0 0 0 0 0 0 0 878 0 735 0 602 367 0 0 0 0 0 0 0 0 0 0 0 0 0 0 0 0 0 0 0 0 0 0 964 0 0 0 0 0 0 615 0 0 867 991 0 0 0 0 0 0 0 0 674 0 0 0 0 0 0 918 0 0 0 0 0 0 0 995 0 0 0 0 0 602 0 0 0 0 0 983 0 0 0 0 553 0 801 0 514 832 0 0 0 0 0 940 0 0 0 0 376 0 0 0 0 0 0 0 0 0 567 0 0 0 0 0 0 820 0 0 999 0 0 0 0 0 0 0 0 0 0 0 0 0 0 0 0 0 0 0 515 0 0 450 0 0 0 0 725 0 0 0 0 0 0 0 0 0 0 0 0 0 0 596 0 0 0 0 0 0 0 0 0 0 0 0 0 0 0 0 0 0 0 0 0 0 0 0 0 0 0 0 0 679 0 0 983 0 0 0 0 0 0 0 0 0 0 0 976 874 0 0 0 999 0 0 0 0 0 0 0 0 0 645 0 0 0 0 0 0 0 0 0 0 0 0 0 0 987 0 0 0 0 0 0 0 0 0 0 0 991 0 0 0 0 0 0 697 921 0 0 0 0 0 0 0 0 929 0 0 0 0 0 0 0 0 0 0 0 0 0 0 0 0 0 0 0 0 0 0 0 0 976 0 0 0 0 0 0 0 0 0 0 0 0 0 0 0 0 0 0 878 728 0 0 0 0 0 0 346 0 0 0 0 0 0 0 0 0 0 0 0 0 944 0 0 0 0 0 0 0 735 987 0 0 0 0 0 506 0 0 0 0 0 0 0 0 0 0 0 0 0 780 0 0 0 0 0 0 659 0 0 0 0 0 667 0 972 0 0 0 0 0 0 0 0 0 0 0 0 465 0 0 844 0 0 0 983 784 0 0 0 0 0 0 991 0 0 0 0 0 0 0 0 548 0 0 0 0 0 832 0 0 0 0 0 0 0 0 0 0 0 0 0 0 0 690 0 0 0 0 0 0 848 0 871 0 0 0 0 0 0 0 0 0 0 0 0 0 0 0 0 0 0 0 881 0 0 0 0 0 0 0 0 0 0 0 0 0 890 0 867 0 0 0 0 0 0 0 0 0 0 983 0 0 987 0 0 0 0 0 0 0 0 0 0 0 0 0 0 0 0 758 0 0 0 0 0 570 0 0 0 670 601 0 0 0 0 0 0 0 0 0 0 0 0 521 0 0 0 0 0 991 0 0 0 0 0 0 0 0 0 0 0 0 0 0 0 0 0 0 874 0 0 0 0 0 0 0 0 0 0 0 0 0 0 0 0 0 0 909 0 0 0 0 0 0 0 0 602 0 0 0 0 0 0 0 0 0 0 0 0 0 952 0 0 0 0 0 0 0 0 0 0 0 0 0 0 0 0 0 0 0 0 0 0 991 0 0 748 0 0 0 0 0 0 0 0 0 0 0 0 983 0 0 0 0 0 0 0 0 0 0 0 812 0 0 0 0 991 0 0 0 0 0 0 0 0 0 0 0 0 0 0 0 0 575 0 0 0 0 0 0 262 0 0 0 0 0 0 401 987 0 0 0 0 995 0 0 0 0 0 0 0 964 0 0 0 0 0 0 0 0 0 0 0 0 0 0 0 0 0 851 0 0 0 0 0 0 0 0 0 0 0 0 0 0 0 0 0 0 0 0 0 991 0 0 0 0 674 0 0 0 0 601 886 0 0 0 0 976 0 0 0 0 0 0 0 0 0 0 0 0 0 0 0 0 0 0 0 0 0 0 0 385 0 611 0 0 0 0 0 0 0 0 0 0 0 0 696 310 419 0 0 0 0 0 0 0 0 0 0 0 0 0 0 0 0 0 0 0 0 0 0 0 921 0 0 0 0 0 0 0 0 0 0 0 0 0 0 0 0 983 0 0 0 0 0 0 0 0 0 0 0 0 0 983 0 0 0 0 0 0 0 0 0 0 0 0 0 0 0 0 0 0 0 0 0 0 537 0 0 0 0 983 0 0 0 0 0 0 550 0 0 0 0 0 0 0 0 0 0 0 0 0 878 0 720 0 0 0 0 0 0 0 0 0 0 0 0 0 0 0 952 0 0 0 0 0 0 991 0 0 0 0 0 0 0 0 0 0 0 0 0 0 0 0 0 0 894 813 0 0 0 0 0 731 0 0 983 0 0 0 0 0 0 0 0 0 0 0 710 0 0 0 0 0 0 0 680 0 0 490 0 0 0 0 995 0 0 0 0 0 0 0 0 0 0 0 0 0 0 0 0 0 0 0 0 0 0 0 0 0 0 0 0 0 0 0 0 0 0 0 0 0 0 0 0 0 0 583 0 0 445 0 0 0 0 0 0 0 0 0 0 0 784 0 0 0 0 0 0 699 0 0 0 417 0 605 0 403 0 0 0 0 0 0 0 0 0 0 0 683 0 0 0 0 0 0 727 0 0 0 0 698 0 0 983 0 0 0 0 0 991 0 0 0 0 0 0 0 0 0 0 0 0 0 0 0 0 0 0 0 0 0 0 0 0 0 0 0 0 500 0 0 593 0 0 0 0 0 0 0 653 0 792 0 0 0 0 0 0 489 0 0 0 0 0 0 0 0 0 815 0 0 0 0 983 400 671 0 0 0 0 0 0 0 0 0 0 0 0 599 0 0 0 991 0 0 0 0 0 0 0 0 0 0 0 481 0 0 0 0 0 0 0 729 0 987 0 0 0 0 0 0 0 0 0 0 0 0 0 0 0 0 0 599 0 0 0 0 682 0 0 600 0 991 0 0 0 0 0 0 0 0 0 0 0 0 0 0 787 0 0 0 0 0 976 983 0 0 0 0 0 0 0 983 0 0 0 0 0 906 0 0 0 0 0 0 0 0 0 0 0 0 0 0 0 0 0 0 0 0 0 0 999 0 0 0 0 0 0 0 0 0 0 898 0 0 0 0 0 0 0 0 0 0 0 0 0 0 0 960 0 0 0 0 0 0 0 0 0 0 0 701 0 835 0 0 0 0 0 0 0 0 0 0 0 0 0 0 0 0 0 0 0 0 0 0 0 0 0 0 0 0 979 0 0 733 0 0 0 0 0 0 0 0 0 0 0 0 0 0 0 0 0 0 0 0 0 0 0 0 0 0 0 0 501 0 0 0 0 569 816 0 0 0 0 0 0 0 0 0 0 615 0 0 0 0 0 0 0 0 0 0 0 0 0 0 0 0 0 0 0 0 0 0 0 696 0 0 0 0 0 0 0 0 771 0 0 0 0 0 0 0 0 0 0 0 0 0 0 556 983 0 0 0 0 0 0 0 0 0 0 0 0 0 0 0 0 0 0 0 0 0 0 0 390 0 0 0 0 0 0 991 0 0 0 0 0 0 506 0 0 0 0 0 0 0 680 0 0 412 0 0 0 0 0 0 0 0 0 0 0 0 667 0 0 0 0 0 0 0 0 0 0 575 0 0 0 0 0 929 0 987 0 0 0 0 0 0 0 0 0 0 0 0 0 682 0 0 0 0 0 0 995 0 0 0 867 0 0 0 0 0 925 0 0 0 0 645 439 0 0 0 0 991 0 0 0 0 972 0 0 0 0 0 0 0 0 941 0 0 0 0 0 0 0 0 0 0 987 812 0 0 0 0 0 0 0 0 0 0 0 0 0 0 0 0 0 0 0 0 0 0 0 0 0 0 705 0 0 511 960 0 0 0 964 0 736 0 0 0 0 0 0 414 0 837 0 0 0 0 0 0 0 0 0 0 0 0 0 0 0 0 0 0 0 0 0 0 0 0 0 0 0 0 0 0 0 0 999 0 0 0 0 0 0 0 0 0 0 0 0 0 0 0 0 0 0 0 0 0 0 0 0 0 0 0 0 0 0 0 0 669 0 805 0 812 0 0 683 0 0 0 0 0 0 0 0 0 0 0 0 0 0 0 0 505 0 0 0 0 771 0 0 0 0 0 0 0 0 0 0 0 0 991 0 0 0 679 0 0 0 893 0 0 0 0 991 909 0 0 0 0 0 0 0 0 0 0 0 0 0 0 0 0 0 0 0 0 0 0 0 0 0 804 0 0 983 0 0 0 0 0 0 991 976 0 983 0 0 0 0 0 0 0 0 0 0 0 0 0 0 0 0 0 0 706 0 0 0 0 0 541 617 0 0 729 0 0 0 0 0 0 0 0 0 0 0 448 0 0 0 0 0 0 0 0 0 0 0 0 0 0 0 0 0 0 0 0 0 0 0 0 0 0 0 0 0 851 0 0 0 548 0 0 0 839 0 0 0 608 0 0 0 0 0 0 0 0 0 0 0 0 0 0 0 750 0 612 0 0 0 0 0 0 0 0 0 0 0 0 0 983 0 0 436 599 0 0 0 0 0 0 0 0 0 0 0 0 0 0 0 0 0 0 676 913 0 0 0 0 0 0 0 0 0 0 0 0 0 0 0 0 0 0 0 0 0 0 0 0 0 0 870 0 0 0 0 0 0 0 898 0 0 685 0 0 0 0 619 0 0 0 595 691 0 0 0 0 0 0 862 859 0 0 0 0 0 0 0 0 0 0 0 0 886 0 0 660 0 0 0 999 0 0 987 0 0 0 0 0 0 0 0 0 0 0 0 0 933 0 0 0 772 0 558 0 0 0 0 0 0 0 859 0 0 0 0 0 0 0 0 0 0 0 0 0 991 0 0 481 0 0 0 0 0 0 0 0 0 0 0 987 0 769 501 0 0 0 0 0 0 0 0 0 655 0 0 0 0 0 894 0 838 0 0 0 0 0 0 0 0 847 0 0 0 0 746 0 0 0 0 0 0 0 0 0 699 0 0 0 0 0 0 0 0 0 0 0 874 0 0 0 0 0 0 0 0 0 0 0 0 0 0 0 0 0 0 581 0 785 0 0 0 995 0 991 0 0 0 0 0 0 0 0 0 0 0 0 0 0 991 0 0 0 844 0 0 991 0 0 0 0 0 0 509 991 980 0 0 0 0 820 0 940 0 0 696 0 0 0 0 0 0 0 0 0 0 0 0 0 0 0 0 0 0 0 0 567 0 0 0 0 0 0 0 0 765 0 0 0 0 0 0 0 0 787 0 983 0 0 0 0 726 0 0 0 521 0 0 0 0 0 740 0 975 0 0 0 0 0 0 0 0 0 960 0 0 0 0 0 357 0 0 0 0 305 0 0 0 0 0 819 0 952 572 589 0 0 0 0 0 0 0 0 0 940 0 0 0 841 0 0 0 0 0 0 0 0 913 0 0 0 0 0 0 0 0 0
1 0 0 0 0 0 0 0 495 0 0 0 0 0 0 956 0 0 0 0 0 0 0 0 0 0 0 0 0 0 0 0 0 0 0 0 0 0 0 0 0 0 0 0 0 0 976 0 0 0 0 0 0 0 0 0 773 0 0 995 0 0 0 0 0 819 0 991 0 886 0 0 0 952 0 0 0 0 0 0 757 0 0 0 0 0 496 0 0 0 0 0 0 0 0 0 0 0 0 0 0 0 0 0 0 678 0 0 0 0 991 0 0 0 0 0 0 991 991 0 0 995 0 0 0 0 0 0 863 0 0 0 0 0 0 0 0 0 0 0 0 972 0 0 0 0 0 0 0 0 0 871 0 0 0 0 0 0 0 0 0 0 0 0 0 0 0 0 0 0 0 0 0 0 0 871 0 0 0 0 960 0 0 0 0 0 0 0 0 999 0 0 0 0 0 902 0 0 0 0 0 0 859 0 0 0 0 0 0 913 0 0 0 0 0 0 0 0 0 0 0 0 0 0 0 0 0 960 0 0 0 0 0 0 0 0 793 0 0 0 0 0 0 0 0 0 0 0 0 0 0 0 0 0 0 0 0 0 0 0 0 0 0 0 0 890 0 0 0 0 0 0 0 0 0 0 0 0 0 0 851 0 964 0 0 0 0 0 531 0 0 0 0 0 665 748 0 786 0 0 0 0 0 0 0 0 0 987 0 0 0 0 0 0 0 0 0 0 0 0 341 0 0 0 0 0 0 0 0 0 0 0 0 581 0 0 0 0 0 0 0 0 0 0 0 0 0 0 0 995 0 0 0 0 0 0 0 0 0 0 0 0 0 0 0 0 0 0 0 0 0 0 0 0 0 983 0 0 0 0 0 0 0 0 0 0 0 0 0 0 0 0 0 0 0 0 0 0 0 0 0 824 0 0 0 0 0 0 0 0 0 0 0 0 0 0 0 0 0 0 0 0 0 0 0 0 0 0 0 0 0 0 0 0 0 0 0 0 0 0 0 0 875 829 0 0 0 0 910 0 0 0 0 0 0 0 0 0 0 0 0 0 0 0 0 0 0 0 651 0 0 0 0 0 0 0 0 0 968 907 0 0 0 0 0 0 0 882 0 0 842 0 0 0 0 0 0 0 0 0 0 0 0 0 0 0 0 0 0 0 0 0 0 0 0 0 0 0 0 0 781 0 0 0 0 0 0 0 991 0 0 0 548 0 0 0 0 0 0 0 0 0 0 0 0 0 0 0 0 0 0 479 0 487 0 0 0 0 0 0 0 0 0 0 0 0 0 0 0 0 0 0 0 0 875 0 0 0 0 0 0 0 0 0 0 0 0 995 0 637 0 0 0 0 0 0 0 0 0 0 0 0 0 0 800 0 0 0 875 0 0 0 0 0 0 0 843 0 0 0 0 0 0 0 0 0 0 0 0 0 0 0 0 976 0 0 0 0 0 0 0 0 0 0 0 0 0 0 0 0 0 0 0 0 0 0 0 0 0 0 0 0 0 0 0 0 0 952 0 0 0 0 0 0 0 0 0 0 0 0 0 0 0 0 0 0 885 0 0 0 0 0 0 0 0 0 0 0 0 0 0 0 0 0 0 0 0 0 0 0 0 0 637 0 0 0 0 0 0 0 0 0 0 0 0 0 976 0 0 0 0 0 0 0 0 0 0 0 0 0 0 0 0 0 0 0 0 0 0 0 0 0 0 0 980 0 0 0 0 0 0 0 0 0 0 0 527 0 0 0 0 0 710 0 0 0 0 0 0 0 0 0 0 0 0 0 854 0 0 0 797 0 0 0 0 0 0 819 0 0 0 0 0 991 0 0 0 0 0 0 0 0 0 0 0 0 844 0 0 0 0 0 0 0 0 0 0 0 0 0 471 0 0 0 748 0 0 948 0 0 0 0 0 0 0 0 0 0 0 0 0 0 870 0 0 0 0 0 0 0 0 0 618 0 0 0 0 0 0 0 614 0 0 0 0 0 0 0 0 0 0 0 0 0 0 0 0 960 0 0 0 0 0 0 0 0 0 0 0 0 0 0 0 0 0 0 0 0 0 519 0 0 0 0 0 0 0 0 0 0 0 0 0 0 823 0 0 0 0 0 0 0 0 0 0 0 0 0 0 0 0 0 0 871 0 0 0 0 0 0 0 0 836 0 0 0 691 0 0 0 0 0 0 0 0 0 0 0 0 0 0 0 0 0 0 0 0 0 922 0 0 0 0 0 0 0 944 0 0 0 0 0 0 0 0 0 0 0 0 0 0 0 0 0 0 0 0 0 0 0 0 0 0 0 707 902 0 0 0 0 0 0 0 0 0 0 0 0 675 0 0 0 0 0 0 0 0 0 0 0 0 0 0 0 0 0 0 0 0 0 0 0 0 0 0 0 0 0 0 0 0 0 0 0 0 937 0 937 0 0 0 784 0 0 0 0 0 0 0 0 0 716 0 0 0 0 0 0 0 0 0 479 0 0 0 0 0 0 811 0 581 0 0 0 0 877 0 0 0 0 0 0 0 0 0 0 0 646 0 0 0 0 0 0 0 0 0 0 0 0 0 0 767 0 0 0 0 0 462 0 0 0 0 0 0 0 0 0 0 0 995 0 0 0 0 0 0 0 0 0 0 0 0 0 0 0 0 0 0 0 0 0 0 0 0 0 0 0 0 0 0 0 0 0 831 0 0 0 983 0 0 0 0 0 0 0 0 0 0 0 0 0 0 0 0 882 0 0 0 0 0 0 0 0 0 0 0 0 0 0 889 0 0 0 0 0 0 0 865 0 0 0 0 0 0 0 0 819 0 0 645 0 546 0 0 0 0 0 0 0 0 0 0 983 0 0 0 0 0 0 0 0 0 0 0 0 0 0 0 0 0 0 0 0 0 0 0 0 0 0 0 0 0 0 0 0 0 0 0 0 0 0 0 0 0 0 0 0 0 0 0 0 0 0 0 940 0 0 0 0 976 0 0 0 0 0 0 999 0 0 0 0 0 0 0 0 0 593 0 0 0 0 0 0 0 0 0 0 0 0 0 0 0 0 0 0 0 0 781 0 0 0 0 0 0 0 0 0 0 0 0 0 0 0 0 0 0 0 0 0 0 0 952 810 0 0 0 0 0 0 0 0 0 0 0 0 0 557 0 683 0 0 0 0 0 0 0 0 0 632 0 0 0 0 0 0 0 0 0 0 0 0 991 0 0 0 0 0 0 948 0 0 707 0 654 0 449 0 0 0 0 0 0 0 0 0 0 0 0 0 727 0 835 0 991 991 0 0 667 0 710 929 0 0 0 0 0 0 0 0 0 0 0 0 0 0 697 0 0 0 0 0 0 0 0 0 925 0 0 0 0 0 0 0 0 0 0 0 0 0 0 0 0 0 0 983 0 0 0 0 0 0 0 0 0 0 0 0 0 0 0 0 0 976 0 0 0 0 0 0 0 0 0 0 944 0 817 0 0 0 758 0 0 0 0 0 0 0 0 0 0 0 0 0 0 0 0 0 0 0 0 678 0 0 0 983 0 0 0 0 0 0 0 0 0 0 0 0 0 357 0 0 0 0 0 0 675 0 0 0 0 686 0 0 0 0 0 0 0 0 0 0 618 0 0 0 0 0 0 0 0 0 0 0 0 0 0 0 834 0 0 0 0 0 0 0 0 0 0 0 684 710 0 0 995 0 0 0 0 0 0 0 0 0 0 0 0 0 0 0 0 866 0 0 0 0 0 0 0 0 0 0 0 0 0 0 0 0 0 0 0 0 0 0 0 0 0 0 0 0 0 0 0 0 0 0 983 0 0 0 0 492 0 0 0 0 0 0 0 0 0 734 0 0 0 0 0 0 0 0 0 964 0 0 0 0 0 0 0 0 543 0 0 634 0 0 0 0 0 0 0 473 0 0 0 0 0 0 0 0 0 753 0 0 0 0 0 0 0 0 0 0 0 0 0 0 0 0 0 0 0 0 0 0 0 832 0 0 0 0 0 0 0 0 0 0 0 0 0 0 0 867 0 791 999 0 0 862 0 0 0 0 0 0 0 0 0 0 0 0 0 0 0 0 0 0 659 0 0 0 0 442 0 0 0 0 901 0 0 0 0 0 0 358 0 0 0 0 0 0 0 0 0 0 0 0 0 680 0 595 0 0 0 0 0 0 0 0 0 0 0 0 0 987 0 0 0 0 0 0 0 0 0 0 774 0 0 0 0 0 0 0 0 0 0 0 0 0 0 980 0 0 0 991 0 0 0 0 976 0 0 847 0 0 0 812 0 861 0 0 0 0 0 0 940 0 983 0 0 0 0 0 0 0 823 0 0 0 0 0 0 0 0 0 0 0 0 0 0 0 0 475 0 0 595 0 0 0 0 0 0 0 0 0 0 0 0 0 0 0 0 0 0 0 0 0 695 0 0 882 0 0 862 0 0 0 0 0 0 0 0 0 0 0 0 0 0 0 0 0 0 0 0 0 0 0 0 0 0 0 0 0 0 577 0 0 0 0 0 0 925 0 0 0 0 0 0 0 0 0 0 0 0 0 0 0 771 0 0 0 0 0 0 0 0 0 0 632 539 0 0 0 0 0 0 0 0 0 0 0 0 0 0 0 0 0 0 0 540 0 983 0 0 0 0 0 0 0 0 0 0 0 0 0 0 0 0 0 0 0 0 0 0 0 0 983 0 0 976 0 0 0 613 0 0 0 0 0 0 0 0 0 648 0 0 0 0 0 0 0 0 0 0 0 0 0 0 0 0 0 0 0 0 0 0 0 0 0 0 0 0 0 0 0 0 0 0 0 0 0 0 0 0 0 0 0 0 0 0 0 0 0 0 0 0 0 0 0 887 0 692 641 0 0 0 0 0 0 0 0 0 0 0 0 0 0 0 0 0 799 0 0 0 0 0 0 0 0 0 0 0 0 0 0 0 617 0 0 0 0 0 991 0 0 0 0 0 0 0 0 0 482 0 0 0 0 0 0 0 0 0 0 0 0 0 0 0 0 0 898 0 0 0 0 0 0 0 0 0 948 0 0 0 0 0 0 0 0 0 719 0 0 917 0 0 0 0 0 0 0 0 0 0 0 0 0 0 0 0 0 0 0 0 0 0 0 0 0 0 0 0 0 0 0 0 0 0 501 0 0 0 0 0 0 0 0 0 0 0 0 0 501 0 0 0 0 0 0 0 0 0 0 0 0 0 0 0 0 0 766 0 0 0 0 0 0 0 0 0 991 0 991 0 0 0 0 0 0 0 0 0 0 0 0 0 0 0 0 0 0 0 0 0 0 870 0 720 0 0 0 0 0 0 0 0 0 885 0 607 0 0 0 0 0 0 901 0 0 0 0 0 0 0 0 0 0 0 465 0 0 0 0 0 870 0 0 0 0 0 0 0 0 0 0 0 0 0 0 0 0 0 0 937 0 0 0 0 0 0 0 0 0 0 0 0 0 0 0 0 0 0 0 0 0 0 0 0 0 0 0 0 0 0 0 0 0 0 0 0 0 0 0 0 0 0 0 0 0 0 0 0 0 0 995 0 0 0 0 0 0 0 0 0 0 0 0 0 0 0 0 0 0 0 0 0 0 0 0 0 0 0 488 0 0 0 0 0 0 0 0 0 0 0 0 0 0 0 0 0 0 0 895 0 0 0 0 653 0 0 0 0 0 0 0 0 0 991 0 991 712 0 0 0 0 0 0 0 0 0 0 0 0 0 0 0 0 0 0 0 0 0 0 0 0 0 0 882 0 0 0 0 983 0 0 0 0 0 0 0 0 0 0 0 0 511 0 0 0 0 0 0 0 0 847 0 0 0 0 0 0 0 0 0 0 488 926 0 0 0 0 0 0 0 0 0 0 0 0 0 270 0 0 0 0 0 0 0 0 0 0 0 0 0 0 0 0 878 0 0 0 0 0 0 991 890 0 0 0 0 0 770 0 0 0 0 0 0 0 0 0 0 0 0 0 0 0 0 0 980 726 0 0 0 636 864 0 0 0 0 0 0 0 0 0 995 0 0 0 972 0 665 0 898 0 0 0 867 0 0 0 991 0 0 0 0 0 0 0 882 0 0 0 0 0 0 0 0 0 0 0 0 0 0 0 0 0 0 0 0 0 0 0 945 0 0 0 0 0 0 960 0 0 479 0 0 0 0 0 0 0 0 501 0 0 0 0 0 0 0 665 0 0 0 0 0 0 0 972 0 0 0 0 0 0 0 0 0 0 0 0 0 0 0 0 650 0 0 0 0 806 0 0 0 0 0 0 0 0 0 0 0 0 0 0 0 0 0 0 0 0 0 0 0 0 0 0 0 0 0 0 687 0 0 0 0 0 0 0 0 0 0 0 0 0 0 0 0 0 0 0 991 641 0 0 0 0 0 0 983 0 0 0 0 0 0 0 0 0 0 0 645 0 0 983 0 0 0 0 0 0 987 983 0 0 0 0 0 0 0 0 0 0 0 843 0 0 0 0 0 0 0 0 0 469 0 0 976 0 0 0 0 0 0 0 0 0 0 0 0 0 0 0 0 805 0 0 0 0 0 0 642 0 471 0 0 0 0 0 434 0 0 0 0 0 0 0 0 0 0 0 0 0 750 0 0 0 0 0 0 0 0 0 0 0 0 0 0 0 995 0 0 0 0 0 0 0 0 820 0 0 0 0 0 0 0 0 0 0 0 563 0 0 991 0 0 0 0 0 0 0 0 0 0 0 0 0 976 843 0 0 0 0 829 0 0 0 0 0 0 0 0 999 0 859 0 0 0 0 0 0 0 0 0 0 599 0 0 0 0 0 0 991 0 0 0 0 0 0 0 525 0 0 0 0 0 0 0 0 0 0 0 0 531 0 0 0 0 0 0 0 0 0 874 0 0 0 0 991 0 0 0 0 0 0 0 0 0 0 0 0 0 0 0 0 844 0 0 0 0 0 835 0 0 0 0 0 0 0 568 661 0 0 0 0 0 584 252 0 0 0 0 0 0 0 995 0 0 0 0 0 0 0 0 0 0 0 0 898 0 0 0 0 976 0 0 0 0 0 0 0 0 0 0 0 0 0 0 0 0 0 874 0 0 0 0 0 0 0 0 0 638 0 0 0 0 662 983 0 0 0 0 0 0 0 0 0 0 0 979 0 0 0 0 0 0 0 0 983 0 0 0 0 0 0 0 0 968 0 0 0 0 0 0 0 0 0 0 0 0 0 0 0 0 0 0 0 672 983 0 0 0 0 0 0 0 0 0 0 0 0 0 0 878 0 693 0 630 0 0 0 0 0 0 0 0 0 0 0 0 0 0 0 0 0 0 0 0 0 0 0 0 541 0 0 0 0 0 0 0 0 0 0 0 0 0 0 960 0 0 0 752 0 0 0 0 0 0 0 0 0 0 0 0 0 507 0 0 0 0 0 0 983 0 0 589 0 0 0 0 0 0 0 0 0 0 0 0 0 0 0 0 0 0 0 0 0 995 0 0 0 0 0 0 0 0 0 0 0 0 0 0 0 0 0 0 0 0 0 0 0 0 0 0 0 0 0 0 792 0 0 0 0 0 0 0 0 0 0 0 0 0 0 0 0 0 0 0 0 878 0 0 0 0 0 788 0 0 0 0 0 0 0 0 0 0 0 0 0 0 0 0 0 0 0 0 0 0 0 0 0 0 0 0 0 0 0 0 0 0 0 0 0 0 0 0 0 0 0 0 0 534 0 0 0 0 0 0 0 0 0 0 0 0 0 0 0 0 0 0 0 0 0 0 0 0 0 0 0 0 0 0 0 0 0 0 634 0 0 0 0 0 0 0 763 0 0 0 0 0 0 0 0 0 829 0 0 834 0 653 0 0 0 0 0 0 0 0 0 0 0 704 0 0 0 0 0 0 0 0 0 0 0 0 0 0 0 0 0 0 0 0 0 0 0 0 0 987 0 0 0 0 0 922 0 0 871 0 0 595 0 0 0 0 0 0 0 0 0 0 0 0 0 0 0 0 0 0 0 0 0 991 0 960 0 0 0 0 0 0 0 0 0 0 0 0 0 0 0 0 0 0 0 0 0 0 0 0 0 0 0 866 0 0 0 0 0 0 0 0 0 0 0 0 0 0 0 948 0 0 0 0 0 0 0 0 0 0 0 0 0 0 0 0 791 0 0 0 0 0 0 528 0 0 0 0 0 874 0 0 0 0 0 0 0 0 0 0 0 0 882 346 0 0 0 0 0 976 0 0 983 0 0 0 0 0 0 0 0 0 0 0 983 0 0 0 0 0 0 0 0 0 0 452 0 0 0 0 0 0 0 0 0 0 0 0 0 0 0 0 0 991 0 0 0 0 0 0 0 0 0 0 0 0 0 995 0 0 0 0 0 0 0 0 0 0 0 0 0 0 0 0 0 0 0 0 0 0 0 0 0 0 0 0 0 0 0 0 0 0 0 0 0 0 0 0 0 0 0 0 987 968 0 0 0 702 0 0 0 0 0 0 0 0 0 0 976 0 0 0 960 0 0 0 0 987 0 0 0 0 0 0 0 0 0 0 0 0 0 0 0 968 0 0 0 0 0 0 0 0 0 0 715 0 0 816 0 0 0 455 0 0 0 0 0 0 980 0 0 0 0 0 0 0 0 0 999 0 0 0 0 0 0 0 0 0 0 0 0 0 0 840 0 0 0 0 0 0 0 0 991 0 0 905 0 0 0 0 0 0 0 431 0 0 0 0 0 995 0 0 0 0 0 0 0 0 0 0 0 0 0 0 0 0 0 0 0 729 0 0 0 0 0 0 0 528 0 0 0 716 0 0 0 0 0 0 401 0 0 901 0 0 968 0 0 0 0 0 0 0 0 0 0 0 0 0 0 0 0 0 0 0 584 0 0 0 0 0 0 0 0 0 859 0 0 0 0 341 0 0 496 0 0 0 0 0 0 0 0 0 0 0 0 0 987 0 0 0 0 0 0 0 0 0 0 0 983 0 0 0 0 0 0 983 0 714 0 0 0 502 0 0 0 956 0 0 0 0 0 0 0 0 0 560 0 0 0 0 0 0 0 0 0 0 0 0 0 884 0 0 0 851 524 0 0 976 0 0 0 987 0 521 0 0 0 0 0 632 0 0 768 0 0 0 0 0 995 991 0 0 558 777 0 0 0 0 0 0 0 0 0 0 0 0 824 0 0 0 0 0 0 0 968 0 0 0 0 0 0 0 0 0 0 983 0 0 0 0 0 0 0 0 886 0 0 510 0 0 0 0 0 0 814 0 0 0 0 0 0 0 0 0 0 0 0 0 0 0 0 0 0 0 0 0 0 0 905 0 0 0 0 0 0 0 563 0 0 991 0 0 0 0 0 0 0 0 0 0 0 0 968 0 0 0 0 983 0 0 0 0 0 0 0 0 0 0 675 0 0 0 0 0 0 0 0 0 0 0 0 0 0 0 0 0 0 409 0 0 0 0 0 490 0 0 0 0 0 0 0 0 0 929 0 0 983 0 0 0 0 0 0 0 0 0 0 0 0 0 0 0 0 0 0 0 0 0 0 0 0 0 0 0 0 0 0 0 0 0 0 995 0 0 0 0 0 0 995 0 0 0 0 0 991 0 0 0 0 0 0 0 0 0 0 0 0 0 0 0 0 0 0 0 0 0 0 0 0 0 0 0 0 695 0 0 0 0 0 0 0 0 0 0 0 0 0 0 0 752 0 0 0 0 0 0 0 0 0 0 0 0 823 0 0 0 0 0 0 0 0 0 0 0 0 0 0 0 0 0 594 0 0 0 0 0 624 0 0 964 0 0 0 0 0 0 0 0 0 0 0 0 0 0 0 0 0 0 0 987 0 0 0 0 0 0 0 0 603 0 0 0 0 0 0 0 0 686 0 0 0 0 0 0 0 0 0 0 498 0 0 0 0 0 0 0 0 0 983 0 0 0 0 0 0 0 0 0 0 0 0 0 0 0 0 0 0 0 991 0 0 0 0 0 0 0 0 0 0 0 0 0 0 0 0 730 0 317 0 0 0 0 0 0 0 0 0 0 0 595 0 0 0 0 0 0 0 0 0 0 0 0 0 0 0 0 0 0 0 0 0 0 0 0 0 0 0 0 0 0 0 0 0 0 0 0 0 0 0 0 0 0 0 0 0 0 0 0 0 0 0 0 0 0 0 0 803 0 0 0 0 0 995 0 0 513 0 0 0 0 0 757 0 0 0 0 0 0 0 0 0 0 0 0 0 0 0 0 0 0 0 0 976 0 0 0 0 0 0 0 0 0 0 0 0 0 0 0 0 0 0 0 0 0 0 0 0 0 0 0 0 0 0 0 0 552 0 0 0 0 0 377 0 0 0 0 0 983 0 0 0 0 0 0 0 0 0 0 0 0 0 539 851 0 0 0 0 0 0 0 0 0 0 0 0 0 0 987 917 0 0 0 0 0 0 0 0 0 0 0 0 0 0 0 768 0 987 0 0 0 991 0 0 0 0 0 0 0 0 0 0 0 0 0 0 0 0 0 0 0 0 0 0 0 0 0 0 0 748 0 0 0 0 0 0 494 0 980 0 0 0 0 0 0 0 0 0 980 0 983 0 0 0 0 0 0 803 0 0 726 0 0 0 0 0 0 0 0 0 0 0 0 0 0 0 0 0 991 0 0 0 0 0 0 0 859 0 729 0 453 0 0 0 0 0 0 0 0 0 0 0 0 0 0 0 0 0 0 614 0 0 0 0 0 0 0 0 0 0 0 0 0 0 905 0 0 0 794 0 0 0 0 0 0 0 0 0 0 0 0 779 0 0 0 0 0 0 0 0 0 0 0 0 0 0 0 991 0 909 0 0 0 618 0 0 0 0 917 0 0 0 0 0 0 0 0 0 0 0 0 0 0 0 0 0 991 0 0 0 0 629 0 0 490 0 991 0 0 0 0 0 0 709 0 0 597 0 0 0 0 0 0 0 0 0 0 0 0 0 0 0 968 0 0 0 0 0 0 0 0 0 0 0 0 0 0 0 0 0 0 0 0 0 885 0 0 0 0 0 0 0 999 999 0 0 0 0 0 0 0 0 606 0 0 0 968 0 0 0 0 0 0 0 0 0 0 0 0 0 0 0 0 0 0 0 0 0 0 0 0 0 0 585 0 0 0 0 0 0 0 0 0 0 0 0 0 0 983 0 0 0 0 0 0 0 0 0 0 0 0 0 0 0 0 0 0 0 0 0 0 0 0 0 0 0 0 0 0 0 0 991 663 0 0 0 0 0 0 0 0 0 0 0 0 0 0 0 0 0 0 0 995 0 0 0 0 0 980 0 0 556 991 0 0 756 0 0 991 0 0 0 0 0 0
1 0 0 0 0 0 0 0 0 0 0 0 0 0 0 885 0 0 0 0 0 675 0 637 0 0 0 0 0 0 0 0 0 0 0 0 0 0 0 999 0 0 0 0 0 0 0 0 0 0 995 0 0 0 999 0 0 0 0 999 0 0 0 0 0 0 0 0 0 0 0 0 748 736 0 0 0 776 0 0 0 0 999 666 0 0 0 0 0 0 0 0 0 0 882 0 0 0 0 0 0 0 0 0 0 0 0 0 0 0 885 0 0 0 0 0 0 785 0 0 0 999 0 0 0 0 0 0 0 0 0 0 0 0 0 0 0 0 0 0 0 0 0 0 0 0 0 0 0 0 0 0 0 0 0 0 0 0 0 0 0 0 0 0 0 0 0 0 0 0 0 0 0 0 0 0 0 0 0 0 0 0 0 0 0 0 0 694 0 987 0 0 0 0 0 0 0 0 0 0 0 519 588 0 0 0 0 0 0 0 983 0 0 0 0 0 0 0 0 0 688 0 0 894 0 0 0 0 0 0 0 0 0 0 0 0 0 0 0 0 0 0 0 0 0 0 0 0 0 0 0 0 0 0 999 0 0 0 0 0 0 0 0 0 0 749 0 0 0 0 0 0 0 999 0 0 0 0 995 0 0 0 0 0 608 0 0 0 0 0 0 0 0 0 0 0 0 0 0 0 0 0 999 0 0 0 0 0 0 0 0 0 0 0 0 0 0 0 0 830 999 0 0 0 0 0 0 0 0 0 0 0 0 0 0 0 999 0 0 0 0 0 0 0 0 0 0 0 0 666 0 0 0 999 0 0 0 0 937 0 0 0 0 999 0 0 0 0 0 0 0 0 0 0 0 0 0 0 0 0 0 0 0 0 0 0 0 0 0 0 0 0 0 812 0 0 885 0 0 0 0 0 0 0 666 0 0 0 0 0 0 0 0 0 0 0 0 0 0 0 0 0 0 777 0 0 0 0 0 0 0 0 0 0 0 0 0 0 0 777 0 0 0 0 0 0 0 0 0 0 0 0 0 764 0 0 0 0 0 0 0 0 0 0 0 0 0 0 0 991 0 0 0 976 0 0 0 0 666 0 0 0 0 0 0 0 0 999 0 0 0 0 0 0 0 0 0 0 0 0 0 0 0 0 0 976 717 0 0 0 0 0 0 0 0 0 979 0 0 0 0 991 0 0 0 0 0 552 0 0 0 0 983 0 0 418 0 0 0 0 0 0 0 0 0 0 0 0 0 0 0 0 0 815 776 0 0 0 0 666 0 0 0 0 0 0 0 0 0 0 0 0 0 0 991 0 0 0 0 0 0 0 983 0 0 0 0 999 0 0 0 0 0 0 0 0 0 0 0 940 0 0 0 0 0 0 0 0 591 0 983 0 0 0 0 0 0 0 0 0 0 0 0 0 0 0 0 0 0 0 0 714 0 0 0 0 0 0 0 0 0 0 0 0 0 0 0 0 0 0 0 0 0 0 0 0 0 0 0 0 0 0 0 0 0 0 0 0 0 0 0 0 0 0 552 0 0 0 0 517 0 885 0 0 0 0 0 0 0 0 0 0 0 0 0 0 0 0 0 0 0 0 0 0 0 501 0 0 0 0 0 0 976 0 0 0 980 0 983 0 0 0 0 0 0 0 976 666 0 0 0 0 0 0 660 0 0 0 0 0 0 590 0 0 0 0 0 0 0 976 0 0 0 0 980 0 0 0 0 0 0 0 0 0 0 776 925 0 0 0 0 0 769 0 0 0 0 0 0 0 0 0 0 0 0 0 666 0 0 0 0 0 0 0 0 0 0 0 0 0 0 0 0 0 885 0 0 0 0 0 0 0 983 0 0 0 0 0 0 999 0 0 0 0 0 0 0 0 0 0 652 738 0 587 0 0 0 999 0 0 0 0 0 0 0 0 0 0 0 0 0 0 666 999 0 666 0 0 983 0 0 0 0 902 0 0 0 0 0 999 0 0 0 0 0 0 0 0 0 0 0 0 952 0 0 0 0 0 0 0 0 0 0 0 0 0 0 0 0 0 0 0 0 368 0 0 0 0 0 0 0 0 0 0 0 0 0 0 0 0 0 0 0 956 0 0 0 0 0 0 0 661 0 0 0 0 0 0 0 0 0 0 0 0 0 0 0 0 0 0 0 0 0 0 0 0 0 696 0 0 0 0 0 0 0 0 980 0 999 0 0 0 0 0 0 0 0 0 910 0 0 0 0 0 0 0 0 0 0 0 0 0 0 0 0 0 0 0 368 0 0 0 0 414 0 0 0 0 0 999 0 0 615 0 661 0 980 0 0 0 0 0 0 0 0 0 0 0 0 0 0 0 0 0 885 0 0 0 0 0 0 0 0 0 0 0 0 0 0 0 0 0 0 0 511 0 0 0 0 0 0 0 0 0 0 0 0 0 0 0 0 0 0 0 0 0 0 0 0 0 0 0 0 624 0 0 368 0 0 0 0 0 0 0 0 0 0 0 0 0 0 0 0 0 0 0 0 0 0 0 0 0 0 0 0 0 0 0 0 0 0 0 0 0 0 0 0 0 0 0 0 0 0 983 0 552 0 0 666 0 0 0 0 0 0 0 0 0 0 0 666 0 0 0 663 0 0 0 0 0 0 444 0 0 0 0 0 0 0 0 0 0 0 0 341 0 0 0 0 0 0 0 0 683 999 0 0 0 0 0 0 0 0 0 0 0 0 0 0 0 0 0 785 0 0 0 379 0 0 0 0 0 866 0 0 0 0 0 0 0 999 0 0 0 0 0 0 0 999 0 0 0 0 0 0 643 0 0 843 0 0 0 0 0 0 0 999 0 0 999 0 0 686 0 0 0 0 0 0 0 0 0 0 0 0 0 0 0 0 0 0 0 0 0 0 0 0 0 0 0 0 0 0 0 0 0 0 0 0 0 0 0 0 0 0 0 0 0 0 0 0 0 0 0 0 0 0 0 0 0 0 0 0 0 0 0 0 0 0 0 0 0 0 0 0 0 983 0 0 0 0 0 0 0 0 0 0 0 0 0 0 666 0 0 0 0 0 0 0 0 0 0 0 0 0 0 0 0 0 0 0 0 0 0 0 0 0 0 0 0 0 0 885 0 0 0 0 0 0 0 0 0 0 796 0 0 0 0 0 0 0 0 983 552 0 0 0 0 0 991 0 0 0 0 0 0 0 0 602 0 0 0 0 0 0 0 0 0 0 0 0 0 0 0 0 0 268 0 991 0 999 0 0 0 0 0 0 0 0 885 777 0 0 742 0 983 0 0 0 0 0 0 0 0 0 0 0 0 0 666 0 0 0 0 0 0 0 0 0 976 0 0 0 0 0 0 0 0 0 0 0 0 776 0 0 0 0 862 0 0 0 0 0 0 0 991 0 0 0 0 0 0 0 980 0 0 0 0 0 0 0 0 0 0 0 0 0 0 851 0 0 0 0 0 0 999 0 0 0 0 0 0 0 0 0 0 718 0 0 0 0 0 674 0 0 0 417 0 0 0 0 0 0 0 0 0 0 0 0 0 0 0 983 0 0 552 0 0 0 0 0 0 0 808 0 0 0 0 0 0 0 0 0 0 0 0 792 0 0 0 0 0 0 0 0 0 0 0 0 0 0 0 0 0 0 0 0 0 0 0 776 0 0 0 0 0 0 0 0 0 0 0 0 0 999 0 945 0 0 0 0 0 0 0 0 0 0 0 0 0 0 0 0 0 0 0 0 0 0 0 0 0 0 0 0 0 0 0 528 0 0 0 0 0 0 0 0 733 0 0 0 0 0 0 0 0 991 0 0 0 0 0 0 0 0 0 0 0 0 0 0 832 0 0 0 0 0 0 0 0 0 0 0 0 0 0 0 0 999 999 0 0 0 0 0 0 0 0 0 0 0 0 0 0 0 980 0 0 0 0 0 0 0 0 0 0 0 0 0 0 0 0 0 0 517 0 0 552 0 0 0 0 0 0 0 0 885 0 0 0 0 473 0 0 0 0 0 0 0 0 0 0 0 0 0 0 666 0 0 0 0 0 0 0 0 0 0 0 0 0 0 521 0 0 0 0 0 0 0 0 0 658 0 0 0 0 0 0 0 0 0 0 0 0 0 0 0 0 0 0 0 0 0 0 0 0 0 0 0 0 0 0 0 0 396 0 0 0 0 0 0 0 0 887 0 0 0 0 0 0 0 0 937 0 0 0 0 0 0 0 0 0 0 0 429 0 0 0 0 0 0 0 0 0 0 0 0 0 980 0 0 885 0 0 0 519 0 666 0 0 0 0 0 0 776 0 0 0 980 0 0 0 0 0 0 0 0 0 0 0 0 0 999 0 666 0 0 0 0 0 0 999 0 0 0 0 0 0 0 0 0 0 684 0 0 0 0 666 0 0 0 0 0 0 0 0 0 0 0 444 987 0 0 0 0 0 0 0 0 0 0 0 0 0 0 0 0 0 0 0 0 0 0 0 0 0 0 0 0 0 0 0 0 0 0 0 0 0 552 0 0 0 0 0 0 0 0 0 0 0 0 0 0 0 0 0 0 0 0 0 0 0 0 0 0 0 0 0 885 0 0 0 0 0 0 0 0 0 0 0 0 0 0 0 0 0 0 0 0 0 0 0 0 0 956 987 0 0 0 0 0 0 0 0 0 771 0 0 0 0 0 0 0 0 0 0 0 0 0 0 0 0 0 0 0 0 0 0 0 0 0 0 615 0 0 0 0 0 0 0 0 0 999 0 0 0 0 0 0 0 999 0 0 0 0 0 0 0 0 0 0 0 0 0 0 0 0 0 0 666 0 0 0 0 0 922 0 0 0 0 0 0 976 0 0 0 0 0 0 785 0 980 0 0 0 0 0 999 0 0 0 0 0 0 0 0 0 0 0 0 0 0 0 0 0 0 0 0 0 0 0 0 0 0 0 0 0 0 0 0 749 976 0 0 517 0 0 0 0 0 0 0 0 0 0 0 0 0 0 0 0 0 0 0 0 0 0 0 0 439 976 0 0 666 678 0 885 0 0 0 0 0 0 0 0 0 0 0 0 0 0 0 0 0 0 0 0 0 0 0 0 999 0 0 0 0 0 0 0 0 906 0 0 999 0 0 0 0 0 0 0 0 0 976 0 0 0 0 0 0 0 0 0 0 0 999 0 0 0 0 0 0 0 0 0 727 0 517 0 0 0 0 0 656 0 0 0 0 0 976 0 0 0 0 0 0 776 0 0 0 0 0 0 0 0 0 0 0 0 0 0 902 0 0 0 976 0 0 0 0 0 0 0 0 0 0 781 980 0 0 0 0 0 0 0 0 999 0 0 0 0 0 0 0 0 0 0 0 0 980 0 0 0 0 0 0 0 0 0 0 0 0 0 0 0 0 0 0 0 0 0 0 305 0 0 0 0 0 0 0 0 0 581 0 0 0 0 0 500 0 0 987 0 0 0 0 0 0 0 0 0 0 0 0 0 0 0 0 0 0 0 0 0 0 0 0 0 0 776 0 0 0 0 0 0 0 0 0 0 0 987 0 0 0 0 0 0 0 0 0 0 0 999 0 0 0 999 0 0 0 0 0 0 0 0 0 0 0 0 999 0 0 0 0 0 0 0 0 0 0 517 0 0 0 0 0 0 0 0 0 0 0 0 0 0 0 0 0 0 0 0 859 0 0 0 0 0 0 0 0 0 0 0 0 0 0 0 999 0 636 567 0 0 980 0 875 0 0 0 0 0 0 0 0 0 0 0 0 0 0 0 0 0 0 0 0 0 0 0 0 0 0 0 0 0 0 0 0 0 0 0 0 0 0 0 0 0 0 0 0 0 0 0 999 987 0 0 0 0 0 0 0 0 0 0 0 0 0 0 0 0 0 0 0 0 0 0 0 0 0 0 999 0 0 0 0 0 0 0 0 0 0 777 0 983 0 0 0 0 0 0 0 0 0 0 991 356 0 0 305 0 0 0 871 0 0 0 0 0 0 0 0 0 0 0 0 0 0 0 666 991 0 995 0 885 0 0 0 0 0 0 0 0 0 529 0 0 0 0 0 0 0 0 0 0 0 0 0 885 0 0 0 0 0 0 0 0 0 0 0 0 0 0 0 0 0 0 0 0 0 0 0 980 0 0 0 0 0 0 0 0 0 666 0 0 0 0 0 444 0 0 851 0 0 0 0 0 0 0 0 885 0 0 0 0 0 0 999 0 0 0 0 0 0 0 0 0 0 0 983 0 0 0 0 0 0 0 0 0 0 0 0 0 0 0 0 776 0 0 0 0 0 0 0 0 0 0 0 0 0 0 0 0 776 602 0 0 991 0 0 983 0 0 0 0 0 0 0 0 0 0 0 0 0 0 0 490 991 0 0 0 0 0 0 0 0 0 0 885 0 0 0 0 0 0 0 0 0 0 0 0 0 0 0 0 0 0 0 0 0 0 0 0 0 0 0 968 0 0 0 0 0 0 0 0 0 0 0 0 749 0 0 0 0 0 0 0 0 0 0 0 0 0 0 0 0 0 0 732 999 0 0 0 944 0 0 0 0 0 0 0 0 0 991 0 0 776 0 0 0 0 0 0 0 571 0 0 0 0 0 0 0 0 0 0 0 0 0 0 0 0 0 0 0 0 776 0 0 999 0 0 552 0 0 0 0 0 758 885 0 0 0 0 933 0 0 885 0 0 0 0 0 0 0 0 0 0 0 0 0 0 0 0 0 0 0 0 991 0 0 0 0 0 0 0 0 0 0 0 0 0 0 0 0 0 0 0 0 0 0 0 0 0 0 999 0 0 0 0 0 0 0 0 0 0 0 0 983 0 0 0 0 0 0 0 0 0 0 866 0 0 0 0 0 859 0 0 0 0 976 0 0 0 0 0 0 0 0 0 0 0 0 0 852 0 552 0 0 0 0 0 0 0 0 0 0 0 0 0 0 0 0 0 0 0 0 0 0 999 0 0 0 0 0 0 0 0 0 0 0 0 0 0 0 0 0 0 552 885 0 0 0 0 0 0 0 0 0 0 999 0 0 0 0 0 0 0 0 0 0 0 0 0 0 0 0 0 0 0 0 0 0 0 0 0 0 0 0 0 0 848 0 0 0 0 0 983 0 0 0 0 0 0 0 0 999 0 0 0 875 0 0 0 898 0 0 0 0 0 0 0 0 536 0 0 0 0 0 0 0 0 0 0 0 0 0 0 0 0 0 0 0 0 0 562 0 0 0 0 0 0 0 999 0 0 0 0 444 0 0 0 0 0 0 0 0 0 0 0 0 0 0 0 0 999 0 0 0 0 999 0 0 999 0 0 0 0 0 948 0 0 999 0 0 0 0 0 0 0 0 0 0 0 0 0 0 0 0 0 0 569 0 0 0 0 0 0 0 0 0 0 645 0 0 0 0 0 0 0 0 0 599 878 0 0 0 0 0 0 0 0 0 0 0 0 0 0 0 0 0 0 0 0 0 704 0 999 0 0 0 0 0 0 0 0 0 0 0 0 0 0 0 0 0 0 0 0 0 0 0 0 0 0 0 626 0 530 999 0 527 0 0 0 0 0 0 0 0 0 0 0 0 976 0 0 0 0 0 999 0 0 0 0 0 637 0 0 0 0 885 0 0 0 0 0 0 0 0 0 0 0 0 0 0 0 0 0 0 0 0 517 0 0 0 0 0 0 0 0 0 0 0 0 0 0 0 0 0 0 0 999 0 0 0 999 0 0 0 0 0 0 0 0 0 0 0 0 0 0 0 0 0 0 0 0 0 0 0 0 0 0 0 972 0 776 0 0 0 0 0 0 0 0 0 0 983 999 0 0 0 0 0 0 0 0 0 0 0 0 976 0 0 0 0 0 0 0 983 991 0 737 0 0 0 0 0 0 0 0 0 0 0 0 0 0 0 0 0 0 0 0 0 0 0 0 0 987 0 0 0 976 0 0 0 0 0 0 0 0 0 0 0 562 0 0 0 0 0 0 0 0 0 0 475 0 0 0 0 0 0 0 0 0 0 0 0 0 0 0 0 0 0 0 0 0 0 0 0 0 991 0 0 0 0 0 0 0 0 0 0 0 0 0 0 0 0 0 0 0 0 0 0 0 0 0 980 0 767 0 0 0 0 0 0 0 501 0 0 0 0 0 0 0 0 0 0 0 0 0 0 0 529 0 0 0 0 999 0 0 552 885 0 0 0 0 0 0 0 0 666 991 0 0 0 0 0 0 0 0 983 0 0 0 0 0 0 0 0 0 0 0 0 0 0 0 0 0 0 0 0 666 666 0 0 643 0 0 0 0 0 0 496 0 0 0 0 0 0 0 0 712 0 0 0 0 0 0 0 0 0 999 0 0 0 0 0 0 0 0 0 0 0 0 0 0 0 0 0 0 0 0 0 0 0 0 0 0 0 0 590 0 0 0 999 0 552 0 0 0 0 0 0 0 0 0 0 0 0 0 0 0 552 0 0 0 0 0 0 666 983 0 0 0 0 0 991 0 552 0 0 0 0 0 0 0 0 0 0 0 0 0 0 0 0 0 0 0 929 0 0 0 0 0 0 0 0 0 0 0 0 0 0 0 0 710 0 0 0 0 704 0 0 0 0 0 0 0 0 0 0 0 0 0 0 0 983 0 0 0 0 0 0 0 0 0 0 0 0 0 0 0 0 0 0 0 0 0 773 0 0 0 0 0 0 0 0 0 0 0 0 0 0 0 0 0 666 999 0 0 0 0 0 0 0 0 0 0 0 0 0 832 0 0 652 0 0 0 0 0 666 0 0 776 0 0 0 0 0 0 0 0 0 0 552 0 0 0 0 0 0 0 0 0 0 0 0 0 0 0 0 0 0 0 0 0 0 0 0 0 0 0 999 0 0 0 0 0 0 0 0 0 730 0 0 0 0 0 659 983 0 0 0 434 0 0 0 0 0 0 0 0 0 0 0 0 0 0 863 0 0 0 0 0 0 0 0 991 0 0 666 0 0 983 0 0 0 0 0 0 0 0 0 0 0 0 0 0 0 0 0 0 0 0 0 0 0 0 0 0 0 602 0 0 0 0 0 0 0 0 0 0 0 0 666 0 0 0 0 843 0 581 653 0 0 0 641 0 0 0 676 0 0 0 976 0 0 0 0 0 0 980 0 0 0 0 0 0 0 501 0 0 0 0 350 0 0 0 0 0 0 0 0 0 0 0 0 0 0 0 0 0 0 0 0 666 0 983 0 0 0 552 999 0 0 0 0 0 252 0 0 0 0 0 0 0 0 0 0 0 525 0 0 886 0 0 666 0 0 0 0 0 0 933 0 0 0 0 0 0 0 0 0 0 0 0 0 0 552 0 0 0 0 0 0 0 0 0 0 0 0 0 0 0 0 0 0 0 0 0 0 0 0 0 0 0 0 0 0 0 517 0 0 0 0 0 0 0 0 0 999 0 0 0 0 0 0 0 0 0 0 0 0 0 0 0 0 0 0 0 0 0 0 0 941 0 999 0 0 0 0 0 0 451 0 0 0 0 0 0 0 0 0 0 0 0 0 0 0 0 0 0 0 0 0 0 0 0 0 666 0 0 0 0 0 0 999 0 0 0 0 0 0 0 999 0 0 0 0 0 0 0 0 0 0 0 0 0 0 0 0 0 0 0 0 0 0 0 0 0 668 0 0 0 0 0 0 0 0 0 0 0 0 0 0 0 979 0 0 0 0 0 0 0 0 0 0 0 0 0 0 0 0 0 0 0 0 0 0 0 776 0 0 0 0 0 999 0 0 0 0 0 0 0 0 0 0 0 0 0 0 0 672 0 0 0 0 0 0 0 0 0 0 0 0 0 0 0 0 680 0 0 0 0 0 0 0 0 0 0 0 0 0 0 0 0 0 0 0 0 0 0 0 0 0 0 0 0 0 0 0 0 0 0 0 0 760 0 0 776 0 0 0 0 0 0 0 0 0 0 0 0 0 0 0 0 949 0 0 0 517 0 0 0 0 0 0 0 717 0 0 0 0 0 0 0 0 0 0 0 0 0 0 0 0 0 0 999 0 0 0 0 0 0 0 0 0 0 0 0 0 0 0 729 0 983 0 776 0 0 0 0 0 0 0 0 0 0 0 999 0 0 0 0 0 0 0 937 999 0 991 0 0 0 0 0 0 0 0 0 0 0 0 0 0 0 0 0 0 0 667 0 0 0 0 0 0 0 0 0 0 0 0 0 999 0 0 0 552 0 0 0 0 0 0 0 0 0 0 0 0 515 0 0 0 0 0 0 0 0 0 693 0 0 0 0 0 0 0 0 0 0 0 0 0 0 0 0 0 0 0 0 0 999 0 0 0 0 0 0 0 0 0 0 0 983 0 0 0 0 0 0 987 0 429 552 0 0 0 999 0 0 0 0 0 0 626 0 0 0 0 0 0 0 0 552 0 0 0 0 0 0 0 0 0 0 999 429 0 0 0 0 0 0 0 0 0 0 666 980 0 0 0 0 0 0 0 0 0 0 983 0 0 0 0 501 0 0 0 0 999 980 0 0 552 0 0 0 0 0 0 0 0 0 0 0 0 0 0 0 0 0 0 0 0 0 999 0 0 0 0 0 0 0 0 0 0 0 0 0 0 0 0 0 0 0 0 548 0 0 0 0 0 0 0 983 0 0 0 0 0 0 0 0 0 0 0 976 983 0 0 0 0 0 999 0 0 0 0 0 0 0 0 0 0 991 0 0 0 0 0 0 0 0 0 0 0 0 0 0 0 0 0 0 0 0 983 0 0 0 0 0 0 0 0 0 0 0 0 0 0 0 0 0 0 0 0 0 0 0 0 885 0 0 999 0 0 0 0 0 0 0 0 0 0 0 0 883 0 0 0 0 0 999 0 0 0 0 0 0 0 0 0 0 0 0 0 0 648 0 0 666 999 821 0 0 0 669 0 0 0 0 0 0 0 0 0 0 0 0 0 738 0 0 0 0 0 0 0 952 0 0 983 0 0 0 0 0 0 0 0 795 0 0 666 0 0 0 0 0 0 666 0 0 0 0 0 0 0 898 0 0 0 0 0 0 0 0 0 976 0 0 0 0 0 0 0 999 0 0 0 0 0 0 0 0 0 666 0 0 0 983 0 0 0 0 0 0 0 0 793 0 0 0 0 0 0 0 0 0 0 0 0 0 0 0 0 0 0 0 0 0 0 0 0 776 0 0 0 0 999 0 0 0 999 983 0 0 0 0 0 999 0 0 816 0 0 0 630 983 0 0 0 0 0 0 0 350 0 0 0 0 0 0 0 0 0 0 0 0 0 0 0 0 0 0 0 0 0 0 0 0 0 0 0 0 0 0 0 0 0 0
-1 0 0 0 0 0 0 0 0 0 0 0 0 0 0 991 0 0 0 0 0 0 0 0 0 0 983 0 0 0 0 0 0 0 0 0 0 0 0 991 0 0 0 983 0 0 0 0 0 0 0 0 0 0 983 0 960 0 0 991 0 0 0 0 0 0 0 894 0 0 0 0 0 546 0 0 0 0 0 0 0 822 906 0 0 0 0 0 0 0 0 0 0 0 627 0 0 0 0 0 0 0 0 0 0 827 0 0 0 0 983 0 0 0 0 0 0 0 766 0 0 991 976 758 0 0 0 0 983 0 0 0 0 0 0 867 0 0 0 0 983 0 686 0 0 0 0 0 0 0 0 812 0 0 581 0 0 0 0 0 0 0 805 0 0 0 0 0 0 0 605 0 0 0 0 0 0 0 0 0 0 0 0 0 0 0 0 0 0 968 657 0 0 0 0 761 657 0 0 0 0 0 999 0 0 0 0 0 0 0 0 0 0 0 0 972 987 0 0 0 0 0 0 983 0 0 0 983 0 0 0 0 0 0 0 0 683 0 0 0 0 0 0 0 0 0 0 0 0 0 505 407 0 0 906 0 0 0 940 0 0 0 362 0 0 901 968 0 0 0 843 670 0 0 657 0 0 641 0 0 0 0 991 786 0 0 983 0 983 0 0 0 0 0 898 0 983 0 0 0 0 0 995 0 591 0 983 0 0 794 0 980 0 960 0 0 972 983 0 695 983 0 0 0 0 0 0 0 0 0 0 0 0 591 0 0 983 0 0 983 0 438 0 0 0 0 0 0 0 0 671 0 0 983 0 0 0 0 0 0 796 0 0 0 0 0 0 0 0 0 0 0 0 0 0 0 0 0 0 0 0 0 0 0 0 987 972 0 0 0 0 0 0 513 0 0 979 0 0 0 0 0 0 0 0 0 0 0 0 0 0 0 0 0 0 0 0 0 0 0 980 0 0 0 0 0 0 0 0 0 0 0 0 0 0 0 0 0 0 811 0 0 0 0 0 0 0 0 0 0 0 0 758 0 0 0 0 0 0 0 0 0 0 0 0 0 878 0 0 0 0 0 0 0 0 0 0 0 960 983 0 0 0 0 0 0 0 983 0 0 983 0 0 0 0 0 0 0 972 0 0 0 0 0 0 0 0 0 0 0 964 0 983 0 964 0 0 0 0 0 0 0 0 831 0 0 0 991 0 0 0 740 0 980 0 0 0 0 980 0 0 0 0 0 0 0 0 0 0 0 763 0 0 0 838 0 0 0 991 960 0 972 0 0 976 556 0 0 0 980 0 0 0 0 0 0 0 983 0 0 983 0 0 0 0 0 0 991 0 0 0 0 0 937 0 0 0 657 0 0 0 578 0 0 976 509 0 0 643 0 0 0 0 0 983 430 0 0 0 0 793 0 0 0 0 0 0 0 0 0 0 0 0 0 0 0 0 0 843 0 0 770 0 972 0 0 357 0 0 0 481 0 0 0 0 0 0 0 0 0 820 509 0 983 0 0 0 894 0 983 0 871 0 983 760 0 0 0 0 0 0 972 0 964 0 0 0 0 0 0 544 0 0 0 0 0 0 0 0 983 0 0 0 0 0 0 0 708 0 0 0 0 983 0 0 0 606 0 0 0 711 0 758 0 0 0 976 0 706 0 0 0 0 0 991 0 697 0 0 0 0 0 0 0 0 0 0 983 0 0 0 0 0 0 980 0 0 991 0 0 0 0 0 0 874 983 0 0 0 0 0 0 581 0 0 0 0 0 0 0 0 882 0 0 0 754 991 0 0 0 0 0 0 758 0 0 0 0 0 0 0 0 0 0 606 851 0 0 0 794 0 0 0 0 707 0 0 0 0 0 0 627 0 0 0 0 0 0 0 0 980 472 0 0 0 592 0 991 0 0 697 983 956 0 0 0 0 0 0 0 0 0 657 711 0 711 0 0 0 0 0 0 0 0 501 0 983 0 0 657 0 913 0 0 685 0 0 0 0 0 0 696 649 0 0 0 0 541 0 909 0 0 0 0 964 0 0 0 983 0 0 776 0 991 0 980 0 777 995 0 0 0 0 358 0 0 0 0 0 0 0 0 424 0 0 0 889 0 0 0 0 0 0 0 0 707 0 0 0 0 0 0 983 0 0 0 0 983 983 964 983 0 719 0 0 0 0 0 0 0 0 0 0 0 983 0 0 0 0 0 0 534 0 0 0 0 0 0 0 0 0 555 983 454 0 0 983 0 0 0 0 0 690 0 0 0 0 0 0 0 0 0 0 511 0 0 0 0 0 0 0 0 0 0 0 0 0 0 0 0 0 0 0 0 0 0 0 832 493 364 0 980 0 0 983 0 0 0 0 0 0 0 0 983 0 0 956 0 983 991 0 505 894 0 0 0 0 0 0 0 0 0 0 0 718 0 0 983 505 0 0 0 0 0 0 0 0 0 0 0 505 0 0 0 0 0 0 0 0 509 0 0 0 0 0 972 0 0 991 0 960 0 0 0 0 0 0 0 0 498 644 0 0 0 0 0 0 0 0 983 0 0 0 0 0 0 0 0 0 0 342 0 983 0 0 991 0 0 983 825 0 0 0 0 0 0 983 0 0 0 991 0 0 0 0 0 937 0 0 0 0 0 0 0 0 0 0 0 0 0 0 0 0 0 0 0 0 0 0 0 0 707 0 915 991 433 0 987 0 983 0 0 0 0 0 980 0 812 0 0 0 0 606 0 0 0 0 0 0 0 0 0 0 0 0 0 0 0 0 0 991 0 558 980 748 0 0 0 983 991 902 983 0 0 0 0 0 0 0 0 0 991 742 0 696 0 991 0 376 983 556 723 0 980 0 0 0 0 983 983 0 0 0 991 0 0 758 0 0 0 797 0 0 0 0 0 0 0 964 0 0 0 0 590 0 0 0 0 0 0 0 0 0 0 964 0 0 0 976 0 0 0 0 0 0 0 0 0 0 823 0 0 0 0 0 0 0 0 0 0 987 0 0 0 0 0 580 0 0 983 0 0 0 711 0 0 0 0 0 0 964 0 0 785 0 0 0 0 0 770 696 0 0 0 956 0 0 0 0 983 980 0 0 0 0 0 0 0 0 786 0 0 983 0 0 0 0 972 0 0 0 0 732 0 0 0 0 0 0 0 0 0 991 991 0 0 0 0 0 0 0 0 0 0 0 749 0 987 983 0 0 0 0 0 0 0 0 0 0 991 0 0 0 0 820 991 991 0 0 0 991 0 0 0 0 0 0 0 0 983 529 0 0 0 0 983 0 0 735 0 0 0 0 0 0 0 0 0 0 0 549 0 0 0 0 0 811 0 0 0 0 0 0 498 0 0 711 0 0 0 952 0 832 0 0 0 0 987 0 0 0 0 0 0 0 0 815 0 0 0 0 983 0 0 0 696 0 876 0 0 983 0 0 0 0 0 505 0 0 0 980 0 0 0 983 991 890 0 0 446 523 505 0 980 0 0 983 0 0 0 0 812 0 0 0 0 999 0 0 0 0 0 0 0 0 0 0 0 0 983 0 0 0 0 0 0 0 0 498 0 0 0 0 0 0 0 0 0 0 0 0 0 0 0 0 505 753 0 0 0 0 0 805 0 0 983 983 0 0 0 707 711 0 554 0 0 0 436 991 0 832 0 0 0 0 0 0 0 505 739 0 0 0 0 991 0 0 0 0 0 0 0 0 707 0 0 0 0 0 0 0 991 0 0 0 0 587 0 0 0 0 0 0 0 0 0 0 0 0 0 0 0 0 0 983 0 0 0 0 0 0 0 0 0 0 0 976 0 0 0 976 983 0 0 0 0 0 0 0 0 0 980 0 0 0 0 894 0 0 0 0 983 0 776 0 0 0 0 0 0 0 0 0 0 0 0 0 0 0 0 0 0 0 0 0 983 0 0 0 0 0 0 0 0 0 0 0 0 0 0 0 0 477 0 0 0 0 983 0 0 0 0 0 0 587 999 991 0 0 0 0 428 964 964 0 956 0 0 0 0 0 0 980 0 0 0 0 894 0 0 0 0 758 987 937 0 0 0 0 972 0 0 445 0 0 0 0 0 0 0 0 0 0 0 0 983 0 713 0 0 0 0 0 0 0 0 0 0 0 0 0 0 983 867 0 0 0 0 0 0 0 0 0 0 0 0 0 0 495 0 0 0 0 0 693 0 0 0 991 0 0 0 0 0 711 0 894 0 0 980 0 0 0 0 983 0 0 0 0 0 0 0 0 983 0 0 773 0 0 758 0 983 0 0 0 0 0 983 0 0 0 0 0 0 991 0 0 0 0 0 0 0 0 0 0 0 0 0 0 0 0 0 0 0 928 0 0 0 0 0 0 0 0 983 991 0 0 0 395 0 832 0 0 0 0 0 0 0 0 0 0 0 0 0 968 0 786 0 0 0 983 0 983 749 0 0 0 0 0 0 0 0 0 0 0 0 0 833 0 983 0 0 0 0 0 0 0 0 0 0 0 944 0 0 0 0 0 0 991 0 0 0 0 983 0 0 0 0 0 0 983 0 0 0 832 0 0 0 972 0 0 0 0 0 0 0 0 0 983 0 0 0 0 0 678 0 0 0 0 0 0 0 0 0 0 0 0 0 693 0 0 0 0 646 0 0 823 431 0 0 0 0 0 0 0 0 0 0 0 0 0 0 0 0 0 991 0 0 0 0 0 0 0 797 0 0 0 0 784 0 0 0 889 968 0 0 0 0 0 0 0 0 983 0 0 964 0 0 0 0 0 0 983 0 0 0 0 0 0 0 0 796 0 0 0 0 0 0 0 619 0 0 0 976 0 662 260 0 682 0 0 0 0 0 0 843 855 0 0 0 0 546 0 0 711 0 0 0 0 0 0 0 0 503 0 0 0 0 983 991 0 0 0 0 0 0 0 0 0 991 0 0 983 0 0 980 0 0 0 0 0 0 0 0 0 0 0 0 682 0 964 0 0 0 0 0 0 0 0 0 0 0 0 0 0 0 0 0 0 0 0 0 0 991 671 0 611 0 0 0 0 0 0 0 0 0 0 0 0 0 0 980 0 0 0 0 0 0 0 0 809 0 0 0 0 964 0 0 0 0 0 0 0 987 0 0 0 0 0 991 0 0 0 0 0 768 0 498 0 0 0 393 0 0 867 0 0 0 0 0 0 0 0 0 0 906 0 0 836 0 0 0 0 0 0 0 0 0 0 991 0 0 983 0 0 0 0 0 0 0 0 0 0 0 505 0 0 0 0 0 0 0 0 585 0 999 0 0 0 0 0 0 0 980 983 0 0 0 0 777 0 0 0 0 0 0 991 0 0 0 0 0 0 0 776 0 0 922 0 0 0 0 0 0 0 0 0 0 964 0 0 0 0 694 0 0 0 0 0 758 0 0 983 0 0 0 0 0 0 0 0 0 0 0 618 0 913 0 0 0 0 0 0 0 0 587 0 0 0 0 0 0 0 991 0 0 0 0 0 0 0 0 983 0 0 0 0 972 991 0 0 0 0 0 0 0 0 0 780 0 0 0 0 796 505 0 0 0 0 0 0 0 867 0 0 0 983 0 0 0 0 879 0 0 0 0 0 0 0 659 777 0 0 987 0 983 0 0 0 0 983 0 0 0 0 0 0 0 700 0 980 0 0 0 527 0 0 0 0 0 0 0 0 0 0 0 909 0 0 777 0 867 940 0 983 0 0 0 498 980 0 0 0 0 956 722 0 0 0 0 0 0 0 0 0 0 591 0 0 0 559 983 0 0 0 0 0 0 0 0 805 983 0 702 479 0 0 758 0 0 0 0 0 0 0 0 0 0 0 0 0 0 983 987 0 0 0 362 0 0 0 0 715 0 0 0 0 425 758 0 0 0 0 0 0 0 0 0 0 0 0 983 0 0 0 0 983 498 0 0 0 0 909 0 0 0 0 0 0 0 0 0 358 0 0 0 503 0 0 983 0 0 0 987 0 987 0 0 0 711 0 0 0 0 0 0 0 0 0 650 798 0 0 0 991 0 0 0 0 894 0 0 0 972 0 0 0 0 0 0 894 0 0 748 0 0 749 0 983 0 0 0 0 0 0 0 0 0 0 0 0 0 0 987 0 0 0 0 0 0 0 0 0 0 0 0 0 0 0 983 0 0 983 0 0 0 0 0 0 0 0 991 0 493 0 0 0 0 0 0 0 0 0 0 0 0 0 991 0 0 0 0 0 983 0 0 0 0 0 840 0 0 777 0 0 0 0 0 0 983 0 0 0 0 0 980 0 0 597 0 579 0 0 785 669 0 0 0 0 0 0 0 0 983 832 0 0 546 0 0 0 0 0 0 0 0 0 0 983 0 0 0 991 991 0 0 983 0 0 0 0 0 0 591 0 983 0 0 991 0 0 0 0 0 0 0 0 0 0 0 987 0 0 546 0 0 591 0 0 0 0 0 0 0 0 0 983 0 0 0 0 0 0 0 0 0 0 0 0 0 0 0 0 777 0 0 980 0 0 0 0 0 0 0 0 0 0 0 0 983 0 0 0 0 0 0 0 696 0 0 0 369 875 758 0 0 983 0 972 0 0 0 0 0 827 0 0 0 0 0 0 0 844 0 0 0 0 0 0 0 0 0 0 0 0 0 0 0 991 0 0 991 0 0 991 0 0 0 983 0 0 0 0 0 0 0 983 0 0 0 0 0 0 0 0 0 983 0 983 0 991 0 856 983 0 0 0 0 0 0 0 640 657 0 0 0 0 0 462 0 0 0 0 0 0 0 0 0 0 0 413 0 0 0 991 784 0 0 0 0 0 0 0 987 0 0 0 705 0 0 0 937 587 0 0 0 875 0 0 0 0 0 983 0 0 0 0 0 0 0 0 0 717 0 0 0 505 634 0 952 0 0 0 0 0 983 0 964 0 0 0 0 0 0 983 0 0 498 0 0 983 0 0 840 0 0 983 964 983 976 0 0 0 0 944 991 0 0 0 0 0 0 0 0 595 0 0 983 983 0 0 0 0 820 0 0 0 0 0 987 0 0 0 505 0 0 0 0 0 0 657 0 0 0 0 0 0 0 0 0 0 0 0 0 0 0 0 0 0 0 805 0 0 0 0 805 699 0 0 0 0 0 0 0 0 983 0 0 0 0 0 983 0 0 0 0 0 937 0 0 0 0 0 0 0 0 0 0 0 0 0 0 696 964 0 0 0 0 0 0 0 0 0 0 0 0 0 0 503 773 0 0 991 505 0 0 0 983 0 0 0 0 0 0 0 0 0 0 0 995 0 0 991 0 874 0 757 0 0 987 0 0 711 0 0 0 0 0 0 0 0 991 0 0 0 0 0 999 0 591 960 312 0 0 0 0 0 0 0 964 991 0 0 0 0 0 0 0 0 758 0 570 0 0 0 0 0 655 0 0 0 282 0 0 980 0 0 0 0 0 0 0 0 0 0 0 960 0 0 0 0 0 0 0 0 0 991 0 0 0 0 0 0 505 980 0 0 0 0 0 0 0 0 0 0 0 0 0 0 0 0 0 0 0 0 0 0 983 0 0 0 0 0 0 0 0 0 0 0 0 0 0 0 0 0 0 0 0 0 0 0 0 0 0 0 991 0 0 0 606 983 575 0 0 0 0 592 0 0 0 0 0 0 579 0 0 0 657 918 0 0 0 0 0 0 0 0 0 0 0 0 0 758 0 0 0 0 0 0 0 983 0 991 0 987 0 0 0 0 777 0 0 987 0 0 0 0 0 0 805 0 0 0 0 505 650 0 964 983 0 983 0 0 0 0 0 0 523 0 0 0 773 0 0 983 968 913 991 0 855 0 991 0 0 0 0 991 0 0 0 0 0 0 0 0 0 0 0 0 983 0 983 987 0 0 0 0 0 0 0 0 0 0 0 0 0 0 0 0 0 0 0 0 0 0 0 0 0 0 0 502 0 847 0 0 0 0 0 0 0 0 0 704 0 0 473 0 0 0 0 0 932 0 0 0 711 0 0 0 0 0 0 501 0 0 0 0 0 0 0 0 0 0 0 983 0 0 0 0 0 0 0 0 882 0 0 0 0 0 0 0 805 835 0 0 0 0 0 0 0 0 795 0 0 0 0 980 0 0 0 0 0 0 0 0 0 0 0 0 898 0 0 0 0 0 0 0 0 0 0 976 0 539 0 657 0 662 0 0 991 606 0 511 0 0 0 847 0 0 983 678 0 0 0 0 0 0 0 979 334 0 0 0 0 0 0 0 0 906 657 0 0 0 0 0 0 0 991 983 964 0 0 0 0 0 0 0 991 0 0 0 0 0 0 0 0 987 0 0 0 991 0 0 0 0 0 515 0 0 0 0 0 0 0 901 540 0 0 0 0 0 0 0 0 0 980 0 0 0 0 983 0 0 859 0 0 0 0 0 960 0 0 493 711 0 983 0 0 0 0 0 0 983 680 0 0 707 0 0 983 0 991 0 0 0 0 0 0 0 0 0 0 0 0 365 0 0 999 0 0 0 0 0 0 987 0 0 758 0 0 0 885 0 0 0 0 0 542 0 0 0 0 0 0 0 718 0 587 0 0 528 980 0 983 707 0 0 0 0 0 0 0 983 0 0 0 0 991 0 0 0 0 505 0 0 0 0 0 0 0 0 0 983 0 0 0 0 0 983 0 577 0 758 0 0 0 773 0 425 0 0 0 0 0 696 0 0 0 0 0 0 0 0 0 0 0 991 0 0 0 0 0 0 0 0 0 0 0 0 0 0 0 0 0 0 0 991 0 0 884 505 0 858 0 0 0 0 0 0 0 0 0 968 991 0 498 505 0 0 0 0 991 0 0 964 0 0 0 0 976 0 0 0 0 0 0 0 0 913 0 0 991 0 0 0 0 0 0 960 0 0 0 0 906 0 0 983 0 0 0 0 0 627 0 0 0 0 0 0 0 0 0 0 0 0 0 0 0 0 711 0 0 707 0 0 0 0 0 599 0 0 0 0 0 0 0 983 0 0 0 0 0 0 0 0 0 983 0 810 0 0 983 0 0 0 0 0 0 0 917 652 0 0 0 0 0 983 0 0 758 983 711 0 0 0 0 0 0 0 0 654 656 0 0 0 507 0 0 0 0 0 0 657 0 0 991 0 0 991 0 0 0 0 0 0 0 0 0 899 0 0 0 0 0 0 0 754 619 0 0 0 0 0 0 0 0 0 0 0 0 0 0 688 587 0 0 704 0 0 0 983 983 0 0 711 0 0 0 0 0 0 0 0 0 0 0 0 0 0 0 0 0 0 0 0 0 0 0 983 0 0 0 0 777 0 0 0 0 0 0 0 0 991 894 0 662 991 991 0 0 0 0 0 0 0 0 350 0 983 0 0 0 0 0 0 0 0 0 0 0 0 0 0 0 0 0 0 983 0 0 0 0 0 983 991 0 0 0 0 0 0 505 0 0 0 707 0 0 0 964 0 517 493 0 0 0 0 0 0 0 570 0 0 987 0 983 0 0 0 701 0 983 0 0 0 501 983 0 0 0 0 0 747 657 0 0 0 0 0 0 0 0 0 0 0 0 0 0 968 0 0 0 0 0 0 991 0 0 0 964 0 983 0 991 0 937 0 0 0 0 0 0 0 517 0 0 764 0 0 0 0 0 0 0 0 0 0 0 0 0 805 0 0 0 0 0 0 0 0 0 0 481 964 0 0 983 0 0 0 0 0 0 0 0 0 0 0 0 0 497 0 657 0 0 0 0 0 0 0 760 0 0 972 0 0 717 0 0 921 0 0 0 0 434 0 0 983 0 833 0 0 0 0 0 0 0 0 0 0 0 0 0 0 0 0 0 0 0 0 0 0 0 0 0 0 0 0 0 0 0 0 983 0 925 0 0 0 0 0 0 0 0 0 0 0 0 0 0 0 983 0 0 0 0 0 0 0 0 0 0 0 582 0 960 0 0 0 991 0 0 0 964 0 983 0 493 0 0 0 832 0 0 0 0 0 0 0 0 949 0 0 0 0 0 983 0 0 983 960 0 0 0 0 0 0 0 901 0 467 0 587 0 0 0 850 0 0 0 401 0 0 0 0 0 0 0 0 695 0 0 0 0 0 0 0 0 0 983 991 686 579 0 505 0 0 0 0 991 0 0 0 0 0 0 0 0 0 0 0 0 0 0 0 0 0 0 0 365 0 560 0 726 0 0 983 0 0 0 870 0 599 0 0 983 980 905 0 711 713 0 0 0 741 0 0 0 0 0 0 0 0 0 0 0 0 777 0 0 0 0 0 0 691 0 0 0 0 980 0 0 0 0 0 0 0 0 0 0 832 0 987 0 991 0 937 0 0 0 805 0 0 0 0 408 0 976 0 0 0 0 0 999 0 832 867 0 0 0 983 0 983 0 0 0 0 0 983 0 0 0 0 0 0 0 0 0 0 972 505 0 0 0 0 0 0 867 851 0 0 913 0 0 743 0 0 0 0 960 0 0 0 873 0 983 0 827 0 0 0 0 0 0 0 0 0 0 0 0 0 906 991 498 956 983 0 0 0 0 0 0 0 0 0 983 0 0 758 552 0 0 552 0 0 0 0 505 0 0 0 0 0 0 0 784 777 0 0 0 0 0 0 0 0 820 0 0 0 0 0 0 0 0 0 0 983 983 0 762 0 0 757 0 0 0 0 0 0 0 0 0 0 0 0 983 0 0 0 0 0 0 0 0 0 0 0 0 0 0 0 0 983 0 0 0 0 0 764 0 0 0 0 0 0 0 0 886 0 0 0 0 0 0 0 0 587 0 758 0 0 0 0 0 991 606 0 0 0 843 0 0 0 0 0 983 0 991 0 0 0 593 0 0 0 0 0 0 0 0 0 843 0 0 983 0 0 657 816 0 0 0 0 929 0 0 0 0 0 0 0 587 983 446 0 0 0 0 883 0 0 991 0 0 0 0 0 0 0 0 0 0 0 0 0 991 0 0 0 0 0 0 0 762 0 0 0 0 0 0 0 0 0 0 648 983 0 0 0 840 0 0 991 0 0 983 0 0 0 0 0 0 964 0 0 0 0 0 980 0 0 983 0 0 0 983 0 0 983 0 0 0 0 0 587 0 0 0 0 0 0 0 937 0 0 0 0 0 0 696 0 0 0 610 0 0 0 0 0 0 805 0 976 0 0 0 388 422 983 0 0 0 0 0 0 0 0 979 0 764 0 983 0 941 0 0 0 0 0 0 0 0 0 0 0 0 0 0 0 0 0 0 983 0 0 0 991 0 0 991 983 0 0 0 0 0 0 0 0 983 0 0 0 983 0 0 0 0 0 0 0 0 0 991 0 0 0 0 0 0 0 0 0
-1 0 0 742 0 0 0 0 983 0 0 0 0 0 0 991 0 0 0 0 0 0 0 0 0 0 0 0 0 0 0 0 0 0 0 657 0 0 0 893 571 0 983 0 0 0 0 0 0 0 983 0 667 0 0 0 0 0 0 705 991 0 0 0 0 0 661 983 0 0 0 983 0 983 0 0 0 0 0 0 0 0 983 0 881 0 0 0 0 0 0 0 0 0 623 0 983 0 0 0 0 0 983 0 0 991 0 734 0 0 964 0 0 0 0 0 0 0 851 0 0 991 0 0 0 0 0 0 0 0 0 0 0 0 0 0 0 0 0 0 758 0 0 0 0 0 0 0 0 0 0 0 0 0 0 0 0 0 0 0 0 0 0 0 0 0 0 0 0 0 0 0 0 0 0 0 0 711 0 0 0 0 766 0 0 748 665 609 0 636 0 0 535 540 0 0 0 0 0 0 0 0 0 0 878 0 983 0 0 471 0 0 0 0 0 991 805 0 0 0 0 0 0 0 0 0 0 758 976 0 808 0 0 0 0 0 0 583 0 0 0 498 0 0 0 0 0 0 0 670 0 0 614 0 983 999 0 0 0 0 0 0 0 0 0 619 0 0 0 0 0 0 0 0 758 0 0 0 0 0 0 0 764 0 0 0 0 0 0 0 0 0 0 0 0 0 863 0 0 0 0 0 0 0 0 0 0 980 0 902 0 0 0 0 0 0 0 0 0 0 757 0 0 0 0 0 0 0 0 700 0 0 0 863 359 0 0 0 0 983 0 0 0 498 0 0 0 0 0 975 991 0 0 0 0 758 0 0 0 0 0 841 0 773 0 983 0 0 0 0 572 0 0 0 0 0 976 0 0 0 0 0 0 0 0 0 0 0 918 0 0 0 0 983 0 0 0 0 0 0 0 0 0 0 0 0 0 0 422 0 0 0 0 0 588 0 0 0 0 0 0 0 0 0 0 477 0 0 0 0 0 0 0 0 0 0 0 0 0 987 0 0 0 0 991 0 0 0 0 0 0 0 0 0 0 0 847 0 540 525 0 0 0 0 0 0 0 0 0 0 0 0 0 0 0 0 0 690 0 999 0 0 0 0 983 0 581 0 991 0 0 0 0 0 983 0 0 0 0 0 0 0 0 0 0 555 913 976 0 0 444 0 991 0 980 0 0 991 0 748 0 0 0 0 0 0 583 0 0 0 0 0 0 0 0 0 0 0 0 0 0 0 0 0 0 0 0 0 0 0 714 0 0 972 991 983 871 499 662 0 0 0 0 0 976 0 0 0 0 878 0 0 0 0 0 0 0 0 0 0 0 0 0 0 0 0 0 991 0 0 0 0 0 878 0 0 0 0 0 0 863 983 0 0 0 0 0 0 0 0 983 0 0 0 0 0 0 0 0 0 0 0 0 0 983 0 0 521 0 0 0 0 0 983 0 0 0 0 983 0 0 0 0 0 0 0 578 0 0 0 0 0 0 0 0 0 0 0 0 0 758 0 0 0 834 0 657 983 0 551 0 0 0 0 0 0 0 0 0 0 991 0 0 0 0 0 0 0 0 0 0 0 0 0 0 0 408 0 0 657 820 865 0 0 841 999 0 0 0 0 0 0 667 0 0 0 0 0 0 0 983 0 0 0 0 0 0 991 0 0 0 0 0 0 749 0 0 0 0 0 0 0 0 983 0 0 0 0 0 991 0 0 0 0 0 0 0 831 0 0 0 0 0 0 0 0 983 0 925 0 0 0 0 0 0 0 0 0 0 0 722 0 0 0 0 0 991 0 0 0 0 0 0 0 0 0 0 0 0 0 0 0 0 976 863 0 0 0 0 983 0 0 0 0 0 0 0 0 0 645 0 0 0 0 0 0 0 0 983 0 498 0 0 0 0 0 0 991 870 0 980 715 0 0 0 0 0 0 0 687 0 0 983 0 0 0 0 0 0 0 983 0 0 0 0 0 0 0 0 0 368 0 0 0 0 0 898 0 0 0 0 545 0 618 0 729 0 0 0 644 0 0 0 0 972 0 0 0 0 0 0 0 0 0 991 983 765 0 0 0 0 0 0 0 0 0 0 983 0 0 0 0 0 0 0 0 0 0 0 0 0 0 0 0 0 758 0 0 0 0 0 0 890 0 0 0 0 0 0 878 0 0 0 0 0 0 0 460 0 0 0 0 0 0 678 0 976 0 0 0 0 0 0 0 0 0 0 0 999 0 0 983 297 470 0 0 0 987 0 0 0 0 0 0 0 0 0 0 0 0 0 0 0 0 0 0 0 0 0 0 0 0 0 0 0 0 0 0 0 0 0 0 0 0 0 0 0 0 983 0 0 0 0 0 0 0 0 0 0 0 0 0 0 0 0 0 0 0 937 0 0 0 0 0 0 0 0 0 0 0 0 0 991 0 0 0 583 0 0 0 0 0 0 0 758 0 0 0 0 0 0 0 0 0 0 0 0 0 0 0 0 0 0 0 0 0 0 0 0 0 641 0 0 0 0 497 0 0 0 0 0 0 0 0 0 0 0 0 0 0 0 0 0 0 0 995 0 0 0 991 991 0 0 0 0 0 0 0 0 0 0 0 0 666 0 0 0 0 0 0 991 0 0 0 0 0 983 0 0 991 0 0 0 0 0 0 0 0 0 0 0 0 0 0 0 558 991 0 0 0 0 0 0 0 991 0 0 0 983 0 0 0 0 0 0 0 0 0 886 0 0 836 964 0 0 0 0 0 0 0 0 0 0 574 0 0 0 0 0 0 0 0 0 0 0 0 0 0 0 991 0 0 0 0 0 827 0 0 0 0 0 764 0 0 416 0 0 0 0 0 0 0 0 0 0 0 573 610 0 657 0 0 0 0 0 0 0 0 0 0 0 0 0 0 0 0 983 0 0 0 0 0 0 773 0 0 0 0 0 0 0 0 0 0 793 0 0 964 0 0 0 0 0 0 0 917 0 0 0 0 0 0 0 0 983 0 0 0 684 0 991 0 0 0 0 0 0 983 0 0 0 0 0 886 0 0 0 0 0 0 0 0 0 0 0 0 0 0 0 0 534 0 0 0 991 0 0 631 0 0 0 0 0 0 0 983 0 0 0 0 0 0 983 0 0 0 0 0 0 0 0 0 0 0 0 0 0 0 0 754 0 0 894 0 663 0 600 0 0 0 0 0 675 0 0 0 0 0 0 0 968 0 0 0 0 0 0 0 0 0 0 941 0 0 758 0 0 0 0 0 979 0 0 0 0 0 0 941 0 0 0 0 0 0 0 983 0 0 980 0 0 0 0 0 0 0 0 0 583 0 525 0 0 0 0 863 827 0 0 0 0 0 0 758 0 0 0 784 0 0 602 0 0 0 0 0 0 0 0 0 0 0 0 0 0 0 983 0 0 0 0 0 0 769 0 0 0 808 0 0 0 0 0 0 0 0 0 0 0 0 983 0 0 0 0 0 980 0 0 0 0 0 0 0 0 0 0 0 983 0 0 788 0 0 0 0 980 0 0 0 0 0 0 0 0 0 0 0 0 991 0 0 0 0 0 0 831 0 983 0 0 0 0 602 584 0 0 0 0 0 0 0 0 0 0 0 0 688 0 881 922 0 0 725 0 0 0 0 0 0 773 983 0 0 0 0 0 773 815 0 0 0 0 0 0 0 0 0 0 0 0 0 0 0 0 0 847 0 0 0 0 0 0 0 0 0 0 0 0 0 0 850 0 540 855 0 0 0 0 0 0 968 0 773 0 0 0 0 0 0 0 983 0 0 0 0 0 0 0 0 0 0 0 0 663 0 0 0 0 0 0 0 0 0 519 0 0 0 0 0 0 980 0 0 0 983 0 449 0 0 0 539 0 0 0 0 0 0 0 780 0 0 0 0 0 0 0 983 0 0 0 0 0 0 0 0 0 0 991 0 0 0 0 754 0 0 0 0 0 0 0 0 0 0 0 0 855 878 0 0 0 0 538 0 0 0 0 0 0 0 0 0 808 0 0 980 0 0 0 948 525 801 991 0 0 0 0 843 0 0 0 0 0 0 0 0 521 0 0 0 0 0 0 0 0 0 0 917 0 0 0 0 0 991 0 0 645 0 0 0 456 0 0 0 773 0 0 0 0 0 0 0 0 937 0 0 0 0 0 0 0 0 0 0 0 0 0 0 0 0 0 0 0 0 0 0 0 0 991 0 0 0 0 0 0 0 0 0 645 0 0 0 983 0 0 0 0 0 0 505 583 653 0 0 0 0 0 0 0 0 0 0 0 0 0 0 0 0 0 0 0 0 0 0 521 0 862 0 991 0 0 0 0 0 0 0 0 0 0 855 875 0 0 0 0 0 855 0 0 0 0 0 0 0 991 0 0 0 0 0 0 0 0 0 0 742 0 780 0 0 0 0 0 0 0 0 820 0 0 0 980 0 843 0 0 0 0 0 0 0 0 0 0 0 0 0 0 0 0 540 0 0 0 0 0 0 0 0 0 0 0 991 0 0 0 0 0 0 0 0 0 0 0 0 0 0 0 0 0 0 0 0 0 0 0 0 0 0 815 899 0 983 0 0 0 0 0 0 0 0 0 0 0 0 991 0 0 0 0 0 0 0 0 855 0 0 0 0 980 0 792 991 0 0 0 0 0 0 0 0 0 0 773 0 0 0 0 0 764 0 0 0 0 0 0 0 0 0 0 855 0 0 983 0 0 0 0 0 0 0 0 0 0 0 0 0 0 0 0 0 0 0 0 0 0 0 0 0 0 0 827 0 0 0 0 0 0 0 0 0 0 0 0 0 0 0 0 0 0 0 0 0 0 0 354 0 0 0 983 0 0 0 0 0 0 388 0 0 616 0 968 0 983 0 540 0 0 0 0 0 983 987 0 0 0 0 0 0 0 0 0 0 0 0 0 0 0 0 0 991 0 0 0 0 0 0 470 0 0 0 0 0 0 0 0 0 0 0 540 0 623 0 827 0 0 0 0 0 0 0 0 0 0 0 0 0 0 0 0 481 0 0 0 991 0 0 991 0 0 0 0 0 0 0 0 0 0 0 0 0 0 0 0 0 0 0 0 0 886 0 0 980 0 513 0 0 863 0 0 0 976 0 0 925 0 0 0 0 0 0 0 0 0 898 0 0 0 0 0 0 0 0 0 0 0 0 0 0 0 0 991 0 0 0 0 464 0 0 789 0 0 0 0 0 980 0 0 0 0 0 0 0 0 0 0 0 737 0 0 0 0 0 0 0 0 983 0 0 0 0 0 987 0 0 0 0 0 0 0 0 0 764 0 0 0 0 0 0 0 0 0 0 0 0 778 0 0 0 0 0 0 0 0 0 0 0 0 0 0 509 0 983 0 0 0 0 0 754 527 875 742 0 0 983 0 0 0 0 0 0 0 0 0 0 0 0 0 0 0 0 0 672 0 0 983 0 0 0 0 0 0 574 0 983 0 0 0 0 0 0 0 804 0 0 0 0 0 0 0 788 0 0 0 0 0 960 0 0 0 0 758 983 0 0 0 983 0 0 991 0 0 0 0 0 0 0 0 0 0 0 0 0 983 0 0 0 0 0 0 0 0 0 0 0 0 0 0 0 0 0 0 999 991 0 878 0 0 0 0 0 0 0 0 0 0 0 0 0 0 0 0 0 788 0 0 0 0 553 0 0 0 0 0 0 0 0 894 0 983 0 0 715 0 0 0 0 0 983 843 0 980 0 859 0 0 548 0 0 0 0 0 0 0 0 0 0 0 0 0 991 983 0 0 0 0 0 0 0 0 0 820 0 0 498 0 983 0 0 820 0 0 0 0 983 0 717 0 0 0 0 866 0 0 0 0 0 0 0 0 0 0 0 0 0 0 0 0 0 0 0 0 0 0 0 0 0 681 0 0 773 0 983 0 0 0 0 987 0 0 0 0 0 976 0 0 0 0 0 0 0 0 0 773 933 0 983 0 0 0 785 0 0 0 0 0 0 0 0 0 983 0 0 773 0 801 0 0 0 0 0 0 0 0 991 972 0 0 0 910 0 980 983 767 0 0 0 0 0 0 991 0 0 0 899 983 0 0 0 0 0 983 0 0 0 0 0 0 0 0 0 0 0 0 0 0 0 0 0 0 0 0 0 0 0 0 0 0 0 0 0 0 0 0 569 0 0 0 0 0 0 0 0 0 983 0 0 0 983 0 0 0 664 0 0 956 983 0 0 0 0 983 645 0 467 0 0 0 0 0 0 0 0 0 0 598 0 0 991 0 0 0 0 0 0 0 0 0 0 0 0 808 0 0 0 0 643 0 0 0 0 0 0 632 0 0 0 0 891 0 583 0 0 0 0 0 0 0 0 0 0 0 0 991 0 862 0 878 609 0 0 0 0 0 983 0 540 0 0 991 0 0 0 0 0 0 0 0 0 0 0 724 0 0 0 0 0 715 0 466 0 0 0 0 0 0 0 565 0 0 0 0 0 0 0 0 0 0 0 0 0 0 0 0 0 0 0 0 0 0 0 0 0 0 863 0 0 0 0 983 0 0 980 0 0 0 0 0 0 0 976 0 0 0 0 0 0 0 0 784 0 0 0 0 0 948 0 0 0 0 0 0 0 0 0 0 0 0 0 983 0 0 0 0 0 815 0 0 0 991 0 0 0 0 0 956 0 0 0 0 0 0 0 0 0 0 0 0 0 0 0 0 0 0 0 0 0 0 0 0 0 991 0 976 0 0 0 0 0 0 0 0 0 0 0 0 0 0 0 606 0 0 851 0 0 0 0 0 0 0 0 0 0 0 0 0 0 0 0 0 0 0 991 0 991 0 0 733 0 0 0 0 863 0 0 0 0 0 0 0 0 0 0 0 0 0 0 0 0 0 606 0 0 991 0 0 0 0 0 0 0 0 0 0 622 0 0 0 0 0 0 0 0 983 0 0 0 0 0 0 0 650 0 0 983 0 0 0 983 0 0 0 0 0 0 0 646 0 0 0 0 749 0 0 0 991 991 0 0 0 0 0 0 554 0 0 0 0 0 773 0 0 0 0 0 0 0 0 0 0 0 0 0 0 987 0 0 0 0 0 0 628 0 0 0 0 0 0 0 0 0 832 711 0 794 0 0 776 0 0 0 0 0 0 0 540 0 0 0 0 0 0 0 0 695 0 0 0 0 0 0 0 0 0 540 0 0 0 0 956 0 0 0 425 588 0 0 0 0 0 0 0 0 0 523 797 0 0 0 0 983 0 337 991 0 0 0 0 0 0 0 0 0 0 0 832 0 0 0 0 0 0 0 0 0 991 0 0 786 0 0 0 0 0 0 0 0 0 0 0 0 0 0 0 0 750 0 0 0 0 886 909 0 0 983 0 0 0 0 0 0 0 0 820 0 0 0 0 0 0 0 0 999 0 573 925 0 0 983 0 0 0 622 0 0 0 0 808 0 0 0 991 0 479 0 0 0 658 0 0 0 0 0 0 0 0 0 956 0 0 0 0 0 0 0 0 480 0 0 0 0 0 0 991 0 917 0 0 0 0 0 0 0 0 0 0 987 490 0 847 487 0 0 0 0 0 960 0 0 0 0 0 0 0 0 0 0 0 0 991 0 894 0 0 501 983 759 905 0 0 0 758 0 0 0 0 0 0 0 0 0 0 0 0 0 0 983 0 0 980 0 0 0 0 0 0 0 653 0 653 0 0 0 0 0 0 0 0 0 0 0 0 0 874 0 0 0 0 0 0 0 486 0 0 0 427 0 0 0 0 548 0 0 0 0 0 0 0 0 0 0 0 0 0 968 0 933 0 0 0 0 0 886 0 0 0 0 991 944 0 0 0 0 0 987 0 0 991 0 0 0 0 0 0 0 854 0 0 0 0 0 543 0 0 0 0 0 0 0 0 0 0 0 0 0 0 0 0 0 0 0 0 0 0 0 0 0 659 0 0 0 0 0 543 0 0 0 0 983 0 636 0 0 0 0 0 773 0 0 0 540 0 0 0 0 0 0 0 0 0 0 0 0 0 0 0 0 0 0 0 0 762 0 0 0 0 0 0 0 0 0 0 983 0 0 0 0 0 0 0 0 640 451 0 0 0 0 0 0 0 0 0 0 0 0 0 0 0 0 0 0 0 0 0 0 0 0 0 0 0 983 0 0 0 976 0 0 0 0 0 0 592 0 980 886 0 0 991 0 972 0 0 0 0 0 0 0 0 0 0 0 0 0 0 0 0 414 0 0 0 0 0 0 0 0 863 0 0 0 715 0 0 0 0 0 0 0 0 999 0 808 0 697 0 0 0 0 0 999 0 0 0 823 0 0 0 0 0 0 0 0 0 0 0 0 0 0 0 513 0 0 0 0 0 0 991 0 0 0 0 0 0 0 0 0 0 983 0 0 0 0 983 0 0 0 0 0 0 0 0 0 0 0 0 0 0 0 0 0 0 0 0 0 0 0 0 991 425 0 0 0 0 0 0 0 991 0 0 0 0 543 0 0 0 0 0 987 0 0 983 808 0 0 0 983 0 0 0 0 0 0 0 0 801 0 0 0 0 0 0 0 0 0 0 0 0 0 608 0 0 0 0 0 0 613 824 0 0 0 0 0 0 0 0 0 976 0 0 0 0 0 0 0 0 0 0 0 983 878 0 0 0 0 937 0 0 0 0 0 0 0 0 0 0 0 0 0 0 0 773 0 0 0 650 0 463 0 0 0 0 0 0 0 0 0 0 0 991 847 855 0 0 0 0 0 0 0 0 0 0 0 0 0 0 0 0 0 725 0 0 983 0 0 991 0 0 0 0 0 0 0 0 0 0 0 991 0 0 0 0 0 0 764 0 0 0 0 0 0 0 0 0 0 0 0 0 0 0 0 606 0 0 870 0 0 956 0 0 0 549 0 0 0 0 976 0 0 418 0 0 657 0 0 0 0 0 987 0 0 0 0 0 0 0 0 0 0 0 0 715 0 0 0 0 0 0 0 890 0 0 780 0 0 648 0 0 0 0 0 0 0 0 0 0 0 0 0 0 0 0 0 856 683 0 0 440 0 0 0 0 0 0 0 825 0 0 0 0 0 0 0 0 0 0 0 0 0 0 0 626 671 0 0 898 0 0 0 0 0 0 0 0 704 0 0 0 0 738 0 0 0 0 0 0 0 0 0 0 0 0 0 0 866 0 0 0 0 0 759 0 0 0 0 0 0 0 0 663 0 0 0 0 0 0 0 0 0 0 0 0 0 0 0 0 0 863 0 0 0 0 0 0 0 0 0 0 0 0 0 0 0 0 0 0 976 662 0 0 0 0 0 0 0 0 0 0 0 548 983 0 0 991 0 0 0 0 0 0 885 0 0 0 0 0 0 0 0 0 0 0 0 616 0 0 0 0 0 0 0 0 0 0 0 0 0 0 0 0 416 0 0 0 0 0 0 0 0 0 0 0 983 0 0 0 0 0 0 0 0 0 0 0 0 0 0 0 0 0 0 0 0 0 0 0 0 0 0 0 0 991 545 0 0 0 0 0 991 657 0 991 0 0 0 956 0 0 0 0 0 0 0 0 0 0 0 0 0 0 0 991 0 0 0 0 0 0 991 0 0 743 0 0 0 0 0 0 0 0 0 0 898 808 960 0 0 507 0 0 0 0 0 0 0 0 0 406 0 0 0 0 855 0 0 0 0 0 0 0 0 0 0 0 983 983 0 503 0 0 0 0 0 0 0 0 0 0 0 0 0 0 0 0 0 0 0 0 0 0 0 0 0 0 0 0 987 0 0 0 976 611 684 0 0 0 0 0 0 743 0 0 0 0 0 0 0 0 0 0 0 0 0 0 0 0 0 0 0 987 0 0 0 0 0 0 0 0 0 0 0 0 0 0 0 0 0 760 0 0 0 0 0 0 0 0 0 0 0 0 0 0 0 0 0 0 0 0 0 0 0 0 0 0 0 0 0 0 0 0 0 0 0 0 0 0 0 0 956 0 0 0 0 0 0 0 0 0 0 0 0 0 0 480 0 0 983 968 0 0 540 0 0 0 0 0 0 0 0 936 0 0 0 0 0 0 0 991 0 0 0 0 0 479 0 0 0 0 0 731 0 0 0 0 0 0 583 0 0 0 0 780 0 0 0 0 0 0 742 0 991 0 0 0 0 0 0 0 991 991 0 0 0 0 0 0 0 0 0 0 0 0 762 0 0 0 991 0 0 0 0 0 0 0 0 0 972 540 0 0 0 780 0 0 0 820 0 0 0 0 0 0 0 765 0 0 0 0 0 0 0 991 0 0 0 0 0 0 0 0 0 0 0 0 0 0 0 0 0 0 0 758 505 0 0 991 983 983 0 0 0 0 0 0 0 0 0 368 0 0 0 0 0 0 964 667 0 878 0 540 0 0 0 0 0 0 0 0 0 0 0 0 773 464 0 0 0 991 0 0 0 0 0 898 0 0 0 0 983 878 0 0 405 0 0 0 0 0 0 0 983 0 0 0 707 0 0 820 650 0 0 0 0 0 0 0 0 0 0 571 0 0 773 0 0 560 0 0 0 0 0 0 0 0 0 0 0 0 0 0 727 0 0 653 0 0 0 0 0 0 0 0 0 0 0 0 0 0 983 0 0 0 566 0 0 0 773 0 0 0 0 0 0 0 0 0 0 976 878 0 773 0 0 0 758 952 0 999 0 0 0 0 0 0 0 0 0 0 0 0 0 863 0 0 0 0 0 0 983 0 0 0 0 0 0 0 0 847 0 811 0 0 0 0 0 0 983 0 0 0 0 0 0 0 0 0 0 0 0 0 0 0 0 0 0 0 0 0 0 0 0 0 0 0 0 0 0 0 0 0 0 0 0 0 0 0 0 999 0 0 0 902 983 0 0 0 0 0 540 0 0 0 0 0 0 0 0 0 519 0 748 0 0 0 0 0 0 0 673 0 0 0 991 0 0 0 0 0 0 0 690 0 0 0 0 983 721 0 0 0 0 983 0 0 0 0 0 0 658 0 0 0 0 991 0 0 0 0 0 0 983 0 0 0 0 0 639 983 0 0 0 0 0 729 0 0 0 0 0 991 0 0 657 0 0 906 0 937 0 0 0 0 0 0 0 0 0 0 0 0 0 0 0 983 0 0 0 0 0 0 530 0 0 0 0 0 0 0 0 0 0 820 0 0 0 0 0 0 0 0 0 0 0 870 0 0 0 991 0 0 0 0 0 0 0 0 0 980 0 0 0 0 0 773 0 0 0 0 0 0 929 0 0 0 0 0 0 991 0 0 545 0 0 0 0 0 0 0 0 0 0 991 0 0 0 983 0 0 0 0 0 0 0 0 0 0 0 0 0 0 0 0 0 709
-1 0 0 0 0 0 0 0 0 0 890 0 0 0 0 889 0 0 0 0 0 0 0 0 0 0 983 0 0 0 0 0 0 0 0 0 0 0 0 0 533 0 870 0 0 789 0 0 0 0 0 0 0 0 0 0 0 0 0 991 0 0 0 0 0 0 0 995 0 816 983 0 511 991 0 0 458 0 0 0 0 0 0 0 0 0 0 933 0 0 0 0 0 675 0 0 0 0 0 0 0 0 0 0 0 991 0 0 0 0 0 0 0 0 725 0 0 0 0 0 0 991 0 0 0 0 0 0 0 0 0 0 0 0 0 0 0 0 0 0 987 758 0 0 0 0 0 0 0 0 0 983 0 0 0 0 0 0 0 0 0 0 0 0 863 679 0 0 772 0 0 0 0 0 0 667 0 0 0 0 0 0 0 0 0 0 983 0 0 499 0 0 0 0 0 0 820 0 0 0 0 991 0 0 0 0 0 0 0 0 0 0 0 0 0 991 983 0 0 983 0 0 0 0 0 0 0 657 0 0 983 0 0 0 0 0 0 0 0 0 0 0 0 0 0 0 0 0 0 0 0 0 0 0 0 0 0 0 0 0 0 0 0 0 0 0 0 0 0 0 0 0 0 774 890 0 0 0 0 0 0 0 662 0 0 0 0 0 0 0 0 0 0 0 0 836 987 0 0 0 0 0 0 0 0 0 0 0 0 739 0 0 0 757 0 0 689 0 0 591 991 0 0 0 0 0 991 0 0 0 0 0 0 0 0 0 0 0 834 983 0 0 0 0 0 0 0 0 0 0 0 0 0 0 0 0 0 0 0 0 983 999 0 816 987 0 0 0 0 0 0 0 0 0 0 0 0 0 0 687 0 0 0 0 0 0 979 0 0 0 0 0 0 0 0 0 0 0 0 0 665 0 0 0 0 948 0 0 0 729 0 0 0 0 0 0 0 0 0 680 0 0 0 0 0 0 0 0 790 785 0 0 0 0 0 0 0 0 0 0 0 0 0 0 928 0 0 0 0 388 0 0 0 0 0 0 0 0 0 0 0 0 0 0 0 623 0 0 0 0 0 0 0 0 0 0 0 0 983 888 0 0 0 0 0 0 0 987 0 0 820 0 0 0 0 0 0 0 699 0 0 0 0 0 983 0 0 0 0 0 785 0 983 0 0 0 0 727 972 0 0 477 0 0 0 0 0 0 0 0 0 0 0 925 0 0 0 0 921 0 0 0 0 0 0 883 0 0 0 0 0 881 0 0 0 0 0 0 995 0 0 0 0 622 0 0 0 0 0 695 0 0 0 0 0 0 0 0 0 0 909 0 0 0 0 0 0 991 0 0 0 0 0 0 0 0 0 820 0 0 0 0 0 0 0 0 0 0 0 0 956 0 0 0 0 0 0 0 0 0 0 0 0 0 0 0 0 0 0 0 0 0 0 0 0 0 0 0 843 0 0 0 0 0 0 0 0 0 0 0 0 0 0 0 0 0 0 0 0 0 987 748 0 0 0 0 0 886 0 740 0 0 0 0 0 0 0 0 0 0 0 0 0 987 0 0 933 0 0 0 0 0 0 0 0 0 0 0 0 745 0 0 0 0 0 533 0 0 0 0 0 0 710 980 0 0 0 0 0 0 983 0 0 0 0 0 0 0 554 0 0 0 0 0 0 0 0 0 0 0 0 0 0 794 0 0 0 983 0 0 0 0 0 0 0 0 0 0 0 0 0 0 0 0 836 906 892 0 0 0 0 0 764 0 0 0 0 0 0 0 0 0 0 0 0 0 748 0 0 0 0 0 484 0 0 0 0 0 0 0 0 0 0 505 0 0 0 0 0 0 0 0 0 0 0 0 0 0 0 0 0 871 0 0 0 0 0 0 0 457 846 614 0 0 0 0 0 991 0 0 999 913 854 0 0 0 0 0 0 0 433 0 886 0 0 0 0 0 0 0 0 633 0 741 0 0 983 0 0 0 0 0 0 0 0 0 0 0 0 0 0 820 0 0 0 0 0 0 0 0 0 0 0 0 987 0 0 0 0 0 0 0 0 0 0 921 0 0 0 0 0 0 0 619 0 0 0 0 0 0 0 0 0 0 0 0 0 0 0 0 0 0 0 0 0 0 0 0 0 0 0 0 0 0 0 0 0 0 0 742 785 0 0 0 0 0 0 987 0 0 0 0 0 0 0 0 0 0 0 0 0 0 0 0 0 909 0 0 597 0 0 0 627 0 0 0 0 0 0 0 0 0 0 0 0 0 0 0 0 0 0 0 0 0 0 0 0 665 0 906 0 0 0 0 0 991 0 0 0 0 0 511 0 0 0 0 0 0 0 0 890 921 0 0 0 0 0 0 0 0 0 0 0 0 0 0 0 0 983 0 0 619 0 0 0 0 0 0 0 0 976 0 0 0 0 0 0 657 508 0 0 0 0 0 0 0 0 0 0 0 742 0 983 0 0 0 0 0 0 709 0 0 0 0 0 0 0 0 991 0 0 0 0 0 0 0 0 0 0 906 820 0 0 933 0 0 0 0 0 987 0 0 0 0 0 0 0 0 0 0 0 0 823 0 0 991 0 0 742 0 0 0 0 0 0 0 906 0 0 0 991 0 0 0 0 0 0 507 0 855 0 0 0 0 0 0 0 0 0 0 0 0 0 0 0 0 0 0 0 0 0 0 0 0 991 637 0 0 0 0 0 0 0 0 0 0 0 578 0 0 0 0 0 0 0 945 0 0 0 0 0 0 0 0 0 0 0 0 0 0 823 0 929 925 0 937 0 0 816 991 0 0 0 0 0 0 0 0 808 0 0 995 0 0 548 0 0 678 0 0 0 780 0 0 0 0 0 0 0 987 0 983 0 0 0 0 0 0 0 0 0 0 0 0 0 0 0 0 0 433 0 0 0 0 0 0 0 0 0 0 0 0 0 0 0 0 0 0 0 0 0 0 0 0 0 0 0 0 0 0 0 0 983 0 0 0 0 0 0 0 906 0 0 0 0 0 0 739 0 0 0 0 0 0 0 0 0 0 0 0 0 0 0 0 0 0 0 0 0 0 823 0 0 0 0 0 0 991 0 906 921 0 999 0 0 0 0 0 0 976 0 0 889 0 0 0 0 802 0 0 0 0 0 0 0 0 0 0 0 0 0 0 0 0 791 0 0 0 0 0 0 0 0 540 0 0 0 0 834 0 0 0 0 0 0 0 0 0 0 991 0 0 0 0 657 650 0 0 983 0 995 0 0 0 0 0 0 0 0 0 0 742 0 0 0 0 0 0 0 0 0 481 0 0 0 0 0 0 0 0 0 0 0 0 0 0 995 0 0 987 0 0 0 987 0 0 0 0 0 0 741 0 0 0 0 0 0 0 0 0 0 0 0 0 0 0 0 0 0 0 0 987 0 0 0 561 0 987 0 0 0 0 0 0 0 0 496 0 0 0 0 0 0 0 983 0 983 780 0 0 976 0 0 0 0 0 571 0 0 0 0 0 0 0 0 0 0 0 0 0 0 0 0 0 0 670 0 676 0 0 0 0 917 0 0 0 0 0 983 0 0 0 0 0 0 0 0 0 0 0 0 0 0 0 0 742 0 0 422 0 749 0 948 0 0 0 0 0 0 0 0 983 0 0 0 0 0 0 995 549 0 0 0 0 0 0 0 0 745 0 0 0 0 0 0 0 0 0 0 0 0 0 0 0 0 0 0 0 0 0 0 827 0 768 0 0 512 0 0 0 0 0 0 0 0 0 0 0 546 0 0 0 0 0 0 0 0 0 0 0 0 0 0 0 755 0 983 0 0 0 0 0 0 0 0 0 0 0 0 0 0 0 0 0 0 0 991 0 0 0 0 797 991 0 0 0 0 0 0 913 0 0 0 0 0 0 0 0 0 0 0 0 0 0 0 0 0 0 983 0 0 0 0 0 0 0 0 0 0 0 0 0 0 0 0 0 0 748 0 0 0 0 0 0 520 0 0 0 0 0 0 0 649 0 470 0 0 0 0 929 0 800 921 0 790 0 948 823 0 0 0 0 0 0 0 0 0 0 0 0 0 703 0 0 0 0 0 0 0 0 0 0 0 697 0 0 0 0 0 0 540 0 0 0 0 0 0 0 0 0 0 0 680 0 0 0 0 0 0 644 0 0 0 0 0 0 0 618 742 0 0 0 0 0 0 0 0 0 0 0 0 0 513 0 987 0 987 0 0 0 0 0 0 0 906 0 0 0 0 0 0 0 0 0 0 0 0 0 409 0 0 886 0 0 0 0 0 945 0 0 0 0 0 0 991 0 0 0 0 0 0 0 0 0 675 0 0 0 886 0 0 0 0 0 909 0 528 0 0 575 0 983 0 0 744 0 0 0 0 0 0 0 0 0 0 0 0 831 0 0 0 0 0 0 0 0 987 0 0 0 726 439 820 0 0 0 0 0 0 0 0 0 0 0 0 0 0 740 0 785 0 0 0 0 0 0 0 930 0 0 0 0 0 0 0 0 0 0 0 0 0 0 0 785 0 0 0 0 0 0 980 0 0 0 0 0 0 0 991 0 0 0 0 0 0 0 0 0 0 0 0 0 0 0 0 0 0 0 0 0 0 0 0 564 0 0 0 0 0 521 0 0 0 0 0 983 0 0 0 612 0 0 0 0 0 828 0 0 0 0 0 0 0 0 0 0 0 0 0 564 0 0 0 0 515 0 0 0 0 0 0 0 0 905 0 0 0 0 0 0 0 0 0 0 0 816 0 0 0 676 0 0 0 0 0 0 0 0 0 0 0 0 0 0 0 0 0 0 0 0 0 0 991 0 0 921 0 0 0 0 0 0 0 0 0 0 0 0 0 0 0 0 0 0 785 0 0 0 0 0 0 0 0 550 0 0 0 0 0 991 0 0 0 0 0 504 0 0 0 0 0 0 0 0 0 968 470 0 0 991 0 0 0 0 873 0 0 0 820 0 987 0 0 0 0 0 0 0 0 0 0 0 0 0 0 0 0 0 0 0 0 0 0 0 0 0 0 0 0 987 0 0 0 0 0 0 0 0 987 0 0 983 0 0 0 0 0 0 0 0 0 0 0 0 0 0 0 0 0 0 0 0 0 0 0 0 0 0 0 0 0 0 0 0 0 0 0 0 0 902 0 0 0 0 0 0 0 0 0 0 0 0 0 0 0 0 0 0 0 0 0 0 0 0 0 0 0 0 0 0 0 0 983 0 0 0 0 828 0 471 0 0 0 0 704 0 0 0 0 0 0 0 0 0 0 587 0 0 0 0 0 0 0 987 0 0 0 0 0 0 0 0 0 0 0 0 995 0 0 0 0 0 0 0 0 0 0 0 0 0 0 0 0 0 0 0 0 0 0 0 609 0 0 983 0 0 0 0 0 0 976 0 742 0 910 0 0 0 0 0 0 0 960 0 976 0 0 0 639 0 0 0 0 0 0 532 0 0 0 0 0 0 0 0 0 0 0 831 0 0 983 0 917 0 0 0 0 0 913 0 0 0 0 0 0 0 0 0 991 0 0 0 0 0 666 0 0 0 0 0 0 0 0 0 0 0 0 0 0 0 0 0 0 0 0 0 0 0 0 0 0 0 0 0 0 0 0 0 0 0 0 0 0 0 0 0 0 0 0 0 0 0 0 0 0 0 346 0 0 0 0 0 0 0 0 0 0 0 983 0 0 0 0 937 987 0 0 0 820 0 0 0 0 348 0 0 501 0 0 0 0 0 0 0 0 0 0 0 0 0 983 0 0 0 0 0 0 0 0 0 652 0 0 0 654 863 0 0 0 0 0 0 0 0 0 0 0 0 0 0 0 0 987 0 0 0 0 0 0 0 0 0 0 0 0 0 0 0 0 0 0 0 0 0 0 0 0 0 0 948 0 649 0 0 0 0 0 983 0 0 0 0 0 0 0 0 0 0 0 0 0 980 0 0 0 0 0 0 0 560 0 0 0 530 0 0 0 0 0 983 0 0 0 0 0 0 0 0 0 999 983 0 0 0 0 0 0 0 0 0 0 921 999 866 452 0 0 0 541 0 0 0 0 0 0 0 0 0 0 0 0 0 0 0 0 0 0 0 0 0 0 0 0 0 0 0 0 0 0 0 0 0 497 0 0 0 0 0 0 0 0 0 945 0 0 0 0 0 0 0 0 898 0 0 0 511 0 0 0 0 0 766 0 0 0 0 0 991 0 0 0 0 0 987 0 0 0 0 0 0 0 0 0 0 0 0 0 0 0 0 902 0 0 0 0 921 0 0 823 0 0 0 0 0 0 0 0 0 0 0 837 0 0 906 0 0 0 0 0 0 0 0 0 0 0 0 0 0 0 448 0 0 0 0 568 0 684 0 0 0 0 0 0 0 0 785 0 0 913 0 0 0 0 0 0 0 0 0 0 0 0 0 0 0 0 972 0 0 0 730 0 0 0 0 0 0 929 0 0 0 0 0 0 0 0 0 0 0 0 0 793 0 0 0 0 0 0 0 0 0 0 0 590 0 0 0 0 0 0 987 0 0 0 746 0 0 0 820 0 0 0 0 0 750 0 0 0 0 0 0 0 0 0 0 0 0 0 0 0 0 0 0 754 0 0 0 0 0 0 0 0 0 0 983 564 0 976 808 991 0 0 0 0 0 0 0 0 999 0 0 0 0 0 0 0 0 0 0 0 0 0 0 0 0 0 0 0 0 0 0 0 0 0 0 0 0 0 0 0 0 0 0 886 0 0 0 0 0 0 0 0 679 0 0 0 0 0 0 0 0 745 0 0 0 678 0 0 0 0 0 0 890 0 928 0 0 470 0 0 0 0 0 644 0 0 0 0 0 0 0 0 0 0 0 0 0 0 0 0 0 0 0 991 0 0 0 0 0 0 0 0 0 0 0 0 649 0 983 0 0 0 0 0 0 816 0 0 0 0 0 548 0 0 790 0 0 672 983 987 643 0 0 0 0 0 0 0 0 0 0 0 0 0 0 0 0 0 0 0 0 0 0 0 0 0 0 0 0 906 0 0 0 0 0 0 0 921 0 0 0 820 0 0 987 0 976 609 0 0 0 0 0 0 0 0 0 0 0 0 0 0 0 0 0 630 987 556 0 0 0 0 0 0 0 0 0 838 0 670 0 0 987 0 0 0 0 0 0 0 0 0 0 983 820 0 0 0 0 505 0 0 0 0 913 0 0 0 0 0 0 0 0 0 0 0 0 0 991 0 983 0 0 654 0 0 0 0 0 0 0 0 0 0 0 0 0 987 0 0 566 0 0 0 0 0 0 0 0 0 0 0 0 0 0 676 0 502 0 0 0 0 991 929 0 566 0 0 0 0 0 744 0 713 0 0 0 0 0 0 0 999 0 0 0 0 0 0 0 0 0 0 0 0 0 0 0 0 0 0 0 0 0 0 0 0 0 983 0 0 0 542 0 0 0 0 0 0 0 0 0 0 0 0 0 0 0 995 0 0 0 0 0 0 0 0 0 0 0 0 0 0 0 0 718 0 0 0 0 0 0 0 0 0 0 0 0 796 678 0 812 0 0 0 0 0 0 0 0 0 0 0 0 0 0 0 0 0 0 991 0 976 0 0 513 991 0 0 0 0 0 657 641 0 0 0 0 646 980 0 0 0 0 0 0 0 0 0 684 0 0 948 0 0 0 0 0 0 0 845 0 0 812 0 0 0 0 0 0 0 0 558 0 0 0 909 0 0 0 0 0 0 0 0 0 921 0 0 0 0 991 0 0 0 0 0 0 0 983 0 0 800 0 0 0 0 0 0 0 0 0 0 0 0 0 983 0 0 991 0 0 0 0 0 0 0 0 893 0 0 758 0 0 0 0 0 0 0 0 852 991 991 785 0 0 0 0 0 0 0 0 0 0 0 0 0 0 0 0 0 0 0 0 0 956 0 0 960 0 0 0 0 0 0 0 0 638 0 0 0 0 0 0 983 0 0 0 0 0 941 0 0 0 0 0 0 0 0 0 0 0 991 0 0 0 0 0 0 0 0 0 0 0 0 0 742 983 0 529 0 0 0 0 0 0 0 0 0 0 0 0 0 788 623 0 0 0 0 0 0 0 0 0 0 0 0 976 0 0 0 0 0 0 0 0 0 945 0 0 0 0 0 0 0 508 0 0 649 0 0 0 0 0 595 0 548 0 893 0 0 0 0 0 0 0 0 0 0 0 0 0 0 0 0 0 0 0 945 0 0 830 0 0 0 0 0 0 723 0 0 886 0 0 0 0 0 0 0 0 983 983 0 0 0 0 0 0 0 991 0 0 0 0 0 0 0 0 0 0 0 0 834 0 0 0 0 0 0 469 0 0 0 0 0 0 995 0 0 0 0 0 0 0 0 0 0 921 0 0 0 0 991 983 0 0 0 0 0 0 0 0 0 0 0 0 0 987 0 579 0 0 0 0 987 0 0 0 0 0 0 0 0 0 0 0 0 0 0 0 0 0 0 0 0 0 0 0 0 0 0 0 0 0 0 983 758 0 0 0 0 0 0 0 0 0 0 0 0 0 0 0 0 0 0 0 0 0 968 641 0 0 0 0 0 762 945 0 0 0 0 0 0 0 797 0 0 0 0 0 0 0 0 0 0 0 687 0 0 0 0 0 0 0 0 0 0 0 0 0 0 0 0 0 0 0 0 0 0 0 0 0 0 0 0 0 684 0 0 0 0 0 0 714 976 0 0 0 999 0 566 0 0 0 0 0 0 0 0 0 0 0 0 0 0 767 0 0 995 0 0 0 713 0 0 0 0 0 0 659 0 0 0 0 0 0 0 0 0 0 0 0 0 803 0 0 983 0 0 0 0 0 0 0 0 0 0 0 0 0 0 0 0 995 0 0 0 0 0 0 0 0 0 0 0 999 0 0 0 0 0 0 0 0 0 0 0 0 0 0 0 0 0 0 0 0 0 0 0 0 0 0 0 0 0 0 0 0 0 0 0 956 0 0 925 0 0 0 0 0 0 0 0 0 0 0 0 0 983 0 863 0 0 0 400 0 0 574 0 0 0 565 0 0 0 0 0 0 0 0 0 0 0 672 0 0 0 0 0 0 0 0 0 886 0 0 0 0 610 0 0 0 0 0 0 0 0 991 987 0 991 0 0 0 0 0 0 754 0 0 968 921 0 0 0 0 0 0 0 0 0 0 0 0 0 0 0 0 791 0 0 0 0 0 976 0 0 0 0 0 0 0 742 0 0 0 987 0 0 0 0 0 0 0 0 0 0 0 0 0 0 0 0 0 0 0 0 0 0 0 991 0 0 0 0 0 0 0 0 0 0 0 0 0 702 0 0 827 0 748 0 0 0 0 0 0 0 0 937 0 0 0 0 0 0 0 0 0 0 0 0 0 0 0 0 0 0 0 0 636 0 0 0 0 0 675 995 0 0 0 0 847 0 0 0 0 0 0 0 0 0 987 0 0 0 0 0 0 0 0 0 0 0 0 0 933 0 649 0 0 0 827 0 0 0 0 0 991 0 0 0 0 0 0 0 820 0 0 0 0 0 0 0 0 0 0 0 0 0 0 991 0 0 0 0 0 0 991 0 0 0 983 0 0 0 0 0 0 0 0 0 0 921 513 0 0 0 0 0 0 0 0 0 0 0 0 0 0 0 0 0 0 987 0 0 0 0 0 0 0 0 0 0 0 0 0 0 739 0 0 0 0 0 0 0 0 0 0 0 0 0 395 0 0 0 0 0 0 0 0 0 991 0 0 648 0 0 0 0 0 0 0 0 0 0 0 0 0 0 0 980 0 0 0 0 0 0 0 0 0 0 0 0 0 0 0 0 0 0 0 0 0 0 0 0 0 0 674 0 0 0 0 0 454 0 0 0 0 0 0 0 0 0 0 0 0 0 0 0 0 0 0 0 0 0 0 0 0 0 0 0 0 0 0 0 991 0 0 0 991 0 0 0 983 0 0 0 0 0 0 0 0 0 0 0 0 0 0 0 570 863 0 0 0 0 0 0 0 0 0 0 0 0 0 0 0 0 623 991 0 0 0 428 0 0 0 850 0 0 0 0 564 0 0 0 0 0 0 0 0 0 914 0 0 0 0 0 0 0 983 0 0 0 0 0 0 0 0 0 854 0 0 0 579 0 0 0 0 0 0 0 0 0 0 0 0 0 0 0 742 0 680 0 0 0 0 819 0 0 0 0 0 0 0 0 745 736 0 0 0 0 0 0 0 0 0 0 0 0 0 0 0 0 0 0 896 0 0 0 0 0 0 0 0 0 0 0 0 0 0 0 0 0 0 0 0 0 0 0 0 0 976 457 784 748 921 0 0 0 0 987 0 0 0 0 0 0 0 0 0 0 0 0 983 0 0 0 0 0 0 983 0 882 0 0 0 0 0 983 0 0 888 676 0 0 0 0 0 0 863 0 0 0 0 0 0 0 0 0 0 0 0 0 0 0 0 0 0 0 983 565 0 0 0 0 0 0 0 0 0 0 0 0 0 0 0 0 0 0 0 0 0 695 983 0 816 0 765 0 0 0 0 0 0 0 0 881 0 0 0 0 0 0 0 0 0 0 928 0 0 0 0 0 0 0 0 0 0 0 0 0 0 0 0 0 0 0 0 0 0 0 0 0 0 0 0 983 0 0 0 0 0 0 0 976 0 0 0 0 0 0 0 0 991 0 819 0 0 0 0 0 0 0 0 0 0 0 0 0 0 0 0 0 0 0 0 0 0 0 0 0 922 0 777 0 0 0 0 0 0 0 0 0 0 0 0 641 0 0 0 0 0 0 0 0 0 0 0 0 843 0 0 0 0 809 0 0 0 0 0 0 0 0 0 0 0 0 0 0 0 0 843 0 0 0 0 0 708 0 0 0 0 0 0 0 0 0 0 0 0 0 591 713 956 0 976 0 0 0 0 0 0 0 0 0 0 0 0 587 0 0 0 0 0 921 921 0 0 0 617 0 0 0 0 0 0 0 0 0 595 0 0 0 0 0 948 0 0 0 790 0 0 952 0 0 690 0 0 676 723 956 983 0 0 0 0 0 0 921 682 0 995 0 0 0 0 0 0 0 0 0 0 0 0 641 0 0 0 824 0 0 0 0 0 0 0 0 0 0 0 0 0 0 0 0 0 0 0 983 0 0 0 983 0 0 0 640 0 0 0 0 0 0 0 968 0 0 870 0 0 0 0 0 0 0 0 0 0 0 0 623 0 906 0 0 0 0 0 0 983 976 0 736 0 0 0 0 0 0 791 0 0 0 0 0 0 0 0 0 742 991 0 0 0 790 0 937 0 0 0 983 0 0 991 0 0 427 0 0 0 0 0 0
1 0 0 0 0 0 0 0 451 0 793 0 0 0 0 995 0 0 0 0 0 0 0 0 0 0 0 0 0 0 0 797 0 0 0 0 0 0 0 956 0 0 0 0 0 976 0 0 0 0 0 0 0 0 0 0 0 0 0 995 0 0 0 0 0 0 0 991 0 0 0 0 0 0 0 0 0 956 0 0 0 792 605 0 0 0 0 0 0 0 0 0 0 0 0 0 0 0 650 0 0 0 0 0 0 975 0 0 0 0 991 745 0 0 980 0 0 0 945 0 0 995 0 0 0 0 0 0 0 0 0 0 0 0 0 0 0 0 0 0 0 972 0 0 0 0 851 0 0 0 0 0 0 0 0 0 0 0 0 0 0 0 0 0 0 0 0 0 0 0 0 0 0 0 0 0 0 0 0 0 0 0 0 0 0 991 0 0 0 762 0 0 0 0 0 0 0 0 0 976 0 0 0 831 0 0 0 0 0 0 0 0 0 0 0 0 0 991 0 0 759 0 0 0 0 0 0 0 0 653 0 0 0 0 0 0 886 0 0 0 0 0 0 0 0 0 0 0 0 0 0 0 0 0 613 0 0 0 0 0 0 0 0 0 0 697 0 0 0 940 0 0 649 0 588 0 0 0 976 0 0 0 0 0 0 0 0 0 0 0 519 0 0 0 851 0 0 0 0 0 0 0 0 0 0 976 991 0 0 597 0 0 0 633 738 0 0 0 0 640 280 0 0 0 0 0 0 0 0 0 0 0 0 527 0 0 0 0 0 0 0 0 0 0 0 0 0 0 676 975 0 0 0 0 0 0 0 0 0 999 759 0 0 679 0 0 0 0 0 0 0 0 0 0 0 0 0 0 0 0 0 0 0 0 0 0 0 0 0 0 0 0 0 0 0 0 995 0 0 0 0 0 0 0 0 0 0 0 0 0 0 0 0 0 0 0 0 0 0 587 991 691 0 0 0 976 0 0 0 0 0 0 0 0 991 0 0 843 0 0 0 0 0 0 0 0 0 0 0 0 0 0 0 0 0 0 0 0 0 0 0 0 834 0 991 0 0 0 0 0 0 0 0 0 0 711 0 983 0 0 0 0 0 0 0 0 952 991 0 0 0 0 0 0 0 0 0 0 0 0 0 0 0 0 0 983 0 0 0 0 0 0 0 0 0 0 0 0 0 0 0 0 0 0 0 0 0 0 838 0 0 0 0 0 0 671 0 0 0 0 0 0 0 0 0 0 0 0 0 0 0 529 0 0 995 0 0 0 0 0 0 0 0 0 0 907 0 0 0 0 0 0 0 0 983 0 0 0 0 0 0 0 0 0 0 0 0 995 0 0 0 0 0 0 0 0 991 0 697 581 956 0 0 0 0 0 0 0 0 0 898 0 0 0 0 848 0 0 0 0 0 0 0 0 0 0 0 0 0 0 995 0 0 0 906 0 0 0 0 0 0 539 0 0 0 0 0 0 0 0 0 0 0 0 0 0 0 0 0 0 842 0 0 675 0 0 0 991 0 0 0 0 0 0 0 0 0 0 0 949 0 0 0 0 0 0 0 0 0 0 0 0 0 0 0 0 0 0 0 0 0 0 0 0 0 0 0 0 0 0 0 0 544 0 0 0 0 0 0 0 0 0 0 0 0 0 0 995 0 0 0 0 0 0 0 0 0 0 0 0 699 991 0 0 0 0 0 0 601 976 0 0 0 0 739 0 0 0 527 747 0 0 0 523 0 0 777 0 0 469 0 0 0 0 0 0 0 0 0 0 730 0 0 0 0 0 995 0 0 0 0 0 0 0 0 0 0 0 0 0 0 0 0 0 0 0 0 0 0 0 0 0 487 0 0 0 937 0 0 808 739 0 0 0 0 0 0 0 0 0 829 937 0 987 0 0 0 995 995 0 0 0 0 0 0 0 0 0 0 0 0 0 679 0 0 0 0 0 0 0 0 0 0 0 387 0 0 0 0 0 0 921 0 0 0 0 0 0 0 0 0 0 0 0 0 0 0 0 0 0 0 0 0 0 0 0 0 0 0 0 0 0 0 0 0 0 816 0 0 964 0 0 0 0 0 0 0 0 0 0 0 0 0 0 0 0 0 0 0 921 0 0 0 0 0 0 0 0 0 0 0 0 0 435 0 0 0 0 0 0 0 0 0 0 0 0 0 0 0 0 0 0 0 0 976 0 0 0 0 0 0 980 0 0 0 675 0 0 0 0 0 983 0 638 0 0 0 0 0 0 0 0 991 0 0 0 0 0 0 0 0 0 0 498 0 0 0 0 0 991 0 0 0 953 0 0 0 0 0 0 0 0 0 0 0 0 0 0 972 0 0 0 0 0 0 0 0 0 0 0 0 0 0 0 0 0 0 0 991 0 0 0 0 0 0 0 0 0 0 0 0 0 0 0 0 0 0 0 0 0 0 0 0 0 0 0 0 0 0 0 0 952 940 0 0 0 0 0 0 0 0 0 0 0 0 0 332 0 0 0 0 0 0 0 0 0 0 0 0 0 0 0 0 0 0 0 0 0 0 0 0 0 0 0 0 0 0 0 0 995 0 0 0 0 756 995 0 0 991 0 0 0 0 960 0 0 0 0 0 0 995 0 0 0 0 0 0 0 0 0 0 0 0 0 0 0 0 0 0 0 0 0 0 0 0 0 0 0 0 742 0 0 0 0 995 0 0 0 0 0 0 0 481 0 0 995 0 976 0 0 0 675 0 0 0 0 0 0 0 0 0 0 0 0 0 0 0 0 0 0 995 0 0 0 0 0 0 0 991 0 0 0 0 0 0 0 0 0 774 0 0 862 0 0 0 0 0 0 0 952 0 0 0 0 0 0 0 0 664 0 0 0 0 490 898 0 0 0 0 0 0 0 0 0 0 0 0 0 0 0 0 0 0 0 0 0 0 0 0 0 0 0 0 0 0 0 0 0 0 0 0 0 0 0 0 0 0 0 0 0 0 0 791 0 0 0 0 0 0 0 983 0 0 0 0 0 530 0 0 0 0 0 0 0 854 0 0 0 0 0 0 995 0 529 0 0 0 0 0 593 0 0 0 813 0 0 0 0 0 0 0 0 0 0 991 991 0 0 0 0 0 0 991 0 0 0 0 0 0 0 0 0 605 0 0 0 0 983 0 991 0 0 991 0 0 0 980 0 0 0 0 738 0 0 0 0 0 0 0 0 0 0 0 0 0 0 0 0 0 0 0 0 0 0 0 0 976 0 0 0 529 0 0 0 0 0 0 0 0 0 0 0 0 0 0 983 0 0 0 0 0 0 0 0 0 0 0 0 0 0 0 0 0 0 0 0 0 0 0 0 0 0 0 0 0 693 784 0 0 0 0 0 991 0 0 0 0 0 0 0 0 0 0 0 0 0 0 0 0 0 0 0 0 0 755 0 0 0 0 0 527 0 0 578 0 0 0 0 513 0 0 0 0 0 0 960 712 0 0 0 0 0 0 0 0 0 0 0 0 0 0 599 0 636 0 0 0 0 0 0 0 0 0 0 0 0 0 0 0 0 0 0 0 0 0 0 0 0 0 0 0 0 0 0 632 0 0 0 0 0 0 960 0 0 0 0 991 0 0 0 991 0 0 850 0 0 0 0 0 0 0 0 0 0 0 0 0 0 607 0 991 0 0 0 0 834 0 0 0 0 0 510 0 0 995 0 921 0 0 0 0 847 0 0 0 0 0 0 0 0 0 0 0 0 313 0 0 0 0 0 0 0 0 0 0 991 0 0 0 0 0 0 0 0 0 0 0 681 0 0 0 0 0 0 0 0 0 0 0 0 0 0 0 0 0 0 0 0 0 0 0 983 0 0 0 0 675 0 0 0 0 0 496 595 0 0 0 0 0 995 907 0 0 0 0 755 0 0 0 0 785 0 0 0 0 999 0 0 0 0 0 730 0 0 0 0 0 0 0 991 0 0 0 0 0 0 0 0 0 0 0 0 0 0 0 0 0 0 0 0 0 0 0 0 0 0 0 0 0 890 952 0 0 595 0 0 991 0 0 0 0 0 0 0 808 0 0 0 0 0 0 0 0 0 995 0 785 0 0 0 0 0 0 0 0 0 991 983 0 0 0 0 0 0 0 0 0 0 0 0 0 0 0 0 0 0 0 0 0 0 0 0 0 0 0 0 0 0 0 0 0 0 0 0 0 859 0 0 787 0 0 0 0 0 0 0 991 0 0 0 0 0 0 0 0 0 0 0 0 0 0 0 0 0 0 0 0 0 987 0 0 991 0 0 0 0 0 991 0 0 0 0 0 0 995 0 0 0 0 0 556 0 0 0 991 0 0 0 0 0 0 0 0 556 0 0 0 0 0 0 0 0 0 0 905 0 0 0 0 0 0 0 0 0 0 0 0 995 0 0 0 0 0 0 729 0 0 0 0 972 0 0 0 0 0 991 0 0 0 0 0 0 0 0 0 0 0 0 0 0 867 0 0 0 0 0 0 0 0 0 0 811 0 0 0 0 0 0 0 0 847 0 0 0 0 0 0 0 0 0 0 0 0 0 675 0 0 0 0 0 0 0 0 0 0 0 0 0 991 767 0 0 0 0 0 0 0 0 0 0 0 0 0 0 0 0 0 0 0 0 0 0 0 0 0 0 937 0 0 0 0 0 0 0 0 0 0 560 0 0 0 0 0 0 0 933 0 0 0 0 0 0 0 0 0 0 0 0 862 0 0 0 0 983 0 0 0 0 0 0 0 0 0 0 0 0 0 0 0 0 811 0 0 0 0 0 0 0 0 0 0 0 0 0 0 0 0 0 0 0 0 0 0 0 0 991 0 0 0 0 0 0 0 0 0 0 0 0 999 0 0 0 0 0 0 0 0 0 0 0 0 0 0 0 0 0 0 0 0 995 0 0 0 0 0 0 0 0 0 0 0 0 0 0 0 0 0 0 0 797 0 0 0 0 0 0 0 0 0 0 0 0 0 0 0 0 0 0 0 0 0 0 0 0 0 0 0 0 649 983 0 0 0 995 0 0 0 0 0 0 0 0 0 0 0 0 0 0 0 0 0 0 858 0 0 0 0 0 0 0 0 0 0 0 0 0 0 0 0 0 0 0 0 976 0 0 0 0 0 995 0 0 0 0 0 0 0 0 0 0 0 0 0 0 0 0 0 0 0 0 0 0 0 0 0 0 0 0 0 0 0 0 0 0 0 0 0 0 0 0 0 0 0 0 991 0 995 0 0 0 0 0 0 0 0 0 0 0 0 0 732 0 0 0 0 0 0 0 0 0 0 733 0 0 0 0 0 0 0 859 0 0 0 0 0 0 995 0 0 0 0 0 0 0 0 956 0 0 0 0 0 0 0 0 0 0 0 972 0 0 441 999 0 0 0 0 0 0 0 0 0 0 0 0 0 0 0 0 0 0 0 0 541 0 905 0 0 0 0 0 0 0 0 0 0 0 0 0 0 0 0 0 983 0 0 0 0 0 0 964 0 0 0 0 0 0 0 0 0 0 0 0 0 0 699 0 0 0 537 851 0 0 0 663 0 0 0 0 0 0 0 0 0 0 0 0 952 0 0 0 0 0 0 0 0 0 516 0 0 0 0 0 0 0 0 0 0 0 0 0 0 0 0 0 0 0 0 0 593 0 0 0 0 0 0 0 252 0 0 0 0 0 0 0 0 0 898 0 0 0 0 0 0 0 0 0 0 0 0 0 983 0 0 0 0 0 0 0 0 0 0 0 0 0 0 991 991 0 0 0 0 907 0 781 0 0 0 0 0 0 0 0 0 0 0 0 0 0 0 0 0 0 0 0 0 0 0 0 0 0 0 0 0 0 0 0 0 0 0 0 0 0 0 0 0 0 0 0 0 0 991 0 0 0 0 0 0 0 0 0 0 804 0 0 0 0 991 0 0 0 0 0 0 0 980 0 0 0 0 572 0 0 0 0 0 0 991 0 0 0 991 0 0 0 0 0 0 0 0 0 0 0 0 0 0 0 0 0 0 764 941 499 0 0 995 0 0 0 467 0 0 0 0 0 0 0 0 0 0 0 991 0 0 0 0 0 0 0 991 987 0 0 0 0 0 0 0 0 0 0 0 0 0 0 558 0 0 0 0 0 0 0 0 0 0 0 539 0 0 0 0 0 991 0 0 0 0 0 0 0 0 0 0 606 0 0 0 0 0 0 0 980 0 0 0 0 0 995 0 0 0 0 0 0 0 0 0 0 0 0 0 0 585 0 0 831 0 0 0 0 0 0 0 0 0 0 0 0 0 0 0 0 0 0 0 0 0 0 0 0 890 0 0 0 0 991 0 0 0 0 898 0 0 875 0 0 0 0 0 0 0 0 0 0 0 0 0 0 0 0 0 0 0 0 776 0 0 0 999 656 0 956 0 0 0 0 0 0 0 0 610 0 0 0 0 0 0 0 0 0 0 0 0 753 0 0 0 0 0 0 0 0 0 0 0 0 0 536 0 0 0 0 0 0 581 0 0 0 0 0 0 0 0 804 0 0 0 0 0 527 0 0 0 0 0 0 0 0 0 0 0 0 0 0 0 0 0 0 0 0 0 0 0 0 0 0 0 0 0 0 0 0 0 0 0 0 0 0 991 0 0 991 0 0 0 0 0 0 995 0 940 0 0 0 0 0 0 0 0 0 0 0 0 0 0 0 0 0 0 0 0 0 0 0 0 0 0 0 0 0 0 0 564 0 0 0 0 976 0 0 0 0 0 0 0 0 399 0 0 0 0 976 0 0 0 0 0 0 0 0 0 0 0 0 944 0 0 0 0 0 0 512 0 0 0 0 0 991 0 0 991 429 0 0 0 0 0 0 0 0 0 0 0 0 0 0 0 0 0 991 0 0 0 0 0 0 0 972 0 0 0 0 0 656 0 804 0 0 0 0 0 0 0 0 0 0 0 0 0 0 0 0 0 0 0 0 0 0 527 0 0 0 0 0 0 979 0 0 0 0 388 0 0 0 995 0 0 952 0 0 0 0 925 0 0 0 693 0 0 0 0 0 0 0 0 0 0 0 0 0 0 0 0 0 0 0 0 0 0 0 0 0 0 991 0 0 0 0 0 0 0 0 0 0 0 0 894 0 0 0 0 0 0 0 0 956 0 0 0 0 0 675 0 0 0 0 0 0 0 0 851 0 0 0 0 0 0 0 0 0 0 0 0 0 0 0 0 0 0 0 0 0 0 0 0 0 0 0 0 0 0 0 807 0 0 0 0 991 592 885 0 0 0 0 0 0 0 0 0 0 0 0 0 0 0 0 0 0 0 0 983 0 0 983 0 0 0 0 0 0 0 995 0 0 0 0 0 0 0 952 611 0 0 0 0 0 0 0 0 0 714 0 808 0 991 0 0 0 704 0 0 507 0 859 0 0 0 0 0 0 0 0 579 0 0 0 0 0 0 0 0 0 0 0 0 0 0 0 0 0 0 0 0 0 0 0 995 0 0 0 0 0 0 0 0 0 0 0 0 0 0 0 0 0 0 0 0 0 0 0 0 0 0 0 0 0 0 991 0 0 0 0 0 0 0 319 0 0 0 968 0 0 0 0 0 0 0 0 0 0 999 0 0 0 777 0 0 0 0 0 0 0 0 0 0 0 0 0 0 598 0 0 0 0 0 0 0 0 0 0 761 0 0 0 0 0 0 0 0 0 0 0 0 0 0 0 0 0 968 0 940 0 0 0 0 0 0 0 0 0 0 0 0 0 0 983 0 0 944 0 0 0 0 0 0 0 0 0 0 980 542 0 0 0 789 0 0 0 0 0 0 514 0 0 0 983 615 995 0 0 0 0 0 0 0 991 787 792 0 0 0 0 0 0 0 0 0 0 0 0 991 0 0 0 0 0 0 0 0 532 0 0 0 0 0 0 0 480 0 0 0 0 0 968 0 0 376 0 0 0 0 0 0 0 0 0 0 0 0 0 0 0 0 0 652 0 991 0 0 0 0 0 0 0 0 0 0 0 0 0 991 0 505 0 0 0 0 0 0 0 0 0 0 0 0 0 0 0 0 0 0 0 0 748 521 0 0 0 0 0 0 0 666 0 0 0 0 0 0 0 0 0 0 0 0 0 0 0 0 0 0 0 0 0 0 0 0 0 0 0 0 0 0 0 0 0 937 0 800 0 0 0 0 0 0 0 682 0 0 0 0 0 380 0 0 0 0 0 0 991 0 0 0 0 972 0 964 0 983 0 0 0 0 0 392 0 0 0 0 0 0 0 0 558 0 0 0 0 0 0 0 952 976 0 0 0 0 0 0 0 991 0 0 0 0 0 0 0 0 0 748 505 0 0 0 0 0 0 0 0 0 0 960 0 995 0 0 0 0 0 0 0 0 0 0 0 0 0 0 0 0 0 0 461 0 0 0 0 995 0 0 0 0 0 0 527 500 0 0 0 0 0 0 0 0 0 0 0 0 972 0 0 0 0 0 0 0 0 521 0 0 0 0 0 0 0 0 0 0 496 0 0 0 0 0 0 0 0 0 0 0 0 0 0 0 0 0 0 0 983 0 0 0 0 0 0 0 0 0 0 0 446 0 0 0 0 0 995 0 0 0 0 0 0 835 0 0 0 0 0 0 0 0 0 0 0 456 0 0 0 0 0 960 0 0 0 0 0 991 0 0 0 0 0 0 0 0 0 0 0 0 0 995 0 0 0 0 0 0 0 0 761 0 0 0 991 995 0 0 0 0 0 0 0 0 0 0 0 0 0 0 0 0 0 0 0 0 0 0 0 0 0 0 0 0 0 0 0 0 0 0 0 0 0 740 0 0 0 956 0 0 0 0 0 0 952 0 0 831 0 0 0 0 991 0 0 0 0 0 0 0 529 0 0 0 0 0 552 695 0 0 0 0 0 0 0 960 509 760 0 0 0 0 0 0 0 0 0 0 0 0 0 0 0 0 0 0 0 0 0 0 0 0 0 0 567 0 0 0 995 0 0 0 0 0 0 0 0 0 0 0 0 0 0 0 0 0 0 777 0 0 0 0 867 775 0 0 0 0 0 0 0 0 0 0 0 0 0 0 999 0 0 0 0 0 0 0 0 584 0 0 0 0 0 0 0 0 0 0 0 0 0 0 0 0 0 871 0 0 0 0 0 0 0 0 0 0 0 0 0 0 0 0 0 0 0 0 991 983 0 0 0 0 0 0 0 0 0 765 0 0 0 0 0 0 0 976 0 0 0 956 991 0 0 0 0 0 956 0 0 0 0 0 0 0 0 0 0 0 0 0 0 0 0 991 501 0 0 0 0 0 0 0 0 0 960 0 0 0 0 0 0 0 0 0 0 0 0 0 0 0 0 0 0 0 0 0 0 675 0 0 0 0 0 0 0 0 0 0 0 0 0 0 0 0 0 0 0 0 0 0 0 0 641 678 0 0 0 0 0 0 0 0 0 869 0 0 0 0 0 0 684 0 0 0 0 0 0 0 0 0 0 0 0 0 804 511 0 0 0 0 0 0 0 0 0 0 0 0 0 0 0 885 0 0 0 0 0 0 0 0 0 863 0 0 0 0 0 0 0 0 0 0 0 723 995 0 0 0 0 0 0 0 0 0 808 0 0 0 0 0 646 0 0 0 0 0 0 0 0 0 0 0 0 0 0 0 0 0 0 0 0 0 0 0 0 0 0 0 0 0 474 0 0 0 0 956 0 0 0 0 0 0 0 0 0 0 0 855 575 0 0 0 991 0 0 0 0 0 764 0 0 720 932 0 0 0 0 0 0 0 0 0 0 0 0 0 0 0 0 0 0 0 0 0 910 0 0 0 0 0 0 0 0 0 0 0 0 0 0 0 0 0 0 0 0 0 0 0 0 0 719 0 0 995 0 0 0 0 0 0 0 0 0 0 0 0 0 0 0 0 0 0 0 0 979 0 0 972 0 0 0 0 0 0 0 0 0 0 0 0 0 0 0 0 0 0 0 0 991 0 0 0 0 0 0 0 0 0 0 0 0 0 0 0 0 0 0 792 0 0 0 0 0 0 0 838 0 0 0 0 0 0 0 0 0 0 0 0 0 0 0 609 0 0 0 979 0 991 0 0 0 0 0 0 0 0 0 0 631 987 0 0 0 0 0 453 983 0 0 0 0 0 0 0 0 812 0 0 0 0 0 0 572 0 0 0 0 991 0 0 0 0 0 0 0 0 0 0 0 0 0 0 508 0 0 0 0 0 0 0 0 0 528 0 0 0 0 0 0 0 0 0 0 0 0 0 0 0 0 0 0 653 0 0 0 0 0 964 0 0 0 0 0 0 0 0 0 0 0 0 0 960 0 0 0 0 0 0 0 658 964 0 976 0 0 0 0 0 0 0 517 0 991 0 0 0 0 991 0 0 0 0 0 0 0 0 0 792 0 0 0 0 0 0 0 0 0 0 0 0 0 0 0 0 0 0 0 0 0 0 995 0 0 0 0 948 0 0 0 0 0 0 991 0 0 0 0 0 0 0 0 0 0 0 0 0 0 0 0 336 0 0 991 0 980 0 0 0 0 0 0 0 0 653 0 0 0 0 0 480 0 0 0 0 764 991 482 0 0 0 0 0 0 0 0 0 0 0 991 0 0 0 0 0 0 0 0 0 0 0 0 0 0 882 0 0 509 753 0 0 0 0 0 0 0 862 0 0 0 0 730 644 527 0 976 0 0 0 0 0 0 0 0 0 0 0 0 0 0 0 0 0 0 0 0 0 0 0 945 0 0 0 0 0 0 0 0 0 0 0 0 0 0 0 0 0 0 0 0 0 0 0 0 374 0 0 0 0 0 0 0 0 991 956 0 0 0 0 0 0 0 0 0 0 0 0 0 0 0 0 0 0 0 0 0 866 0 0 0 0 0 431 0 0 0 0 0 0 0 956 0 556 701 0 0 0 0 0 787 0 0 0 0 0 0 0 0 0 0 0 0 0 0 0 0 0 0 0 0 0 0 0 0 773 0 0 0 0 0 0 0 842 527 0 0 0 0 0 0 995 0 0 0 0 0 0 0 0 0 0 0 0 0 0 0 0 0 0 0 0 0 0 0 0 0 0 0 0 0 0 0 0 0 0 0 991 616 0 0 0 0 0 0 0 0 0 0 0 944 0 0 0 0 0 0 0 0 0 0 983 0 753 0 870 0 0 0 0 0 995 0 0 0 0 795 0 0 0 952 0 0 0 0 0 0 0 976 0 0 0 0 0 824 0 0 0 696 980 0 0 0 0 0 0 0 0 0 0 0 0 0 0 0 0 0 0 0 0 0 0 0 0 0 0 0 0 0 983 0 0 0 0 0 0 0 0 0 0 0 0
-1 0 0 0 0 0 0 0 0 0 995 0 0 875 0 991 0 0 0 0 0 0 0 0 987 0 0 0 0 0 0 0 0 0 0 0 0 0 0 0 0 0 0 0 0 0 0 0 0 0 0 0 0 0 0 0 0 0 0 991 0 0 0 0 0 0 0 987 991 0 0 0 0 0 0 0 0 0 0 0 0 0 979 0 0 0 0 0 0 0 0 0 0 0 0 0 0 0 0 478 0 0 0 0 0 991 0 0 0 0 0 0 0 0 0 0 0 0 0 0 0 991 0 0 0 0 0 0 0 0 0 945 0 983 0 0 0 0 0 0 554 0 0 0 0 0 0 0 0 0 0 0 0 0 825 0 0 0 0 0 0 0 0 964 0 0 0 0 0 0 0 0 948 0 0 0 0 975 0 740 987 952 0 0 0 0 0 0 0 0 0 0 0 0 0 987 0 0 0 980 0 0 0 0 0 0 723 0 0 0 0 0 0 0 0 0 925 913 0 0 736 0 0 948 0 0 0 0 0 0 0 0 0 0 0 758 0 0 581 991 0 0 0 0 0 0 0 0 0 0 0 0 0 0 976 379 0 0 0 0 0 0 0 0 0 763 560 0 0 0 0 511 751 0 754 0 0 0 0 0 0 0 0 0 0 0 991 0 0 0 0 0 0 0 0 0 723 0 0 747 0 0 0 0 0 0 0 0 844 0 0 0 0 799 0 987 462 0 0 0 983 0 0 0 0 0 945 0 0 0 0 0 0 688 0 0 0 0 0 532 0 0 0 0 0 0 0 0 999 991 0 0 0 0 0 0 0 0 0 0 0 0 0 987 0 0 0 0 0 0 983 0 0 0 0 843 976 0 0 0 0 930 0 0 885 0 0 0 0 0 0 0 0 0 0 0 0 748 0 0 0 688 0 0 0 0 0 0 968 0 0 0 0 987 991 0 0 0 0 0 593 0 0 0 0 0 0 0 0 0 0 0 0 0 0 726 0 0 0 886 541 0 0 0 0 0 983 0 0 0 0 0 0 0 0 0 0 0 0 0 0 0 995 983 0 0 0 0 835 929 0 0 0 0 0 0 0 991 653 808 0 0 0 0 0 0 0 0 0 761 0 0 0 0 987 537 0 0 0 0 0 0 0 0 0 0 0 0 0 983 0 0 0 0 859 0 0 0 956 0 0 987 0 0 0 0 680 0 983 0 0 356 0 0 0 0 0 0 0 0 0 0 0 0 0 0 0 0 0 987 0 552 0 987 0 0 0 0 0 0 840 0 0 0 0 0 0 0 0 0 0 0 0 0 983 0 0 956 0 0 0 0 0 0 0 0 0 991 436 890 0 744 0 0 0 0 0 0 517 0 0 0 0 0 741 0 0 0 723 0 991 279 0 0 0 0 0 0 0 0 0 0 685 0 0 0 0 0 0 0 0 0 0 0 0 0 0 0 0 0 0 0 0 0 0 0 0 0 0 0 0 0 0 0 0 0 0 0 0 0 754 0 0 0 0 0 0 983 0 0 0 0 0 0 991 0 0 0 0 983 0 0 991 0 0 0 0 0 0 0 523 0 0 0 0 991 0 0 0 0 0 0 0 0 0 0 0 0 0 0 0 0 0 0 0 0 0 0 0 0 0 0 0 0 0 0 991 658 0 0 0 0 0 0 0 0 0 0 0 0 0 0 0 0 0 0 0 0 0 0 0 0 0 0 983 0 0 0 578 0 0 0 0 0 0 0 991 0 690 0 0 0 901 0 0 0 0 0 0 0 0 0 0 0 0 0 521 991 0 0 0 0 0 499 0 0 0 859 987 0 0 0 0 0 0 0 0 0 0 0 0 0 0 0 0 983 0 0 0 991 0 687 0 0 0 0 0 0 0 0 0 871 0 0 0 0 0 0 0 0 0 0 0 0 0 0 540 0 0 0 0 0 987 0 0 0 0 921 0 995 0 0 0 0 0 0 0 0 0 0 0 413 480 0 0 0 0 0 0 0 0 0 0 0 0 633 0 0 0 0 0 0 0 0 0 0 0 0 0 0 0 0 0 0 0 0 983 0 0 520 0 0 0 0 0 0 0 0 0 0 0 0 0 0 866 0 0 0 0 521 0 0 882 0 0 0 0 0 0 0 373 0 0 634 0 0 0 0 0 0 387 0 983 0 0 0 0 0 0 0 0 0 0 0 0 0 0 0 0 0 0 0 0 0 0 0 0 0 738 0 0 991 268 0 0 0 0 0 0 0 0 0 0 0 0 0 0 0 0 478 0 0 0 601 0 0 0 991 786 987 0 0 0 0 991 0 0 709 0 0 0 0 513 0 945 0 0 0 688 0 0 0 0 0 0 983 0 0 0 0 0 0 0 0 976 0 0 0 987 0 0 0 0 948 886 0 0 0 0 0 991 0 854 0 0 0 983 0 0 0 0 0 533 0 0 761 0 0 0 0 0 0 836 0 0 972 0 0 0 0 0 0 0 0 0 0 0 0 976 0 0 0 0 0 0 0 0 0 0 0 0 0 0 0 0 0 0 0 0 0 0 0 0 0 0 0 0 0 0 991 0 0 0 0 0 619 0 0 517 666 462 0 0 0 0 0 0 0 991 0 995 0 0 0 0 0 949 0 0 0 0 0 0 0 0 0 0 0 0 0 0 672 0 0 0 0 0 0 0 0 0 0 0 0 991 0 0 0 999 0 0 0 0 0 0 0 0 0 0 0 0 0 0 0 0 0 0 0 0 0 0 0 0 847 0 0 0 0 0 0 784 0 730 0 0 0 0 0 722 729 0 0 612 0 0 933 0 649 0 0 0 760 0 0 0 0 0 0 0 0 0 0 991 524 0 0 0 0 0 0 0 0 0 0 0 0 0 0 0 983 0 761 0 0 0 0 0 0 0 0 735 0 0 0 0 0 0 0 0 0 0 0 0 0 0 0 617 0 0 556 0 0 0 0 0 0 980 0 0 0 0 0 0 0 0 0 0 0 0 0 0 0 0 0 724 0 0 0 0 0 0 0 0 0 0 0 0 0 0 0 0 991 0 0 0 0 0 0 0 0 617 0 0 0 0 0 501 0 0 0 0 0 945 0 0 983 677 0 0 945 0 0 987 862 0 0 0 0 464 535 480 0 0 599 0 0 0 980 0 832 0 0 898 0 0 0 0 0 0 0 0 0 0 0 0 0 0 0 0 0 987 0 720 0 0 0 0 0 0 995 0 0 0 0 0 0 332 0 0 0 619 0 0 0 0 0 0 0 0 0 507 0 0 0 753 0 0 0 0 0 0 0 0 0 0 0 0 0 987 0 0 0 0 0 995 0 740 0 0 0 0 0 0 0 0 0 983 0 0 0 0 0 0 0 0 952 368 0 0 0 0 0 723 0 0 0 0 0 0 0 0 0 0 0 917 972 0 0 0 0 0 0 0 983 0 0 0 0 511 0 0 0 0 0 0 0 828 0 0 0 569 0 0 0 0 0 0 0 987 0 987 995 0 0 0 0 0 0 0 0 0 750 367 0 0 995 0 0 0 0 688 0 991 0 0 0 0 0 0 0 0 0 0 0 0 0 835 0 0 0 0 0 0 0 0 0 786 0 622 854 0 0 0 501 0 0 0 0 0 0 0 0 0 0 0 0 0 0 0 0 0 0 546 0 0 0 0 0 0 0 859 0 0 0 0 0 0 0 0 0 0 311 0 0 0 0 0 0 0 0 0 0 0 0 804 0 0 0 0 0 0 832 0 0 0 0 0 0 0 0 0 0 0 0 0 0 0 0 0 395 0 0 0 0 0 0 0 0 0 0 983 0 0 632 847 0 0 0 0 0 0 0 0 0 0 0 0 0 0 0 0 0 0 0 0 0 0 0 0 995 0 968 0 0 0 0 0 0 0 851 987 0 0 0 0 899 0 0 0 0 0 645 0 754 0 0 0 0 0 0 634 0 0 0 0 0 0 0 0 0 0 0 0 0 0 0 0 0 554 679 0 995 0 0 0 0 0 0 0 585 991 0 0 0 925 0 987 0 0 0 0 0 0 987 0 0 0 0 0 0 952 987 0 0 764 0 890 511 0 0 0 0 0 0 0 0 987 0 0 0 983 0 0 0 0 0 0 0 0 0 0 0 0 991 0 0 0 0 0 0 0 0 0 0 0 0 0 0 0 0 0 0 0 0 0 0 0 0 0 0 0 0 0 0 0 0 614 0 0 0 850 0 0 0 0 0 0 0 0 0 983 0 0 0 0 0 0 980 0 0 0 0 0 0 0 0 0 0 0 0 0 0 0 0 0 0 0 0 374 0 0 0 0 0 0 0 0 0 0 922 0 0 0 0 0 0 0 0 0 637 0 0 0 0 0 0 0 0 0 0 0 0 0 0 0 0 983 995 0 0 627 0 933 0 0 0 526 0 0 0 555 0 0 0 0 0 671 0 0 0 0 0 0 0 0 0 0 0 0 515 0 0 635 0 0 0 0 0 0 0 0 968 0 0 995 0 0 0 0 0 980 0 0 515 0 0 0 0 0 0 0 0 0 0 0 0 0 0 0 0 0 0 0 0 0 0 0 862 0 0 0 0 0 0 0 0 0 0 0 0 0 0 0 0 0 0 0 0 0 0 0 999 0 0 0 0 890 0 0 991 0 0 0 0 0 687 0 0 0 0 0 0 0 0 0 563 0 0 0 0 0 0 0 0 0 0 0 0 0 0 0 0 0 0 866 552 0 0 0 0 0 991 0 0 0 0 0 917 0 0 995 0 0 991 0 0 0 0 0 0 0 0 0 0 0 0 0 0 983 507 0 0 0 0 987 805 0 0 683 0 0 0 682 0 0 0 0 0 0 0 0 0 645 0 0 0 0 0 0 0 0 0 0 0 0 0 0 0 0 0 0 0 0 0 0 0 0 0 533 0 660 0 983 0 0 0 948 0 0 0 0 0 0 0 0 0 0 0 0 0 0 0 0 0 0 0 0 0 0 0 0 0 0 0 0 0 0 0 0 0 0 0 0 0 976 0 0 0 0 0 0 0 0 0 0 0 0 0 0 0 0 0 0 0 0 0 0 0 0 913 0 0 0 0 0 0 0 0 0 0 405 0 0 0 0 0 0 0 0 0 0 0 0 0 0 0 0 0 0 983 0 0 0 0 0 0 0 0 0 0 592 0 0 0 0 0 0 0 801 0 0 0 0 0 0 0 0 0 0 983 535 0 0 0 0 0 870 0 0 0 0 0 0 0 0 0 0 0 0 0 983 0 0 983 0 0 0 0 0 0 983 0 0 0 0 0 0 0 0 0 0 0 0 0 730 0 0 0 0 0 0 0 0 0 0 0 0 711 0 964 0 0 0 0 0 0 0 832 0 0 451 0 0 0 0 0 0 0 0 366 0 0 0 0 0 0 0 0 0 0 0 0 676 0 0 0 913 0 0 0 0 0 0 987 0 0 0 0 0 0 0 738 0 0 0 0 0 983 0 956 0 0 0 0 0 983 0 876 0 0 0 0 0 0 0 0 0 0 686 0 0 0 0 0 0 0 0 0 0 0 0 816 987 0 0 0 0 0 0 0 0 525 0 0 0 0 0 0 0 0 0 0 0 0 909 0 987 0 0 0 0 0 0 0 0 0 0 0 0 0 0 0 0 0 0 459 0 0 0 991 0 886 0 0 0 0 0 0 0 0 0 0 0 0 0 0 0 0 0 983 0 0 983 0 0 666 0 0 0 0 0 0 0 436 0 987 0 0 0 0 0 0 0 0 0 0 562 999 0 0 0 0 0 538 983 0 0 0 0 0 999 0 0 0 0 975 0 0 0 0 0 0 0 0 0 0 0 0 0 0 0 0 0 0 0 0 0 0 0 0 599 0 0 0 0 0 0 0 0 0 987 0 987 0 0 0 980 0 0 0 0 0 0 0 658 0 0 0 0 0 0 596 0 0 0 0 0 0 0 0 0 0 0 0 0 0 0 0 0 0 0 0 0 0 520 0 0 0 0 0 895 766 619 0 0 0 0 0 976 0 0 0 0 0 0 0 0 0 0 917 0 0 0 0 0 0 0 0 0 0 656 0 0 0 0 0 0 0 0 0 0 0 0 0 0 0 987 530 0 0 0 0 0 0 0 0 0 0 0 0 0 0 0 0 0 0 0 0 0 0 0 0 0 0 0 0 0 0 0 0 0 0 0 0 0 0 0 921 0 0 0 0 0 0 0 0 0 0 0 991 0 0 0 0 0 0 0 995 546 0 781 0 0 0 0 0 0 0 0 0 0 0 0 0 0 0 0 0 0 0 661 0 0 0 0 0 0 0 0 688 0 0 0 0 0 0 0 0 657 0 0 0 0 0 952 0 0 0 0 0 0 563 0 680 0 515 0 0 0 0 0 991 0 983 0 0 0 0 0 0 0 0 0 895 0 983 0 0 456 0 983 0 0 0 0 0 390 0 0 0 862 0 0 712 0 0 0 0 0 0 668 0 0 0 0 0 0 0 0 0 0 0 0 0 0 0 0 0 0 614 0 0 0 781 501 0 0 987 991 0 991 0 0 347 0 0 0 0 0 0 0 0 0 0 0 0 0 0 0 0 0 0 779 0 0 0 552 0 983 0 745 0 0 0 948 0 0 0 0 0 0 0 0 0 0 0 0 885 0 0 0 0 0 0 0 0 0 0 0 0 0 545 0 0 0 0 0 0 0 0 0 0 0 0 0 0 0 0 0 0 0 0 987 0 0 0 0 0 0 0 914 0 671 987 0 0 0 0 0 0 0 0 0 0 975 0 0 0 0 0 0 0 0 0 0 0 0 0 0 0 503 960 0 991 533 0 0 0 0 0 0 0 0 0 0 0 0 0 0 364 0 0 0 0 0 493 0 0 0 0 0 0 0 0 0 0 0 0 0 0 0 0 0 0 780 642 0 0 0 0 0 0 0 0 0 0 712 0 913 0 0 0 0 0 0 0 0 0 0 0 0 0 0 0 693 0 0 0 0 0 0 0 0 0 511 0 0 0 0 0 0 0 987 0 0 0 0 0 0 0 0 0 0 0 0 0 0 0 0 0 0 0 0 0 0 0 0 0 0 0 0 0 0 0 0 738 0 0 0 0 0 0 0 0 999 0 0 0 991 0 0 0 0 0 0 0 0 499 0 0 0 0 983 0 0 0 0 0 0 0 0 0 808 0 0 0 0 0 0 0 0 0 0 0 0 0 0 0 0 500 0 0 0 0 0 0 0 0 0 0 0 0 0 0 0 0 0 0 0 0 0 0 983 0 995 0 0 983 0 0 991 0 0 0 0 0 0 0 0 0 0 991 0 0 945 0 0 0 0 0 0 0 0 580 0 764 434 0 0 0 0 0 987 0 761 0 0 0 0 0 0 0 0 676 0 0 0 0 0 0 0 0 0 0 0 0 0 0 0 0 0 0 0 0 0 0 0 0 0 0 0 0 0 0 0 0 0 0 0 0 0 0 0 0 0 851 0 0 0 0 0 0 0 0 684 0 0 0 0 0 0 0 0 0 0 856 0 615 878 968 0 0 0 0 0 0 0 761 0 0 0 991 0 0 0 0 859 0 0 0 0 0 0 0 983 987 0 0 0 0 0 0 0 987 0 0 0 0 0 983 0 0 0 0 0 0 0 0 0 0 0 0 0 0 0 0 671 0 0 0 0 0 0 0 0 0 0 0 0 0 765 0 537 0 0 0 0 0 0 0 735 0 0 0 0 0 0 0 708 0 0 0 0 0 0 0 0 0 0 0 0 0 0 587 987 0 0 0 945 0 0 0 0 0 0 0 979 995 0 0 0 0 0 0 0 0 0 834 0 999 0 0 0 0 881 0 0 0 0 0 999 0 0 0 0 0 0 0 0 0 846 0 0 0 0 0 0 0 0 0 0 0 0 0 0 0 0 0 0 0 0 0 0 0 0 0 0 587 0 0 0 0 0 0 0 0 0 0 0 995 0 0 0 0 0 0 0 0 0 0 0 0 679 0 0 0 0 0 0 0 0 0 0 0 0 0 0 0 0 0 0 0 0 840 828 0 498 0 0 0 0 383 0 0 0 0 0 0 0 0 0 0 0 995 0 0 0 0 0 991 0 0 0 0 0 0 0 0 0 0 0 0 0 0 941 0 0 0 0 0 0 0 0 0 0 968 991 0 619 0 0 0 0 0 0 0 0 0 0 0 0 0 0 491 0 835 0 0 0 0 0 0 0 0 0 0 0 0 0 0 0 0 0 0 0 0 0 937 0 0 0 0 991 0 0 913 0 0 0 0 0 0 0 0 0 0 0 0 0 0 0 705 0 0 0 0 0 0 0 0 0 0 0 0 991 0 0 0 0 726 0 0 0 0 0 0 0 0 0 0 726 0 0 0 766 0 0 0 932 0 0 0 0 0 0 614 0 0 0 0 0 0 0 0 0 0 0 0 0 871 0 0 0 0 870 0 0 0 991 983 0 0 0 0 0 0 0 0 0 0 0 535 0 0 987 0 0 0 0 0 0 863 0 0 0 0 0 0 0 0 0 0 0 0 767 960 498 0 0 0 0 813 0 0 0 0 0 999 0 0 0 0 0 376 909 0 0 0 0 0 0 0 0 0 0 0 0 0 0 0 0 0 0 0 0 0 0 0 0 0 0 0 498 0 0 0 0 0 0 0 0 0 991 907 0 948 0 0 0 0 0 796 0 0 0 987 995 0 945 0 0 0 0 0 0 0 0 0 0 0 0 0 0 880 0 0 0 0 0 695 0 0 740 0 0 0 0 0 0 0 0 0 0 0 0 766 0 0 0 0 0 0 0 0 0 964 780 0 0 0 581 0 0 0 0 0 0 0 983 0 0 991 0 0 940 0 0 0 0 0 0 0 0 0 0 0 0 566 0 0 0 0 999 0 0 0 0 0 907 0 0 0 0 0 552 0 0 0 0 0 0 0 0 0 0 0 828 0 0 995 742 0 980 0 0 0 0 0 527 0 0 0 0 0 0 0 0 0 886 0 0 0 0 0 980 0 0 0 0 0 843 0 0 0 0 0 0 0 0 656 0 0 0 0 753 0 945 0 0 717 0 0 0 0 0 0 0 0 0 564 0 0 0 0 0 748 0 0 0 859 0 0 0 0 0 0 0 0 0 756 0 0 0 0 0 0 0 0 0 0 0 987 0 0 0 0 0 0 0 0 0 0 0 0 0 0 0 0 0 0 617 0 0 0 0 0 0 0 0 0 0 716 945 0 0 0 0 0 0 0 0 0 0 0 0 987 926 0 0 956 0 0 339 0 0 0 0 0 0 0 0 0 0 723 0 0 0 0 0 913 0 0 0 0 0 0 0 0 0 0 0 0 0 0 999 0 0 0 0 0 0 0 0 0 0 0 0 0 0 0 0 501 0 0 0 0 0 0 0 0 0 0 0 0 0 0 0 0 0 0 0 0 0 0 0 0 0 0 0 0 976 0 0 0 0 0 0 0 0 995 0 983 0 0 0 0 0 0 0 0 0 0 716 0 0 0 0 0 0 0 0 0 675 0 0 0 0 0 709 0 0 0 0 0 0 0 0 0 0 0 0 976 0 0 0 0 0 0 0 0 0 0 0 0 0 0 0 0 0 0 0 0 0 0 0 0 0 0 0 0 555 0 0 0 0 0 0 0 0 0 0 0 0 0 0 0 0 0 0 0 0 0 0 0 0 0 0 739 0 0 0 0 0 983 983 0 0 0 0 0 0 0 0 560 0 0 0 0 991 0 0 0 0 0 0 0 0 0 0 0 0 0 0 0 0 0 0 0 0 0 0 0 0 0 0 0 0 0 0 0 0 0 0 0 0 0 0 0 0 0 0 0 0 0 838 0 0 0 0 0 0 0 0 0 0 0 0 0 0 0 0 0 0 0 0 0 0 0 991 0 791 0 0 910 0 0 441 0 0 0 0 0 0 0 0 0 0 0 0 0 0 0 0 0 0 0 0 0 634 0 442 983 0 0 0 0 0 0 0 0 0 0 0 0 0 0 0 0 0 0 0 0 0 0 0 0 0 0 0 0 0 0 0 0 885 0 870 0 0 0 0 0 0 735 0 0 0 0 811 983 0 0 0 0 0 0 972 999 999 608 0 0 0 0 0 0 0 0 0 0 0 0 0 0 0 0 0 0 0 0 0 0 0 521 0 0 0 0 0 0 0 0 0 617 0 0 0 0 0 0 0 0 726 0 0 0 0 0 0 0 0 0 0 0 0 0 0 0 980 0 0 0 941 0 0 0 0 0 0 0 0 0 0 0 0 0 0 0 0 0 0 0 995 0 706 0 0 0 735 0 0 980 0 0 480 0 0 0 0 0 0 0 0 0 0 0 913 0 983 0 0 0 0 0 0 0 0 0 683 0 0 0 0 0 688 0 0 652 0 0 0 0 0 0 0 991 0 0 0 0 0 995 0 0 0 0 983 704 0 0 825 0 0 0 0 537 0 0 0 0 0 0 0 0 801 0 945 0 0 795 0 0 0 485 0 987 0 0 0 0 0 0 845 0 564 0 0 0 0 0 0 0 0 0 0 0 0 0 0 511 0 0 0 0 0 0 0 0 0 0 0 0 723 805 0 0 0 0 515 0 0 0 0 0 983 0 0 0 0 0 758 0 0 976 964 0 0 976 0 0 0 983 0 485 0 0 0 0 0 0 0 0 0 0 609 531 0 0 0 0 0 0 0 0 875 0 585 0 0 0 0 0 0 0 0 0 0 0 0 0 0 0 0 0 0 0 498 0 0 0 0 0 0 0 0 0 0 0 0 0 0 0 0 0 0 0 0 0 0 794 0 0 0 0 561 0 0 0 0 0 0 0 0 0 0 513 0 0 0 0 0 0 0 0 0 847 0 0 0 0 0 0 0 0 0 773 0 0 0 0 0 0 0 0 0 0 983 0 0 0 0 0 0 0 0 0 0 0 0 0 0 0 0 0 0 0 0 0 0 0 0 0 0 0 606 0 0 0 0 983 0 0 0 0 0 0 0 0 0 0 0 0 0 0 384 0 0 0 0 0 0 0 0 0 0 0 0 0 0 893 0 0 0 0 0 0 987 0 0 0 999 0 0 0 0 0 0 0 0 803 0 0 0 0 0 0 0 0 726 0 319 599 0 0 0 0 0 0 0 0 0 0 0 0 991 893 0 501 0 0 0 0 0 0 0 0 0 983 0 0 0 0 0 0 0 0 0 0 0 0 0 0 0 0 979 0 0 517 0 637 0 0 0 0 0 0 0 0 0 0 0 0 0 0 0 0 0 0 0 0 0 0 0 0 976 991 0 980 0 0 0
-1 0 0 991 0 0 0 676 952 0 0 0 0 0 722 995 991 0 0 0 0 0 0 767 0 0 0 0 0 0 0 0 0 0 0 0 0 0 0 878 0 0 400 0 0 0 0 0 0 0 0 0 976 0 0 0 0 0 0 0 995 0 0 0 0 0 0 0 0 0 0 991 0 999 0 0 0 0 0 0 0 0 839 0 617 0 0 0 0 0 0 0 0 0 0 0 991 0 859 0 0 0 0 0 0 0 0 617 0 0 0 0 0 0 976 0 0 0 0 0 0 819 0 0 0 0 0 0 0 0 0 0 0 0 0 859 0 0 0 486 0 714 0 0 0 0 0 0 0 0 0 0 0 0 991 0 0 0 0 0 0 0 0 0 557 0 0 0 0 0 0 634 0 0 0 0 0 353 0 0 0 0 0 0 0 384 0 0 0 851 0 0 0 0 0 0 0 0 0 0 541 0 0 0 0 0 0 0 0 0 983 0 0 0 799 889 0 0 0 0 748 0 0 0 0 0 0 0 501 0 749 0 968 0 0 0 584 0 0 995 0 0 0 0 0 0 0 0 0 0 0 0 0 0 839 0 0 0 0 0 0 0 0 0 0 0 0 0 0 0 0 0 0 983 0 0 0 0 0 0 0 0 0 0 0 0 711 0 0 0 0 0 0 0 0 0 0 0 0 0 0 0 0 823 0 0 0 983 748 0 0 0 0 0 0 0 0 0 0 0 0 0 0 0 0 909 0 0 0 0 0 0 987 0 600 0 0 0 976 991 0 0 0 0 0 0 0 0 941 0 0 0 0 0 0 0 866 0 0 0 0 0 0 0 507 944 0 0 972 0 0 0 0 0 0 0 0 0 0 0 0 0 0 0 0 0 0 0 0 0 999 0 0 0 0 0 0 0 0 995 0 0 0 0 0 562 0 0 0 0 0 0 0 0 0 0 0 0 0 0 0 0 0 0 0 0 0 0 0 0 0 0 0 0 991 0 995 0 0 0 0 0 0 0 995 0 0 0 0 0 0 0 0 0 613 0 991 0 745 0 0 0 0 0 0 0 0 0 0 945 0 0 0 0 0 0 0 991 0 0 0 0 0 0 991 0 874 0 885 0 0 631 0 0 0 0 0 0 0 0 0 0 0 0 0 0 0 0 0 0 478 874 0 0 0 0 0 0 470 995 0 0 0 0 0 960 0 0 0 0 0 0 0 0 0 983 0 641 0 0 0 0 0 0 0 0 0 0 987 0 0 0 0 890 995 991 0 0 0 0 0 0 0 933 0 0 0 0 0 718 0 0 0 0 0 0 0 0 0 0 0 0 0 991 0 0 0 972 0 983 0 991 0 712 0 0 0 0 0 0 0 0 0 827 560 0 0 0 0 0 0 0 0 0 0 446 0 0 785 0 0 0 0 0 0 0 0 948 0 0 0 909 0 0 0 0 0 0 0 0 0 0 0 0 0 0 0 0 0 983 983 0 0 0 0 0 0 0 584 0 0 0 0 0 658 0 0 0 0 0 0 0 0 0 631 0 0 0 0 0 995 0 0 0 0 0 0 0 0 0 0 0 0 0 0 0 745 0 0 0 730 0 0 0 0 0 0 0 0 0 0 0 859 0 0 0 0 0 0 0 944 0 0 0 0 0 991 858 925 0 0 0 0 0 0 0 0 0 0 0 0 0 0 991 0 0 0 0 0 0 0 0 0 0 991 0 0 846 0 0 0 0 0 635 983 0 983 0 995 0 0 272 743 0 0 0 0 0 0 0 0 813 0 0 0 0 0 0 907 813 0 0 0 0 0 0 0 0 0 0 0 0 0 0 0 0 0 894 0 0 0 0 490 0 0 0 0 0 0 0 0 0 0 0 760 0 0 0 0 0 0 0 0 0 0 0 0 972 995 0 0 0 0 0 0 0 0 0 0 647 0 0 0 0 0 0 0 0 0 0 944 991 0 0 0 0 0 0 0 0 0 0 0 0 0 0 773 0 0 0 0 464 0 0 0 855 0 0 0 609 857 0 0 0 551 983 0 0 0 0 0 0 0 0 0 991 0 0 0 0 0 0 0 0 0 0 0 991 0 0 0 0 0 0 0 0 0 0 0 0 0 0 0 0 0 0 0 0 0 0 0 0 948 948 0 0 0 0 0 642 0 0 0 796 0 0 0 0 0 0 0 0 0 0 0 0 399 0 0 0 0 0 0 0 0 0 0 0 0 0 0 991 403 0 0 0 0 0 823 0 0 0 662 0 0 0 0 0 0 0 0 0 0 0 0 0 0 0 0 0 0 0 0 0 0 0 0 0 0 0 0 0 0 0 0 0 0 0 0 0 0 0 0 995 0 816 0 0 0 0 0 0 0 0 0 0 0 0 0 0 0 0 0 0 0 0 0 0 0 0 0 0 995 0 0 0 0 0 0 0 0 0 0 0 0 0 0 0 855 0 0 0 894 0 0 933 0 0 0 995 0 0 0 0 0 0 0 0 0 0 0 0 0 0 0 0 0 481 0 0 0 0 0 0 689 0 0 0 0 0 987 0 0 0 0 968 0 999 0 0 894 0 0 789 0 0 0 0 0 983 0 0 0 0 0 0 0 0 0 0 0 0 983 0 0 0 983 0 0 0 0 0 0 0 0 0 0 0 0 0 0 0 0 0 0 0 995 0 0 0 0 0 0 0 0 0 995 0 0 0 0 0 0 0 0 0 0 0 0 0 0 0 0 0 591 0 0 0 0 0 0 0 0 991 0 0 0 0 929 0 0 855 0 0 0 0 0 0 0 995 0 0 0 0 0 0 0 0 0 0 0 0 879 0 0 0 0 0 773 0 0 902 0 980 0 0 933 0 0 0 0 847 0 672 0 0 0 0 0 0 0 0 0 0 0 0 0 991 0 0 0 0 0 0 0 0 0 0 0 0 0 0 0 0 0 0 0 0 0 0 0 0 0 0 0 0 497 0 0 0 0 0 0 991 0 0 0 0 0 0 0 0 0 0 0 0 0 991 0 0 0 0 0 833 0 0 0 0 0 0 0 541 0 879 0 0 0 0 0 0 464 0 0 983 0 739 0 983 0 0 0 0 0 0 0 0 0 0 0 0 0 0 991 0 972 0 0 0 0 0 0 0 0 0 0 0 0 0 0 0 0 0 987 0 0 0 0 0 0 0 0 0 0 0 0 0 0 0 0 0 0 0 991 0 0 0 0 0 0 0 0 0 980 0 0 0 697 0 0 0 619 0 0 0 0 0 0 0 983 0 991 0 0 983 999 976 0 0 0 0 0 0 983 0 0 0 0 0 0 0 0 991 0 0 0 983 858 0 0 991 0 0 0 0 0 0 0 0 0 0 0 0 0 0 0 0 0 968 0 0 0 0 0 0 0 0 886 0 0 0 0 0 871 0 983 0 0 0 0 0 0 0 0 0 0 0 0 0 991 0 515 0 748 0 0 0 983 0 0 0 0 0 0 0 844 0 0 0 0 0 658 0 0 0 615 0 0 0 0 0 0 0 0 0 0 0 0 0 0 617 0 0 665 0 0 0 0 0 0 0 0 0 0 0 0 0 0 0 0 0 0 0 0 0 0 0 782 823 0 995 0 0 0 862 0 0 0 0 0 894 0 944 0 0 0 0 0 0 991 0 0 0 0 0 0 0 0 0 0 475 0 0 995 0 0 0 813 0 0 0 0 0 0 0 0 0 0 0 0 0 0 0 0 745 0 0 0 0 0 0 0 0 0 0 0 0 0 0 0 0 0 937 0 0 0 676 0 0 0 0 0 0 0 0 0 0 968 0 0 0 0 0 0 0 0 0 0 0 0 0 0 749 0 0 0 0 0 0 0 0 0 0 0 0 0 0 0 0 0 0 0 0 0 0 0 0 0 0 0 0 527 991 0 0 0 0 0 0 0 0 0 0 0 991 0 0 0 0 0 0 0 0 0 0 0 0 831 718 0 0 0 0 0 0 0 0 0 0 0 0 0 544 749 0 0 0 0 0 0 0 999 0 617 0 0 0 0 0 0 0 0 0 0 0 0 0 995 0 0 0 980 0 0 0 0 0 0 991 0 0 0 0 0 337 976 0 0 0 0 0 844 0 0 0 823 0 0 0 0 0 0 0 0 0 0 0 0 0 0 0 0 0 0 0 0 0 0 0 0 0 0 0 0 0 0 0 0 0 0 0 0 0 0 0 0 0 0 0 0 0 0 775 983 0 0 0 0 0 0 0 0 0 0 0 0 0 0 0 0 0 0 0 0 0 0 0 0 0 0 0 0 770 0 0 995 0 501 885 0 0 0 0 0 0 0 0 0 0 0 825 0 0 0 0 0 0 831 0 0 0 0 0 0 0 995 0 0 0 0 0 0 0 0 586 0 878 894 0 0 0 0 0 0 0 0 0 0 0 0 0 0 0 0 0 0 0 0 0 0 0 0 0 0 0 0 0 0 0 0 0 0 0 0 0 0 0 0 0 0 0 0 987 0 0 995 0 0 0 0 0 0 0 0 0 0 0 0 0 0 0 0 0 0 0 0 0 0 0 752 0 0 937 0 0 0 0 0 0 0 0 0 0 0 0 0 0 0 0 0 0 0 0 0 831 0 0 0 0 0 0 0 592 0 0 0 0 0 0 0 0 991 0 0 0 0 0 0 0 0 0 0 0 0 0 0 550 0 0 0 743 0 0 0 0 0 0 0 0 0 0 0 0 0 980 0 0 0 0 0 0 0 0 0 0 0 0 0 624 0 0 733 0 0 0 0 0 0 0 0 0 0 0 0 0 0 0 0 0 0 0 0 0 0 0 745 0 0 0 0 0 0 0 964 0 0 536 0 0 0 0 0 0 855 0 602 0 0 0 0 0 0 0 0 0 0 0 0 0 0 603 0 0 0 0 0 0 0 0 0 905 0 0 0 0 0 0 625 0 632 0 0 987 0 0 0 0 0 0 666 0 0 0 0 0 0 0 0 0 0 0 0 0 0 0 0 0 991 0 671 0 0 0 0 972 892 0 0 0 0 0 0 827 0 0 0 910 0 0 0 0 0 0 964 0 945 0 0 0 874 0 0 983 0 0 0 0 983 0 0 0 0 0 0 964 0 0 0 0 0 0 0 0 0 0 0 0 0 0 0 0 0 0 0 739 0 0 0 0 0 0 995 0 0 609 0 0 0 0 0 0 0 0 0 0 983 0 0 0 0 680 0 0 0 0 0 0 0 0 0 0 0 0 0 0 0 991 498 0 0 0 0 707 0 0 0 585 0 0 0 0 972 0 0 0 0 995 0 0 0 0 0 0 0 0 991 0 0 0 983 0 0 0 0 0 0 0 0 0 0 0 0 0 0 0 0 0 0 0 0 886 0 0 0 0 0 0 0 0 0 0 0 0 0 0 0 0 0 0 0 0 0 0 666 0 983 0 0 0 980 0 968 0 0 0 740 0 0 0 0 0 0 0 0 0 0 0 0 991 718 763 0 0 0 0 0 0 0 0 0 0 0 0 0 0 0 593 0 0 0 0 0 0 0 0 0 0 0 0 0 0 0 0 0 0 0 0 0 0 0 0 0 0 0 0 0 0 0 0 0 0 0 546 0 0 667 0 0 0 0 0 0 0 995 0 0 0 800 0 0 0 0 0 874 0 0 0 0 0 0 0 0 0 0 0 0 0 0 0 933 0 0 0 0 0 0 0 0 0 0 0 913 0 0 0 0 0 521 0 0 0 0 0 0 0 0 0 0 0 0 0 0 991 0 0 995 0 0 0 0 0 855 0 0 0 991 991 0 0 807 0 0 0 0 878 0 595 0 0 0 0 0 0 0 0 0 0 0 0 0 0 0 0 0 0 0 0 0 0 0 0 0 0 0 0 0 0 991 0 0 0 0 816 405 0 0 0 0 0 0 0 0 0 918 382 0 0 0 0 0 0 0 0 0 871 0 0 478 0 0 520 0 0 0 0 0 0 0 0 0 0 0 0 823 0 999 0 724 0 0 995 627 0 0 995 0 0 0 0 790 0 983 0 716 0 0 0 0 0 0 0 0 0 0 0 983 0 0 0 0 0 0 0 0 0 0 0 0 0 0 0 819 0 0 0 0 0 0 0 0 0 0 0 0 0 0 0 0 0 0 0 0 0 0 0 0 0 0 0 0 0 0 0 0 0 0 540 0 933 0 0 0 641 0 0 0 991 0 0 0 0 540 991 0 0 540 0 0 0 0 0 0 0 0 0 0 0 0 0 0 0 0 0 0 0 671 0 0 0 0 0 664 995 0 413 0 761 551 0 0 0 0 0 0 0 0 0 0 663 0 0 960 574 668 0 0 0 0 0 0 0 0 0 995 0 834 0 613 0 0 0 0 0 0 878 0 0 0 0 850 0 0 0 0 0 0 0 0 0 0 0 0 0 0 0 0 501 0 0 632 0 0 0 0 0 0 0 987 0 0 995 0 0 0 0 0 0 0 0 0 0 0 0 0 0 0 0 0 0 0 0 0 0 0 983 0 0 0 0 503 0 843 0 0 0 0 0 0 0 897 773 0 0 0 991 878 0 0 0 545 0 0 0 0 0 0 0 0 0 452 0 0 0 0 0 0 0 0 0 0 0 0 0 0 0 0 0 0 0 995 0 0 0 0 0 0 0 944 793 0 0 0 0 0 0 0 0 0 0 0 0 0 0 0 0 0 0 0 0 0 0 983 0 0 0 0 0 0 0 0 0 0 0 0 0 0 0 0 0 0 0 0 976 0 0 975 0 0 0 0 648 0 0 0 0 0 0 0 0 0 0 0 697 0 995 0 0 0 980 0 0 0 0 0 0 0 0 0 0 0 0 0 0 0 995 0 0 0 0 0 0 0 0 948 749 0 0 0 987 617 0 0 0 0 0 0 0 0 0 0 0 0 0 991 0 0 0 0 0 0 0 0 0 0 991 0 0 0 865 0 0 0 0 0 0 0 0 0 0 0 0 0 0 0 0 881 995 0 0 0 0 0 0 0 0 0 0 0 0 0 0 0 0 0 0 0 0 0 0 0 0 0 0 0 0 0 0 0 0 0 0 761 0 0 0 0 0 0 0 0 0 731 0 0 0 0 0 987 0 0 0 0 0 0 0 0 0 0 0 0 0 0 0 0 0 0 0 0 0 0 0 0 0 0 745 0 0 987 0 0 0 0 0 0 0 0 0 0 0 995 0 0 0 0 787 0 0 0 983 0 0 0 0 995 0 0 0 0 0 0 0 0 0 0 0 0 0 999 0 0 0 0 0 0 0 0 0 658 0 0 0 999 0 0 0 0 0 0 0 0 0 0 0 0 0 0 0 703 0 0 774 995 0 0 839 0 0 0 0 0 0 0 0 0 0 0 0 0 0 0 0 0 0 0 0 0 0 0 799 0 0 0 0 917 0 0 0 0 0 0 0 758 0 0 0 0 0 0 0 0 0 0 0 0 0 0 0 995 0 0 0 0 0 0 0 0 745 0 0 0 0 0 0 0 0 816 0 0 0 0 0 0 0 0 0 0 0 0 0 0 0 0 0 0 0 0 0 0 0 0 0 0 0 976 0 0 0 0 0 0 0 983 0 0 0 526 0 776 0 0 0 0 0 0 0 0 0 0 533 0 0 0 0 0 0 0 0 0 0 0 0 0 0 0 0 0 0 0 0 0 0 0 561 0 925 0 0 0 0 0 0 0 0 0 0 0 0 0 0 0 0 0 0 0 0 972 940 0 0 0 0 0 0 0 0 0 0 0 0 0 739 0 0 0 0 687 0 0 0 0 0 0 0 0 0 0 0 842 0 0 0 0 0 0 0 0 0 995 0 0 0 0 0 0 0 995 0 0 0 0 0 937 0 0 0 506 0 0 0 0 0 0 991 0 0 0 0 0 0 0 0 0 0 0 987 0 0 644 0 0 0 0 0 0 0 0 0 0 0 0 0 0 0 0 0 0 0 0 0 0 443 0 0 0 0 0 0 0 0 0 0 933 0 0 0 0 0 0 0 0 0 567 0 0 0 0 0 0 714 0 0 0 0 0 0 0 0 0 0 0 0 0 545 0 0 0 0 0 0 0 0 513 0 0 0 0 0 0 0 0 0 0 0 0 0 0 0 975 0 0 0 0 0 0 0 0 0 0 0 0 0 0 0 987 0 0 0 0 0 367 0 0 0 0 0 0 0 0 0 0 0 983 0 0 0 0 0 0 0 999 987 0 0 0 0 0 0 0 0 0 0 0 583 0 0 0 0 0 787 0 0 0 0 0 0 0 0 0 619 0 0 0 0 0 0 0 0 902 0 0 0 991 0 0 0 0 0 0 0 0 0 0 0 0 0 0 0 0 0 0 0 0 0 0 0 0 0 0 983 0 0 991 0 0 793 0 0 0 0 0 0 0 0 0 0 0 0 0 0 782 0 0 0 0 0 0 0 525 0 0 983 0 0 0 0 0 0 0 0 940 0 0 0 976 0 0 0 0 0 976 0 0 0 0 0 0 0 0 0 0 0 0 0 0 0 0 0 0 0 0 0 0 0 0 0 0 623 0 0 0 0 0 0 0 0 921 0 0 0 0 448 0 0 0 856 0 0 0 0 0 0 0 0 0 0 0 0 793 718 0 0 0 0 0 0 0 0 0 0 0 0 0 0 0 0 0 0 0 0 729 0 0 0 995 0 0 0 0 0 0 0 0 605 0 0 0 539 995 991 0 0 0 0 0 0 0 0 0 0 0 0 0 0 0 0 0 0 595 0 0 0 0 0 995 0 0 0 0 991 0 0 0 0 0 0 940 0 0 0 0 991 0 0 0 0 0 0 493 0 0 0 0 0 0 0 0 0 0 0 0 0 0 0 0 0 0 0 0 0 0 0 0 882 0 0 0 0 0 871 0 0 0 0 0 0 0 0 0 0 0 0 0 0 0 0 0 0 0 0 0 0 0 0 0 0 0 0 506 0 0 0 0 0 0 0 0 0 0 0 0 0 0 0 0 0 0 0 0 0 0 0 0 0 0 0 0 0 0 0 0 0 894 0 0 0 0 0 0 0 0 0 0 0 0 0 0 0 0 0 0 0 0 0 767 0 0 0 0 0 0 0 0 0 0 0 0 0 0 0 0 0 0 0 0 0 0 0 0 0 0 0 0 0 0 0 0 0 0 999 894 0 0 0 0 0 0 0 0 0 0 0 0 0 0 0 0 0 0 0 0 0 0 0 0 0 0 0 0 0 0 0 0 0 0 0 0 0 0 0 0 0 0 622 0 0 0 0 0 0 0 0 0 0 0 0 0 0 0 991 0 0 0 0 0 976 0 0 0 721 0 0 0 0 0 0 0 0 808 0 0 0 0 0 646 0 0 0 0 0 0 968 0 0 0 0 0 0 0 0 0 0 0 641 0 0 0 0 0 0 0 0 0 0 0 0 0 0 0 932 0 0 0 0 0 0 0 0 0 0 0 0 0 0 0 0 0 0 0 0 995 748 0 0 0 0 0 0 0 0 505 0 0 0 765 0 728 0 0 0 0 0 0 0 697 0 0 0 0 0 0 0 0 0 0 0 0 936 0 0 0 0 0 0 0 0 0 0 0 0 0 460 749 0 0 0 0 0 0 0 991 0 0 512 0 0 0 0 0 0 0 0 0 0 0 0 0 0 0 0 0 0 0 0 886 0 0 332 0 0 0 0 0 0 0 0 649 0 0 675 0 0 0 0 0 0 0 766 0 0 505 995 0 0 0 0 0 0 0 0 0 0 0 0 0 0 0 0 0 0 0 0 0 0 987 0 0 0 0 0 0 0 0 0 0 0 0 0 0 0 0 0 0 0 0 0 0 980 0 0 0 0 0 0 0 0 0 0 0 0 0 0 0 0 0 0 0 0 0 0 0 0 0 0 972 0 0 896 0 0 936 0 0 0 0 0 586 618 0 0 0 0 0 0 0 0 0 0 0 0 0 0 0 0 0 983 0 0 0 0 0 0 632 0 0 991 964 0 0 617 0 0 0 0 0 0 0 0 995 0 0 748 0 0 0 0 995 0 0 0 0 0 0 0 945 0 0 0 0 0 0 0 0 0 0 0 0 0 0 0 0 596 835 0 0 0 0 991 682 995 0 907 0 0 0 0 0 995 0 983 0 0 0 0 0 0 0 0 0 0 763 548 0 0 0 572 0 0 0 681 0 0 0 0 0 0 632 744 0 0 827 0 0 0 723 983 0 0 0 0 0 0 0 0 0 0 0 0 0 0 0 0 0 0 0 0 0 0 0 0 0 0 0 0 0 0 0 0 0 0 0 684 843 0 0 0 983 0 0 0 0 0 0 918 0 0 0 0 0 0 0 0 983 987 758 0 0 0 0 0 0 0 0 0 0 0 0 0 0 834 0 0 0 0 0 0 634 0 0 0 0 0 773 0 0 0 0 0 718 0 0 0 0 0 0 0 0 0 0 0 0 0 0 0 0 0 730 0 976 0 878 0 0 0 0 0 0 0 0 0 0 0 0 0 376 0 0 0 0 0 0 0 0 0 0 0 678 0 0 0 0 0 0 0 0 0 0 0 789 0 0 0 0 0 0 0 0 855 0 0 0 983 0 0 0 0 0 0 983 0 0 0 0 0 0 0 871 718 0 991 0 0 0 0 753 983 964 0 847 0 0 0 0 0 0 0 0 0 0 0 867 0 0 991 0 0 0 983 0 0 0 0 0 0 0 0 0 0 0 0 0 0 0 0 983 0 0 330 0 0 0 0 0 0 0 0 0 0 0 0 0 0 0 0 0 976 0 0 0 0 0 617 0 0 0 0 0 0 0 0 0 0 0 0 0 0 0 0 442 0 0 816 0 0 0 0 0 0 0 0 0 0 0 0 0 0 0 0 0 980 0 0 0 0 898 0 0 0 0 0 0 862 0 937 0 0 940 0 0 0 0 0 0 0 816 0 0 0 0 915 808 0 0 952 0 0 0 944 0 0 0 0 0 0 0 0 0 0 0 991 830 0 0 0 0 0 0 0 0 0 0 0 661 0 0 0 0 0 617 0 0 0 0 0 0 0 0 0 0 0 0 0 0 0 0 0 0 0 0 0 0 0 0 0 0 0 0 0 0 0 0 0 0 0 0 0 0 0 0 0 855 0 856 0 0 0 484 0 0 976 0 0 987 686 0 0 686 0 0 0 0 0 0 0 0 0 390 0 0 0 0 0 0 0 0 0 0 0 0 0 0 0 0 0 0 0 995 0 885 635 0 0 0 0 890 0 0 0 0 0 995 0 995 0 991 0 0 0 0 991 579 0 0 0 0 0 812 0 0 0 0 521 749
1 0 0 0 0 0 464 0 0 0 0 0 0 0 0 0 0 0 0 0 0 0 0 987 0 0 0 0 0 0 0 0 0 0 0 0 0 0 0 0 0 0 641 0 0 0 0 0 0 0 991 0 0 0 0 0 0 0 0 983 0 0 0 0 0 0 956 0 976 0 0 0 0 0 0 0 0 0 0 0 0 0 0 0 0 0 0 980 0 0 0 0 0 0 0 0 0 0 0 0 0 0 0 0 0 0 0 0 0 0 0 0 0 0 0 0 0 567 0 0 0 0 874 0 0 0 0 0 0 0 0 0 0 0 0 0 0 652 0 0 0 0 0 0 0 0 0 0 0 0 0 0 0 0 0 0 0 0 0 0 0 0 0 0 0 0 0 0 0 0 0 0 0 0 571 0 0 617 0 0 0 0 0 0 0 0 0 0 0 0 0 0 0 0 0 0 0 0 0 0 0 929 983 0 0 0 0 0 0 0 0 0 0 0 0 0 0 679 0 0 0 0 0 0 0 0 0 0 0 0 0 0 0 0 0 0 0 0 0 0 0 0 0 0 0 0 0 642 0 305 0 0 0 0 0 0 0 0 0 0 0 0 0 0 0 0 0 0 0 0 0 0 0 0 0 987 0 0 983 0 0 0 0 0 0 0 0 0 0 0 0 0 0 0 0 0 0 0 0 0 0 0 0 0 0 0 0 0 0 0 0 887 0 0 0 0 0 0 0 0 991 0 0 0 0 0 0 0 0 0 0 0 0 0 0 0 0 0 0 0 0 0 0 0 0 0 0 0 517 588 0 0 0 0 0 0 0 0 0 0 0 0 584 0 0 0 0 0 0 0 0 0 0 0 0 0 0 0 0 0 0 0 0 0 0 898 0 0 0 0 0 0 0 983 0 991 0 0 0 0 0 0 0 0 0 0 0 0 0 0 0 0 0 0 0 0 0 0 0 0 0 0 0 0 0 0 0 0 0 987 0 0 0 0 0 0 0 0 0 0 0 0 0 991 0 0 0 0 0 0 0 0 0 0 0 0 0 0 0 0 0 0 0 0 0 0 0 0 956 0 0 0 0 0 0 0 0 0 0 0 0 0 0 0 0 0 0 0 0 0 0 0 0 0 979 0 0 0 0 0 0 0 0 0 0 851 0 980 0 0 0 0 0 0 886 0 0 0 0 0 0 0 0 0 0 564 0 0 0 0 0 0 0 0 0 825 0 0 0 0 0 0 0 0 0 824 0 0 991 991 0 777 0 0 0 0 0 0 0 0 0 0 0 0 0 0 0 0 0 0 0 0 0 0 983 0 0 0 0 0 0 0 0 0 0 0 0 0 0 0 0 980 0 0 0 0 0 0 0 0 0 0 0 0 0 0 0 0 0 0 664 0 0 0 0 0 0 0 659 0 0 0 542 0 0 0 0 0 0 0 0 0 0 0 0 0 0 0 0 0 0 0 0 0 0 0 738 0 0 0 0 0 0 0 0 0 0 0 0 0 0 0 0 0 0 0 0 0 0 0 0 0 0 0 0 0 0 0 0 399 0 0 979 0 0 0 0 0 0 0 0 968 0 0 0 0 0 0 0 0 0 0 0 0 0 386 0 0 0 0 0 0 976 0 0 0 0 0 0 0 0 0 0 0 0 0 0 889 0 0 0 0 0 0 0 0 0 0 0 0 878 0 0 0 991 0 0 0 0 0 0 0 0 0 0 0 0 0 693 0 0 0 0 0 0 0 0 0 0 0 0 0 0 0 0 0 0 0 0 0 0 0 0 0 0 0 0 0 0 0 0 0 0 0 0 0 0 385 0 0 0 0 0 983 0 0 0 0 0 0 0 0 436 0 0 0 0 0 0 979 0 0 0 0 0 0 0 0 0 0 0 0 0 945 0 0 0 0 0 0 558 0 0 0 0 0 0 0 0 0 0 0 0 0 0 0 0 0 0 0 0 0 626 0 0 0 0 0 0 0 0 0 0 0 0 0 0 0 976 0 418 0 0 0 0 0 0 987 0 0 0 0 0 0 0 0 0 0 0 0 0 0 0 0 0 0 0 0 667 0 0 0 0 0 0 0 0 0 0 0 0 0 0 0 654 0 0 0 0 0 0 0 0 0 0 0 0 0 0 0 0 875 905 983 0 0 0 0 0 0 0 0 0 0 0 0 0 0 0 0 0 0 0 0 0 0 781 0 0 0 0 0 0 0 0 0 0 0 0 0 0 983 0 819 0 0 0 0 0 0 0 0 0 0 0 0 0 0 976 0 0 0 0 0 0 0 0 615 0 761 0 0 0 0 0 574 0 0 0 0 0 0 0 0 0 0 0 0 0 0 991 0 983 0 0 0 0 0 0 0 0 0 0 0 0 0 0 0 0 0 0 0 0 0 976 0 0 0 0 0 0 0 0 0 0 0 0 0 0 0 0 0 0 0 0 0 0 0 911 0 0 0 0 0 0 0 0 968 0 0 0 0 0 0 0 0 0 0 0 0 0 0 0 0 0 0 0 0 0 0 0 0 0 917 0 983 0 0 0 0 0 0 0 576 0 0 0 0 0 983 0 0 0 894 0 0 980 0 0 0 0 0 0 0 0 0 0 0 545 0 983 0 0 0 0 0 0 0 0 0 0 0 0 0 0 0 0 0 0 0 0 0 0 0 0 0 0 0 0 0 0 0 0 0 975 0 0 0 799 0 0 0 0 0 0 482 0 0 0 0 0 660 0 0 0 0 0 0 0 0 0 0 0 0 0 0 0 0 0 0 772 0 0 0 0 840 0 0 533 0 711 0 0 0 0 0 0 344 0 0 0 0 972 0 0 0 0 0 0 0 0 0 0 0 0 0 0 0 0 0 0 0 0 0 0 0 0 0 0 0 0 0 0 0 0 501 0 0 0 0 0 0 0 0 0 0 0 0 0 0 0 0 0 0 0 0 0 0 0 0 0 0 0 0 0 0 0 0 0 0 983 0 0 0 0 0 0 0 0 0 611 0 0 0 0 0 0 0 0 0 0 0 0 0 0 0 0 0 0 0 0 0 0 663 0 0 0 0 0 0 0 0 0 0 0 0 513 0 0 0 0 0 0 0 0 0 0 0 0 983 897 0 0 641 0 0 0 0 0 0 427 0 987 0 0 0 0 0 0 0 0 0 983 0 0 0 0 0 0 0 0 0 0 0 0 0 0 0 0 0 0 0 976 0 0 0 0 0 0 995 0 0 0 0 0 0 0 0 0 0 811 0 0 0 0 0 0 0 0 0 0 0 0 0 0 870 827 283 0 0 0 0 0 0 0 0 0 0 0 0 0 0 0 0 0 0 737 0 0 555 0 0 0 0 0 0 0 0 0 0 0 0 0 0 0 575 0 738 0 0 0 0 0 0 0 999 0 0 0 0 0 0 0 819 983 0 0 0 0 0 0 0 0 0 0 0 0 0 600 0 976 0 0 0 0 0 0 0 0 0 0 0 0 0 0 0 0 0 648 0 0 0 0 620 0 0 0 0 0 0 0 428 0 0 0 979 0 0 0 0 0 0 0 0 0 0 0 0 0 0 742 0 0 0 0 0 941 0 0 0 0 0 0 0 0 0 991 0 0 0 0 0 0 901 0 0 0 0 0 0 0 0 0 0 0 0 0 0 0 0 0 0 0 0 0 0 0 0 0 0 639 0 0 0 0 0 511 0 0 0 0 0 0 0 0 0 0 0 0 0 0 0 0 0 0 0 0 0 0 0 0 0 0 0 0 0 0 0 0 0 0 0 0 0 0 0 0 805 0 0 0 0 0 0 0 0 0 0 0 0 790 0 0 0 0 0 0 0 0 0 0 0 0 0 0 0 0 0 0 0 0 0 0 0 0 0 0 0 0 995 0 0 0 0 0 501 0 0 0 0 0 0 0 0 0 0 0 0 0 0 0 0 0 0 0 0 0 0 0 0 0 0 0 0 0 0 0 0 0 0 0 0 999 0 0 0 0 0 0 0 0 0 0 0 0 0 0 0 0 0 0 750 0 0 0 0 761 0 0 0 0 0 0 0 0 0 0 0 0 0 0 0 0 0 0 0 0 0 0 0 0 0 0 0 0 0 0 501 0 0 0 0 0 0 0 0 0 0 0 0 0 0 0 624 0 0 0 0 0 0 0 0 0 0 0 0 0 0 0 0 0 0 0 987 0 0 0 0 0 0 0 0 0 0 0 0 0 0 0 583 0 0 0 0 0 0 0 0 0 0 0 0 0 983 0 0 0 0 0 0 0 0 0 0 0 0 0 0 0 0 0 0 0 0 0 0 0 0 0 0 0 0 0 0 0 0 0 0 0 0 0 0 0 609 0 0 0 0 0 0 0 0 0 0 0 0 0 0 0 0 0 0 0 0 0 0 0 995 0 0 0 0 0 0 979 0 0 0 944 0 808 0 0 0 0 0 0 0 0 873 0 0 0 0 583 0 0 0 0 0 0 0 505 0 0 0 0 0 0 0 0 0 980 0 0 0 0 0 0 0 0 0 0 0 0 0 0 0 0 0 0 0 0 0 0 0 0 0 0 0 0 0 0 0 0 0 0 652 0 0 0 0 0 0 0 0 0 0 0 0 0 0 0 0 0 0 0 0 972 0 0 619 0 581 804 0 0 0 0 976 0 0 0 0 866 0 0 999 0 0 0 0 0 0 0 0 0 0 0 0 0 0 0 0 0 0 0 0 0 0 0 0 0 762 0 0 0 0 0 0 0 619 0 0 0 0 0 0 0 0 983 0 0 0 0 0 0 0 0 0 0 0 0 0 0 0 0 0 0 0 0 0 0 0 0 758 0 0 0 0 0 902 0 0 0 679 983 0 0 0 0 0 0 0 0 671 0 0 0 0 0 0 0 0 0 0 0 0 0 0 0 0 0 0 0 0 991 0 0 0 0 0 0 0 0 0 0 0 0 584 0 863 0 0 0 0 0 0 0 0 0 0 0 0 0 0 0 0 0 0 0 0 0 0 0 0 0 0 0 540 0 0 0 0 0 0 0 0 0 0 0 0 0 0 0 0 0 0 0 0 0 0 0 0 0 0 0 0 0 0 0 835 0 0 0 0 0 0 0 0 0 0 0 0 0 0 0 0 0 0 0 0 0 0 0 0 0 0 0 0 0 0 0 0 0 0 0 0 0 0 0 0 0 0 0 0 0 0 597 0 0 0 0 684 0 0 0 0 0 991 0 0 0 0 0 0 995 0 0 991 0 0 0 0 0 0 0 0 0 0 484 983 0 987 0 831 0 0 0 0 0 0 0 0 0 0 0 0 0 0 0 0 0 0 0 0 0 0 0 0 0 0 0 0 0 0 0 0 0 976 972 0 0 0 0 0 0 0 0 0 0 0 0 0 0 0 0 0 0 0 777 0 0 472 0 0 0 0 0 0 0 0 937 0 467 0 0 0 0 0 0 0 0 0 0 0 0 0 0 0 0 0 983 0 0 0 0 0 0 898 0 0 0 0 0 0 0 0 0 0 0 0 0 0 0 0 0 0 0 0 0 0 0 0 0 0 0 0 0 0 0 0 972 0 0 0 0 0 0 0 0 0 0 0 0 0 0 0 0 0 0 0 0 0 0 0 0 0 0 549 0 0 0 0 0 0 0 0 0 0 0 0 0 0 0 0 991 0 0 0 0 0 0 0 0 0 664 0 0 0 0 0 0 0 0 0 0 0 0 585 0 0 0 0 0 859 0 0 0 0 0 0 0 0 0 0 0 0 0 0 0 0 0 0 0 0 0 545 0 0 0 0 0 0 0 0 0 0 0 0 0 0 0 602 0 995 0 0 0 0 0 0 0 0 0 0 0 0 0 0 0 0 0 0 0 0 0 0 0 0 0 0 0 0 0 0 0 0 0 0 0 0 0 0 0 0 0 0 0 0 0 0 0 0 0 856 0 0 0 0 0 0 0 0 0 0 0 0 0 0 0 0 0 991 0 0 0 0 0 0 0 0 0 0 983 0 0 0 0 0 723 0 740 0 0 0 0 0 921 0 0 0 653 0 0 0 972 0 0 0 0 0 0 0 0 0 0 0 0 0 886 0 0 0 0 0 0 0 0 0 0 0 0 0 0 0 613 0 0 511 0 0 0 0 0 0 0 0 0 0 0 0 0 0 0 0 0 0 0 0 0 0 0 0 0 0 0 0 0 0 0 0 0 0 0 0 0 690 0 0 657 0 0 0 0 0 0 0 0 0 0 0 0 0 0 0 0 995 669 0 0 0 501 0 0 0 0 0 0 0 0 0 0 0 0 0 0 0 0 765 0 0 0 0 0 0 0 0 0 0 529 0 0 0 0 0 0 0 0 0 0 0 0 0 893 0 0 902 0 0 0 0 0 0 0 0 0 0 0 0 0 0 0 0 0 0 0 0 0 991 0 0 0 885 0 0 0 0 0 0 811 0 0 0 0 0 0 0 0 0 652 0 0 0 0 0 0 0 845 0 0 0 0 0 0 0 736 0 0 0 0 0 0 0 0 0 0 0 0 620 0 713 0 999 0 0 0 0 0 0 0 901 489 0 0 0 0 0 0 0 0 0 0 0 0 0 0 0 0 0 0 0 0 0 0 0 0 718 0 0 0 0 0 0 560 0 0 0 0 0 0 0 0 0 0 0 0 0 0 0 0 0 0 0 0 0 0 0 0 0 0 0 0 0 0 0 0 0 0 0 0 0 0 0 0 0 0 605 0 0 0 654 0 0 0 0 0 0 0 0 0 0 0 0 0 0 0 0 0 0 0 0 599 0 995 0 0 0 0 0 0 337 0 0 0 0 0 0 0 0 0 0 0 0 0 0 0 0 875 0 0 0 0 842 0 0 0 0 0 976 0 0 0 0 0 467 0 0 0 0 0 0 0 0 0 0 0 0 0 0 0 0 0 0 769 0 0 0 0 0 0 0 0 0 0 0 0 0 687 0 0 0 0 0 0 0 0 0 0 0 0 0 0 0 0 0 0 0 0 0 0 0 0 0 590 0 0 0 0 0 0 0 0 0 0 0 0 0 0 0 0 0 0 0 0 753 0 0 0 0 0 0 0 0 0 0 0 0 0 0 968 0 650 999 0 734 894 0 0 0 0 0 0 0 0 0 0 0 0 0 0 0 0 0 0 0 972 0 0 0 0 0 0 0 0 0 0 0 0 0 0 0 0 0 0 0 0 0 0 0 0 0 0 0 0 0 0 976 0 0 0 0 0 0 0 0 0 0 0 0 0 0 0 0 0 0 940 0 0 0 0 0 637 0 995 0 0 0 871 0 980 0 0 0 0 0 0 0 617 0 0 764 0 0 890 0 0 0 0 0 0 0 0 0 0 995 0 0 0 0 0 0 968 0 0 0 0 0 0 0 0 0 0 0 0 0 0 0 0 0 0 0 0 0 0 0 0 0 0 0 0 0 0 658 0 0 0 0 0 0 730 0 0 0 0 0 0 0 0 987 0 0 0 0 0 0 0 0 0 0 0 0 0 316 0 0 0 0 0 0 0 0 0 0 0 0 0 596 0 0 0 0 0 0 0 0 0 991 0 0 0 0 0 0 0 0 914 0 0 0 0 0 0 0 976 0 0 0 0 0 0 0 0 617 0 0 0 0 0 0 0 0 0 0 0 0 0 0 0 0 0 0 0 0 0 0 0 0 0 0 0 0 0 0 0 0 0 0 0 0 769 0 0 0 0 0 0 0 0 0 0 0 0 0 0 600 0 0 0 0 0 0 0 0 0 0 0 0 0 0 0 0 0 0 667 0 0 0 0 0 0 0 0 0 0 0 0 627 0 0 0 0 0 0 0 0 0 0 0 0 0 0 0 0 0 0 0 0 0 0 983 0 0 0 0 0 821 0 0 0 623 0 0 0 0 0 0 0 0 0 0 0 0 976 0 638 0 0 0 0 0 0 501 0 0 0 0 0 0 0 0 0 0 0 0 0 0 0 0 0 0 0 991 910 0 0 0 0 0 0 983 0 0 0 0 0 0 0 0 0 0 874 0 0 0 0 0 0 0 0 0 0 0 976 0 0 596 0 0 0 976 0 761 0 0 0 0 0 0 0 0 0 0 0 0 0 738 0 0 0 0 0 0 0 0 739 968 0 0 0 0 0 0 0 0 0 0 0 0 0 953 0 529 0 0 0 0 0 502 0 0 0 252 0 0 0 0 0 0 0 0 0 0 0 0 0 579 0 0 0 0 0 0 0 0 0 0 0 0 0 0 0 0 889 0 0 0 0 0 0 0 0 840 0 0 0 0 0 0 0 0 0 0 0 0 0 0 0 0 0 976 0 0 0 0 0 0 0 0 0 0 0 0 0 650 0 0 0 0 0 0 0 0 0 0 0 0 0 0 0 0 0 0 0 0 0 0 0 854 0 0 0 0 0 0 0 0 0 0 0 0 0 0 0 0 0 0 0 0 987 0 0 0 0 666 0 0 0 995 983 0 0 980 0 0 0 0 0 976 0 0 0 0 0 0 0 0 0 0 0 0 0 0 0 0 0 0 0 0 739 534 0 0 0 0 0 0 0 0 0 0 688 0 0 0 0 0 0 0 0 0 0 0 0 0 0 0 0 0 0 0 0 0 0 0 753 0 0 0 0 0 0 0 0 0 0 0 0 0 0 0 0 0 0 0 0 0 0 0 0 536 0 0 0 0 0 0 0 0 0 0 0 605 0 0 0 0 0 581 0 0 0 0 0 666 0 0 0 0 945 0 0 0 991 0 0 0 0 0 0 0 0 0 627 0 0 0 0 0 0 0 0 0 0 0 0 0 0 0 0 0 0 725 0 0 0 0 0 0 0 991 0 0 0 0 0 0 0 0 0 0 995 0 0 976 0 0 0 777 0 0 0 0 0 0 0 0 987 0 0 0 0 0 0 0 0 0 0 0 0 0 0 0 0 0 0 0 0 0 0 0 0 0 0 0 0 692 0 0 995 0 0 855 0 0 0 0 0 0 0 0 0 0 0 0 0 0 0 0 0 0 0 0 0 0 0 0 0 0 0 0 0 0 0 0 0 0 0 0 0 0 0 0 0 0 0 0 0 0 0 0 0 0 0 983 0 0 0 0 0 0 0 0 509 0 525 980 0 0 0 0 0 0 0 0 983 0 0 0 983 0 0 0 0 0 0 0 0 0 0 0 0 0 0 544 0 0 0 0 0 0 0 0 0 0 0 0 0 0 0 0 0 0 0 0 0 0 0 0 0 0 0 0 0 0 0 0 0 0 0 0 0 0 323 0 0 0 0 0 0 0 0 0 0 0 0 0 0 0 0 0 0 0 0 0 0 0 0 0 0 0 0 0 0 0 0 0 0 0 0 0 0 0 0 0 0 0 0 0 0 0 0 0 0 0 0 983 0 0 0 0 0 0 0 0 0 499 0 0 0 0 0 0 0 0 0 0 0 863 0 0 0 0 0 0 0 0 0 0 0 0 0 0 0 0 0 0 0 0 0 0 0 983 0 0 0 0 0 0 0 0 0 659 0 0 0 0 0 0 0 0 0 0 0 0 0 0 0 0 0 0 0 0 0 0 0 0 0 0 0 0 0 0 0 0 0 0 0 0 0 0 0 0 0 0 0 0 0 0 0 0 0 0 0 796 0 0 0 0 987 387 0 0 0 0 0 0 0 0 0 0 0 0 0 0 983 0 0 0 0 0 0 621 0 0 0 0 0 0 0 0 0 0 752 0 0 0 0 0 0 0 0 0 0 0 0 0 0 0 976 0 0 0 0 0 0 0 0 0 0 0 0 0 0 0 0 0 0 0 0 0 0 0 0 0 0 0 0 0 0 0 0 0 0 0 0 0 0 0 0 0 0 0 991 960 0 0 0 0 0 0 0 0 0 0 0 0 0 917 0 0 0 0 0 0 980 0 0 678 0 0 0 0 0 511 0 0 0 0 0 0 0 0 0 0 871 0 0 0 0 0 0 0 0 0 0 0 0 0 0 0 0 0 0 0 0 0 0 0 0 0 0 0 0 0 0 0 0 0 0 0 0 0 0 0 0 691 0 0 0 0 0 0 0 0 495 0 0 0 0 0 0 0 0 0 0 0 0 713 0 0 0 0 0 0 0 983 0 0 0 0 0 894 0 0 0 948 0 0 0 0 0 0 0 991 0 0 0 0 675 0 0 0 619 0 0 0 0 0 0 0 0 0 0 0 0 0 0 0 0 0 0 0 0 0 0 0 0 0 601 0 0 0 0 0 0 0 0 937 0 960 0 0 0 0 0 0 0 0 0 0 0 0 0 0 0 0 0 0 0 0 0 0 0 0 0 0 968 563 0 0 0 0 991 786 0 0 0 0 0 0 987 980 0 0 0 0 0 752 0 0 0 0 0 0 0 0 0 0 0 0 0 0 0 0 0 0 0 0 0 0 0 0 0 0 0 0 0 0 0 0 995 0 999 0 0 0 0 983 0 0 0 0 0 0 0 0 0 0 761 0 0 0 0 0 0 0 0 0 0 0 0 0 0 0 0 0 0 0 0 0 0 652 0 0 0 0 0 0 0 812 0 0 0 0 0 0 0 0 0 0 0 0 0 0 0 0 0 0 0 0 0 0 0 0 0 0 0 0 0 0 0 0 0 983 0 0 983 0 0 666 0 0 613 0 0 484 0 0 0 0 925 0 627 0 0 0 0 0 0 0 0 0 980 0 0 0 0 0 0 0 0 0 0 0 0 0 0 0 983 0 544 0 0 0 0 743 0 0 0 0 0 0 0 0 0 0 844 0 0 0 0 0 0 0 0 0 0 0 0 828 0 0 0 0 0 0 0 0 0 0 0 0 0 991 0 0 0 0 0 0 0 0 0 0 0 0 0 0 683 0 0 0 0 0 0 0 0 0 0 0 748 0 0 0 638 0 0 0 0 607 0 0 0 0 0 832 0 0 0 0 0 0 0 0 0 0 0 894 0 0 0 0 0 0 0 0 0 0 606 597 0 0 0 0 0 0 0 0 0 0 0 0 0 0 0 0 0 0 999 0 0 0 0 0 0 0 0 0 0 0 0 0 0 0 0 0 0 0 0 0 0 0 0 0 0 761 0 0 0 0 0 0 0 0 0 0 0 0 0 0 0 0 0 0 0 0 0 0 0 0 0 0 0 0 0 0 0 0 0 0 0 933 0 615 0 0 0 0 0 0 976 0 0 0 0 0 501 0 0 0 0 0 0 0 0 0 0 980 0 0 0 0 0 0 0 0 0 0 0 0 0 0 0 0 0 0 0 0 0 0 0 0 0 0 0 0 0 999 0 0 0 0 0 0 615 0 0 0 0 0
-1 0 0 0 0 0 0 0 0 0 578 0 0 789 0 991 0 0 0 0 448 0 0 0 0 0 0 0 0 0 0 0 0 0 0 941 0 0 0 999 0 0 0 0 0 0 0 604 0 0 0 0 0 0 572 0 0 0 0 991 0 0 0 0 0 0 0 980 0 0 0 0 0 0 0 0 0 0 0 0 0 0 983 0 0 0 0 0 0 0 0 0 0 894 0 0 0 0 0 0 0 0 0 0 0 991 0 0 0 0 0 0 0 507 0 0 0 0 0 0 0 995 0 0 0 0 0 0 0 0 0 0 0 0 0 0 0 882 0 0 0 0 0 0 0 0 0 381 0 0 0 941 0 0 0 0 588 0 0 0 0 0 385 0 0 0 0 0 0 0 0 0 0 0 983 0 0 612 0 0 0 0 0 0 0 0 0 0 0 776 980 0 0 0 0 0 0 0 0 0 0 976 0 0 0 0 0 980 0 0 0 0 0 0 0 878 0 646 0 0 0 0 0 316 0 0 0 593 0 0 0 0 0 0 0 0 952 0 0 678 0 0 901 0 0 0 0 0 0 0 0 0 0 0 980 0 0 0 0 0 0 0 0 0 0 991 0 0 0 0 750 991 0 0 909 0 0 0 0 0 0 0 595 0 0 0 0 0 0 0 0 983 0 0 0 0 0 0 0 0 0 0 0 0 0 0 460 948 0 0 0 0 0 0 0 0 0 0 0 0 764 0 0 0 0 0 976 0 0 0 0 0 0 0 0 0 0 0 0 0 0 0 0 0 0 0 0 0 0 991 745 0 0 750 0 451 0 0 0 0 0 0 0 0 0 0 0 0 0 0 0 0 0 0 0 0 0 0 0 0 591 0 0 0 0 625 0 0 0 640 0 0 0 601 0 0 0 987 0 0 0 0 591 0 0 0 991 0 0 0 0 0 0 828 0 0 0 0 0 0 0 0 0 0 0 0 0 404 991 0 0 0 0 0 0 0 0 0 0 0 0 0 0 0 670 0 991 0 0 0 0 0 0 890 0 0 665 0 0 0 0 0 0 0 0 0 0 0 0 0 0 0 910 0 0 513 0 0 672 0 0 0 0 0 0 0 987 0 991 0 622 0 0 0 0 0 0 0 0 0 0 0 733 0 0 0 0 980 0 766 0 0 983 0 695 0 836 0 987 0 0 0 0 0 0 0 0 832 0 0 0 0 0 0 0 0 0 0 0 0 0 0 0 0 0 0 0 0 0 0 0 0 0 0 991 0 0 0 987 672 0 0 0 0 0 0 0 0 0 0 0 0 0 517 968 0 0 0 0 0 941 0 0 0 0 0 0 987 0 0 0 0 0 0 0 0 0 983 0 399 591 0 0 0 0 0 0 0 0 0 0 0 0 0 0 0 0 593 0 0 0 0 0 0 945 0 0 983 0 0 0 0 0 746 0 0 0 501 983 0 0 0 0 0 0 0 0 0 0 0 0 0 0 0 991 0 0 0 0 0 906 0 0 0 0 0 0 980 0 593 0 0 0 586 874 0 0 0 0 0 0 0 0 0 0 0 991 0 0 0 0 0 0 0 0 0 0 0 0 980 0 941 0 0 0 0 0 0 0 0 0 0 976 0 0 0 0 0 0 0 0 0 0 0 0 0 0 987 0 0 0 0 0 0 0 0 0 0 0 0 0 0 0 667 937 0 0 0 0 0 0 0 0 0 980 0 0 0 0 0 0 0 0 0 0 941 609 0 991 0 0 0 944 0 0 0 0 0 0 0 515 0 501 0 0 0 995 0 0 0 0 0 0 0 0 0 0 0 0 0 0 0 0 0 0 0 0 730 937 0 0 0 0 0 631 0 0 0 0 0 0 0 0 0 0 983 0 0 980 0 0 886 0 0 0 0 0 752 595 0 0 983 0 0 0 0 0 0 0 0 0 0 987 0 0 0 0 0 0 0 0 0 0 0 0 0 0 0 0 0 0 870 0 0 0 0 0 0 991 0 0 0 0 0 0 0 0 0 0 0 666 588 0 0 699 0 0 0 0 0 0 0 0 832 0 0 0 0 653 0 0 0 0 0 0 0 0 0 0 0 0 0 0 0 0 0 0 0 0 976 0 0 0 0 0 0 0 0 0 0 0 0 0 991 0 0 0 0 0 867 0 588 0 0 0 0 0 0 0 0 0 0 0 0 991 0 0 0 0 0 0 0 0 0 0 0 0 0 0 0 0 602 0 0 0 0 0 999 0 0 0 0 649 0 0 0 0 0 0 0 0 0 0 0 0 0 0 0 0 0 0 0 0 0 717 921 0 0 0 0 0 0 0 0 0 0 0 0 0 0 0 0 867 0 750 675 0 0 0 0 0 0 0 636 0 0 0 0 991 983 0 0 0 0 0 0 0 0 0 0 662 0 0 0 0 0 0 404 0 0 0 0 0 0 567 0 0 0 0 0 0 0 777 0 0 0 0 0 0 0 0 0 0 0 0 736 0 0 0 0 0 0 0 0 0 588 0 0 0 945 871 0 0 463 0 0 0 0 0 0 0 0 0 0 0 0 0 610 0 952 0 0 0 804 0 0 0 0 792 0 0 0 0 0 0 0 0 0 678 0 991 0 0 0 0 0 0 0 0 0 0 0 0 0 0 0 0 0 0 0 0 0 0 0 0 0 0 0 0 0 0 747 0 0 991 0 0 0 0 0 0 0 503 0 0 0 0 0 0 0 0 0 0 0 0 0 0 0 0 0 0 0 523 0 0 0 0 0 0 0 0 0 0 0 0 0 0 0 0 0 0 634 0 0 0 0 0 0 0 0 0 913 0 0 0 0 756 501 0 795 0 0 0 0 0 0 0 0 0 0 0 960 0 0 400 0 0 0 0 0 0 0 0 0 0 0 0 0 595 0 0 0 0 980 0 0 0 0 0 0 0 0 0 0 0 0 0 0 0 0 0 0 0 0 0 0 0 0 0 0 0 0 0 0 0 0 0 0 0 0 0 0 0 0 0 0 0 0 0 0 0 0 0 991 0 0 0 0 0 0 0 0 0 0 0 0 0 670 0 0 0 0 0 0 0 0 983 991 0 945 0 0 0 0 0 948 0 0 0 0 0 0 983 0 556 0 0 0 0 0 0 0 0 0 0 0 0 0 0 632 0 0 983 733 0 0 0 0 0 0 0 0 0 0 0 0 0 0 907 0 0 0 499 0 0 0 771 0 0 0 0 0 0 0 591 0 0 0 0 0 795 0 0 0 0 0 0 991 0 508 991 766 0 0 0 991 0 0 0 0 0 0 0 0 0 0 0 0 0 0 0 0 0 0 0 0 509 0 0 0 0 0 0 906 0 0 0 0 0 0 0 0 789 0 0 560 0 0 0 0 0 0 0 0 0 0 871 0 0 0 0 906 0 0 0 0 0 980 0 0 593 0 750 983 0 0 0 0 0 0 0 0 0 0 0 678 0 0 0 0 0 0 0 0 0 0 0 0 0 0 0 0 0 0 0 0 0 0 0 0 0 0 0 0 0 0 0 0 0 0 0 0 0 0 0 0 0 0 980 991 0 0 0 0 473 0 0 0 0 0 0 595 0 0 0 0 0 0 879 0 0 0 0 0 567 0 0 0 0 933 980 0 0 0 0 0 0 0 513 773 672 0 0 0 0 0 0 0 0 867 0 0 0 0 0 0 983 0 0 0 0 0 0 0 0 0 0 0 0 0 0 917 0 0 0 0 0 0 0 0 0 761 0 941 0 0 0 546 0 0 0 0 616 0 0 0 0 0 0 0 0 0 0 0 0 0 801 0 0 0 987 0 0 0 0 0 0 0 0 0 0 0 0 0 0 0 0 0 0 0 0 591 0 0 0 0 0 0 0 0 0 0 0 0 0 0 424 0 0 0 0 724 0 0 0 0 0 0 991 0 0 0 0 0 0 0 0 0 0 0 0 0 493 0 0 0 0 980 0 0 0 0 0 0 0 0 639 0 0 0 0 0 983 0 0 0 0 0 0 0 991 536 0 0 0 0 0 906 0 0 0 0 0 0 0 0 983 0 0 0 0 0 0 0 595 0 952 906 0 0 0 0 0 492 0 0 980 0 0 0 0 0 0 0 0 0 0 0 0 0 0 0 683 987 0 0 0 858 0 0 0 0 799 0 0 0 0 0 0 0 0 0 0 0 553 0 0 0 991 0 0 0 0 0 0 0 0 0 980 0 556 0 0 0 0 0 0 0 0 0 0 591 0 0 0 0 631 0 987 0 0 0 0 0 0 0 0 0 0 0 0 0 0 0 0 0 0 0 0 0 0 0 0 0 991 0 0 0 0 0 0 0 0 757 0 0 0 0 0 0 0 786 0 0 717 0 0 0 0 0 983 0 0 0 0 0 0 0 0 0 0 0 0 0 0 0 505 0 0 0 0 0 910 0 0 0 952 0 0 0 0 0 0 0 0 0 0 0 0 0 917 0 0 404 0 0 0 0 0 0 0 0 0 0 752 0 871 0 0 0 0 0 0 0 0 0 588 0 0 0 0 0 0 0 0 0 0 0 991 0 0 0 0 0 0 0 0 0 0 0 0 0 0 0 0 0 0 0 0 0 0 0 0 0 0 0 0 0 0 909 0 670 0 0 0 980 0 0 0 0 0 0 0 0 0 0 0 0 991 0 0 0 0 983 0 0 0 0 822 0 832 0 0 0 0 0 0 0 0 0 0 0 0 0 999 0 0 0 0 0 0 0 513 0 0 0 0 0 0 910 0 0 0 834 0 0 0 0 0 0 0 0 0 0 0 0 0 910 0 0 0 0 0 0 0 543 0 0 980 0 0 0 0 0 0 0 0 0 0 395 0 905 0 0 0 0 0 0 0 0 747 0 0 0 0 0 0 0 0 0 0 0 0 0 0 0 0 0 0 999 0 0 937 0 0 0 0 0 0 0 0 0 0 0 0 0 0 0 0 0 906 0 0 0 0 0 0 0 0 0 0 999 0 0 0 0 0 0 0 948 0 0 0 987 532 0 0 0 0 0 0 0 0 0 0 0 0 0 991 0 0 0 0 0 0 0 0 0 0 0 0 654 0 0 0 750 0 991 0 0 0 0 0 0 0 0 0 0 0 678 0 0 0 0 0 0 0 0 0 0 0 0 0 0 0 0 0 0 0 0 0 0 0 0 0 0 0 0 0 0 0 0 0 0 0 0 0 0 0 0 0 0 983 0 0 0 0 0 659 0 0 0 0 0 0 0 0 0 0 0 0 851 0 0 0 987 0 0 0 0 0 517 0 0 0 0 0 0 0 0 0 0 0 0 0 0 0 0 0 0 0 0 0 0 0 0 0 0 0 536 0 0 0 0 0 0 0 630 0 0 960 0 0 983 0 0 0 0 0 0 0 0 0 0 0 0 0 0 0 0 0 0 991 0 991 0 672 0 964 0 0 0 0 498 0 0 0 0 0 0 0 0 0 0 0 882 0 0 0 619 0 0 0 0 0 643 0 0 952 0 306 0 0 0 0 0 0 0 987 0 0 0 0 0 0 0 0 0 0 0 0 0 983 0 0 0 0 0 0 0 0 0 0 0 0 0 0 0 0 0 0 976 509 0 0 0 0 0 0 0 941 0 0 0 0 0 0 0 0 0 0 0 0 0 496 0 0 0 0 0 0 858 0 0 0 0 0 0 0 0 0 987 0 0 0 0 0 980 910 0 991 0 540 976 0 0 0 0 0 0 0 0 0 0 980 0 0 0 0 0 980 0 0 0 0 0 0 0 0 0 505 0 0 0 933 0 0 0 385 0 0 0 0 0 0 913 381 0 0 0 0 0 0 0 0 0 0 0 0 0 0 0 539 0 0 0 0 0 0 0 0 0 0 0 0 0 0 0 0 0 0 987 0 0 0 0 886 0 0 0 0 0 0 0 694 0 0 0 0 0 0 0 980 0 0 767 972 0 0 976 404 0 0 0 0 0 0 0 991 983 0 0 0 0 0 0 0 0 0 0 0 0 980 0 0 0 0 0 0 631 0 0 0 0 0 0 706 0 0 513 0 0 0 766 0 0 0 591 0 0 0 0 0 0 0 0 0 0 0 0 0 0 0 0 0 0 0 0 0 0 0 0 0 0 0 0 0 0 481 0 0 0 0 0 0 0 0 0 0 0 0 0 0 0 0 0 0 0 0 0 0 593 0 0 987 0 0 678 0 0 0 0 0 980 0 0 0 0 0 940 0 0 0 0 0 0 0 0 0 0 0 0 0 0 507 0 0 0 980 0 0 0 0 0 0 710 361 0 0 0 0 0 0 758 945 0 0 0 0 0 761 0 0 0 0 855 0 0 930 635 0 0 795 0 0 0 902 0 0 591 983 0 0 0 0 0 0 0 913 983 0 0 0 0 0 0 0 0 0 0 0 0 591 734 0 0 0 0 0 0 0 0 0 0 0 0 0 0 0 0 0 0 0 777 0 0 0 0 0 0 0 0 561 0 0 0 0 0 0 0 0 0 0 591 0 0 0 0 902 633 0 0 0 0 0 0 0 0 0 0 0 0 0 0 0 0 0 0 0 0 0 0 0 0 0 0 0 0 0 0 0 0 0 0 0 0 0 0 945 0 0 0 0 0 0 0 0 0 717 0 0 0 0 0 991 0 0 0 634 0 0 0 0 894 0 0 634 0 0 0 0 0 0 0 0 0 586 0 0 0 991 0 0 0 0 0 0 0 0 0 0 0 0 0 0 0 0 0 983 0 0 898 0 0 0 0 0 0 821 587 0 0 0 0 991 0 0 0 0 0 0 987 0 0 0 0 0 516 0 0 588 0 0 0 0 0 692 0 0 0 0 0 808 0 0 0 0 0 0 732 0 0 991 0 0 0 0 991 672 0 0 0 0 0 0 0 0 0 0 0 0 0 0 0 0 0 0 0 0 0 546 0 0 0 0 0 0 661 593 0 0 0 0 0 0 0 0 0 0 0 412 0 0 0 0 0 0 0 636 0 0 0 0 634 0 0 0 0 0 0 0 0 0 0 0 0 0 0 0 0 0 0 0 0 0 0 941 0 0 0 0 0 0 0 0 0 0 0 0 0 0 567 0 0 665 0 851 0 0 0 0 0 0 0 0 670 980 0 0 0 0 0 0 0 0 0 0 0 0 0 0 0 0 0 0 0 976 0 0 0 0 0 0 987 0 0 0 0 0 0 0 0 983 0 0 0 0 0 0 0 0 0 991 0 0 0 0 0 0 0 0 0 0 0 0 0 0 0 0 0 0 0 0 0 991 0 0 0 0 0 987 0 0 0 805 0 0 0 991 0 0 795 0 0 0 0 0 0 0 0 0 0 0 0 0 0 0 0 0 595 0 0 0 0 0 0 0 0 0 0 0 0 0 0 0 0 0 980 0 0 595 0 0 0 0 0 980 0 0 0 819 0 0 688 0 0 0 0 0 0 0 0 0 0 0 0 0 0 0 669 0 0 0 0 0 0 0 0 0 0 0 0 0 0 987 0 0 0 0 0 0 0 0 0 0 0 0 0 0 848 0 0 0 0 0 0 0 0 0 0 0 0 0 0 0 0 0 0 987 0 0 0 0 0 983 0 0 0 0 0 0 0 0 0 0 0 0 0 0 0 0 0 0 983 0 0 0 910 987 0 0 0 0 0 0 0 906 0 0 0 0 0 0 0 0 0 0 0 0 0 0 0 987 0 0 717 0 0 0 0 0 0 0 0 734 0 0 0 0 503 0 0 0 0 0 0 0 983 622 0 0 0 0 0 0 0 0 0 0 0 0 987 0 0 789 980 987 995 0 0 0 832 0 995 0 404 0 0 0 0 0 0 0 0 991 0 0 0 0 0 991 0 0 0 0 0 0 0 0 726 0 0 0 0 0 0 0 0 0 0 0 0 0 455 0 653 0 0 0 0 0 983 0 0 474 0 0 0 0 0 0 0 0 0 0 983 0 0 0 0 0 0 0 0 0 0 552 0 0 0 0 0 867 0 0 0 0 0 0 0 878 0 0 0 980 0 0 0 0 0 0 0 0 823 0 0 0 0 0 0 0 0 0 0 0 0 0 0 730 0 0 0 0 678 0 0 578 0 0 0 0 0 0 0 0 0 0 0 665 0 0 0 0 0 0 0 0 0 0 0 0 0 0 0 591 0 995 0 533 835 0 0 0 0 0 0 0 0 0 0 983 0 0 0 672 0 0 0 0 675 0 0 0 0 661 0 0 0 983 0 0 0 0 0 0 0 0 820 0 983 0 0 0 0 786 0 0 991 0 0 0 0 0 0 0 0 0 304 0 0 983 0 0 0 0 0 0 0 0 0 0 0 0 0 987 0 0 0 0 0 0 0 0 0 0 0 0 0 0 0 0 0 0 0 0 0 0 0 0 634 0 0 0 0 0 0 983 0 0 433 0 0 670 0 751 0 0 0 0 886 0 569 0 0 0 0 0 0 0 0 0 0 0 0 0 0 0 838 0 0 0 0 0 867 0 0 546 0 0 0 0 0 0 0 0 0 0 0 0 0 0 0 0 0 0 0 0 0 0 0 0 0 0 913 0 0 0 0 642 369 0 0 0 579 0 0 0 0 906 0 0 0 0 0 0 446 747 0 0 0 0 0 0 0 0 0 0 0 0 0 0 0 0 0 0 0 0 0 0 0 781 0 987 0 0 0 502 0 0 0 0 483 940 0 0 0 991 983 0 0 0 0 588 0 859 0 0 0 0 844 0 0 0 0 0 0 0 0 0 980 0 0 913 0 0 0 0 0 0 0 0 0 0 733 756 0 0 0 0 0 0 595 0 0 789 0 0 0 0 0 507 0 0 0 0 0 0 0 983 0 0 874 0 0 0 0 0 0 0 0 0 558 0 0 0 0 0 0 0 0 0 0 0 0 0 0 0 0 0 0 0 0 0 0 0 0 402 0 0 570 0 0 747 0 0 0 0 0 0 0 976 0 701 0 0 0 0 0 0 0 0 0 0 0 0 0 983 0 0 0 0 595 0 0 0 0 0 0 0 0 487 0 532 0 0 0 0 0 0 0 0 983 0 0 0 0 0 0 0 0 0 0 0 0 0 0 0 0 0 0 0 987 0 0 0 0 0 0 0 0 0 0 0 0 0 0 0 0 0 0 0 0 0 0 0 0 0 0 0 0 0 960 0 0 0 0 0 0 0 0 0 0 0 0 0 0 0 0 0 0 0 0 0 0 867 0 0 0 0 0 0 0 0 0 0 0 0 0 0 0 0 0 0 0 378 0 0 0 0 0 0 0 0 0 0 0 0 0 0 595 991 0 619 976 0 991 0 987 0 0 0 0 0 0 0 0 0 0 0 0 987 0 0 0 0 0 0 0 0 0 0 0 0 0 0 0 856 0 0 0 0 0 0 0 0 0 0 0 0 983 0 0 0 0 427 980 0 0 0 0 0 0 0 0 0 0 0 0 0 0 0 0 0 0 0 672 0 0 831 0 0 0 0 0 0 991 0 0 0 0 0 0 976 672 0 0 0 0 0 0 0 0 0 0 0 0 0 0 991 0 0 0 0 0 0 987 0 0 0 699 0 0 0 0 0 0 0 0 0 0 665 875 0 0 0 0 0 0 0 0 0 0 0 0 0 0 0 0 0 987 0 0 0 0 0 0 0 0 0 0 0 0 0 0 0 0 0 0 0 0 0 0 0 0 0 0 0 0 0 0 0 672 0 758 750 0 0 0 0 0 0 0 0 0 0 0 0 0 991 0 0 0 0 0 0 0 0 0 0 0 0 726 0 0 0 596 0 0 0 0 0 0 0 0 0 0 0 0 0 0 0 0 0 0 0 0 0 0 0 0 0 0 0 519 635 583 0 0 0 0 0 0 679 0 0 0 0 0 991 0 0 0 0 0 0 987 0 0 0 0 0 0 0 0 0 0 0 991 0 0 0 0 0 0 0 0 0 0 0 0 0 0 0 0 0 0 0 0 0 0 0 0 0 0 983 0 0 0 0 0 0 0 0 0 0 874 0 0 0 0 0 0 0 0 991 0 0 0 0 0 0 0 926 0 0 0 0 0 0 0 0 0 0 0 0 0 0 983 0 0 0 0 0 0 0 0 0 995 0 0 0 0 0 0 0 0 0 983 0 0 0 0 0 0 0 0 0 0 0 0 0 0 0 0 0 0 0 0 991 0 0 0 995 789 0 0 0 0 987 0 0 0 503 0 0 0 0 0 0 0 0 0 0 0 0 0 0 0 757 0 0 0 0 0 0 0 0 0 894 0 0 0 0 0 591 0 0 0 591 0 0 0 991 662 0 0 0 482 405 0 0 0 0 0 991 0 0 0 0 0 0 960 801 0 980 0 0 0 789 588 0 0 0 0 0 0 0 0 0 0 0 0 0 0 933 0 0 0 0 0 0 0 0 0 863 983 902 0 0 980 0 0 574 0 0 0 789 980 0 0 0 0 0 0 0 995 999 0 0 0 0 0 0 0 0 0 0 0 0 0 0 789 0 0 0 650 0 0 0 0 0 0 0 0 0 0 0 0 0 0 999 0 0 0 0 0 0 0 0 0 0 0 0 0 0 0 0 0 0 588 0 0 0 0 0 0 0 0 0 0 0 0 0 0 983 0 0 980 0 0 793 0 681 0 0 0 0 0 0 0 0 694 0 0 0 0 0 0 0 0 0 0 0 0 0 0 0 0 0 0 0 0 0 0 983 0 773 0 0 0 0 0 0 0 0 0 0 0 0 0 0 0 0 0 0 0 0 0 0 0 0 0 829 0 976 0 0 0 0 0 0 0 987 0 0 0 0 0 0 0 0 0 0 0 0 0 0 0 0 987 0 0 0 0 0 0 0 0 0 0 0 0 0 0 0 0 0 0 0 0 0 482 0 0 0 0 0 0 0 831 0 0 0 0 0 983 577 0 0 0 0 0 667 995 0 0 0 0 0 0 0 0 0 0 0 0 0 0 0 0 925 0 0 0 0 0 0 0 0 0 0 0 0 983 0 0 0 0 0 0 991 0 0 0 983 0 0 917 0 980 0 0 0 0 855 0 661 0 0 0 747 0 0 0 521 0 0 0 0 0 0 0 0 0 0 0 0 0 0 0 0 0 0 679 0 0 0 983 0 0 697 0 0 0 0 0 675 0 0 0 595 0 0 0 956 0 0 0 0 678 0 600 0 0 0 0 0 0 0 0 0 0 0 0 0 0 0 0 987 0 0 0 0 0 0 0 980 0 0 886 0 0 0 0 0 0 0 0 0 0 0 672 665 0 0 0 0 0 952 0 0 0 0 0 976 0 0 0 0 0 591
1 0 0 0 0 0 0 316 645 0 0 0 0 0 0 0 0 0 0 0 0 457 0 0 0 0 0 0 0 0 0 0 0 0 0 0 0 0 0 0 980 0 0 0 0 976 0 0 0 0 0 0 0 0 0 0 0 0 0 627 0 0 0 0 0 0 0 0 0 0 0 0 0 0 0 0 0 0 0 0 0 0 0 0 0 0 0 0 0 0 0 0 0 0 0 0 0 0 0 0 0 0 0 0 0 0 0 0 0 0 0 0 0 0 0 0 0 0 894 0 0 0 0 0 0 0 0 0 0 0 0 0 0 0 0 681 0 890 0 0 0 0 0 0 0 0 0 0 0 0 0 983 0 0 0 0 0 0 0 0 0 0 0 0 0 0 0 0 0 0 995 0 0 0 0 756 0 0 0 0 0 729 0 0 0 991 747 0 0 871 0 0 0 0 0 0 0 0 0 0 0 0 0 0 0 0 0 0 0 945 983 0 0 0 0 0 0 0 0 0 400 0 0 0 0 0 0 0 0 0 0 0 0 0 0 0 0 0 0 0 0 0 0 0 0 0 0 0 0 0 0 0 0 0 0 817 0 0 0 0 0 0 0 0 0 0 0 0 0 0 0 0 0 0 0 0 0 0 794 0 0 0 0 0 0 0 0 0 0 0 0 983 0 0 0 0 0 0 0 463 0 0 0 0 0 0 0 0 0 0 0 0 0 0 0 0 0 991 0 0 0 0 0 0 0 0 748 0 0 460 0 0 0 0 0 0 0 0 991 0 0 0 0 0 0 0 0 0 797 846 832 0 0 0 0 0 0 0 0 0 0 956 0 0 0 0 0 0 0 0 0 0 0 0 0 0 0 0 0 0 0 0 0 0 0 921 980 0 0 0 0 0 0 983 0 0 0 0 0 0 0 0 0 0 0 0 0 0 0 0 0 0 0 833 0 0 0 0 0 0 0 0 0 0 0 0 0 0 0 0 0 0 0 0 0 0 0 0 0 0 500 0 0 585 0 0 572 0 0 0 0 0 0 0 0 0 0 0 0 0 0 0 995 0 748 0 0 0 375 0 0 0 0 983 0 0 0 0 600 0 0 0 0 0 0 0 0 0 0 0 0 843 0 0 0 0 0 0 0 0 0 0 0 0 0 0 0 0 0 933 0 0 0 0 0 0 0 0 0 0 0 0 0 906 0 0 0 0 0 980 0 0 0 0 0 769 0 530 0 0 0 0 0 0 0 0 0 0 0 566 0 657 0 867 0 0 0 0 0 0 0 0 0 0 0 0 0 0 0 0 0 0 0 0 0 0 0 0 0 0 0 0 0 0 0 0 987 0 0 0 0 0 0 0 0 0 0 0 960 0 0 0 0 987 983 0 0 0 983 0 855 0 0 0 0 0 0 0 0 0 0 0 0 0 0 0 0 0 0 0 0 0 0 0 0 0 0 0 0 0 0 0 0 0 0 0 0 0 0 0 0 0 0 0 0 0 0 0 0 0 0 0 0 0 0 0 0 0 0 0 0 0 0 0 995 0 0 0 0 843 0 0 592 0 0 428 0 0 0 0 0 0 0 0 0 0 0 0 0 0 0 0 0 0 664 0 0 0 0 0 0 0 0 0 0 0 0 0 0 0 0 0 0 0 0 0 0 0 0 0 0 0 0 0 0 0 0 0 0 0 0 0 0 0 0 0 0 0 0 801 0 0 0 0 0 0 0 0 0 0 0 0 0 0 0 0 0 0 787 0 0 0 0 0 0 0 0 831 0 0 0 0 0 0 0 747 870 0 0 0 0 0 0 0 0 0 801 777 0 0 0 0 0 0 0 0 0 0 0 0 0 0 0 0 0 0 0 0 0 0 0 0 0 0 0 0 0 0 0 0 0 0 0 0 0 0 0 995 0 0 991 0 0 0 0 0 0 0 0 956 0 0 833 0 0 0 0 0 0 0 0 567 0 0 0 0 0 0 0 0 976 0 0 763 0 0 0 0 0 0 0 0 0 658 0 0 0 0 0 641 0 0 0 0 0 0 0 0 0 0 0 0 0 0 0 0 0 0 0 0 0 0 0 0 0 0 0 0 0 0 0 0 0 0 917 0 0 0 0 0 0 0 0 0 0 0 0 0 679 0 0 0 396 983 0 0 0 0 0 0 0 0 0 0 0 0 0 748 0 0 0 0 0 0 0 0 980 0 0 0 0 952 0 0 0 0 0 0 0 0 0 526 0 0 0 0 407 0 0 0 0 0 0 0 0 0 0 0 0 0 0 0 0 0 0 0 0 587 724 0 0 0 0 983 647 0 0 0 0 0 0 0 0 0 0 0 0 0 0 0 0 0 590 0 0 0 0 0 0 0 612 0 0 0 0 0 0 0 0 0 0 0 0 730 964 0 0 0 0 0 0 0 0 0 0 0 0 0 0 0 0 0 0 0 0 894 0 0 0 0 0 821 0 0 0 0 0 0 0 881 0 0 0 0 0 0 0 0 0 0 0 0 0 0 0 0 0 0 0 0 0 0 0 760 0 0 0 983 0 0 0 0 0 0 0 0 0 0 0 0 0 0 0 504 0 0 0 0 866 0 0 0 0 0 0 0 0 0 995 0 983 0 0 0 0 0 0 0 0 0 0 0 0 0 0 0 0 0 0 0 0 0 0 0 901 0 733 0 0 0 0 0 0 0 846 0 0 0 968 0 0 0 0 0 0 0 0 0 0 0 0 0 503 0 0 0 0 0 0 0 0 0 0 0 0 0 0 0 0 0 635 0 0 0 0 0 0 0 627 0 0 0 0 0 0 0 0 913 0 0 0 0 0 0 0 0 0 0 874 0 0 0 0 0 0 0 0 0 0 0 0 991 0 0 0 0 0 0 0 0 0 0 546 0 0 0 621 0 0 0 0 0 0 0 0 0 0 0 0 983 0 0 0 0 0 0 0 0 0 0 0 0 0 0 498 0 952 0 0 0 796 0 991 0 0 0 0 0 921 0 0 0 0 0 0 0 0 0 0 0 0 0 0 0 0 0 0 0 0 0 983 999 0 571 0 0 0 0 0 0 0 0 999 953 0 0 483 0 0 0 0 0 0 0 0 0 0 0 0 0 0 0 0 827 0 722 0 0 0 0 0 0 0 987 0 0 0 0 0 0 0 0 0 0 0 0 0 0 0 0 0 694 0 0 0 0 0 0 0 0 0 0 0 0 0 0 0 0 0 740 0 0 0 0 0 0 0 0 0 0 0 0 0 0 0 0 0 0 0 0 0 545 0 0 991 639 0 0 0 0 0 0 0 0 0 0 0 0 0 0 0 0 0 0 995 0 0 0 0 0 0 0 0 0 0 0 0 0 0 0 0 0 0 0 0 0 0 0 0 0 0 0 0 0 0 669 0 0 0 0 0 0 0 0 0 0 0 0 0 0 0 0 0 0 0 0 0 0 0 0 0 0 0 0 0 0 0 748 0 0 983 0 0 0 0 0 0 704 0 0 0 0 0 0 0 0 999 0 0 0 0 841 0 0 0 901 0 0 0 0 0 0 866 0 0 0 0 0 0 0 0 0 0 0 0 0 456 0 0 0 0 0 0 0 0 0 0 0 0 0 0 0 0 0 0 0 0 0 0 0 0 0 0 0 0 0 0 0 0 0 0 0 0 0 0 0 0 0 0 0 777 991 0 0 964 0 554 0 0 0 0 0 0 0 0 0 0 0 0 0 0 0 0 0 368 0 0 0 0 0 0 501 0 0 0 862 0 0 0 0 0 0 785 0 0 0 0 972 0 0 0 0 0 0 0 0 980 0 0 0 995 0 0 0 0 0 0 0 0 0 0 0 0 0 0 501 0 0 0 0 669 0 0 0 0 0 0 0 0 0 0 0 0 0 0 377 0 0 0 0 0 983 0 0 0 0 0 0 0 0 0 0 0 0 0 0 0 0 0 0 0 0 0 0 0 0 537 0 0 0 0 0 0 0 0 578 0 0 0 0 0 0 0 0 0 0 0 0 0 0 0 0 0 0 623 0 0 0 0 0 0 0 0 0 0 0 0 0 0 0 983 980 0 0 0 0 0 0 0 0 0 0 0 0 0 0 0 0 0 0 995 0 0 983 0 0 0 0 0 764 0 0 0 0 0 0 0 0 0 0 0 0 0 0 0 609 0 0 0 0 0 0 0 0 0 0 0 0 0 0 0 0 0 0 0 0 0 0 0 0 787 0 0 0 0 0 0 0 0 0 0 0 0 983 0 0 0 0 983 0 0 0 0 0 0 0 0 0 0 0 0 0 0 0 0 0 0 0 0 0 0 0 0 0 921 0 0 580 0 0 0 0 0 0 0 0 0 0 0 0 0 0 0 0 0 0 0 0 0 0 0 0 948 0 0 0 0 0 0 0 0 0 0 496 956 0 0 0 0 0 0 0 0 0 948 0 0 0 0 0 0 0 699 0 0 0 0 0 0 0 0 0 0 0 0 0 0 0 0 0 0 0 0 0 995 0 573 0 0 0 0 0 0 0 0 0 0 0 0 0 0 0 0 546 0 0 0 0 0 432 0 0 0 0 0 0 0 805 546 681 0 0 0 0 0 0 968 0 0 0 0 0 0 0 0 0 0 0 0 0 0 0 0 0 0 0 801 0 0 0 0 0 0 0 0 0 0 0 0 0 0 0 0 0 0 0 0 0 0 0 0 0 0 0 0 0 0 0 0 0 0 0 0 0 584 0 0 0 0 0 0 972 0 0 0 0 0 0 0 0 799 0 0 846 0 0 0 0 0 0 0 0 0 0 0 0 0 0 0 532 0 0 0 0 0 0 0 0 0 0 0 0 0 0 0 0 885 0 0 0 964 0 0 0 0 0 0 0 0 0 0 0 0 0 0 0 0 0 0 0 577 0 0 0 0 983 0 0 0 0 0 0 0 0 0 0 0 0 0 0 0 0 0 0 0 0 0 0 0 0 0 0 0 0 0 0 0 0 0 0 0 0 0 0 0 0 0 0 0 983 0 0 411 0 455 0 917 0 0 0 0 0 0 0 0 0 0 0 732 0 0 0 976 0 0 0 0 0 0 0 0 0 0 0 0 0 0 0 554 0 0 0 0 987 0 0 0 0 0 0 0 0 0 0 0 0 0 0 0 0 0 0 0 0 0 0 0 0 0 0 0 0 0 0 0 0 0 0 0 0 0 0 0 0 0 0 394 0 0 0 0 0 0 0 0 0 631 0 0 0 0 0 0 0 871 0 0 0 0 0 0 0 0 0 0 0 0 983 0 0 0 0 0 0 0 0 602 0 0 0 0 0 0 0 0 0 838 0 0 0 0 0 0 0 0 0 0 0 0 0 0 0 0 0 0 0 0 0 0 0 0 0 0 0 0 0 0 0 0 0 0 0 0 0 0 0 0 0 0 0 0 0 639 0 0 0 763 0 0 0 0 0 0 0 0 0 0 0 0 0 0 0 0 0 0 0 0 0 0 0 0 0 0 0 0 0 0 0 0 0 0 0 0 0 0 0 0 0 0 0 0 0 0 0 0 0 0 0 0 0 0 0 0 0 0 0 0 0 0 0 0 0 910 0 0 0 0 0 0 0 0 0 0 0 0 0 0 0 0 0 0 0 0 0 0 384 0 0 0 0 0 0 0 0 0 0 0 0 0 0 0 898 0 0 0 0 558 0 0 0 0 0 0 0 0 0 0 0 0 0 0 0 773 0 0 0 0 0 0 0 0 0 0 0 0 0 0 0 0 0 0 0 0 0 0 0 0 615 0 0 0 0 0 585 0 0 0 0 0 0 0 0 0 0 0 0 0 0 0 0 0 0 0 0 0 0 433 0 0 0 0 0 0 0 0 0 0 0 0 0 0 0 0 0 0 0 0 0 0 0 0 0 0 0 0 0 0 0 0 0 0 0 0 0 0 983 0 0 0 0 0 434 0 795 0 0 766 0 0 0 0 0 0 0 0 0 0 0 991 0 0 0 0 0 786 0 0 0 0 0 976 0 0 0 548 0 0 0 838 0 0 0 0 0 0 0 0 0 0 0 0 0 0 0 0 0 0 0 460 0 0 0 0 0 0 0 0 0 0 0 0 0 0 0 0 0 0 0 0 0 0 524 0 0 0 0 0 0 0 0 0 0 0 983 0 0 0 0 0 0 0 0 0 0 0 0 0 0 0 0 0 747 0 407 0 0 937 987 0 0 0 0 0 0 0 0 0 0 0 0 0 0 0 0 0 0 0 0 0 0 976 0 824 0 0 0 0 0 0 0 0 0 0 676 0 0 556 0 0 0 0 0 0 0 0 0 0 0 0 0 0 0 555 0 0 0 0 0 991 987 0 0 0 0 733 0 0 0 0 0 851 0 0 0 0 0 0 0 0 0 0 917 0 0 0 0 0 0 0 0 980 0 0 0 0 980 0 0 0 905 0 0 0 0 0 0 0 0 0 0 0 0 0 0 0 0 0 0 0 0 0 0 0 0 0 0 438 0 0 0 0 0 0 0 0 0 0 0 0 0 976 980 0 0 0 0 0 0 0 0 983 0 0 983 0 0 0 0 0 0 0 0 0 0 439 0 0 0 0 0 0 0 712 0 0 0 0 0 0 0 0 0 0 0 477 0 983 0 0 0 0 0 0 0 0 0 0 0 0 0 0 0 0 0 0 0 0 0 0 402 0 0 0 0 0 0 0 0 976 0 0 0 0 0 0 0 0 0 0 0 0 851 627 0 0 0 0 0 0 0 0 0 0 0 0 0 0 0 0 552 0 0 0 0 0 840 0 0 0 0 0 991 0 0 0 0 0 991 0 0 0 0 0 0 0 0 0 0 0 0 0 0 0 0 0 0 0 0 0 0 0 0 0 0 0 0 0 388 0 0 0 0 0 797 0 0 0 0 0 0 0 0 0 0 470 0 0 0 885 0 0 0 0 0 0 0 0 0 0 0 0 0 0 0 0 0 0 0 0 0 0 0 0 0 0 0 0 0 0 0 0 0 983 0 0 0 0 0 0 0 0 0 0 0 0 0 0 0 0 498 0 0 0 0 0 701 0 0 0 0 0 0 0 0 0 0 0 0 0 0 759 554 0 0 0 0 784 0 0 0 0 0 0 0 0 0 0 0 0 976 0 0 0 0 0 0 976 933 0 0 0 0 0 0 0 0 0 0 0 0 0 0 0 0 0 0 0 0 0 0 0 0 0 0 0 0 0 0 0 0 0 0 0 0 0 0 0 0 0 0 0 0 0 0 0 0 0 0 0 976 0 0 0 0 0 0 0 0 0 0 683 0 0 0 0 0 0 0 0 0 0 995 0 0 0 0 0 0 0 0 0 809 0 0 0 897 0 0 0 0 0 0 0 0 0 0 0 0 0 0 0 0 0 0 0 0 0 0 0 0 0 891 0 0 0 0 0 0 0 0 980 0 0 0 0 0 0 0 0 0 0 0 0 0 0 0 0 0 0 0 0 0 0 0 0 0 0 0 0 0 0 0 0 976 0 0 0 0 0 0 0 0 0 0 0 0 521 403 0 0 0 0 0 0 0 0 0 0 0 0 0 0 0 0 0 0 0 0 0 0 0 0 0 0 0 0 0 0 0 0 0 0 0 0 0 0 0 0 0 0 0 0 0 0 0 0 0 0 0 0 0 0 0 0 0 0 0 0 0 0 0 0 0 0 0 0 0 0 0 0 0 0 0 0 0 0 0 0 983 0 0 0 0 0 0 983 0 0 0 0 0 0 0 0 0 0 0 0 0 0 960 0 0 0 796 0 0 0 0 0 0 0 0 0 0 987 0 650 0 0 0 0 0 976 0 0 0 0 0 0 0 0 0 0 0 0 0 0 662 0 991 0 0 0 0 0 0 0 0 0 0 0 0 0 0 0 0 0 0 0 0 0 0 0 0 0 589 0 0 0 983 759 535 0 0 0 0 0 0 0 0 0 0 0 0 0 0 0 0 0 0 0 0 0 0 0 0 0 0 0 0 0 0 0 0 0 0 0 0 0 0 0 0 0 0 999 0 0 0 0 0 0 0 0 0 0 808 0 0 0 0 0 0 0 627 0 0 0 0 0 0 0 0 995 0 839 0 0 0 866 0 0 0 0 0 0 0 0 0 0 0 0 0 0 0 0 0 0 0 0 0 0 0 0 0 0 846 0 0 0 769 0 940 0 0 0 0 0 0 0 0 0 0 649 0 0 749 0 0 0 0 0 0 0 0 0 0 0 0 0 0 983 0 0 0 0 0 446 0 0 0 0 0 0 515 0 0 0 0 0 0 0 0 0 0 0 0 0 0 0 0 0 0 0 556 0 0 976 0 0 0 0 0 0 0 0 0 0 0 0 0 0 0 0 0 0 0 0 0 0 0 0 0 945 0 0 0 0 893 0 0 0 0 0 0 0 0 0 0 0 0 501 0 0 0 0 0 0 0 999 0 0 0 0 0 0 0 0 995 0 0 0 983 0 0 0 0 0 0 0 0 0 0 0 0 0 0 0 0 0 0 0 0 886 0 0 0 0 0 0 0 0 0 0 0 0 991 0 0 0 0 944 0 0 805 0 0 0 0 0 0 0 0 0 0 393 0 0 0 0 0 0 0 0 0 0 0 0 0 0 0 0 0 0 0 0 0 0 0 0 0 0 0 0 0 0 0 0 0 0 0 0 0 534 0 717 0 0 0 0 0 0 0 0 0 0 0 0 0 0 0 0 0 0 0 0 0 0 0 0 0 0 0 0 0 0 0 0 0 0 0 0 0 0 0 0 0 0 0 0 0 0 0 0 827 0 0 0 0 0 0 0 0 0 0 0 0 0 0 0 0 0 914 0 0 0 0 688 0 0 0 0 0 0 0 0 0 976 0 0 0 0 0 501 661 0 0 0 0 0 0 0 0 0 0 0 0 0 532 0 0 0 0 0 0 0 0 0 0 0 0 0 0 0 0 0 0 0 0 0 0 0 0 0 0 0 0 0 0 0 0 0 0 0 0 0 0 0 0 0 404 0 937 0 976 0 0 0 0 0 0 0 0 0 0 0 0 0 0 0 0 0 0 0 0 0 726 0 661 0 0 0 0 0 0 0 0 0 669 0 0 0 0 976 0 995 0 0 0 0 0 0 0 0 0 0 0 0 991 0 0 0 0 0 0 0 0 976 0 0 0 0 0 0 0 0 0 0 0 0 0 0 0 0 0 0 0 0 0 0 0 612 0 0 0 0 0 0 0 0 0 0 0 0 0 0 0 0 0 0 0 0 0 0 0 659 956 0 0 0 0 0 0 0 0 0 0 0 0 0 0 0 0 0 0 0 987 0 0 0 0 0 983 0 0 0 0 0 0 0 0 0 0 0 0 0 583 0 0 0 0 0 0 0 0 0 0 0 0 0 0 528 0 0 0 0 0 0 0 0 0 0 0 0 0 0 0 0 0 0 0 0 0 0 0 0 0 0 0 0 0 0 0 0 0 0 987 0 0 0 0 0 0 748 0 0 0 0 0 0 0 0 940 0 0 0 0 0 0 0 0 0 0 0 0 0 0 0 607 0 0 0 0 0 0 0 0 0 0 0 0 587 0 0 0 0 0 0 0 0 0 0 0 0 0 0 0 0 0 0 0 976 0 0 0 0 0 0 0 0 0 0 0 0 0 0 0 0 0 0 999 0 0 0 0 968 0 0 0 0 0 0 647 723 0 0 0 0 0 983 0 0 0 0 0 0 0 0 0 0 0 0 0 0 0 0 0 0 772 0 894 0 0 0 0 0 0 0 983 0 0 0 684 0 0 0 719 0 0 0 890 816 0 501 0 0 983 0 0 0 0 0 0 0 0 471 0 0 0 0 0 562 0 463 505 324 0 0 0 0 0 0 0 0 0 0 0 0 0 0 0 0 0 0 0 0 0 0 995 0 921 0 0 0 0 0 0 0 0 0 685 0 0 0 0 0 0 0 0 0 0 0 0 0 0 0 0 0 0 0 0 0 0 0 0 0 0 0 0 0 0 0 0 0 0 0 0 0 0 0 0 0 689 0 0 0 0 0 0 0 0 0 879 0 0 0 401 0 0 0 995 0 0 0 0 0 0 0 0 0 0 0 0 0 0 0 0 635 0 327 0 0 0 0 0 0 498 511 0 0 0 0 0 0 0 0 0 0 0 983 0 980 592 0 0 0 0 0 0 0 0 0 0 0 0 0 0 0 0 0 0 0 0 0 0 0 0 0 0 0 0 0 0 0 0 0 0 0 498 0 0 0 0 0 0 0 0 0 0 0 0 0 0 0 0 0 866 0 0 0 0 0 662 0 0 691 987 0 0 0 0 948 0 991 0 0 0 0 0 0 0 983 999 0 0 0 0 0 624 0 0 0 0 0 0 0 0 0 0 0 0 0 0 0 901 976 0 0 0 0 0 0 0 0 0 0 0 0 0 0 0 878 0 0 0 0 0 0 0 0 669 884 0 0 0 0 0 0 0 0 0 0 0 0 0 0 0 0 0 0 0 0 0 0 0 0 0 0 0 0 0 0 0 0 0 0 0 0 0 0 805 0 0 0 0 0 815 0 0 0 0 0 0 0 0 0 976 0 0 0 0 0 0 0 0 0 0 964 0 0 0 0 0 0 0 0 0 0 0 0 0 0 991 0 0 960 0 411 0 0 0 0 0 0 0 0 0 589 0 0 0 0 0 0 0 563 0 0 0 0 0 999 0 0 0 0 991 0 0 0 0 0 0 0 0 0 0 0 0 0 0 0 0 0 0 0 0 0 0 0 0 0 0 0 0 0 0 0 0 0 578 0 0 0 0 0 0 0 0 0 0 0 0 0 0 0 0 0 898 0 0 0 0 0 0 0 976 0 0 0 0 0 983 0 0 0 0 0 0 0 0 0 0 991 0 0 991 0 0 0 0 0 0 0 0 0 0 987 0 0 0 0 0 0 0 0 0 0 0 0 0 0 0 0 0 0 0 0 0 0 659 0 0 0 0 0 0 0 0 0 0 0 0 0 0 0 0 0 0 980 0 0 0 0 991 0 0 0 0 0 0 0 0 0 0 0 0 0 0 0 0 0 0 0 0 0 0 0 0 0 0 0 0 0 0 0 0 0 0 0 0 0 0 983 0 0 0 0 0 0 0 0 0 0 0 0 0 0 0 0 0 0 0 0 0 0 0 0 0 0 0 987 0 525 725 0 0 987 0 0 0 0 0 0 0 0 0 0 0 0 0 0 0 0 0 0 983 0 0 0 0 0 945 0 0 0 0 0 0 0 0 0 0 0 0 0 0 0 509 0 0 0 0 0 843 682 0 0 0 0 0
1 0 0 0 0 0 0 0 0 0 0 0 631 0 0 995 987 0 0 0 991 0 0 0 0 0 983 0 0 0 0 0 0 0 0 0 0 0 0 995 0 0 0 0 909 0 0 0 0 0 821 0 0 0 0 0 0 804 0 0 0 0 0 0 0 0 0 991 0 0 0 0 0 0 0 0 0 991 980 0 987 991 0 0 0 0 0 0 0 0 0 0 0 0 0 0 0 941 0 0 0 0 0 0 0 995 0 648 0 0 991 0 0 0 0 995 0 0 0 0 0 0 0 0 0 0 0 0 0 0 0 0 0 0 0 0 0 0 0 0 0 999 0 976 0 0 0 0 0 0 0 0 0 0 964 0 0 0 0 0 0 0 0 0 929 0 0 0 0 0 0 0 0 0 0 0 0 0 0 0 0 0 0 0 0 0 0 0 0 532 0 823 0 0 0 0 0 0 0 0 0 0 0 671 0 0 0 0 0 0 585 0 0 632 0 0 0 0 0 652 0 0 0 0 0 0 0 0 0 0 0 0 0 0 0 0 0 0 0 0 995 0 991 0 0 0 0 0 0 0 991 0 0 0 0 0 0 0 0 507 0 0 632 0 0 980 987 0 0 0 0 976 0 0 624 0 0 749 0 0 0 0 764 0 0 0 0 0 0 0 0 0 0 588 0 0 0 0 0 0 0 0 0 0 0 0 0 0 0 991 991 0 0 991 991 0 784 968 0 0 0 0 0 0 0 995 933 0 0 0 0 0 0 0 784 991 0 0 0 0 0 0 0 0 0 0 682 0 827 995 0 0 0 0 0 761 0 0 0 0 0 0 0 624 0 0 991 0 0 0 0 0 0 757 0 0 0 0 0 0 0 0 0 0 0 0 576 0 0 0 0 0 0 0 0 991 674 0 0 0 0 0 0 0 0 0 0 0 0 0 0 0 0 0 0 0 0 0 0 0 622 0 0 0 0 991 0 0 0 0 0 0 0 0 0 0 0 0 0 0 0 0 0 821 0 0 0 0 0 0 0 0 0 0 0 0 0 0 0 0 0 0 995 0 0 0 0 0 0 0 0 0 0 0 0 991 0 777 0 0 0 0 0 0 0 0 956 991 0 0 0 0 0 0 0 0 0 0 991 0 0 0 0 995 991 0 0 987 0 0 0 0 0 682 674 0 0 0 843 995 0 840 0 0 0 0 0 0 0 0 0 499 542 0 0 0 0 0 0 0 0 0 0 0 0 0 0 0 0 0 0 0 0 0 995 0 0 0 0 499 0 671 0 0 843 0 0 991 0 0 995 0 991 0 0 0 0 0 0 516 0 0 0 0 0 0 0 995 0 0 0 0 0 841 0 0 0 0 0 0 991 590 0 0 0 995 0 0 0 0 0 0 0 0 0 875 0 0 0 0 0 0 0 0 0 0 0 0 0 0 568 0 0 855 0 0 0 575 804 0 0 0 0 0 667 0 0 0 0 0 634 0 991 0 0 0 0 0 995 0 991 509 0 991 0 0 0 991 0 0 0 0 0 0 995 0 0 0 813 991 0 0 0 0 0 0 0 0 983 0 0 858 0 0 0 0 0 0 0 0 0 0 0 0 968 0 0 999 0 991 0 0 749 0 0 0 0 0 0 995 0 991 584 0 0 991 0 760 0 0 0 496 0 0 0 0 0 0 0 0 0 671 0 0 0 0 514 0 0 0 0 0 0 0 693 0 0 0 648 980 0 0 0 0 0 0 0 0 670 0 0 976 0 0 0 0 0 995 0 766 964 0 0 0 991 0 682 0 0 886 0 0 0 991 0 0 0 0 0 0 0 0 0 0 0 0 0 0 0 855 0 0 0 0 0 0 0 0 991 991 0 0 0 0 0 0 0 0 757 0 0 0 0 0 0 0 0 682 995 0 976 0 0 0 0 0 0 0 0 0 0 0 624 0 909 0 0 0 0 991 0 0 649 0 0 991 0 0 0 0 980 0 0 0 0 0 0 0 979 0 0 0 0 983 0 0 0 0 0 0 0 0 0 0 0 0 0 0 0 0 0 0 0 0 0 0 0 0 843 0 0 0 0 0 0 0 983 0 0 0 0 0 0 0 0 0 0 0 0 0 0 0 0 0 0 0 0 570 0 0 0 0 991 0 0 0 0 0 983 0 0 0 596 653 0 0 0 0 0 0 0 0 0 0 0 0 0 0 0 0 0 0 0 0 0 991 0 0 980 0 0 983 621 0 0 0 0 0 0 0 909 0 0 0 0 0 0 0 0 0 0 0 0 0 0 0 0 0 0 773 0 0 0 501 0 0 0 0 0 0 0 0 0 0 0 0 0 0 991 0 0 0 0 995 0 0 0 0 0 0 0 0 0 0 0 0 0 0 0 0 944 0 0 0 836 0 0 0 0 0 0 0 0 0 0 0 0 0 0 851 0 0 0 0 680 991 0 0 0 0 507 0 987 0 0 0 0 0 0 682 0 0 0 0 0 0 991 0 619 0 499 0 0 0 0 956 0 0 0 0 0 0 0 0 743 0 0 0 0 991 0 0 0 0 0 0 635 0 0 889 863 0 0 987 0 987 0 0 529 279 0 0 0 0 0 0 0 0 811 0 995 0 995 0 0 0 0 0 0 0 0 0 0 801 0 0 0 0 0 0 0 0 0 0 0 0 0 0 0 0 0 0 0 0 807 507 995 0 0 0 0 0 0 0 956 320 0 0 0 0 0 0 632 0 0 0 0 0 0 0 0 0 0 0 0 0 0 0 0 0 0 492 0 0 0 0 0 0 0 0 580 0 903 0 0 0 646 0 0 0 0 995 859 0 0 0 0 0 0 773 0 0 620 0 0 0 991 0 991 0 0 0 0 0 0 0 991 0 0 0 0 0 991 0 0 0 0 0 0 0 0 0 0 0 0 0 0 0 0 346 0 0 0 0 0 0 0 0 0 0 0 0 0 0 0 0 0 0 0 0 750 0 949 0 0 0 0 0 0 921 0 0 0 0 0 0 761 0 0 0 0 0 0 0 0 0 0 491 0 0 737 995 0 0 0 0 0 735 0 0 0 0 0 537 0 0 0 991 0 0 0 0 0 0 0 0 0 0 0 0 0 0 991 0 0 0 0 0 0 0 0 0 0 0 0 0 0 0 0 0 0 0 0 0 0 682 0 0 0 843 0 991 0 0 0 671 0 0 0 682 0 0 0 0 0 507 0 679 0 0 0 0 0 0 761 0 498 0 0 0 650 991 0 0 0 0 0 0 0 0 0 442 0 0 0 983 0 856 0 0 0 0 0 0 0 0 0 0 0 0 0 0 0 0 0 0 592 0 0 0 0 0 0 991 0 0 695 0 0 0 0 0 773 0 0 0 0 0 0 0 0 658 0 0 0 0 0 0 0 0 898 0 0 671 753 0 0 0 0 0 0 0 0 0 0 0 389 0 980 0 0 0 0 0 0 995 999 983 0 0 0 648 0 0 758 0 0 804 0 0 527 0 0 0 0 0 0 0 995 513 0 0 0 0 0 0 0 0 0 0 0 0 0 0 0 0 0 0 991 0 0 0 0 0 964 0 0 0 0 0 0 0 0 0 761 0 983 0 0 0 0 749 589 995 0 0 0 0 0 0 0 0 0 0 0 0 0 0 0 0 0 0 0 0 0 0 0 0 507 0 0 999 995 0 881 0 0 0 0 0 0 983 0 0 0 937 0 0 0 0 0 0 0 0 0 0 784 991 832 0 0 0 0 0 0 878 0 0 0 0 0 0 0 0 0 0 0 0 0 0 0 0 0 0 0 0 960 0 0 0 991 0 0 0 0 0 0 0 0 0 0 505 0 0 0 683 991 0 0 0 0 0 0 0 0 0 0 0 0 995 0 925 0 0 0 0 0 0 0 0 0 0 0 0 0 0 0 0 0 0 0 0 0 0 667 462 0 0 0 983 823 0 987 0 0 0 0 901 0 0 0 499 797 0 991 0 0 0 0 0 0 0 0 0 0 0 0 0 0 0 995 0 0 991 0 0 773 0 0 0 0 0 439 0 925 0 991 0 0 515 0 0 0 0 960 0 0 0 0 0 0 0 0 428 0 0 956 0 0 0 0 0 0 0 0 0 0 0 0 995 0 0 0 0 0 0 0 0 0 976 0 0 0 0 0 0 0 0 0 0 0 0 679 0 0 655 0 0 0 0 0 0 666 0 0 0 983 0 956 468 0 0 0 0 0 0 0 0 0 0 0 0 0 0 0 0 0 0 0 749 0 991 0 0 0 0 0 0 0 0 0 0 0 0 0 0 0 0 0 0 968 0 0 0 835 0 0 0 0 0 0 0 0 0 0 0 0 0 0 0 0 773 0 0 995 0 0 0 0 0 0 0 613 0 0 991 508 995 0 819 0 0 0 0 819 0 297 0 0 991 911 0 0 749 736 566 0 921 0 0 0 267 0 991 0 0 995 991 0 784 0 0 0 0 0 0 0 0 0 0 0 928 983 0 995 0 0 0 0 0 0 0 0 0 0 0 0 0 0 0 980 0 0 0 991 0 0 0 0 667 0 0 0 0 0 0 0 0 773 0 0 0 0 0 0 0 0 0 533 0 0 0 0 0 0 0 0 0 859 0 972 0 0 0 0 0 991 0 0 0 0 0 0 0 572 0 0 995 0 0 0 0 465 613 0 964 0 0 713 0 0 0 0 0 0 0 0 0 682 0 0 0 0 0 0 0 0 0 0 0 0 0 0 0 0 0 0 867 0 0 995 0 0 0 0 0 531 0 0 0 0 550 0 0 0 0 0 0 0 0 0 0 0 0 0 0 507 0 0 0 0 0 0 0 0 591 0 0 0 513 0 0 0 0 0 0 0 0 0 0 991 0 0 991 0 0 0 0 0 0 0 991 0 623 0 0 995 0 0 0 0 0 0 0 0 0 0 0 0 0 0 0 0 0 0 0 0 0 0 0 0 0 0 0 0 0 0 0 578 0 0 0 991 0 0 0 0 0 0 983 0 0 0 995 0 0 635 0 0 0 0 995 0 0 0 0 0 991 509 0 0 0 0 0 0 0 0 0 0 0 0 976 0 0 0 0 0 0 0 0 0 0 0 0 0 0 0 0 0 995 0 0 0 0 0 0 0 0 0 0 0 0 0 0 0 0 0 0 0 909 0 0 0 0 0 0 0 0 492 0 0 0 0 991 0 0 0 0 0 0 0 0 0 0 0 0 995 0 0 0 671 0 497 0 0 991 0 709 0 0 0 0 0 0 0 0 0 0 0 0 626 968 0 0 0 831 0 0 0 679 0 0 0 0 0 0 995 0 0 0 0 0 0 0 0 0 0 0 0 0 878 0 832 0 0 0 0 991 0 0 651 666 0 0 0 0 0 991 0 0 0 0 894 0 0 0 0 0 0 0 0 0 991 0 785 0 0 0 0 0 991 0 995 867 0 0 878 0 0 0 0 566 0 0 0 748 0 983 901 0 0 0 0 0 0 0 0 0 0 0 0 0 0 0 0 696 0 0 995 0 0 0 0 0 507 0 0 0 441 0 0 0 0 0 0 0 991 0 0 0 0 0 0 0 0 0 0 0 0 0 0 0 0 0 0 0 0 0 0 0 0 0 0 0 991 0 0 0 0 995 0 0 0 706 0 0 718 0 0 0 0 0 0 0 0 0 0 0 0 0 0 0 0 0 0 0 0 0 0 0 0 0 0 836 0 0 0 0 0 0 0 0 0 0 0 898 991 0 0 0 0 0 0 797 0 0 0 0 0 0 589 0 0 0 0 0 0 991 589 0 995 0 0 0 0 0 0 0 0 0 0 0 0 0 0 0 0 632 0 0 0 0 0 0 0 0 0 0 0 0 0 991 0 0 0 0 991 0 0 0 0 0 0 0 0 0 0 983 0 0 0 0 0 0 859 0 0 0 0 0 0 0 0 557 0 531 0 0 0 820 991 0 0 635 0 0 0 0 0 0 0 0 0 0 0 0 0 673 0 0 0 0 0 0 995 0 0 0 0 0 0 0 0 0 0 0 0 0 0 0 878 0 0 0 0 0 749 0 991 0 0 0 0 467 0 0 0 0 0 0 0 0 0 0 983 0 0 0 0 0 0 0 859 0 0 0 0 0 0 674 0 0 773 0 0 705 0 0 0 0 0 0 541 0 0 0 0 0 0 0 0 0 0 0 0 0 0 0 0 0 0 0 0 0 0 0 0 0 0 976 0 0 679 0 0 991 0 0 403 0 0 0 0 0 0 0 0 0 0 0 0 0 0 0 0 708 945 0 0 0 527 0 991 0 0 0 0 0 0 0 976 983 0 523 0 0 0 0 0 976 0 0 0 0 0 0 0 413 0 0 0 980 0 0 0 784 0 0 0 0 0 995 0 0 0 0 0 0 0 0 874 0 0 0 0 0 0 0 0 0 0 0 0 0 0 0 991 0 0 995 0 0 0 529 0 0 0 991 0 0 0 0 0 0 0 0 0 0 0 0 991 0 0 991 0 0 0 0 0 505 0 898 0 976 0 0 0 0 529 773 0 0 0 501 0 0 0 0 980 0 0 0 0 0 0 878 518 0 0 0 0 0 0 0 0 0 0 0 886 0 0 0 0 0 0 0 0 0 0 0 0 0 0 0 0 0 0 0 0 0 0 0 0 0 0 0 0 0 0 0 0 0 0 0 0 0 0 0 0 0 0 0 688 0 909 757 0 0 0 0 0 0 0 0 0 0 0 0 679 0 960 0 0 0 995 0 768 0 0 429 302 0 0 0 0 0 0 995 0 0 252 0 0 0 909 0 0 0 0 0 730 0 991 0 0 0 0 0 944 0 0 0 0 0 0 0 0 0 932 0 0 0 0 0 0 0 991 980 0 0 0 0 0 983 0 983 0 0 0 0 0 0 0 0 0 0 0 0 952 599 0 0 0 0 0 0 0 0 0 0 0 0 0 0 0 995 0 0 0 0 630 0 0 0 995 995 0 983 0 0 0 0 0 0 0 0 0 0 0 0 0 0 0 991 0 0 0 667 0 0 0 0 0 0 0 0 0 0 0 0 702 0 0 847 0 0 991 0 0 0 0 828 0 697 0 0 909 854 0 0 0 0 0 0 0 991 792 0 0 867 467 773 0 0 995 0 0 0 0 0 0 0 991 0 0 0 925 0 0 0 0 0 0 0 0 0 0 0 842 0 0 0 0 0 0 0 0 762 0 0 0 0 995 983 0 0 0 991 995 0 0 0 0 976 0 0 0 0 0 983 0 0 983 0 0 0 0 0 0 0 980 0 0 0 0 0 0 0 0 0 0 776 0 0 0 0 0 0 0 991 995 433 0 0 0 995 976 0 0 0 556 0 886 0 956 0 0 0 0 749 0 556 0 481 0 0 0 0 0 0 0 661 0 0 0 0 0 0 0 0 820 0 0 0 0 0 0 0 0 0 0 0 0 0 0 0 0 0 0 0 0 0 995 0 0 0 0 0 0 0 0 0 983 0 0 0 0 0 0 0 0 964 0 0 0 0 0 0 0 0 0 898 0 0 0 0 0 991 0 0 0 0 0 0 0 0 0 0 995 0 0 0 0 0 710 0 0 0 0 0 0 0 0 0 0 0 995 875 0 0 0 0 0 0 968 632 0 0 532 0 0 0 0 0 0 0 0 0 0 0 0 0 0 0 0 0 0 0 0 0 0 816 0 0 0 0 983 0 0 0 0 0 0 0 0 0 0 0 585 0 0 0 0 0 0 749 0 0 0 0 987 0 0 0 991 0 0 0 0 0 0 991 0 0 0 740 0 995 0 0 0 0 0 906 909 956 0 991 0 829 0 0 0 0 0 0 679 473 0 0 976 784 0 0 0 0 964 0 0 0 0 839 0 0 0 0 0 925 0 0 0 0 0 0 0 0 0 0 0 0 0 590 0 0 0 0 0 0 0 0 679 0 0 0 0 0 785 0 0 0 0 0 0 0 0 0 0 0 0 0 0 880 0 0 0 0 0 0 0 0 0 548 0 0 0 0 0 0 0 0 0 0 0 0 0 0 826 0 0 0 0 466 0 0 0 0 0 0 866 0 0 399 0 0 0 0 0 0 0 0 0 0 0 0 0 0 0 0 0 835 0 0 0 0 792 0 0 0 0 0 0 0 0 0 0 0 627 0 0 0 632 0 0 0 0 0 0 0 0 878 0 0 0 595 991 0 0 0 0 0 0 0 0 0 0 0 0 0 0 624 0 0 0 757 0 0 0 0 0 0 0 991 0 0 0 0 0 0 0 0 785 0 0 0 0 0 0 0 0 0 991 995 0 0 0 0 0 0 0 0 0 0 770 0 995 0 0 0 0 0 0 0 0 991 0 0 0 0 0 0 0 0 0 0 0 0 0 0 995 0 0 0 0 0 0 0 0 815 0 0 0 0 0 0 0 991 0 0 0 0 0 0 0 0 0 0 0 0 995 0 983 0 609 0 0 0 0 0 767 0 0 0 0 0 0 0 0 749 0 0 0 0 0 0 0 0 0 0 0 0 0 0 0 0 899 925 360 0 0 0 0 945 0 0 0 0 0 980 0 0 0 0 991 699 909 0 0 0 0 0 758 0 507 0 0 983 0 0 0 0 0 0 0 0 0 0 0 0 991 0 0 0 991 272 0 0 0 0 0 0 0 0 960 0 0 0 0 0 0 0 0 987 0 0 0 991 995 0 0 0 0 0 0 0 0 0 0 0 0 0 0 0 0 991 815 0 0 0 0 0 507 0 0 0 0 991 0 0 0 0 0 0 0 0 995 0 991 0 0 0 0 995 0 0 0 0 0 0 991 544 0 0 0 459 0 0 0 0 679 816 0 0 0 0 0 0 0 0 0 968 0 0 0 0 0 0 991 915 0 0 0 0 0 0 0 987 0 0 0 0 0 0 0 0 0 0 0 0 0 0 0 0 0 0 0 0 0 0 632 995 0 0 0 0 0 0 0 0 0 0 0 0 0 0 0 0 0 0 991 0 0 761 769 0 0 0 0 0 0 980 848 0 0 0 913 0 0 0 776 0 0 0 0 0 0 0 0 0 0 0 0 0 0 0 0 0 0 0 0 0 0 0 0 0 0 0 0 0 995 0 0 0 0 0 0 730 0 0 0 0 0 0 0 0 0 0 0 0 987 0 0 0 0 0 0 0 0 0 980 0 0 0 0 0 0 0 0 0 0 0 983 0 0 0 0 0 0 0 0 0 0 0 0 0 0 0 0 0 0 0 0 0 0 0 991 991 976 0 0 0 0 0 0 618 0 0 0 0 956 0 0 0 0 0 0 0 0 905 0 0 626 0 0 0 991 0 0 0 991 0 0 0 0 0 0 0 0 0 0 0 0 0 0 0 0 0 0 784 0 0 0 0 0 0 995 326 0 0 0 991 0 0 0 0 0 0 0 0 0 0 0 0 499 0 0 0 0 0 0 0 0 0 0 0 0 0 0 0 0 0 0 0 840 0 0 995 0 702 0 0 0 0 0 0 0 0 991 0 0 0 0 0 0 0 0 0 0 0 501 0 0 0 0 0 0 995 0 0 0 0 0 909 0 0 0 925 0 0 0 0 0 0 0 0 0 0 752 0 0 0 0 0 0 0 0 0 0 0 999 0 0 0 0 0 0 0 0 0 995 0 0 976 0 0 991 0 0 0 0 0 0 0 0 0 0 0 0 0 0 568 0 0 0 691 0 0 0 0 607 0 0 0 991 0 0 0 0 0 682 0 0 0 0 0 0 742 991 0 0 0 0 0 0 991 0 0 0 0 0 0 983 922 0 0 0 0 631 0 0 0 0 0 0 0 0 0 0 0 0 0 0 0 0 0 995 0 0 0 0 0 0 0 0 0 0 0 0 0 0 0 0 0 0 0 0 0 0 0 995 0 968 0 0 987 346 0 0 0 0 0 0 0 0 0 0 0 0 0 0 991 0 0 0 0 0 0 0 0 499 0 0 0 0 0 0 0 0 784 671 0 0 0 0 0 0 0 0 0 632 0 761 0 0 0 995 0 0 0 0 0 0 0 0 0 509 0 991 0 566 0 0 0 0 0 0 0 0 0 0 0 0 0 0 0 0 991 0 995 0 0 0 952 0 0 0 0 0 0 0 0 851 0 0 991 976 0 0 0 0 843 0 0 0 0 0 0 0 0 0 0 632 0 889 648 0 0 0 0 0 0 0 0 0 976 0 0 0 0 0 0 0 0 0 613 0 537 0 0 0 0 0 0 0 0 0 0 0 0 0 0 0 0 0 0 0 0 0 0 991 0 0 0 995 0 0 0 0 739 459 0 0 0 0 0 0 0 0 0 0 0 0 0 0 983 0 0 0 0 0 0 991 0 956 0 0 0 0 607 956 0 0 0 0 0 0 905 0 0 991 0 0 0 0 0 0 0 0 0 909 0 0 995 0 654 0 0 773 499 0 0 0 0 0 878 0 0 0 0 0 0 0 0 0 901 438 0 851 0 0 0 0 773 0 0 0 0 0 0 682 0 0 0 0 0 0 0 0 630 832 0 0 0 0 507 0 0 0 0 0 0 0 0 909 0 0 757 0 0 0 956 0 0 0 0 0 0 0 0 784 0 0 0 0 0 983 0 0 0 0 0 0 0 0 0 0 0 0 0 0 0 800 0 0 0 0 577 0 396 680 0 0 0 0 0 0 742 0 0 0 0 0 0 0 0 0 0 980 0 0 976 0 0 0 0 0 0 0 0 0 0 0 0 0 0 804 0 0 0 0 0 0 0 0 0 0 0 0 991 0 0 0 0 0 878 0 0 0 0 0 0 995 0 0 0 0 0 0 0 0 0 0 0 0 0 0 494 0 0 0 0 757 0 0 0 0 0 0 0 0 0 991 991 983 0 0 0 0 0 0 0 0 0 536 0 991 0 0 0 0 909 0 0 0 0 0 991 0 0 421 0 0 0 0 0 0 995 0 901 0 0 0 0 679 648 0 0 0 0 0 0 995 0 0 0 0 0 0 0 0 0 0 991 0 0 0 0 0 0 0 0 991 0 0 0 0 0 0 0 0 991 0 851 0 0 0 0 773 0 0 0 0 0 0 0 0 0 0 0 0 0 0 0 0 0 0 0 0 0 0 0 0 0 0 0 0 0 0 0 0 0 995 0 0 0 0 995 0 995 0 0 0 914 0 0 0 0 991 0 0 0 991 0 0 0 0 0 0 391 980 0 0 0 0 0 0 0 0 787 0 0 0 0 0 0 0 0 968 901 0 0 995 0 0 0 0 0 0 0 0 0 0 0 0 0 0 0 0 0 0 504 0
1 590 0 0 0 0 0 0 0 0 0 0 0 0 0 870 0 0 0 0 0 0 0 0 0 987 0 0 0 0 0 0 0 0 0 0 0 879 0 0 0 0 862 0 0 0 0 0 0 0 546 0 0 0 0 0 0 983 0 744 0 0 736 0 0 0 0 0 0 496 0 0 0 0 0 0 0 0 0 0 0 0 0 736 0 0 0 0 0 0 0 0 0 0 0 0 0 0 0 0 0 0 980 0 0 991 0 0 0 0 0 0 0 0 0 991 980 0 0 0 0 987 748 964 0 0 882 0 0 0 0 0 0 0 0 0 0 0 0 0 0 0 0 0 0 0 0 0 0 0 0 0 0 0 0 0 0 0 0 0 0 0 0 0 0 0 0 0 0 0 0 0 980 0 0 0 0 0 0 0 0 987 0 0 0 0 0 0 0 980 0 658 0 666 0 0 0 0 0 0 0 648 0 0 0 0 0 0 0 732 0 0 0 0 0 987 0 0 866 628 0 0 0 0 0 0 0 976 0 0 496 0 0 0 0 0 937 983 0 0 0 0 0 0 0 0 0 0 0 0 0 894 0 0 0 0 0 0 0 0 0 0 0 0 0 983 0 739 0 0 0 976 0 0 0 0 0 0 0 897 0 0 987 0 0 0 991 980 0 0 0 0 0 0 0 0 0 0 0 976 0 0 987 0 937 634 0 972 0 0 0 0 0 976 0 0 0 980 0 983 0 0 0 0 0 0 0 0 0 736 0 0 0 0 0 0 0 0 610 0 0 0 0 976 490 0 991 0 0 995 610 0 0 0 0 980 0 0 0 0 968 0 0 0 0 0 824 0 0 0 0 0 0 0 0 0 0 0 0 0 0 976 0 0 0 0 0 0 0 0 0 0 0 0 0 0 0 0 0 987 0 0 0 0 781 0 0 0 0 0 980 0 0 0 991 0 0 0 976 945 0 0 0 0 0 0 0 0 684 745 0 0 0 0 0 983 0 0 0 890 650 0 0 570 987 0 0 0 0 0 0 0 700 0 0 0 0 0 0 0 0 0 987 0 0 0 0 0 0 0 0 0 0 0 0 0 0 0 0 0 0 0 0 0 980 0 0 0 0 0 0 0 0 0 0 987 0 0 976 0 0 0 0 0 0 884 0 0 0 917 0 987 0 948 0 879 0 686 0 987 0 0 0 0 0 0 983 705 0 0 0 520 0 0 0 0 0 0 0 0 0 748 0 0 964 0 0 0 0 505 0 0 0 0 0 0 0 0 0 0 0 0 0 999 0 0 0 0 0 0 987 980 0 0 0 0 0 0 0 0 0 0 0 0 0 0 0 827 983 0 0 0 0 0 0 0 0 0 0 0 0 0 0 0 0 0 0 0 0 0 0 708 0 0 0 983 630 0 995 778 0 0 0 0 0 0 0 0 862 0 0 0 0 0 0 0 0 0 0 0 0 0 0 0 0 0 0 980 0 0 0 0 906 0 0 0 0 0 0 0 983 0 0 0 0 0 0 723 0 623 0 0 0 926 0 0 0 0 0 531 0 0 0 0 0 906 991 0 907 893 0 0 0 0 0 0 0 0 0 0 0 0 0 0 0 0 0 0 0 0 0 0 0 0 0 0 0 0 0 995 0 0 813 0 0 0 0 0 0 0 0 0 0 0 0 0 976 0 0 0 0 0 0 0 0 0 0 0 0 0 0 0 0 0 0 0 0 0 0 0 0 0 0 0 0 817 0 0 658 0 0 0 0 0 0 0 0 0 0 0 0 0 0 0 0 0 0 0 0 0 0 0 0 0 0 0 0 0 0 0 0 0 0 0 0 0 980 0 0 0 0 0 0 0 0 0 0 0 821 0 0 0 0 0 0 0 0 0 0 0 987 0 0 929 0 0 0 0 0 0 0 0 0 0 0 0 0 0 0 0 0 0 0 0 0 0 0 0 0 0 0 0 903 658 0 0 0 0 0 0 687 925 976 0 980 719 0 0 0 0 0 0 0 0 0 0 0 0 0 0 0 0 940 0 0 0 0 0 0 0 0 0 0 590 353 0 867 976 0 0 0 976 0 0 0 0 0 0 0 0 0 0 0 0 0 0 495 0 0 0 0 0 0 0 0 0 0 0 0 0 976 0 987 653 0 0 0 0 0 0 0 0 0 0 0 0 0 0 0 0 0 976 0 0 0 0 976 0 0 0 0 0 0 0 0 0 0 0 0 0 0 976 0 0 0 0 0 0 987 0 0 0 0 0 0 0 0 0 0 0 0 0 0 0 0 0 0 0 0 813 0 0 0 0 972 0 0 0 0 0 0 0 0 0 980 0 0 0 980 0 0 0 956 0 0 0 0 0 0 0 0 0 0 937 0 0 0 0 976 0 0 0 0 980 0 0 0 0 0 976 0 0 0 0 0 0 980 0 0 0 980 0 0 0 0 0 0 0 0 0 0 0 0 0 0 0 646 0 0 0 0 0 0 0 0 705 0 0 0 0 0 0 0 0 0 592 0 0 0 980 0 0 0 0 0 0 0 0 0 0 0 0 0 0 0 0 0 0 0 0 534 0 0 953 0 0 0 0 0 0 0 0 0 0 0 0 0 0 0 0 827 0 0 0 0 0 0 0 0 0 0 0 0 0 0 0 0 0 0 0 0 976 0 0 0 0 987 0 0 0 0 0 0 0 987 0 0 0 0 378 0 0 0 0 0 983 0 0 0 0 0 0 980 0 0 0 666 0 0 0 0 0 0 0 0 0 0 0 0 0 987 0 0 0 0 0 0 0 0 0 0 0 0 0 0 0 0 0 0 0 0 991 0 0 0 0 0 0 0 0 0 0 0 0 0 0 0 0 0 0 0 0 0 0 0 0 0 0 0 816 572 0 0 0 0 0 976 0 0 0 0 0 0 0 0 0 658 0 498 991 0 0 0 983 976 0 0 980 0 987 0 0 0 0 0 0 0 0 0 980 0 0 0 0 0 0 0 0 0 991 855 0 0 0 980 0 960 0 0 0 0 0 0 0 0 0 0 0 0 0 0 987 0 0 0 736 475 0 0 0 0 0 0 983 0 0 905 0 0 976 0 0 0 0 0 0 0 0 0 0 0 929 0 0 550 0 0 623 980 0 0 0 949 0 0 0 0 0 0 743 0 0 0 0 884 0 0 0 0 0 0 0 0 0 0 0 501 0 976 0 0 0 0 0 0 0 0 0 0 0 0 0 0 0 980 0 991 0 521 0 0 0 0 976 0 0 0 0 0 781 0 0 0 0 0 0 0 0 0 0 0 0 0 0 0 0 0 0 820 587 0 0 0 0 0 0 0 0 0 0 0 0 941 983 0 0 0 0 0 0 0 0 0 0 0 531 980 999 0 0 0 0 0 976 0 0 0 0 0 0 0 980 0 0 0 0 0 821 0 0 0 0 0 0 0 0 0 0 0 0 727 0 0 0 0 0 0 657 0 0 906 0 0 0 0 879 0 0 0 0 0 0 0 0 0 0 0 980 0 0 0 0 0 0 0 0 0 0 917 0 999 0 0 0 0 0 0 0 820 0 0 0 0 0 0 0 0 0 0 0 0 0 0 0 0 0 983 0 0 0 0 980 0 0 0 0 0 0 0 0 0 0 0 0 0 0 0 0 0 0 0 0 0 0 0 0 0 0 0 0 0 0 987 0 991 0 653 0 0 0 0 0 0 0 0 0 0 0 0 0 0 975 0 0 0 0 0 0 0 0 0 0 0 0 0 980 0 0 0 0 0 0 0 0 0 0 0 0 0 716 0 0 0 0 964 0 983 0 0 0 424 494 0 0 0 0 0 0 0 0 964 983 0 0 0 0 0 980 0 0 980 736 0 0 0 0 0 0 0 987 0 0 0 0 0 0 0 980 0 0 0 0 0 0 0 0 0 0 0 0 0 0 0 0 0 0 541 0 0 0 0 0 836 0 420 0 980 0 0 0 0 716 0 0 0 0 948 0 976 0 0 0 0 980 0 0 0 0 0 0 913 0 0 945 0 0 745 811 823 0 0 0 0 0 0 0 0 0 0 0 0 0 0 0 0 0 999 650 0 879 0 0 0 757 0 0 496 0 0 0 980 0 0 0 0 0 0 0 0 0 0 0 0 980 0 0 0 0 0 0 0 0 0 0 0 0 0 0 0 0 0 0 0 0 0 0 0 0 0 0 0 0 0 0 0 0 0 0 595 0 0 0 0 0 0 0 0 0 0 0 983 0 0 983 0 0 941 0 0 976 0 0 0 0 976 0 0 0 0 0 0 929 0 0 0 0 0 0 0 0 0 0 0 0 0 0 0 972 0 0 0 0 889 832 0 0 980 0 0 0 0 816 0 983 0 0 0 0 0 0 0 0 0 772 0 976 0 0 0 0 0 0 0 0 0 0 0 0 0 0 0 0 807 976 0 0 0 0 0 0 0 0 0 0 976 0 658 0 0 0 0 0 0 0 0 0 0 0 0 0 0 0 0 0 0 0 0 0 705 0 702 0 0 0 0 0 0 0 0 0 0 0 976 0 0 0 0 0 987 650 0 983 0 0 0 0 0 0 813 976 0 0 0 0 0 0 0 0 0 0 0 0 0 498 0 0 0 0 0 0 0 0 0 0 0 875 788 0 0 0 0 0 0 0 658 0 0 0 0 0 0 0 0 0 0 634 0 0 541 980 0 0 991 0 0 0 0 0 0 0 0 570 0 0 0 0 0 0 0 0 0 0 0 0 0 976 0 941 0 0 0 0 0 0 0 0 0 0 0 0 0 0 0 0 0 980 0 0 0 0 0 0 750 0 0 587 0 0 983 0 0 0 0 980 0 0 0 0 0 0 0 0 0 0 0 0 0 0 0 983 983 0 0 0 0 0 0 0 597 0 0 821 0 836 0 0 820 0 980 0 0 0 0 0 983 614 0 0 0 949 0 579 0 0 894 0 0 0 0 0 980 0 0 0 0 0 0 0 0 0 0 0 0 0 0 0 0 0 672 0 0 0 0 0 999 0 991 0 0 980 0 831 0 0 0 0 0 0 0 0 0 987 829 0 0 0 0 0 0 0 0 433 0 0 0 0 0 0 0 0 0 0 0 991 0 0 0 0 0 0 0 0 0 797 0 976 0 0 0 0 0 980 0 0 812 0 0 0 0 0 991 948 0 0 0 0 0 781 0 0 0 0 0 0 0 0 0 0 0 0 0 0 976 0 0 0 987 0 0 0 0 0 0 0 0 983 0 0 0 0 0 0 976 0 0 0 0 552 0 0 784 0 0 0 522 0 0 0 0 0 0 0 980 0 0 0 0 0 0 0 0 0 363 0 0 0 0 0 0 0 729 0 0 0 0 0 0 746 0 0 0 0 0 0 0 0 0 0 976 0 0 0 0 0 0 0 0 0 0 0 0 0 0 0 562 0 0 0 0 0 0 0 0 0 0 0 824 0 0 0 0 0 0 0 0 466 0 0 0 0 0 0 0 0 0 0 0 0 987 0 650 983 0 0 711 0 0 0 991 0 0 0 0 0 0 0 0 0 0 0 650 0 980 0 0 0 0 0 0 0 0 0 0 0 0 0 0 0 0 0 0 0 0 0 0 0 0 0 0 0 0 0 0 0 0 0 976 0 0 670 0 0 0 0 0 0 0 0 0 0 0 0 0 0 0 0 987 0 0 0 0 626 0 0 0 0 0 983 968 0 0 0 0 0 0 840 0 0 0 0 0 0 0 976 0 0 0 0 987 0 0 0 0 0 0 0 0 0 0 0 0 0 0 0 0 0 0 0 0 0 0 0 0 0 0 0 0 0 0 0 0 0 0 980 0 0 0 0 0 0 0 0 0 0 0 0 0 0 0 0 0 0 0 0 0 0 0 0 0 454 0 0 0 0 0 0 0 0 0 0 0 0 0 0 0 0 0 0 0 0 999 0 0 0 0 0 0 0 0 0 0 0 0 0 0 0 0 0 0 0 0 0 0 0 0 0 0 0 0 0 960 0 0 0 987 0 0 0 0 788 894 0 0 0 991 991 906 0 0 658 824 736 0 0 0 0 976 0 0 0 0 0 0 0 0 0 0 0 0 0 0 0 0 0 0 0 0 980 0 0 0 0 976 0 0 0 0 0 0 980 0 0 0 676 999 0 0 0 652 0 0 704 0 625 0 0 0 0 0 759 0 0 0 0 0 0 0 0 0 0 0 0 0 0 0 0 0 0 0 0 0 0 0 0 0 0 0 0 0 0 0 0 0 0 424 0 0 0 0 0 976 0 0 0 0 0 0 0 0 0 544 0 0 813 0 0 0 0 0 980 913 0 0 0 0 0 0 0 0 0 0 0 0 0 991 0 0 983 0 0 632 0 0 0 980 0 0 0 0 0 0 991 0 0 0 0 0 0 0 0 968 0 0 0 708 0 623 0 0 0 937 0 0 0 0 0 0 0 0 0 0 0 0 0 0 0 0 0 0 0 0 592 0 0 0 0 991 0 0 0 0 0 0 0 0 0 0 0 758 0 0 0 0 831 0 0 0 0 0 0 0 0 0 0 0 0 980 0 0 0 0 0 0 0 695 980 0 0 0 0 0 0 0 0 0 0 813 983 0 0 0 0 0 0 980 983 0 976 0 0 0 705 0 0 0 0 0 983 706 741 0 0 0 0 0 0 0 799 0 0 0 976 0 0 0 0 926 0 0 0 0 0 983 0 0 0 0 0 0 0 0 0 0 0 0 0 0 0 0 0 0 991 0 0 987 0 991 0 0 0 0 0 0 0 987 0 911 0 0 0 0 0 0 0 0 0 968 987 0 0 0 0 0 0 0 0 527 0 0 0 0 0 0 0 0 0 0 0 0 991 0 0 0 980 0 0 0 0 0 0 0 0 0 894 0 0 0 0 0 0 0 0 0 0 0 0 0 0 0 0 964 0 976 0 0 991 0 0 0 0 0 0 0 0 0 0 0 0 0 0 0 0 0 0 987 991 744 0 0 0 0 0 0 941 0 0 0 0 0 983 0 0 623 0 0 0 0 0 0 0 0 0 0 0 0 0 0 0 0 0 0 987 0 0 0 0 708 0 0 0 901 0 689 0 976 0 0 0 0 0 0 0 0 0 0 0 0 0 0 0 0 0 0 0 658 0 0 0 0 976 0 0 0 0 0 0 881 0 0 0 0 0 0 623 0 0 0 0 991 0 0 0 0 0 0 0 0 999 0 0 0 0 0 0 0 0 0 0 0 0 0 0 0 0 0 0 834 0 0 540 0 0 0 778 991 0 0 0 0 0 0 0 0 0 0 0 0 0 0 0 0 823 0 658 0 0 0 0 0 0 0 0 0 980 0 0 0 0 0 0 0 0 0 937 0 0 0 0 0 976 0 0 0 795 0 0 0 0 0 0 0 0 0 0 0 0 980 0 0 0 0 0 980 618 0 0 0 0 0 0 0 0 0 0 0 0 0 0 0 0 0 0 0 0 0 0 0 0 0 0 0 0 0 0 650 0 0 0 0 0 0 0 0 0 0 0 0 976 0 0 0 0 0 0 0 0 0 0 821 0 0 823 0 0 0 0 0 0 991 0 0 0 0 0 0 0 0 0 0 0 0 0 0 0 0 0 0 368 0 0 0 0 0 0 0 983 976 0 903 0 0 0 0 0 0 0 0 0 0 490 0 0 736 0 0 0 0 0 0 0 976 0 0 0 0 0 816 0 0 0 0 0 0 0 0 0 0 0 855 0 0 0 0 0 0 0 0 976 0 0 486 0 0 987 0 0 0 0 0 0 0 0 0 0 813 983 987 987 0 0 0 705 0 539 0 0 0 976 0 0 0 0 0 0 0 689 937 0 727 0 0 0 0 0 0 0 0 0 0 0 0 0 0 0 0 0 0 0 713 739 0 0 0 0 0 0 0 0 0 0 0 0 976 0 0 0 0 0 0 0 0 0 0 0 0 0 0 0 0 0 0 0 0 0 0 0 0 0 0 0 0 0 0 0 0 0 519 0 0 0 991 0 0 0 0 0 0 0 0 0 0 983 0 713 739 0 0 0 0 0 0 0 0 0 0 0 0 0 0 0 0 0 0 0 0 0 0 0 0 0 0 0 0 0 0 0 0 581 0 0 0 0 0 0 0 0 0 0 0 0 0 0 624 0 0 0 0 0 0 0 0 0 0 0 0 0 0 0 0 0 983 0 0 0 0 0 0 0 0 0 0 0 0 0 0 0 0 0 623 0 0 0 0 0 0 0 0 0 0 976 894 0 501 0 0 0 0 0 0 0 0 0 0 0 0 0 731 0 0 496 0 987 0 0 0 0 0 0 0 0 886 976 0 0 831 0 980 0 0 0 0 0 0 0 0 0 0 0 0 0 0 496 0 0 0 0 0 0 987 688 0 0 0 0 0 0 0 0 0 0 0 0 0 0 0 0 0 0 0 0 0 0 0 0 0 0 0 0 0 0 0 0 0 0 0 0 0 713 0 0 0 0 0 980 0 0 0 0 0 0 0 976 0 0 0 0 0 0 0 0 495 0 987 0 0 0 0 0 0 0 0 0 0 616 0 0 0 852 0 0 0 0 0 0 0 0 0 0 0 0 0 0 0 0 0 0 980 0 0 0 0 0 0 650 976 0 0 0 0 0 0 690 624 0 0 0 0 0 0 0 0 0 599 980 0 817 980 0 330 0 0 0 517 0 0 0 0 0 824 0 976 0 0 0 0 0 0 0 0 0 0 0 0 0 0 0 0 0 0 716 0 0 987 0 0 0 0 0 0 0 0 0 976 0 991 0 0 0 0 0 0 987 0 0 813 0 0 0 0 0 0 0 0 0 0 0 0 0 0 0 0 0 0 0 0 0 941 983 0 0 0 0 980 0 0 0 0 858 0 501 0 0 0 0 0 0 0 0 976 0 0 0 0 0 592 0 0 976 0 547 0 0 0 0 0 0 0 0 980 905 0 0 376 0 0 0 0 991 0 0 991 0 501 0 0 0 0 0 980 0 0 0 987 0 812 0 0 0 0 0 589 0 0 0 0 0 0 0 0 0 0 0 0 645 0 0 813 0 0 0 0 0 0 980 0 0 0 0 980 0 0 628 0 0 0 0 0 0 0 0 0 0 0 0 0 0 0 0 0 976 0 0 0 0 0 0 0 0 0 0 0 0 0 0 0 0 884 0 0 0 0 0 0 0 787 0 0 0 0 0 0 980 0 0 0 0 0 0 0 0 0 0 821 0 0 781 0 536 0 0 831 821 0 0 0 0 0 0 0 700 0 0 0 0 0 0 0 0 0 0 0 0 0 0 0 0 0 0 0 0 0 0 0 0 0 0 0 0 0 0 0 0 987 0 0 0 0 0 0 0 0 816 0 0 0 0 0 0 0 781 0 675 0 0 0 0 0 991 0 0 0 0 867 0 0 0 0 0 0 0 999 0 0 0 0 0 0 0 0 0 0 0 0 494 0 0 0 0 0 0 0 0 0 0 0 991 0 0 0 0 0 736 0 0 0 0 0 0 0 0 0 0 742 0 491 0 0 0 725 0 0 0 0 0 0 0 0 0 0 813 0 983 0 0 0 0 0 0 0 0 976 0 623 0 0 0 987 0 0 638 0 0 0 0 0 0 0 0 0 983 0 0 0 0 0 0 0 0 987 0 885 991 0 0 991 565 0 0 0 0 0 0 781 0 0 0 0 0 0 0 0 0 790 0 0 0 0 0 0 0 0 0 0 0 0 987 0 0 0 0 0 0 0 735 816 0 976 0 0 0 0 0 0 0 0 0 805 0 0 0 0 0 0 0 0 0 0 0 0 0 0 0 0 0 879 0 0 0 0 0 716 0 0 716 752 0 0 0 0 0 0 0 0 0 0 601 0 0 0 0 0 0 0 0 983 991 0 0 533 0 0 0 0 987 0 0 0 987 0 0 0 0 937 0 291 0 0 0 0 0 0 0 0 0 0 0 0 0 716 0 0 0 578 0 0 0 0 0 0 0 0 0 0 0 0 0 0 0 711 0 0 0 0 0 0 976 0 0 0 665 0 0 0 0 0 0 0 0 0 0 0 0 0 980 0 0 0 976 995 0 784 0 0 0 0 0 0 0 0 0 658 0 0 0 0 991 0 0 0 0 0 0 0 991 0 0 0 0 0 0 0 0 0 0 0 0 0 0 843 0 980 0 0 0 0 0 0 0 0 0 0 0 0 0 0 0 0 0 0 0 0 0 0 0 0 0 0 0 0 0 0 0 0 0 0 0 0 0 0 0 0 0 0 0 0 0 0 0 0 649 0 0 0 980 0 0 0 980 0 0 0 0 0 0 0 0 0 0 0 0 0 987 0 0 0 0 0 0 613 0 0 0 0 0 0 501 0 0 0 0 0 0 0 288 0 0 470 0 0 0 0 0 0 0 0 0 0 0 0 0 0 991 0 0 0 0 752 600 0 0 0 0 0 0 0 0 0 0 0 0 0 0 0 0 0 0 800 0 0 983 0 816 0 0 0 952 0 0 658 0 0 0 0 0 0 0 0 0 0 0 0 0 0 0 0 0 0 0 0 0 0 0 0 987 0 0 0 0 0 0 0 0 0 987 0 0 0 0 0 683 0 0 0 0 0 0 0 0 0 0 0 0 520 0 631 0 0 0 0 0 0 0 0 0 0 0 0 0 0 0 0 0 0 0 952 991 650 0 0 0 0 0 0 0 0 0 0 0 0 0 0 0 0 0 0 0 0 0 0 0 0 0 0 0 0 0 0 0 0 0 0 0 0 0 0 0 0 0 0 0 0 0 0 0 0 599 0 0 0 0 991 0 0 0 0 0 968 0 0 0 991 0 0 0 0 0 0 0 0 0 0 0 0 0 0 0 0 0 0 0 0 0 0 523 0 987 0 0 0 0 0 0 0 0 0 0 639 0 0 0 0 0 976 631 0 472 0 0 0 0 0 983 0 0 0 999 0 0 0 0 999 0 0 0 0 0 0 0 0 0 0 0 0 0 498 0 0 886 0 0 0 0 0 0 0 0 0 0 657 0 481 0 0 0 722 0 0 0 0 0 0 0 0 0 0 0 0 0 0 0 0 0 0 0 987 0 0 0 987 999 0 0 0 0 0 0 0 0 0 0 983 0 0 0 0 0 0 0 0 0 0 0 0 0 991 987 937 717 0 0 0 0 0 0 0 0 821 983 0 987 980 0 0 0 0 0 0 0 983 0 987 0 0 0 0 0 0 0 0 0 0 0 847 0 0 0 0 0 501 0 0 0 0 0 0 0 0 0 983 0 976 0 0 0 991 0 980 0 0 0 0
-1 0 0 0 0 0 0 0 0 0 0 0 0 0 0 987 0 0 612 0 0 761 0 960 0 0 0 0 0 0 0 0 0 0 0 0 0 0 0 987 0 0 767 0 0 0 0 0 0 0 991 0 0 0 976 0 0 0 0 987 0 0 915 0 0 558 494 980 0 0 0 0 0 948 0 0 0 0 980 925 905 704 0 0 0 0 0 0 0 0 0 0 0 0 538 0 0 0 0 0 0 0 452 0 0 991 0 987 0 0 0 980 0 0 0 0 0 0 987 0 0 987 0 0 0 0 0 0 798 0 0 0 0 0 0 0 0 0 0 0 0 983 0 0 0 0 731 0 0 0 0 0 991 0 0 0 0 0 0 0 0 0 0 0 0 0 0 0 0 0 0 0 0 0 0 0 0 0 0 0 622 0 0 0 0 0 838 991 0 987 0 0 929 0 0 0 0 0 0 0 604 561 0 0 0 0 0 0 0 976 0 0 0 0 987 991 0 0 0 902 0 0 0 0 0 0 0 976 0 0 0 0 0 0 0 0 0 0 0 0 0 0 0 0 0 0 0 0 0 0 0 0 0 0 0 0 0 0 0 0 0 0 0 0 0 0 0 0 0 0 0 840 0 750 0 0 0 0 0 991 0 0 987 0 0 0 0 0 0 983 0 839 0 0 0 999 0 0 0 0 0 0 646 0 0 0 0 968 0 980 0 552 0 503 0 0 0 0 0 0 937 0 0 0 0 0 0 0 0 774 0 0 987 0 0 0 0 0 983 0 0 0 0 0 0 0 0 0 620 0 890 0 0 976 0 0 0 980 397 0 0 0 0 0 0 0 0 0 0 0 0 0 0 0 0 0 0 0 0 0 0 0 0 0 991 0 0 0 0 983 0 0 0 0 941 548 987 0 0 0 0 0 0 0 0 0 0 0 0 0 0 0 0 0 0 0 0 0 0 0 0 723 0 0 0 0 0 0 622 0 0 0 0 0 0 0 0 0 0 0 0 0 0 0 0 0 0 0 0 0 0 0 0 0 0 0 0 0 0 0 0 0 0 0 0 0 968 0 0 0 0 0 0 0 0 0 0 567 0 0 0 0 0 0 0 0 0 0 0 0 0 0 0 0 0 0 0 0 704 991 0 0 0 0 0 863 0 0 0 606 0 0 0 991 0 0 0 0 0 999 0 585 0 0 0 0 0 0 0 0 0 0 968 0 0 991 0 976 972 0 0 0 639 0 0 0 0 0 0 0 0 0 0 387 991 0 0 0 0 697 0 980 619 0 0 0 0 0 0 647 0 0 0 0 0 0 0 0 0 887 0 0 0 0 0 0 0 987 0 544 0 0 0 0 0 0 560 0 0 983 0 0 0 0 0 0 0 0 0 0 0 0 0 0 0 669 0 0 0 0 0 0 0 0 0 0 0 0 0 0 0 0 0 976 0 0 0 0 0 0 0 980 0 701 0 0 0 0 0 0 0 0 0 0 0 0 0 0 0 0 980 0 0 0 0 0 0 976 0 925 0 558 0 894 0 0 0 0 0 0 0 976 0 0 0 976 0 0 0 991 0 0 0 498 0 0 0 0 0 0 0 933 0 0 0 0 0 0 0 0 0 0 0 0 0 0 649 0 0 0 0 0 0 0 0 0 0 737 0 0 980 0 0 0 0 0 983 0 0 0 0 0 0 0 0 0 0 0 0 0 0 0 0 0 548 0 0 0 0 0 0 0 0 0 0 976 0 0 0 0 0 0 0 0 0 0 0 0 0 0 887 652 710 612 0 0 0 0 0 0 0 0 610 0 0 0 0 0 0 0 0 0 0 898 0 540 0 0 0 0 0 0 0 0 0 0 0 0 0 0 0 0 0 0 0 0 0 0 0 0 620 0 0 991 0 0 0 987 0 0 0 921 0 0 0 0 0 0 0 0 0 0 0 983 0 0 0 976 0 0 0 796 0 679 0 0 0 0 0 0 0 0 0 0 0 0 0 0 0 0 0 0 0 0 0 0 0 976 0 0 0 0 0 0 980 0 0 0 623 0 0 0 0 0 0 0 0 0 987 0 0 983 0 0 0 0 0 0 0 0 0 0 628 0 0 0 0 0 0 0 0 503 777 0 439 0 0 0 0 0 0 0 0 980 0 0 0 0 0 649 0 0 0 0 0 0 0 793 0 0 0 499 0 0 991 0 980 0 987 0 0 0 0 0 0 0 0 0 0 0 0 0 0 605 0 0 0 0 0 0 0 0 0 0 0 0 0 0 0 0 0 0 0 0 0 0 0 0 0 0 0 0 0 0 0 0 0 0 0 0 0 0 0 0 0 0 0 626 0 0 0 976 0 0 976 0 0 0 0 0 0 0 0 976 0 0 0 0 976 0 0 0 0 0 0 0 0 0 0 0 0 0 0 0 0 0 0 0 0 0 0 0 0 0 0 0 0 0 0 0 0 0 0 0 0 0 0 0 0 987 0 0 0 0 0 0 0 0 0 0 0 0 0 0 0 0 0 0 0 0 0 0 0 0 0 0 0 0 0 0 0 0 0 0 0 0 0 0 0 0 0 0 0 0 0 501 0 0 0 0 0 0 0 0 0 0 623 0 0 0 987 0 0 0 0 0 0 0 0 0 0 0 0 0 0 0 0 0 0 0 0 0 0 0 991 0 784 0 445 0 0 0 0 983 987 0 0 0 856 753 0 0 0 0 0 0 0 0 0 0 0 0 0 0 0 0 0 0 0 0 0 0 0 0 0 0 0 0 0 0 0 0 0 0 0 0 0 0 0 0 0 0 0 0 681 0 0 0 0 374 991 987 609 0 0 0 987 0 948 976 0 0 0 0 0 0 0 0 0 0 0 0 0 0 0 0 0 0 0 0 0 0 0 0 983 0 774 0 980 0 0 0 0 0 0 0 0 0 0 0 0 0 0 0 0 0 0 0 0 0 0 0 0 0 0 0 0 0 0 641 0 0 0 0 0 0 0 0 0 0 983 0 0 0 0 0 282 0 0 0 0 0 0 0 991 0 0 0 0 0 902 0 0 894 0 0 0 0 991 976 0 0 0 0 0 0 0 991 0 941 941 0 0 0 0 0 0 0 0 0 0 0 980 0 773 0 0 662 0 0 0 0 0 983 0 0 0 0 0 0 0 0 788 0 0 0 987 0 0 0 0 0 0 0 0 0 0 0 976 0 730 0 0 0 0 0 0 0 0 631 0 0 0 0 980 0 991 983 0 0 987 0 0 0 0 0 0 0 0 976 0 0 0 0 0 968 0 767 0 0 0 0 0 711 0 0 0 0 0 0 0 0 0 0 0 0 0 0 0 0 0 0 980 0 0 0 498 0 0 0 0 0 980 0 0 890 0 0 0 0 0 0 0 446 0 609 983 0 0 0 748 941 0 0 843 0 0 894 0 0 960 0 0 0 0 0 0 0 0 0 684 0 0 0 0 987 980 0 0 0 0 0 0 976 0 0 0 0 0 0 0 0 0 0 0 0 648 0 0 0 0 0 0 0 0 0 0 0 0 0 0 0 585 0 0 0 0 0 0 0 976 0 0 641 887 0 0 976 0 0 0 0 0 0 0 0 0 0 0 987 0 0 0 0 0 0 999 0 0 558 0 0 0 0 0 0 0 0 0 0 0 0 0 0 0 983 0 0 0 0 0 590 0 0 0 533 0 0 0 0 983 0 0 0 0 0 0 0 0 949 0 905 0 0 0 0 0 0 0 0 0 0 0 0 0 0 0 0 0 0 0 0 0 0 0 0 0 0 0 0 0 0 0 0 0 0 495 0 0 0 980 798 0 0 0 0 0 0 0 0 898 856 0 0 0 991 0 0 0 0 0 980 0 987 0 0 0 0 0 0 0 0 0 0 0 0 0 0 0 623 0 0 0 0 0 0 0 0 0 0 0 652 0 0 0 0 0 0 0 0 0 0 0 0 0 0 0 649 0 0 0 700 719 0 0 0 987 0 0 0 0 987 898 0 0 0 0 0 0 0 0 0 0 0 0 0 0 894 0 0 0 0 0 0 0 0 0 0 889 976 843 0 0 0 0 0 0 0 0 0 0 0 0 991 0 0 0 0 0 0 0 0 0 0 0 0 0 0 0 0 0 0 980 0 0 0 0 0 0 0 0 0 0 0 983 801 0 0 0 0 0 0 0 0 0 0 0 0 0 0 0 0 0 0 0 0 496 0 0 0 0 0 0 0 496 0 0 0 0 0 0 0 0 411 0 0 569 0 866 0 0 0 0 0 646 0 0 0 0 0 0 0 0 0 0 0 0 0 0 0 0 0 0 0 0 0 0 0 0 0 0 0 0 0 987 0 0 0 0 0 0 0 0 0 991 0 0 0 0 0 945 0 0 0 0 0 0 0 0 0 0 0 0 0 0 0 0 0 0 0 0 0 894 0 0 0 0 0 0 0 0 697 0 0 0 0 0 0 0 0 0 0 0 0 0 0 0 0 0 0 0 0 0 0 0 0 0 0 0 0 0 0 0 0 0 0 0 0 0 0 0 0 0 0 0 0 0 0 905 0 0 0 0 0 827 0 0 0 0 0 0 0 0 0 0 612 0 0 987 0 0 0 991 0 0 0 0 0 778 0 983 0 0 0 0 0 0 754 0 0 0 0 0 0 0 0 0 0 0 0 0 0 0 0 0 617 0 0 0 0 0 0 0 0 0 0 0 0 991 0 0 0 0 749 0 0 0 0 0 0 0 0 976 0 0 0 0 0 0 0 0 0 0 0 0 0 980 0 0 0 0 0 0 0 0 0 0 0 0 0 0 0 0 0 0 894 0 0 0 0 0 0 0 945 0 0 0 0 0 0 0 0 0 0 0 0 0 0 0 0 0 0 0 0 885 0 0 0 0 0 0 0 979 0 0 0 983 0 0 0 0 0 976 0 0 0 0 0 0 983 0 991 0 0 0 0 0 0 0 0 894 0 0 0 0 0 0 0 0 0 0 0 0 0 0 0 0 0 0 526 0 0 0 995 878 0 0 0 0 0 0 0 0 0 0 0 0 0 0 0 0 0 0 0 0 0 0 0 0 0 0 0 0 0 0 894 0 0 0 0 0 0 0 527 0 0 0 0 0 991 0 0 0 0 0 0 0 0 0 0 0 0 0 0 0 0 0 0 0 0 0 0 0 0 0 0 0 0 0 0 0 0 0 587 0 0 0 0 0 0 0 0 907 0 0 0 0 0 0 0 0 0 0 0 0 983 0 0 0 0 0 983 0 0 0 0 929 0 0 0 0 897 0 784 798 0 0 0 0 980 0 0 0 0 976 0 0 0 0 0 0 0 0 0 0 0 0 0 0 879 0 0 0 0 0 0 0 0 0 980 0 987 0 0 0 0 0 0 0 0 649 0 328 0 0 0 0 0 0 0 0 0 0 393 0 0 0 0 0 0 0 0 0 980 0 0 0 0 0 0 0 0 0 374 0 0 0 980 0 0 0 0 0 949 0 0 0 0 987 0 0 0 0 0 0 817 0 0 576 0 0 0 0 0 0 0 0 0 0 0 0 0 0 0 0 0 0 0 0 0 0 0 0 0 0 0 0 0 0 0 0 972 0 0 0 0 0 0 0 0 983 0 0 0 0 0 980 0 976 0 976 0 976 0 0 0 0 0 0 0 0 825 0 0 0 0 0 0 0 0 0 0 0 0 0 0 0 0 0 0 0 0 0 0 0 614 0 0 0 0 0 0 0 0 976 999 0 0 0 0 0 0 0 0 0 578 0 0 0 0 0 0 936 0 0 0 0 0 0 0 0 0 0 0 0 0 0 0 0 0 0 0 0 0 987 0 0 0 0 0 0 0 0 0 0 0 0 0 0 0 0 0 0 0 0 0 987 0 0 0 0 980 0 0 0 0 648 0 0 0 0 0 0 0 0 0 682 0 0 0 0 983 0 0 0 0 0 0 0 428 0 0 0 0 0 0 0 0 0 0 0 0 0 0 793 0 0 0 0 991 0 841 627 0 0 0 0 0 983 976 983 0 0 0 0 0 0 0 0 0 0 949 0 0 0 0 0 0 0 0 0 0 0 0 0 0 0 0 0 0 0 0 0 0 0 0 0 0 0 0 0 0 980 0 0 0 0 0 0 0 0 0 0 0 0 0 0 0 0 0 0 0 0 0 0 0 0 0 0 983 0 0 0 0 0 0 0 0 0 0 0 0 0 0 0 902 0 0 0 0 0 0 0 0 0 0 0 0 0 0 0 0 0 0 0 496 0 0 0 0 0 0 0 0 0 0 0 0 0 0 0 0 0 976 980 0 0 0 0 0 0 0 987 0 0 0 0 0 983 0 0 0 0 0 0 0 0 0 862 0 802 0 0 0 866 0 0 0 0 0 0 0 0 0 0 0 0 0 0 0 0 0 0 0 0 0 0 0 0 0 575 0 0 0 0 0 987 0 0 0 0 0 0 0 0 0 0 0 0 0 0 0 0 0 0 0 0 0 0 0 0 0 0 0 0 0 0 0 567 976 0 991 0 976 0 0 0 0 0 641 0 0 0 983 0 0 0 0 0 0 0 0 0 0 0 0 0 0 0 0 0 0 0 0 0 0 0 0 0 0 560 0 0 0 0 0 0 0 0 0 527 0 0 0 0 0 0 0 976 0 0 0 0 0 0 0 980 0 0 0 0 0 0 0 0 0 894 0 0 0 0 0 0 0 0 0 0 983 0 0 0 0 0 0 0 0 0 0 0 0 0 549 652 0 991 0 0 0 0 921 0 0 0 0 0 0 0 0 0 0 0 976 0 987 0 0 0 683 0 0 0 0 0 0 0 0 0 0 945 0 0 929 0 0 0 0 0 0 0 0 0 0 0 0 0 725 0 921 0 0 0 0 0 0 0 498 0 976 0 0 0 0 0 0 0 0 0 0 0 0 894 0 0 0 0 0 0 980 0 0 0 0 0 0 0 0 0 0 925 0 887 0 0 0 0 991 960 496 496 0 0 0 0 980 0 0 0 859 0 0 0 0 0 0 0 0 0 0 0 0 0 0 0 754 0 0 0 580 0 0 983 0 0 0 0 0 0 0 0 0 0 0 0 0 0 0 0 0 0 0 0 0 0 0 0 976 0 0 0 0 0 0 0 0 0 0 0 0 0 0 0 0 676 0 0 0 976 0 0 0 0 0 0 845 0 0 0 0 0 0 0 0 0 0 0 0 0 0 0 0 0 0 991 0 0 0 0 0 0 0 0 0 0 0 0 0 710 0 933 0 0 0 745 0 0 0 563 0 0 0 0 0 980 0 0 0 0 0 0 0 0 987 0 0 0 0 0 905 0 0 987 0 0 0 0 0 0 0 0 983 0 0 0 0 0 0 0 0 0 0 0 0 0 940 0 0 0 0 0 0 0 0 0 0 0 0 0 0 0 0 0 0 0 0 0 0 0 0 0 0 0 0 0 0 991 0 501 0 0 883 0 600 0 0 0 0 0 0 0 0 0 0 0 0 0 0 0 0 0 0 0 0 0 0 0 0 0 0 0 0 0 0 0 0 0 0 0 0 0 0 0 0 0 0 0 0 0 0 0 0 0 0 0 0 983 991 0 0 0 0 0 0 0 0 0 0 0 0 0 0 0 0 0 0 0 0 0 0 0 0 0 0 0 0 0 0 0 0 980 0 606 0 0 0 0 0 0 0 0 0 0 0 0 0 987 0 0 0 0 0 0 0 0 0 0 0 0 0 0 0 561 863 0 0 0 0 0 862 898 0 0 0 625 0 0 0 0 0 0 0 0 569 0 0 941 976 0 987 0 0 0 0 0 0 0 0 0 0 0 987 0 0 0 0 0 0 983 0 0 0 0 0 0 0 0 0 0 0 0 0 0 0 0 0 0 0 0 0 0 0 0 0 0 0 0 937 0 0 0 0 0 0 0 0 0 0 0 0 0 921 0 0 0 0 0 0 0 0 0 0 0 987 0 0 0 0 0 0 0 0 0 0 0 0 0 0 0 0 0 0 0 0 0 0 623 511 0 0 0 0 0 0 0 0 715 0 0 0 0 0 0 0 0 0 0 0 0 0 0 0 0 0 0 0 0 0 797 0 0 0 0 0 0 0 0 999 0 0 0 0 0 0 0 0 0 0 0 0 0 0 991 0 0 0 0 0 0 0 0 0 0 0 0 0 0 0 0 0 0 0 976 0 0 983 0 0 0 0 0 0 0 0 0 0 0 0 0 0 0 0 0 546 0 0 0 0 0 0 937 894 0 0 0 0 0 0 0 0 0 0 0 0 0 0 0 0 0 0 0 0 913 0 0 0 0 0 0 987 0 0 0 0 0 0 987 836 0 0 0 0 0 0 0 0 0 976 0 0 0 0 0 0 0 0 0 0 0 0 0 697 0 0 0 983 0 486 0 0 0 0 629 0 0 983 0 0 0 0 0 0 0 0 0 0 0 0 0 0 0 0 0 0 790 0 0 751 0 0 0 976 0 0 976 0 0 0 0 0 0 0 0 0 0 0 0 0 0 983 0 0 562 0 0 0 0 0 0 0 0 0 0 0 483 845 0 0 0 0 0 0 0 0 0 0 0 0 0 0 0 0 0 980 0 884 0 0 0 0 0 0 0 0 654 0 0 0 0 0 0 0 0 901 0 0 0 0 0 0 0 725 0 0 0 0 0 0 0 0 0 0 0 0 987 0 0 0 991 0 0 0 0 0 0 0 593 0 0 0 0 0 0 0 0 0 0 0 0 0 0 0 0 0 936 0 0 0 0 0 0 0 0 0 586 0 0 0 0 0 0 0 0 991 0 0 894 0 0 0 0 0 0 0 0 0 0 0 0 0 0 0 0 968 0 0 0 0 0 0 0 0 0 0 0 0 0 0 0 886 0 980 0 0 0 0 0 0 0 0 0 0 0 0 0 0 0 327 0 781 0 0 0 0 0 0 0 0 0 0 0 0 0 0 991 0 976 0 0 0 0 0 0 0 0 0 0 0 0 0 704 0 0 976 0 882 0 0 0 0 0 999 634 0 0 0 0 0 0 0 0 968 0 0 0 0 0 0 0 0 991 0 0 0 0 0 0 0 0 0 0 0 0 0 0 0 777 983 0 0 0 0 0 0 0 0 0 0 0 0 0 0 0 0 0 0 0 0 980 0 0 0 0 0 0 0 0 0 0 0 0 0 0 0 0 0 0 0 830 0 0 0 0 0 0 0 0 0 0 0 0 0 0 894 0 0 0 0 0 0 0 991 0 0 0 0 0 0 0 0 0 0 0 0 0 649 0 0 0 0 0 0 0 0 0 952 0 0 0 654 0 340 600 0 0 0 0 0 0 0 0 449 0 0 0 0 0 0 0 0 0 0 440 0 0 0 879 0 0 0 0 0 0 983 0 0 0 0 0 0 0 0 0 0 0 0 0 0 0 0 0 0 0 0 0 0 0 0 832 0 0 0 0 0 0 0 874 0 0 0 0 0 0 0 0 0 0 0 0 0 0 0 0 949 0 0 976 0 0 0 0 0 0 0 0 0 0 0 0 0 705 0 0 0 0 0 999 987 0 0 0 980 0 0 0 987 0 0 0 0 0 0 0 0 0 0 0 0 0 0 0 0 0 0 0 0 706 0 0 0 0 0 0 0 0 0 0 0 0 949 0 0 0 0 0 0 0 0 0 0 0 0 0 0 0 0 0 0 0 0 0 0 0 0 0 0 0 0 0 0 0 987 0 0 704 0 0 991 0 0 0 0 0 0 0 0 0 0 0 0 757 0 0 0 0 0 0 0 0 0 0 0 0 0 0 0 0 0 886 0 0 0 0 0 0 0 0 0 0 0 0 0 0 0 0 0 0 0 0 600 0 0 0 0 0 0 0 0 0 0 0 798 0 0 0 0 0 991 0 0 0 0 0 0 0 0 0 0 0 952 0 0 0 454 0 980 0 983 0 0 0 0 0 0 0 0 987 0 0 0 501 0 0 0 0 0 0 0 0 0 701 0 0 0 0 0 0 0 987 0 0 0 0 0 0 0 0 0 0 0 0 0 0 0 0 0 851 0 0 0 0 0 0 0 0 0 0 0 0 941 0 0 0 0 0 0 0 991 0 501 0 976 0 0 0 0 0 0 0 983 0 0 0 0 0 0 0 0 0 0 0 999 0 653 0 0 0 0 0 0 0 0 0 0 0 0 0 0 0 649 0 0 0 0 0 0 0 0 0 0 0 0 0 0 0 0 0 0 0 0 0 0 0 0 0 0 0 0 0 0 983 0 0 0 0 0 0 0 517 987 983 0 0 0 0 0 0 0 0 0 0 0 0 0 0 764 983 0 0 0 0 0 0 605 0 498 0 0 0 0 976 0 0 0 0 0 0 831 0 0 0 0 0 0 0 0 0 0 896 0 0 0 0 0 0 0 0 0 613 0 0 0 0 0 0 0 0 0 0 697 968 0 0 0 0 0 0 0 0 0 0 0 0 0 0 0 0 0 0 0 0 0 733 0 983 0 0 980 0 0 0 936 0 0 0 0 454 0 0 0 0 0 0 0 0 0 0 987 0 0 0 0 0 0 0 0 0 731 748 0 0 0 0 0 0 0 0 0 0 0 0 0 0 850 0 0 0 0 0 976 0 0 0 0 0 987 0 0 0 0 0 0 0 0 501 0 0 0 0 0 0 0 612 0 0 0 749 0 0 0 0 0 0 0 0 0 0 0 0 0 0 999 0 0 0 0 0 0 0 0 0 0 0 0 0 0 0 0 0 0 0 0 0 0 0 796 0 0 0 0 0 0 991 983 0 0 0 807 0 0 925 0 0 0 0 0 0 0 0 0 0 0 0 0 0 0 0 0 0 0 0 0 0 0 615 882 0 0 0 0 0 0 0 0 867 0 0 0 0 0 0 0 0 0 0 0 0 0 0 0 0 0 0 0 0 932 0 0 0 0 468 0 0 0 0 0 0 0 0 0 0 0 0 0 983 0 0 0 0 0 0 0 0 0 0 611 0 0 0 501 595 0 894 0 0 0 0 0 0 0 0 0 0 0 0 976 0 0 956 0 0 0 0 0 0 0 0 0 0 0 0 0 0 0 0 0 0 0 929 0 0 902 0 0 0 0 0 0 0 0 0 0 0 0 0 0 976 0 921 0 0 0 0 0 0 0 0 709 0 0 0 0 0 0 0 0 987 0 0 583 0 0 0 0 0 0 0 0 0 0 477 0 0 0 0 0 0 0 983 0 0 0 0 0 0 0 0 0 0 0 0 0 0 0 0 0 0 0 0 0 801 0 0 0 0 0 719 0 0 0 0 886 0
-1 0 0 0 0 0 0 0 0 0 0 0 0 0 667 991 991 0 0 0 0 0 0 0 0 0 0 0 0 0 0 0 0 0 0 749 0 0 0 0 0 0 0 0 0 0 0 0 0 0 983 0 0 0 0 0 941 0 0 0 0 0 0 0 0 0 0 0 0 0 0 486 0 0 0 0 0 0 0 0 792 0 928 0 0 0 0 0 976 0 0 0 0 0 718 0 0 0 0 0 0 0 0 0 0 0 0 0 0 0 0 0 0 0 789 0 0 0 0 0 0 874 0 0 0 0 0 0 0 0 0 0 0 0 0 630 0 0 0 0 0 0 0 0 0 0 0 0 0 0 0 0 0 0 0 0 0 0 0 0 0 0 0 776 0 0 0 0 0 0 0 0 0 0 0 0 0 0 0 0 0 0 0 0 0 0 0 0 0 0 0 0 0 0 0 0 0 0 0 0 0 0 983 0 0 0 0 0 0 0 0 0 0 0 0 991 0 0 0 0 0 0 0 498 0 0 0 0 0 0 720 0 0 0 0 0 999 0 0 913 0 0 514 0 0 0 0 0 0 0 0 0 0 0 925 960 0 0 0 0 0 0 0 0 0 0 0 0 0 0 0 548 944 0 0 0 0 0 0 0 0 0 0 0 0 0 0 0 0 0 0 0 0 0 0 0 0 0 0 0 0 929 0 0 0 0 0 0 0 0 0 0 0 0 0 0 0 0 0 0 799 0 0 0 0 0 0 0 0 0 0 0 0 0 0 0 0 0 0 0 0 0 0 983 0 0 0 0 0 874 0 0 0 0 0 0 0 0 0 0 0 999 0 0 0 0 0 0 0 0 0 0 0 0 0 0 0 0 0 0 991 0 0 0 0 0 894 0 0 0 521 0 0 0 0 0 0 995 0 0 0 0 0 0 0 983 0 0 0 0 0 0 0 0 0 0 0 567 0 0 0 0 0 0 0 0 0 0 0 0 0 0 0 0 0 0 0 0 0 0 0 0 0 991 944 0 0 0 675 0 0 0 0 0 0 0 818 0 0 0 0 0 995 0 0 0 0 0 0 0 0 0 0 0 0 0 0 0 0 0 0 0 0 0 536 0 0 0 0 0 0 991 0 0 902 0 0 0 0 0 0 0 0 0 0 0 785 0 0 0 0 0 0 0 0 0 0 0 0 0 0 991 0 0 0 0 0 0 0 0 0 0 0 0 0 0 0 0 0 0 0 0 0 0 0 0 0 0 0 0 0 796 0 0 0 0 0 0 823 0 0 0 0 0 0 0 0 0 0 0 0 0 0 0 649 0 0 0 0 0 0 0 0 0 0 0 0 784 0 0 0 999 0 0 0 0 0 0 906 0 0 0 0 0 0 0 0 0 0 0 0 0 0 0 0 0 0 716 0 0 0 0 0 0 841 0 0 874 0 0 0 0 0 369 0 0 0 0 0 0 0 0 0 0 0 0 0 0 0 0 0 0 0 0 928 0 0 0 0 0 0 0 0 0 0 0 429 0 0 0 0 0 691 0 991 0 0 0 0 651 0 0 0 0 933 0 983 0 0 0 0 0 0 0 0 0 0 0 0 819 0 0 0 0 0 657 0 0 0 0 0 0 515 507 0 0 0 0 0 0 0 0 0 0 0 0 0 909 991 0 0 0 0 0 0 0 0 0 0 0 501 0 0 944 863 0 0 0 0 0 0 0 0 0 777 0 0 0 560 0 544 0 0 0 983 0 979 0 995 0 0 0 968 0 0 0 0 0 0 0 0 0 0 0 0 0 983 0 0 0 0 0 0 0 0 0 0 0 0 0 0 0 0 0 0 0 0 566 0 987 0 0 0 0 0 0 0 0 0 0 0 0 0 0 0 0 0 0 0 0 0 376 0 0 0 0 0 0 0 0 0 0 0 0 0 0 0 0 0 0 0 0 0 0 0 0 0 0 0 0 591 940 0 987 914 0 0 0 0 0 0 0 0 0 0 0 0 0 742 0 0 0 0 0 0 0 0 0 0 0 0 0 0 0 983 535 0 0 0 0 0 0 0 0 945 0 746 0 770 0 0 0 0 0 0 0 0 0 0 0 0 0 0 0 0 0 0 0 0 0 0 0 0 0 0 0 0 0 0 0 0 0 517 0 0 0 0 0 983 0 0 0 0 606 0 0 628 0 0 0 0 0 0 0 0 0 529 0 0 0 0 0 0 0 0 0 0 0 991 0 0 284 0 0 0 0 0 513 0 0 0 0 0 0 991 0 0 0 890 0 0 0 0 0 0 0 0 0 0 0 0 0 0 0 0 684 0 0 0 0 0 0 0 0 0 0 0 0 0 0 0 0 408 0 0 798 0 0 0 0 0 0 0 0 0 0 0 0 0 0 0 0 0 0 0 0 0 0 0 0 0 0 658 0 0 0 0 0 0 0 0 0 0 0 0 589 0 0 0 0 0 0 659 0 0 0 0 0 0 0 0 0 0 0 0 0 0 0 0 0 0 0 0 0 0 0 0 0 0 0 0 0 0 0 0 0 0 0 0 0 0 0 0 0 0 0 0 0 0 909 0 0 0 726 0 0 0 0 0 0 0 0 0 0 0 0 0 0 619 0 0 0 0 983 0 0 0 0 0 0 0 0 0 0 0 0 0 0 0 0 0 0 0 0 0 0 0 0 0 0 0 0 0 0 0 0 0 0 0 0 0 0 0 0 415 983 0 608 843 0 0 983 0 0 0 0 800 0 0 0 0 0 0 0 0 0 0 0 0 0 0 0 0 0 0 0 0 0 0 0 0 0 0 0 0 0 0 0 0 900 0 0 983 0 0 0 0 496 991 0 0 0 0 0 0 0 0 0 0 0 787 0 0 0 0 0 0 0 0 0 0 0 0 0 0 0 0 0 0 0 0 0 0 0 0 0 0 0 0 574 0 0 0 0 0 0 0 0 0 0 968 0 0 0 0 991 0 0 0 0 0 0 0 0 0 0 0 0 570 0 976 0 0 0 0 0 0 589 0 0 0 0 0 0 0 0 0 0 0 0 536 881 0 0 0 0 0 0 983 0 0 0 0 0 0 0 960 952 0 0 0 0 0 0 0 795 0 0 0 0 0 0 987 0 0 0 0 0 0 0 0 0 0 0 0 0 0 0 0 795 0 0 991 0 0 0 0 0 0 0 0 0 0 0 0 0 0 0 0 0 0 0 972 0 0 0 757 0 0 0 0 0 0 0 0 0 991 0 0 0 991 0 0 0 0 0 0 0 918 0 546 0 0 0 0 785 0 0 0 0 0 0 0 999 0 0 0 0 0 0 754 0 0 0 0 0 858 0 0 0 0 0 0 0 0 0 759 0 0 0 0 0 0 0 0 0 0 0 0 0 0 0 0 0 0 0 0 0 0 0 0 0 0 983 0 0 0 0 0 0 0 0 0 925 0 0 0 0 0 0 909 0 0 0 0 0 0 0 0 0 0 0 0 0 0 0 0 0 0 0 0 0 0 879 0 0 439 0 0 675 0 0 0 0 0 0 0 0 0 0 0 0 0 0 0 0 0 0 0 0 976 0 0 999 0 0 0 0 0 0 0 995 0 0 0 0 0 0 0 0 0 0 0 0 0 0 0 0 0 0 0 0 0 0 0 0 0 0 0 0 0 0 0 0 0 0 0 0 0 836 0 0 0 0 0 983 824 0 0 0 0 0 0 0 0 0 0 0 0 0 0 0 0 0 0 0 0 987 0 0 0 0 0 888 0 0 0 0 0 0 0 0 0 0 0 0 0 0 0 0 0 0 0 0 0 0 0 0 0 0 736 0 0 0 0 0 0 0 0 0 0 0 0 0 0 0 0 0 0 0 0 0 523 0 0 0 0 0 0 0 0 0 0 0 0 0 0 0 0 0 0 0 0 0 0 902 0 0 976 0 0 0 0 0 0 0 0 0 0 0 0 773 0 0 0 0 0 0 0 0 0 0 0 0 0 0 0 0 0 0 0 0 822 0 0 0 0 0 0 0 944 0 929 0 0 0 0 0 0 0 0 0 0 631 0 0 922 0 0 0 0 0 0 0 701 0 0 987 0 0 0 0 0 0 0 0 0 350 0 0 0 0 0 0 834 0 0 0 0 0 0 0 0 0 0 0 0 0 0 0 0 0 995 0 0 0 0 980 0 0 0 0 0 0 0 0 0 0 697 0 0 0 0 0 0 0 0 0 0 976 838 727 0 0 0 0 0 0 0 0 0 0 0 0 465 0 0 0 983 0 0 0 851 0 0 0 0 0 0 0 0 0 0 0 0 0 983 0 0 415 0 0 0 0 0 0 0 0 0 0 0 0 0 0 0 0 0 0 0 0 0 0 0 0 690 0 0 0 0 0 0 0 0 0 0 0 462 0 0 0 0 0 0 0 0 0 0 0 0 0 0 0 0 0 0 0 0 995 0 960 0 0 0 0 0 0 0 0 0 0 0 0 0 0 0 0 0 0 0 0 0 0 0 0 995 0 511 0 0 0 0 0 0 0 0 0 819 0 0 0 0 0 0 0 0 0 0 0 842 0 0 0 0 0 0 0 0 0 0 0 0 0 0 0 0 0 0 0 0 0 0 0 0 0 0 0 0 0 0 0 567 995 0 0 0 0 0 0 0 0 0 0 0 0 0 0 0 0 928 0 0 0 0 0 0 999 0 0 0 0 0 0 976 0 0 0 0 0 0 0 0 0 0 0 928 0 0 0 0 0 0 0 0 0 0 0 0 0 0 0 0 0 0 0 0 0 0 0 0 0 0 0 0 0 0 0 0 0 0 0 0 0 653 588 0 0 0 0 0 0 0 976 0 0 0 0 0 0 0 0 0 0 0 0 0 0 0 0 0 999 0 0 0 0 0 0 0 0 0 0 0 0 0 0 0 991 0 0 0 0 0 0 0 0 723 0 0 0 0 0 0 0 0 0 0 0 0 0 0 0 0 0 0 0 0 0 0 0 0 0 0 0 0 0 0 0 0 0 0 0 0 0 0 0 991 0 0 0 0 0 0 592 0 0 0 0 0 0 991 0 0 0 0 0 0 0 0 0 0 0 0 0 0 0 0 0 0 0 0 0 0 0 0 915 545 0 0 0 0 0 0 0 0 746 0 0 0 0 0 673 0 0 0 0 0 0 0 0 0 0 991 0 0 0 0 0 0 0 0 0 0 0 0 0 0 0 0 0 0 393 0 0 0 0 0 0 548 0 0 745 0 0 0 0 0 408 0 0 0 0 0 980 0 0 0 0 0 0 0 0 0 0 0 620 0 0 0 0 0 0 0 0 0 0 0 0 0 0 0 0 0 0 0 0 0 0 0 0 0 0 0 0 0 0 0 0 0 0 0 0 0 0 0 0 0 0 0 0 0 0 0 0 0 0 0 0 0 0 0 0 0 0 0 0 983 0 0 0 933 0 0 0 0 866 0 0 0 0 0 0 0 0 0 0 0 0 0 911 0 0 0 0 0 0 0 0 0 0 0 0 0 0 0 0 879 0 0 0 0 0 0 0 0 0 0 0 0 0 0 0 0 0 0 0 0 0 0 0 0 0 0 575 0 0 0 0 0 0 0 0 0 0 878 0 0 0 0 0 0 0 0 0 0 0 0 0 0 0 0 0 0 0 0 0 0 0 0 0 0 0 0 0 0 0 0 0 0 0 767 0 0 0 0 0 0 0 0 0 0 0 539 0 0 0 0 757 661 0 0 0 0 0 0 0 0 0 0 0 0 0 0 0 0 976 0 0 0 0 0 0 838 0 0 735 0 881 0 0 0 0 0 0 0 0 0 0 0 0 0 0 983 0 0 0 748 0 0 0 0 0 0 0 0 0 0 0 0 0 0 0 0 0 0 0 0 0 0 0 0 0 0 853 0 0 0 0 0 0 0 0 0 0 0 0 0 0 0 0 0 0 0 0 0 754 0 0 0 0 0 0 0 0 0 523 0 0 0 0 0 0 0 0 0 0 280 0 0 0 0 0 455 0 0 521 0 0 0 0 501 0 0 0 0 0 0 0 695 0 0 881 0 0 0 0 0 0 0 741 0 460 902 0 0 0 0 0 0 0 0 0 0 0 0 0 0 0 0 0 0 0 0 0 746 0 0 0 0 0 0 0 0 0 0 0 0 0 0 0 0 0 0 0 0 952 0 925 0 468 0 0 0 0 0 0 0 643 0 0 0 0 0 808 0 0 0 0 0 0 0 750 0 0 0 0 0 0 0 991 0 0 552 0 991 0 0 0 0 0 0 0 0 0 0 0 0 0 618 0 0 991 0 0 0 0 0 0 0 991 0 0 524 0 0 0 0 0 0 0 0 0 0 0 0 0 0 0 0 0 0 0 968 0 0 0 618 0 0 0 678 0 0 619 0 0 0 0 0 0 0 0 0 0 921 0 0 0 0 0 0 878 605 0 0 0 0 0 0 0 0 0 0 0 0 898 0 0 0 0 0 0 0 0 0 0 0 0 886 0 0 0 0 0 0 0 0 0 0 0 863 0 0 0 0 0 0 0 0 0 533 0 0 0 0 0 0 0 0 0 0 0 0 0 0 0 0 0 0 0 0 0 0 0 0 0 0 0 0 0 902 0 0 0 0 0 0 0 0 0 0 0 0 0 0 0 901 0 0 0 0 0 0 0 0 0 0 0 0 0 0 0 0 0 0 0 0 0 0 0 0 0 0 0 364 0 0 0 0 0 0 983 0 0 0 0 0 0 659 0 0 0 0 987 0 0 0 0 0 0 0 0 0 0 0 0 619 0 0 0 0 0 0 840 0 932 0 0 0 0 0 0 638 0 0 0 0 0 991 0 0 0 0 0 0 0 0 0 0 0 0 0 0 0 925 0 0 0 0 0 909 0 0 0 0 983 0 0 0 0 0 0 0 0 0 0 0 0 0 0 0 0 0 0 0 910 0 867 0 0 0 0 0 0 0 0 0 0 0 0 0 0 0 0 0 0 0 639 0 0 0 0 0 0 0 0 0 0 0 0 0 0 0 0 0 0 0 0 0 0 0 0 0 0 0 0 0 0 0 0 0 0 983 0 0 0 0 0 0 0 0 0 0 710 0 0 585 0 918 0 0 0 0 0 0 0 0 0 852 0 0 0 0 0 0 0 0 675 0 787 0 0 0 0 782 0 0 405 804 0 0 0 0 0 0 0 0 0 0 0 0 0 0 0 0 0 0 0 827 0 0 0 0 0 975 0 0 0 0 0 0 0 0 0 0 0 0 0 0 0 0 0 0 0 983 0 744 0 0 0 0 0 0 0 0 0 0 0 0 0 0 0 0 0 0 0 0 0 0 0 0 0 0 0 0 921 855 592 0 0 0 0 0 0 0 0 0 0 0 0 0 0 0 0 0 0 0 0 0 859 0 0 819 983 0 0 0 0 0 0 0 0 0 0 0 0 0 0 0 0 0 0 0 0 0 0 0 0 0 0 0 0 0 0 0 0 991 0 0 0 0 0 0 0 0 0 870 0 0 0 0 0 0 0 0 0 0 705 0 0 859 0 0 781 0 0 0 0 0 0 0 0 0 0 0 0 0 0 0 0 0 0 0 0 0 0 983 0 0 0 0 0 0 0 0 0 0 0 0 0 0 0 0 0 0 0 0 0 0 0 0 0 0 0 0 0 0 0 0 0 0 0 0 0 0 0 0 0 0 0 0 0 0 0 991 0 0 0 983 0 0 0 0 0 0 0 0 684 0 0 0 707 0 0 0 0 0 0 0 0 0 0 0 0 991 867 0 0 0 0 0 0 0 0 0 0 0 0 928 0 0 0 0 0 0 0 0 0 0 0 0 972 0 0 0 0 866 0 0 0 0 0 710 0 0 0 0 0 0 0 0 0 0 0 0 0 0 0 0 0 0 0 0 0 0 820 0 574 0 0 0 0 0 0 0 0 987 0 0 808 0 0 0 0 0 0 0 796 0 0 0 0 0 0 0 0 0 0 0 0 0 0 983 0 952 0 0 587 0 0 0 0 0 0 0 0 0 819 0 667 0 0 0 0 0 0 999 0 0 0 0 0 0 0 0 0 0 0 0 0 800 0 0 0 0 0 0 0 0 0 0 0 0 0 0 679 0 0 0 0 0 0 0 0 0 0 0 0 0 0 0 0 0 0 0 0 0 0 815 0 987 0 0 0 0 0 0 0 0 0 0 0 543 0 0 976 0 0 669 0 628 594 0 0 0 0 0 976 0 0 0 0 0 0 0 0 0 0 0 719 0 0 0 0 0 0 0 0 0 995 0 0 0 0 0 0 0 0 0 855 0 0 999 0 0 0 0 0 0 0 0 0 0 533 0 0 0 836 0 0 0 0 0 0 0 0 0 0 0 0 0 0 0 0 0 0 0 0 0 0 564 0 0 0 937 0 0 0 0 0 0 0 0 0 0 0 0 0 0 0 0 724 0 0 0 0 0 0 0 0 960 964 507 0 851 0 0 0 0 0 529 0 0 0 0 0 613 0 0 0 0 0 0 0 0 948 0 0 0 0 0 0 0 0 0 0 0 0 983 0 0 0 0 0 0 0 0 0 0 0 0 980 0 0 0 0 585 983 0 0 0 0 0 0 0 0 0 732 0 0 0 0 0 0 0 0 0 0 0 0 0 0 0 0 0 0 0 0 0 619 0 0 0 0 866 0 0 0 0 0 0 0 0 0 983 0 0 878 995 845 0 0 0 0 819 0 0 0 0 0 0 0 0 0 0 761 0 0 0 0 0 0 0 0 991 0 0 0 0 0 0 0 357 0 0 0 0 0 0 0 0 0 0 0 0 0 0 0 0 0 894 707 798 0 0 0 0 0 0 0 983 0 0 893 0 0 595 0 0 0 0 0 0 0 0 0 0 0 0 0 0 749 0 0 0 0 0 0 0 0 0 0 0 0 0 0 0 0 0 0 0 0 0 0 0 0 0 0 0 0 0 0 780 0 461 0 0 0 0 0 0 0 0 0 0 0 0 0 0 0 0 0 0 0 714 0 0 0 0 0 0 0 0 0 0 0 0 0 0 0 948 0 0 573 0 0 0 0 0 0 0 0 0 0 0 0 0 890 987 0 0 0 0 0 0 0 0 0 0 0 0 0 0 0 0 0 0 0 0 0 0 0 0 0 0 0 0 0 0 0 579 0 0 0 0 0 0 0 0 0 0 0 0 0 0 0 0 0 0 0 0 0 0 0 0 0 827 0 0 0 0 0 0 837 0 0 0 0 0 0 0 0 0 499 0 0 0 956 0 0 0 0 0 0 0 0 0 0 0 0 0 995 0 0 0 0 0 0 0 0 0 0 0 0 0 0 0 0 350 0 0 589 0 0 0 0 0 0 0 0 0 0 0 0 0 0 0 0 0 0 0 0 0 910 0 0 0 0 0 0 0 0 0 0 0 0 687 604 0 0 0 0 0 0 0 0 0 0 0 0 0 0 960 0 0 0 0 0 0 0 0 0 0 0 0 991 0 0 0 0 0 0 0 0 0 0 0 0 0 0 0 0 0 0 0 0 0 0 808 0 0 0 0 0 0 0 0 897 983 0 0 0 0 960 0 0 0 0 0 0 0 0 796 0 0 0 0 0 0 0 0 0 0 0 0 0 0 0 0 0 0 0 0 0 0 0 0 0 0 0 0 0 948 0 0 0 0 0 0 0 0 0 0 0 755 0 0 0 0 0 0 0 0 0 0 0 0 0 0 0 0 0 0 0 0 0 0 0 0 980 991 0 0 0 0 859 0 0 0 0 601 0 0 0 0 0 0 0 802 0 0 0 0 0 0 0 0 0 0 0 0 0 0 0 0 0 0 599 0 0 0 0 0 0 0 0 909 0 0 0 0 0 0 0 0 0 0 0 952 0 0 0 0 0 0 0 0 521 0 0 744 0 0 0 0 0 587 0 0 0 0 0 0 0 0 0 0 683 0 0 0 0 0 0 0 0 0 0 0 0 0 0 0 0 0 0 827 0 0 0 0 0 0 0 0 0 0 0 0 0 0 0 0 0 0 0 975 0 0 0 0 894 0 0 0 0 983 0 548 0 0 0 0 0 0 0 0 0 0 0 0 0 991 0 0 0 0 0 0 999 0 0 0 929 0 0 0 541 0 0 0 0 0 0 0 0 0 0 0 0 0 0 0 0 0 756 0 0 0 0 0 0 0 0 0 987 0 797 0 0 975 0 0 0 797 0 0 0 0 0 0 0 0 0 0 0 0 0 0 0 0 0 0 0 0 0 0 0 0 515 0 0 0 0 0 0 617 0 0 0 0 0 0 0 995 0 0 0 0 708 0 0 0 925 0 0 0 0 0 0 0 0 0 991 0 0 0 0 0 0 0 0 0 0 0 0 0 0 0 0 0 0 0 0 495 0 983 0 0 0 0 0 0 0 0 0 0 741 0 0 0 816 0 893 0 999 0 0 0 0 0 0 0 747 0 0 0 983 976 0 0 0 0 0 0 0 0 0 0 0 0 0 603 0 941 0 0 0 0 0 0 0 0 0 0 0 828 0 0 0 0 0 0 0 0 0 0 0 0 879 0 0 0 0 0 0 0 581 0 0 0 0 0 0 0 0 0 0 905 0 0 0 0 0 0 0 533 0 0 0 0 0 0 0 0 0 0 0 831 0 0 0 0 0 0 0 0 0 0 0 800 0 0 0 0 0 0 542 0 0 0 0 0 481 0 0 0 0 0 0 0 0 0 0 0 0 0 0 0 0 0 0 0 0 0 0 0 0 0 0 0 0 0 0 0 0 577 0 0 0 0 0 0 0 0 0 546 0 0 0 0 0 0 0 0 0 983 0 0 0 0 853 0 0 0 0 0 0 0 0 0 0 0 0 0 0 0 0 0 894 0 0 0 0 0 0 0 0 0 0 0 0 0 0 0 0 0 0 0 0 0 0 0 0 826 0 0 0 0 0 999 0 0 0 0 0 0 0 0 0 0 0 531 0 0 0 0 0 0 910 0 0 0 0 0 0 0 0 0 0 0 0 0 0 0 0 0 0 929 0 0 819 0 0 0 0 0 0 0 0 0 0 0 0 0 0 812 0 0 0 0 0 983 0 0 0 0 0 0 0 0 0 0 0 0 0 0 0 700 0 0 0 327 0 0 0 0 0 0 0 0 0 0 0 0 0 991 0 0 0 0 0 0 0 0 0 0 0 334 560 0 0 0 0 0 680 0 0 0 972 983 0 831 0 0 0 0 0 0 0 0 0 0 956 0 0 0 0 0 0 854 0 0 0 922 0 0 0 0 0 976 0 0 0 0 0 0 0 0 0 0 0 0
1 0 0 0 0 0 510 0 0 0 0 0 0 0 0 0 723 0 0 0 0 0 0 0 0 0 0 0 0 0 0 0 0 0 0 0 0 0 0 0 0 0 0 0 0 0 0 925 0 0 0 0 0 0 0 0 487 0 0 995 0 0 0 0 0 0 0 0 0 560 0 0 0 0 0 0 0 0 0 0 781 0 0 0 0 0 0 999 0 0 0 0 0 0 805 0 0 0 0 489 0 0 0 0 0 0 0 0 0 0 558 0 0 0 0 803 0 389 945 0 0 799 0 0 0 0 0 0 0 0 0 0 0 706 0 0 0 0 0 0 0 859 0 0 0 0 0 0 0 0 0 913 0 0 0 0 0 0 0 0 0 0 0 0 0 0 0 0 0 0 0 0 0 0 0 995 0 0 0 0 0 623 0 0 983 0 685 0 0 0 0 0 0 0 0 805 0 0 0 885 0 501 0 0 0 0 0 0 0 0 483 0 0 0 0 0 983 991 0 732 0 0 0 0 0 0 0 0 0 0 0 0 0 0 0 0 0 0 0 0 995 0 976 0 0 0 0 0 0 0 0 0 0 0 0 0 0 0 0 0 0 0 0 0 0 0 991 0 0 0 0 509 863 0 0 0 0 0 0 0 0 0 0 0 0 0 976 0 0 0 0 0 0 0 940 0 0 0 0 557 0 0 0 0 0 0 0 0 0 0 991 0 0 0 671 0 0 0 0 0 991 0 0 0 0 0 983 0 0 0 0 0 0 523 0 0 0 0 644 0 0 0 0 0 0 0 505 0 0 0 0 0 0 0 0 0 0 0 0 0 956 0 0 0 976 0 0 0 0 0 976 0 0 0 0 885 0 0 0 0 0 493 0 0 609 0 0 0 0 0 0 0 0 964 0 0 0 870 0 505 0 0 0 0 0 0 531 0 0 0 0 0 0 593 709 0 0 983 0 0 0 0 0 0 0 0 0 0 0 0 0 0 0 0 0 0 0 0 0 0 841 0 0 976 0 0 995 0 0 0 0 0 0 0 0 0 0 0 0 0 0 0 995 0 0 0 0 0 991 0 0 0 0 0 0 0 0 0 0 0 0 0 0 0 0 501 0 991 0 0 0 0 0 0 0 0 0 0 0 0 0 0 0 580 0 0 0 0 0 751 0 0 0 866 0 0 0 0 937 0 0 0 0 0 0 885 0 0 0 0 0 0 0 0 0 0 0 0 0 0 0 0 0 849 0 633 0 0 0 0 0 0 0 0 0 0 0 0 0 0 425 0 0 921 763 0 0 0 0 0 0 0 0 817 548 0 0 0 0 0 0 0 0 0 0 0 0 995 0 0 0 0 0 0 0 0 0 0 0 0 0 0 0 0 0 0 0 0 0 0 0 0 0 0 0 0 0 0 0 0 0 0 0 0 0 0 0 0 0 0 0 0 0 0 680 0 0 0 0 0 0 0 0 0 0 0 0 0 0 0 0 0 0 0 0 987 0 0 0 0 0 0 0 0 0 0 0 0 0 0 0 0 0 0 995 0 0 0 0 0 0 0 816 0 0 0 812 0 0 0 0 0 0 0 0 0 0 0 0 0 0 937 0 0 0 0 0 0 0 0 0 0 769 0 0 0 0 0 0 0 0 0 0 0 0 0 757 944 0 0 0 0 0 0 0 0 0 0 0 0 0 0 0 0 0 0 0 0 0 0 0 0 0 0 991 0 0 0 933 0 0 0 0 0 0 0 898 0 940 0 0 790 704 0 0 0 0 999 0 0 0 0 0 0 0 0 995 0 0 0 0 0 0 0 0 0 0 0 709 0 0 0 0 980 991 0 0 0 0 886 0 0 0 0 0 0 0 0 0 0 0 0 0 0 0 0 0 0 0 0 0 0 0 0 0 0 0 983 0 0 980 0 0 0 0 0 0 0 0 0 0 0 866 0 0 0 0 728 0 796 0 0 0 0 0 0 0 0 0 0 0 510 0 0 0 0 0 0 769 0 0 0 0 0 0 0 0 0 0 747 0 0 0 0 0 991 0 0 0 0 0 0 0 0 0 0 0 0 0 0 0 0 0 0 0 0 0 0 0 0 0 0 0 0 874 0 599 0 0 0 0 0 0 0 0 0 0 0 0 0 0 0 0 777 0 0 0 0 0 0 0 0 0 0 0 0 0 0 0 0 0 0 0 0 0 0 0 0 0 0 0 0 0 0 0 0 0 0 0 0 0 991 0 0 0 0 964 0 0 991 0 0 0 0 0 0 0 0 0 489 0 0 0 0 0 0 0 831 816 0 0 0 376 0 0 0 0 0 0 0 0 0 0 0 0 0 0 0 0 0 0 0 707 0 0 0 0 0 0 0 620 0 0 0 0 0 0 0 664 0 0 0 0 991 909 0 0 0 0 0 632 0 0 0 0 0 706 0 0 0 0 0 0 0 0 991 0 0 654 0 0 0 782 0 0 0 0 0 0 917 0 0 0 0 0 0 925 0 0 0 0 0 0 0 0 0 0 0 0 0 0 0 0 0 0 0 420 0 0 0 0 0 0 0 0 0 0 911 0 995 535 0 0 983 0 654 0 0 991 976 0 0 0 0 0 0 0 0 999 0 995 0 0 0 0 0 0 0 0 0 601 0 0 0 0 0 0 0 0 0 0 620 0 0 0 692 0 0 0 0 0 0 0 983 995 0 0 0 710 0 0 0 0 0 0 937 0 466 595 0 0 526 964 0 0 423 0 0 0 0 0 0 726 0 0 0 0 0 0 0 893 0 0 0 383 0 0 0 890 0 0 0 0 0 0 0 0 634 0 0 0 0 0 0 0 0 0 0 929 0 0 0 0 0 0 0 0 0 0 0 0 0 0 0 0 0 0 0 0 706 654 0 964 0 0 0 0 0 0 0 0 0 0 0 0 0 0 0 0 0 0 0 0 706 0 0 0 0 0 0 0 0 0 0 0 0 666 0 0 0 0 0 0 0 0 0 0 0 0 0 0 0 0 0 0 0 0 0 0 0 0 0 0 0 0 0 0 0 0 0 0 979 0 983 0 0 0 0 0 0 0 0 991 991 0 0 0 991 0 0 0 0 0 0 0 796 0 0 0 0 0 0 0 874 0 0 0 0 0 0 0 0 0 929 0 0 0 0 0 796 0 0 983 0 0 0 0 0 0 0 0 991 0 0 0 0 0 0 0 0 0 683 0 0 0 0 0 0 0 995 0 976 0 0 0 0 0 0 796 0 936 0 0 0 0 0 0 0 0 0 530 0 0 0 914 792 0 0 0 0 0 0 458 0 0 0 0 0 706 0 0 0 0 0 0 0 881 0 0 0 0 0 0 0 0 0 991 0 0 0 0 0 0 0 0 0 0 0 0 0 0 0 0 0 0 0 0 0 0 0 0 0 0 991 0 0 0 0 0 0 0 0 0 944 0 0 0 0 0 0 0 0 0 0 0 0 0 0 0 859 0 0 0 0 0 0 0 995 0 0 0 605 0 0 0 0 0 0 744 0 0 764 0 0 0 999 0 0 0 0 0 0 0 0 0 0 0 0 0 0 0 0 0 0 0 0 995 0 0 0 0 0 0 0 0 0 976 0 0 0 0 0 595 784 0 0 0 0 0 0 0 0 0 0 0 0 0 0 0 0 0 0 0 0 0 0 0 0 0 0 870 391 917 0 995 0 0 0 0 0 0 513 0 0 0 0 0 0 0 0 0 0 0 0 0 0 0 0 0 0 0 0 0 0 0 991 0 0 0 0 0 0 885 0 0 0 0 0 0 0 0 0 0 0 0 0 991 0 0 0 991 0 0 0 0 0 0 0 0 0 0 983 0 0 0 0 0 0 0 0 620 0 0 0 0 0 0 0 0 0 0 0 0 0 0 0 0 0 0 0 0 0 0 0 0 612 0 0 0 0 0 0 0 0 0 0 0 0 0 0 0 0 0 0 0 0 0 0 0 0 0 0 0 0 0 0 0 0 0 0 0 0 0 0 0 411 0 0 0 0 975 991 0 0 0 0 0 0 0 0 0 0 991 0 0 0 0 0 0 0 0 0 0 0 0 0 0 0 0 0 0 0 0 0 0 0 0 0 0 0 582 0 0 0 0 0 0 0 0 662 0 0 0 0 0 0 0 0 0 976 0 0 0 0 0 0 0 0 0 0 0 0 0 0 763 0 0 0 607 0 0 0 894 0 0 0 0 0 0 0 0 0 0 0 0 0 0 738 0 0 0 0 0 600 0 0 0 0 0 0 0 0 0 0 0 0 0 671 0 0 0 875 0 0 0 0 0 0 0 0 704 0 0 0 999 0 0 0 811 0 0 0 0 0 0 0 0 0 0 0 0 0 0 0 0 0 0 0 0 0 0 0 0 0 0 0 0 0 0 0 0 0 0 0 0 0 0 0 0 0 0 0 0 0 983 0 0 0 0 0 0 0 0 0 0 0 972 0 0 0 999 0 0 0 0 0 0 0 0 0 0 0 0 0 995 0 0 0 0 0 0 0 0 0 0 0 0 0 0 0 0 0 0 0 0 0 0 0 0 911 0 0 0 0 0 0 0 497 964 0 0 0 0 0 0 0 0 0 0 0 0 0 0 624 0 0 0 0 983 0 0 0 0 0 0 0 561 0 0 0 0 0 0 0 0 0 0 999 717 0 0 0 0 0 0 983 0 0 0 0 0 0 991 0 0 505 0 0 0 0 0 0 976 0 0 0 0 0 0 0 0 0 0 0 0 0 0 0 0 0 819 0 0 595 0 0 0 0 0 0 0 501 0 0 0 0 0 0 0 0 0 0 0 983 0 416 0 0 0 0 0 632 413 0 0 0 0 0 0 0 983 0 0 0 0 0 0 0 0 0 0 0 0 0 0 0 0 0 0 0 0 0 0 407 0 0 0 0 0 975 0 0 0 0 0 0 0 0 0 0 0 0 0 0 0 0 0 0 0 0 0 0 0 0 0 0 0 0 0 0 0 0 0 0 0 0 999 0 0 0 0 0 0 0 646 0 995 0 0 0 0 952 0 0 0 0 0 0 0 0 0 991 0 0 0 0 0 0 0 0 0 0 0 0 0 0 0 0 0 0 0 0 0 0 0 0 0 0 0 0 0 0 0 948 0 0 0 0 0 925 0 0 0 0 0 0 0 0 0 0 0 0 0 0 0 623 538 0 983 0 0 0 0 0 786 0 0 0 0 0 0 0 0 0 0 0 0 0 0 0 0 0 0 0 913 0 0 0 0 0 0 0 0 0 0 0 0 0 0 0 0 0 0 0 0 0 0 0 0 0 0 0 0 0 0 0 995 0 0 0 0 0 0 0 0 0 0 0 0 0 0 0 0 0 0 0 0 0 0 0 0 0 0 0 0 0 0 0 0 0 597 0 0 0 0 0 0 0 0 0 0 960 909 0 0 0 991 0 0 0 0 0 0 271 0 0 948 0 0 0 0 906 538 0 769 0 0 906 0 991 0 0 0 0 0 0 0 0 0 0 0 0 0 0 0 0 0 0 0 0 0 0 0 0 0 701 0 0 0 0 0 987 0 0 0 0 0 0 0 0 0 0 0 0 0 0 0 0 0 0 0 0 0 0 0 0 0 0 0 0 0 0 0 0 377 566 0 0 0 995 0 0 0 0 501 0 874 0 0 0 0 0 0 0 0 0 0 0 408 0 0 0 0 976 0 0 0 0 0 991 0 0 0 0 0 0 0 0 0 0 0 0 0 0 0 0 523 0 0 0 0 0 0 566 0 0 0 0 0 0 0 0 0 0 987 0 0 0 878 0 972 0 0 913 0 0 0 0 0 0 0 0 0 0 0 0 0 0 0 0 0 0 773 0 0 0 0 0 0 0 0 0 0 0 0 0 0 0 0 0 0 0 0 0 0 0 429 0 0 0 0 0 730 0 0 0 0 0 0 0 0 0 0 0 0 983 0 0 0 0 0 0 0 0 0 0 0 0 640 0 0 0 0 0 268 0 0 0 0 0 983 0 0 0 968 0 0 0 0 0 0 0 0 0 987 0 0 0 671 0 0 0 0 0 0 0 0 0 964 0 0 0 0 0 0 0 0 0 0 0 0 0 0 0 654 0 0 0 0 0 0 0 0 0 0 0 0 0 0 0 0 0 671 0 0 0 0 0 0 0 0 991 0 0 0 0 0 0 0 0 0 0 0 0 0 0 0 995 0 0 509 0 0 0 0 684 0 0 0 0 0 0 0 0 0 0 0 0 0 0 0 0 0 0 0 0 0 0 0 0 0 0 0 0 0 0 0 0 0 0 529 0 0 0 0 0 0 0 0 373 991 0 0 0 0 0 0 0 940 0 0 0 0 0 995 0 0 0 0 0 678 0 0 0 0 0 0 0 0 0 0 995 0 0 0 0 0 0 0 0 0 0 0 453 0 0 0 0 0 0 678 0 0 0 0 0 0 0 0 0 0 0 0 0 0 0 0 0 0 0 0 0 552 0 0 0 0 0 0 0 0 0 0 0 0 0 0 0 859 933 0 0 0 820 0 0 0 0 0 688 0 0 0 753 0 0 0 0 0 0 0 0 0 0 0 0 0 0 0 0 0 0 719 0 0 0 0 838 0 948 0 0 0 0 827 0 0 0 0 0 0 0 0 0 983 0 0 538 0 0 0 0 0 0 0 0 0 0 0 0 0 0 0 0 0 0 0 0 0 0 0 0 983 0 0 0 0 0 0 983 0 0 866 0 0 0 0 0 0 0 0 0 786 0 0 0 0 0 0 855 0 0 0 0 791 0 0 529 0 0 0 0 0 0 0 0 0 0 0 0 0 0 0 0 0 0 0 0 0 0 0 0 665 0 0 0 0 0 721 991 0 0 0 0 0 685 0 0 0 0 0 0 0 0 0 0 0 0 0 0 0 0 0 0 890 0 0 0 0 0 0 0 0 0 0 0 0 0 991 479 0 0 0 0 0 0 0 0 0 0 0 0 0 0 525 0 0 0 0 0 0 0 0 0 976 0 0 0 0 0 0 0 0 0 0 0 0 0 0 0 0 0 0 0 0 825 0 0 0 0 987 0 0 0 0 0 0 0 0 0 0 0 0 0 0 878 910 0 0 0 0 0 0 0 0 0 0 0 576 0 0 0 0 0 0 0 0 0 0 0 0 0 847 0 0 0 0 0 624 0 0 0 0 0 0 0 0 0 881 0 0 0 0 890 0 991 0 0 0 0 0 0 0 0 0 0 0 0 925 0 0 0 438 0 0 0 944 0 0 0 0 0 0 0 0 0 0 0 0 0 823 0 0 0 0 0 0 0 0 0 0 995 0 0 991 0 0 0 0 0 615 913 0 0 0 995 0 0 0 0 689 0 816 0 0 0 0 0 0 0 0 0 0 0 0 0 0 0 0 0 0 999 0 0 0 0 0 0 0 0 991 0 0 0 0 0 925 0 0 0 0 0 0 0 0 0 0 0 0 0 0 0 0 0 0 0 0 0 0 0 0 0 0 680 752 0 0 0 0 0 0 0 0 0 0 0 0 799 0 0 0 0 0 0 0 0 0 0 0 0 0 0 0 0 0 0 0 0 0 0 945 0 0 0 867 0 0 0 0 0 0 0 0 0 0 0 0 855 0 0 0 0 0 0 0 0 0 0 0 0 0 0 0 0 0 0 0 0 921 0 0 0 0 0 0 0 0 0 0 0 708 0 944 0 0 0 0 0 0 0 626 0 991 0 0 0 0 0 0 0 0 565 0 0 0 0 0 0 0 0 0 0 0 0 584 0 0 0 0 0 0 0 0 0 0 983 0 831 0 0 0 0 0 0 0 0 0 0 0 498 0 0 0 0 0 0 0 0 999 0 991 0 0 0 0 0 0 0 0 520 0 878 0 0 0 0 0 0 0 0 0 0 0 0 0 0 0 0 0 0 0 0 0 0 0 674 0 0 0 0 0 0 0 0 0 0 991 0 0 0 0 0 0 0 0 0 0 0 0 0 0 0 0 0 0 0 0 0 0 0 0 0 0 0 0 0 0 0 0 0 0 0 0 0 956 0 431 0 0 0 0 0 991 0 0 0 0 0 0 0 0 0 0 0 0 945 0 0 0 0 0 0 0 0 0 715 0 0 0 968 0 0 0 785 0 0 0 0 0 0 991 0 501 0 0 0 870 0 0 0 991 0 0 0 0 0 0 0 0 671 0 0 0 0 0 0 0 0 0 0 0 0 0 0 991 0 929 0 0 0 0 0 0 944 0 0 0 991 0 0 0 0 0 0 0 0 0 0 0 0 991 0 0 0 0 0 0 0 0 0 987 995 0 0 0 0 0 0 0 0 0 0 0 0 0 0 0 0 0 0 0 0 0 0 0 0 0 0 0 0 0 0 0 0 0 0 0 0 995 0 0 0 0 0 0 652 0 0 0 0 0 0 0 0 0 0 0 0 0 0 0 0 0 0 589 0 0 0 834 0 0 0 0 0 0 0 0 0 0 0 0 0 976 0 0 0 0 0 0 0 0 0 0 856 0 0 0 0 0 0 0 0 0 0 0 0 980 0 0 0 0 0 0 0 0 0 0 0 0 0 0 0 0 739 0 781 0 0 0 0 0 0 0 0 0 0 0 0 0 0 0 0 729 0 0 0 0 0 0 0 509 0 0 0 0 0 0 0 0 0 0 0 0 620 0 620 0 0 0 0 0 691 0 0 0 565 576 0 0 0 0 0 0 0 0 0 0 0 0 0 0 0 0 0 0 0 0 0 0 0 0 0 0 546 0 0 0 0 0 0 0 0 0 0 995 0 0 0 0 0 0 0 0 0 0 0 0 0 648 991 0 0 0 0 0 0 0 0 0 0 0 995 0 0 0 0 0 0 0 0 0 0 0 0 0 0 0 0 0 0 0 0 987 0 0 515 0 0 388 0 0 0 0 0 0 0 0 719 0 0 0 0 0 0 0 0 513 0 0 0 866 0 0 0 0 0 0 0 0 0 0 0 0 0 0 0 0 0 0 0 0 0 0 0 0 0 0 0 0 0 0 0 0 0 0 0 0 0 0 0 0 0 0 0 0 0 620 0 0 0 0 0 0 0 0 0 0 0 620 0 0 0 0 0 0 725 0 0 0 0 983 0 0 0 0 0 0 0 0 0 0 0 0 0 0 0 0 742 0 0 0 0 0 0 0 0 0 0 0 0 0 0 0 0 0 0 813 0 0 0 652 890 0 0 0 0 0 0 0 0 0 0 0 0 0 0 0 0 0 0 0 0 0 0 0 831 902 0 0 445 0 0 0 0 0 0 0 0 0 0 0 0 0 0 0 0 705 0 0 0 0 0 0 0 0 0 0 0 0 0 0 0 0 0 0 0 0 0 0 0 506 0 0 0 0 0 0 0 0 0 0 0 0 0 0 0 0 0 0 0 0 0 0 0 0 0 0 0 0 0 564 0 0 0 0 0 0 0 0 0 976 0 0 792 0 0 0 0 0 0 0 0 0 0 0 0 0 0 0 0 0 0 727 0 0 0 0 0 0 0 0 0 0 0 0 0 0 0 0 0 0 0 0 0 0 650 0 0 694 0 0 550 0 0 0 0 0 0 0 0 0 0 0 0 0 0 0 0 414 0 0 0 0 0 464 0 0 0 0 0 639 0 0 0 0 0 0 0 987 0 0 0 0 364 0 0 0 0 0 0 0 0 0 0 0 0 0 999 0 0 0 0 0 991 0 890 0 0 0 0 0 0 0 0 0 0 0 0 995 0 0 0 0 0 0 0 0 0 0 0 0 0 0 0 0 0 0 0 0 0 0 0 0 0 0 0 0 0 0 0 0 0 0 0 0 0 0 0 0 0 0 0 0 0 995 0 0 0 0 0 0 0 0 0 0 0 0 0 0 0 0 0 0 0 0 0 983 0 713 0 799 0 0 758 0 0 0 0 0 0 0 0 0 0 0 713 0 0 0 0 0 0 0 0 0 0 0 0 0 0 0 0 0 0 0 0 0 0 0 0 0 0 0 0 0 0 0 0 0 0 0 0 972 0 0 0 0 0 0 0 0 0 0 0 0 0 0 0 0 0 0 0 0 0 0 0 0 0 529 0 0 0 0 0 0 0 0 995 0 0 0 983 0 0 0 0 0 0 0 0 0 0 0 0 0 0 0 0 0 0 0 669 0 0 0 0 0 0 983 0 0 0 0 933 0 0 0 0 0 0 0 0 0 561 0 0 0 0 0 755 0 0 0 0 0 0 0 0 0 0 0 0 0 0 0 0 0 0 878 0 0 0 0 0 0 0 0 0 0 0 0 0 995 0 0 0 0 976 878 0 0 0 0 0 0 0 0 0 0 0 0 0 0 0 0 0 0 0 991 620 0 0 0 0 0 0 0 0 0 0 0 0 0 0 0 0 0 0 0 0 0 0 0 0 0 0 0 0 0 0 0 568 0 0 0 0 972 0 0 0 545 991 0 0 514 995 0 0 0 0 0 0 0 0 0 0 0 0 0 0 0 0 0 585 0 0 0 0 0 0 0 0 692 0 0 0 0 906 0 0 940 0 564 0 0 0 0 0 0 0 0 0 0 0 0 0 0 0 0 0 0 0 0 0 0 0 999 0 0 0 0 0 0 0 976 0 0 0 0 0 793 0 0 0 0 0 0 0 0 0 0 999 983 837 0 0 0 0 991 0 0 0 0 0 0 682 0 0 0 0 0 0 0 0 0 0 0 0 0 0 0 0 0 0 0 0 0 0 0 0 0 0 0 0 0 0 0 0 0 0 0 0 0 0 0 0 0 0 0 0 0 0 0 574 0 0 0 0 0 0 0 0 0 0 0 0 0 0 0 0 0 0 0 0 0 0 0 0 0 0 759 0 0 0 0 0 0 0 0 0 671 0 0 0 0 527 0 0 0 0 0 0 0 0 0 0 0 0 0 0 0 0 0 0 0 0 0 0 0 0 0 840 0 0 410 0 0 0 0 0 0 0 0 632 0 0 0 0 0 0 674 0 0 0 624 0 0 0 979 976 0 0 0 0 0 0 0 0 0 0 0 0 443 0 0 0 0 0 0 0 0 0 0 0 0 0 0 0 0 0 0 0 0 0 0 0 0 0 0 0 0 0 0 0 0 0 0 0 0 0 0 0 0 0 0 0 0 0 0 0 0 0 976 0 0 0 0 0 0 0 0 0 0 0 0 0 948 0 0 0 0 0 0 991 0 0 0 701 0 0 0 0 0 0 0 0 0 0 0 488 0 0 0 0 0 0 0 0 627 0 0 0 0 0 0 0 0 0 991 0 0 0 0 0 0 0 0 0 0 0 0
1 0 0 0 0 0 0 0 0 0 0 0 0 0 0 991 394 0 0 0 0 0 0 0 0 0 0 0 0 0 0 0 0 0 0 0 0 0 0 599 0 0 0 540 0 715 0 0 0 0 0 0 0 0 834 0 0 0 0 991 0 0 0 0 0 0 0 980 0 596 0 0 0 0 0 0 0 540 567 0 454 0 511 0 0 0 0 0 0 0 0 0 0 762 0 0 0 0 0 0 0 0 0 0 0 991 0 0 0 0 980 0 0 0 0 0 0 479 0 0 0 995 0 0 0 0 0 0 0 0 0 0 0 0 0 0 0 0 0 0 0 0 0 0 0 0 0 0 0 0 0 980 0 0 0 0 0 0 0 0 0 0 902 0 0 0 0 0 0 0 0 0 0 0 0 0 0 0 0 0 650 0 0 0 0 0 0 0 0 0 0 0 976 0 0 0 0 0 0 0 0 836 0 0 0 0 0 0 0 0 0 0 0 0 0 0 0 987 0 0 0 0 0 0 0 0 0 0 0 0 0 0 0 0 0 0 828 0 0 0 0 0 983 0 0 0 0 0 0 0 0 0 0 0 509 0 0 0 0 0 0 0 0 0 0 991 0 0 0 0 906 0 0 0 515 0 0 0 0 0 0 0 0 0 0 0 0 0 0 0 0 0 0 0 0 991 0 0 0 0 0 0 0 0 543 0 0 0 886 0 0 0 0 0 802 0 0 983 0 999 983 0 0 0 0 0 0 0 0 0 0 0 0 750 0 0 0 0 0 0 0 0 0 0 0 0 0 0 972 991 0 0 0 906 0 0 0 0 0 0 0 821 0 991 0 0 0 0 0 0 0 0 0 0 0 0 0 0 0 0 0 0 0 0 0 917 0 0 0 0 0 0 0 0 0 0 0 0 0 0 0 794 0 0 0 0 0 0 0 0 0 0 0 0 0 691 0 0 0 987 683 0 0 0 0 474 0 0 0 755 0 0 0 0 0 0 0 0 0 0 0 0 0 0 0 0 0 0 0 0 0 0 0 991 0 0 0 0 0 0 0 0 0 0 0 0 0 0 507 991 0 0 0 0 0 649 0 0 671 0 0 0 0 0 0 0 0 980 0 0 0 0 0 0 0 0 0 0 0 0 0 0 0 0 0 498 0 0 0 0 0 0 0 0 520 0 0 0 0 0 0 0 0 723 0 0 0 0 575 0 0 0 0 0 0 0 0 0 0 0 0 0 0 0 0 0 0 0 0 0 0 0 0 0 834 0 0 0 0 457 0 0 0 0 0 0 0 0 0 0 0 0 0 0 0 0 0 0 0 0 0 0 0 0 0 0 0 987 0 0 0 0 0 0 0 0 0 0 0 0 0 0 0 0 0 0 0 0 0 0 0 0 0 0 0 991 0 0 0 0 0 0 0 0 0 0 0 0 0 0 0 0 0 0 750 0 0 0 983 0 0 0 0 0 0 0 0 0 0 0 0 0 0 0 0 0 0 0 0 0 513 0 0 0 0 0 0 980 0 0 0 937 0 0 0 0 0 0 0 0 0 0 449 0 0 983 0 0 0 0 968 0 0 0 0 0 0 0 0 0 0 0 0 0 0 735 0 0 0 0 0 0 991 0 0 0 624 0 0 0 0 0 0 0 0 0 764 831 999 0 0 0 0 0 829 0 0 0 0 0 0 0 0 0 642 0 0 0 0 972 0 0 0 0 980 0 0 0 714 0 0 0 0 0 0 0 0 0 0 0 0 0 0 0 0 0 0 0 0 0 0 0 0 0 0 0 995 0 0 0 0 0 0 0 0 0 0 0 0 0 0 0 0 0 789 0 0 0 0 0 0 840 0 0 0 0 748 0 0 870 0 0 0 0 0 885 0 0 824 0 560 945 0 0 0 0 0 913 0 0 632 631 0 0 0 0 0 0 0 0 0 0 987 0 0 0 0 0 0 798 0 0 980 0 0 906 0 0 0 0 821 0 0 0 0 0 0 0 910 0 0 0 0 810 0 0 0 976 0 0 0 0 0 0 0 704 0 0 469 0 0 0 0 0 0 0 507 0 635 0 0 661 0 0 0 0 0 0 0 0 0 0 0 0 0 0 536 0 0 0 0 0 0 0 0 0 0 0 0 0 0 0 909 0 0 0 0 0 0 0 0 0 863 0 0 0 0 454 0 0 0 0 0 0 0 0 0 0 0 0 0 991 0 0 0 0 0 0 0 0 0 983 0 0 0 0 507 0 0 0 0 0 0 0 0 0 0 0 0 0 0 0 0 0 0 0 0 0 0 983 0 0 0 608 0 0 0 0 0 0 0 0 0 0 0 0 0 429 750 0 0 0 0 0 906 0 0 0 0 0 0 0 0 602 0 0 0 0 835 0 0 0 757 0 0 0 0 0 0 0 887 0 0 0 0 0 0 0 0 0 0 0 0 0 0 0 0 0 987 0 0 968 0 791 0 0 0 0 0 0 0 0 0 0 0 0 0 0 0 0 402 0 0 0 0 0 0 0 0 0 0 0 0 363 0 0 0 0 0 0 0 0 0 0 0 0 0 980 0 991 0 0 0 704 0 913 0 0 983 0 0 0 0 0 0 0 0 0 0 0 991 0 0 0 0 0 0 0 0 0 0 0 0 0 0 0 0 0 0 0 0 0 0 0 0 0 0 0 0 995 0 0 0 0 991 0 0 0 976 0 0 0 0 0 0 0 0 0 0 0 0 0 786 0 0 602 0 0 0 0 0 0 0 0 0 0 0 0 0 0 831 0 0 0 0 0 0 0 827 0 0 571 980 0 0 0 0 0 0 305 252 517 968 0 0 0 913 862 0 592 0 0 0 983 0 0 0 0 0 0 0 0 0 941 921 0 0 0 0 0 0 0 976 0 0 0 0 0 0 0 0 0 0 0 0 0 0 0 0 0 0 0 0 0 0 0 0 0 0 0 0 0 0 0 0 0 0 0 0 0 0 0 0 0 0 0 0 0 656 0 0 0 0 0 0 0 0 630 0 0 0 0 0 0 0 0 0 0 0 0 0 0 0 812 0 0 548 0 631 0 0 655 355 0 991 0 0 0 0 0 0 0 509 0 0 987 0 0 0 511 0 0 983 0 0 579 0 0 0 0 0 0 0 980 0 0 0 0 0 983 0 0 976 0 0 0 0 0 0 0 0 948 0 0 0 0 0 0 0 0 0 0 667 0 0 0 806 0 0 513 0 0 0 0 0 987 379 0 0 0 995 0 0 0 0 0 0 0 0 708 713 0 0 0 0 983 0 0 661 0 0 0 0 0 0 0 0 0 0 0 0 0 0 0 0 0 987 0 0 999 0 0 708 513 0 0 0 0 0 0 0 0 825 0 0 987 0 0 0 0 0 0 0 0 0 0 0 0 0 0 0 0 0 723 0 0 0 0 0 0 0 0 0 0 0 0 0 0 0 0 0 0 0 0 511 678 0 905 0 0 0 0 0 0 0 0 0 0 0 0 449 0 0 987 0 0 0 0 0 956 0 0 0 0 0 0 0 0 976 0 0 0 0 0 0 0 0 0 980 0 794 0 0 0 0 0 0 0 0 0 0 0 0 0 0 0 0 0 0 0 0 0 829 0 0 0 0 0 0 0 0 0 0 0 0 0 0 0 987 0 831 983 0 0 0 0 0 0 0 0 0 0 0 0 991 0 0 0 0 0 0 0 0 0 0 0 0 0 0 0 0 0 0 0 436 0 0 0 0 0 0 0 0 0 0 711 0 0 0 0 0 0 0 0 0 991 0 0 0 0 0 0 0 0 0 0 0 0 0 0 0 0 0 0 0 0 0 0 0 0 0 0 0 0 0 0 0 0 0 0 0 0 0 0 0 0 0 0 0 995 0 0 0 0 0 0 0 0 0 0 0 0 0 0 0 486 0 0 0 0 0 0 0 0 0 0 0 0 0 654 0 0 913 0 0 0 0 980 0 0 0 0 0 0 0 0 717 0 0 0 0 0 0 0 0 0 0 0 0 0 991 0 0 832 0 0 902 0 0 0 0 0 0 0 0 0 983 0 0 0 0 0 0 0 0 0 0 0 0 0 0 0 0 0 0 0 0 0 0 0 529 0 0 0 0 0 0 0 0 0 0 0 0 0 0 952 0 0 0 0 0 0 0 0 0 0 0 0 0 534 0 0 0 0 0 0 0 0 795 0 0 0 0 0 0 0 902 0 0 0 0 0 0 0 0 0 0 0 0 0 0 0 0 0 0 999 708 0 987 0 0 983 0 0 0 0 0 835 0 0 0 635 0 0 917 0 0 0 0 0 0 0 0 0 0 0 0 0 538 0 0 976 0 0 0 0 0 0 0 0 0 976 0 0 878 0 0 0 0 0 0 0 894 0 0 0 0 795 0 0 0 0 0 0 0 0 666 0 0 832 0 0 0 0 0 0 863 0 0 0 0 0 0 0 0 0 0 0 0 0 0 0 0 0 0 0 0 0 0 0 0 0 0 0 987 0 0 0 0 0 0 0 0 0 0 0 0 0 0 0 980 0 0 0 0 0 0 0 0 0 0 0 0 0 0 0 0 0 976 0 0 0 0 0 0 0 0 0 0 0 0 0 0 0 0 0 0 0 0 0 682 0 0 0 832 929 0 0 0 0 0 0 0 0 0 0 0 595 0 0 0 0 0 0 0 953 0 0 589 0 0 0 0 0 0 0 0 0 0 0 0 0 0 0 0 0 0 0 0 0 0 0 619 0 0 0 0 983 0 0 874 0 0 0 0 0 0 0 0 0 0 0 0 0 0 0 0 0 0 0 0 0 0 0 0 0 0 0 0 0 0 0 0 0 0 0 0 0 0 0 0 831 0 0 0 0 0 0 0 0 945 0 0 0 0 0 0 0 0 991 0 0 0 0 0 529 0 0 0 517 0 0 0 0 886 0 0 0 0 0 0 0 0 0 0 0 0 0 0 0 0 0 999 0 0 0 0 0 0 0 0 0 0 0 0 0 0 0 624 0 0 0 0 0 0 0 795 0 0 0 0 0 0 0 0 569 0 0 0 0 0 0 0 0 976 0 0 0 430 0 0 987 0 0 0 0 0 0 0 0 719 0 0 748 0 0 0 0 0 0 0 0 0 0 0 0 0 987 0 0 0 0 0 0 0 0 0 0 0 0 0 0 0 0 0 0 0 0 0 0 0 0 0 0 0 0 0 0 0 0 0 0 0 0 860 0 795 748 0 0 0 0 0 0 0 976 0 0 0 0 0 0 0 673 0 0 0 0 0 0 0 0 0 0 0 0 0 0 0 0 0 0 0 0 0 0 991 0 0 0 0 0 0 0 0 0 0 0 0 0 0 0 0 0 0 0 0 980 0 0 863 0 0 0 0 0 650 0 0 0 0 0 902 0 0 0 0 0 0 0 0 0 870 0 976 0 909 0 0 0 0 0 752 0 0 0 0 0 0 0 0 0 0 0 0 0 0 0 0 0 0 0 0 0 0 0 0 0 0 0 0 0 0 0 0 0 0 0 987 0 0 0 0 0 0 0 0 0 0 0 0 0 0 0 0 0 595 0 0 0 0 0 484 0 0 0 0 0 0 0 0 539 0 0 0 0 0 0 0 0 0 0 0 0 0 0 0 0 0 0 0 0 0 0 937 0 841 0 0 0 0 0 0 0 0 0 0 0 708 0 0 0 0 0 0 0 0 0 0 987 656 0 0 577 0 0 0 0 0 0 0 0 0 0 880 0 750 0 0 0 0 0 0 540 0 0 0 0 0 0 902 0 0 0 0 0 0 0 945 0 913 0 0 0 0 0 0 0 0 0 0 0 0 0 0 0 0 0 0 0 0 0 0 0 0 0 0 0 0 0 0 0 0 976 0 0 0 0 0 655 0 909 0 0 0 0 0 906 0 0 0 0 0 0 0 0 0 0 0 0 0 0 0 0 0 983 0 0 0 976 0 0 0 0 0 0 0 0 987 0 0 960 0 0 0 0 0 0 0 0 851 0 0 0 987 0 0 0 983 708 991 0 0 0 0 0 0 0 0 0 980 0 0 0 0 0 0 0 980 991 0 0 0 509 0 0 0 0 0 0 0 0 0 0 544 0 0 0 0 0 0 0 0 0 0 0 0 0 708 0 0 0 829 0 0 0 0 0 0 0 0 0 0 0 0 0 0 0 0 0 0 0 0 0 0 0 0 995 0 0 0 0 0 0 0 0 0 0 0 0 0 0 0 0 0 0 676 0 0 0 0 0 0 0 0 0 727 0 0 0 0 0 0 0 746 0 0 0 0 0 0 0 0 0 0 0 0 0 0 0 0 0 736 0 0 0 0 0 832 0 0 0 0 0 0 0 980 0 0 0 0 0 0 0 983 0 0 0 991 0 0 0 0 0 0 0 0 0 0 816 418 0 0 983 0 0 483 0 0 0 649 0 0 0 0 0 0 0 0 0 0 0 0 0 0 0 0 357 0 983 0 0 0 0 0 0 987 0 0 0 0 0 0 0 0 0 0 0 558 983 0 0 0 991 0 0 0 0 513 0 0 0 0 0 0 0 0 0 0 0 0 0 0 0 0 0 0 0 0 0 0 0 0 0 0 0 0 0 983 0 0 0 0 0 0 0 0 0 995 0 0 0 0 0 0 0 0 0 711 0 0 0 0 0 0 0 655 0 0 0 0 0 0 0 0 0 0 0 0 0 0 0 742 0 0 0 0 0 0 0 0 0 511 0 0 0 0 0 906 0 718 0 0 0 0 0 0 0 0 0 0 0 0 0 513 0 0 0 0 0 0 743 0 0 0 0 0 0 0 0 0 0 0 0 0 0 0 0 652 0 0 0 0 0 622 0 0 0 0 741 0 0 0 0 0 427 0 964 0 0 0 0 0 995 0 834 0 0 0 0 0 0 0 0 427 0 0 0 0 0 0 0 0 0 0 0 0 0 987 0 0 0 0 0 0 595 0 0 0 0 0 0 0 0 756 987 0 548 714 0 0 0 0 711 0 0 0 792 0 0 0 0 0 0 0 0 0 0 0 0 0 0 0 0 0 724 0 0 0 0 0 991 0 0 0 0 0 496 0 0 0 0 0 0 0 507 980 0 0 0 0 0 0 0 0 670 0 0 0 0 509 0 0 0 0 0 976 0 0 0 0 0 0 0 0 0 983 0 0 0 0 0 0 0 0 0 0 0 0 0 0 0 0 0 0 0 0 987 0 0 0 0 913 0 0 0 0 0 0 0 0 0 0 0 0 0 987 0 0 0 0 0 0 0 0 0 0 0 0 0 881 0 0 0 0 0 0 0 0 0 0 987 0 0 0 0 0 0 0 454 0 0 0 0 0 0 0 0 0 0 0 0 867 0 0 0 0 0 0 0 0 0 0 0 0 0 0 0 0 0 0 0 0 0 448 0 0 0 0 0 375 0 0 0 0 0 0 0 0 0 0 0 0 0 0 0 991 0 0 0 0 0 0 0 0 0 0 0 0 0 0 0 0 666 0 0 0 0 0 0 0 0 0 0 0 0 0 690 0 467 0 0 0 0 0 0 0 0 0 0 0 0 0 0 0 0 0 0 987 0 0 0 0 0 976 991 0 0 0 727 0 0 0 0 0 0 0 0 0 0 0 0 0 0 0 786 0 0 0 0 541 0 0 0 0 0 0 0 794 0 0 0 0 0 0 0 0 0 983 0 427 0 909 0 0 0 999 0 0 0 0 0 0 0 898 952 0 0 0 0 0 0 0 0 0 0 0 0 0 0 0 0 0 0 0 0 0 0 0 0 0 592 0 0 0 999 513 838 0 0 0 0 0 0 0 0 991 0 0 0 0 0 0 0 0 0 0 0 0 0 0 0 0 0 0 0 0 0 0 511 0 0 0 0 0 761 0 0 0 0 0 0 0 764 0 0 0 0 0 0 0 0 0 0 0 0 0 0 0 0 0 0 0 0 0 0 983 0 0 0 0 0 0 0 0 0 0 0 0 0 0 0 0 0 0 0 0 0 0 0 0 0 0 0 0 0 0 0 0 0 0 0 0 983 646 0 0 0 0 0 0 0 0 0 0 0 0 0 0 0 0 0 0 0 0 0 0 976 0 0 0 0 0 0 0 0 0 471 0 0 0 0 0 0 0 0 0 0 721 0 443 0 0 0 0 0 995 0 0 0 789 0 0 0 0 0 0 0 0 832 999 0 0 0 0 0 0 0 0 0 0 0 0 0 948 0 983 0 328 0 0 0 0 495 0 0 0 859 0 0 0 477 0 0 0 0 0 0 0 0 983 0 0 0 0 0 0 0 0 0 0 0 0 0 0 0 0 0 0 0 0 0 0 0 987 0 0 0 0 0 0 0 0 0 0 0 682 0 0 0 0 0 0 0 801 0 0 0 717 484 0 0 0 0 0 906 0 0 0 0 0 0 0 0 0 0 0 0 0 0 0 0 0 0 0 0 0 0 0 960 980 0 836 0 0 0 0 0 696 0 0 0 0 0 976 0 0 0 0 0 0 0 0 983 0 0 0 999 0 0 976 0 0 0 0 0 0 0 0 0 0 0 0 0 0 0 0 0 0 0 0 0 0 477 0 0 0 0 0 0 0 0 0 983 0 0 491 0 0 0 0 0 0 0 0 0 0 0 0 0 0 0 0 0 0 0 0 0 0 0 0 0 0 0 0 0 0 0 0 0 0 0 0 0 0 0 991 0 0 0 0 0 0 0 976 0 0 0 0 0 0 0 0 0 0 0 991 0 0 346 0 0 674 0 0 0 0 0 0 0 0 0 0 0 956 0 0 0 0 0 0 0 0 0 0 976 980 0 0 968 0 0 0 0 490 0 0 0 906 0 0 991 0 0 0 0 0 0 0 0 0 0 0 0 0 0 355 0 707 0 933 0 0 0 0 0 0 0 0 0 0 0 0 0 0 0 0 0 0 991 0 0 0 0 0 0 0 0 0 913 0 0 0 0 0 0 0 0 0 0 0 0 0 0 0 0 0 0 0 0 0 0 0 0 0 0 0 0 0 0 0 0 0 0 0 0 0 0 747 0 0 0 0 0 0 0 0 0 0 0 0 0 0 0 0 0 0 0 0 517 0 634 0 0 0 513 0 0 0 0 0 0 0 0 0 0 0 0 0 0 0 0 0 0 0 0 0 756 976 0 0 0 0 0 0 0 0 0 0 0 0 0 0 0 0 0 0 0 0 0 906 824 0 0 0 0 0 0 0 0 0 0 0 0 0 0 0 0 655 987 0 0 960 0 0 0 0 0 0 0 0 0 0 0 0 0 0 0 0 0 0 0 0 0 0 0 840 987 616 0 0 0 0 0 0 0 0 0 0 0 0 0 0 0 0 0 0 0 0 0 999 0 0 0 0 0 0 0 0 0 0 0 0 0 0 0 0 0 0 983 0 0 0 0 0 0 0 0 0 0 0 0 0 0 0 0 570 0 0 0 0 0 0 0 0 909 0 0 0 0 0 745 0 0 0 991 0 0 0 0 0 0 456 0 0 0 0 0 0 0 0 0 814 0 0 0 0 0 674 0 0 0 0 0 0 987 0 0 0 0 0 738 0 0 0 0 0 0 983 0 0 0 458 0 712 0 0 0 0 0 0 0 0 0 0 825 0 0 0 987 507 0 0 983 0 0 0 0 0 0 0 702 0 0 513 0 0 0 0 0 0 0 0 987 0 0 0 0 987 840 0 0 0 980 0 0 0 0 0 592 0 0 0 0 0 0 0 0 913 0 0 0 0 0 0 0 0 0 0 0 0 0 0 0 0 0 0 0 0 0 0 0 0 0 0 0 0 0 0 0 0 0 0 0 0 0 0 0 0 0 0 0 0 0 987 816 0 0 0 0 0 0 0 0 0 0 0 0 0 0 0 0 0 0 0 983 0 0 0 0 999 0 0 987 0 0 0 0 0 0 0 0 0 0 0 0 0 0 0 700 0 0 0 0 0 0 0 0 0 0 0 0 0 0 0 0 0 0 0 0 0 0 0 0 0 0 592 0 0 0 0 0 0 0 991 0 0 0 0 0 0 0 0 0 0 0 792 0 0 0 0 0 0 0 0 0 0 0 717 0 0 0 0 0 0 0 0 995 0 976 0 0 0 0 0 0 718 0 0 470 0 0 0 0 0 0 0 0 0 632 0 660 0 0 0 0 0 0 501 0 0 0 0 987 0 0 0 0 0 0 0 0 507 0 0 0 0 0 0 0 983 0 0 0 0 0 0 0 0 0 0 0 991 0 0 0 0 0 0 0 0 0 0 0 0 0 0 0 0 0 0 0 991 0 0 0 0 0 976 0 0 983 0 983 983 0 0 0 0 0 0 0 520 762 0 0 0 0 980 0 0 0 0 0 0 630 0 0 0 0 0 0 0 0 831 0 0 0 0 0 0 0 0 0 503 0 666 0 0 0 0 795 0 0 0 0 980 666 0 0 0 0 0 0 627 0 0 0 0 628 0 0 0 786 0 0 734 0 0 368 0 980 776 759 0 0 0 0 0 0 0 0 0 0 0 853 0 0 0 0 878 0 0 0 0 0 635 0 0 0 0 0 0 0 0 821 431 0 0 0 0 0 0 711 0 0 0 0 0 0 0 0 0 0 0 0 0 750 0 0 0 0 0 0 0 980 0 689 0 751 0 616 0 827 0 0 0 0 999 0 0 0 0 0 0 0 0 0 0 0 0 0 0 0 0 0 0 0 0 460 0 0 0 0 0 0 0 0 0 0 0 0 0 0 0 0 0 999 0 0 0 0 0 0 0 0 0 0 0 0 0 0 0 983 0 0 0 0 0 0 0 0 0 0 0 0 0 0 933 987 0 0 906 0 0 0 0 0 0 0 0 0 0 0 0 0 0 0 0 0 832 0 0 0 0 0 980 0 0 952 0 0 862 0 0 0 0 0 0 0 0 0 0 639 0 0 0 0 715 0 0 673 0 0 0 991 0 0 0 0 0 0 0 835 0 0 733 0 0 0 838 0 0 631 571 0 0 0 0 937 0 0 0 0 0 0 0 0 0 0 0 0 0 0 0 0 906 0 0 0 0 0 0 0 0 0 786 894 0 0 0 0 0 0 0 0 0 0 0 580 0 0 0 0 0 0 0 0 0 0 658 0 0 0 0 0 433 0 0 0 0 0 0 0 0 0 0 0 0 597 0 972 0 0 0 0 0 0 0 0 983 0 0 0 0 0 0 991 0 0 0 0 0 0 0 0 0 0 0 0 0 0 0 0 0 0 0 0 717 0 0 0 0 0 0 0 0 0 793 0 0 878 0 0 0 0 0 0 0 634 0
-1 805 0 0 0 0 0 0 696 0 0 0 0 786 0 795 0 0 0 0 0 0 0 0 0 0 906 0 0 0 0 0 0 0 0 980 0 0 0 995 725 0 0 0 0 0 0 0 0 0 0 0 0 0 834 0 0 0 0 0 0 0 0 0 0 0 0 867 0 0 0 0 0 636 0 0 0 906 0 0 976 983 0 0 0 0 874 0 0 0 0 479 0 0 0 0 0 0 0 0 0 0 0 0 0 0 0 0 0 0 0 0 0 0 0 0 0 0 0 0 0 0 0 0 0 0 0 0 0 0 0 0 0 0 0 804 0 0 0 0 0 0 0 0 0 0 0 0 0 0 0 0 0 0 515 0 588 0 0 0 0 0 0 0 0 588 0 0 0 0 0 0 0 0 0 0 0 0 0 0 0 0 0 0 0 0 0 0 0 0 980 0 983 0 0 0 906 0 0 980 763 699 0 0 0 0 0 824 0 0 625 0 0 0 0 556 0 711 0 0 0 0 0 0 0 0 0 0 357 0 0 0 0 0 0 0 980 0 0 0 0 0 0 0 0 0 0 0 0 0 412 0 0 0 0 0 0 0 0 0 0 0 0 0 0 0 0 0 0 0 834 0 991 0 0 0 0 0 0 0 0 0 0 0 652 0 0 0 0 0 0 0 0 0 0 0 0 0 0 0 0 0 0 0 0 0 371 976 0 0 0 925 0 983 0 0 789 0 0 0 983 0 0 0 0 0 717 0 0 0 591 0 0 0 0 832 0 0 0 0 0 0 0 999 0 0 0 0 0 991 0 0 0 0 0 0 895 0 0 0 0 515 0 913 655 0 0 0 0 0 0 0 0 829 499 718 0 0 0 987 0 0 0 0 758 0 0 0 0 0 0 0 0 968 0 0 0 0 0 0 0 0 591 0 0 983 0 0 0 0 0 0 0 0 0 0 0 983 0 487 0 0 0 0 0 983 0 0 848 0 0 0 0 0 434 776 0 0 0 0 0 0 0 0 0 0 0 0 0 0 0 0 0 918 0 0 0 0 0 0 0 0 909 0 0 0 0 0 0 0 0 0 0 0 0 0 0 0 0 0 0 0 0 0 0 0 0 980 0 0 0 0 585 0 0 0 0 0 0 0 0 0 829 0 759 0 0 995 0 0 727 0 983 0 0 0 0 0 968 0 0 0 0 0 0 0 0 832 766 0 0 0 0 0 0 983 0 0 0 0 0 0 0 0 0 0 0 0 0 976 0 952 0 980 991 0 0 0 987 0 754 0 0 891 614 0 0 0 0 0 0 0 0 0 911 0 0 0 0 0 941 0 0 0 0 0 0 987 0 0 0 0 0 983 0 0 0 983 0 0 0 0 0 0 0 517 0 0 0 0 730 0 0 0 0 0 0 0 0 0 0 0 999 0 669 0 0 0 0 0 0 0 0 0 501 0 0 0 906 0 0 0 0 906 0 0 0 0 0 0 792 0 0 0 0 0 0 0 0 0 0 0 0 976 0 0 0 695 0 0 0 0 0 0 987 0 0 0 0 980 0 0 0 550 0 983 0 0 0 0 0 0 0 0 0 0 0 0 0 980 0 911 0 0 462 679 0 0 0 0 0 0 0 0 0 0 894 0 0 0 0 0 0 0 0 0 983 987 0 0 0 0 0 0 0 0 0 0 0 0 0 0 0 0 714 0 0 655 0 0 0 0 0 0 0 0 0 0 0 0 0 0 0 587 636 941 983 0 0 0 0 983 0 0 0 0 0 0 0 0 0 0 983 0 0 0 678 0 0 0 0 0 0 0 0 0 314 0 0 0 0 0 0 0 0 0 0 0 0 0 0 0 0 0 0 0 0 0 0 910 0 0 0 0 0 0 0 0 0 0 983 0 0 0 479 704 0 991 0 0 983 983 913 0 0 0 0 591 0 0 0 0 987 0 0 0 0 0 0 0 0 0 0 0 0 0 0 0 0 0 0 983 0 0 0 0 0 0 871 0 0 0 0 564 0 0 0 0 0 0 0 0 0 0 510 0 0 0 0 0 0 0 0 832 0 0 0 0 0 0 0 0 0 0 0 0 0 0 0 0 0 0 0 0 0 0 0 0 0 870 0 0 687 0 0 0 0 0 0 0 0 0 722 859 0 0 0 0 0 550 0 0 980 0 0 0 0 983 0 0 558 0 0 0 0 0 905 0 0 0 0 0 0 0 0 906 0 591 843 0 0 0 633 0 0 0 0 0 0 0 0 0 0 0 0 0 0 0 0 0 0 0 0 0 0 0 0 0 0 906 0 0 0 987 0 0 0 0 0 0 0 0 0 0 0 0 0 0 0 0 0 0 0 0 727 0 0 0 0 0 0 0 0 0 0 0 0 0 0 0 0 0 0 0 991 0 0 0 0 0 0 0 0 0 0 0 0 0 0 0 0 498 0 0 0 0 0 0 0 0 0 0 0 0 0 941 500 0 0 795 0 0 0 0 0 467 0 0 0 0 0 0 0 0 0 0 0 0 0 0 552 0 0 0 0 0 0 0 0 906 0 707 0 0 0 0 0 0 0 991 0 0 0 0 0 991 0 0 670 948 0 0 0 0 0 0 0 0 0 0 991 0 0 0 0 0 948 0 0 0 0 0 0 0 0 0 0 0 0 0 0 0 0 0 0 0 0 0 0 0 0 902 0 0 991 0 0 0 0 0 0 0 0 0 0 0 0 0 0 0 0 0 0 0 0 0 0 0 0 0 0 0 987 0 0 0 0 0 0 0 0 0 0 0 0 983 0 0 0 0 0 0 0 0 0 0 0 0 832 999 0 0 700 0 0 0 913 0 980 983 0 0 0 0 0 0 0 0 980 0 952 0 0 0 0 0 0 0 0 0 0 0 0 0 0 0 0 0 508 0 0 0 0 0 0 0 0 412 0 0 0 0 0 0 0 0 0 0 0 0 0 0 0 0 0 0 0 0 0 0 983 0 0 0 0 0 0 0 933 0 0 0 0 0 0 0 0 0 0 945 0 0 0 671 0 0 0 0 0 0 0 991 0 0 0 0 0 0 0 0 0 0 0 0 0 0 0 0 0 945 0 0 834 0 0 0 0 0 0 0 0 0 789 0 0 968 0 987 0 0 0 0 0 983 0 0 0 0 0 0 0 0 937 832 0 0 0 684 0 0 0 0 0 474 0 0 0 0 907 0 0 0 983 0 0 0 987 0 0 0 0 0 0 0 0 0 976 0 0 0 917 0 0 0 0 0 0 0 0 0 0 0 0 0 801 297 0 0 0 0 844 0 0 0 0 0 0 0 0 0 0 0 0 0 0 0 0 0 0 0 0 0 0 0 0 0 288 0 0 0 980 0 980 0 0 0 0 0 0 0 0 0 0 0 0 710 552 0 0 0 781 0 804 0 0 0 0 798 0 0 513 0 0 976 0 0 0 0 0 0 0 0 0 0 0 913 0 0 0 0 801 475 0 0 0 0 0 0 0 0 0 0 0 0 0 0 0 0 0 0 0 0 0 739 0 0 0 0 910 945 554 0 723 0 0 0 0 0 0 0 0 0 0 863 0 0 0 0 0 0 0 0 0 0 0 0 0 0 0 0 389 0 0 0 0 0 0 0 0 0 980 0 0 0 0 0 0 0 717 0 711 968 0 0 0 0 0 0 0 902 0 991 0 0 0 0 0 0 0 0 0 0 0 902 0 0 0 0 0 0 0 0 0 0 490 0 667 0 0 0 0 0 0 980 0 0 0 355 792 0 0 0 0 0 0 0 0 805 0 0 0 0 0 0 0 0 0 0 0 0 0 0 0 0 0 0 991 0 500 0 0 983 0 0 0 0 863 0 0 0 0 0 0 0 0 0 0 0 0 917 0 0 0 0 0 0 0 0 0 0 0 875 0 0 0 956 0 0 0 0 0 0 0 0 0 0 0 0 0 0 0 0 0 0 0 0 0 980 0 0 0 0 0 0 0 0 0 0 0 0 0 0 906 0 0 0 0 0 0 0 0 980 0 0 0 0 588 0 0 0 0 0 501 0 987 0 0 0 0 0 540 0 0 0 0 0 0 0 0 0 0 0 0 0 0 0 0 0 0 0 0 0 0 0 0 0 0 0 0 0 0 0 948 0 0 0 0 0 0 0 0 0 0 0 0 0 0 0 0 0 0 0 0 761 0 0 0 0 0 0 0 0 847 0 669 0 867 0 0 0 0 976 0 0 945 0 0 987 0 987 0 0 0 952 0 0 0 0 949 0 0 789 0 0 0 0 0 714 0 0 0 0 0 0 999 0 0 0 0 0 0 0 0 0 750 0 0 0 0 0 0 0 0 0 513 0 0 0 0 0 0 821 0 0 995 0 0 0 0 0 983 0 697 0 0 0 0 995 0 0 0 0 0 0 0 0 0 0 0 987 855 0 0 0 0 0 714 0 0 0 0 0 0 0 0 0 0 906 0 789 0 0 0 0 0 0 0 0 0 0 0 995 0 0 0 0 0 0 0 0 0 0 0 0 0 0 0 0 0 0 0 0 0 0 980 0 419 0 913 0 0 0 0 0 0 0 980 0 0 0 0 0 0 0 694 0 0 0 0 0 0 0 0 0 0 0 0 657 991 0 0 0 0 0 792 773 0 0 0 0 0 0 0 0 0 0 0 0 0 0 0 0 0 0 0 0 0 0 0 0 0 0 0 0 0 0 0 0 0 0 0 0 0 540 0 0 0 0 0 0 0 0 834 0 0 0 0 0 0 591 991 0 948 0 0 0 0 0 0 0 0 0 0 0 0 0 0 0 0 0 0 0 0 0 0 991 0 0 0 0 0 0 0 0 0 0 987 0 0 0 0 991 941 0 536 0 0 0 0 0 0 0 0 766 0 0 0 0 0 991 0 0 0 991 0 0 507 0 0 0 0 0 991 0 0 0 0 0 0 0 0 0 0 0 567 0 0 0 0 0 0 0 0 0 0 0 0 0 0 0 0 0 0 0 0 0 983 0 0 983 0 0 0 987 0 0 0 0 0 898 0 0 0 0 0 0 0 0 0 0 0 855 0 529 0 0 0 0 0 0 0 0 0 0 0 834 0 0 0 0 0 0 0 0 0 0 0 0 0 517 0 0 0 0 0 0 0 0 0 0 0 0 0 0 0 0 588 0 0 0 0 0 0 0 0 0 0 0 0 0 0 0 0 0 0 0 0 292 0 980 0 0 983 0 0 0 991 0 0 874 0 0 0 0 571 0 0 0 0 0 980 0 0 0 0 983 0 0 0 0 0 0 0 960 0 0 0 0 0 0 0 0 0 0 0 0 991 0 0 0 0 0 0 0 0 0 0 0 0 0 0 0 0 972 0 0 0 0 906 0 0 0 0 0 0 0 0 0 0 0 0 0 980 0 0 0 642 0 0 0 0 0 0 0 991 0 0 0 670 0 0 0 0 0 0 0 0 0 0 0 0 0 0 0 0 0 0 0 0 0 648 0 983 0 0 0 0 945 952 0 0 0 0 0 0 0 0 0 0 0 0 0 0 0 0 0 0 0 0 0 0 0 0 0 0 0 987 0 0 0 0 0 0 0 0 0 0 0 0 0 0 0 0 0 944 0 0 0 0 0 941 0 0 0 0 0 0 0 0 0 0 0 0 0 0 0 0 0 0 0 0 0 0 0 0 0 792 0 0 0 0 0 0 0 980 0 0 0 0 991 0 0 0 758 0 983 0 0 0 0 0 0 0 0 983 0 0 0 0 0 0 778 0 503 0 0 0 0 0 0 0 0 0 0 980 0 0 0 0 0 0 0 0 999 0 0 0 0 0 0 0 0 0 0 0 0 0 0 0 0 0 0 552 0 0 0 0 0 0 0 0 513 0 0 0 0 0 0 0 0 0 0 0 0 0 0 0 0 0 0 0 0 0 0 0 0 0 0 0 0 0 929 0 0 0 0 0 0 0 976 0 0 0 0 0 0 0 0 905 669 0 0 0 976 0 0 0 0 0 987 983 0 0 0 0 0 0 0 0 0 816 0 0 980 968 0 0 0 0 0 0 0 0 0 0 0 0 0 0 0 0 0 0 0 0 0 0 0 0 0 0 0 0 0 0 0 0 0 0 0 0 0 0 0 0 0 0 0 0 0 0 0 983 999 0 0 0 0 0 0 0 0 0 0 0 0 0 0 0 0 0 983 0 0 0 0 983 717 0 0 0 0 0 0 0 0 0 0 0 0 0 0 0 0 0 470 0 0 657 0 0 0 0 0 0 0 906 0 867 0 0 0 0 0 0 0 0 0 0 0 0 0 0 941 945 0 0 0 0 0 770 0 0 0 0 519 0 0 991 0 0 0 0 0 0 0 980 0 980 0 0 0 0 0 991 789 0 0 991 0 0 0 0 0 0 0 0 0 0 505 991 0 0 999 0 0 0 0 633 338 0 0 0 0 0 0 0 0 0 0 0 0 588 0 0 0 0 0 0 0 0 0 0 0 0 0 0 0 0 0 0 0 0 0 0 0 0 0 0 906 0 0 0 980 0 0 0 0 0 0 0 0 835 395 0 0 0 0 0 0 0 0 0 0 0 0 0 0 0 0 0 606 777 0 0 0 0 0 789 0 0 0 0 0 0 0 0 0 995 0 0 0 0 0 0 0 0 379 0 0 0 0 0 552 0 0 0 0 0 0 0 0 0 0 0 0 0 0 0 0 0 0 0 727 0 511 0 508 0 816 0 0 0 0 0 0 461 0 0 0 991 960 0 0 0 0 0 0 0 0 0 0 0 602 0 0 0 0 0 0 0 0 0 0 0 0 0 0 0 0 0 987 832 0 0 0 0 0 0 0 0 0 0 0 0 0 0 0 0 0 0 0 674 0 0 0 473 0 0 0 0 0 0 0 0 983 0 0 0 0 0 0 0 0 0 0 0 0 0 0 0 0 0 0 0 0 0 552 711 991 0 0 0 0 835 991 0 0 0 0 0 0 0 0 0 0 0 987 0 0 0 0 0 0 0 0 0 960 618 0 0 0 0 513 0 0 0 0 0 0 906 0 0 0 0 980 0 0 0 0 0 0 0 0 0 0 0 0 0 0 976 842 0 0 0 0 983 0 0 0 0 0 0 0 0 902 0 0 0 567 0 976 0 983 0 0 0 0 0 0 0 0 685 0 0 0 933 0 0 0 0 0 0 909 0 0 0 0 0 0 561 0 0 0 0 0 671 0 0 0 0 0 991 513 0 0 0 983 0 0 0 0 0 0 0 0 715 0 0 692 968 0 0 0 0 0 702 0 0 0 324 0 0 0 332 0 0 0 0 0 0 987 0 0 0 0 0 0 0 0 991 0 0 0 0 0 0 0 0 288 933 0 983 0 0 0 0 0 0 0 0 0 0 0 0 0 0 0 0 0 595 0 0 0 0 0 759 0 983 0 684 0 0 820 0 0 0 0 0 0 0 0 0 0 0 0 991 0 0 874 0 0 0 513 0 0 0 0 0 0 0 0 530 0 0 0 0 0 0 0 0 0 0 0 991 885 0 0 0 0 0 603 0 0 0 0 0 0 0 0 0 0 0 0 0 0 0 0 831 560 0 0 0 0 968 0 0 0 0 0 0 467 0 0 0 0 838 0 0 0 0 0 0 0 0 0 0 0 0 0 591 0 0 0 0 0 0 0 0 0 0 0 0 0 0 0 0 0 0 0 0 0 0 0 987 0 819 0 0 0 0 0 0 0 941 0 0 0 0 0 0 0 0 0 371 0 0 906 0 0 882 0 0 0 980 0 0 0 0 0 0 0 0 0 980 0 0 995 0 0 0 832 0 0 0 0 0 0 0 0 0 0 0 0 795 0 0 0 0 980 983 727 0 0 0 0 913 0 0 0 0 0 0 0 0 0 0 0 0 0 0 0 0 0 0 0 0 0 0 0 0 0 0 0 0 0 0 0 0 0 0 0 0 0 0 983 0 0 0 0 0 0 0 0 0 0 0 0 0 0 851 0 551 0 0 0 0 0 0 0 0 0 0 0 980 0 0 0 0 0 0 0 0 338 980 0 0 0 0 0 0 0 666 0 0 0 0 0 627 0 0 0 0 0 0 674 0 0 0 0 0 0 0 0 0 0 0 0 0 983 901 0 0 0 0 0 466 0 0 0 0 0 0 0 0 0 995 0 0 835 0 0 0 0 0 0 0 0 0 0 0 0 0 0 513 0 0 0 524 721 0 0 0 0 0 0 776 0 0 909 0 0 0 0 0 0 0 818 0 906 0 991 976 0 0 0 0 991 0 0 0 749 0 0 0 0 0 0 0 0 0 0 0 0 0 0 0 0 0 0 0 0 0 0 874 544 0 0 0 0 0 0 0 0 0 0 427 0 0 0 0 0 0 0 0 0 0 0 0 0 0 0 0 0 0 983 0 0 0 0 0 0 708 0 0 0 786 0 0 0 0 602 0 0 0 0 0 0 991 882 0 0 0 0 0 0 0 838 674 0 0 0 542 462 0 0 0 0 0 0 0 0 0 0 0 0 0 0 0 0 983 0 0 0 0 983 0 832 0 0 0 0 0 0 0 0 0 0 0 0 0 0 0 0 501 0 0 0 0 0 0 0 0 0 987 731 0 0 0 0 0 0 691 0 0 0 0 0 513 0 0 0 0 0 0 0 0 0 0 0 0 0 0 0 0 0 797 0 0 0 0 444 0 0 0 983 991 727 0 0 0 0 0 0 0 0 0 0 0 0 0 0 0 991 0 0 799 0 0 0 0 0 0 887 0 0 0 0 0 0 0 0 0 832 0 0 511 0 0 0 0 0 0 0 902 0 0 0 898 0 0 0 0 0 0 0 0 983 0 0 0 991 0 0 753 0 0 987 0 0 0 0 0 0 0 0 983 0 0 0 0 0 0 0 0 0 0 0 0 0 0 0 0 0 0 0 960 0 0 0 0 0 902 0 0 983 0 0 0 595 0 0 454 0 886 0 0 0 0 0 0 0 0 0 0 0 983 0 0 0 0 0 0 0 0 0 0 0 0 0 0 0 983 0 0 0 0 0 0 0 0 0 0 0 0 0 0 0 0 0 0 0 0 0 0 0 0 0 0 0 0 987 945 0 0 0 0 0 913 0 0 0 0 0 0 0 0 0 0 723 0 0 0 0 0 0 0 0 0 0 0 0 0 0 0 0 0 0 0 0 0 889 0 799 0 0 0 0 0 0 983 0 0 0 669 0 0 0 0 0 0 0 0 0 0 0 0 0 0 894 671 0 0 0 0 983 0 0 976 0 0 0 0 0 0 0 980 0 0 0 0 0 0 898 0 991 715 987 0 0 0 0 0 0 0 0 0 0 976 0 792 0 0 0 0 0 0 0 0 0 952 0 0 0 0 0 0 0 0 0 0 0 0 0 987 0 0 0 0 827 0 0 0 0 0 0 0 0 0 906 0 0 0 0 0 0 0 0 0 0 0 0 0 983 0 711 0 0 0 0 0 0 0 0 0 0 941 0 0 0 0 0 0 711 0 0 0 0 0 0 0 0 0 0 0 0 0 0 0 0 0 0 0 0 0 987 0 0 0 550 0 0 0 0 0 991 0 0 0 0 0 712 0 0 0 0 0 0 0 0 0 0 0 0 0 0 0 0 0 0 0 0 0 0 0 0 0 0 0 0 0 0 530 0 0 0 0 0 991 0 0 0 0 0 0 0 0 0 0 0 0 513 0 980 983 0 0 0 0 991 0 0 987 0 0 0 0 0 0 0 0 0 0 0 0 0 0 0 980 0 0 0 0 0 0 0 0 0 0 0 0 0 0 0 0 0 0 0 0 0 0 0 0 0 0 0 0 0 0 0 0 0 0 0 674 0 0 0 0 0 0 0 0 0 0 0 0 0 0 0 0 0 0 0 0 0 0 0 987 483 0 0 0 0 0 409 980 991 0 0 720 906 0 0 0 0 0 0 0 987 0 0 0 0 0 0 613 529 0 0 0 0 0 0 0 0 0 786 0 0 0 0 0 0 692 567 987 0 0 0 0 0 0 0 913 0 0 0 0 0 0 0 0 0 703 0 987 0 0 0 0 0 0 0 0 0 0 983 0 0 0 0 0 0 0 0 0 995 0 953 0 913 0 0 0 0 0 463 0 0 0 0 0 0 0 0 0 0 0 878 0 0 0 0 0 0 0 0 0 0 0 0 0 910 0 0 0 0 987 0 0 0 0 0 0 0 0 0 0 0 0 0 0 0 0 0 0 0 0 0 0 0 796 0 0 0 0 0 0 0 0 0 0 0 0 0 0 0 0 626 0 0 991 0 0 0 0 987 0 0 0 614 0 0 0 0 0 0 0 0 0 945 635 983 0 0 0 0 0 0 727 0 0 0 0 0 0 0 0 0 0 0 0 0 995 0 0 0 513 0 0 0 0 0 0 0 0 0 0 0 0 995 0 652 0 0 0 0 0 0 0 0 0 0 0 0 0 0 0 862 0 0 0 983 0 0 0 0 809 0 0 0 0 0 0 0 0 0 0 0 0 0 0 0 991 0 0 0 802 0 898 0 0 0 0 991 991 0 0 0 0 0 0 0 0 0 0 0 0 0 0 0 0 0 0 0 0 554 792 0 0 0 0 0 991 941 0 549 0 0 0 0 706 0 980 0 937 0 0 0 0 289 0 0 0 0 0 0 0 0 0 0 0 554 0 765 0 0 0 0 0 0 0 0 789 0 0 0 0 991 0 0 0 0 0 0 0 0 0 0 0 0 0 0 832 0 0 0 0 0 0 0 829 0 0 0 0 834 0 0 0 0 0 0 0 0 0 0 0 0 0 0 0 0 0 0 589 0 0 0 0 0 0 0 0 792 0 0 0 999 0 0 991 0 0 0 0 0 0 799 987 0 0 681 0 0 983 0 0 0 0 0 589 0 0 0 0 0 0 0 601 0 0 995 0 0 0 0 0 0 0 976 0 0 0 0 0 0 0 0 848 0 0 913 0 0 499 0 0 0 995 0 0 983 0 0 0 777 0 991 909 0 0 0 0 0 0 595 0 980 0 0 0 0 0 0 906 0 0 0 0 0 832 0 588 0 983 0 0 0 0 0 0 0 0 0 0 0 0 0 0 0 0 0 0 0 0 789 0 0 0 905 0 0 0 829 909 0 0 0 0 0 0 0 0 991 0 0 0 714 0 0 0 785 0 0 0 0 0 0 762 0 0 0 0 0 0 0 999 0 0 0 0 0 952 0 726 795 0 0 0 0 0 0 0 0 0 902 0 0 0 513 0 0 0 0 0 987 0 0 0 999 0 0 0 0 0 0 0 0 0
-1 0 0 0 0 0 0 0 719 0 0 0 0 0 0 999 0 0 0 0 0 0 0 0 0 0 0 0 0 0 0 0 0 0 0 999 0 0 0 0 486 0 0 0 0 0 0 0 0 0 691 0 0 0 0 0 824 0 0 0 0 0 0 0 0 0 0 0 0 0 0 0 0 0 0 0 0 0 0 0 0 0 552 0 0 0 0 556 917 0 0 0 0 0 0 0 0 0 0 0 0 0 0 0 0 0 0 776 0 0 0 0 0 0 513 0 0 0 976 0 0 0 0 0 0 0 0 0 0 0 0 0 0 0 0 0 0 0 0 0 0 0 0 0 0 0 0 0 0 0 0 0 0 0 0 0 0 0 0 0 0 0 0 0 0 0 0 0 0 0 0 0 0 0 0 0 0 0 0 0 0 0 854 0 0 0 0 0 0 0 0 0 0 0 0 0 0 0 0 0 527 0 0 0 0 0 0 991 0 0 0 0 0 0 776 552 0 0 0 0 0 0 0 0 0 0 0 0 0 0 776 0 0 0 0 0 0 0 0 552 0 0 0 0 0 980 0 0 0 0 0 0 0 0 0 0 0 0 0 0 0 0 0 0 0 0 0 0 0 0 0 0 0 0 0 0 0 0 812 0 0 0 0 0 0 0 0 0 0 0 0 0 0 0 0 0 0 0 0 0 0 0 0 0 0 0 0 999 0 0 0 0 0 0 0 0 0 0 0 743 602 0 0 0 0 0 0 0 0 0 0 0 999 0 0 0 0 0 680 0 0 0 0 0 0 0 0 0 0 552 0 0 0 0 0 0 0 0 0 0 0 0 0 0 0 0 0 0 0 0 0 0 0 0 0 0 0 0 0 0 785 0 0 0 0 0 0 0 0 0 0 0 0 0 0 0 0 0 0 0 0 386 0 0 0 0 0 0 0 0 0 0 0 0 0 0 0 0 0 0 945 0 0 0 0 0 0 0 0 0 0 0 0 0 0 0 0 0 0 731 0 0 0 983 0 0 0 0 0 0 0 0 0 0 0 0 0 0 0 0 0 0 552 0 0 0 0 0 0 0 0 0 0 0 0 0 0 630 0 0 0 0 0 0 0 0 0 0 0 0 0 0 0 0 666 0 0 0 0 0 0 0 0 0 0 0 0 0 0 644 0 0 0 0 956 0 0 0 0 776 0 983 0 991 0 421 0 0 0 0 0 0 0 0 0 0 0 0 0 0 0 0 0 0 0 0 0 0 0 675 0 0 0 987 0 0 0 0 999 0 0 0 0 0 0 0 0 0 0 0 0 0 0 0 808 0 0 0 0 0 0 0 0 0 0 921 0 0 0 0 0 0 0 0 0 0 0 0 903 0 0 0 0 0 0 0 0 0 0 0 991 0 0 0 0 0 0 0 0 0 0 0 0 0 885 0 0 0 0 0 0 525 0 0 0 0 0 0 0 0 0 0 0 0 0 0 0 0 0 983 0 0 0 0 0 987 0 0 0 0 0 0 0 0 0 0 0 0 0 0 0 991 0 0 776 0 0 0 0 0 0 0 0 0 0 0 0 0 0 0 0 0 0 0 0 0 0 0 0 666 0 0 0 0 0 0 0 0 0 0 0 0 536 0 0 0 0 0 0 0 0 0 0 0 0 0 0 999 798 0 0 0 0 0 0 0 0 0 0 0 0 0 0 0 0 0 482 0 0 0 0 0 0 0 423 0 0 0 999 0 867 0 0 0 0 0 0 0 885 0 0 0 0 0 0 0 0 0 0 0 0 0 0 0 0 0 0 0 0 0 0 0 0 0 0 0 0 0 0 0 345 0 0 0 0 0 0 0 0 0 0 0 960 0 0 0 0 0 0 0 0 0 0 0 0 0 0 0 0 0 0 0 0 0 0 0 0 0 0 0 983 0 552 0 0 0 0 0 0 0 0 0 0 0 0 0 0 933 0 0 885 742 0 0 0 0 0 0 0 0 0 0 0 0 0 0 0 0 0 0 0 0 0 0 0 0 0 0 0 0 0 0 0 0 552 0 0 0 0 0 0 0 0 0 583 0 0 0 0 0 0 0 0 0 0 0 0 0 0 0 0 0 0 0 0 0 0 0 0 0 0 0 0 0 0 0 0 0 0 0 0 0 0 0 0 0 0 0 0 0 0 0 0 944 0 0 0 0 0 0 980 0 0 0 0 0 0 0 0 0 0 0 0 0 0 0 0 0 0 0 0 0 0 0 0 0 0 0 0 0 0 0 956 0 0 0 0 0 0 0 0 0 0 0 0 0 0 0 0 0 0 0 0 0 0 0 0 0 0 0 0 0 0 0 0 0 0 0 0 0 0 0 0 0 0 0 0 0 0 0 0 0 0 0 0 0 0 0 0 0 0 0 0 0 0 0 0 0 0 0 0 0 0 0 0 851 0 0 0 0 0 0 0 0 0 0 0 0 0 0 0 0 0 0 0 0 0 976 0 999 0 0 0 0 0 0 0 0 0 0 0 0 0 0 0 0 0 0 0 0 0 0 0 0 0 0 0 991 0 0 0 0 0 0 0 0 0 0 0 999 0 0 0 666 0 0 0 0 0 444 0 0 0 0 0 0 0 0 776 0 0 0 0 0 0 0 0 0 0 0 0 0 0 0 0 0 0 0 0 0 0 0 0 0 976 0 0 0 0 0 0 0 0 0 0 0 0 0 0 0 0 0 0 0 0 0 0 0 0 0 0 976 0 0 0 0 0 0 0 0 0 0 0 0 0 0 0 0 0 0 0 0 0 0 0 0 0 0 0 0 0 0 0 0 0 0 0 0 903 991 0 0 0 0 0 0 0 0 0 0 0 0 0 672 0 0 0 0 0 0 983 0 0 0 0 0 0 0 0 0 0 0 0 0 0 0 0 0 0 0 0 0 0 0 0 0 0 0 0 749 0 0 0 0 0 0 0 0 0 0 0 0 0 0 0 0 0 0 0 0 0 0 602 0 0 0 0 0 0 0 0 0 0 0 0 0 0 687 0 0 0 0 0 0 0 0 0 0 0 0 839 0 0 0 0 0 0 0 0 0 0 0 0 0 0 0 0 0 0 0 0 0 0 0 0 0 0 0 0 0 0 0 0 0 0 0 0 0 0 0 0 0 0 937 0 0 0 0 0 0 0 0 991 0 0 0 0 0 0 0 0 0 0 0 0 0 0 0 0 0 0 0 0 0 0 0 0 0 0 0 0 0 0 0 0 0 543 0 0 0 999 0 0 0 0 0 0 0 0 0 0 0 0 0 0 991 0 0 0 0 0 0 0 0 0 0 0 0 0 0 0 0 0 0 0 0 885 0 0 0 0 0 0 0 0 0 987 0 0 0 999 0 0 0 0 272 0 501 0 0 0 0 0 0 0 866 0 0 0 0 0 0 0 948 540 0 0 0 0 0 0 0 0 765 0 0 0 0 0 0 764 0 0 0 0 0 0 0 0 0 0 0 0 0 482 0 461 0 0 0 0 0 0 0 0 0 0 429 0 0 0 0 0 0 0 0 0 0 0 0 0 0 587 0 0 0 0 0 0 0 651 0 0 0 0 0 0 0 0 0 0 776 0 0 0 0 0 0 0 0 0 0 0 0 0 0 0 0 0 0 0 0 0 0 0 0 0 0 0 0 0 991 0 0 0 0 0 0 0 776 0 0 999 0 0 0 0 0 0 0 0 0 0 0 0 0 0 0 0 0 0 0 0 0 0 0 0 0 0 0 0 0 0 0 0 0 0 885 999 0 0 0 0 0 0 0 0 0 0 0 0 0 0 0 0 0 0 0 0 0 976 0 0 0 0 0 0 0 0 0 0 0 0 0 0 0 0 0 0 0 0 0 0 0 0 0 0 0 0 0 0 0 0 0 0 933 0 0 0 0 757 0 0 0 0 496 0 0 781 0 0 0 0 0 0 0 0 0 0 0 0 670 0 0 0 0 0 0 0 0 0 0 0 0 0 0 0 0 0 0 0 991 666 0 0 785 0 0 0 0 0 0 0 621 929 0 0 0 0 0 0 0 0 726 0 0 0 0 0 0 0 0 0 0 0 0 0 885 0 0 0 0 0 0 0 0 0 0 0 0 0 0 0 0 0 0 0 0 0 0 0 0 0 0 0 0 0 0 0 0 0 0 0 0 0 0 0 871 0 0 0 0 0 0 0 0 0 0 0 0 0 0 0 0 0 0 0 0 0 0 0 0 0 0 0 0 0 0 0 0 0 0 0 898 999 0 0 0 828 0 0 0 687 0 0 0 0 0 0 0 0 0 0 0 0 0 0 0 0 0 0 0 0 0 0 0 0 0 0 0 0 0 0 489 999 0 0 0 0 0 0 0 0 0 885 0 0 0 0 0 0 0 774 0 0 0 885 0 0 0 0 0 0 0 0 0 0 0 0 0 0 0 0 0 0 0 0 0 0 862 0 0 0 0 0 0 0 0 0 0 0 0 0 0 0 0 0 0 0 0 0 0 0 0 0 0 0 0 0 0 584 0 0 0 0 0 776 0 0 0 0 0 0 0 0 0 0 0 999 0 0 0 0 0 0 0 0 0 0 702 0 0 0 0 0 0 0 0 0 0 0 0 552 0 0 0 0 0 407 0 0 0 0 0 0 983 0 0 0 0 0 0 0 0 0 0 0 0 0 0 0 0 0 0 0 501 0 0 0 0 0 0 0 0 0 0 0 0 0 0 0 0 0 983 0 0 0 0 0 0 0 0 0 0 0 0 0 983 0 590 0 0 0 0 0 0 0 0 0 0 0 937 0 0 0 0 0 0 0 0 0 983 0 0 0 707 0 0 0 0 0 0 398 776 0 0 0 0 0 0 0 0 0 0 0 0 0 0 0 0 0 0 0 0 976 0 0 0 0 0 0 0 0 0 0 0 0 0 0 0 0 0 636 0 0 0 0 0 0 0 0 0 0 0 0 0 0 0 0 0 0 0 0 0 0 0 0 0 0 0 0 0 0 0 0 0 0 0 0 0 0 0 0 0 0 0 0 0 0 0 0 999 0 0 0 0 0 0 0 0 0 0 773 0 964 0 0 0 0 0 0 840 0 0 0 0 0 0 0 0 0 0 0 0 0 0 0 0 0 0 0 0 0 999 0 0 0 0 0 663 0 0 0 0 296 0 0 0 0 0 552 960 0 0 0 0 657 0 0 0 0 0 0 0 0 0 0 0 0 0 0 0 602 0 0 0 0 0 0 805 0 0 0 0 0 999 661 0 0 0 0 0 0 0 0 0 0 0 726 0 0 0 0 0 0 0 0 0 0 0 0 0 0 0 0 0 0 0 0 0 0 0 0 0 0 0 0 0 0 819 0 0 0 0 0 0 0 0 0 0 0 0 0 0 0 0 653 0 0 0 0 0 0 0 983 0 0 0 0 0 0 0 0 0 735 0 0 0 933 0 0 983 0 0 0 0 0 0 0 0 0 0 0 0 0 0 0 983 0 585 0 0 0 0 0 0 0 0 0 0 0 0 0 0 0 836 0 0 0 0 0 0 0 976 0 0 0 0 0 0 0 0 0 0 0 0 0 0 0 0 0 0 0 0 0 0 0 0 0 0 0 0 444 0 0 0 0 0 0 0 0 0 0 0 0 0 0 0 0 0 0 0 0 0 0 0 976 0 0 0 0 964 0 0 0 0 0 0 0 0 0 0 0 0 0 0 0 0 0 862 501 0 0 805 0 330 0 0 0 0 0 0 0 0 0 565 0 0 0 0 0 983 0 0 0 0 0 0 0 0 590 0 0 0 0 0 0 0 0 0 0 0 0 0 0 0 0 0 0 0 0 0 0 0 0 0 0 0 0 0 0 0 0 0 0 0 0 0 0 0 0 0 0 501 0 0 776 0 0 0 0 0 0 0 0 0 0 0 0 0 0 0 0 0 0 0 0 0 0 0 0 0 0 0 0 991 0 0 0 0 0 0 0 0 0 0 0 0 0 0 0 0 0 0 991 0 0 0 0 999 0 0 0 0 0 0 0 0 0 0 0 0 0 0 0 0 0 0 0 666 0 0 0 976 0 0 0 885 0 667 666 0 0 0 0 0 0 0 0 0 0 0 0 0 0 0 0 0 0 0 0 0 0 0 0 0 0 0 0 0 0 0 0 991 0 0 0 0 0 0 0 0 0 894 0 0 0 0 0 980 0 0 0 0 0 0 0 0 0 0 0 0 0 0 0 0 0 0 0 987 0 0 0 0 0 0 0 666 735 0 0 0 0 0 0 0 0 0 0 0 0 0 0 0 0 0 960 0 0 0 0 0 0 0 0 0 0 0 0 0 983 0 0 0 0 980 0 0 937 665 0 0 0 0 0 0 0 0 0 0 267 0 0 0 999 0 0 0 0 0 0 999 0 0 0 0 0 0 0 0 361 0 785 0 0 0 0 0 0 0 851 0 0 0 0 0 0 0 0 0 0 0 0 0 0 0 0 0 0 0 0 0 0 0 0 0 404 0 0 0 0 0 0 0 0 0 0 0 983 0 0 0 800 983 0 0 0 0 885 0 0 0 0 0 0 0 0 0 0 0 0 0 0 0 0 0 0 0 0 0 0 0 0 0 0 0 0 0 999 0 0 0 0 0 0 0 0 0 0 0 0 0 0 0 0 0 0 0 0 0 0 0 0 0 0 0 0 0 0 0 0 0 0 0 0 0 0 0 0 0 0 0 0 0 0 0 381 0 0 762 0 0 0 0 0 0 0 0 0 0 0 0 0 0 0 0 0 0 0 0 0 0 0 0 776 427 0 0 0 0 0 983 0 0 0 0 0 672 0 0 0 0 0 0 0 0 0 0 0 0 0 0 751 0 0 0 0 0 0 0 0 0 885 666 0 0 0 0 368 0 0 0 0 0 0 0 0 0 0 0 0 0 0 0 0 0 0 0 0 0 0 0 0 0 0 0 0 0 0 0 0 0 0 0 0 0 0 671 0 0 0 0 0 0 0 999 0 0 0 0 0 0 0 0 0 0 0 995 0 0 0 0 0 0 0 0 0 0 0 0 0 0 0 0 0 983 0 0 0 0 0 0 0 0 0 0 0 0 0 0 933 0 0 0 0 0 0 0 0 0 0 0 0 0 0 0 0 0 0 0 0 0 0 0 0 987 0 0 0 0 0 0 0 0 0 0 929 0 0 0 0 0 0 0 0 0 0 0 666 0 0 0 0 0 0 0 785 0 0 0 0 0 666 0 0 0 0 0 0 0 0 0 0 0 991 0 630 0 0 0 0 0 0 0 999 0 777 0 0 0 991 0 0 0 490 0 0 0 980 0 0 0 983 0 0 0 0 0 0 0 999 0 0 552 0 999 0 0 0 0 980 0 0 0 0 0 0 0 0 0 0 0 0 0 0 0 0 885 0 0 999 0 0 0 0 0 0 0 0 0 0 0 0 983 0 0 0 0 0 0 0 0 0 0 0 0 0 0 0 816 0 521 0 0 0 0 0 0 0 0 0 0 0 0 0 0 0 0 0 0 0 0 530 0 515 0 754 0 368 0 0 0 0 0 0 0 0 0 0 0 0 879 0 0 0 0 0 0 0 0 0 0 0 0 944 344 0 0 0 0 0 0 0 0 0 0 0 0 0 0 0 0 0 0 0 0 0 0 921 0 0 0 0 0 0 0 0 0 983 0 0 0 0 0 0 0 0 0 0 0 0 0 0 0 999 0 972 0 0 0 0 0 0 0 0 0 0 0 0 885 0 0 0 0 0 0 0 776 0 0 0 0 0 305 0 0 0 0 0 0 0 0 0 0 0 0 999 0 0 0 0 0 0 839 0 0 0 0 0 0 0 0 0 0 552 0 0 0 734 0 0 0 0 0 0 0 0 0 0 0 0 368 0 0 0 0 0 0 0 0 0 0 0 0 0 0 983 0 0 0 0 0 0 0 885 0 0 368 0 0 0 0 0 0 0 0 0 0 0 0 0 0 0 0 0 0 0 0 0 0 0 0 0 0 0 666 0 0 0 0 0 0 0 0 0 0 0 0 0 0 0 0 0 0 777 0 812 0 0 0 0 0 0 0 0 0 0 0 0 0 0 0 0 0 0 0 0 0 0 0 0 0 0 0 0 766 0 0 0 0 0 0 0 0 0 0 0 0 0 0 0 0 0 0 0 0 666 0 0 0 0 0 0 0 0 0 0 0 0 0 0 0 0 0 0 0 976 0 0 0 0 0 0 0 0 0 0 0 0 0 0 0 956 0 0 0 0 0 0 0 0 0 0 0 0 0 0 666 0 0 0 0 0 0 0 0 0 785 0 0 991 552 0 0 0 0 0 0 0 0 0 0 0 0 0 0 0 0 0 0 0 0 0 0 0 0 0 0 0 0 0 602 0 0 808 0 0 0 999 0 0 0 0 0 0 0 0 0 968 0 0 0 0 0 0 0 0 0 0 921 0 0 0 0 0 0 0 0 0 0 0 0 0 0 0 0 0 0 0 0 0 0 0 0 968 0 687 0 0 0 0 0 770 968 0 0 0 0 0 0 0 0 0 0 0 0 470 0 0 0 0 980 0 0 0 0 0 681 0 0 0 0 0 0 0 0 0 0 0 0 0 0 0 574 0 0 0 0 0 0 0 0 0 0 0 0 0 0 0 0 566 0 0 0 0 0 0 0 0 0 0 0 999 0 0 0 734 0 0 0 0 516 0 0 0 0 0 490 0 873 0 0 776 0 0 0 0 0 0 0 0 0 0 0 0 0 0 0 0 0 0 0 999 0 0 0 0 0 0 0 0 0 0 0 0 765 0 0 0 0 0 0 0 0 0 711 0 0 0 0 0 0 0 0 0 0 0 0 0 0 0 776 0 0 542 0 0 0 328 0 0 0 0 0 0 0 0 976 0 0 0 0 0 0 0 0 0 0 0 0 0 0 0 0 0 0 0 0 0 0 0 0 0 0 0 0 0 0 0 0 0 0 0 0 0 0 0 0 0 0 0 0 0 0 0 0 517 0 0 0 0 0 527 0 0 0 0 0 0 0 999 0 0 0 0 0 0 0 0 0 0 687 0 0 0 0 0 0 0 0 909 0 0 0 0 0 0 0 0 0 0 0 0 0 0 0 0 0 0 0 0 0 0 0 0 503 0 0 968 0 0 0 0 0 0 0 0 0 0 0 0 0 0 0 0 0 0 0 0 0 0 0 0 0 0 0 689 0 0 0 0 0 0 0 687 0 0 0 0 0 0 0 0 0 0 0 0 0 0 0 0 999 0 0 0 0 0 0 0 758 0 0 0 0 0 0 0 0 0 885 0 0 0 350 0 0 0 0 0 0 0 0 0 0 0 0 0 0 0 0 0 0 0 0 0 0 0 0 0 618 0 0 0 0 0 0 0 0 0 0 0 0 0 0 0 0 0 653 0 0 0 0 0 0 687 0 0 0 0 0 0 0 0 0 0 0 0 0 0 0 819 0 0 0 0 0 0 0 0 0 0 0 0 0 0 0 0 0 0 0 0 0 0 0 0 0 0 0 0 0 0 0 0 0 910 0 0 0 0 0 0 0 0 0 0 0 0 0 0 0 0 0 0 0 0 0 0 0 0 0 0 0 0 0 983 0 0 0 689 0 0 0 0 0 0 0 0 0 0 0 0 0 0 0 0 0 0 0 0 0 533 979 0 0 0 252 0 0 0 0 0 0 0 0 0 0 0 0 0 0 0 0 0 0 0 0 0 0 0 999 0 0 0 991 0 0 0 0 0 0 0 0 0 687 0 0 0 0 541 0 0 0 0 0 0 0 0 0 0 0 0 0 0 0 0 0 0 0 0 0 0 0 0 0 0 0 0 0 0 0 0 0 0 0 999 575 0 0 0 0 0 0 0 0 0 0 0 0 0 0 0 0 0 0 0 0 0 0 0 0 0 0 0 0 0 0 760 776 0 0 0 0 0 0 0 0 0 0 0 0 0 0 0 0 0 0 0 0 0 0 0 0 0 0 0 0 0 0 0 0 0 0 0 0 0 0 776 0 0 0 0 0 0 0 885 0 0 976 0 0 0 0 0 0 0 0 0 0 0 0 0 0 0 0 0 0 0 0 0 0 0 0 0 0 0 517 0 552 0 0 0 0 0 0 0 0 706 0 0 0 0 0 0 987 0 0 0 0 0 0 0 748 0 0 0 0 0 0 987 0 0 0 0 666 0 0 0 0 0 0 0 0 885 0 0 0 0 0 0 0 0 0 0 0 0 0 0 0 0 0 0 0 0 0 0 0 0 0 0 0 0 0 0 0 687 0 0 0 0 0 0 0 666 0 0 0 0 0 0 0 0 0 0 999 0 0 0 0 0 0 0 999 0 0 0 0 0 0 0 0 0 0 0 0 0 980 0 0 0 0 0 0 447 0 0 902 0 0 0 0 0 0 0 0 0 666 0 0 0 0 0 885 777 0 0 0 0 0 0 0 0 0 0 0 0 0 0 0 0 0 0 0 0 0 0 0 777 0 0 0 0 0 980 0 0 937 0 0 0 0 0 0 0 0 0 0 0 0 0 0 0 0 0 0 0 999 0 0 0 0 0 0 0 0 0 999 0 0 0 0 0 0 0 0 0 0 0 530 0 0 0 999 0 0 930 0 0 940 0 0 0 0 0 0 0 0 0 983 0 0 0 368 0 0 0 0 0 0 0 0 0 0 0 0 0 866 0 0 0 0 0 983 0 0 0 0 840 0 0 0 611 0 0 0 0 0 0 0 0 0 0 0 0 0 0 747 0 0 0 0 0 0 0 0 0 0 0 0 0 0 0 0 823 0 0 0 0 0 0 0 0 0 0 0 533 0 0 0 0 0 0 0 0 0 0 0 0 0 0 0 0 0 0 0 0 0 0 0 0 0 0 0 983 0 0 0 0 0 0 0 0 0 0 0 0 0 0 0 0 0 0 0 0 0 0 0 0 917 0 0 0 0 0 0 0 0 0 0 0 0 670 0 0 0 0 0 0 0 0 0 0 0 0 0 0 0 0 0 0 0 0 0 0 0 549 0 0 885 0 0 0 0 0 0 0 0 0 0 0 0 0 0 0 0 776 0 0 0 0 0 0 0 0 0 0 0 0 0 0 0 0 0 0 0 0 0 0 0 0 0 0 0 0 0 0 0 0 0 0 0 0 980 0 0 885 0 0 0 0 0 0 991 0 0 0 0 999 0 0 0 0 0 0 0 0 0 0 0 738 0 0 0 0 0 0 0 987 0 0 0 0 0 0 0 0 0 0 0 776 0 0 0 0 0 0 0 0 0 913 0 0 552 0 0 999 0 0 845 0 0 0
1 0 0 0 0 0 0 0 0 0 0 0 0 0 0 721 0 0 0 0 0 0 0 0 949 0 0 0 0 0 0 0 0 0 0 0 0 0 0 0 0 0 0 777 0 0 0 0 0 0 788 0 0 687 0 0 0 0 0 0 0 0 0 0 0 0 0 0 0 0 991 0 415 0 0 0 0 0 666 0 0 0 0 0 0 0 0 0 0 0 0 0 0 0 0 0 0 0 0 0 0 0 0 0 0 975 0 0 0 0 0 0 0 0 0 0 0 0 0 0 0 995 0 0 0 0 0 0 0 0 0 0 0 0 0 0 0 0 0 0 0 748 0 0 0 0 0 0 0 979 0 0 0 0 0 0 0 0 0 0 0 0 0 0 983 0 0 0 0 0 0 0 0 0 0 0 0 0 0 0 0 0 0 0 0 0 0 0 252 0 0 0 0 980 0 0 0 0 0 0 0 816 0 0 0 0 0 918 0 0 976 0 0 0 0 0 0 0 0 898 995 0 0 0 0 0 0 991 0 0 0 0 0 0 0 0 0 0 0 0 0 0 0 0 0 0 0 0 0 0 0 0 0 0 0 0 0 0 0 0 0 0 0 0 0 0 0 0 0 0 0 0 0 0 0 0 0 0 0 0 0 0 995 0 0 0 724 0 0 0 0 614 0 0 0 0 0 0 0 0 0 0 0 0 0 505 0 0 0 0 0 0 0 0 0 0 0 380 0 976 0 0 0 0 0 0 763 0 0 0 0 0 0 0 0 0 0 0 0 0 0 0 0 781 0 0 0 0 0 995 0 0 0 0 0 0 0 0 0 0 983 945 0 0 350 0 659 0 0 0 991 0 0 0 0 983 0 0 0 0 0 0 0 0 980 0 0 0 0 0 0 0 0 808 0 0 0 0 0 0 0 0 0 0 0 0 0 0 0 0 0 0 0 0 0 0 0 0 0 0 0 0 0 991 0 0 0 0 0 0 0 0 0 0 0 0 0 0 0 0 0 0 0 0 0 0 0 0 0 0 0 0 0 983 0 0 0 0 0 0 0 0 0 0 991 0 0 0 0 0 0 0 0 0 0 0 0 949 0 0 0 0 0 0 586 0 0 0 0 0 0 0 0 995 0 0 0 0 0 0 0 0 0 995 0 983 0 0 0 773 0 0 0 0 968 0 0 0 0 0 0 0 0 999 0 0 0 0 0 0 537 0 0 0 430 541 0 0 0 0 0 0 0 0 0 0 0 0 0 0 0 0 0 0 0 0 0 0 0 0 0 0 548 0 0 0 0 0 0 0 0 0 0 0 991 0 0 0 0 301 0 0 0 0 0 0 0 968 0 0 0 0 0 0 0 0 898 0 968 663 0 0 0 734 0 0 0 0 0 0 983 0 0 596 0 0 0 0 471 0 0 0 0 0 0 0 0 0 0 0 0 0 0 0 0 0 0 0 0 0 0 0 0 0 0 0 991 0 0 0 0 0 0 0 0 0 0 0 764 0 972 0 0 0 556 0 0 625 0 0 0 0 0 0 0 0 0 0 0 0 995 0 0 0 875 0 0 0 0 0 0 0 0 0 0 0 0 0 0 0 0 0 0 0 0 0 0 0 0 0 0 823 960 0 0 0 0 0 0 0 0 0 0 0 0 0 0 0 0 0 0 0 0 0 0 0 0 0 0 0 0 0 0 0 0 0 0 0 0 0 0 0 0 0 847 0 0 0 0 0 0 0 0 0 715 0 0 0 0 705 0 0 0 0 0 0 0 0 0 0 546 0 0 546 0 0 0 0 0 0 0 0 0 0 0 0 0 0 0 0 0 0 0 0 0 0 0 0 0 0 0 0 715 0 0 0 0 0 0 0 0 0 0 0 0 757 0 0 0 0 0 0 0 0 0 0 0 0 975 0 841 0 0 0 0 0 0 0 0 0 0 0 0 0 0 0 0 0 0 0 0 0 0 0 0 0 0 0 0 0 0 952 0 0 0 0 991 0 0 0 0 0 0 0 0 0 0 0 0 0 0 0 0 0 0 0 0 0 0 0 0 0 0 0 0 0 741 0 0 0 0 0 0 0 0 0 0 0 0 0 936 0 0 0 0 0 0 0 0 0 0 0 0 0 0 0 0 0 0 0 0 0 636 991 0 0 0 0 0 0 0 0 0 0 0 0 0 0 0 0 976 0 0 0 0 0 0 0 0 0 0 0 0 0 0 0 0 0 0 0 0 999 0 0 0 0 0 0 0 0 0 0 0 0 0 0 0 0 503 0 0 0 0 0 0 0 0 0 0 0 0 0 0 0 0 0 0 0 0 0 0 0 0 0 0 0 0 0 792 0 397 0 0 995 0 0 0 0 0 0 0 0 0 0 0 0 0 524 991 983 592 0 0 0 980 0 0 0 0 0 706 0 827 0 0 0 0 0 0 0 0 0 0 0 0 0 0 0 449 0 0 0 0 0 0 0 0 0 0 0 0 0 917 0 0 0 0 0 0 0 0 0 0 0 0 0 0 0 0 0 0 0 0 0 0 0 0 0 0 0 377 0 0 0 0 0 0 0 0 0 358 0 0 804 0 0 0 0 0 976 0 0 0 0 995 0 0 0 0 0 995 0 995 0 0 0 0 794 0 0 0 0 0 0 0 995 0 0 0 0 0 0 0 0 0 0 0 0 726 0 0 0 0 0 995 0 0 0 0 0 0 0 0 0 0 0 0 573 0 0 0 0 722 0 0 0 0 0 0 0 0 0 0 0 0 0 0 0 0 0 0 0 0 0 0 952 0 0 0 0 0 0 0 0 0 0 0 0 0 0 0 995 0 0 0 0 0 0 0 0 999 0 0 0 0 0 874 0 0 0 0 0 0 0 0 0 0 0 0 0 0 0 0 0 0 0 0 0 0 0 0 0 0 0 0 0 0 0 660 0 0 0 0 0 0 0 0 674 0 0 0 0 0 0 0 0 976 0 0 0 0 0 0 0 0 0 0 0 0 0 0 0 0 0 0 0 0 0 0 0 0 0 0 0 0 0 0 0 0 743 0 0 0 831 0 0 0 0 0 0 0 0 0 0 501 0 0 909 0 0 0 0 408 0 0 0 0 0 0 0 0 0 0 0 0 558 0 0 0 0 0 0 0 0 0 0 0 0 0 819 0 0 902 0 0 607 0 0 0 0 0 0 0 0 0 0 0 0 0 995 0 0 0 0 0 0 801 0 0 0 0 0 0 0 972 0 983 811 0 0 0 0 0 0 0 0 0 983 0 0 0 0 0 0 0 560 0 0 0 0 0 0 0 0 0 0 0 0 0 0 0 0 650 0 0 0 0 0 0 0 0 0 0 991 0 0 0 0 0 0 0 0 0 0 0 712 0 841 0 0 0 0 0 0 605 0 0 0 0 276 0 0 0 991 0 0 0 0 0 0 0 0 0 0 0 0 0 0 0 0 783 0 0 0 0 0 777 979 0 0 0 0 0 0 0 0 0 0 0 0 0 0 0 0 0 0 0 0 0 0 0 0 0 0 0 0 0 0 0 0 0 0 0 0 0 0 0 0 964 0 0 0 490 0 546 0 0 0 0 561 0 862 0 0 991 0 0 0 0 0 0 0 0 975 0 0 0 0 0 0 0 0 0 0 0 0 0 0 0 0 0 0 0 0 0 0 0 0 0 0 0 0 0 0 607 0 0 0 0 0 0 0 979 0 0 0 0 0 0 0 0 862 0 0 983 0 0 0 0 0 0 0 0 0 0 605 0 0 0 0 0 0 0 0 0 0 0 0 0 0 819 0 0 0 0 0 999 0 0 0 0 0 0 0 0 0 0 0 0 0 0 0 0 0 0 0 0 0 0 0 0 0 0 0 0 0 0 0 0 0 0 0 0 0 782 0 0 0 0 0 0 0 0 0 0 0 0 0 596 0 0 0 0 0 0 0 0 0 0 0 0 0 509 0 0 0 0 0 0 0 0 0 0 0 0 0 0 0 0 0 0 0 0 0 0 0 0 0 0 983 0 758 0 0 0 0 0 747 0 0 0 0 0 0 0 0 0 0 0 0 983 944 0 0 0 0 0 0 0 0 0 0 0 0 0 0 0 956 552 0 0 0 0 991 0 0 0 0 0 0 0 0 0 968 0 0 0 0 0 0 0 0 0 0 0 536 0 0 0 0 0 0 0 0 668 0 0 0 0 0 0 0 0 0 0 0 0 0 0 0 0 0 0 0 0 0 0 0 0 0 0 0 0 0 0 0 0 0 0 0 0 0 0 0 0 0 0 0 0 0 0 0 0 0 0 0 0 0 0 0 0 0 0 0 0 0 0 0 0 0 0 0 0 540 0 0 0 0 0 0 0 0 0 0 0 0 0 0 0 0 0 0 0 0 0 0 0 0 0 0 0 0 0 0 0 0 0 0 0 0 0 0 859 0 945 0 0 0 0 0 0 0 0 0 0 0 925 0 0 0 0 0 0 0 0 0 0 0 948 0 0 0 0 0 0 0 840 0 0 0 571 0 0 0 0 0 0 0 0 0 0 0 0 0 0 0 0 0 0 0 0 0 0 0 0 0 0 0 0 0 0 0 0 0 0 0 0 0 548 545 0 0 0 0 0 0 0 0 0 0 0 580 0 0 0 0 0 0 0 0 0 0 0 0 0 0 0 991 0 0 0 0 0 0 0 0 0 0 0 0 0 0 513 0 0 0 0 0 0 0 0 788 0 0 0 0 0 0 0 0 0 0 0 0 0 0 0 0 0 0 0 0 0 0 0 0 0 0 0 0 0 0 0 0 0 0 0 0 0 607 0 0 0 0 0 498 0 0 968 0 0 0 0 0 589 0 0 0 851 0 696 0 0 0 0 983 0 0 0 0 0 0 0 0 0 0 0 0 0 0 0 0 0 0 0 0 0 0 0 0 0 0 0 0 0 436 0 0 0 0 0 902 0 0 0 0 0 0 0 0 0 0 0 0 0 0 0 0 0 0 0 0 0 0 823 0 0 0 987 0 0 0 0 0 0 0 889 0 0 0 0 0 0 0 0 0 0 991 0 0 0 0 0 0 0 0 592 0 0 0 0 0 0 0 0 0 0 0 0 0 0 0 0 991 0 0 0 0 0 0 0 0 0 0 0 0 0 0 0 0 0 0 0 0 0 0 0 0 0 0 533 0 0 0 0 952 0 0 0 0 0 0 0 0 0 0 0 0 0 0 0 0 0 0 0 0 529 0 0 0 0 0 0 0 0 991 0 0 0 0 0 0 0 0 0 945 0 0 0 0 667 548 0 0 0 0 0 0 0 0 0 0 0 0 0 0 0 0 0 0 0 0 0 0 0 0 0 0 0 0 0 0 0 0 0 0 0 803 0 0 0 0 0 0 0 0 0 0 0 0 0 0 0 0 0 0 0 991 0 0 0 0 0 0 718 599 0 0 0 0 0 0 995 878 0 0 0 0 0 0 0 983 987 0 0 0 0 0 0 650 0 0 0 0 0 776 0 0 0 0 0 474 0 0 0 0 0 0 995 0 0 0 0 0 0 0 0 0 0 0 0 0 968 0 0 0 0 781 0 529 0 664 0 0 0 0 0 0 0 0 0 933 0 0 0 0 0 0 0 0 0 0 0 0 0 0 0 0 0 995 0 0 0 0 0 0 0 0 0 0 0 0 0 0 0 0 0 0 0 0 0 0 0 0 0 0 0 968 859 0 0 0 0 0 0 0 983 0 0 0 0 0 0 0 749 940 0 0 0 0 0 0 752 471 0 0 934 0 0 0 0 0 0 948 0 0 0 0 0 0 0 0 0 0 0 0 0 0 991 0 0 0 0 0 0 0 0 0 0 0 0 0 0 0 0 0 0 0 0 0 0 0 0 980 0 0 0 0 0 0 0 0 0 0 881 0 0 0 0 0 0 0 0 0 0 0 0 0 0 0 0 0 0 0 0 0 0 0 0 0 0 0 0 0 0 0 0 0 0 0 0 0 0 0 0 0 0 0 0 0 573 0 0 0 811 0 0 0 999 0 0 0 0 0 0 0 661 0 0 0 526 0 0 929 0 0 0 0 0 0 0 0 0 0 0 0 0 0 0 0 0 0 0 0 0 0 0 0 0 0 0 0 855 0 0 0 0 0 0 605 0 0 0 956 0 0 0 0 0 0 0 0 0 0 0 0 0 0 0 0 0 824 0 0 0 0 0 0 0 980 0 0 0 0 0 448 862 0 0 0 0 0 0 0 0 0 825 0 983 0 0 0 0 0 0 0 0 0 0 0 0 0 0 0 0 0 0 0 0 0 0 0 0 0 0 0 0 999 0 0 991 0 0 0 0 0 0 0 0 0 0 0 0 0 0 0 0 0 0 0 0 0 0 0 0 0 0 0 0 738 0 0 0 0 0 0 0 0 995 0 0 0 0 602 0 0 0 0 0 0 0 0 0 0 0 0 783 0 0 0 0 0 0 0 0 0 0 0 0 0 0 0 0 0 0 0 0 0 0 0 991 0 0 0 0 0 0 0 0 0 0 972 0 521 0 0 0 0 0 0 0 0 773 980 0 0 0 0 0 0 0 0 0 0 0 0 0 0 0 767 0 0 795 0 0 0 0 0 0 0 0 0 0 0 0 493 0 0 0 0 0 0 0 0 0 0 0 0 0 0 0 0 0 0 0 0 0 0 0 0 0 0 0 0 0 0 0 0 0 0 0 0 0 0 0 0 0 582 0 579 466 796 0 0 0 0 0 0 0 0 0 0 0 0 0 721 0 0 0 0 0 0 0 0 0 0 0 972 0 0 0 0 0 0 0 0 0 0 0 0 0 0 0 0 0 0 640 0 0 0 0 0 0 0 0 0 0 0 0 0 0 412 0 0 0 0 0 0 0 0 0 0 0 910 0 0 0 0 0 0 0 0 0 0 0 0 0 0 0 0 859 0 0 0 0 0 0 0 0 0 0 0 0 968 0 0 0 0 0 0 0 0 0 0 811 995 0 0 0 0 0 0 0 0 0 0 0 0 0 0 0 0 0 0 0 0 0 0 0 0 0 0 0 0 0 0 983 0 0 0 851 0 0 0 0 0 0 0 0 0 0 0 0 0 0 0 0 995 0 0 0 0 0 0 0 0 0 0 0 0 0 0 0 0 995 0 0 980 0 0 0 0 0 0 0 0 991 0 0 0 0 0 0 0 0 0 0 0 0 0 0 0 0 0 0 0 0 0 0 0 0 0 0 0 0 0 0 0 0 0 0 0 991 0 725 0 983 0 0 0 0 0 0 0 972 0 812 0 0 0 0 0 0 0 0 0 0 0 0 0 0 0 0 0 0 0 0 0 0 0 0 0 0 0 0 0 925 0 0 0 0 0 0 0 0 536 0 0 505 0 0 0 0 913 0 0 0 0 0 0 0 0 0 0 0 0 0 0 0 0 0 0 0 0 0 0 0 0 0 0 0 0 0 0 0 746 0 0 0 0 0 0 0 0 0 0 0 0 0 0 0 759 0 898 0 0 0 0 0 0 0 717 0 0 0 0 0 0 0 0 0 0 0 0 0 0 0 0 0 0 0 0 0 0 0 0 0 0 995 0 0 987 0 0 983 0 995 0 0 0 0 0 0 0 0 0 0 0 0 0 0 0 0 0 0 886 0 0 909 0 0 0 0 0 0 0 0 0 929 0 0 0 0 0 0 0 0 0 0 0 0 0 0 0 0 0 0 0 0 0 0 0 0 0 741 983 0 0 613 0 0 0 0 0 0 0 0 0 0 0 0 0 0 531 0 0 0 976 0 0 0 0 0 0 0 542 0 995 0 0 0 0 0 0 0 0 0 0 0 0 0 0 0 0 0 0 0 0 0 0 991 0 0 0 0 0 976 0 0 0 0 0 0 0 0 0 0 0 0 0 0 0 0 0 0 0 0 0 0 0 472 0 999 0 0 0 0 0 0 0 0 0 0 0 0 0 0 863 0 0 0 0 0 0 0 0 0 0 0 0 991 0 0 0 0 0 0 0 0 0 664 0 0 0 0 0 0 0 0 0 0 531 0 0 622 0 0 0 0 0 0 0 0 0 0 0 0 0 0 0 0 0 0 0 0 0 0 0 0 0 0 0 0 0 0 0 0 0 0 0 0 0 0 0 0 0 0 0 0 0 0 0 0 0 0 0 0 0 0 0 0 0 0 0 0 0 0 0 0 0 0 0 0 0 0 0 0 0 0 944 0 0 0 0 0 0 0 0 0 0 0 0 0 0 0 0 0 983 0 0 0 0 0 0 0 0 0 0 913 0 0 0 0 0 0 0 976 0 0 0 999 690 0 0 0 0 0 0 0 0 0 0 0 0 866 386 0 0 0 0 0 0 0 0 995 0 0 0 0 0 0 0 0 0 0 0 0 0 995 0 0 0 976 0 0 0 0 0 0 0 0 0 0 0 0 0 0 0 0 980 0 0 0 0 0 0 0 0 0 980 0 0 999 0 0 0 0 0 0 976 0 0 0 0 0 0 0 0 0 0 0 0 0 0 0 0 0 0 0 0 0 0 0 0 0 0 0 0 0 0 0 0 0 0 0 0 0 0 0 0 0 0 0 976 0 0 0 0 0 0 0 0 0 0 0 913 0 0 0 0 0 0 0 0 0 0 0 0 0 0 0 0 0 0 0 0 0 0 0 0 0 0 0 0 0 0 0 0 0 0 0 0 0 0 0 0 0 0 0 0 0 0 0 0 956 0 0 0 0 0 0 0 0 0 0 0 0 0 0 0 0 0 705 0 0 0 0 0 0 0 782 0 0 0 0 348 0 0 892 0 0 995 991 0 0 0 0 0 0 972 0 0 0 0 0 0 0 0 0 0 0 0 0 0 0 0 0 0 541 0 0 0 0 0 0 0 0 0 0 0 0 0 0 0 0 0 0 0 0 0 0 0 0 0 0 0 0 0 0 0 0 0 0 0 0 0 991 0 0 0 0 0 0 0 0 0 0 0 0 0 0 0 0 0 0 0 0 0 0 0 0 0 0 0 0 0 0 0 0 0 0 0 0 0 0 0 0 0 0 980 0 0 501 0 0 0 0 0 0 0 0 0 0 0 0 0 0 0 0 0 0 0 0 0 0 0 0 0 0 0 0 0 0 0 0 0 0 0 0 748 0 0 991 777 0 0 0 0 0 0 0 0 0 0 0 0 0 521 741 0 899 0 0 0 0 0 983 0 0 0 0 0 0 0 0 0 0 0 0 0 0 0 0 0 0 0 0 0 0 570 0 0 0 0 803 0 0 0 0 913 0 0 0 0 0 921 0 0 0 0 0 0 0 0 0 0 0 0 0 0 0 0 0 0 0 0 0 0 0 0 0 0 0 546 0 0 0 0 0 0 0 0 0 0 0 0 0 0 0 0 0 0 0 0 0 0 635 0 0 0 0 0 0 0 0 0 0 0 0 0 0 0 0 0 0 0 0 0 0 0 0 0 0 382 0 0 0 0 0 0 0 0 0 0 0 995 0 0 0 0 0 0 0 0 0 0 0 0 0 0 0 0 0 0 0 0 0 0 0 0 0 0 0 0 866 0 603 552 0 0 0 678 0 0 0 0 0 0 0 0 0 0 0 0 0 0 0 0 0 0 0 0 0 0 0 0 0 0 0 964 0 0 0 0 0 0 0 0 991 0 0 0 0 0 991 844 917 0 0 0 0 0 0 0 0 0 0 0 0 0 0 0 0 0 0 0 0 0 0 0 0 0 0 0 0 0 0 0 0 819 0 0 0 0 0 0 808 0 0 0 0 0 0 0 0 0 991 0 0 0 0 0 0 0 0 0 0 0 0 0 0 0 0 0 0 0 0 0 0 0 0 626 0 0 823 0 0 0 0 0 0 0 0 0 0 0 0 0 0 0 0 0 652 0 0 847 0 0 0 0 0 0 601 0 0 0 0 0 0 0 0 0 0 0 0 991 0 0 0 0 0 0 0 0 0 0 0 672 0 0 0 0 0 0 0 0 0 0 0 0 0 0 0 0 0 0 0 0 0 0 0 0 0 0 0 0 0 0 0 0 0 0 0 0 0 0 0 0 0 0 0 0 0 0 0 0 0 0 893 536 0 0 0 0 0 0 956 0 0 999 0 0 0 0 0 831 0 743 0 0 991 0 0 0 0 0 0 0 0 863 0 763 909 0 0 0 0 0 0 0 0 0 0 0 0 0 0 0 0 0 0 0 0 499 0 0 0 0 0 0 0 0 0 643 0 0 0 0 0 0 0 0 987 0 0 0 0 0 0 0 0 0 0 0 0 0 0 0 0 0 0 0 0 0 0 0 0 0 0 0 0 0 0 0 587 0 0 0 0 0 0 0 0 0 0 766 0 573 0 0 0 0 0 0 0 0 0 0 0 0 0 0 0 0 831 0 0 0 0 0 0 0 0 0 0 0 0 0 0 0 0 972 0 0 0 0 0 0 0 0 0 0 595 0 0 0 529 0 0 983 0 0 0 0 0 0 0 0 0 0 0 0 0 0 0 0 0 0 0 548 0 0 0 0 940 0 0 0 0 0 0 0 0 0 960 0 0 0 0 0 0 0 0 0 0 0 0 0 0 0 0 0 0 872 0 0 0 0 0 0 0 0 0 0 983 0 0 0 0 0 0 823 0 0 991 0 0 980 0 0 0 437 817 0 0 707 0 875 894 0 475 0 0 0 987 0 0 0 0 0 0 0 0 0 0 0 0 0 0 288 0 0 0 0 0 758 0 0 0 0 0 0 0 0 0 0 0 983 0 0 0 0 0 0 0 0 0 0 0 0 0 0 0 0 456 0 0 0 475 0 760 0 0 576 0 0 599 0 758 0 0 0 0 0 0 0 0 0 0 0 0 0 0 0 0 0 0 972 0 0 0 991 0 0 0 0 0 0 0 0 0 0 0 0 0 0 0 0 0 0 0 0 0 0 0 0 0 0 0 0 0 0 0 0 0 995 0 0 0 0 0 0 0 0 0 0 0 0 0 0 0 0 0 0 0 0 0 0 0 0 0 0 0 0 0 0 0 0 983 0 0 0 0 0 980 0 0 0 0 0 0 0 0 0 0 0 0 0 0 0 972 0 0 0 0 0 0 0 0 0 0 0 0 0 0 0 0 0 0 0 0 0 0 0 0 0 0 0 0 0 878 0 0 678 811 0 0 0 0 0 0 0 0 0 0 0 0 0 0 0 0 0 0 0 0 0 0 976 976 0 991 0 0 0 0 0 983 0 0 0 0 0 0 0 0 0 0 0 0 0 995 0 0 0 0 0 0 0 0 0 0 0 0 0 910 0 0 0 0 0 0
-1 0 0 976 0 0 0 0 0 0 0 0 0 0 0 987 560 0 980 0 0 0 0 0 0 0 0 0 0 0 0 0 0 0 0 980 0 0 0 0 0 0 0 0 0 0 0 0 0 0 0 0 0 0 976 0 0 0 0 0 729 0 0 0 0 0 0 0 0 0 0 0 0 0 0 0 0 455 979 0 750 0 0 0 540 0 0 0 0 0 0 0 0 0 0 0 723 0 913 0 0 0 0 0 0 987 0 0 0 0 0 0 0 0 937 991 0 0 0 0 0 991 0 0 0 0 0 0 0 0 0 0 0 0 0 0 0 0 0 863 595 0 0 0 0 0 976 983 0 0 0 0 0 0 879 0 0 0 0 0 0 0 0 0 0 0 0 0 0 0 0 0 0 623 0 0 0 0 0 0 0 0 0 0 710 0 0 851 0 804 0 0 983 0 0 885 0 0 0 0 0 0 0 0 0 0 983 0 0 0 252 0 0 0 987 987 0 0 0 976 0 0 0 0 0 0 0 983 0 0 0 0 0 0 0 0 890 0 0 0 0 999 0 0 540 0 0 0 0 0 0 0 0 0 0 0 0 0 980 0 0 0 0 0 0 528 0 0 0 0 0 0 0 0 595 0 0 0 0 987 0 0 991 0 0 0 0 956 0 678 0 0 0 0 0 0 945 0 0 0 0 0 991 0 980 0 0 0 0 0 0 0 0 0 0 0 0 991 0 609 907 0 0 0 0 0 0 0 0 0 0 0 987 941 641 0 983 0 0 983 0 0 0 0 0 0 995 0 0 987 0 0 0 0 0 0 0 286 0 0 859 976 0 983 0 0 980 0 976 0 0 0 0 0 0 0 0 0 0 592 0 0 0 0 809 0 666 0 0 813 0 0 0 0 538 0 987 0 0 0 0 0 0 0 0 0 0 0 0 0 983 0 0 0 0 0 0 0 0 693 983 0 0 0 0 604 0 0 0 0 0 0 0 0 0 0 0 0 0 983 0 0 0 991 0 0 0 0 501 0 0 0 0 0 0 0 0 0 546 0 0 0 0 0 0 0 0 0 0 925 0 0 0 0 0 0 0 0 0 0 0 0 0 0 987 0 0 0 0 0 0 0 0 991 983 0 0 0 0 0 0 0 0 838 0 0 836 0 0 0 639 0 983 991 796 0 0 0 0 987 0 0 0 0 0 0 0 983 0 0 0 0 0 0 0 748 0 0 678 0 0 827 540 0 0 0 0 0 0 0 953 0 0 828 548 0 0 0 987 739 0 786 991 0 0 0 0 0 0 538 0 0 980 0 0 0 0 0 0 991 976 0 0 0 0 0 0 987 0 0 0 0 0 538 0 0 521 595 0 0 0 921 0 0 0 0 0 0 0 0 0 0 0 0 0 0 0 0 0 0 0 0 0 0 0 863 0 0 0 0 0 0 0 0 0 0 0 0 0 0 0 0 0 0 0 631 0 0 0 0 887 0 0 0 0 0 0 0 0 0 592 0 522 0 0 0 0 976 0 789 0 0 0 987 0 0 0 0 0 0 0 976 0 0 0 898 0 0 0 987 0 0 0 0 0 0 542 0 0 0 0 918 0 0 0 991 0 0 0 0 991 0 976 0 0 0 0 0 0 0 0 0 0 0 0 0 0 987 987 896 980 0 0 0 0 0 596 0 0 0 0 976 0 0 0 0 0 0 0 871 0 0 0 0 697 0 0 987 0 0 0 0 0 0 0 976 805 980 0 0 0 0 0 0 0 0 0 0 0 0 987 496 0 983 0 318 0 0 0 0 0 0 0 0 0 0 0 0 0 0 0 0 0 0 889 0 0 0 987 0 0 595 0 620 910 0 0 0 0 832 0 0 0 0 0 0 0 0 980 0 840 0 0 0 0 0 0 0 991 0 983 0 0 0 0 0 0 0 0 0 0 0 983 0 0 0 0 616 0 0 0 605 0 588 0 0 680 0 870 980 0 0 0 0 0 0 980 0 851 0 0 544 0 0 0 0 0 0 0 0 0 0 0 0 0 0 0 0 0 0 0 0 0 983 717 980 0 0 0 0 0 0 0 0 0 0 0 0 0 0 0 0 0 552 0 0 983 0 0 0 0 0 0 0 0 906 0 0 0 0 0 0 0 991 0 0 0 0 0 538 444 0 0 666 0 0 0 980 0 0 983 0 0 634 0 0 0 0 0 0 0 493 0 0 0 0 0 0 0 0 0 983 418 980 0 0 0 0 0 0 0 0 501 0 0 0 0 0 0 0 0 0 0 0 0 0 0 0 0 0 0 0 0 546 0 972 0 0 0 0 0 0 0 0 0 0 0 0 976 0 0 0 0 0 976 0 0 0 0 0 0 0 0 987 0 0 0 0 987 585 987 0 0 0 0 462 987 0 0 0 0 0 662 0 0 429 0 0 0 976 0 976 0 0 983 0 0 0 669 0 0 0 0 692 0 0 980 0 0 897 0 0 0 0 0 980 0 0 0 0 980 0 0 0 0 0 0 0 0 980 592 0 0 0 0 0 0 0 0 0 0 0 0 0 0 498 0 0 0 991 0 0 0 976 0 0 976 0 0 0 0 0 0 0 975 987 0 0 0 0 991 0 697 0 0 0 976 0 0 0 0 0 0 0 0 0 0 0 0 0 0 0 0 0 0 0 0 0 0 0 0 906 0 0 991 0 0 641 0 0 0 0 0 0 0 0 0 0 0 0 0 0 921 0 0 0 0 0 0 0 0 0 0 0 0 0 0 0 0 0 0 0 501 0 0 0 0 0 0 991 0 0 0 0 0 0 0 0 561 976 976 599 0 0 544 0 987 987 0 0 0 0 0 0 0 0 983 0 0 980 983 0 0 0 0 0 0 0 0 0 0 0 0 0 0 0 0 0 736 882 0 0 0 906 0 0 0 0 0 588 0 0 563 0 976 0 0 983 976 0 0 0 435 0 0 0 0 0 0 980 933 0 444 0 0 0 0 0 0 0 0 0 0 0 0 0 0 0 0 976 0 0 0 0 987 0 0 0 0 0 0 0 0 983 0 0 0 0 0 0 0 0 0 0 0 0 591 983 0 976 976 0 0 0 0 983 0 0 0 0 0 0 0 0 0 0 0 0 0 0 0 0 0 0 0 0 0 0 0 665 0 0 991 945 983 0 0 0 0 0 0 0 0 357 0 0 0 980 976 0 906 0 332 0 0 0 0 0 0 0 0 0 0 0 980 987 991 0 0 0 0 520 0 0 0 0 0 0 0 0 987 0 0 983 0 991 574 0 0 0 0 0 0 0 0 0 0 0 0 0 0 392 0 0 0 0 0 489 0 0 0 0 980 595 0 0 0 0 0 0 0 0 0 0 0 0 0 0 0 0 0 0 0 0 956 546 542 0 0 0 976 592 0 0 0 0 0 976 0 0 500 0 0 956 0 0 0 0 983 0 0 0 0 0 0 744 0 905 0 0 0 0 0 976 0 0 0 0 980 0 0 0 0 0 0 0 0 0 0 0 0 0 0 0 0 0 0 548 0 980 0 0 712 0 0 0 0 0 980 0 0 0 987 0 595 0 0 545 0 0 0 0 0 0 692 0 0 500 0 545 0 0 0 995 0 0 0 0 0 0 910 0 0 906 0 0 0 856 987 0 0 999 0 0 0 976 0 0 0 0 0 484 0 0 979 0 983 0 0 0 0 0 0 0 0 0 0 0 0 0 0 995 0 0 431 0 0 0 0 0 0 630 0 910 0 0 0 0 581 0 0 0 0 0 972 0 0 0 0 0 654 0 0 0 987 0 991 0 0 0 0 0 0 0 0 0 0 0 0 0 983 0 0 0 592 0 0 0 599 0 0 0 0 987 0 0 0 0 0 991 0 0 0 0 0 0 0 0 0 0 0 0 0 0 0 0 0 0 991 0 0 538 0 361 0 0 0 0 0 0 0 0 885 0 0 0 0 0 0 0 0 980 0 0 0 533 991 0 0 0 0 0 0 968 0 0 0 0 0 0 0 847 980 991 0 0 0 983 0 0 0 0 0 0 0 0 0 0 881 980 0 0 0 0 0 0 0 0 0 0 0 0 0 991 0 639 0 0 0 0 901 0 0 851 0 0 0 0 0 0 0 0 0 0 0 0 0 0 0 0 0 0 0 0 0 0 0 0 0 345 0 657 0 0 0 0 0 0 0 0 0 0 0 0 0 0 0 0 0 0 0 0 0 0 0 0 0 0 0 0 0 657 0 983 0 0 980 0 0 0 0 0 0 0 980 0 0 0 0 0 0 0 0 0 995 875 0 0 0 0 956 0 0 0 980 0 0 0 0 0 538 0 0 0 0 0 0 0 0 0 0 0 0 983 0 0 0 0 592 0 542 0 0 0 0 976 0 987 0 0 886 0 0 0 987 0 0 0 0 0 0 0 987 0 0 0 0 0 0 0 0 991 683 0 0 0 987 0 0 641 0 0 0 0 0 983 0 0 0 0 0 987 0 0 0 0 0 0 0 0 0 0 0 0 0 0 0 0 0 0 0 0 0 0 0 0 0 0 987 0 0 0 0 0 0 0 514 0 0 0 0 0 0 0 0 980 0 0 999 0 0 0 987 0 0 0 770 0 0 0 0 917 0 0 0 0 0 0 0 0 0 0 983 0 0 756 0 721 0 0 0 0 0 0 0 0 0 0 0 0 0 0 0 0 0 0 0 0 889 0 0 0 0 929 0 0 0 0 0 0 0 0 736 0 0 0 0 0 0 548 838 0 0 0 0 0 0 0 0 0 0 0 0 0 0 0 0 0 0 898 0 0 0 0 0 827 0 0 0 0 0 0 0 976 983 0 0 0 0 987 0 0 976 0 0 0 0 506 0 0 0 0 0 0 0 0 0 0 0 991 0 0 0 0 0 0 987 0 0 0 454 0 0 0 0 968 0 0 0 600 0 0 0 0 976 0 0 0 542 0 592 0 0 0 0 0 0 0 0 0 0 0 0 0 0 0 852 0 0 0 0 0 0 0 976 0 932 0 0 0 0 0 0 0 0 0 0 418 976 0 0 0 972 0 0 0 991 0 0 0 0 0 0 0 0 976 723 0 0 0 0 0 0 0 0 0 0 0 0 525 0 0 0 751 0 0 0 0 0 0 0 0 0 0 0 0 0 0 0 0 0 0 999 692 0 0 0 0 433 0 0 0 0 0 0 0 0 0 0 666 0 0 976 0 0 0 611 945 0 987 976 0 0 0 0 976 0 0 733 0 0 0 0 0 0 0 980 0 0 0 0 991 0 0 0 0 0 0 0 879 0 0 0 0 297 0 0 0 913 0 0 0 0 0 980 0 0 0 0 0 0 526 0 0 0 0 0 662 976 538 972 0 0 0 0 0 0 0 0 0 0 0 0 0 0 0 0 0 0 0 0 0 0 0 0 0 0 0 968 0 0 0 987 0 0 0 0 0 0 0 0 683 0 0 0 0 0 655 322 0 0 0 0 0 0 0 0 0 987 0 0 0 0 0 540 0 0 0 987 980 0 0 0 0 0 0 0 0 0 0 0 0 0 0 0 0 0 0 0 0 0 0 0 0 0 0 0 0 0 983 0 999 0 0 0 980 0 0 0 0 0 0 0 724 0 0 980 0 976 0 736 0 0 0 0 0 0 0 0 0 0 0 0 0 0 0 991 0 0 0 0 0 980 0 0 0 0 0 987 769 0 0 715 672 0 0 0 0 0 0 0 0 0 0 0 0 0 0 0 0 0 0 0 0 0 983 741 0 0 0 0 0 980 0 0 0 0 0 0 0 0 0 0 0 0 0 0 0 789 0 0 0 0 972 0 0 0 0 0 0 0 0 0 0 0 0 0 0 0 0 0 0 0 0 0 976 0 0 0 0 0 0 0 0 987 0 991 0 0 0 0 0 0 0 0 0 0 980 0 0 980 0 910 0 0 0 695 0 0 297 521 0 657 980 468 980 0 0 991 0 0 0 0 0 0 0 0 639 0 987 0 432 0 0 987 0 0 0 0 980 976 976 0 0 0 968 0 0 0 0 968 0 0 0 0 983 0 0 0 0 980 0 0 0 0 0 0 0 426 0 0 0 0 0 0 0 0 0 0 0 0 0 0 0 0 0 0 0 0 972 0 0 0 0 0 889 0 0 0 0 0 0 0 757 0 0 0 0 0 0 0 0 0 0 0 0 0 0 0 0 659 0 0 0 0 0 0 0 0 945 0 0 0 0 816 0 0 991 983 0 0 0 0 0 683 0 604 0 592 0 976 0 0 0 0 859 0 0 0 0 0 0 667 0 542 0 0 0 0 0 501 0 875 429 0 0 0 0 960 983 0 0 842 680 0 0 0 0 0 0 0 0 0 976 501 641 0 0 0 0 0 0 0 0 0 0 0 0 0 0 0 301 0 0 0 0 980 0 428 0 0 0 0 0 0 0 0 0 0 0 0 0 0 0 0 0 0 0 679 0 0 0 657 0 976 0 0 0 0 0 0 0 0 0 0 0 0 0 0 0 0 983 0 0 0 0 0 0 0 991 0 0 0 0 0 0 968 0 0 0 0 0 0 0 0 968 0 0 0 0 0 0 0 0 0 0 0 0 980 0 0 0 0 0 0 0 0 0 576 0 0 0 0 0 0 0 0 991 0 0 0 0 0 0 0 0 0 0 0 0 0 0 0 0 0 0 987 0 0 0 627 0 0 639 0 0 890 0 0 0 0 0 0 0 0 0 0 0 0 0 0 0 953 0 987 0 0 0 827 0 0 0 0 746 0 983 0 987 0 0 0 0 0 987 0 0 0 697 0 933 0 941 0 0 0 0 0 0 999 0 0 521 0 0 0 0 0 0 0 0 0 0 0 0 0 678 0 598 0 480 0 0 0 0 0 0 0 678 0 0 0 0 980 0 0 0 0 980 0 0 987 0 0 0 0 0 0 0 0 0 0 0 0 0 980 987 0 0 980 0 0 0 0 0 987 987 0 0 606 0 0 0 0 980 0 0 976 0 0 987 0 0 0 0 0 0 0 0 0 0 0 0 0 0 0 0 501 0 0 0 0 0 0 0 0 0 0 0 0 0 0 0 0 0 0 0 976 987 0 0 0 0 0 875 0 0 0 0 0 0 0 0 0 0 987 0 0 0 0 0 0 0 0 0 0 0 0 0 0 0 0 0 546 980 0 0 0 0 0 0 0 0 976 0 554 0 0 980 0 980 706 0 0 0 0 0 0 0 0 0 0 0 0 0 0 0 0 0 0 0 0 0 0 0 0 0 921 0 0 0 983 0 596 0 546 0 0 0 0 0 0 0 0 0 0 0 883 0 0 0 0 837 0 0 0 0 736 0 0 519 802 0 832 0 0 983 0 0 0 0 0 0 0 0 0 0 0 0 0 0 0 0 0 0 991 0 976 0 0 0 999 0 0 0 0 0 0 585 0 0 0 0 0 0 0 0 991 0 0 0 0 0 0 0 0 299 0 0 0 0 0 0 0 0 0 0 0 595 0 0 0 0 0 0 0 851 0 0 657 0 0 801 0 0 0 0 0 0 0 0 0 0 0 0 0 0 0 0 987 0 983 0 0 0 509 972 991 0 0 921 983 0 654 0 0 0 0 0 0 0 0 0 0 0 0 921 0 597 0 0 906 0 0 0 0 0 397 0 0 0 0 0 0 576 0 0 0 0 0 0 0 0 0 0 0 0 566 0 652 0 0 0 0 0 0 416 0 0 0 0 0 0 0 0 0 0 0 976 523 0 666 0 0 0 0 0 0 0 0 0 0 0 0 0 0 0 0 995 0 0 0 980 0 501 0 0 991 0 0 0 0 0 0 0 662 0 789 0 0 0 983 0 0 0 0 0 0 0 0 0 0 0 0 0 0 976 0 0 983 0 0 0 0 0 0 657 597 0 0 0 0 0 424 0 0 0 0 0 0 540 0 0 0 0 0 910 972 0 0 503 0 0 0 0 0 0 0 0 0 0 0 937 0 0 0 0 0 0 0 0 0 0 0 0 538 0 0 0 0 0 0 0 0 645 0 0 902 0 542 0 0 0 0 0 0 0 0 0 0 0 0 0 0 0 0 0 983 0 0 0 0 0 0 0 0 0 0 0 550 0 0 0 0 0 0 0 0 0 0 0 0 0 0 0 595 0 991 0 0 606 0 0 579 0 0 0 0 0 0 0 0 0 0 999 519 368 976 0 0 0 0 705 0 0 0 0 0 0 0 0 0 793 0 712 0 0 0 710 678 980 980 0 999 0 0 0 0 991 0 0 972 0 0 0 0 0 0 0 0 0 991 0 0 0 0 0 0 0 0 0 0 0 0 0 987 0 0 0 0 0 0 0 0 886 0 980 0 0 0 0 0 0 0 0 0 0 0 0 0 983 0 0 0 0 0 0 0 0 0 0 0 0 0 0 987 0 593 0 0 697 0 0 0 0 0 0 0 0 0 0 0 0 0 0 0 0 0 991 0 0 0 0 0 976 0 0 0 0 0 588 0 0 0 0 0 0 0 0 0 0 0 0 0 0 0 0 578 0 0 0 999 0 0 987 0 0 0 0 0 0 0 0 0 0 847 0 0 983 0 0 0 976 0 843 592 0 0 0 0 0 0 0 0 980 0 0 0 0 0 0 0 0 0 0 0 0 0 0 906 0 0 0 0 0 546 0 0 980 0 0 0 0 0 0 0 0 0 0 0 0 0 0 0 0 0 0 0 0 0 0 0 0 0 0 0 0 987 0 0 0 0 0 991 0 0 0 0 0 0 0 0 423 980 945 0 0 0 0 0 0 0 795 0 0 0 0 0 0 0 859 718 0 0 0 0 0 0 620 0 0 0 952 0 0 0 0 0 0 0 928 0 0 0 0 0 0 976 972 0 0 0 0 0 0 0 0 0 0 0 0 0 0 0 0 0 0 0 0 0 0 0 0 906 0 0 503 0 0 0 987 0 0 0 0 885 0 972 0 0 0 0 0 0 0 0 0 980 0 0 0 0 0 0 0 0 0 0 0 0 499 825 0 0 0 0 0 0 0 0 769 0 0 0 0 0 0 0 0 0 365 0 0 980 0 0 0 0 0 0 0 0 980 592 0 0 686 0 0 0 0 0 0 980 0 0 0 616 0 0 0 0 0 0 0 0 0 976 666 0 0 0 0 0 0 976 0 983 0 0 0 0 0 0 0 0 0 0 0 0 0 0 0 0 0 0 0 0 0 0 0 0 0 0 0 0 0 0 0 0 937 0 0 0 0 665 0 0 0 0 0 0 0 0 485 0 0 829 0 0 0 0 0 415 0 0 599 0 545 0 0 0 0 0 0 0 0 0 0 0 0 657 0 0 983 0 0 460 0 0 0 865 0 0 0 871 0 0 515 0 0 0 0 0 0 0 0 0 0 0 604 0 0 0 0 0 0 0 0 0 0 0 0 0 0 0 0 0 0 0 616 0 0 0 983 983 0 0 654 0 548 0 0 0 0 0 991 976 0 0 0 0 0 0 0 0 0 0 0 0 0 0 0 0 0 0 0 0 0 991 0 0 0 0 0 0 0 0 0 0 0 0 0 0 987 0 0 0 0 0 0 0 933 0 0 0 0 0 0 0 0 0 0 0 0 0 0 0 0 0 0 0 0 0 0 0 0 0 0 0 616 0 606 976 0 595 0 0 0 0 0 0 0 0 706 0 0 0 0 0 0 0 315 0 0 0 0 0 0 0 917 0 0 0 552 0 603 0 0 0 964 0 0 0 0 0 0 786 0 991 0 0 0 0 0 0 960 0 0 0 0 0 0 0 0 0 0 976 0 0 0 0 0 0 0 0 702 0 0 0 0 0 991 0 0 670 0 0 945 0 0 0 0 0 0 0 0 0 0 0 0 0 0 0 0 0 609 0 0 0 0 0 0 0 0 0 0 976 987 0 0 737 0 0 0 0 843 0 0 0 0 0 0 0 796 0 0 0 0 0 0 352 0 0 0 0 0 0 0 0 0 0 0 866 0 0 546 513 0 0 0 0 0 0 0 0 0 0 0 0 501 843 0 0 0 980 0 374 537 0 0 0 0 0 0 0 0 0 980 995 0 538 0 0 0 0 0 0 611 0 0 0 0 968 0 0 995 0 539 0 0 592 720 0 0 0 0 0 0 0 870 0 0 983 0 0 0 0 0 0 0 0 0 945 0 639 808 0 329 917 0 0 0 0 976 0 0 0 0 0 0 831 0 0 0 0 575 0 0 0 0 0 0 0 0 0 0 0 0 0 0 0 0 0 0 0 0 0 0 437 0 0 0 0 0 980 945 0 0 0 0 0 856 0 0 0 0 0 0 980 0 0 579 0 0 0 0 0 0 0 0 0 0 0 0 0 0 980 0 0 976 0 0 0 0 979 0 0 0 0 0 0 0 0 0 0 0 540 0 0 0 0 0 0 0 0 0 0 980 917 0 0 0 0 515 0 0 0 0 0 0 0 711 0 0 0 0 0 0 0 0 878 0 0 0 0 0 0 0 917 991 0 0 0 972 501 0 0 0 0 0 736 0 0 0 0 870 987 825 0 0 0 0 0 0 0 976 0 0 0 0 0 0 0 983 0 599 0 0 0 0 0 0 0 620 968 538 0 0 0 0 0 527 0 0 0 0 0 0 0 0 0 0 748 0 0 0 0 0 0 0 980 0 0 0 0 0 0 0 776 0 0 0 0 0 657 0 0 0 0 827 0 0 0 0 0 0 0 0 0 0 0 0 0 0 0 0 0 0 0 0 0 0 980 0 0 0 0 0 0 0 0 0 0 0 0 0 0 0 980 0 991 0 0 0 0 0 0 0 0 0 0 875 968 0 0 641 0 0 0 0 980 0 0 484 0 0 0 0 0 0 0 0 802 870 0 0 0 983 0 592 0 0 0 0 0 0 0 0 0 0 0 0 0 991 0 0 0 0 0 0 0 0 0 0 628 991 0 0 0 0 960 0 879 0 0 0 0 0 0 0 0 0 0 540 0 0 379 0 0 0 0 0 0 0 526 0 980 552 0 0 0 0 0 592 983 0 941 0 0 0 0 0 0 0 0 0 0 983 0 0 987 0 0 0 0 0 0 542 0 0 0 0 0 0 0 0 0 397 0 501 633 0 0 0 0 0 739 0 0 0 991 0 0 0 0 0 0 0 0 0 0 0 0 0 710 0 0 940 0 0 980 0 0 651 0 0 0 711 0 0 0 0 0 0 987 0 0 646 0 983 0 0 0 0 0 0 659 0 0 0 592 521 0 0 702 0 0 0 689 0 0 905 0 0 987 0 0 983 0 0 980
-1 0 0 0 0 0 0 0 671 0 0 0 0 645 0 0 933 587 0 0 0 0 0 0 0 0 0 0 0 0 0 0 0 0 0 0 0 0 0 0 0 0 0 0 0 0 0 0 0 0 0 0 0 0 0 0 809 0 0 784 0 0 0 0 0 0 991 0 0 0 0 0 0 0 0 0 0 0 0 0 0 0 0 0 0 0 0 0 690 0 0 0 0 0 0 0 0 0 0 0 0 0 0 0 0 0 0 0 0 0 0 0 0 0 0 0 0 0 0 0 0 0 991 0 0 0 0 0 0 0 0 0 0 0 0 0 0 0 0 0 0 507 0 0 0 0 0 0 0 0 0 976 0 0 972 0 0 0 0 0 0 0 0 0 0 0 0 0 0 0 0 0 0 0 0 706 0 0 0 0 0 733 0 0 0 0 0 0 0 0 0 0 0 0 0 0 0 0 0 0 0 0 0 0 0 0 0 0 0 501 0 0 0 0 0 0 0 0 0 0 587 0 0 0 0 0 0 0 279 0 0 0 0 0 0 0 0 0 0 0 0 0 0 0 0 0 0 0 0 999 0 0 0 0 0 0 0 0 0 0 0 0 0 0 0 0 0 0 0 0 0 0 0 976 0 0 0 0 0 0 0 0 0 0 0 0 0 0 726 0 0 0 0 0 0 0 0 0 0 405 0 541 0 0 0 0 0 0 874 0 0 0 0 0 0 0 0 0 0 968 0 0 0 0 0 0 0 0 0 661 0 0 0 0 0 0 0 0 836 0 0 0 0 0 0 0 0 0 0 0 999 0 0 0 0 0 0 0 0 587 0 991 0 0 0 0 0 0 0 0 0 0 0 0 0 0 0 0 0 0 0 0 0 0 0 581 0 0 750 0 0 0 0 0 0 656 0 0 0 0 0 0 0 0 0 0 0 0 0 650 0 0 0 0 0 0 0 0 0 0 0 0 0 0 0 0 0 638 0 0 0 0 0 0 0 0 0 0 0 544 0 0 0 0 0 0 0 0 0 0 0 0 0 0 0 0 0 0 0 0 0 0 0 0 0 0 0 0 0 0 0 0 0 0 0 0 0 0 0 871 0 0 0 0 0 0 0 964 960 0 0 0 0 0 0 0 0 0 0 0 0 0 0 0 0 0 762 0 0 0 0 0 917 0 0 0 0 0 0 0 0 976 0 464 0 0 0 0 0 0 0 0 0 827 0 715 0 0 0 0 0 0 0 0 0 0 0 0 0 0 0 0 0 0 0 0 0 0 0 0 0 0 0 711 0 0 0 0 0 0 0 0 0 0 808 0 0 0 0 0 0 0 0 0 0 0 0 968 0 0 0 0 0 0 0 0 0 0 0 964 0 0 0 0 0 0 0 0 0 0 0 0 0 0 894 0 0 0 0 0 0 0 0 0 0 0 0 0 0 0 0 991 0 0 0 0 0 0 0 0 0 0 0 0 0 0 574 0 0 0 0 0 0 0 0 0 0 0 0 0 0 0 0 0 0 0 0 0 0 0 0 0 0 0 0 0 0 0 0 0 0 0 0 0 0 0 0 0 606 0 0 0 0 0 0 0 0 0 0 0 0 0 0 0 0 0 0 0 0 0 0 0 705 0 0 0 0 0 0 0 0 0 678 0 0 0 0 0 0 0 0 0 0 0 0 0 0 0 0 0 0 0 0 0 0 0 0 0 0 0 0 0 0 0 0 0 0 0 0 0 0 0 0 0 0 0 995 0 0 0 0 945 644 0 0 0 0 0 0 0 0 0 0 0 0 0 509 0 0 0 0 0 0 922 0 0 271 0 0 0 0 0 0 0 0 0 0 0 0 976 0 0 381 0 0 0 0 0 0 0 0 0 0 0 0 0 0 0 0 0 0 0 0 0 0 0 0 0 0 0 976 0 0 0 0 0 0 758 0 0 612 0 0 0 0 0 0 0 0 0 0 0 0 862 0 0 0 0 0 0 0 0 0 991 0 0 0 0 0 0 0 0 0 0 0 0 0 0 0 0 0 0 0 0 0 0 0 0 0 0 0 991 0 0 980 0 0 0 0 0 0 0 0 0 0 0 0 0 0 0 0 0 0 0 972 0 0 0 0 0 0 0 0 0 0 0 0 0 0 0 0 0 0 991 0 0 0 0 0 0 0 0 0 0 0 0 0 0 0 0 0 0 0 0 680 0 0 0 0 0 0 847 0 0 0 0 0 796 0 0 0 968 0 0 0 0 0 599 0 0 0 0 999 0 0 0 0 0 0 0 0 0 0 828 0 0 0 0 0 0 0 0 0 832 0 0 348 0 0 0 0 0 0 0 0 0 0 0 0 0 0 580 0 0 0 0 0 0 0 0 730 0 918 0 0 0 0 0 0 0 0 0 0 0 0 0 0 0 0 0 901 0 0 0 0 672 0 0 0 0 876 0 0 0 0 0 0 0 0 0 0 0 0 835 0 0 0 0 0 0 0 0 0 0 0 0 0 0 0 0 0 0 0 0 0 0 0 0 0 0 0 0 0 980 0 0 715 0 0 0 0 0 0 0 0 0 0 446 0 0 0 0 0 746 0 948 0 0 356 976 0 0 0 0 0 0 0 0 0 0 627 0 0 0 0 0 0 0 0 0 0 0 0 983 0 0 0 0 0 0 0 0 0 0 0 0 842 0 0 0 0 0 0 0 995 0 0 0 0 0 0 0 0 0 0 0 0 0 0 0 0 882 0 0 0 0 0 0 0 0 0 0 0 0 0 0 0 0 0 0 552 0 0 528 887 0 0 0 542 0 0 0 0 0 0 0 0 0 0 0 0 0 851 0 0 0 0 0 792 0 0 748 0 0 0 0 0 0 600 0 991 0 0 0 0 0 892 0 0 0 0 0 0 0 0 0 839 0 0 0 0 0 0 0 0 0 0 0 0 0 0 0 0 0 0 0 0 0 0 0 0 0 0 0 0 0 702 0 0 0 0 0 0 0 0 0 0 0 0 0 704 0 0 0 0 0 0 0 0 0 0 0 0 0 0 0 0 0 0 0 0 0 0 983 0 0 0 0 766 0 0 0 0 0 501 0 0 0 0 0 0 0 0 0 0 0 0 0 0 0 0 0 0 690 0 0 0 0 0 0 0 0 0 0 0 0 0 0 0 0 0 0 0 0 0 0 0 0 0 0 0 0 0 0 0 0 0 0 0 0 999 0 0 0 0 0 649 0 0 0 0 0 0 0 0 0 976 0 0 838 0 0 0 0 0 0 0 902 980 0 695 0 0 0 440 991 0 0 0 0 983 0 956 0 0 0 0 0 0 0 0 0 0 0 0 0 0 0 0 0 0 0 0 0 0 0 0 0 0 0 0 0 0 0 0 983 0 0 0 0 0 0 0 498 0 0 0 0 0 0 0 0 0 0 808 0 0 0 0 0 0 0 0 738 987 0 0 0 0 0 0 0 0 0 0 0 991 751 0 0 0 0 617 0 0 0 0 0 0 0 0 0 0 680 0 0 0 0 0 804 0 945 0 0 0 709 0 0 0 0 0 0 573 0 0 0 0 0 0 0 0 0 0 983 0 0 0 0 0 0 0 0 0 0 0 0 776 0 976 0 0 0 0 0 0 0 0 0 0 0 562 0 0 0 0 0 0 0 0 0 0 0 0 0 0 0 0 0 0 0 968 776 0 0 0 0 0 0 0 0 0 0 0 0 0 0 0 0 0 0 0 0 0 0 0 0 0 0 0 0 0 0 0 0 0 0 0 0 0 0 0 0 0 0 0 0 0 0 0 0 0 0 0 0 0 0 980 0 0 0 0 536 0 0 0 0 0 0 690 0 0 878 0 0 0 0 0 0 0 0 0 0 0 0 0 0 0 0 0 0 0 0 0 0 0 0 0 0 0 0 752 0 991 0 0 0 0 0 0 0 0 0 0 0 0 0 0 0 0 933 0 0 999 0 0 0 760 0 0 0 0 0 0 0 0 0 0 0 0 0 0 894 0 0 0 0 0 0 0 661 0 0 765 0 0 0 0 0 0 0 0 0 0 0 886 0 0 0 0 0 0 0 0 0 0 0 0 0 0 0 0 0 0 848 0 0 0 0 0 0 0 0 0 0 0 0 0 0 987 0 0 0 0 0 0 0 0 0 0 0 0 0 0 0 0 0 0 0 0 0 0 0 0 0 0 0 0 0 654 0 0 0 0 0 0 0 0 0 0 0 0 0 750 0 0 0 0 0 0 0 0 0 0 0 0 0 0 0 991 0 0 0 0 0 0 0 0 956 0 0 0 0 0 0 0 0 0 0 819 0 0 0 0 0 0 0 0 0 0 802 0 0 0 0 0 0 0 0 0 687 0 0 0 0 0 0 0 0 0 0 0 0 987 0 0 0 0 0 0 0 0 980 0 0 0 0 0 0 0 0 0 0 0 0 0 0 0 0 0 0 0 0 0 0 0 0 0 0 0 0 0 0 0 0 0 0 0 0 0 0 0 889 0 0 0 0 0 0 0 0 0 0 0 0 0 0 0 0 0 0 0 0 0 0 0 0 0 617 0 0 0 0 0 0 0 0 0 0 0 0 0 0 0 0 0 0 0 0 0 0 0 0 0 0 0 0 0 0 636 0 902 0 0 0 0 674 0 0 0 0 0 0 0 0 0 0 0 0 560 0 0 0 0 0 0 749 0 0 0 0 0 0 999 0 0 0 0 0 0 0 0 0 0 983 0 0 0 0 0 0 0 0 0 0 0 0 0 0 0 0 0 0 0 0 0 0 0 0 0 0 0 0 0 0 0 0 0 0 0 0 0 0 0 0 0 886 0 0 0 0 0 622 704 0 0 0 0 0 0 0 519 0 0 0 0 0 0 0 0 0 0 0 0 0 0 0 0 0 0 0 0 0 0 0 0 0 980 0 0 928 0 0 980 0 0 0 0 0 0 761 0 0 0 0 0 0 0 0 0 0 0 0 0 0 0 0 0 0 0 0 0 498 0 0 0 0 0 0 0 983 0 0 0 0 991 0 0 0 0 0 0 0 0 0 0 0 0 0 976 0 0 0 0 0 407 0 0 0 0 0 0 0 0 0 0 0 0 0 0 0 635 0 0 0 0 0 0 0 0 0 0 0 0 0 0 0 0 0 0 0 0 0 0 0 0 0 508 0 0 0 0 0 0 0 0 0 0 0 0 0 0 0 987 0 0 0 0 0 0 0 0 0 0 0 0 414 0 0 0 952 0 0 0 0 0 0 0 0 0 0 0 0 0 0 0 976 0 0 0 0 0 0 0 0 0 0 649 0 0 0 0 0 0 0 0 0 995 0 987 0 0 0 0 0 0 0 0 610 0 426 0 0 0 0 0 0 0 0 0 0 0 419 0 0 0 0 991 0 0 0 0 0 0 0 0 0 0 0 0 0 0 534 0 799 983 0 941 0 0 0 0 0 0 0 0 477 0 0 0 0 0 0 0 0 0 0 0 0 0 0 0 0 0 0 0 0 0 0 0 0 0 0 0 0 0 0 0 0 0 0 0 0 0 0 0 0 0 0 0 0 0 0 0 0 0 0 0 0 0 874 0 0 0 0 0 0 0 0 0 0 0 657 0 0 0 0 0 0 0 0 0 0 0 0 0 0 0 0 0 0 0 545 0 0 999 0 615 0 0 0 0 976 0 0 0 0 0 0 0 849 0 0 0 0 585 0 0 0 0 980 0 0 0 0 0 945 0 0 0 0 0 0 0 0 0 0 0 0 704 0 0 0 0 0 0 0 0 0 0 0 0 0 0 979 0 0 0 0 0 0 0 0 0 0 0 0 0 0 0 0 0 0 0 0 0 0 0 0 0 0 0 0 0 0 0 0 0 0 0 0 0 0 0 0 0 0 0 632 0 0 0 0 0 0 0 0 0 0 0 0 0 0 0 0 0 0 0 0 0 0 0 0 0 0 0 824 0 0 0 0 0 0 0 0 0 0 0 0 0 0 0 0 476 0 0 0 0 0 0 0 987 0 0 0 0 0 0 0 605 0 0 0 836 0 805 0 0 0 880 0 0 0 0 0 0 0 0 0 0 0 0 0 0 0 0 0 0 0 0 0 0 0 0 0 0 0 0 0 0 0 0 0 0 0 0 0 0 0 0 0 0 0 681 0 0 0 0 0 0 0 0 552 0 0 0 0 0 0 0 0 0 0 0 0 932 0 0 979 0 0 0 0 0 0 0 0 0 0 0 0 0 0 0 0 0 0 859 0 0 750 0 0 0 0 0 788 0 0 0 0 0 0 0 0 0 0 0 0 0 0 0 0 0 0 0 0 0 991 0 0 894 0 0 0 0 0 0 0 0 0 0 0 0 0 901 0 0 980 0 648 0 0 0 0 0 0 0 0 0 0 0 0 0 0 0 0 0 0 0 0 0 0 0 948 0 0 0 0 0 0 953 0 0 0 635 0 0 0 0 0 0 0 508 0 0 0 0 0 0 0 0 0 0 0 0 0 0 991 0 0 0 0 0 0 0 0 0 0 0 0 0 793 609 0 0 0 0 0 0 987 0 0 0 980 0 0 0 0 0 0 0 0 0 0 574 0 0 0 0 0 0 0 0 0 0 0 0 0 0 0 0 983 0 0 0 0 0 0 0 0 0 0 0 0 995 0 0 571 0 0 0 0 0 0 509 0 0 0 0 0 0 0 0 0 0 0 0 0 694 0 509 0 0 0 0 0 0 0 0 0 0 0 0 0 0 0 0 0 0 0 0 972 0 0 0 0 0 0 0 0 0 0 0 0 0 0 0 0 0 0 0 0 0 831 0 0 0 0 0 0 0 0 859 0 0 0 0 0 976 0 0 0 0 0 0 0 0 0 0 991 0 0 0 0 0 0 0 0 0 0 0 0 0 0 0 0 0 0 0 0 0 0 0 0 0 0 0 0 0 0 0 0 0 0 0 0 0 0 0 983 0 0 0 0 0 944 0 0 0 0 0 0 0 0 0 0 0 0 0 0 0 0 0 0 0 0 0 0 0 0 0 0 0 0 0 0 0 0 0 0 0 0 0 0 0 0 0 0 0 0 0 0 0 0 0 0 0 0 0 0 0 0 0 0 0 0 980 0 0 0 0 0 0 0 0 0 0 0 0 0 0 443 0 0 0 0 0 0 0 0 0 0 976 0 0 0 980 0 0 0 0 0 0 0 0 0 0 0 0 0 0 0 816 0 0 613 0 909 0 0 0 540 0 0 0 0 0 0 0 0 0 0 0 0 0 0 0 0 0 0 0 0 699 0 0 0 0 0 0 0 870 0 0 0 0 0 0 0 0 0 0 697 793 0 0 0 634 0 0 0 0 0 0 0 0 0 0 0 0 0 0 0 0 0 0 0 0 0 0 0 0 859 0 0 0 0 0 0 0 0 799 718 0 0 0 0 0 0 0 0 0 0 0 710 0 0 0 0 0 0 0 0 0 0 0 0 0 0 0 0 0 0 0 0 0 0 0 0 0 0 0 0 0 968 0 0 0 0 0 0 0 0 0 0 910 0 0 305 0 0 0 0 0 0 0 0 0 0 0 0 0 0 0 0 0 0 0 0 0 0 960 0 902 0 0 0 0 0 0 0 0 0 0 0 0 0 862 0 0 0 0 0 0 0 0 0 0 0 960 987 0 0 0 0 0 0 0 0 0 0 0 0 762 0 0 0 0 0 0 0 0 0 956 0 0 0 0 0 0 0 0 0 0 0 773 0 0 0 980 0 0 0 0 0 0 0 0 0 0 0 983 0 681 0 0 0 0 0 0 0 0 0 0 0 0 0 0 0 0 0 0 0 0 976 0 0 0 0 0 0 0 0 0 0 925 0 0 0 0 0 0 0 0 0 0 0 882 0 0 0 0 0 0 0 0 0 0 0 0 0 0 0 0 748 0 0 0 0 0 0 881 0 0 0 0 692 0 0 0 0 0 0 0 0 0 0 0 0 570 0 0 0 0 0 999 0 0 0 0 0 863 0 0 0 0 0 0 0 0 0 0 0 0 0 0 0 0 0 0 0 0 0 0 0 0 0 0 0 0 0 723 0 948 0 0 0 0 0 0 0 0 0 0 0 0 0 991 0 0 0 0 0 0 0 0 885 0 0 0 0 0 0 0 0 0 0 968 0 0 0 976 0 0 0 0 0 0 0 0 0 0 0 0 0 0 0 0 0 0 0 0 0 0 0 0 0 0 0 0 0 0 0 0 0 0 0 0 0 0 0 0 0 0 0 0 0 0 991 0 0 0 0 0 0 0 0 0 921 991 0 0 0 0 0 0 0 0 0 0 0 968 0 0 0 0 0 0 0 0 0 0 0 0 0 0 0 0 0 0 0 0 0 0 0 0 521 0 0 0 0 0 0 0 0 0 0 0 0 0 0 0 0 437 0 0 0 0 0 0 0 0 0 0 0 0 0 0 0 0 0 599 0 0 0 0 0 0 0 0 503 0 0 0 0 0 0 0 0 0 0 991 0 0 0 0 0 0 968 0 0 0 0 0 0 0 0 0 0 0 0 0 0 0 0 0 0 0 0 0 0 0 0 0 0 972 0 0 983 0 0 0 0 0 0 544 980 0 0 0 0 0 0 0 0 0 489 0 0 0 0 0 0 0 0 0 0 0 0 0 0 0 0 0 0 0 0 0 0 0 0 0 0 0 661 0 460 983 0 0 0 0 0 976 0 0 0 0 0 0 0 0 0 0 0 0 0 0 0 0 991 0 0 0 0 0 0 0 0 782 0 0 0 0 840 0 0 0 0 0 0 0 0 0 0 0 763 0 0 0 0 0 0 0 0 0 0 0 0 0 762 0 0 0 0 0 0 0 0 0 0 0 0 0 0 0 0 0 0 952 0 0 0 0 0 598 0 892 0 0 0 0 0 0 0 0 0 0 0 537 0 0 0 0 0 0 0 0 0 0 991 0 0 0 0 0 0 0 0 0 0 0 0 0 0 0 0 0 0 464 0 0 0 0 0 0 0 0 0 0 0 552 0 991 0 991 0 0 0 0 675 661 0 0 0 0 0 753 0 0 0 894 0 0 0 0 0 511 0 0 0 0 0 0 0 0 0 933 0 0 0 0 0 0 0 0 0 0 0 0 0 0 0 0 0 0 0 0 0 0 0 0 0 0 976 0 0 0 693 510 0 0 983 0 0 0 0 0 0 0 0 0 0 0 0 0 0 0 0 0 0 926 0 0 0 0 0 0 0 0 0 0 0 0 0 0 0 0 0 0 0 0 0 0 0 0 0 0 0 0 0 0 0 0 0 0 0 0 0 0 650 772 0 0 0 0 0 0 0 0 0 0 0 0 0 0 0 0 0 0 0 0 0 0 0 0 0 0 0 0 902 0 0 0 0 0 0 330 0 0 0 0 0 0 0 635 0 472 595 0 0 0 0 0 0 0 0 476 0 0 0 0 0 0 0 0 0 0 0 0 0 0 0 0 0 0 0 890 0 642 0 0 0 0 0 0 0 0 0 0 0 0 0 0 0 0 0 0 0 0 0 0 0 0 0 0 0 0 0 0 0 0 0 0 0 0 0 628 0 0 0 0 0 0 0 0 868 0 0 0 0 0 976 0 937 0 0 972 0 0 0 0 976 0 0 0 0 0 0 0 983 0 980 0 0 0 0 0 0 0 0 0 983 0 0 0 0 0 0 0 0 0 0 0 645 0 0 0 0 0 991 0 0 0 0 0 0 0 0 0 0 0 0 0 0 0 0 0 0 960 0 0 0 0 0 0 0 0 0 0 0 0 0 0 0 0 863 0 0 0 0 0 0 0 0 0 0 0 0 0 0 0 0 0 0 0 0 0 0 0 561 0 0 0 0 0 999 690 0 0 0 0 0 0 0 0 0 0 0 0 0 0 0 0 0 0 983 0 0 0 0 0 0 0 921 0 743 0 0 0 0 0 0 0 0 0 0 0 0 0 0 0 0 0 0 0 0 0 0 0 0 0 983 0 0 0 0 0 0 0 0 0 0 0 0 0 0 0 0 0 0 0 0 0 0 0 0 0 0 0 0 730 0 0 0 0 0 0 0 0 0 0 0 0 0 0 0 0 0 0 0 0 0 0 0 0 0 0 905 0 0 0 0 0 0 0 0 0 0 0 797 0 0 0 983 0 0 0 0 0 552 0 0 0 0 0 0 964 0 0 0 0 0 0 0 0 983 0 0 564 0 0 0 0 0 0 0 0 0 0 0 0 0 0 0 0 0 0 0 0 0 983 0 980 0 0 0 0 983 0 0 0 0 0 0 0 0 0 0 0 537 0 0 975 0 0 0 0 0 0 0 0 0 0 0 0 0 0 0 0 0 0 535 0 0 0 0 0 0 547 0 0 0 0 0 0 566 0 0 0 0 0 0 0 0 0 0 0 0 0 0 0 0 0 0 0 0 0 0 0 0 0 0 0 0 0 0 0 0 0 0 712 0 0 0 0 944 0 0 0 789 0 0 0 0 0 0 0 0 0 0 0 0 0 524 0 0 0 0 0 0 0 0 0 0 0 0 0 0 0 0 567 0 0 0 0 0 0 0 0 0 0 0 0 870 825 0 0 0 0 0 0 0 0 0 0 0 0 0 0 0 0 0 0 0 983 0 0 0 0 0 0 0 0 645 0 948 983 0 0 0 748 0 0 0 0 0 0 0 925 0 0 0 0 0 0 0 0 0 0 0 0 0 0 0 921 0 0 0 0 0 0 0 0 0 0 0 0 0 0 0 0 0 0 0 859 0 0 0 0 0 0 0 0 0 0 0 0 0 0 0 0 907 0 0 0 768 0 0 0 0 0 0 0 0 0 0 0 0 983 0 0 0 0 0 0 0 0 0 0 0 0 0 0 0 0 0 603 0 0 0 953 0 0 0 0 0 0 0 0 0 0 0 0 0 0 0 0 548 0 0 0 0 0 0 0 0 0 0 0 0 0 933 0 0 0 0 0 0 0 0 0 0 0 0 0 0 0 0 0 0 975 0 0 0 0 0 0 0 0 983 0 0 0 0 991 0 765 0 0 0 0 0 0 0 0 0 0 0 0 0 0 0 0 0 0 0 0 0 0 0 0 0 0 0 0 0 0 0 0 0 0 0 0 0 0 0 0 0 0 0 0 0 0 0 0 487 0 0 0 0 0 0 0 0 0 0 0 944 0 0 0 0 0 944 0 0 0 0 0 0 0 0 0 0 0 0 0 0 777 0 0 0 0 0 0 0 578 0 0 0 0 0 0 0 0 0 0 0 0 0 0 0 0 0 0 0 0 991 991 0 0 0 0 0 976 0 0 0 0 968 0
1 0 0 0 0 0 0 0 0 0 814 0 0 0 800 999 0 0 0 0 0 0 0 987 0 0 0 0 543 0 0 0 0 0 0 0 0 0 0 513 0 0 0 0 0 0 0 0 0 0 0 0 0 0 0 0 0 0 0 650 0 0 0 0 0 0 0 0 0 0 575 0 0 0 0 0 0 0 0 0 0 0 0 0 0 0 0 0 0 0 0 0 0 748 0 0 0 0 0 0 0 0 0 0 0 0 0 0 0 0 0 0 0 0 0 948 0 983 0 0 0 948 0 0 0 0 0 0 0 0 0 0 0 0 0 0 0 0 0 0 0 941 0 925 0 0 0 0 0 0 0 999 0 0 940 0 0 0 0 0 0 0 0 0 0 0 0 0 0 0 898 0 0 0 0 0 0 0 0 0 910 0 0 0 0 0 0 0 0 761 0 0 694 0 694 0 0 0 0 0 0 0 0 0 0 0 0 0 0 0 0 0 0 0 650 0 0 0 0 0 0 0 0 0 0 0 0 941 0 0 0 0 0 0 0 0 0 0 0 0 0 0 789 0 0 0 0 0 0 766 0 0 0 0 0 0 0 0 0 0 0 0 0 0 0 0 0 0 0 0 0 0 0 816 921 0 0 0 0 991 0 0 991 0 0 0 0 0 0 0 0 0 0 0 886 0 0 0 0 0 0 0 0 0 0 0 0 0 792 0 0 902 0 0 0 0 0 0 0 828 0 0 0 0 0 0 980 0 0 0 0 0 650 0 0 0 0 0 0 0 0 0 0 0 0 0 948 0 0 991 0 0 0 0 0 941 0 0 0 0 987 999 0 0 0 0 517 0 0 0 0 0 0 0 0 0 0 0 0 0 0 0 0 0 0 0 0 0 0 0 0 0 0 987 0 0 972 0 0 0 0 0 0 0 0 0 0 0 0 0 0 0 0 0 0 685 0 0 0 0 991 0 0 0 0 0 0 0 656 0 0 0 0 0 0 0 0 0 0 983 0 0 0 0 0 0 0 0 0 0 0 0 0 0 0 0 0 0 0 0 0 0 0 0 894 0 0 0 0 0 0 0 0 0 0 632 0 0 0 0 0 0 0 0 509 0 509 0 0 0 0 0 0 0 0 0 0 0 0 991 0 0 0 0 0 0 504 999 0 0 0 0 0 991 0 0 0 0 0 991 0 0 0 0 0 0 0 0 634 0 0 0 0 0 0 0 0 617 0 0 0 0 0 0 0 0 0 0 0 544 0 0 0 0 705 0 0 0 0 661 956 968 0 0 0 0 0 0 0 0 0 0 0 0 987 0 0 0 0 913 0 0 0 0 0 0 0 991 0 0 0 759 0 0 0 0 0 0 0 0 0 0 542 0 0 0 0 0 680 0 745 0 0 0 0 0 0 0 0 0 0 0 0 0 0 0 0 0 0 0 897 0 0 0 0 0 0 0 0 0 0 806 0 0 0 0 0 0 0 0 0 0 829 0 0 0 0 0 0 0 0 0 700 0 0 0 0 545 0 0 0 0 884 0 0 0 0 0 0 0 0 0 0 0 0 0 0 0 736 991 0 0 0 0 0 0 0 0 0 0 0 0 0 0 983 0 0 0 0 0 0 937 0 0 0 0 0 0 0 0 0 0 0 0 0 0 0 0 0 0 0 0 0 0 0 0 0 0 0 0 0 0 0 0 0 0 0 0 0 0 0 0 0 0 0 0 0 0 0 0 0 0 0 0 0 0 983 0 0 0 0 0 0 0 0 0 0 0 0 0 937 0 0 0 0 0 0 0 0 0 0 0 0 0 0 0 0 0 0 0 0 0 0 0 0 0 0 0 0 0 0 0 0 0 0 0 0 0 0 0 0 0 0 0 0 0 0 0 0 0 785 335 0 726 0 0 0 0 991 0 680 0 0 0 0 0 840 0 0 0 0 0 805 0 0 0 0 0 0 0 0 0 960 0 0 0 0 0 0 0 0 0 0 0 699 948 0 0 862 0 0 0 311 0 0 0 0 0 0 0 0 0 0 0 0 0 0 0 0 0 0 0 0 0 0 0 0 696 0 0 0 0 0 0 0 0 0 0 0 0 0 0 0 0 0 0 0 0 0 0 0 0 0 0 0 0 0 0 598 0 0 0 999 0 0 0 0 0 0 0 0 0 0 0 0 0 0 987 0 0 0 0 0 0 0 0 681 0 0 0 0 0 0 0 0 0 0 0 885 0 0 658 0 0 0 0 0 0 0 0 0 0 0 0 0 0 0 0 788 0 0 0 0 0 0 0 0 0 0 0 0 0 0 0 0 0 0 0 0 0 0 0 0 0 0 0 0 0 0 0 0 0 0 936 0 0 0 0 0 0 0 0 0 0 0 0 0 0 896 0 0 0 0 0 501 0 0 0 0 0 480 0 0 0 0 0 0 0 0 777 0 0 0 0 886 0 0 0 0 0 0 0 0 0 0 0 0 0 0 650 0 0 0 0 501 0 0 0 0 0 0 0 0 0 0 987 0 0 0 0 0 0 0 0 0 0 0 0 0 0 0 0 0 0 0 770 0 0 0 893 0 0 0 0 0 0 0 0 0 0 0 0 0 0 0 0 0 0 0 0 866 0 964 0 0 0 0 0 0 0 0 0 0 0 0 0 0 0 0 0 0 0 0 0 0 0 0 0 0 0 0 0 0 0 0 0 0 0 976 0 0 0 987 0 0 0 0 0 0 0 0 778 941 0 0 0 0 0 0 0 0 0 0 0 0 0 0 0 0 0 991 0 0 0 0 0 0 0 0 0 0 0 0 0 0 983 0 0 0 314 0 991 0 0 0 0 0 0 537 0 0 987 0 0 0 0 571 0 0 0 0 0 0 0 0 0 0 0 0 0 0 0 0 0 0 0 0 0 0 0 0 0 0 0 0 0 0 0 0 0 0 0 0 0 0 0 0 509 0 0 0 0 0 0 0 0 0 0 0 0 0 0 0 0 0 0 0 987 991 0 0 0 0 0 0 991 991 0 0 0 0 0 0 0 893 0 0 0 0 0 910 0 0 0 0 0 0 0 0 0 0 0 377 0 0 0 0 0 0 0 0 0 0 0 0 848 0 0 0 980 0 0 0 0 987 0 0 0 509 0 0 0 0 987 0 0 0 0 0 944 0 0 991 0 0 0 0 0 0 0 0 0 0 0 0 0 0 0 0 0 0 0 0 0 0 0 0 0 0 0 0 0 0 0 0 0 991 576 0 0 0 642 0 0 0 0 0 0 0 0 720 0 0 0 0 937 0 630 0 0 0 529 0 0 0 0 0 0 0 0 900 571 0 0 0 0 0 0 0 0 0 0 0 0 0 0 801 0 0 0 0 0 0 0 0 0 0 905 0 0 0 0 0 0 0 976 0 0 0 0 0 0 0 0 0 0 0 0 0 0 0 0 0 0 0 0 0 0 0 0 0 0 0 0 0 666 0 0 0 0 0 0 0 0 0 0 0 0 0 0 0 0 0 0 0 0 0 0 0 0 0 0 0 0 991 0 0 0 0 0 0 0 0 0 0 0 0 0 0 870 0 0 0 0 983 0 0 0 0 0 0 928 902 0 956 0 0 0 735 0 0 0 0 991 0 0 0 0 0 0 0 0 0 0 0 0 0 0 0 0 0 0 0 0 0 0 0 0 0 0 0 0 0 0 991 0 645 0 0 0 0 0 0 0 0 0 0 0 0 0 0 991 0 0 0 0 0 0 0 0 0 0 0 0 0 0 0 0 0 0 0 0 557 0 0 0 0 0 0 0 0 0 0 0 0 0 991 0 0 0 805 0 0 0 0 0 0 0 0 0 983 983 0 0 0 0 0 0 0 0 0 648 0 893 0 0 0 0 0 0 0 0 0 0 0 0 0 0 0 0 0 0 0 0 0 0 0 0 0 0 0 0 0 0 0 0 0 0 0 0 0 0 0 0 0 0 0 0 0 0 0 983 0 0 0 0 0 0 0 0 0 0 0 0 0 0 0 0 0 0 874 0 0 0 0 0 0 540 0 0 567 0 0 0 0 0 0 0 705 964 983 0 0 0 513 0 0 0 0 0 0 0 0 341 0 0 859 0 0 0 0 0 0 0 0 0 0 0 0 0 0 0 0 896 0 0 0 0 0 0 0 0 0 0 0 0 0 0 0 0 0 0 0 0 0 983 0 0 0 0 0 0 0 0 0 0 0 0 0 542 0 0 0 0 0 0 0 0 0 783 0 571 0 0 0 0 0 0 0 0 0 0 0 0 0 0 0 0 0 0 0 0 0 0 0 0 0 0 0 0 0 0 0 0 983 0 890 0 0 0 0 0 0 0 0 0 0 0 0 0 0 0 0 0 901 848 0 0 0 0 0 0 0 0 0 983 0 0 0 0 0 983 0 0 885 0 0 0 0 0 0 0 859 0 0 489 0 0 0 0 0 913 0 0 0 0 0 0 0 0 0 0 0 0 0 0 0 0 706 0 0 0 0 0 0 0 0 0 0 0 376 0 0 0 0 0 0 0 0 0 0 0 0 0 0 0 0 0 0 0 0 487 0 0 991 0 0 0 0 712 0 0 0 0 0 0 0 0 921 0 0 0 0 0 0 0 0 0 987 0 0 0 0 0 0 0 845 0 0 0 0 0 0 0 0 0 0 995 0 0 0 0 0 0 0 0 0 0 0 0 0 0 0 0 0 0 0 0 991 0 0 0 0 602 0 0 0 0 0 0 0 0 0 0 0 0 0 0 0 0 0 0 0 0 0 0 0 0 0 0 0 0 0 0 0 0 0 0 0 0 0 0 0 0 0 983 0 0 0 0 0 0 0 0 0 0 0 0 0 0 0 0 0 0 0 0 0 0 0 0 680 0 0 0 772 0 0 0 591 0 0 0 991 0 0 0 0 0 0 0 0 0 0 0 0 0 0 0 0 999 0 0 0 0 0 0 0 0 0 0 0 0 0 0 0 0 0 0 0 0 0 0 0 0 0 0 0 0 0 0 0 0 0 991 991 0 948 0 0 0 0 0 0 0 0 0 0 956 0 0 0 0 0 0 0 0 0 0 0 0 0 0 0 0 0 0 0 0 0 0 921 0 0 983 0 0 0 0 0 991 0 0 0 0 0 0 0 0 0 843 0 0 0 0 772 0 0 0 0 0 513 0 0 0 661 0 0 0 976 0 0 0 0 0 0 578 0 0 0 0 0 0 0 0 0 0 0 0 0 0 0 0 0 0 0 991 736 0 0 0 0 0 0 0 0 0 0 0 0 0 0 991 0 0 623 0 0 0 0 983 0 0 0 0 0 0 0 0 0 0 0 0 0 0 0 0 0 0 0 983 0 0 0 0 0 0 0 0 0 0 0 0 0 0 0 0 0 0 0 0 0 0 0 0 0 0 0 0 0 0 0 0 991 0 0 0 0 0 0 0 0 0 0 0 0 0 0 252 0 0 0 0 0 0 0 0 0 0 0 0 0 0 0 0 0 991 0 0 0 0 0 487 0 0 0 0 0 0 0 886 0 0 0 0 0 0 0 0 0 0 0 797 0 0 0 0 0 0 0 0 0 0 0 0 0 0 0 0 0 0 0 0 0 0 0 0 0 0 0 0 0 0 0 0 0 0 941 0 487 0 0 0 0 0 0 0 766 0 0 0 0 831 0 0 0 0 0 0 0 0 0 0 0 0 0 0 0 680 0 0 0 0 0 0 0 0 552 0 0 0 0 0 0 0 0 0 0 0 968 0 0 0 0 0 0 0 0 0 0 0 0 0 0 0 0 0 0 0 0 0 0 0 0 960 0 0 0 0 0 0 0 0 0 0 0 0 0 0 0 0 0 0 0 0 0 0 0 0 0 762 509 0 0 0 0 0 645 0 0 0 0 0 0 0 0 0 0 0 0 0 0 0 0 0 0 0 0 0 0 0 921 991 0 0 753 0 0 0 0 0 983 0 0 0 0 0 0 0 0 0 0 852 0 0 398 0 0 0 0 0 0 0 529 0 991 0 0 0 762 0 0 0 769 0 776 948 0 0 0 0 540 0 0 0 0 0 0 0 0 0 0 0 0 0 0 0 0 0 0 0 0 0 0 0 0 0 0 0 0 0 0 0 0 0 0 0 980 0 0 983 0 0 0 0 948 0 0 0 0 0 0 0 0 976 0 0 0 0 0 0 0 983 0 0 0 0 0 0 0 0 0 0 0 0 0 0 0 0 0 0 0 0 0 0 0 0 0 0 0 0 0 0 643 0 0 0 0 0 0 0 0 0 0 0 521 0 0 0 0 0 987 0 0 0 0 0 0 0 432 0 983 0 813 0 0 0 0 0 0 0 0 0 0 0 0 0 0 0 0 0 983 0 0 0 991 0 0 0 0 0 0 0 0 0 0 0 0 0 0 0 523 0 0 925 0 0 0 0 0 0 0 0 0 0 0 0 0 0 0 0 0 0 0 700 0 614 0 511 0 628 0 0 0 0 886 0 0 0 0 0 933 0 0 0 0 0 0 0 0 0 0 0 0 0 0 0 0 0 0 653 0 0 0 827 0 0 0 0 991 0 0 0 0 0 0 983 0 0 0 881 0 0 0 0 0 0 0 0 893 0 0 0 0 0 0 867 0 0 0 0 0 0 0 0 0 0 0 995 0 0 0 0 0 0 0 0 0 0 0 0 0 0 0 0 0 0 0 0 0 0 0 0 0 0 0 0 0 0 0 0 0 0 0 0 0 0 0 0 0 0 0 0 748 0 991 0 0 0 0 0 0 0 0 0 991 0 0 0 0 0 0 0 0 0 0 0 0 0 0 0 0 0 0 0 0 0 0 0 585 0 0 0 730 0 0 0 0 0 0 0 0 0 0 0 0 0 0 870 0 0 0 0 0 0 0 0 0 0 0 0 0 0 0 0 0 0 0 0 0 0 983 0 0 0 0 0 0 0 0 0 0 0 0 0 0 0 0 0 0 0 0 0 0 0 991 995 0 0 0 0 0 0 0 0 0 0 0 0 0 0 0 0 0 0 0 0 0 0 0 452 0 0 0 589 0 0 0 0 0 0 0 526 0 509 0 0 0 0 0 0 0 0 0 0 0 0 983 784 0 0 0 0 0 0 0 0 0 0 0 0 0 0 0 964 0 0 0 0 0 0 886 0 671 0 0 0 0 0 0 0 0 0 0 0 0 0 0 0 0 0 0 0 538 0 0 0 0 991 0 0 0 0 0 0 0 0 0 0 0 0 0 0 0 0 0 0 980 0 0 0 0 0 0 0 948 0 0 0 0 0 0 0 0 0 0 0 0 0 0 0 0 0 0 0 0 0 0 0 0 509 650 617 0 509 0 0 0 0 0 0 0 0 0 0 0 0 0 0 0 0 0 976 0 0 0 0 0 0 0 0 0 0 933 0 0 0 0 0 0 0 0 0 0 976 0 0 0 0 0 0 0 0 0 0 0 0 0 0 0 0 0 0 0 0 785 0 0 0 0 0 0 0 983 0 0 0 0 0 0 0 0 0 0 0 0 0 561 983 0 0 0 0 0 0 0 0 0 0 0 0 0 0 0 0 0 0 0 0 717 0 0 0 0 0 991 0 0 0 0 0 0 0 0 0 0 0 0 0 0 0 0 0 0 0 0 944 0 0 991 0 0 0 0 0 0 0 571 0 0 0 0 0 0 0 0 0 0 0 0 0 983 0 0 0 0 0 983 0 0 491 0 0 0 0 910 0 0 0 0 0 748 980 0 0 0 0 0 0 983 980 0 0 0 509 0 0 0 0 0 0 0 0 0 0 0 999 991 944 0 0 0 0 0 983 0 509 0 0 0 0 0 0 0 0 576 0 987 944 0 0 0 0 0 0 0 0 0 0 0 0 0 0 0 0 0 0 0 0 0 0 0 0 0 0 0 0 0 0 0 0 0 0 0 0 0 0 0 477 0 0 0 0 599 0 0 0 886 0 0 0 0 0 0 0 0 0 0 0 0 0 538 0 0 0 0 0 0 0 0 0 0 0 0 0 0 0 0 0 0 0 0 0 0 0 850 0 0 0 0 0 0 0 509 0 0 0 0 0 0 0 0 0 0 0 0 968 0 0 0 0 0 0 0 0 0 0 0 0 0 0 0 0 0 0 0 0 775 0 0 0 0 0 0 0 0 0 928 0 0 0 0 0 554 0 0 0 0 0 0 0 0 0 0 898 983 0 991 0 0 0 0 0 0 0 0 0 0 0 0 0 429 925 0 0 0 0 0 613 0 0 0 0 995 0 0 0 0 0 0 0 886 0 0 0 0 0 576 0 0 0 0 0 0 0 0 0 0 0 0 0 0 0 778 0 545 0 0 0 0 0 0 0 0 0 0 0 380 0 0 0 0 0 0 0 0 0 0 0 0 0 0 0 0 0 0 0 0 0 0 0 0 0 0 0 0 0 0 0 0 0 0 0 0 0 0 0 0 0 0 692 0 0 681 0 0 0 0 0 0 0 0 0 0 0 583 0 0 0 0 0 0 929 0 518 0 0 0 0 0 0 731 0 0 0 0 0 0 0 0 0 0 718 0 0 0 0 0 0 0 0 0 0 0 0 0 0 0 0 0 0 0 581 0 0 0 531 941 0 856 0 0 0 836 0 0 0 0 0 0 0 937 991 0 0 0 0 0 0 0 0 0 0 991 0 0 0 0 0 0 0 0 0 0 0 0 0 0 0 0 0 0 0 0 0 0 0 0 0 0 0 0 0 0 945 0 0 0 0 0 983 0 0 991 0 925 0 0 0 0 0 0 0 0 0 948 0 0 0 0 0 0 995 0 0 0 0 0 0 0 918 830 0 0 0 0 0 0 0 0 0 0 0 0 0 0 0 0 0 0 0 0 0 0 0 0 0 0 0 0 0 0 0 0 0 0 0 0 0 0 0 0 0 0 0 0 0 0 0 0 0 0 0 0 0 0 871 0 0 0 0 0 0 968 0 0 0 0 991 0 0 948 0 0 0 0 0 0 0 0 0 705 509 0 0 0 0 0 0 0 0 945 0 0 0 0 0 0 0 0 848 0 0 0 0 0 0 0 0 0 0 0 0 0 0 0 0 0 0 0 0 0 0 0 0 0 0 0 0 0 0 0 0 0 0 0 785 0 0 801 0 0 0 0 906 0 0 0 929 512 0 0 976 0 0 987 0 0 0 0 0 0 0 0 0 0 0 983 0 0 0 0 983 0 0 0 0 0 0 0 0 0 0 0 0 0 0 0 0 0 0 0 0 0 0 987 0 600 0 0 0 0 0 361 0 0 0 0 0 0 0 0 0 0 0 0 0 0 0 0 952 0 0 0 0 0 0 956 0 0 0 0 0 0 0 0 0 0 0 0 0 0 0 0 0 0 0 773 0 0 0 0 0 0 0 0 0 0 0 0 0 0 0 0 0 837 0 0 0 0 0 0 0 0 0 0 0 0 0 0 0 0 0 479 0 0 0 0 515 0 0 0 0 0 999 0 0 0 0 0 0 0 0 968 0 0 0 581 0 0 0 0 0 0 0 0 0 0 0 991 0 0 0 0 0 0 0 0 0 0 0 0 0 937 0 0 0 0 0 0 0 0 0 0 0 0 0 0 0 0 0 0 0 0 0 0 0 0 0 0 976 0 0 0 0 0 0 0 0 0 0 406 0 0 0 571 991 0 0 983 0 0 0 945 0 737 0 0 0 0 983 0 0 0 0 612 0 0 0 0 0 0 0 0 0 0 0 0 0 0 0 0 581 0 0 0 0 987 0 0 0 0 0 0 0 0 0 0 0 0 0 0 0 0 0 0 0 0 0 0 0 0 0 0 0 0 0 0 0 0 0 0 0 0 0 995 0 0 0 0 0 0 0 0 0 0 0 0 0 941 415 0 0 987 0 0 763 0 0 0 944 0 0 0 0 0 0 0 0 0 0 960 0 0 0 0 0 0 0 0 0 0 0 0 0 0 0 0 790 0 0 0 0 0 0 0 0 0 0 0 0 890 0 0 0 0 0 0 0 0 0 0 0 0 0 0 0 0 0 0 0 0 0 991 0 716 0 0 0 897 0 0 0 0 0 0 0 0 0 948 948 0 0 0 0 0 0 972 0 0 0 0 0 840 0 0 513 0 0 0 666 777 0 0 0 590 0 0 0 0 0 0 0 983 0 0 0 0 0 791 0 0 0 0 0 0 0 0 0 0 0 0 0 0 0 0 0 0 0 0 0 0 0 0 0 0 0 0 0 0 417 0 0 0 0 0 0 0 0 983 0 0 0 0 0 0 0 0 0 702 0 0 0 0 0 0 0 0 517 0 0 0 845 847 0 0 0 0 0 0 0 0 0 0 0 0 0 0 0 0 0 0 0 0 0 0 0 0 0 0 0 0 0 0 0 0 0 0 0 0 0 0 0 0 0 0 0 0 0 0 0 0 0 0 0 0 0 0 983 0 0 0 0 0 983 0 0 0 0 0 0 0 0 0 0 0 0 0 0 0 941 0 0 0 0 0 0 0 0 0 0 0 0 0 0 929 0 0 0 0 0 991 0 0 0 0 0 0 0 0 0 0 0 0 737 0 0 0 0 0 983 0 0 0 0 0 0 727 0 0 0 0 0 0 0 0 0 0 0 0 0 0 0 0 627 983 0 0 991 0 0 0 0 829 0 0 0 0 0 0 0 0 0 0 0 0 0 0 0 0 0 0 0 0 0 0 0 0 0 0 976 0 0 0 0 0 597 0 0 0 0 0 0 0 0 0 0 0 0 0 0 0 0 0 0 0 0 0 0 0 0 0 0 0 0 0 623 0 0 0 0 948 0 0 0 0 0 0 0 0 0 956 0 0 0 0 0 0 0 0 0 0 0 0 498 0 0 0 0 0 0 0 0 0 983 0 0 0 0 0 0 0 0 0 0 0 0 0 0 0 0 0 0 0 0 0 0 0 0 662 0 0 0 0 0 0 576 0 0 0 0 0 0 0 0 0 0 0 0 0 0 0 0 0 0 0 0 0 983 0 0 0 0 0 0 0 0 0 0 0 0 0 0 0 0 0 0 0 0 0 0 0 685 0 0 0 0 0 0 0 0 0 0 0 0 0 0 0 0 0 0 0 0 0 0 0 0 0 0 0 0 0 0 0 0 0 0 0 0 0 0 991 0 0 0 874 0 0 0 0 0 0 0 0 0 0 0 0 0 0 0 0 0 0 0 0 0 0 0 0 0 0 0 0 0 0 0 0 0 0 0 0 0 0 0 0 0 964 0 0 0 991 0 0 0 983 0 0 0 999 0 0 0 0 0 0 0 0 0 0 0 0
[truncated: 67,402,347 more chars]
