# Supplementary material for: A hybrid feature selection algorithm and its application in bioinformatics
Source: PeerJ Comput Sci. 2022 Mar 22;8:e933. doi: 10.7717/peerj-cs.933 (PMC9044222; doi:10.7717/peerj-cs.933)
Supplement: Supplemental Information 1 [file peerj-cs-08-933-s001.zip › HillValley.data]

0 1041.990593 1039.850024 1037.136237 1033.695733 1029.333904 1023.804033 1016.793331 1007.905251 996.6370553 982.3513778 964.240175 941.2790193 964.240175 982.3513778 996.6370553 1007.905251 1016.793331 1023.804033 1029.333904 1033.695733 1037.136237 1039.850024 1041.990593 1043.679022 1045.010814 1046.061299 1046.889896 1047.543473 1048.058999 1048.465633 1048.786377 1049.039371 1049.238927 1049.396332 1049.520489 1049.618422 1049.695668 1049.756598 1049.804659 1049.842567 1049.872469 1049.896054 1049.914658 1049.929332 1049.940907 1049.950037 1049.957238 1049.962918 1049.967399 1049.970933 1049.97372 1049.975919 1049.977654 1049.979022 1049.980101 1049.980952 1049.981623 1049.982153 1049.98257 1049.9829 1049.98316 1049.983365 1049.983526 1049.983654 1049.983755 1049.983834 1049.983896 1049.983946 1049.983985 1049.984015 1049.98404 1049.984059 1049.984074 1049.984086 1049.984095 1049.984103 1049.984108 1049.984113 1049.984117 1049.984119 1049.984122 1049.984124 1049.984125 1049.984126 1049.984127 1049.984128 1049.984128 1049.984129 1049.984129 1049.984129 1049.984129 1049.98413 1049.98413 1049.98413 1049.98413 1049.98413 1049.98413 1049.98413 1049.98413 1049.98413
0 62.19164086 62.19164068 62.19164045 62.19164017 62.19163981 62.19163936 62.19163879 62.19163808 62.19163718 62.19163605 62.19163462 62.19163282 62.19163055 62.19162769 62.19162409 62.19161955 62.19161384 62.19160664 62.19159757 62.19158614 62.19157174 62.1915536 62.19153074 62.19150195 62.19146567 62.19141997 62.19136238 62.19128984 62.19119844 62.19108329 62.19093822 62.19075545 62.19052518 62.19023507 62.18986957 62.18940909 62.18882895 62.18809804 62.18717719 62.18601705 62.18455541 62.18271395 62.18039394 62.17747104 62.17378856 62.16914913 62.16330405 62.15594001 62.14666229 62.13497358 62.12024733 62.10169419 62.07831966 62.04887082 62.01176914 61.96502588 61.9061355 61.83194134 61.73846642 61.62070027 61.47233035 61.2854037 61.0499006 60.75319756 60.37939061 59.90844283 59.31511033 58.56758913 57.62581037 56.43929254 54.94443554 53.06111159 50.68837018 47.69902692 43.93284611 39.18795178 43.93284611 47.69902692 50.68837018 53.06111159 54.94443554 56.43929254 57.62581037 58.56758913 59.31511033 59.90844283 60.37939061 60.75319756 61.0499006 61.2854037 61.47233035 61.62070027 61.73846642 61.83194134 61.9061355 61.96502588 62.01176914 62.04887082 62.07831966 62.10169419
0 3216.305785 3216.305745 3216.305698 3216.305642 3216.305575 3216.305494 3216.305398 3216.305284 3216.305147 3216.304983 3216.304788 3216.304555 3216.304276 3216.303943 3216.303545 3216.303069 3216.302501 3216.301823 3216.301012 3216.300044 3216.298887 3216.297505 3216.295854 3216.293882 3216.291525 3216.28871 3216.285347 3216.28133 3216.27653 3216.270796 3216.263946 3216.255763 3216.245987 3216.234308 3216.220356 3216.203687 3216.183775 3216.159986 3216.131566 3216.097615 3216.057055 3216.008601 3215.950714 3215.88156 3215.798944 3215.700248 3215.58234 3215.441482 3215.273205 3215.072173 3214.832009 3214.545098 3214.202339 3213.792861 3213.303679 3212.719276 3212.021119 3211.187065 3210.190661 3209.000306 3207.578247 3205.879383 3203.849833 3201.425229 3198.528673 3195.0683 3190.934361 3185.995746 3180.095824 3173.047476 3164.62716 3154.567819 3142.550418 3128.193815 3111.042684 3090.553067 3066.075123 3036.832521 3001.897815 2960.163029 2910.304521 2850.741001 2779.583376 2694.574841 2593.019302 2471.695866 2326.75669 2153.604944 1946.749022 2153.604944 2326.75669 2471.695866 2593.019302 2694.574841 2779.583376 2850.741001 2910.304521 2960.163029 3001.897815 3036.832521
0 6373.569435 6373.015068 6372.300869 6371.380752 6370.19535 6368.668175 6366.700689 6364.165942 6360.900382 6356.693303 6351.273248 6344.290495 6335.29449 6323.704778 6308.773545 6289.537373 6264.755071 6232.827592 6191.694852 6138.702813 6070.432229 5982.478021 5869.165054 5723.181946 5535.109314 5292.812002 4980.656071 5292.812002 5535.109314 5723.181946 5869.165054 5982.478021 6070.432229 6138.702813 6191.694852 6232.827592 6264.755071 6289.537373 6308.773545 6323.704778 6335.29449 6344.290495 6351.273248 6356.693303 6360.900382 6364.165942 6366.700689 6368.668175 6370.19535 6371.380752 6372.300869 6373.015068 6373.569435 6373.999737 6374.33374 6374.592996 6374.794231 6374.950431 6375.071675 6375.165785 6375.238834 6375.295535 6375.339546 6375.373708 6375.400225 6375.420807 6375.436784 6375.449185 6375.45881 6375.466282 6375.472081 6375.476583 6375.480077 6375.482789 6375.484894 6375.486528 6375.487796 6375.488781 6375.489545 6375.490138 6375.490599 6375.490956 6375.491233 6375.491449 6375.491616 6375.491746 6375.491846 6375.491925 6375.491985 6375.492032 6375.492069 6375.492097 6375.492119 6375.492136 6375.49215 6375.49216 6375.492168 6375.492174 6375.492179 6375.492183
1 16.68058345 16.69941368 16.72373536 16.75514994 16.79572593 16.84813507 16.91582822 17.00326268 17.11619556 17.26206296 17.45046953 17.69382094 18.0081407 18.41412524 18.93850668 19.615813 20.49064155 21.62059554 20.49064155 19.615813 18.93850668 18.41412524 18.0081407 17.69382094 17.45046953 17.26206296 17.11619556 17.00326268 16.91582822 16.84813507 16.79572593 16.75514994 16.72373536 16.69941368 16.68058345 16.66600478 16.65471774 16.64597913 16.63921356 16.63397554 16.62992019 16.62678047 16.62434965 16.62246767 16.62101061 16.61988253 16.61900915 16.61833297 16.61780945 16.61740414 16.61709034 16.6168474 16.6166593 16.61651368 16.61640093 16.61631364 16.61624606 16.61619374 16.61615323 16.61612187 16.61609759 16.61607879 16.61606423 16.61605297 16.61604424 16.61603749 16.61603226 16.61602821 16.61602507 16.61602265 16.61602077 16.61601931 16.61601819 16.61601732 16.61601664 16.61601612 16.61601571 16.6160154 16.61601516 16.61601497 16.61601482 16.61601471 16.61601462 16.61601456 16.61601451 16.61601446 16.61601443 16.61601441 16.61601439 16.61601438 16.61601436 16.61601436 16.61601435 16.61601434 16.61601434 16.61601434 16.61601433 16.61601433 16.61601433 16.61601433
0 556.8995894 556.899193 556.898703 556.8980975 556.8973492 556.8964244 556.8952815 556.893869 556.8921233 556.8899659 556.8872995 556.8840043 556.8799319 556.8748989 556.8686787 556.8609914 556.8514909 556.8397496 556.8252388 556.8073054 556.7851421 556.7577511 556.7238995 556.6820633 556.6303593 556.5664599 556.4874886 556.3898905 556.269272 556.1202034 555.9359741 555.7082909 555.4269044 555.0791476 554.6493658 554.1182119 553.4617754 552.650506 551.6478834 550.4087736 548.8773964 546.9848151 544.6458331 541.7551582 538.1826633 533.7675285 528.3110012 521.5674496 513.2333047 502.9333952 490.2040587 502.9333952 513.2333047 521.5674496 528.3110012 533.7675285 538.1826633 541.7551582 544.6458331 546.9848151 548.8773964 550.4087736 551.6478834 552.650506 553.4617754 554.1182119 554.6493658 555.0791476 555.4269044 555.7082909 555.9359741 556.1202034 556.269272 556.3898905 556.4874886 556.5664599 556.6303593 556.6820633 556.7238995 556.7577511 556.7851421 556.8073054 556.8252388 556.8397496 556.8514909 556.8609914 556.8686787 556.8748989 556.8799319 556.8840043 556.8872995 556.8899659 556.8921233 556.893869 556.8952815 556.8964244 556.8973492 556.8980975 556.898703 556.899193
1 1.276644976 1.277020267 1.277487009 1.278067487 1.278789416 1.279687265 1.280803901 1.28219264 1.283919788 1.286067806 1.288739255 1.292061683 1.296193721 1.301332655 1.307723846 1.315672444 1.325557957 1.337852376 1.353142701 1.372158976 1.395809142 1.425222385 1.461803056 1.507297712 1.563878518 1.634246949 1.721762775 1.83060448 1.721762775 1.634246949 1.563878518 1.507297712 1.461803056 1.425222385 1.395809142 1.372158976 1.353142701 1.337852376 1.325557957 1.315672444 1.307723846 1.301332655 1.296193721 1.292061683 1.288739255 1.286067806 1.283919788 1.28219264 1.280803901 1.279687265 1.278789416 1.278067487 1.277487009 1.277020267 1.276644976 1.276343217 1.276100584 1.275905491 1.275748623 1.275622491 1.275521073 1.275439526 1.275373957 1.275321236 1.275278844 1.275244758 1.275217351 1.275195314 1.275177595 1.275163347 1.275151892 1.27514268 1.275135274 1.275129318 1.27512453 1.27512068 1.275117584 1.275115095 1.275113093 1.275111484 1.27511019 1.275109149 1.275108313 1.27510764 1.275107099 1.275106664 1.275106315 1.275106033 1.275105807 1.275105626 1.275105479 1.275105362 1.275105267 1.275105191 1.27510513 1.275105081 1.275105042 1.27510501 1.275104984 1.275104964
1 26906.81576 26907.34323 26908.01028 26908.85387 26909.9207 26911.26986 26912.97606 26915.13378 26917.86252 26921.31339 26925.67749 26931.19651 26938.17607 26947.00269 26958.16517 26972.28168 26990.13397 27012.71066 27041.26202 27077.36918 27123.03168 27180.77825 27253.80679 27346.16152 27462.95688 27610.66081 27797.45291 28033.67744 28332.41611 28710.2126 29187.98866 29792.20275 30556.31528 31522.64154 32744.69513 34290.15138 36244.59517 38716.26041 36244.59517 34290.15138 32744.69513 31522.64154 30556.31528 29792.20275 29187.98866 28710.2126 28332.41611 28033.67744 27797.45291 27610.66081 27462.95688 27346.16152 27253.80679 27180.77825 27123.03168 27077.36918 27041.26202 27012.71066 26990.13397 26972.28168 26958.16517 26947.00269 26938.17607 26931.19651 26925.67749 26921.31339 26917.86252 26915.13378 26912.97606 26911.26986 26909.9207 26908.85387 26908.01028 26907.34323 26906.81576 26906.39867 26906.06886 26905.80806 26905.60184 26905.43878 26905.30983 26905.20787 26905.12725 26905.0635 26905.01308 26904.97322 26904.9417 26904.91678 26904.89707 26904.88148 26904.86916 26904.85941 26904.85171 26904.84562 26904.8408 26904.83699 26904.83397 26904.83159 26904.82971 26904.82822
0 7620.673487 7620.673484 7620.67348 7620.673474 7620.673467 7620.673458 7620.673446 7620.673431 7620.673412 7620.673386 7620.673354 7620.673311 7620.673257 7620.673186 7620.673094 7620.672976 7620.672823 7620.672625 7620.672369 7620.672039 7620.671611 7620.671058 7620.670343 7620.669418 7620.668222 7620.666676 7620.664677 7620.662092 7620.65875 7620.654428 7620.64884 7620.641614 7620.63227 7620.620188 7620.604566 7620.584366 7620.558246 7620.524471 7620.480799 7620.424329 7620.351311 7620.256894 7620.134809 7619.976948 7619.772825 7619.508885 7619.167597 7618.726295 7618.155671 7617.417827 7616.463759 7615.230103 7613.634926 7611.572286 7608.905193 7605.456514 7600.997205 7595.231105 7587.77526 7578.134493 7565.668519 7549.549414 7528.706636 7501.755922 7466.907352 7421.846475 7363.580594 7288.240006 7190.821002 7064.853544 6901.971561 6691.357322 6419.022981 6066.881578 6419.022981 6691.357322 6901.971561 7064.853544 7190.821002 7288.240006 7363.580594 7421.846475 7466.907352 7501.755922 7528.706636 7549.549414 7565.668519 7578.134493 7587.77526 7595.231105 7600.997205 7605.456514 7608.905193 7611.572286 7613.634926 7615.230103 7616.463759 7617.417827 7618.155671 7618.726295
1 198.0963677 198.0963809 198.0963966 198.0964154 198.0964378 198.0964645 198.0964964 198.0965345 198.0965799 198.0966342 198.096699 198.0967762 198.0968685 198.0969786 198.09711 198.0972668 198.097454 198.0976775 198.0979441 198.0982624 198.0986423 198.0990957 198.0996369 198.1002828 198.1010537 198.1019738 198.1030719 198.1043827 198.1059471 198.1078143 198.1100428 198.1127027 198.1158774 198.1196665 198.124189 198.1295867 198.1360292 198.1437185 198.152896 198.1638498 198.1769235 198.1925276 198.2111518 198.2333805 198.2599114 198.2915771 198.3293714 198.3744805 198.4283202 198.49258 198.5692768 198.6608177 198.7700755 198.9004793 199.0561216 199.2418873 199.4636064 199.7282374 200.0440855 200.4210635 200.8710024 201.4080234 202.0489803 202.8139892 203.7270592 204.8168465 206.1175531 207.6700008 209.522912 211.7344389 214.3739888 217.5244018 221.2845513 225.7724469 231.1289378 237.5221335 245.1526797 254.2600555 265.130089 278.1039281 293.5887473 278.1039281 265.130089 254.2600555 245.1526797 237.5221335 231.1289378 225.7724469 221.2845513 217.5244018 214.3739888 211.7344389 209.522912 207.6700008 206.1175531 204.8168465 203.7270592 202.8139892 202.0489803 201.4080234
0 9.784296956 9.784286525 9.784274258 9.784259832 9.784242867 9.784222916 9.784199454 9.784171862 9.784139414 9.784101255 9.78405638 9.784003607 9.783941546 9.783868562 9.783782733 9.783681798 9.783563097 9.783423505 9.783259345 9.783066292 9.782839262 9.782572273 9.782258294 9.781889054 9.781454828 9.780944176 9.780343648 9.779637426 9.778806908 9.777830216 9.776681625 9.77533088 9.7737424 9.771874344 9.769677506 9.767094021 9.764055836 9.760482924 9.756281172 9.751339903 9.745528959 9.738695277 9.730658852 9.721207999 9.710093776 9.697023425 9.681652665 9.663576617 9.642319146 9.617320314 9.587921635 9.553348724 9.512690906 9.464877225 9.408648232 9.342522816 9.264759184 9.173308985 9.065763355 8.939289461 8.790555889 8.615644888 8.409949174 8.615644888 8.790555889 8.939289461 9.065763355 9.173308985 9.264759184 9.342522816 9.408648232 9.464877225 9.512690906 9.553348724 9.587921635 9.617320314 9.642319146 9.663576617 9.681652665 9.697023425 9.710093776 9.721207999 9.730658852 9.738695277 9.745528959 9.751339903 9.756281172 9.760482924 9.764055836 9.767094021 9.769677506 9.771874344 9.7737424 9.77533088 9.776681625 9.777830216 9.778806908 9.779637426 9.780343648 9.780944176
0 158.0269606 158.0269478 158.0269313 158.0269101 158.026883 158.026848 158.0268032 158.0267455 158.0266715 158.0265763 158.0264541 158.0262971 158.0260954 158.0258364 158.0255035 158.025076 158.0245267 158.0238211 158.0229147 158.0217502 158.0202544 158.0183328 158.0158642 158.0126929 158.0086191 158.0033857 157.9966627 157.9880261 157.9769312 157.9626785 157.9443689 157.9208479 157.890632 157.8518157 157.8019511 157.7378935 157.655603 157.54989 157.4140878 157.2396319 157.0155204 156.7276197 156.3577732 155.8826568 155.2723072 154.4882328 153.480986 152.1870448 150.5248069 148.3894436 145.6462882 142.1223438 137.5953733 131.7798837 137.5953733 142.1223438 145.6462882 148.3894436 150.5248069 152.1870448 153.480986 154.4882328 155.2723072 155.8826568 156.3577732 156.7276197 157.0155204 157.2396319 157.4140878 157.54989 157.655603 157.7378935 157.8019511 157.8518157 157.890632 157.9208479 157.9443689 157.9626785 157.9769312 157.9880261 157.9966627 158.0033857 158.0086191 158.0126929 158.0158642 158.0183328 158.0202544 158.0217502 158.0229147 158.0238211 158.0245267 158.025076 158.0255035 158.0258364 158.0260954 158.0262971 158.0264541 158.0265763 158.0266715 158.0267455
1 10.60958565 10.60959954 10.60961665 10.60963772 10.60966369 10.60969567 10.60973507 10.6097836 10.60984338 10.60991702 10.61000773 10.61011947 10.61025712 10.61042668 10.61063555 10.61089284 10.61120977 10.61160019 10.61208111 10.61267353 10.61340329 10.61430223 10.61540958 10.61677364 10.61845393 10.62052377 10.62307346 10.62621426 10.63008319 10.63484906 10.64071981 10.64795159 10.65685992 10.66783349 10.68135108 10.69800248 10.7185142 10.74378118 10.77490586 10.81324623 10.86047511 10.91865314 10.99031869 11.07859859 11.18734458 11.32130134 11.48631352 11.68958078 11.93997184 12.24841149 12.62835726 13.09638651 13.67291982 14.38311185 13.67291982 13.09638651 12.62835726 12.24841149 11.93997184 11.68958078 11.48631352 11.32130134 11.18734458 11.07859859 10.99031869 10.91865314 10.86047511 10.81324623 10.77490586 10.74378118 10.7185142 10.69800248 10.68135108 10.66783349 10.65685992 10.64795159 10.64071981 10.63484906 10.63008319 10.62621426 10.62307346 10.62052377 10.61845393 10.61677364 10.61540958 10.61430223 10.61340329 10.61267353 10.61208111 10.61160019 10.61120977 10.61089284 10.61063555 10.61042668 10.61025712 10.61011947 10.61000773 10.60991702 10.60984338 10.6097836
1 2514.976203 2514.977763 2514.979595 2514.981746 2514.984273 2514.98724 2514.990725 2514.994817 2514.999622 2515.005266 2515.011894 2515.019678 2515.028819 2515.039554 2515.052161 2515.066967 2515.084354 2515.104774 2515.128754 2515.156917 2515.18999 2515.228831 2515.274444 2515.328013 2515.390922 2515.464802 2515.551565 2515.653459 2515.77312 2515.913649 2516.078684 2516.272498 2516.50011 2516.767413 2517.08133 2517.449989 2517.882935 2518.391381 2518.98849 2519.689725 2520.513244 2521.480371 2522.616149 2523.949987 2525.516424 2527.356021 2529.516414 2532.053542 2535.033103 2538.53225 2542.641589 2547.467528 2553.135029 2559.790848 2567.607329 2576.786874 2587.567177 2600.227385 2615.09532 2632.555973 2653.061471 2677.142784 2705.423474 2738.635841 2777.639887 2823.445585 2877.239027 2940.413143 3014.603765 3101.731985 3204.053905 3324.21905 3465.338979 3631.067855 3465.338979 3324.21905 3204.053905 3101.731985 3014.603765 2940.413143 2877.239027 2823.445585 2777.639887 2738.635841 2705.423474 2677.142784 2653.061471 2632.555973 2615.09532 2600.227385 2587.567177 2576.786874 2567.607329 2559.790848 2553.135029 2547.467528 2542.641589 2538.53225 2535.033103 2532.053542
0 11.63343995 11.62145344 11.60710258 11.58992098 11.56935027 11.54472197 11.51523569 11.47993319 11.43766721 11.3870642 11.32647965 11.25394471 11.16710212 11.06312968 10.93864851 10.78961321 10.61118045 10.39755153 10.14178394 9.835565754 10.14178394 10.39755153 10.61118045 10.78961321 10.93864851 11.06312968 11.16710212 11.25394471 11.32647965 11.3870642 11.43766721 11.47993319 11.51523569 11.54472197 11.56935027 11.58992098 11.60710258 11.62145344 11.63343995 11.64345164 11.65181386 11.65879838 11.66463217 11.66950482 11.67357469 11.67697403 11.67981331 11.68218481 11.6841656 11.68582005 11.68720192 11.68835612 11.68932016 11.69012538 11.69079793 11.69135967 11.69182887 11.69222076 11.69254809 11.69282149 11.69304985 11.69324058 11.69339989 11.69353295 11.69364409 11.69373692 11.69381446 11.69387922 11.69393331 11.69397849 11.69401623 11.69404774 11.69407407 11.69409606 11.69411443 11.69412977 11.69414258 11.69415328 11.69416222 11.69416969 11.69417592 11.69418113 11.69418548 11.69418911 11.69419215 11.69419468 11.6941968 11.69419857 11.69420005 11.69420128 11.69420231 11.69420317 11.69420389 11.69420449 11.69420499 11.69420541 11.69420576 11.69420605 11.6942063 11.6942065
0 1388.025232 1388.024394 1388.023409 1388.022252 1388.020894 1388.019299 1388.017426 1388.015226 1388.012643 1388.009609 1388.006047 1388.001863 1387.996949 1387.991179 1387.984402 1387.976444 1387.967098 1387.956122 1387.943232 1387.928094 1387.910317 1387.88944 1387.864923 1387.83613 1387.802317 1387.762607 1387.715972 1387.661206 1387.59689 1387.521358 1387.432656 1387.328486 1387.206151 1387.062484 1386.893764 1386.695624 1386.462932 1386.189665 1385.868745 1385.491865 1385.049266 1384.529488 1383.919073 1383.202215 1382.360353 1381.371691 1380.210628 1378.847104 1377.245812 1375.365291 1373.156851 1370.563311 1367.517517 1363.940607 1359.739966 1354.80683 1349.01347 1342.209882 1334.219905 1324.83666 1313.817195 1300.876189 1285.678571 1267.83084 1246.870876 1222.25598 1193.348814 1159.400906 1193.348814 1222.25598 1246.870876 1267.83084 1285.678571 1300.876189 1313.817195 1324.83666 1334.219905 1342.209882 1349.01347 1354.80683 1359.739966 1363.940607 1367.517517 1370.563311 1373.156851 1375.365291 1377.245812 1378.847104 1380.210628 1381.371691 1382.360353 1383.202215 1383.919073 1384.529488 1385.049266 1385.491865 1385.868745 1386.189665 1386.462932 1386.695624
0 1.086981295 1.086980606 1.086979715 1.086978565 1.08697708 1.086975163 1.086972686 1.086969488 1.086965358 1.086960024 1.086953137 1.086944242 1.086932756 1.086917923 1.086898768 1.086874032 1.086842088 1.086800837 1.086747566 1.086678773 1.086589935 1.086475211 1.08632706 1.086135742 1.085888677 1.085569623 1.085157604 1.084625532 1.083938426 1.083051113 1.081905257 1.080425524 1.078514631 1.076046947 1.072860236 1.068744989 1.063430653 1.056567839 1.047705356 1.036260546 1.021480978 1.002394977 0.977747748 0.945918875 0.904815787 0.851736191 0.7831904 0.851736191 0.904815787 0.945918875 0.977747748 1.002394977 1.021480978 1.036260546 1.047705356 1.056567839 1.063430653 1.068744989 1.072860236 1.076046947 1.078514631 1.080425524 1.081905257 1.083051113 1.083938426 1.084625532 1.085157604 1.085569623 1.085888677 1.086135742 1.08632706 1.086475211 1.086589935 1.086678773 1.086747566 1.086800837 1.086842088 1.086874032 1.086898768 1.086917923 1.086932756 1.086944242 1.086953137 1.086960024 1.086965358 1.086969488 1.086972686 1.086975163 1.08697708 1.086978565 1.086979715 1.086980606 1.086981295 1.086981829 1.086982243 1.086982563 1.086982811 1.086983003 1.086983152 1.086983267
0 1.689545316 1.689545314 1.68954531 1.689545306 1.689545301 1.689545294 1.689545286 1.689545275 1.689545262 1.689545245 1.689545224 1.689545198 1.689545165 1.689545123 1.68954507 1.689545004 1.689544921 1.689544817 1.689544685 1.68954452 1.689544313 1.689544051 1.689543723 1.689543309 1.689542789 1.689542136 1.689541314 1.68954028 1.689538979 1.689537344 1.689535287 1.689532701 1.689529447 1.689525356 1.689520211 1.68951374 1.689505602 1.689495367 1.689482495 1.689466307 1.689445947 1.689420343 1.689388141 1.689347643 1.689296711 1.689232656 1.689152098 1.689050784 1.688923367 1.688763122 1.68856159 1.688308135 1.687989378 1.687588495 1.687084325 1.686450259 1.685652829 1.684649944 1.68338867 1.681802434 1.679807512 1.677298607 1.674143294 1.670175028 1.665184356 1.658907859 1.65101425 1.641086888 1.628601784 1.612899949 1.593152605 1.568317444 1.537083614 1.497802525 1.448400837 1.386271021 1.308133732 1.209864714 1.308133732 1.386271021 1.448400837 1.497802525 1.537083614 1.568317444 1.593152605 1.612899949 1.628601784 1.641086888 1.65101425 1.658907859 1.665184356 1.670175028 1.674143294 1.677298607 1.679807512 1.681802434 1.68338867 1.684649944 1.685652829 1.686450259
0 15.17870946 15.17870722 15.17870458 15.17870149 15.17869784 15.17869355 15.1786885 15.17868256 15.17867556 15.17866733 15.17865765 15.17864625 15.17863284 15.17861705 15.17859848 15.17857662 15.1785509 15.17852063 15.17848501 15.17844309 15.17839376 15.1783357 15.17826739 15.17818699 15.17809239 15.17798105 15.17785003 15.17769585 15.17751441 15.17730089 15.17704961 15.17675392 15.17640594 15.17599645 15.17551455 15.17494746 15.17428011 15.17349476 15.17257058 15.17148299 15.17020312 15.16869697 15.16692454 15.16483874 15.16238417 15.15949564 15.15609642 15.15209622 15.14738879 15.14184908 15.13532997 15.12765828 15.11863025 15.10800607 15.09550354 15.08079058 15.06347638 15.04310105 15.01912339 14.99090649 14.95770088 14.91862454 14.87263955 14.81852446 14.75484187 14.67990027 14.59170907 14.48792574 14.36579364 14.22206869 14.05293332 13.85389498 13.61966687 13.34402746 13.01965527 12.63793441 12.18872567 11.66009728 11.03800792 11.66009728 12.18872567 12.63793441 13.01965527 13.34402746 13.61966687 13.85389498 14.05293332 14.22206869 14.36579364 14.48792574 14.59170907 14.67990027 14.75484187 14.81852446 14.87263955 14.91862454 14.95770088 14.99090649 15.01912339 15.04310105
1 83.11937782 83.11938381 83.11939112 83.11940004 83.11941093 83.11942421 83.11944042 83.11946021 83.11948435 83.11951382 83.11954978 83.11959366 83.11964722 83.11971258 83.11979234 83.11988968 83.12000847 83.12015345 83.12033037 83.12054628 83.12080977 83.12113134 83.12152377 83.12200268 83.12258713 83.12330039 83.12417084 83.12523312 83.1265295 83.12811158 83.13004232 83.13239856 83.13527407 83.13878328 83.14306585 83.14829223 83.15467039 83.16245418 83.17195337 83.18354599 83.1976934 83.21495863 83.23602878 83.26174238 83.29312277 83.33141879 83.37815451 83.43518987 83.50479473 83.58973916 83.6934037 83.81991389 83.97430449 84.16271979 84.39265819 84.67327056 85.01572447 85.43364861 85.94367515 86.56610169 87.325699 88.25269687 89.38398716 90.76459197 92.44945539 94.50563014 97.01494607 100.0772667 103.8144637 108.3752666 113.9411823 120.7337183 113.9411823 108.3752666 103.8144637 100.0772667 97.01494607 94.50563014 92.44945539 90.76459197 89.38398716 88.25269687 87.325699 86.56610169 85.94367515 85.43364861 85.01572447 84.67327056 84.39265819 84.16271979 83.97430449 83.81991389 83.6934037 83.58973916 83.50479473 83.43518987 83.37815451 83.33141879 83.29312277 83.26174238
0 105.1100171 105.1100101 105.1100014 105.1099908 105.1099777 105.1099617 105.109942 105.1099178 105.1098881 105.1098517 105.1098069 105.109752 105.1096845 105.1096017 105.1095 105.1093751 105.1092218 105.1090336 105.1088025 105.1085187 105.1081703 105.1077425 105.1072172 105.1065723 105.1057805 105.1048083 105.1036146 105.1021489 105.1003494 105.0981399 105.095427 105.0920962 105.0880065 105.0829852 105.0768199 105.0692501 105.0599558 105.0485442 105.0345328 105.0173295 104.996207 104.9702727 104.9384301 104.8993334 104.85133 104.7923909 104.7200247 104.6311726 104.5220789 104.3881324 104.2236712 104.0217437 103.7738147 103.4694044 103.0956457 102.6367403 102.0732905 101.3814801 100.5320668 99.48914679 98.20863687 96.63641116 94.70601325 92.33584713 89.42572824 85.85264876 81.46557816 76.07907934 69.46547036 61.34520053 69.46547036 76.07907934 81.46557816 85.85264876 89.42572824 92.33584713 94.70601325 96.63641116 98.20863687 99.48914679 100.5320668 101.3814801 102.0732905 102.6367403 103.0956457 103.4694044 103.7738147 104.0217437 104.2236712 104.3881324 104.5220789 104.6311726 104.7200247 104.7923909 104.85133 104.8993334 104.9384301 104.9702727 104.996207 105.0173295
0 3.64888035 3.648875612 3.648869665 3.6488622 3.648852829 3.648841064 3.648826296 3.648807757 3.648784485 3.64875527 3.648718596 3.648672557 3.648614764 3.648542214 3.64845114 3.648336812 3.648193293 3.648013128 3.647786961 3.647503047 3.647146641 3.646699233 3.646137588 3.645432536 3.644547463 3.643436402 3.642041653 3.640290779 3.638092852 3.635333725 3.631870106 3.627522114 3.622063942 3.615212126 3.606610825 3.595813338 3.582258912 3.56524361 3.543883763 3.51707007 3.483409992 3.441155429 3.388111938 3.321524762 3.237935771 3.133003861 3.00127951 2.835921759 2.628342934 2.835921759 3.00127951 3.133003861 3.237935771 3.321524762 3.388111938 3.441155429 3.483409992 3.51707007 3.543883763 3.56524361 3.582258912 3.595813338 3.606610825 3.615212126 3.622063942 3.627522114 3.631870106 3.635333725 3.638092852 3.640290779 3.642041653 3.643436402 3.644547463 3.645432536 3.646137588 3.646699233 3.647146641 3.647503047 3.647786961 3.648013128 3.648193293 3.648336812 3.64845114 3.648542214 3.648614764 3.648672557 3.648718596 3.64875527 3.648784485 3.648807757 3.648826296 3.648841064 3.648852829 3.6488622 3.648869665 3.648875612 3.64888035 3.648884123 3.64888713 3.648889524
1 22994.52686 23380.22135 23840.19041 24388.73733 25042.91989 25823.08072 26753.47988 27863.04931 29186.29248 30764.35728 29186.29248 27863.04931 26753.47988 25823.08072 25042.91989 24388.73733 23840.19041 23380.22135 22994.52686 22671.11327 22399.92363 22172.52497 21981.84602 21821.9574 21687.88715 21575.46621 21481.1987 21402.15325 21335.87185 21280.29339 21233.68959 21194.61124 21161.84316 21134.36638 21111.32648 21092.007 21075.80717 21062.22325 21050.83283 21041.28169 21033.27286 21026.55726 21020.92608 21016.20421 21012.24482 21008.92477 21006.14084 21003.80645 21001.84901 21000.20766 20998.83134 20997.67727 20996.70956 20995.8981 20995.21768 20994.64714 20994.16872 20993.76756 20993.43117 20993.1491 20992.91258 20992.71426 20992.54796 20992.40851 20992.29158 20992.19353 20992.11132 20992.04238 20991.98457 20991.9361 20991.89545 20991.86137 20991.83279 20991.80882 20991.78873 20991.77188 20991.75775 20991.7459 20991.73597 20991.72764 20991.72066 20991.7148 20991.70989 20991.70577 20991.70232 20991.69942 20991.69699 20991.69496 20991.69325 20991.69182 20991.69062 20991.68961 20991.68877 20991.68806 20991.68747 20991.68697 20991.68655 20991.6862 20991.68591 20991.68566
1 18.20541055 18.20606092 18.20684417 18.20778744 18.20892343 18.21029151 18.21193911 18.21392333 18.21631294 18.21919078 18.22265658 18.22683049 18.23185716 18.23791083 18.24520133 18.25398135 18.26455521 18.27728942 18.29262536 18.31109457 18.33333723 18.36012429 18.3923842 18.43123514 18.4780237 18.53437163 18.602232 18.68395692 18.78237904 18.90090978 19.04365752 19.21557003 19.42260597 19.6719414 19.97221852 20.33384522 20.76935584 21.29384559 21.92549377 22.68619392 23.60231264 24.70560347 26.03430753 24.70560347 23.60231264 22.68619392 21.92549377 21.29384559 20.76935584 20.33384522 19.97221852 19.6719414 19.42260597 19.21557003 19.04365752 18.90090978 18.78237904 18.68395692 18.602232 18.53437163 18.4780237 18.43123514 18.3923842 18.36012429 18.33333723 18.31109457 18.29262536 18.27728942 18.26455521 18.25398135 18.24520133 18.23791083 18.23185716 18.22683049 18.22265658 18.21919078 18.21631294 18.21392333 18.21193911 18.21029151 18.20892343 18.20778744 18.20684417 18.20606092 18.20541055 18.20487052 18.2044221 18.20404975 18.20374058 18.20348385 18.20327068 18.20309367 18.20294669 18.20282465 18.20272331 18.20263916 18.20256929 18.20251127 18.2024631 18.2024231
1 36.88234774 36.93202568 36.99212633 37.06483642 37.15280148 37.2592221 37.38797034 37.54373066 37.73217036 37.96014572 38.23595157 38.56962299 38.97330049 39.46167173 40.05250593 40.76730038 41.63206259 42.67825664 43.94394792 45.47518813 43.94394792 42.67825664 41.63206259 40.76730038 40.05250593 39.46167173 38.97330049 38.56962299 38.23595157 37.96014572 37.73217036 37.54373066 37.38797034 37.2592221 37.15280148 37.06483642 36.99212633 36.93202568 36.88234774 36.84128498 36.80734337 36.77928793 36.7560979 36.73692949 36.72108529 36.7079888 36.69716352 36.68821557 36.68081937 36.67470584 36.66965251 36.66547554 36.66202294 36.6591691 36.65681017 36.65486032 36.65324863 36.65191643 36.65081526 36.64990506 36.64915271 36.64853083 36.6480168 36.64759191 36.6472407 36.64695041 36.64671045 36.64651211 36.64634817 36.64621265 36.64610064 36.64600805 36.64593152 36.64586826 36.64581598 36.64577275 36.64573703 36.6457075 36.64568309 36.64566292 36.64564624 36.64563245 36.64562106 36.64561164 36.64560386 36.64559742 36.6455921 36.64558771 36.64558407 36.64558107 36.64557859 36.64557653 36.64557484 36.64557344 36.64557228 36.64557132 36.64557053 36.64556987 36.64556933 36.64556888
1 58.53005975 58.53149025 58.53321353 58.5352895 58.53779035 58.54080304 58.54443232 58.54880439 58.55407127 58.56041609 58.56805949 58.57726722 58.58835946 58.60172189 58.61781915 58.63721096 58.6605716 58.68871336 58.72261476 58.76345461 58.81265295 58.8719205 58.94331805 59.02932821 59.13294168 59.25776123 59.40812702 59.58926748 59.80748112 60.07035553 60.38703122 60.76851947 61.22808515 61.781708 62.44863827 63.25206608 64.21992773 65.38587713 66.79045599 68.4825035 70.52085453 72.97638542 75.93447843 79.49799062 75.93447843 72.97638542 70.52085453 68.4825035 66.79045599 65.38587713 64.21992773 63.25206608 62.44863827 61.781708 61.22808515 60.76851947 60.38703122 60.07035553 59.80748112 59.58926748 59.40812702 59.25776123 59.13294168 59.02932821 58.94331805 58.8719205 58.81265295 58.76345461 58.72261476 58.68871336 58.6605716 58.63721096 58.61781915 58.60172189 58.58835946 58.57726722 58.56805949 58.56041609 58.55407127 58.54880439 58.54443232 58.54080304 58.53779035 58.5352895 58.53321353 58.53149025 58.53005975 58.52887228 58.52788656 58.5270683 58.52638906 58.52582522 58.52535717 58.52496865 58.52464612 58.5243784 58.52415616 58.52397167 58.52381853 58.52369141
1 39081.84475 39081.8448 39081.84486 39081.84494 39081.84503 39081.84515 39081.84529 39081.84546 39081.84567 39081.84594 39081.84626 39081.84665 39081.84714 39081.84773 39081.84846 39081.84936 39081.85046 39081.85182 39081.85348 39081.85552 39081.85803 39081.86111 39081.8649 39081.86954 39081.87525 39081.88227 39081.89088 39081.90146 39081.91445 39081.93041 39081.95001 39081.97409 39082.00365 39082.03997 39082.08458 39082.13936 39082.20666 39082.2893 39082.39082 39082.51549 39082.66863 39082.85671 39083.08773 39083.37146 39083.71996 39084.14798 39084.6737 39085.31941 39086.11248 39087.08656 39088.28295 39089.7524 39091.55721 39093.77395 39096.4966 39099.84065 39103.94792 39108.99259 39115.18861 39122.79875 39132.14575 39143.62603 39157.72645 39175.04503 39196.31623 39222.44217 39254.53085 39293.94315 39342.35054 39401.80597 39474.83096 39564.52247 39674.68433 39809.9885 39976.17321 40180.28636 40430.98436 40738.89931 41117.08987 41581.59507 42152.11456 42852.84404 43713.5014 44770.58709 46068.93204 47663.59901 49622.21772 52027.85309 54982.528 52027.85309 49622.21772 47663.59901 46068.93204 44770.58709 43713.5014 42852.84404 42152.11456 41581.59507 41117.08987 40738.89931
1 5.40660896 5.40660896 5.406608961 5.406608961 5.406608961 5.406608961 5.406608961 5.406608962 5.406608962 5.406608962 5.406608963 5.406608964 5.406608965 5.406608967 5.406608968 5.406608971 5.406608974 5.406608978 5.406608983 5.40660899 5.406608998 5.40660901 5.406609024 5.406609042 5.406609066 5.406609097 5.406609136 5.406609187 5.406609253 5.406609338 5.406609447 5.406609588 5.406609769 5.406610003 5.406610305 5.406610694 5.406611196 5.406611843 5.406612678 5.406613754 5.406615141 5.406616929 5.406619235 5.406622209 5.406626043 5.406630987 5.406637361 5.40664558 5.406656178 5.406669842 5.40668746 5.406710177 5.406739469 5.406777236 5.406825934 5.406888723 5.406969684 5.407074074 5.407208673 5.407382223 5.407605997 5.407894529 5.408266559 5.40874625 5.409364759 5.410162258 5.411190544 5.412516406 5.414225958 5.416430236 5.419272408 5.422937075 5.427662258 5.433754858 5.441610592 5.451739692 5.464800045 5.481639926 5.503353089 5.531349809 5.567448483 5.613993728 5.674008672 5.751391301 5.85116764 5.979818188 6.145698836 6.359583576 6.145698836 5.979818188 5.85116764 5.751391301 5.674008672 5.613993728 5.567448483 5.531349809 5.503353089 5.481639926 5.464800045 5.451739692
0 106.1573684 106.157273 106.1571603 106.1570271 106.1568698 106.1566839 106.1564643 106.1562048 106.1558983 106.1555361 106.1551082 106.1546026 106.1540053 106.1532995 106.1524657 106.1514806 106.1503166 106.1489415 106.1473167 106.1453971 106.1431292 106.1404496 106.1372837 106.1335433 106.1291241 106.1239029 106.1177341 106.1104457 106.1018347 106.0916609 106.0796408 106.0654392 106.0486603 106.0288362 106.0054145 105.9777421 105.9450477 105.9064198 105.8607816 105.8068609 105.7431546 105.6678866 105.5789588 105.4738922 105.3497578 105.2030952 105.0298159 104.8250894 104.5832086 104.2974307 103.9597892 103.5608715 103.0895573 102.5327077 101.8747997 101.0974929 100.1791185 99.09407515 97.81211538 96.2975023 94.5080134 92.39376352 89.8958142 86.94453071 83.4576408 79.33794126 74.47058821 68.71989557 74.47058821 79.33794126 83.4576408 86.94453071 89.8958142 92.39376352 94.5080134 96.2975023 97.81211538 99.09407515 100.1791185 101.0974929 101.8747997 102.5327077 103.0895573 103.5608715 103.9597892 104.2974307 104.5832086 104.8250894 105.0298159 105.2030952 105.3497578 105.4738922 105.5789588 105.6678866 105.7431546 105.8068609 105.8607816 105.9064198 105.9450477 105.9777421
1 5063.121847 5063.121848 5063.121848 5063.121848 5063.121848 5063.121849 5063.121849 5063.12185 5063.121851 5063.121852 5063.121854 5063.121856 5063.121859 5063.121862 5063.121867 5063.121873 5063.121881 5063.121891 5063.121904 5063.12192 5063.121942 5063.121971 5063.122007 5063.122055 5063.122117 5063.122197 5063.122301 5063.122436 5063.122611 5063.122838 5063.123132 5063.123514 5063.12401 5063.124652 5063.125486 5063.126567 5063.12797 5063.129789 5063.132149 5063.13521 5063.139181 5063.144331 5063.151012 5063.159679 5063.17092 5063.185502 5063.204417 5063.228952 5063.260777 5063.30206 5063.355609 5063.425069 5063.51517 5063.632043 5063.783645 5063.980293 5064.235375 5064.566252 5064.995448 5065.552176 5066.274331 5067.211071 5068.426156 5070.002296 5072.046775 5074.698757 5078.138757 5082.600931 5088.389009 5095.896975 5105.635883 5118.268641 5134.655138 5155.910772 5183.482374 5219.24669 5265.638132 5325.814477 5403.871817 5505.123367 5636.46113 5806.825022 6027.811393 6314.462371 6027.811393 5806.825022 5636.46113 5505.123367 5403.871817 5325.814477 5265.638132 5219.24669 5183.482374 5155.910772 5134.655138 5118.268641 5105.635883 5095.896975 5088.389009 5082.600931
1 41.8954059 41.89562407 41.89588619 41.89620113 41.89657952 41.89703414 41.89758036 41.89823662 41.8990251 41.89997245 41.90111065 41.90247817 41.90412122 41.90609529 41.90846708 41.91131672 41.91474049 41.91885406 41.9237964 41.92973449 41.93686895 41.9454408 41.95573965 41.96811345 41.98298022 42.00084226 42.022303 42.04808751 42.07906691 42.11628781 42.16100772 42.21473748 42.27929234 42.35685327 42.45004062 42.56200271 42.69652214 42.85814359 43.05232741 43.28563403 43.56594562 43.90273244 44.3073727 44.79353705 45.37765038 46.07944678 46.92263621 47.93570553 49.15288097 50.61528439 52.37232262 54.48335659 52.37232262 50.61528439 49.15288097 47.93570553 46.92263621 46.07944678 45.37765038 44.79353705 44.3073727 43.90273244 43.56594562 43.28563403 43.05232741 42.85814359 42.69652214 42.56200271 42.45004062 42.35685327 42.27929234 42.21473748 42.16100772 42.11628781 42.07906691 42.04808751 42.022303 42.00084226 41.98298022 41.96811345 41.95573965 41.9454408 41.93686895 41.92973449 41.9237964 41.91885406 41.91474049 41.91131672 41.90846708 41.90609529 41.90412122 41.90247817 41.90111065 41.89997245 41.8990251 41.89823662 41.89758036 41.89703414 41.89657952 41.89620113
0 1988.994095 1988.994058 1988.994014 1988.993961 1988.993897 1988.993819 1988.993724 1988.993609 1988.993471 1988.993302 1988.993099 1988.992852 1988.992554 1988.992192 1988.991754 1988.991223 1988.99058 1988.989802 1988.988859 1988.987717 1988.986335 1988.98466 1988.982631 1988.980174 1988.977198 1988.973593 1988.969228 1988.96394 1988.957537 1988.94978 1988.940386 1988.929008 1988.915228 1988.898538 1988.878323 1988.853839 1988.824185 1988.788269 1988.744769 1988.692083 1988.628272 1988.550986 1988.457379 1988.344005 1988.206691 1988.04038 1987.838949 1987.594983 1987.299499 1986.941618 1986.508164 1985.983179 1985.347333 1984.577217 1983.644477 1982.514773 1981.14651 1979.489314 1977.482171 1975.051184 1972.10685 1968.540766 1964.221639 1958.99045 1952.654601 1944.980823 1935.686588 1924.429706 1910.79573 1894.282694 1874.282631 1850.059192 1820.720535 1785.186491 1742.148789 1690.022897 1626.88968 1550.424741 1626.88968 1690.022897 1742.148789 1785.186491 1820.720535 1850.059192 1874.282631 1894.282694 1910.79573 1924.429706 1935.686588 1944.980823 1952.654601 1958.99045 1964.221639 1968.540766 1972.10685 1975.051184 1977.482171 1979.489314 1981.14651 1982.514773
1 3.62482735 3.624897541 3.624979998 3.625076863 3.625190653 3.625324327 3.625481359 3.62566583 3.625882535 3.626137106 3.62643616 3.62678747 3.627200166 3.627684976 3.6282545 3.62892354 3.629709486 3.630632765 3.631717376 3.632991507 3.634488276 3.636246585 3.638312135 3.640738613 3.643589085 3.646937638 3.650871307 3.655492332 3.660920819 3.667297861 3.674789206 3.683589563 3.693927666 3.706072213 3.720338857 3.737098406 3.756786463 3.779914743 3.807084381 3.83900155 3.876495818 3.920541706 3.972284024 4.03306762 4.104472336 4.188354071 4.286893016 4.402650323 4.53863467 4.698380463 4.886039695 5.106489866 4.886039695 4.698380463 4.53863467 4.402650323 4.286893016 4.188354071 4.104472336 4.03306762 3.972284024 3.920541706 3.876495818 3.83900155 3.807084381 3.779914743 3.756786463 3.737098406 3.720338857 3.706072213 3.693927666 3.683589563 3.674789206 3.667297861 3.660920819 3.655492332 3.650871307 3.646937638 3.643589085 3.640738613 3.638312135 3.636246585 3.634488276 3.632991507 3.631717376 3.630632765 3.629709486 3.62892354 3.6282545 3.627684976 3.627200166 3.62678747 3.62643616 3.626137106 3.625882535 3.62566583 3.625481359 3.625324327 3.625190653 3.625076863
0 9.309968069 9.309968052 9.309968031 9.309968005 9.309967974 9.309967936 9.309967889 9.309967832 9.309967763 9.309967678 9.309967575 9.309967449 9.309967296 9.309967108 9.30996688 9.309966601 9.309966261 9.309965846 9.309965341 9.309964724 9.309963971 9.309963053 9.309961933 9.309960567 9.3099589 9.309956868 9.309954388 9.309951364 9.309947674 9.309943174 9.309937684 9.309930988 9.309922819 9.309912855 9.309900701 9.309885875 9.30986779 9.30984573 9.30981882 9.309785996 9.309745955 9.309697114 9.309637536 9.309564862 9.309476213 9.309368077 9.309236172 9.309075271 9.308879002 9.308639589 9.308347549 9.307991314 9.307556772 9.307026711 9.306380133 9.305591427 9.304629349 9.30345579 9.302024264 9.300278063 9.298148018 9.295549753 9.292380345 9.288514247 9.283798315 9.278045742 9.271028655 9.262469093 9.252027995 9.239291765 9.223755896 9.20480498 9.18168833 9.153490248 9.119093748 9.077136314 9.025955924 8.963525214 8.887371175 8.794477185 8.681163518 8.542941583 8.37433612 8.168668314 7.917791231 7.611767105 7.23847368 6.783124022 6.227680778 6.783124022 7.23847368 7.611767105 7.917791231 8.168668314 8.37433612 8.542941583 8.681163518 8.794477185 8.887371175 8.963525214
0 78952.32762 78946.21388 78938.79697 78929.79911 78918.88331 78905.64075 78889.57547 78870.08578 78846.44177 78817.75792 78782.95995 78740.74461 78689.53085 78627.4006 78552.02697 78460.58706 78349.65625 78215.07995 78051.81801 77853.75593 77613.47588 77321.97888 76968.34776 76539.33832 76018.88326 75387.49047 74621.51301 73692.26343 72564.93942 71197.3204 69538.1862 67525.39885 65083.57532 67525.39885 69538.1862 71197.3204 72564.93942 73692.26343 74621.51301 75387.49047 76018.88326 76539.33832 76968.34776 77321.97888 77613.47588 77853.75593 78051.81801 78215.07995 78349.65625 78460.58706 78552.02697 78627.4006 78689.53085 78740.74461 78782.95995 78817.75792 78846.44177 78870.08578 78889.57547 78905.64075 78918.88331 78929.79911 78938.79697 78946.21388 78952.32762 78957.36715 78961.52122 78964.9454 78967.76795 78970.09456 78972.01238 78973.59324 78974.89633 78975.97047 78976.85587 78977.58571 78978.18731 78978.68321 78979.09198 78979.42893 78979.70667 78979.93562 78980.12433 78980.27989 78980.40812 78980.51382 78980.60094 78980.67276 78980.73196 78980.78076 78980.82098 78980.85413 78980.88147 78980.90399 78980.92256 78980.93787 78980.95049 78980.96089 78980.96946 78980.97653
1 12.55476635 12.55637985 12.55828725 12.56054208 12.56320763 12.56635871 12.57008375 12.57448732 12.57969299 12.58584688 12.5931217 12.60172162 12.61188802 12.62390623 12.63811356 12.65490875 12.67476318 12.6982341 12.72598024 12.75878035 12.79755499 12.84339243 12.89757915 12.96163599 13.03736078 13.12687883 13.2327026 13.35780216 13.5056886 13.68051254 13.88718066 14.13149337 14.42030763 14.7617294 14.42030763 14.13149337 13.88718066 13.68051254 13.5056886 13.35780216 13.2327026 13.12687883 13.03736078 12.96163599 12.89757915 12.84339243 12.79755499 12.75878035 12.72598024 12.6982341 12.67476318 12.65490875 12.63811356 12.62390623 12.61188802 12.60172162 12.5931217 12.58584688 12.57969299 12.57448732 12.57008375 12.56635871 12.56320763 12.56054208 12.55828725 12.55637985 12.55476635 12.55340146 12.55224689 12.55127021 12.55044402 12.54974513 12.54915394 12.54865383 12.54823078 12.54787292 12.5475702 12.54731412 12.5470975 12.54691426 12.54675925 12.54662813 12.54651721 12.54642338 12.54634401 12.54627687 12.54622007 12.54617203 12.54613139 12.54609701 12.54606793 12.54604332 12.54602251 12.54600491 12.54599002 12.54597742 12.54596677 12.54595775 12.54595013 12.54594368
0 2.857723341 2.857722208 2.85772083 2.857719156 2.85771712 2.857714647 2.85771164 2.857707985 2.857703543 2.857698144 2.857691582 2.857683606 2.857673912 2.857662129 2.857647807 2.8576304 2.857609243 2.857583527 2.857552271 2.85751428 2.857468105 2.857411981 2.857343766 2.857260853 2.857160077 2.857037589 2.856888711 2.856707758 2.856487818 2.856220493 2.855895573 2.85550065 2.855020641 2.854437214 2.853728089 2.852866184 2.851818583 2.850545278 2.848997641 2.847116568 2.84483022 2.842051282 2.838673625 2.834568257 2.829578393 2.823513471 2.816141869 2.807182066 2.796291886 2.783055432 2.766967204 2.747412789 2.723645402 2.694757367 2.659645444 2.616968708 2.565097329 2.502050335 2.425419955 2.332279668 2.219072438 2.08147487 2.219072438 2.332279668 2.425419955 2.502050335 2.565097329 2.616968708 2.659645444 2.694757367 2.723645402 2.747412789 2.766967204 2.783055432 2.796291886 2.807182066 2.816141869 2.823513471 2.829578393 2.834568257 2.838673625 2.842051282 2.84483022 2.847116568 2.848997641 2.850545278 2.851818583 2.852866184 2.853728089 2.854437214 2.855020641 2.85550065 2.855895573 2.856220493 2.856487818 2.856707758 2.856888711 2.857037589 2.857160077 2.857260853
1 10.92120979 10.92121366 10.92121829 10.92122385 10.9212305 10.92123846 10.921248 10.92125943 10.92127312 10.92128951 10.92130915 10.92133266 10.92136083 10.92139457 10.92143498 10.92148339 10.92154136 10.9216108 10.92169397 10.92179358 10.9219129 10.92205581 10.92222698 10.922432 10.92267756 10.92297168 10.92332397 10.92374592 10.9242513 10.92485663 10.92558167 10.92645007 10.92749021 10.92873603 10.93022821 10.93201548 10.93415617 10.93672018 10.93979123 10.94346957 10.94787531 10.95315228 10.95947277 10.96704313 10.97611053 10.98697101 10.99997914 11.01555963 11.03422115 11.05657299 11.0833449 11.11541094 11.15381804 11.19982013 11.25491912 11.32091392 11.39995917 11.4946356 11.60803427 11.7438575 11.90653973 12.10139233 12.33477698 12.61431338 12.94912802 13.35015218 13.83047875 14.40578977 15.09486839 14.40578977 13.83047875 13.35015218 12.94912802 12.61431338 12.33477698 12.10139233 11.90653973 11.7438575 11.60803427 11.4946356 11.39995917 11.32091392 11.25491912 11.19982013 11.15381804 11.11541094 11.0833449 11.05657299 11.03422115 11.01555963 10.99997914 10.98697101 10.97611053 10.96704313 10.95947277 10.95315228 10.94787531 10.94346957 10.93979123 10.93672018
0 113.9581475 113.9581325 113.9581143 113.9580923 113.9580658 113.9580337 113.957995 113.9579483 113.9578918 113.9578236 113.9577412 113.9576417 113.9575215 113.9573763 113.9572009 113.9569891 113.9567333 113.9564242 113.9560509 113.9556 113.9550554 113.9543976 113.953603 113.9526433 113.951484 113.9500838 113.9483924 113.9463495 113.9438819 113.9409014 113.9373012 113.9329527 113.9277002 113.9213558 113.9136926 113.9044363 113.8932559 113.8797513 113.8634393 113.8437365 113.8199379 113.7911922 113.7564707 113.7145315 113.663874 113.602686 113.5287783 113.4395068 113.3316777 113.2014333 113.044114 112.8540914 112.6245673 112.3473301 112.0124615 111.6079809 111.1194178 110.5292931 109.8164944 108.9555204 107.9155689 106.6594343 105.1421768 103.3095148 101.0958825 98.42208459 95.19246273 91.29147332 86.57955375 80.88812943 74.01358279 80.88812943 86.57955375 91.29147332 95.19246273 98.42208459 101.0958825 103.3095148 105.1421768 106.6594343 107.9155689 108.9555204 109.8164944 110.5292931 111.1194178 111.6079809 112.0124615 112.3473301 112.6245673 112.8540914 113.044114 113.2014333 113.3316777 113.4395068 113.5287783 113.602686 113.663874 113.7145315 113.7564707 113.7911922
1 47447.46716 47447.47024 47447.47407 47447.47883 47447.48475 47447.4921 47447.50123 47447.51258 47447.52668 47447.5442 47447.56597 47447.59302 47447.62663 47447.6684 47447.7203 47447.78479 47447.86492 47447.96449 47448.08822 47448.24196 47448.43299 47448.67037 47448.96533 47449.33184 47449.78726 47450.35316 47451.05633 47451.93008 47453.01579 47454.36487 47456.04122 47458.12421 47460.7125 47463.92867 47467.92502 47472.89081 47479.06121 47486.72844 47496.25561 47508.09389 47522.80392 47541.08235 47563.79479 47592.01686 47627.0851 47670.66026 47724.80596 47792.08645 47875.68796 47979.5697 48108.65128 48269.04573 48468.34898 48715.9996 49023.72582 49406.10087 49881.23322 50471.62413 51205.23324 52116.80271 53249.50251 54656.9749 56405.87475 58579.0262 61279.34507 58579.0262 56405.87475 54656.9749 53249.50251 52116.80271 51205.23324 50471.62413 49881.23322 49406.10087 49023.72582 48715.9996 48468.34898 48269.04573 48108.65128 47979.5697 47875.68796 47792.08645 47724.80596 47670.66026 47627.0851 47592.01686 47563.79479 47541.08235 47522.80392 47508.09389 47496.25561 47486.72844 47479.06121 47472.89081 47467.92502 47463.92867 47460.7125 47458.12421 47456.04122 47454.36487
1 221.4562152 221.4562164 221.4562179 221.4562199 221.4562222 221.4562251 221.4562288 221.4562333 221.4562388 221.4562457 221.4562542 221.4562647 221.4562778 221.456294 221.456314 221.4563387 221.4563694 221.4564074 221.4564544 221.4565126 221.4565847 221.4566739 221.4567844 221.4569212 221.4570906 221.4573003 221.4575599 221.4578814 221.4582794 221.4587722 221.4593823 221.4601378 221.4610731 221.4622312 221.463665 221.4654402 221.4676382 221.4703596 221.473729 221.4779008 221.483066 221.4894611 221.4973791 221.5071826 221.5193206 221.534349 221.552956 221.5759939 221.6045177 221.6398338 221.6835597 221.7376979 221.8047278 221.8877194 221.9904735 222.1176963 222.2752142 222.4702414 222.7117099 223.0106786 223.38084 223.8391468 224.4065889 225.1091545 225.9790201 227.0560244 228.3894927 230.0404961 232.0846485 234.6155691 237.7491709 241.6289686 246.4326519 252.3802229 259.7440725 268.8614553 280.1499352 294.1265096 311.431287 294.1265096 280.1499352 268.8614553 259.7440725 252.3802229 246.4326519 241.6289686 237.7491709 234.6155691 232.0846485 230.0404961 228.3894927 227.0560244 225.9790201 225.1091545 224.4065889 223.8391468 223.38084 223.0106786 222.7117099 222.4702414
0 2.284291871 2.28428692 2.284281024 2.284274005 2.284265648 2.284255699 2.284243854 2.284229751 2.28421296 2.28419297 2.284169169 2.284140833 2.284107097 2.284066931 2.284019111 2.283962177 2.283894393 2.283813691 2.283717609 2.283603215 2.283467021 2.283304871 2.28311182 2.282881976 2.28260833 2.282282533 2.281894646 2.281432837 2.280883018 2.280228415 2.279449059 2.278521176 2.277416459 2.276101208 2.274535299 2.272670963 2.270451326 2.267808677 2.264662398 2.260916508 2.256456736 2.251147031 2.244825415 2.237299041 2.228338309 2.217669862 2.204968249 2.189845992 2.171841772 2.150406351 2.12488582 2.094501647 2.058326931 2.015258125 1.963981371 1.902932415 1.830248897 1.743713529 1.64068646 1.518024739 1.371986444 1.518024739 1.64068646 1.743713529 1.830248897 1.902932415 1.963981371 2.015258125 2.058326931 2.094501647 2.12488582 2.150406351 2.171841772 2.189845992 2.204968249 2.217669862 2.228338309 2.237299041 2.244825415 2.251147031 2.256456736 2.260916508 2.264662398 2.267808677 2.270451326 2.272670963 2.274535299 2.276101208 2.277416459 2.278521176 2.279449059 2.280228415 2.280883018 2.281432837 2.281894646 2.282282533 2.28260833 2.282881976 2.28311182 2.283304871
1 41930.88631 41931.93742 41933.24992 41934.88881 41936.93524 41939.49057 41942.68134 41946.66557 41951.64058 41957.85275 41965.60972 41975.29565 41987.39022 42002.49239 42021.35008 42044.8972 42074.29987 42111.01423 42156.85849 42214.10304 42285.58282 42374.83778 42486.28814 42625.45331 42799.22526 43016.2098 43287.15277 43625.47225 44047.92303 44575.42639 45234.10617 46056.58257 47083.58755 48365.9821 49967.27498 51966.76795 54463.48307 57581.06662 61473.9125 57581.06662 54463.48307 51966.76795 49967.27498 48365.9821 47083.58755 46056.58257 45234.10617 44575.42639 44047.92303 43625.47225 43287.15277 43016.2098 42799.22526 42625.45331 42486.28814 42374.83778 42285.58282 42214.10304 42156.85849 42111.01423 42074.29987 42044.8972 42021.35008 42002.49239 41987.39022 41975.29565 41965.60972 41957.85275 41951.64058 41946.66557 41942.68134 41939.49057 41936.93524 41934.88881 41933.24992 41931.93742 41930.88631 41930.04452 41929.37038 41928.83049 41928.39813 41928.05186 41927.77456 41927.55248 41927.37463 41927.2322 41927.11813 41927.02678 41926.95362 41926.89504 41926.84812 41926.81054 41926.78045 41926.75635 41926.73705 41926.72159 41926.70921 41926.6993 41926.69136 41926.685
0 18.69544954 18.69244683 18.68891543 18.68476226 18.67987786 18.67413346 18.66737765 18.65943236 18.65008815 18.63909872 18.6261744 18.61097451 18.5930984 18.57207487 18.54734976 18.51827133 18.4840731 18.44385365 18.39655281 18.34092379 18.27550024 18.19855767 18.10806793 18.00164579 17.87648606 17.72928964 17.55617657 17.35258373 17.11314459 16.83154776 16.50037058 16.11088352 15.65282004 15.114106 14.48054136 13.73542592 14.48054136 15.114106 15.65282004 16.11088352 16.50037058 16.83154776 17.11314459 17.35258373 17.55617657 17.72928964 17.87648606 18.00164579 18.10806793 18.19855767 18.27550024 18.34092379 18.39655281 18.44385365 18.4840731 18.51827133 18.54734976 18.57207487 18.5930984 18.61097451 18.6261744 18.63909872 18.65008815 18.65943236 18.66737765 18.67413346 18.67987786 18.68476226 18.68891543 18.69244683 18.69544954 18.69800272 18.70017367 18.7020196 18.70358918 18.70492378 18.70605858 18.70702349 18.70784394 18.70854156 18.70913474 18.70963912 18.71006799 18.71043265 18.71074272 18.71100636 18.71123054 18.71142116 18.71158324 18.71172105 18.71183823 18.71193787 18.71202259 18.71209463 18.71215589 18.71220797 18.71225225 18.71228991 18.71232193 18.71234915
0 213.5351181 213.5350604 213.5349881 213.5348976 213.5347844 213.5346427 213.5344654 213.5342435 213.5339657 213.5336181 213.533183 213.5326385 213.531957 213.5311041 213.5300366 213.5287005 213.5270285 213.5249357 213.5223166 213.5190386 213.5149361 213.5098015 213.5033754 213.4953327 213.4852669 213.472669 213.4569021 213.437169 213.4124721 213.3815626 213.3428778 213.2944619 213.2338668 213.158029 213.0631141 212.9443232 212.7956504 212.6095789 212.3767008 212.085242 211.7204664 211.2639313 210.6925542 209.9774466 209.0824531 207.9623229 206.560423 204.8058737 202.6099658 199.8616751 196.422049 192.1171816 186.7294205 179.9863627 171.5470819 160.9848916 147.7657718 131.2213692 147.7657718 160.9848916 171.5470819 179.9863627 186.7294205 192.1171816 196.422049 199.8616751 202.6099658 204.8058737 206.560423 207.9623229 209.0824531 209.9774466 210.6925542 211.2639313 211.7204664 212.085242 212.3767008 212.6095789 212.7956504 212.9443232 213.0631141 213.158029 213.2338668 213.2944619 213.3428778 213.3815626 213.4124721 213.437169 213.4569021 213.472669 213.4852669 213.4953327 213.5033754 213.5098015 213.5149361 213.5190386 213.5223166 213.5249357 213.5270285 213.5287005
1 1770.426063 1770.451562 1770.482865 1770.521294 1770.568471 1770.626386 1770.697485 1770.784769 1770.891922 1771.023467 1771.184955 1771.383204 1771.626581 1771.925359 1772.292149 1772.742433 1773.295218 1773.973835 1774.806929 1775.829664 1777.085209 1778.626559 1780.518773 1782.841721 1785.693451 1789.194334 1793.492138 1798.768271 1805.245433 1813.197021 1822.958665 1834.942395 1849.654035 1867.714552 1889.886265 1917.105024 1950.519711 1991.540733 2041.899554 2103.721778 2179.616873 2272.788307 2387.168772 2272.788307 2179.616873 2103.721778 2041.899554 1991.540733 1950.519711 1917.105024 1889.886265 1867.714552 1849.654035 1834.942395 1822.958665 1813.197021 1805.245433 1798.768271 1793.492138 1789.194334 1785.693451 1782.841721 1780.518773 1778.626559 1777.085209 1775.829664 1774.806929 1773.973835 1773.295218 1772.742433 1772.292149 1771.925359 1771.626581 1771.383204 1771.184955 1771.023467 1770.891922 1770.784769 1770.697485 1770.626386 1770.568471 1770.521294 1770.482865 1770.451562 1770.426063 1770.405292 1770.388373 1770.374591 1770.363365 1770.35422 1770.346771 1770.340703 1770.33576 1770.331734 1770.328454 1770.325783 1770.323606 1770.321834 1770.32039 1770.319214
1 33342.89281 33342.98731 33343.10266 33343.24345 33343.4153 33343.62504 33343.88105 33344.19352 33344.57492 33345.04043 33345.60862 33346.30213 33347.14861 33348.18179 33349.44284 33350.98204 33352.86073 33355.15379 33357.95261 33361.36875 33365.53836 33370.62764 33376.83942 33384.42128 33393.67543 33404.97069 33418.75727 33435.58466 33456.12355 33481.19256 33511.79086 33549.138 33594.72254 33650.36134 33718.27199 33801.16122 33902.33273 34025.81892 34176.54158 34360.50807 34585.05074 34859.11919 35193.63697 35601.93696 36100.29277 36708.56738 37451.0048 38357.19637 39463.26017 40813.28059 42461.06543 40813.28059 39463.26017 38357.19637 37451.0048 36708.56738 36100.29277 35601.93696 35193.63697 34859.11919 34585.05074 34360.50807 34176.54158 34025.81892 33902.33273 33801.16122 33718.27199 33650.36134 33594.72254 33549.138 33511.79086 33481.19256 33456.12355 33435.58466 33418.75727 33404.97069 33393.67543 33384.42128 33376.83942 33370.62764 33365.53836 33361.36875 33357.95261 33355.15379 33352.86073 33350.98204 33349.44284 33348.18179 33347.14861 33346.30213 33345.60862 33345.04043 33344.57492 33344.19352 33343.88105 33343.62504 33343.4153 33343.24345 33343.10266 33342.98731
1 104.2275961 104.2276068 104.2276207 104.2276388 104.2276622 104.2276925 104.2277319 104.227783 104.2278492 104.227935 104.2280464 104.2281908 104.2283781 104.228621 104.2289361 104.2293447 104.2298745 104.2305618 104.231453 104.2326089 104.234108 104.2360521 104.2385735 104.2418435 104.2460845 104.2515845 104.2587176 104.2679686 104.2799664 104.2955263 104.3157061 104.3418775 104.3758194 104.419839 104.4769284 104.5509681 104.646991 104.7715238 104.9330317 105.1424927 105.4141445 105.7664523 106.2233634 106.8159357 107.5844481 108.5811387 109.873756 111.550163 113.7243106 116.5439825 120.2008406 124.9434532 131.0941908 139.0711385 131.0941908 124.9434532 120.2008406 116.5439825 113.7243106 111.550163 109.873756 108.5811387 107.5844481 106.8159357 106.2233634 105.7664523 105.4141445 105.1424927 104.9330317 104.7715238 104.646991 104.5509681 104.4769284 104.419839 104.3758194 104.3418775 104.3157061 104.2955263 104.2799664 104.2679686 104.2587176 104.2515845 104.2460845 104.2418435 104.2385735 104.2360521 104.234108 104.2326089 104.231453 104.2305618 104.2298745 104.2293447 104.2289361 104.228621 104.2283781 104.2281908 104.2280464 104.227935 104.2278492 104.227783
0 3.190914082 3.190914082 3.190914082 3.190914081 3.190914081 3.19091408 3.190914079 3.190914078 3.190914077 3.190914075 3.190914072 3.19091407 3.190914066 3.190914061 3.190914055 3.190914048 3.190914038 3.190914026 3.190914011 3.190913992 3.190913967 3.190913936 3.190913897 3.190913847 3.190913784 3.190913704 3.190913603 3.190913474 3.190913312 3.190913106 3.190912844 3.190912513 3.190912094 3.190911562 3.190910889 3.190910035 3.190908953 3.190907582 3.190905845 3.190903644 3.190900855 3.19089732 3.190892841 3.190887165 3.190879973 3.190870859 3.190859309 3.190844674 3.190826128 3.190802627 3.190772846 3.190735107 3.190687286 3.190626686 3.190549895 3.190452585 3.190329274 3.190173016 3.189975005 3.189724087 3.189406124 3.189003203 3.188492623 3.187845618 3.187025735 3.185986782 3.184670225 3.18300189 3.18088778 3.178208789 3.174813981 3.170512093 3.165060756 3.158152842 3.149399159 3.138306523 3.124249977 3.106437572 3.083865759 3.055262839 3.019017325 2.973087143 2.914884584 2.841130515 2.747669631 2.629236341 2.747669631 2.841130515 2.914884584 2.973087143 3.019017325 3.055262839 3.083865759 3.106437572 3.124249977 3.138306523 3.149399159 3.158152842 3.165060756 3.170512093
1 53.1648499 53.16505174 53.1653089 53.16563653 53.16605393 53.16658572 53.16726322 53.16812638 53.16922607 53.17062711 53.17241207 53.17468615 53.1775834 53.18127457 53.18597722 53.19196852 53.1996016 53.20932635 53.22171595 53.23750063 53.25761074 53.28323156 53.31587317 53.35745947 53.41044154 53.47794213 53.5639397 53.67350292 53.81308943 53.9909264 54.21749551 54.50615068 54.87390514 55.34243426 55.93935301 56.69984361 57.66872917 58.90311552 60.47575706 62.47934483 65.03196974 68.28408278 65.03196974 62.47934483 60.47575706 58.90311552 57.66872917 56.69984361 55.93935301 55.34243426 54.87390514 54.50615068 54.21749551 53.9909264 53.81308943 53.67350292 53.5639397 53.47794213 53.41044154 53.35745947 53.31587317 53.28323156 53.25761074 53.23750063 53.22171595 53.20932635 53.1996016 53.19196852 53.18597722 53.18127457 53.1775834 53.17468615 53.17241207 53.17062711 53.16922607 53.16812638 53.16726322 53.16658572 53.16605393 53.16563653 53.1653089 53.16505174 53.1648499 53.16469147 53.16456711 53.1644695 53.16439289 53.16433276 53.16428556 53.16424851 53.16421943 53.1641966 53.16417869 53.16416462 53.16415359 53.16414492 53.16413812 53.16413278 53.1641286 53.16412531
0 2.67150345 2.671503249 2.671502994 2.671502672 2.671502264 2.671501749 2.671501096 2.67150027 2.671499225 2.671497902 2.671496229 2.671494111 2.671491432 2.671488041 2.671483751 2.671478322 2.671471453 2.67146276 2.671451761 2.671437842 2.67142023 2.671397944 2.671369744 2.67133406 2.671288907 2.67123177 2.671159471 2.671067984 2.67095222 2.670805733 2.670620373 2.670385821 2.670089024 2.669713464 2.669238237 2.668636895 2.66787597 2.66691311 2.665694728 2.664153012 2.662202156 2.659733584 2.656609904 2.652657264 2.647655674 2.641326767 2.633318298 2.623184547 2.610361508 2.594135499 2.573603444 2.547622605 2.514746989 2.473146865 2.420506927 2.353897439 2.420506927 2.473146865 2.514746989 2.547622605 2.573603444 2.594135499 2.610361508 2.623184547 2.633318298 2.641326767 2.647655674 2.652657264 2.656609904 2.659733584 2.662202156 2.664153012 2.665694728 2.66691311 2.66787597 2.668636895 2.669238237 2.669713464 2.670089024 2.670385821 2.670620373 2.670805733 2.67095222 2.671067984 2.671159471 2.67123177 2.671288907 2.67133406 2.671369744 2.671397944 2.67142023 2.671437842 2.671451761 2.67146276 2.671471453 2.671478322 2.671483751 2.671488041 2.671491432 2.671494111
1 808.1660178 808.1664197 808.1668973 808.1674646 808.1681385 808.1689391 808.1698902 808.17102 808.1723622 808.1739567 808.1758509 808.1781012 808.1807744 808.18395 808.1877226 808.1922042 808.1975282 808.2038529 808.2113665 808.2202923 808.2308957 808.2434923 808.2584564 808.2762333 808.2973515 808.3224392 808.3522423 808.3876473 808.429707 808.4796724 808.5390293 808.6095429 808.6933105 808.792823 808.9110401 809.0514774 809.2183114 809.4165038 809.6519487 809.931648 810.2639201 810.6586463 811.1275658 811.684624 812.3463875 813.1325369 814.0664519 815.1759067 816.493896 818.0596162 819.9196311 822.1292566 824.7542061 827.8725442 831.5770091 835.9777697 841.2057026 847.4162842 854.7942143 863.5589092 873.9710269 886.340219 901.0343396 918.4903851 939.2274903 963.8623671 993.1276456 1027.893662 1069.194341 1118.257946 1176.543607 1118.257946 1069.194341 1027.893662 993.1276456 963.8623671 939.2274903 918.4903851 901.0343396 886.340219 873.9710269 863.5589092 854.7942143 847.4162842 841.2057026 835.9777697 831.5770091 827.8725442 824.7542061 822.1292566 819.9196311 818.0596162 816.493896 815.1759067 814.0664519 813.1325369 812.3463875 811.684624 811.1275658 810.6586463
0 2.648207566 2.648204164 2.64820005 2.648195073 2.648189052 2.64818177 2.648172961 2.648162305 2.648149415 2.648133823 2.648114963 2.648092149 2.648064553 2.648031172 2.647990792 2.647941948 2.647882865 2.647811396 2.647724945 2.647620372 2.647493876 2.647340863 2.647155773 2.646931883 2.646661059 2.646333462 2.64593719 2.645457847 2.644878019 2.644176641 2.643328232 2.642301971 2.641060573 2.639558939 2.637742517 2.635545315 2.632887513 2.629672552 2.625783635 2.62107948 2.615389188 2.608506034 2.600179957 2.590108476 2.577925698 2.563189032 2.545363102 2.523800303 2.497717271 2.466166424 2.428001539 2.381836107 2.325992965 2.258443364 2.176733266 2.077894191 2.176733266 2.258443364 2.325992965 2.381836107 2.428001539 2.466166424 2.497717271 2.523800303 2.545363102 2.563189032 2.577925698 2.590108476 2.600179957 2.608506034 2.615389188 2.62107948 2.625783635 2.629672552 2.632887513 2.635545315 2.637742517 2.639558939 2.641060573 2.642301971 2.643328232 2.644176641 2.644878019 2.645457847 2.64593719 2.646333462 2.646661059 2.646931883 2.647155773 2.647340863 2.647493876 2.647620372 2.647724945 2.647811396 2.647882865 2.647941948 2.647990792 2.648031172 2.648064553 2.648092149
0 1606.013149 1606.012677 1606.01211 1606.011429 1606.010611 1606.009629 1606.00845 1606.007033 1606.005332 1606.00329 1606.000836 1605.99789 1605.994351 1605.990101 1605.984997 1605.978867 1605.971505 1605.962664 1605.952046 1605.939294 1605.923979 1605.905586 1605.883497 1605.856968 1605.825108 1605.786844 1605.740891 1605.685702 1605.619421 1605.53982 1605.44422 1605.329408 1605.191522 1605.025924 1604.827044 1604.588195 1604.301344 1603.956842 1603.543105 1603.046216 1602.449466 1601.732784 1600.872067 1599.838367 1598.59692 1597.105974 1595.315385 1593.164934 1590.582296 1587.480613 1583.75557 1579.281888 1573.909109 1567.456537 1559.707162 1550.400359 1539.223123 1525.799547 1509.678171 1490.316806 1467.064297 1439.138622 1405.600593 1365.32227 1316.949022 1365.32227 1405.600593 1439.138622 1467.064297 1490.316806 1509.678171 1525.799547 1539.223123 1550.400359 1559.707162 1567.456537 1573.909109 1579.281888 1583.75557 1587.480613 1590.582296 1593.164934 1595.315385 1597.105974 1598.59692 1599.838367 1600.872067 1601.732784 1602.449466 1603.046216 1603.543105 1603.956842 1604.301344 1604.588195 1604.827044 1605.025924 1605.191522 1605.329408 1605.44422 1605.53982
1 26.36637115 26.41609039 26.47973974 26.56122206 26.6655337 26.79907088 26.97002187 27.1888691 27.46903188 27.82768934 28.28683373 28.874619 29.62708714 30.5903782 31.82355954 33.40224773 31.82355954 30.5903782 29.62708714 28.874619 28.28683373 27.82768934 27.46903188 27.1888691 26.97002187 26.79907088 26.6655337 26.56122206 26.47973974 26.41609039 26.36637115 26.3275333 26.29719539 26.27349714 26.25498541 26.24052511 26.22922954 26.22040608 26.2135137 26.20812977 26.20392414 26.20063895 26.19807274 26.19606817 26.19450231 26.19327915 26.19232369 26.19157733 26.19099433 26.19053891 26.19018317 26.18990528 26.18968822 26.18951865 26.1893862 26.18928274 26.18920192 26.18913879 26.18908947 26.18905095 26.18902086 26.18899735 26.18897899 26.18896465 26.18895344 26.18894469 26.18893785 26.18893251 26.18892834 26.18892508 26.18892254 26.18892055 26.188919 26.18891778 26.18891684 26.1889161 26.18891552 26.18891507 26.18891471 26.18891444 26.18891422 26.18891405 26.18891392 26.18891382 26.18891374 26.18891368 26.18891363 26.18891359 26.18891356 26.18891354 26.18891352 26.18891351 26.18891349 26.18891349 26.18891348 26.18891347 26.18891347 26.18891347 26.18891346 26.18891346
0 1580.004648 1579.979515 1579.948021 1579.908559 1579.85911 1579.797149 1579.719508 1579.62222 1579.500314 1579.347558 1579.156149 1578.916303 1578.615764 1578.239173 1577.767286 1577.175989 1576.435063 1575.506646 1574.343293 1572.885553 1571.058932 1568.770085 1565.902044 1562.308246 1557.805036 1552.162289 1545.091643 1536.231771 1525.129907 1511.218714 1493.787294 1471.94485 1444.575174 1410.279598 1367.305523 1313.456855 1245.981775 1161.432119 1055.487164 1161.432119 1245.981775 1313.456855 1367.305523 1410.279598 1444.575174 1471.94485 1493.787294 1511.218714 1525.129907 1536.231771 1545.091643 1552.162289 1557.805036 1562.308246 1565.902044 1568.770085 1571.058932 1572.885553 1574.343293 1575.506646 1576.435063 1577.175989 1577.767286 1578.239173 1578.615764 1578.916303 1579.156149 1579.347558 1579.500314 1579.62222 1579.719508 1579.797149 1579.85911 1579.908559 1579.948021 1579.979515 1580.004648 1580.024705 1580.040713 1580.053487 1580.063682 1580.071818 1580.07831 1580.083492 1580.087627 1580.090928 1580.093561 1580.095663 1580.09734 1580.098679 1580.099747 1580.1006 1580.10128 1580.101823 1580.102257 1580.102602 1580.102878 1580.103099 1580.103274 1580.103415
0 6.642941814 6.642941736 6.642941637 6.642941511 6.642941352 6.64294115 6.642940894 6.64294057 6.642940159 6.642939638 6.642938978 6.642938141 6.64293708 6.642935735 6.64293403 6.642931869 6.64292913 6.642925658 6.642921257 6.642915679 6.642908608 6.642899645 6.642888284 6.642873883 6.642855629 6.642832491 6.642803162 6.642765985 6.642718862 6.642659129 6.642583415 6.642487443 6.642365791 6.64221159 6.642016131 6.641768374 6.641454326 6.641056251 6.640551665 6.63991207 6.639101342 6.638073694 6.636771085 6.635119945 6.633027021 6.630374106 6.627011368 6.622748885 6.617345916 6.610497311 6.601816268 6.590812496 6.576864516 6.559184567 6.536774108 6.508367429 6.472360161 6.426718662 6.368865166 6.295532187 6.20257798 6.084752624 5.935401505 5.746089481 5.506124474 5.746089481 5.935401505 6.084752624 6.20257798 6.295532187 6.368865166 6.426718662 6.472360161 6.508367429 6.536774108 6.559184567 6.576864516 6.590812496 6.601816268 6.610497311 6.617345916 6.622748885 6.627011368 6.630374106 6.633027021 6.635119945 6.636771085 6.638073694 6.639101342 6.63991207 6.640551665 6.641056251 6.641454326 6.641768374 6.642016131 6.64221159 6.642365791 6.642487443 6.642583415 6.642659129
0 43744.9156 43706.78473 43659.46305 43600.73527 43527.85213 43437.40171 43325.14973 43185.84127 43012.95481 42798.39695 42532.12348 42201.66921 41791.56442 41282.61068 40650.98209 39867.10992 38894.29838 37687.00676 36188.71755 34329.2906 32021.67965 29157.85739 32021.67965 34329.2906 36188.71755 37687.00676 38894.29838 39867.10992 40650.98209 41282.61068 41791.56442 42201.66921 42532.12348 42798.39695 43012.95481 43185.84127 43325.14973 43437.40171 43527.85213 43600.73527 43659.46305 43706.78473 43744.9156 43775.64069 43800.39836 43820.3476 43836.4223 43849.37497 43859.81197 43868.2219 43874.99846 43880.45887 43884.85876 43888.40411 43891.26087 43893.5628 43895.41765 43896.91225 43898.11657 43899.08698 43899.86892 43900.499 43901.0067 43901.41579 43901.74543 43902.01105 43902.22508 43902.39754 43902.5365 43902.64848 43902.73871 43902.81141 43902.86999 43902.9172 43902.95524 43902.98588 43903.01058 43903.03048 43903.04652 43903.05944 43903.06985 43903.07824 43903.085 43903.09044 43903.09483 43903.09837 43903.10122 43903.10352 43903.10537 43903.10686 43903.10806 43903.10903 43903.10981 43903.11044 43903.11094 43903.11135 43903.11168 43903.11194 43903.11216 43903.11233
0 20.61340624 20.61323391 20.61302081 20.61275729 20.61243144 20.6120285 20.61153024 20.61091411 20.61015222 20.60921009 20.60804509 20.60660448 20.60482308 20.60262027 20.59989633 20.59652801 20.59236286 20.58721237 20.58084345 20.57296786 20.56322917 20.55118663 20.53629524 20.51788105 20.49511068 20.46695361 20.43213552 20.38908066 20.33584047 20.27000544 20.18859608 20.087928 19.96344526 19.80951411 19.61916804 19.38379252 19.0927351 18.73282333 18.28776858 17.73742891 17.05689746 16.21537524 17.05689746 17.73742891 18.28776858 18.73282333 19.0927351 19.38379252 19.61916804 19.80951411 19.96344526 20.087928 20.18859608 20.27000544 20.33584047 20.38908066 20.43213552 20.46695361 20.49511068 20.51788105 20.53629524 20.55118663 20.56322917 20.57296786 20.58084345 20.58721237 20.59236286 20.59652801 20.59989633 20.60262027 20.60482308 20.60660448 20.60804509 20.60921009 20.61015222 20.61091411 20.61153024 20.6120285 20.61243144 20.61275729 20.61302081 20.61323391 20.61340624 20.61354561 20.61365831 20.61374945 20.61382316 20.61388276 20.61393097 20.61396995 20.61400147 20.61402696 20.61404758 20.61406425 20.61407773 20.61408863 20.61409745 20.61410458 20.61411035 20.61411501
1 164.7982112 164.8449424 164.901302 164.969274 165.0512507 165.1501179 165.2693556 165.4131609 165.5865956 165.7957647 166.0480307 166.3522733 166.7192018 167.1617319 167.6954403 168.3391135 169.1154083 170.0516502 171.1807943 172.542586 174.1849599 176.1657267 178.5546085 181.4356931 184.9103931 189.1010167 194.1550718 200.250459 207.6017332 200.250459 194.1550718 189.1010167 184.9103931 181.4356931 178.5546085 176.1657267 174.1849599 172.542586 171.1807943 170.0516502 169.1154083 168.3391135 167.6954403 167.1617319 166.7192018 166.3522733 166.0480307 165.7957647 165.5865956 165.4131609 165.2693556 165.1501179 165.0512507 164.969274 164.901302 164.8449424 164.7982112 164.7594636 164.7273355 164.7006962 164.678608 164.6602932 164.6451074 164.6325159 164.6220755 164.6134188 164.6062409 164.6002893 164.5953545 164.5912628 164.5878701 164.5850569 164.5827244 164.5807904 164.5791868 164.5778571 164.5767546 164.5758404 164.5750825 164.574454 164.5739329 164.5735008 164.5731425 164.5728454 164.5725991 164.5723949 164.5722255 164.5720851 164.5719687 164.5718722 164.5717921 164.5717258 164.5716707 164.5716251 164.5715873 164.5715559 164.5715299 164.5715083 164.5714904 164.5714756
0 6.198518828 6.198516786 6.198514146 6.198510732 6.19850632 6.198500615 6.19849324 6.198483707 6.198471382 6.198455448 6.19843485 6.198408221 6.198373796 6.198329292 6.198271758 6.198197381 6.198101227 6.197976923 6.197816226 6.19760848 6.197339913 6.196992717 6.196543871 6.195963615 6.195213476 6.194243718 6.19299004 6.19136932 6.189274098 6.186565452 6.183063788 6.178536934 6.17268474 6.165119185 6.155338643 6.142694627 6.126348788 6.105217337 6.077899176 6.042583006 5.99692723 5.937904695 5.861601979 5.76295992 5.63543817 5.470581549 5.257459428 4.981940993 4.625758314 4.165295111 4.625758314 4.981940993 5.257459428 5.470581549 5.63543817 5.76295992 5.861601979 5.937904695 5.99692723 6.042583006 6.077899176 6.105217337 6.126348788 6.142694627 6.155338643 6.165119185 6.17268474 6.178536934 6.183063788 6.186565452 6.189274098 6.19136932 6.19299004 6.194243718 6.195213476 6.195963615 6.196543871 6.196992717 6.197339913 6.19760848 6.197816226 6.197976923 6.198101227 6.198197381 6.198271758 6.198329292 6.198373796 6.198408221 6.19843485 6.198455448 6.198471382 6.198483707 6.19849324 6.198500615 6.19850632 6.198510732 6.198514146 6.198516786 6.198518828 6.198520408
0 1046.746316 1046.727246 1046.703124 1046.672609 1046.634009 1046.585181 1046.523414 1046.445281 1046.346445 1046.221419 1046.063265 1045.863204 1045.610132 1045.290002 1044.885045 1044.372786 1043.72479 1042.905092 1041.868194 1040.556545 1038.897341 1036.79849 1034.143496 1030.784996 1026.536577 1021.162434 1014.364278 1005.764782 994.8866346 981.1260516 963.7192596 941.7001048 913.8464268 878.6122236 834.0418412 777.6614266 706.3416179 777.6614266 834.0418412 878.6122236 913.8464268 941.7001048 963.7192596 981.1260516 994.8866346 1005.764782 1014.364278 1021.162434 1026.536577 1030.784996 1034.143496 1036.79849 1038.897341 1040.556545 1041.868194 1042.905092 1043.72479 1044.372786 1044.885045 1045.290002 1045.610132 1045.863204 1046.063265 1046.221419 1046.346445 1046.445281 1046.523414 1046.585181 1046.634009 1046.672609 1046.703124 1046.727246 1046.746316 1046.761391 1046.773308 1046.782729 1046.790177 1046.796065 1046.800719 1046.804398 1046.807307 1046.809606 1046.811424 1046.812861 1046.813997 1046.814895 1046.815605 1046.816166 1046.816609 1046.81696 1046.817237 1046.817457 1046.81763 1046.817767 1046.817875 1046.817961 1046.818028 1046.818082 1046.818124 1046.818158
0 1.206534717 1.206509297 1.206477928 1.206439219 1.206391452 1.206332507 1.206259769 1.206170009 1.206059244 1.20592256 1.205753891 1.205545752 1.205288907 1.204971959 1.204580842 1.2040982 1.203502617 1.202767664 1.201860725 1.200741557 1.199360495 1.197656254 1.195553208 1.192958034 1.18975557 1.185803705 1.180927076 1.174909279 1.167483273 1.158319526 1.147011396 1.13305708 1.11583735 1.094588077 1.068366317 1.036008472 0.996078652 0.946804959 0.886000859 0.81096815 0.718377234 0.60411936 0.718377234 0.81096815 0.886000859 0.946804959 0.996078652 1.036008472 1.068366317 1.094588077 1.11583735 1.13305708 1.147011396 1.158319526 1.167483273 1.174909279 1.180927076 1.185803705 1.18975557 1.192958034 1.195553208 1.197656254 1.199360495 1.200741557 1.201860725 1.202767664 1.203502617 1.2040982 1.204580842 1.204971959 1.205288907 1.205545752 1.205753891 1.20592256 1.206059244 1.206170009 1.206259769 1.206332507 1.206391452 1.206439219 1.206477928 1.206509297 1.206534717 1.206555316 1.20657201 1.206585537 1.2065965 1.206605383 1.206612582 1.206618416 1.206623144 1.206626975 1.206630079 1.206632595 1.206634634 1.206636286 1.206637625 1.20663871 1.206639589 1.206640301
1 83.14319801 83.14319884 83.14319985 83.14320108 83.14320259 83.14320445 83.14320671 83.14320948 83.14321288 83.14321703 83.14322212 83.14322834 83.14323596 83.14324529 83.1432567 83.14327067 83.14328778 83.14330871 83.14333433 83.14336568 83.14340406 83.14345104 83.14350854 83.14357892 83.14366507 83.14377051 83.14389956 83.14405752 83.14425087 83.14448752 83.14477718 83.14513172 83.14556567 83.14609682 83.14674694 83.14754268 83.14851666 83.14970879 83.15116795 83.15295394 83.15513998 83.15781565 83.16109064 83.16509919 83.17000561 83.17601099 83.18336151 83.19235846 83.20337061 83.21684934 83.23334713 83.25354023 83.27825632 83.30850851 83.34553681 83.39085898 83.44633275 83.51423195 83.59733971 83.69906257 83.82357007 83.97596569 84.162496 84.39080676 84.67025627 85.01229895 85.43095489 85.9433845 86.57059191 87.33828588 88.27793366 89.42805073 90.83577957 92.55882198 94.66780422 92.55882198 90.83577957 89.42805073 88.27793366 87.33828588 86.57059191 85.9433845 85.43095489 85.01229895 84.67025627 84.39080676 84.162496 83.97596569 83.82357007 83.69906257 83.59733971 83.51423195 83.44633275 83.39085898 83.34553681 83.30850851 83.27825632 83.25354023 83.23334713 83.21684934
0 28.59929571 28.53654551 28.46294017 28.37660187 28.27532793 28.15653464 28.01719133 27.85374307 27.66201994 27.43713068 27.17333789 26.86391167 26.50095789 26.07521685 25.57582699 24.99004782 24.30293489 23.49695849 22.55155647 23.49695849 24.30293489 24.99004782 25.57582699 26.07521685 26.50095789 26.86391167 27.17333789 27.43713068 27.66201994 27.85374307 28.01719133 28.15653464 28.27532793 28.37660187 28.46294017 28.53654551 28.59929571 28.65279166 28.69839815 28.73727871 28.77042526 28.79868343 28.82277416 28.84331204 28.86082105 28.87574787 28.88847332 28.89932205 28.90857083 28.91645563 28.92317759 28.92890822 28.93379371 28.93795869 28.94150944 28.94453653 28.94711719 28.94931726 28.95119287 28.95279187 28.95415506 28.9553172 28.95630795 28.95715259 28.95787267 28.95848655 28.95900989 28.95945606 28.95983642 28.96016069 28.96043714 28.96067282 28.96087374 28.96104503 28.96119106 28.96131555 28.96142168 28.96151216 28.9615893 28.96165506 28.96171112 28.96175891 28.96179966 28.9618344 28.96186401 28.96188926 28.96191078 28.96192913 28.96194477 28.96195811 28.96196948 28.96197917 28.96198743 28.96199448 28.96200048 28.9620056 28.96200997 28.96201369 28.96201686 28.96201956
0 42.494672 42.49467197 42.49467192 42.49467186 42.49467179 42.49467171 42.4946716 42.49467146 42.4946713 42.49467109 42.49467083 42.49467051 42.49467011 42.49466961 42.49466899 42.49466822 42.49466726 42.49466607 42.49466458 42.49466274 42.49466044 42.49465759 42.49465404 42.49464962 42.49464413 42.4946373 42.49462881 42.49461824 42.4946051 42.49458876 42.49456843 42.49454314 42.4945117 42.49447258 42.49442394 42.49436343 42.49428818 42.49419458 42.49407816 42.49393337 42.49375328 42.49352929 42.49325071 42.49290421 42.49247325 42.49193724 42.49127056 42.49044138 42.48941007 42.48812736 42.48653197 42.48454769 42.48207971 42.47901013 42.47519229 42.47044379 42.46453779 42.45719211 42.44805583 42.43669244 42.42255907 42.40498049 42.38311688 42.35592371 42.32210182 42.28003537 42.22771463 42.16263997 42.08170245 41.98103526 41.85582903 41.70010201 41.50641434 41.26551256 40.96588758 40.59322479 40.12972019 39.5532298 38.83621176 37.94441046 36.83522003 35.45564878 33.7397876 31.60566106 33.7397876 35.45564878 36.83522003 37.94441046 38.83621176 39.5532298 40.12972019 40.59322479 40.96588758 41.26551256 41.50641434 41.70010201 41.85582903 41.98103526 42.08170245 42.16263997
1 2.066674293 2.066898024 2.067169909 2.067500311 2.067901826 2.068389758 2.068982708 2.069703278 2.070578936 2.071643063 2.07293622 2.074507704 2.076417417 2.078738158 2.081558391 2.084985622 2.089150495 2.094211772 2.100362386 2.107836795 2.116919919 2.127958001 2.141371807 2.157672661 2.177481944 2.201554772 2.230808789 2.266359138 2.309560979 2.362061139 2.425860893 2.362061139 2.309560979 2.266359138 2.230808789 2.201554772 2.177481944 2.157672661 2.141371807 2.127958001 2.116919919 2.107836795 2.100362386 2.094211772 2.089150495 2.084985622 2.081558391 2.078738158 2.076417417 2.074507704 2.07293622 2.071643063 2.070578936 2.069703278 2.068982708 2.068389758 2.067901826 2.067500311 2.067169909 2.066898024 2.066674293 2.066490187 2.066338689 2.066214022 2.066111435 2.066027017 2.06595755 2.065900387 2.065853348 2.06581464 2.065782787 2.065756576 2.065735008 2.065717259 2.065702654 2.065690635 2.065680745 2.065672607 2.06566591 2.065660399 2.065655864 2.065652133 2.065649062 2.065646535 2.065644456 2.065642745 2.065641337 2.065640178 2.065639225 2.06563844 2.065637794 2.065637263 2.065636826 2.065636466 2.06563617 2.065635927 2.065635726 2.065635561 2.065635426 2.065635314
0 3438.980343 3438.482514 3437.850326 3437.047517 3436.028039 3434.733414 3433.089385 3431.00165 3428.350458 3424.983739 3420.708378 3415.279144 3408.384619 3399.629337 3388.511099 3374.39217 3356.462695 3333.694251 3304.780851 3268.064038 3221.437758 3162.227552 3087.037156 2991.55369 2870.300275 2716.321884 2520.786399 2272.478016 2520.786399 2716.321884 2870.300275 2991.55369 3087.037156 3162.227552 3221.437758 3268.064038 3304.780851 3333.694251 3356.462695 3374.39217 3388.511099 3399.629337 3408.384619 3415.279144 3420.708378 3424.983739 3428.350458 3431.00165 3433.089385 3434.733414 3436.028039 3437.047517 3437.850326 3438.482514 3438.980343 3439.372369 3439.681078 3439.924177 3440.11561 3440.266358 3440.385068 3440.478548 3440.552161 3440.610129 3440.655777 3440.691723 3440.72003 3440.742321 3440.759874 3440.773697 3440.784582 3440.793154 3440.799903 3440.805219 3440.809404 3440.8127 3440.815296 3440.81734 3440.81895 3440.820217 3440.821215 3440.822001 3440.82262 3440.823107 3440.823491 3440.823793 3440.824031 3440.824219 3440.824366 3440.824483 3440.824574 3440.824646 3440.824703 3440.824748 3440.824783 3440.824811 3440.824832 3440.82485 3440.824863 3440.824874
1 140.7440206 140.7440217 140.7440231 140.744025 140.7440274 140.7440305 140.7440346 140.7440398 140.7440466 140.7440553 140.7440666 140.7440812 140.7441001 140.7441245 140.7441561 140.7441969 140.7442496 140.7443178 140.7444059 140.7445198 140.7446671 140.7448575 140.7451036 140.7454218 140.7458331 140.7463648 140.7470521 140.7479407 140.7490893 140.7505742 140.7524938 140.7549753 140.7581832 140.7623301 140.7676909 140.774621 140.7835797 140.7951609 140.8101322 140.829486 140.8545052 140.8868482 140.928659 140.9827089 141.0525806 141.1429058 141.2596717 141.4106182 141.6057508 141.8580042 142.1840992 142.6056511 143.1506029 143.8550772 144.7657706 145.9430492 147.4649497 149.4323525 151.9756686 155.2634836 159.5137329 165.0081476 172.1109294 181.2928918 193.1626684 181.2928918 172.1109294 165.0081476 159.5137329 155.2634836 151.9756686 149.4323525 147.4649497 145.9430492 144.7657706 143.8550772 143.1506029 142.6056511 142.1840992 141.8580042 141.6057508 141.4106182 141.2596717 141.1429058 141.0525806 140.9827089 140.928659 140.8868482 140.8545052 140.829486 140.8101322 140.7951609 140.7835797 140.774621 140.7676909 140.7623301 140.7581832 140.7549753 140.7524938 140.7505742
1 8.938692231 9.035429439 9.160358549 9.321695461 9.530050419 9.799125783 10.14661716 10.59537715 11.17491823 11.92335364 11.17491823 10.59537715 10.14661716 9.799125783 9.530050419 9.321695461 9.160358549 9.035429439 8.938692231 8.863785051 8.805781664 8.760867507 8.726088821 8.699158405 8.678305193 8.662157783 8.649654249 8.639972303 8.632475216 8.626669945 8.62217471 8.618693884 8.615998553 8.613911458 8.612295344 8.611043928 8.61007491 8.609324564 8.608743543 8.608293637 8.607945259 8.607675496 8.607466609 8.607304861 8.607179613 8.607082628 8.60700753 8.606949378 8.60690435 8.606869482 8.606842483 8.606821577 8.606805388 8.606792852 8.606783146 8.60677563 8.606769809 8.606765303 8.606761813 8.606759111 8.606757018 8.606755398 8.606754144 8.606753172 8.60675242 8.606751837 8.606751386 8.606751037 8.606750766 8.606750557 8.606750395 8.606750269 8.606750172 8.606750097 8.606750039 8.606749993 8.606749958 8.606749931 8.60674991 8.606749894 8.606749882 8.606749872 8.606749864 8.606749858 8.606749854 8.60674985 8.606749848 8.606749846 8.606749844 8.606749843 8.606749842 8.606749841 8.60674984 8.60674984 8.60674984 8.606749839 8.606749839 8.606749839 8.606749839 8.606749839
1 1.154121156 1.154121161 1.154121167 1.154121175 1.154121185 1.154121199 1.154121216 1.154121239 1.154121268 1.154121306 1.154121356 1.154121421 1.154121504 1.154121613 1.154121755 1.154121938 1.154122177 1.154122487 1.154122889 1.154123412 1.154124091 1.154124972 1.154126118 1.154127605 1.154129538 1.154132048 1.154135308 1.154139542 1.154145042 1.154152186 1.154161465 1.154173517 1.154189172 1.154209505 1.154235916 1.154270221 1.154314779 1.154372654 1.154447828 1.15454547 1.154672295 1.154837026 1.155050993 1.155328912 1.155689896 1.156158772 1.156767788 1.157558829 1.1585863 1.159920865 1.161654312 1.163905858 1.166830355 1.170628939 1.17556286 1.181971451 1.19029547 1.201107406 1.21515086 1.23339168 1.257084393 1.287858485 1.257084393 1.23339168 1.21515086 1.201107406 1.19029547 1.181971451 1.17556286 1.170628939 1.166830355 1.163905858 1.161654312 1.159920865 1.1585863 1.157558829 1.156767788 1.156158772 1.155689896 1.155328912 1.155050993 1.154837026 1.154672295 1.15454547 1.154447828 1.154372654 1.154314779 1.154270221 1.154235916 1.154209505 1.154189172 1.154173517 1.154161465 1.154152186 1.154145042 1.154139542 1.154135308 1.154132048 1.154129538 1.154127605
0 1262.76653 1258.770024 1253.795676 1247.604234 1239.897904 1230.306034 1218.367279 1203.507418 1185.011731 1161.990625 1133.336845 1097.672222 1053.281383 998.0292453 929.2583299 998.0292453 1053.281383 1097.672222 1133.336845 1161.990625 1185.011731 1203.507418 1218.367279 1230.306034 1239.897904 1247.604234 1253.795676 1258.770024 1262.76653 1265.977414 1268.557113 1270.629702 1272.294868 1273.632701 1274.707546 1275.571102 1276.264902 1276.822318 1277.270158 1277.629963 1277.919039 1278.151289 1278.337884 1278.487799 1278.608244 1278.705012 1278.782758 1278.845221 1278.895405 1278.935724 1278.968118 1278.994143 1279.015053 1279.031852 1279.045348 1279.056192 1279.064904 1279.071904 1279.077527 1279.082045 1279.085675 1279.088592 1279.090935 1279.092817 1279.09433 1279.095545 1279.096521 1279.097305 1279.097935 1279.098442 1279.098848 1279.099175 1279.099438 1279.099649 1279.099818 1279.099954 1279.100064 1279.100152 1279.100222 1279.100279 1279.100325 1279.100361 1279.100391 1279.100414 1279.100433 1279.100449 1279.100461 1279.100471 1279.100479 1279.100485 1279.10049 1279.100494 1279.100497 1279.1005 1279.100502 1279.100504 1279.100505 1279.100506 1279.100507 1279.100508
1 2.320305544 2.320319088 2.320336464 2.320358755 2.32038735 2.320424035 2.320471095 2.320531468 2.320608917 2.320708273 2.320835733 2.320999246 2.32120901 2.321478107 2.321823322 2.322266183 2.322834311 2.32356314 2.324498124 2.325697576 2.327236305 2.329210275 2.331742601 2.334991217 2.339158733 2.344505067 2.351363659 2.360162263 2.37144963 2.385929727 2.404505646 2.428335926 2.45890681 2.498124936 2.548436252 2.612978564 2.695777234 2.801996233 2.695777234 2.612978564 2.548436252 2.498124936 2.45890681 2.428335926 2.404505646 2.385929727 2.37144963 2.360162263 2.351363659 2.344505067 2.339158733 2.334991217 2.331742601 2.329210275 2.327236305 2.325697576 2.324498124 2.32356314 2.322834311 2.322266183 2.321823322 2.321478107 2.32120901 2.320999246 2.320835733 2.320708273 2.320608917 2.320531468 2.320471095 2.320424035 2.32038735 2.320358755 2.320336464 2.320319088 2.320305544 2.320294986 2.320286756 2.32028034 2.320275339 2.320271441 2.320268402 2.320266034 2.320264187 2.320262748 2.320261626 2.320260751 2.32026007 2.320259538 2.320259124 2.320258801 2.320258549 2.320258353 2.3202582 2.320258081 2.320257988 2.320257916 2.320257859 2.320257815 2.320257781 2.320257754
0 1552.632568 1552.632 1552.631264 1552.630309 1552.629072 1552.627469 1552.625391 1552.622698 1552.619208 1552.614683 1552.60882 1552.60122 1552.59137 1552.578603 1552.562055 1552.540608 1552.512811 1552.476783 1552.430087 1552.369565 1552.291121 1552.189451 1552.057676 1551.886883 1551.665518 1551.378607 1551.006742 1550.524768 1549.900082 1549.090427 1548.041033 1546.680915 1544.918067 1542.63324 1539.671878 1535.833659 1530.858946 1524.411224 1516.054336 1505.22298 1491.184467 1472.98916 1449.406235 1418.840424 1379.224098 1327.877406 1261.326995 1175.071054 1261.326995 1327.877406 1379.224098 1418.840424 1449.406235 1472.98916 1491.184467 1505.22298 1516.054336 1524.411224 1530.858946 1535.833659 1539.671878 1542.63324 1544.918067 1546.680915 1548.041033 1549.090427 1549.900082 1550.524768 1551.006742 1551.378607 1551.665518 1551.886883 1552.057676 1552.189451 1552.291121 1552.369565 1552.430087 1552.476783 1552.512811 1552.540608 1552.562055 1552.578603 1552.59137 1552.60122 1552.60882 1552.614683 1552.619208 1552.622698 1552.625391 1552.627469 1552.629072 1552.630309 1552.631264 1552.632 1552.632568 1552.633006 1552.633345 1552.633606 1552.633807 1552.633962
0 22046.33301 22045.92185 22045.43873 22044.87106 22044.20405 22043.4203 22042.4994 22041.41734 22040.1459 22038.65196 22036.89658 22034.83399 22032.41044 22029.56275 22026.21671 22022.28509 22017.66542 22012.23728 22005.85918 21998.36489 21989.55906 21979.21216 21967.05451 21952.7692 21935.98389 21916.26106 21893.08664 21865.85657 21833.8611 21796.26626 21752.09213 21700.1873 21639.19886 21567.53713 21483.33423 21384.39538 21268.14173 21131.54309 20971.03899 20782.44585 20560.84794 20300.46925 19994.52296 19635.03449 19994.52296 20300.46925 20560.84794 20782.44585 20971.03899 21131.54309 21268.14173 21384.39538 21483.33423 21567.53713 21639.19886 21700.1873 21752.09213 21796.26626 21833.8611 21865.85657 21893.08664 21916.26106 21935.98389 21952.7692 21967.05451 21979.21216 21989.55906 21998.36489 22005.85918 22012.23728 22017.66542 22022.28509 22026.21671 22029.56275 22032.41044 22034.83399 22036.89658 22038.65196 22040.1459 22041.41734 22042.4994 22043.4203 22044.20405 22044.87106 22045.43873 22045.92185 22046.33301 22046.68294 22046.98074 22047.23419 22047.4499 22047.63347 22047.78971 22047.92267 22048.03583 22048.13214 22048.2141 22048.28386 22048.34322 22048.39375
0 23380.43602 23355.91887 23325.78196 23288.73713 23243.20097 23187.22711 23118.42307 23033.84791 22929.88664 22802.0956 22645.01261 22451.9234 22214.57475 21922.82158 21564.19342 21123.36136 20581.48279 19915.39607 19096.6305 18090.18938 16853.05417 15332.34569 13463.06394 15332.34569 16853.05417 18090.18938 19096.6305 19915.39607 20581.48279 21123.36136 21564.19342 21922.82158 22214.57475 22451.9234 22645.01261 22802.0956 22929.88664 23033.84791 23118.42307 23187.22711 23243.20097 23288.73713 23325.78196 23355.91887 23380.43602 23400.38135 23416.60739 23429.80768 23440.54646 23449.28273 23456.3899 23462.17178 23466.87548 23470.70206 23473.81508 23476.3476 23478.40787 23480.08395 23481.44749 23482.55676 23483.45918 23484.19333 23484.79057 23485.27644 23485.67171 23485.99328 23486.25487 23486.46769 23486.64082 23486.78167 23486.89626 23486.98947 23487.06531 23487.127 23487.17719 23487.21802 23487.25123 23487.27826 23487.30024 23487.31812 23487.33267 23487.34451 23487.35414 23487.36197 23487.36834 23487.37353 23487.37774 23487.38118 23487.38397 23487.38624 23487.38808 23487.38959 23487.39081 23487.3918 23487.39261 23487.39327 23487.39381 23487.39424 23487.3946 23487.39489
0 7726.214014 7726.213988 7726.213955 7726.213913 7726.213859 7726.21379 7726.213701 7726.213588 7726.213442 7726.213256 7726.213018 7726.212713 7726.212323 7726.211824 7726.211184 7726.210365 7726.209317 7726.207975 7726.206257 7726.204057 7726.201241 7726.197636 7726.19302 7726.187111 7726.179546 7726.169862 7726.157463 7726.141589 7726.121267 7726.09525 7726.061943 7726.019301 7725.964709 7725.894819 7725.805343 7725.690792 7725.54414 7725.35639 7725.116026 7724.808303 7724.414345 7723.909985 7723.264284 7722.437634 7721.379325 7720.024439 7718.289864 7716.069195 7713.226212 7709.58652 7704.926849 7698.961365 7691.32413 7681.546656 7669.029168 7653.003814 7632.487557 7606.221878 7572.595576 7529.545928 7474.432162 7403.87346 7313.541576 7197.895326 7049.840679 6860.295591 6617.632893 6306.967047 5909.241032 5400.057337 5909.241032 6306.967047 6617.632893 6860.295591 7049.840679 7197.895326 7313.541576 7403.87346 7474.432162 7529.545928 7572.595576 7606.221878 7632.487557 7653.003814 7669.029168 7681.546656 7691.32413 7698.961365 7704.926849 7709.58652 7713.226212 7716.069195 7718.289864 7720.024439 7721.379325 7722.437634 7723.264284 7723.909985 7724.414345 7724.808303
0 210.4762806 210.4762806 210.4762806 210.4762806 210.4762806 210.4762806 210.4762805 210.4762805 210.4762805 210.4762805 210.4762804 210.4762803 210.4762803 210.4762802 210.47628 210.4762799 210.4762797 210.4762794 210.4762791 210.4762786 210.476278 210.4762773 210.4762763 210.476275 210.4762734 210.4762713 210.4762686 210.4762651 210.4762606 210.4762548 210.4762473 210.4762377 210.4762252 210.4762091 210.4761882 210.4761614 210.4761267 210.4760819 210.4760241 210.4759495 210.4758532 210.4757289 210.4755684 210.4753612 210.4750937 210.4747485 210.4743027 210.4737274 210.4729846 210.4720258 210.4707881 210.4691903 210.4671278 210.4644652 210.461028 210.456591 210.4508633 210.4434693 210.4339244 210.4216028 210.4056969 210.3851639 210.3586579 210.3244411 210.2802706 210.2232508 210.1496437 210.0546242 209.9319633 209.7736199 209.5692141 209.3053461 208.9647181 208.5250007 207.9573682 207.22461 206.2786905 205.0576005 203.4812923 201.4464318 198.8196251 195.4286735 191.0512852 185.4005031 178.1058937 185.4005031 191.0512852 195.4286735 198.8196251 201.4464318 203.4812923 205.0576005 206.2786905 207.22461 207.9573682 208.5250007 208.9647181 209.3053461 209.5692141 209.7736199
1 22.89427221 22.89430302 22.89434055 22.89438627 22.89444197 22.89450983 22.89459251 22.89469324 22.89481597 22.89496548 22.89514764 22.89536956 22.89563994 22.89596935 22.89637067 22.8968596 22.89745529 22.89818102 22.89906519 22.9001424 22.90145479 22.90305369 22.90500167 22.90737493 22.91026633 22.91378897 22.91808068 22.92330935 22.92967955 22.9374405 22.94689582 22.95841542 22.97245 22.9895486 23.01038018 23.03575971 23.06668012 23.10435108 23.15024638 23.20616155 23.27428415 23.35727929 23.45839397 23.58158404 23.73166901 23.91452059 24.13729239 24.40869981 24.73936099 25.14221225 25.63301414 26.23096807 26.95946752 27.84701324 28.92832827 30.24571638 31.85071714 30.24571638 28.92832827 27.84701324 26.95946752 26.23096807 25.63301414 25.14221225 24.73936099 24.40869981 24.13729239 23.91452059 23.73166901 23.58158404 23.45839397 23.35727929 23.27428415 23.20616155 23.15024638 23.10435108 23.06668012 23.03575971 23.01038018 22.9895486 22.97245 22.95841542 22.94689582 22.9374405 22.92967955 22.92330935 22.91808068 22.91378897 22.91026633 22.90737493 22.90500167 22.90305369 22.90145479 22.9001424 22.89906519 22.89818102 22.89745529 22.8968596 22.89637067 22.89596935
0 2.43922907 2.398290094 2.349134731 2.290113965 2.219247827 2.134158968 2.031992912 1.909322293 1.762031877 1.585180511 1.372835359 1.585180511 1.762031877 1.909322293 2.031992912 2.134158968 2.219247827 2.290113965 2.349134731 2.398290094 2.43922907 2.47332504 2.501721822 2.525372042 2.545069095 2.561473759 2.57513636 2.586515239 2.595992122 2.603884931 2.610458447 2.61593319 2.620492822 2.624290306 2.627453034 2.630087109 2.632280894 2.634107985 2.635629675 2.636897013 2.637952513 2.638831585 2.639563719 2.640173476 2.640681311 2.64110426 2.641456513 2.641749887 2.641994223 2.642197717 2.642367197 2.642508349 2.642625907 2.642723814 2.642805357 2.642873269 2.64292983 2.642976937 2.643016169 2.643048844 2.643076057 2.643098722 2.643117598 2.643133319 2.643146412 2.643157317 2.643166398 2.643173962 2.643180262 2.643185508 2.643189878 2.643193517 2.643196548 2.643199072 2.643201175 2.643202926 2.643204384 2.643205598 2.64320661 2.643207452 2.643208154 2.643208738 2.643209225 2.64320963 2.643209968 2.643210249 2.643210483 2.643210678 2.643210841 2.643210976 2.643211089 2.643211182 2.64321126 2.643211326 2.64321138 2.643211425 2.643211463 2.643211494 2.64321152 2.643211542
0 88.65495944 88.65495461 88.65494861 88.65494114 88.65493185 88.6549203 88.65490593 88.65488807 88.65486585 88.65483821 88.65480383 88.65476108 88.6547079 88.65464177 88.65455951 88.65445721 88.65432997 88.65417172 88.6539749 88.65373011 88.65342565 88.65304699 88.65257603 88.65199028 88.65126176 88.65035568 88.64922875 88.64782715 88.64608393 88.64391582 88.64121927 88.63786547 88.63369423 88.62850631 88.6220539 88.61402882 88.60404773 88.59163389 88.57619435 88.55699164 88.53310854 88.50340428 88.46646002 88.42051111 88.36336281 88.29228541 88.2038839 88.09393576 87.95718931 87.78711285 87.57558264 87.31249492 86.98528328 86.5783184 86.07216158 85.44263615 84.65967277 83.6858731 82.47472347 80.96837318 79.09487122 76.76472955 73.86664868 70.26220141 65.77922088 60.20357701 65.77922088 70.26220141 73.86664868 76.76472955 79.09487122 80.96837318 82.47472347 83.6858731 84.65967277 85.44263615 86.07216158 86.5783184 86.98528328 87.31249492 87.57558264 87.78711285 87.95718931 88.09393576 88.2038839 88.29228541 88.36336281 88.42051111 88.46646002 88.50340428 88.53310854 88.55699164 88.57619435 88.59163389 88.60404773 88.61402882 88.6220539 88.62850631 88.63369423 88.63786547
0 106711.08 106711.076 106711.0712 106711.0655 106711.0586 106711.0503 106711.0403 106711.0283 106711.0139 106710.9966 106710.9758 106710.9508 106710.9208 106710.8847 106710.8413 106710.7892 106710.7266 106710.6513 106710.5609 106710.4523 106710.3217 106710.1648 106709.9762 106709.7496 106709.4773 106709.1502 106708.757 106708.2845 106707.7167 106707.0345 106706.2146 106705.2294 106704.0455 106702.6229 106700.9133 106698.859 106696.3904 106693.4239 106689.8591 106685.5754 106680.4278 106674.2421 106666.8089 106657.8766 106647.1428 106634.2444 106618.7446 106600.119 106577.737 106550.8412 106518.5212 106479.6831 106433.0124 106376.9294 106309.5358 106228.5508 106131.2331 106014.289 105873.7603 105704.8906 105501.9642 105258.1129 104965.083 104612.9565 104189.8153 103681.3374 103070.3127 102336.0601 101453.7277 100393.4516 99119.34535 97588.28477 95748.44885 93537.56559 90880.80433 87688.24302 83851.82463 79241.69983 83851.82463 87688.24302 90880.80433 93537.56559 95748.44885 97588.28477 99119.34535 100393.4516 101453.7277 102336.0601 103070.3127 103681.3374 104189.8153 104612.9565 104965.083 105258.1129 105501.9642 105704.8906 105873.7603 106014.289 106131.2331 106228.5508
1 4.094586908 4.094587432 4.094588056 4.094588802 4.094589692 4.094590754 4.094592022 4.094593536 4.094595342 4.094597498 4.094600072 4.094603145 4.094606812 4.094611189 4.094616414 4.094622651 4.094630095 4.09463898 4.094649586 4.094662246 4.094677358 4.094695395 4.094716925 4.094742624 4.094773299 4.094809914 4.094853618 4.094905785 4.094968054 4.09504238 4.095131098 4.095236995 4.095363396 4.095514274 4.095694366 4.095909331 4.096165919 4.096472192 4.09683777 4.097274136 4.097794997 4.098416714 4.099158816 4.100044615 4.101101934 4.102363985 4.103870412 4.105668534 4.107814832 4.110376726 4.11343469 4.117084777 4.121441645 4.126642148 4.132849644 4.14025912 4.14910332 4.159660054 4.172260927 4.187301752 4.205254988 4.226684574 4.252263648 4.282795692 4.319239766 4.362740639 4.414664743 4.476643101 4.550622554 4.638926917 4.744329975 4.87014261 5.020316803 5.19956977 5.413532141 5.19956977 5.020316803 4.87014261 4.744329975 4.638926917 4.550622554 4.476643101 4.414664743 4.362740639 4.319239766 4.282795692 4.252263648 4.226684574 4.205254988 4.187301752 4.172260927 4.159660054 4.14910332 4.14025912 4.132849644 4.126642148 4.121441645 4.117084777 4.11343469 4.110376726
1 378.7405296 378.7405864 378.7406533 378.7407321 378.740825 378.7409343 378.7410631 378.7412148 378.7413935 378.741604 378.7418518 378.7421438 378.7424877 378.7428928 378.7433699 378.7439319 378.7445938 378.7453735 378.7462918 378.7473735 378.7486475 378.7501481 378.7519156 378.7539975 378.7564496 378.7593379 378.7627398 378.7667468 378.7714665 378.7770256 378.7835733 378.7912857 378.8003697 378.8110693 378.823672 378.838516 378.8560002 378.876594 378.9008504 378.929421 378.963073 379.0027102 379.049397 379.1043873 379.1691578 379.2454481 379.335307 379.4411476 379.5658125 379.7126496 379.8856024 380.0893156 380.3292601 380.6118798 380.9447647 381.3368547 381.7986797 382.3426424 382.9833512 383.738013 384.6268949 385.6738684 386.9070509 388.3595604 390.0704053 392.0855318 394.4590576 397.2547257 400.547616 404.4261618 408.9945245 414.3753911 420.7132692 428.1783676 436.9711674 447.3278065 459.5264208 473.8946137 490.8182547 510.7518418 534.2307075 510.7518418 490.8182547 473.8946137 459.5264208 447.3278065 436.9711674 428.1783676 420.7132692 414.3753911 408.9945245 404.4261618 400.547616 397.2547257 394.4590576 392.0855318 390.0704053 388.3595604 386.9070509 385.6738684
0 67.35058194 67.3505819 67.35058185 67.35058178 67.3505817 67.35058159 67.35058145 67.35058128 67.35058105 67.35058075 67.35058036 67.35057987 67.35057923 67.3505784 67.35057733 67.35057596 67.35057418 67.35057188 67.35056892 67.3505651 67.35056017 67.3505538 67.35054558 67.35053497 67.35052128 67.3505036 67.35048079 67.35045135 67.35041334 67.35036429 67.35030097 67.35021925 67.35011376 67.34997761 67.34980188 67.34957505 67.34928228 67.34890439 67.34841664 67.34778708 67.34697449 67.34592566 67.34457189 67.34282455 67.34056919 67.33765813 67.33390074 67.32905095 67.32279118 67.3147115 67.3042828 67.29082215 67.27344807 67.2510228 67.2220778 67.18471758 67.13649558 67.07425392 66.99391667 66.89022286 66.75638201 66.58362943 66.36065225 66.07284863 65.70137147 65.22189425 64.60301798 63.80421498 62.7731749 61.44237917 59.72467939 57.50759045 54.64592427 57.50759045 59.72467939 61.44237917 62.7731749 63.80421498 64.60301798 65.22189425 65.70137147 66.07284863 66.36065225 66.58362943 66.75638201 66.89022286 66.99391667 67.07425392 67.13649558 67.18471758 67.2220778 67.2510228 67.27344807 67.29082215 67.3042828 67.3147115 67.32279118 67.32905095 67.33390074 67.33765813
1 32.85538026 32.85538224 32.85538459 32.85538738 32.85539071 32.85539466 32.85539936 32.85540495 32.8554116 32.85541951 32.85542892 32.85544011 32.85545342 32.85546924 32.85548806 32.85551045 32.85553707 32.85556874 32.8556064 32.85565119 32.85570446 32.85576782 32.85584318 32.8559328 32.85603939 32.85616616 32.85631693 32.85649625 32.85670953 32.85696318 32.85726486 32.85762365 32.85805038 32.8585579 32.85916152 32.85987942 32.86073325 32.86174873 32.86295649 32.86439291 32.8661013 32.86813315 32.8705497 32.87342379 32.87684204 32.8809075 32.88574269 32.89149335 32.89833281 32.90646723 32.91614178 32.92764807 32.94133291 32.95760877 32.97696623 32.99998875 33.02737025 33.05993603 33.09866768 33.14473261 33.19951926 33.26467896 33.34217572 33.43434536 33.54396599 33.6743417 33.82940216 34.01382107 34.23315702 34.49402107 34.80427594 35.17327308 35.61213448 36.13408793 36.7548657 37.49317875 38.37128068 37.49317875 36.7548657 36.13408793 35.61213448 35.17327308 34.80427594 34.49402107 34.23315702 34.01382107 33.82940216 33.6743417 33.54396599 33.43434536 33.34217572 33.26467896 33.19951926 33.14473261 33.09866768 33.05993603 33.02737025 32.99998875 32.97696623 32.95760877
1 3.061664451 3.072979207 3.086709986 3.103372676 3.123593326 3.148131659 3.177909626 3.214046035 3.257898596 3.311114927 3.257898596 3.214046035 3.177909626 3.148131659 3.123593326 3.103372676 3.086709986 3.072979207 3.061664451 3.052340602 3.044657346 3.038326011 3.033108717 3.02880944 3.02526665 3.022347238 3.019941516 3.017959097 3.016325497 3.014979341 3.013870049 3.012955945 3.012202684 3.011581964 3.011070464 3.010648966 3.010301633 3.010015416 3.00977956 3.009585205 3.009425048 3.009293072 3.009184318 3.009094699 3.00902085 3.008959995 3.008909848 3.008868525 3.008834472 3.008806412 3.008783289 3.008764234 3.008748533 3.008735594 3.008724932 3.008716145 3.008708905 3.008702939 3.008698023 3.008693971 3.008690633 3.008687882 3.008685615 3.008683747 3.008682207 3.008680939 3.008679894 3.008679032 3.008678322 3.008677737 3.008677255 3.008676858 3.008676531 3.008676261 3.008676039 3.008675856 3.008675705 3.008675581 3.008675478 3.008675394 3.008675324 3.008675267 3.008675219 3.008675181 3.008675148 3.008675122 3.0086751 3.008675082 3.008675067 3.008675055 3.008675045 3.008675037 3.00867503 3.008675024 3.00867502 3.008675016 3.008675013 3.00867501 3.008675008 3.008675006
1 576.3607985 581.9406539 588.5951577 596.5312812 605.9958569 617.2832561 630.7445443 646.7984001 665.9441374 688.7772348 716.007857 748.4829424 716.007857 688.7772348 665.9441374 646.7984001 630.7445443 617.2832561 605.9958569 596.5312812 588.5951577 581.9406539 576.3607985 571.6820446 567.7588715 564.469259 561.7108923 559.3979795 557.4585834 555.832384 554.4688026 553.3254286 552.3667002 551.5627987 550.8887208 550.323501 549.8495596 549.4521559 549.1189297 548.8395168 548.6052268 548.4087728 548.2440445 548.1059184 547.9900987 547.8929828 547.8115504 547.7432687 547.6860139 547.6380053 547.5977497 547.563995 547.5356915 547.5119587 547.4920586 547.4753722 547.4613805 547.4496484 547.4398109 547.4315621 547.4246454 547.4188457 547.4139826 547.4099048 547.4064856 547.4036186 547.4012145 547.3991987 547.3975084 547.3960911 547.3949027 547.3939062 547.3930706 547.39237 547.3917825 547.3912899 547.3908768 547.3905304 547.39024 547.3899965 547.3897923 547.3896211 547.3894775 547.3893571 547.3892562 547.3891716 547.3891006 547.3890411 547.3889912 547.3889493 547.3889142 547.3888848 547.3888602 547.3888395 547.3888221 547.3888076 547.3887954 547.3887852 547.3887766 547.3887694
0 6415.594805 6415.594794 6415.594779 6415.59476 6415.594735 6415.594703 6415.594662 6415.594608 6415.594539 6415.594451 6415.594336 6415.594188 6415.593998 6415.593752 6415.593434 6415.593024 6415.592495 6415.591813 6415.590932 6415.589795 6415.588328 6415.586435 6415.583992 6415.580839 6415.57677 6415.571519 6415.564743 6415.555998 6415.544713 6415.530149 6415.511354 6415.487099 6415.455797 6415.415402 6415.363271 6415.295996 6415.209177 6415.097136 6414.952546 6414.76595 6414.525146 6414.214385 6413.813345 6413.295797 6412.627895 6411.76596 6410.653622 6409.218137 6407.365625 6404.974936 6401.889722 6397.908216 6392.770033 6386.139146 6377.581905 6366.53868 6352.287263 6333.895635 6310.161014 6279.531194 6240.003037 6188.991465 6123.160408 6038.204621 5928.568138 5787.080913 5604.489916 5368.853998 5064.762959 4672.329748 4165.889882 3512.323031 4165.889882 4672.329748 5064.762959 5368.853998 5604.489916 5787.080913 5928.568138 6038.204621 6123.160408 6188.991465 6240.003037 6279.531194 6310.161014 6333.895635 6352.287263 6366.53868 6377.581905 6386.139146 6392.770033 6397.908216 6401.889722 6404.974936 6407.365625 6409.218137 6410.653622 6411.76596 6412.627895 6413.295797
0 23119.66735 23119.663 23119.65738 23119.65012 23119.64075 23119.62864 23119.61301 23119.59281 23119.56673 23119.53305 23119.48955 23119.43337 23119.36081 23119.2671 23119.14607 23118.98976 23118.78788 23118.52715 23118.19041 23117.75551 23117.19382 23116.46839 23115.53149 23114.32146 23112.75868 23110.74033 23108.13359 23104.76694 23100.41885 23094.80322 23087.55053 23078.18354 23066.08591 23050.4616 23030.28253 23004.22088 22970.5618 22927.09049 22870.9465 22798.43553 22704.7863 22583.83663 22427.62794 22225.88159 21965.32253 21628.80581 21194.18837 20632.87209 19907.92198 18971.63581 17762.40529 16200.66222 14183.64281 11578.6258 14183.64281 16200.66222 17762.40529 18971.63581 19907.92198 20632.87209 21194.18837 21628.80581 21965.32253 22225.88159 22427.62794 22583.83663 22704.7863 22798.43553 22870.9465 22927.09049 22970.5618 23004.22088 23030.28253 23050.4616 23066.08591 23078.18354 23087.55053 23094.80322 23100.41885 23104.76694 23108.13359 23110.74033 23112.75868 23114.32146 23115.53149 23116.46839 23117.19382 23117.75551 23118.19041 23118.52715 23118.78788 23118.98976 23119.14607 23119.2671 23119.36081 23119.43337 23119.48955 23119.53305 23119.56673 23119.59281
0 37.6176292 37.61762917 37.61762912 37.61762906 37.61762899 37.61762889 37.61762878 37.61762863 37.61762844 37.6176282 37.6176279 37.61762752 37.61762703 37.61762642 37.61762565 37.61762467 37.61762343 37.61762187 37.61761989 37.61761739 37.61761422 37.61761022 37.61760515 37.61759874 37.61759063 37.61758038 37.6175674 37.61755099 37.61753023 37.61750398 37.61747076 37.61742874 37.6173756 37.61730837 37.61722332 37.61711575 37.61697967 37.61680754 37.6165898 37.61631437 37.61596597 37.61552526 37.61496777 37.61426258 37.61337055 37.61224217 37.61081483 37.6090093 37.6067254 37.60383636 37.60018187 37.59555911 37.58971154 37.58231463 37.57295789 37.56112206 37.54615028 37.52721169 37.50325526 37.47295149 37.43461866 37.38612943 37.32479282 37.2472049 37.14905982 37.0249109 36.86786836 36.66921691 36.41793216 36.10006876 35.69798648 35.18937128 34.54599694 33.73215862 34.54599694 35.18937128 35.69798648 36.10006876 36.41793216 36.66921691 36.86786836 37.0249109 37.14905982 37.2472049 37.32479282 37.38612943 37.43461866 37.47295149 37.50325526 37.52721169 37.54615028 37.56112206 37.57295789 37.58231463 37.58971154 37.59555911 37.60018187 37.60383636 37.6067254 37.6090093
1 7751.286229 7751.295785 7751.307351 7751.321349 7751.338291 7751.358797 7751.383615 7751.413654 7751.45001 7751.494013 7751.547271 7751.61173 7751.689746 7751.784171 7751.898456 7752.036778 7752.204192 7752.406818 7752.65206 7752.948882 7753.308133 7753.742943 7754.269204 7754.906151 7755.677062 7756.610114 7757.739409 7759.106221 7760.760507 7762.762728 7765.186063 7768.119084 7771.668988 7775.965521 7781.165717 7787.459637 7795.077318 7804.297178 7815.456192 7828.962212 7845.308868 7865.093614 7889.03956 7918.021906 7953.099926 7995.555685 8046.940897 8109.133636 8184.406983 8275.512098 8385.778778 8519.237155 8680.764991 8876.265959 9112.885414 9399.271549 9112.885414 8876.265959 8680.764991 8519.237155 8385.778778 8275.512098 8184.406983 8109.133636 8046.940897 7995.555685 7953.099926 7918.021906 7889.03956 7865.093614 7845.308868 7828.962212 7815.456192 7804.297178 7795.077318 7787.459637 7781.165717 7775.965521 7771.668988 7768.119084 7765.186063 7762.762728 7760.760507 7759.106221 7757.739409 7756.610114 7755.677062 7754.906151 7754.269204 7753.742943 7753.308133 7752.948882 7752.65206 7752.406818 7752.204192 7752.036778 7751.898456 7751.784171 7751.689746 7751.61173
1 1422.375412 1422.402529 1422.436528 1422.479155 1422.5326 1422.599608 1422.683621 1422.788954 1422.921019 1423.086598 1423.294198 1423.554481 1423.880818 1424.289972 1424.802959 1425.44613 1426.252522 1427.263558 1428.53117 1430.120473 1432.113102 1434.611414 1437.743737 1441.67097 1446.594841 1452.768273 1460.508376 1470.212733 1482.379825 1497.634635 1516.760753 1540.740626 1570.80602 1608.501295 1655.762736 1715.018006 1789.310855 1882.457462 1999.242463 1882.457462 1789.310855 1715.018006 1655.762736 1608.501295 1570.80602 1540.740626 1516.760753 1497.634635 1482.379825 1470.212733 1460.508376 1452.768273 1446.594841 1441.67097 1437.743737 1434.611414 1432.113102 1430.120473 1428.53117 1427.263558 1426.252522 1425.44613 1424.802959 1424.289972 1423.880818 1423.554481 1423.294198 1423.086598 1422.921019 1422.788954 1422.683621 1422.599608 1422.5326 1422.479155 1422.436528 1422.402529 1422.375412 1422.353783 1422.336533 1422.322774 1422.3118 1422.303047 1422.296066 1422.290498 1422.286057 1422.282515 1422.279689 1422.277436 1422.275639 1422.274205 1422.273062 1422.27215 1422.271423 1422.270843 1422.27038 1422.270011 1422.269717 1422.269482 1422.269295 1422.269145
0 5393.787572 5393.786956 5393.786222 5393.785347 5393.784304 5393.783062 5393.781582 5393.779818 5393.777717 5393.775213 5393.77223 5393.768675 5393.76444 5393.759393 5393.75338 5393.746216 5393.737679 5393.727508 5393.715389 5393.700949 5393.683743 5393.663243 5393.638816 5393.609712 5393.575033 5393.533714 5393.484481 5393.42582 5393.355925 5393.272645 5393.173415 5393.055182 5392.914307 5392.746452 5392.546452 5392.30815 5392.024211 5391.685895 5391.282788 5390.802483 5390.230196 5389.54831 5388.735837 5387.767768 5386.614305 5385.239943 5383.602379 5381.651207 5379.326368 5376.556301 5373.255742 5369.323095 5364.637312 5359.054159 5352.401782 5344.475416 5335.031079 5323.778066 5310.370001 5294.394171 5275.358826 5252.678042 5225.653684 5193.453919 5155.08761 5109.373808 5054.905402 4990.005809 4912.67736 4820.539819 4710.757112 4579.950032 4424.092221 4238.38624 4017.115897 4238.38624 4424.092221 4579.950032 4710.757112 4820.539819 4912.67736 4990.005809 5054.905402 5109.373808 5155.08761 5193.453919 5225.653684 5252.678042 5275.358826 5294.394171 5310.370001 5323.778066 5335.031079 5344.475416 5352.401782 5359.054159 5364.637312 5369.323095 5373.255742 5376.556301
1 1022.514708 1022.515395 1022.516207 1022.517165 1022.518297 1022.519634 1022.521212 1022.523076 1022.525278 1022.527877 1022.530947 1022.534573 1022.538854 1022.54391 1022.54988 1022.556931 1022.565258 1022.575091 1022.586702 1022.600415 1022.616609 1022.635733 1022.658317 1022.684986 1022.716481 1022.753674 1022.797596 1022.849465 1022.910718 1022.983053 1023.068475 1023.169353 1023.288481 1023.429163 1023.595298 1023.79149 1024.023179 1024.296786 1024.619895 1025.001462 1025.452064 1025.984191 1026.612593 1027.354689 1028.231048 1029.265961 1030.488116 1031.931389 1033.635785 1035.648548 1038.025469 1040.832434 1044.147248 1048.061793 1052.684576 1058.143733 1064.590586 1072.203833 1081.194503 1091.811807 1104.350041 1119.15675 1136.642356 1157.291538 1181.676664 1210.473659 1244.480736 1284.64053 1332.066216 1284.64053 1244.480736 1210.473659 1181.676664 1157.291538 1136.642356 1119.15675 1104.350041 1091.811807 1081.194503 1072.203833 1064.590586 1058.143733 1052.684576 1048.061793 1044.147248 1040.832434 1038.025469 1035.648548 1033.635785 1031.931389 1030.488116 1029.265961 1028.231048 1027.354689 1026.612593 1025.984191 1025.452064 1025.001462 1024.619895 1024.296786
0 23.01781933 23.01778806 23.01774917 23.0177008 23.01764063 23.0175658 23.01747273 23.01735697 23.01721299 23.01703392 23.01681121 23.0165342 23.01618967 23.01576116 23.01522819 23.01456532 23.01374086 23.01271544 23.01144007 23.00985381 23.0078809 23.00542708 23.00237513 22.99857925 22.9938581 22.98798614 22.98068287 22.97159937 22.96030172 22.94625021 22.92877356 22.90703689 22.88000177 22.84637669 22.80455531 22.75253973 22.68784506 22.6073807 22.5073027 22.38283012 22.22801665 22.03546652 21.79598122 21.49812002 21.12765347 20.66688362 20.09379852 19.3810207 18.49449926 17.39188323 16.02049833 14.31483063 16.02049833 17.39188323 18.49449926 19.3810207 20.09379852 20.66688362 21.12765347 21.49812002 21.79598122 22.03546652 22.22801665 22.38283012 22.5073027 22.6073807 22.68784506 22.75253973 22.80455531 22.84637669 22.88000177 22.90703689 22.92877356 22.94625021 22.96030172 22.97159937 22.98068287 22.98798614 22.9938581 22.99857925 23.00237513 23.00542708 23.0078809 23.00985381 23.01144007 23.01271544 23.01374086 23.01456532 23.01522819 23.01576116 23.01618967 23.0165342 23.01681121 23.01703392 23.01721299 23.01735697 23.01747273 23.0175658 23.01764063 23.0177008
0 86.43049062 86.43049025 86.4304898 86.43048924 86.43048854 86.43048766 86.43048656 86.43048519 86.43048349 86.43048136 86.4304787 86.43047538 86.43047123 86.43046606 86.43045961 86.43045155 86.4304415 86.43042895 86.43041329 86.43039374 86.43036934 86.43033888 86.43030087 86.43025342 86.4301942 86.43012028 86.43002803 86.42991288 86.42976916 86.42958977 86.42936588 86.42908642 86.42873762 86.42830227 86.4277589 86.42708068 86.42623418 86.42517763 86.4238589 86.42221294 86.42015855 86.41759438 86.41439395 86.41039935 86.40541353 86.39919053 86.39142335 86.38172882 86.36962868 86.35452602 86.33567576 86.312148 86.28278205 86.24612922 86.20038134 86.14328155 86.072013 85.98305985 85.87203381 85.73345772 85.5604953 85.34461391 85.07516361 84.73885179 84.31908741 83.7951625 83.14123062 82.32503179 81.30630102 80.03478193 78.44774752 76.46690566 73.99453682 70.90867325 67.05708209 62.24975536 56.2495364 62.24975536 67.05708209 70.90867325 73.99453682 76.46690566 78.44774752 80.03478193 81.30630102 82.32503179 83.14123062 83.7951625 84.31908741 84.73885179 85.07516361 85.34461391 85.5604953 85.73345772 85.87203381 85.98305985 86.072013 86.14328155 86.20038134 86.24612922
0 63580.66744 63580.66737 63580.66727 63580.66715 63580.667 63580.66681 63580.66657 63580.66627 63580.66588 63580.6654 63580.66479 63580.66402 63580.66305 63580.66183 63580.66028 63580.65834 63580.65588 63580.65278 63580.64887 63580.64394 63580.63772 63580.62987 63580.61996 63580.60747 63580.59172 63580.57184 63580.54676 63580.51513 63580.47522 63580.42488 63580.36138 63580.28126 63580.1802 63580.05271 63579.89189 63579.689 63579.43307 63579.11021 63578.70291 63578.18912 63577.54096 63576.72331 63575.69185 63574.39066 63572.74922 63570.67853 63568.06637 63564.77112 63560.61418 63555.3702 63548.75492 63540.40975 63529.88233 63516.60201 63499.84889 63478.71485 63452.05428 63418.422 63375.99491 63322.47319 63254.9556 63169.78223 63062.33611 62926.79295 62755.8054 62540.10478 62267.9987 61924.73716 61491.7131 60945.45371 60256.34809 59387.04209 58290.4135 56907.01772 55161.86544 52960.35771 50183.15809 46679.72377 42260.14514 46679.72377 50183.15809 52960.35771 55161.86544 56907.01772 58290.4135 59387.04209 60256.34809 60945.45371 61491.7131 61924.73716 62267.9987 62540.10478 62755.8054 62926.79295 63062.33611 63169.78223 63254.9556 63322.47319 63375.99491 63418.422
0 2584.462529 2559.147929 2528.685463 2492.028284 2447.916664 2394.8347 2330.958221 2254.092104 2161.594832 2050.287724 1916.345693 1755.165803 1916.345693 2050.287724 2161.594832 2254.092104 2330.958221 2394.8347 2447.916664 2492.028284 2528.685463 2559.147929 2584.462529 2605.499204 2622.980882 2637.508324 2649.580767 2659.613082 2667.950033 2674.878118 2680.635423 2685.419799 2689.395661 2692.69964 2695.445278 2697.72693 2699.623005 2701.198661 2702.508046 2703.596157 2704.500389 2705.251813 2705.876254 2706.395171 2706.826396 2707.184747 2707.482541 2707.730011 2707.93566 2708.106557 2708.248574 2708.366591 2708.464664 2708.546164 2708.613892 2708.670174 2708.716945 2708.755812 2708.788111 2708.814951 2708.837256 2708.855792 2708.871195 2708.883995 2708.894632 2708.903472 2708.910818 2708.916922 2708.921995 2708.92621 2708.929714 2708.932625 2708.935044 2708.937054 2708.938725 2708.940113 2708.941267 2708.942226 2708.943023 2708.943685 2708.944235 2708.944692 2708.945072 2708.945388 2708.94565 2708.945868 2708.946049 2708.9462 2708.946325 2708.946429 2708.946515 2708.946587 2708.946647 2708.946697 2708.946738 2708.946772 2708.9468 2708.946824 2708.946844 2708.94686
1 45.35062079 45.35062081 45.35062084 45.35062088 45.35062092 45.35062098 45.35062106 45.35062115 45.35062127 45.35062142 45.35062161 45.35062184 45.35062214 45.35062252 45.350623 45.35062361 45.35062437 45.35062534 45.35062656 45.3506281 45.35063005 45.35063251 45.35063562 45.35063954 45.3506445 45.35065076 45.35065867 45.35066866 45.35068128 45.35069722 45.35071735 45.35074278 45.35077491 45.35081548 45.35086673 45.35093147 45.35101324 45.35111652 45.35124699 45.35141178 45.35161993 45.35188285 45.35221495 45.35263444 45.3531643 45.35383359 45.35467898 45.35574681 45.35709561 45.35879932 45.36095131 45.36366955 45.36710302 45.37143992 45.37691797 45.38383742 45.39257756 45.40361744 45.41756217 45.43517612 45.45742472 45.48552747 45.52102475 45.56586224 45.62249756 45.69403502 45.78439575 45.8985326 46.04270164 46.2248051 46.45482445 46.74536752 47.11235959 47.57591627 48.16144608 48.90104313 49.8352463 51.01526121 52.50576697 54.38846133 56.76653872 59.77034656 56.76653872 54.38846133 52.50576697 51.01526121 49.8352463 48.90104313 48.16144608 47.57591627 47.11235959 46.74536752 46.45482445 46.2248051 46.04270164 45.8985326 45.78439575 45.69403502 45.62249756 45.56586224
1 2517.593601 2517.883351 2518.260402 2518.751057 2519.389545 2520.220407 2521.301606 2522.708567 2524.539442 2526.921953 2530.022309 2534.056793 2539.306855 2546.138746 2555.029066 2566.598014 2581.652653 2601.243212 2626.73635 2659.910497 2703.079921 2759.256168 2832.358157 2927.485567 3051.274593 2927.485567 2832.358157 2759.256168 2703.079921 2659.910497 2626.73635 2601.243212 2581.652653 2566.598014 2555.029066 2546.138746 2539.306855 2534.056793 2530.022309 2526.921953 2524.539442 2522.708567 2521.301606 2520.220407 2519.389545 2518.751057 2518.260402 2517.883351 2517.593601 2517.370939 2517.199831 2517.068341 2516.967295 2516.889645 2516.829974 2516.784119 2516.748881 2516.721802 2516.700993 2516.685001 2516.672713 2516.663269 2516.656012 2516.650436 2516.64615 2516.642857 2516.640326 2516.638381 2516.636887 2516.635738 2516.634856 2516.634178 2516.633656 2516.633256 2516.632948 2516.632712 2516.63253 2516.63239 2516.632283 2516.6322 2516.632137 2516.632088 2516.632051 2516.632022 2516.632 2516.631983 2516.63197 2516.63196 2516.631952 2516.631946 2516.631942 2516.631938 2516.631936 2516.631934 2516.631932 2516.631931 2516.63193 2516.631929 2516.631929 2516.631928
1 175.7001556 175.7002504 175.7003653 175.7005047 175.7006738 175.7008789 175.7011277 175.7014296 175.7017958 175.70224 175.7027788 175.7034325 175.7042254 175.7051874 175.7063542 175.7077698 175.7094869 175.7115699 175.7140968 175.7171621 175.7208805 175.7253913 175.7308632 175.737501 175.7455533 175.7553213 175.7671707 175.7815449 175.798982 175.8201345 175.8457943 175.8769215 175.9146814 175.9604871 176.016053 176.0834588 176.1652274 176.2644192 176.3847467 176.5307135 176.7077827 176.9225817 177.1831499 177.4992397 177.8826816 178.347827 178.9120851 179.5965748 180.426915 181.4341834 182.6560795 184.1383362 185.9364308 188.1176617 190.7636674 193.9734815 197.8672399 202.5906769 197.8672399 193.9734815 190.7636674 188.1176617 185.9364308 184.1383362 182.6560795 181.4341834 180.426915 179.5965748 178.9120851 178.347827 177.8826816 177.4992397 177.1831499 176.9225817 176.7077827 176.5307135 176.3847467 176.2644192 176.1652274 176.0834588 176.016053 175.9604871 175.9146814 175.8769215 175.8457943 175.8201345 175.798982 175.7815449 175.7671707 175.7553213 175.7455533 175.737501 175.7308632 175.7253913 175.7208805 175.7171621 175.7140968 175.7115699 175.7094869 175.7077698
0 9.705523024 9.70389887 9.701965726 9.699664809 9.696926152 9.693666475 9.689786658 9.685168721 9.679672239 9.673130072 9.665343284 9.65607509 9.645043657 9.631913537 9.616285463 9.597684208 9.575544136 9.549192002 9.517826476 9.480493781 9.436058684 9.383169983 9.320219412 9.245292738 9.156111556 9.049963998 8.92362228 8.773244539 8.594258016 8.38122 8.127652328 7.825844389 7.466618659 7.039051627 6.530141623 5.924413464 5.203447871 5.924413464 6.530141623 7.039051627 7.466618659 7.825844389 8.127652328 8.38122 8.594258016 8.773244539 8.92362228 9.049963998 9.156111556 9.245292738 9.320219412 9.383169983 9.436058684 9.480493781 9.517826476 9.549192002 9.575544136 9.597684208 9.616285463 9.631913537 9.645043657 9.65607509 9.665343284 9.673130072 9.679672239 9.685168721 9.689786658 9.693666475 9.696926152 9.699664809 9.701965726 9.70389887 9.705523024 9.706887578 9.708034025 9.708997226 9.709806471 9.710486369 9.711057593 9.711537515 9.711940726 9.71227949 9.712564106 9.71280323 9.713004133 9.713172924 9.713314735 9.71343388 9.713533982 9.713618083 9.713688741 9.713748106 9.713797982 9.713839886 9.713875092 9.713904671 9.713929522 9.713950401 9.713967943 9.713982681
0 15721.07181 15710.20901 15696.84529 15680.40486 15660.17937 15635.2974 15604.68688 15567.02895 15520.7011 15463.70724 15393.59178 15307.33373 15201.21662 15070.66832 14910.06407 14712.48414 14469.41567 14170.3859 14469.41567 14712.48414 14910.06407 15070.66832 15201.21662 15307.33373 15393.59178 15463.70724 15520.7011 15567.02895 15604.68688 15635.2974 15660.17937 15680.40486 15696.84529 15710.20901 15721.07181 15729.90171 15737.07915 15742.91339 15747.65579 15751.51069 15754.64417 15757.19124 15759.26164 15760.94459 15762.31258 15763.42456 15764.32844 15765.06317 15765.6604 15766.14586 15766.54047 15766.86123 15767.12197 15767.33391 15767.50618 15767.64622 15767.76005 15767.85258 15767.92779 15767.98892 15768.03862 15768.07901 15768.11185 15768.13854 15768.16023 15768.17787 15768.1922 15768.20385 15768.21333 15768.22103 15768.22728 15768.23237 15768.23651 15768.23987 15768.2426 15768.24482 15768.24663 15768.24809 15768.24929 15768.25026 15768.25104 15768.25168 15768.2522 15768.25263 15768.25297 15768.25325 15768.25348 15768.25366 15768.25381 15768.25394 15768.25404 15768.25412 15768.25418 15768.25424 15768.25428 15768.25431 15768.25434 15768.25437 15768.25438 15768.2544
0 2.4666044 2.463906439 2.460670456 2.456789159 2.452133862 2.446550215 2.439853088 2.431820433 2.422185922 2.410630115 2.396769873 2.380145648 2.360206254 2.336290585 2.3076057 2.273200533 2.231934355 2.182438958 2.123073286 2.05186903 1.966465361 1.864030662 1.741168638 1.593805712 1.417055962 1.593805712 1.741168638 1.864030662 1.966465361 2.05186903 2.123073286 2.182438958 2.231934355 2.273200533 2.3076057 2.336290585 2.360206254 2.380145648 2.396769873 2.410630115 2.422185922 2.431820433 2.439853088 2.446550215 2.452133862 2.456789159 2.460670456 2.463906439 2.4666044 2.468853792 2.470729195 2.472292789 2.473596416 2.474683299 2.475589475 2.476344987 2.476974886 2.477500057 2.477937912 2.478302968 2.478607329 2.478861086 2.479072653 2.479249044 2.479396108 2.479518721 2.479620948 2.479706178 2.479777238 2.479836484 2.479885879 2.479927061 2.479961396 2.479990023 2.48001389 2.480033789 2.48005038 2.480064212 2.480075744 2.480085359 2.480093376 2.480100059 2.480105632 2.480110277 2.480114151 2.48011738 2.480120073 2.480122318 2.480124189 2.48012575 2.480127051 2.480128135 2.48012904 2.480129794 2.480130422 2.480130946 2.480131383 2.480131748 2.480132051 2.480132305
0 1.5552307 1.55521103 1.555187278 1.555158597 1.555123965 1.555082146 1.55503165 1.554970674 1.554897046 1.554808139 1.554700783 1.554571149 1.554414615 1.554225598 1.553997358 1.553721755 1.553388962 1.55298711 1.552501869 1.551915936 1.551208414 1.550354074 1.549322448 1.548076748 1.546572552 1.544756217 1.542562972 1.539914604 1.53671667 1.532855127 1.52819227 1.522561817 1.515762981 1.507553309 1.497640036 1.485669646 1.471215263 1.453761431 1.432685729 1.407236579 1.376506439 1.339399445 1.294592325 1.240487217 1.175154682 1.240487217 1.294592325 1.339399445 1.376506439 1.407236579 1.432685729 1.453761431 1.471215263 1.485669646 1.497640036 1.507553309 1.515762981 1.522561817 1.52819227 1.532855127 1.53671667 1.539914604 1.542562972 1.544756217 1.546572552 1.548076748 1.549322448 1.550354074 1.551208414 1.551915936 1.552501869 1.55298711 1.553388962 1.553721755 1.553997358 1.554225598 1.554414615 1.554571149 1.554700783 1.554808139 1.554897046 1.554970674 1.55503165 1.555082146 1.555123965 1.555158597 1.555187278 1.55521103 1.5552307 1.55524699 1.55526048 1.555271652 1.555280904 1.555288566 1.555294912 1.555300166 1.555304518 1.555308122 1.555311107 1.555313579
0 190.2530646 190.2530643 190.2530639 190.2530635 190.2530629 190.2530622 190.2530614 190.2530604 190.2530592 190.2530578 190.253056 190.2530539 190.2530513 190.2530482 190.2530444 190.2530398 190.2530342 190.2530274 190.2530193 190.2530093 190.2529973 190.2529828 190.2529651 190.2529438 190.2529179 190.2528865 190.2528485 190.2528024 190.2527466 190.2526789 190.252597 190.2524977 190.2523773 190.2522315 190.2520549 190.2518408 190.2515814 190.2512671 190.2508862 190.2504247 190.2498656 190.249188 190.248367 190.2473723 190.2461669 190.2447063 190.2429366 190.2407922 190.2381938 190.2350453 190.2312304 190.2266078 190.2210065 190.2142196 190.2059958 190.1960311 190.1839568 190.1693264 190.1515988 190.1301183 190.1040903 190.0725523 190.0343376 189.988033 189.9319257 189.8639406 189.7815631 189.6817463 189.5607984 189.4142459 189.2366684 189.021498 188.7607761 188.4448595 188.0620638 187.5982305 187.0362041 186.3551973 185.5300218 184.5301575 183.3186227 181.8506071 180.0718138 177.9164516 175.304801 172.1402663 168.3058024 163.6595858 158.0297692 163.6595858 168.3058024 172.1402663 175.304801 177.9164516 180.0718138 181.8506071 183.3186227 184.5301575 185.5300218 186.3551973
1 27.20438252 27.20590308 27.20786726 27.21040449 27.21368197 27.21791567 27.22338455 27.23044899 27.2395745 27.25136239 27.26658944 27.28625901 27.31166723 27.34448835 27.38688512 27.44165125 27.51239552 27.60377961 27.72182523 27.87431094 28.07128472 28.32572607 28.6544013 29.07896832 29.62740379 30.33584663 31.25097936 32.43310427 33.96011697 35.93263929 33.96011697 32.43310427 31.25097936 30.33584663 29.62740379 29.07896832 28.6544013 28.32572607 28.07128472 27.87431094 27.72182523 27.60377961 27.51239552 27.44165125 27.38688512 27.34448835 27.31166723 27.28625901 27.26658944 27.25136239 27.2395745 27.23044899 27.22338455 27.21791567 27.21368197 27.21040449 27.20786726 27.20590308 27.20438252 27.2032054 27.20229414 27.20158869 27.20104257 27.2006198 27.20029252 27.20003915 27.19984301 27.19969117 27.19957362 27.19948262 27.19941218 27.19935764 27.19931543 27.19928275 27.19925744 27.19923786 27.1992227 27.19921096 27.19920187 27.19919484 27.19918939 27.19918517 27.19918191 27.19917938 27.19917743 27.19917591 27.19917474 27.19917383 27.19917313 27.19917259 27.19917217 27.19917184 27.19917159 27.19917139 27.19917124 27.19917113 27.19917103 27.19917096 27.19917091 27.19917087
0 7512.795354 7512.790561 7512.784749 7512.777702 7512.769156 7512.758794 7512.746229 7512.730993 7512.712518 7512.690116 7512.66295 7512.63001 7512.590067 7512.541633 7512.482903 7512.411686 7512.325331 7512.220617 7512.093642 7511.939673 7511.752973 7511.526583 7511.252065 7510.919187 7510.515544 7510.026091 7509.432587 7508.71291 7507.840239 7506.782049 7505.4989 7503.942969 7502.056266 7499.768472 7496.994322 7493.63042 7489.551394 7484.605216 7478.60754 7471.33483 7462.51603 7451.82246 7438.855566 7423.132066 7404.06594 7380.946586 7352.912336 7318.918343 7277.697638 7227.713907 7167.104239 7093.609687 7004.491079 6896.426931 6765.389649 6606.495423 6413.822201 6180.188977 5896.888148 5553.360982 5136.804086 4631.692221 4019.199667 4631.692221 5136.804086 5553.360982 5896.888148 6180.188977 6413.822201 6606.495423 6765.389649 6896.426931 7004.491079 7093.609687 7167.104239 7227.713907 7277.697638 7318.918343 7352.912336 7380.946586 7404.06594 7423.132066 7438.855566 7451.82246 7462.51603 7471.33483 7478.60754 7484.605216 7489.551394 7493.63042 7496.994322 7499.768472 7502.056266 7503.942969 7505.4989 7506.782049 7507.840239 7508.71291 7509.432587 7510.026091
0 2.997034421 2.996979422 2.99691438 2.996837459 2.996746492 2.996638913 2.996511687 2.996361228 2.996183293 2.995972863 2.995724005 2.995429701 2.995081653 2.994670044 2.994183268 2.993607599 2.992926802 2.992121679 2.991169527 2.990043496 2.988711831 2.98713698 2.985274534 2.983071972 2.980467183 2.977386714 2.973743697 2.969435401 2.964340334 2.958314817 2.951188934 2.94276174 2.932795591 2.921009447 2.907070944 2.890587025 2.871092851 2.848038697 2.820774446 2.788531261 2.750399901 2.705305081 2.65197515 2.588906232 2.65197515 2.705305081 2.750399901 2.788531261 2.820774446 2.848038697 2.871092851 2.890587025 2.907070944 2.921009447 2.932795591 2.94276174 2.951188934 2.958314817 2.964340334 2.969435401 2.973743697 2.977386714 2.980467183 2.983071972 2.985274534 2.98713698 2.988711831 2.990043496 2.991169527 2.992121679 2.992926802 2.993607599 2.994183268 2.994670044 2.995081653 2.995429701 2.995724005 2.995972863 2.996183293 2.996361228 2.996511687 2.996638913 2.996746492 2.996837459 2.99691438 2.996979422 2.997034421 2.997080927 2.997120251 2.997153503 2.997181621 2.997205396 2.9972255 2.9972425 2.997256875 2.99726903 2.997279308 2.997287998 2.997295347 2.997301561
1 68.7192403 68.85030836 69.01806106 69.23276608 69.50756491 69.8592772 70.30943028 70.88557674 71.62298088 72.56677713 73.7747326 75.32078282 77.29955716 79.83217083 83.07363795 87.22235958 92.53226725 99.32836543 92.53226725 87.22235958 83.07363795 79.83217083 77.29955716 75.32078282 73.7747326 72.56677713 71.62298088 70.88557674 70.30943028 69.8592772 69.50756491 69.23276608 69.01806106 68.85030836 68.7192403 68.61683459 68.53682326 68.47430904 68.42546561 68.3873034 68.35748662 68.33419025 68.31598841 68.30176699 68.29065556 68.28197401 68.27519096 68.26989125 68.2657505 68.26251525 68.2599875 68.25801253 68.25646945 68.25526381 68.25432183 68.25358584 68.2530108 68.25256151 68.25221048 68.25193621 68.25172191 68.25155448 68.25142367 68.25132146 68.2512416 68.25117921 68.25113046 68.25109237 68.25106261 68.25103936 68.25102119 68.251007 68.25099591 68.25098724 68.25098047 68.25097518 68.25097105 68.25096782 68.2509653 68.25096332 68.25096178 68.25096058 68.25095964 68.25095891 68.25095833 68.25095788 68.25095753 68.25095726 68.25095705 68.25095688 68.25095675 68.25095665 68.25095657 68.2509565 68.25095646 68.25095642 68.25095639 68.25095637 68.25095635 68.25095633
1 3777.022918 3777.272823 3777.570196 3777.924051 3778.345118 3778.846162 3779.442375 3780.151833 3780.996045 3782.000607 3783.195975 3784.618392 3786.310983 3788.325065 3790.721702 3793.573556 3796.967093 3801.005198 3805.810301 3811.528086 3818.331908 3826.428049 3836.061972 3847.525764 3861.16699 3877.399233 3896.71463 3919.698796 3947.048578 3979.593182 4018.319313 4064.40109 4119.235646 4184.485486 4262.12889 4354.519893 4464.459656 4595.281394 4750.951431 4936.189457 5156.611621 5418.900801 5156.611621 4936.189457 4750.951431 4595.281394 4464.459656 4354.519893 4262.12889 4184.485486 4119.235646 4064.40109 4018.319313 3979.593182 3947.048578 3919.698796 3896.71463 3877.399233 3861.16699 3847.525764 3836.061972 3826.428049 3818.331908 3811.528086 3805.810301 3801.005198 3796.967093 3793.573556 3790.721702 3788.325065 3786.310983 3784.618392 3783.195975 3782.000607 3780.996045 3780.151833 3779.442375 3778.846162 3778.345118 3777.924051 3777.570196 3777.272823 3777.022918 3776.812902 3776.63641 3776.48809 3776.363445 3776.258696 3776.170667 3776.096689 3776.03452 3775.982275 3775.938369 3775.901471 3775.870463 3775.844404 3775.822505 3775.804102 3775.788636 3775.775639
1 4935.016816 4935.056462 4935.10324 4935.158435 4935.223561 4935.300404 4935.391073 4935.498055 4935.624285 4935.773226 4935.948965 4936.156323 4936.400989 4936.689675 4937.030301 4937.432213 4937.906436 4938.465982 4939.126201 4939.905207 4940.824372 4941.908912 4943.188583 4944.698492 4946.480065 4948.582177 4951.062502 4953.989086 4957.442221 4961.516644 4966.324136 4971.996593 4978.689637 4986.586894 4995.905024 5006.899672 5019.872476 5035.179346 5053.240227 5074.55062 5099.695178 5129.363743 5164.370274 5205.675178 5254.411657 5311.916801 5379.768265 5459.827561 5554.291119 5665.750554 5797.263763 5952.438819 6135.532961 6351.569388 6606.475074 6907.243373 7262.125883 6907.243373 6606.475074 6351.569388 6135.532961 5952.438819 5797.263763 5665.750554 5554.291119 5459.827561 5379.768265 5311.916801 5254.411657 5205.675178 5164.370274 5129.363743 5099.695178 5074.55062 5053.240227 5035.179346 5019.872476 5006.899672 4995.905024 4986.586894 4978.689637 4971.996593 4966.324136 4961.516644 4957.442221 4953.989086 4951.062502 4948.582177 4946.480065 4944.698492 4943.188583 4941.908912 4940.824372 4939.905207 4939.126201 4938.465982 4937.906436 4937.432213 4937.030301 4936.689675
0 5288.072446 5288.071992 5288.07146 5288.070837 5288.070108 5288.069253 5288.068251 5288.067078 5288.065704 5288.064094 5288.062209 5288.06 5288.057412 5288.054381 5288.05083 5288.04667 5288.041797 5288.036089 5288.029402 5288.021569 5288.012394 5288.001645 5287.989053 5287.974303 5287.957024 5287.936783 5287.913072 5287.885296 5287.852759 5287.814644 5287.769994 5287.71769 5287.65642 5287.584646 5287.500567 5287.402075 5287.286698 5287.151542 5286.993215 5286.807747 5286.590483 5286.335974 5286.037834 5285.688582 5285.279458 5284.800198 5284.238776 5283.581109 5282.810698 5281.908213 5280.851013 5279.612576 5278.161832 5276.462383 5274.471596 5272.139524 5269.407661 5266.207469 5262.458663 5258.067193 5252.922885 5246.89668 5239.837391 5231.567916 5221.88079 5210.532982 5197.2398 5181.667744 5163.426143 5142.057352 5117.025271 5087.701896 5053.351562 5013.11249 4965.975162 4910.756998 4846.072687 4770.299429 4681.536226 4577.55619 4455.750671 4313.063816 4145.9159 3950.11352 3720.744389 3452.054101 3137.301759 2768.590864 3137.301759 3452.054101 3720.744389 3950.11352 4145.9159 4313.063816 4455.750671 4577.55619 4681.536226 4770.299429 4846.072687 4910.756998
0 3.087871181 3.087870267 3.087869089 3.087867572 3.087865617 3.087863099 3.087859855 3.087855676 3.087850293 3.087843357 3.087834422 3.087822911 3.087808081 3.087788977 3.087764366 3.087732659 3.087691813 3.087639191 3.087571399 3.087484065 3.087371555 3.087226611 3.087039882 3.086799325 3.08648942 3.086090176 3.085575841 3.084913235 3.084059615 3.082959916 3.081543201 3.07971808 3.077366821 3.074337748 3.070435466 3.065408249 3.058931803 3.050588352 3.039839682 3.025992425 3.008153332 2.98517165 2.955564895 2.917423213 2.868286188 2.804984122 2.723433572 2.618373929 2.483028081 2.308665231 2.483028081 2.618373929 2.723433572 2.804984122 2.868286188 2.917423213 2.955564895 2.98517165 3.008153332 3.025992425 3.039839682 3.050588352 3.058931803 3.065408249 3.070435466 3.074337748 3.077366821 3.07971808 3.081543201 3.082959916 3.084059615 3.084913235 3.085575841 3.086090176 3.08648942 3.086799325 3.087039882 3.087226611 3.087371555 3.087484065 3.087571399 3.087639191 3.087691813 3.087732659 3.087764366 3.087788977 3.087808081 3.087822911 3.087834422 3.087843357 3.087850293 3.087855676 3.087859855 3.087863099 3.087865617 3.087867572 3.087869089 3.087870267 3.087871181 3.08787189
0 27029.37184 27029.37172 27029.37159 27029.37142 27029.37122 27029.37097 27029.37068 27029.37032 27029.36989 27029.36937 27029.36874 27029.36799 27029.36707 27029.36597 27029.36463 27029.36302 27029.36108 27029.35873 27029.3559 27029.35247 27029.34834 27029.34334 27029.33731 27029.33003 27029.32124 27029.31062 27029.2978 27029.28232 27029.26362 27029.24104 27029.21378 27029.18086 27029.14111 27029.0931 27029.03513 27028.96513 27028.8806 27028.77852 27028.65525 27028.50641 27028.32666 27028.10961 27027.84751 27027.531 27027.1488 27026.68727 27026.12995 27025.45695 27024.64426 27023.66288 27022.47782 27021.04678 27019.31872 27017.23197 27014.71211 27011.66922 27007.99475 27003.5576 26998.19949 26991.72924 26983.91602 26974.4811 26963.08786 26949.32984 26932.71621 26912.65424 26888.42822 26859.17385 26823.84743 26781.18867 26729.67565 26667.47058 26592.35424 26501.64674 26392.11199 26259.8422 26100.11849 25907.24253 25674.33323 25393.08127 25053.45265 24643.3307 24148.08382 23550.0435 22827.87391 21955.81078 20902.74221 19631.0987 20902.74221 21955.81078 22827.87391 23550.0435 24148.08382 24643.3307 25053.45265 25393.08127 25674.33323 25907.24253 26100.11849 26259.8422
1 459.4263672 459.4429804 459.4625161 459.4854884 459.5125017 459.544267 459.5816201 459.625544 459.6771946 459.7379311 459.8093518 459.8933361 459.9920942 460.1082249 460.2447843 460.4053659 460.5941955 460.8162423 461.0773494 461.3843881 461.7454382 462.1700009 462.6692487 463.2563196 463.9466625 464.758444 465.7130267 466.8355307 468.1554951 469.7076554 471.5328572 473.6791317 476.2029588 479.170754 482.6606162 486.7643826 491.5900453 497.2645938 503.9373561 511.7839287 521.0107973 531.860771 544.6193711 559.6223455 544.6193711 531.860771 521.0107973 511.7839287 503.9373561 497.2645938 491.5900453 486.7643826 482.6606162 479.170754 476.2029588 473.6791317 471.5328572 469.7076554 468.1554951 466.8355307 465.7130267 464.758444 463.9466625 463.2563196 462.6692487 462.1700009 461.7454382 461.3843881 461.0773494 460.8162423 460.5941955 460.4053659 460.2447843 460.1082249 459.9920942 459.8933361 459.8093518 459.7379311 459.6771946 459.625544 459.5816201 459.544267 459.5125017 459.4854884 459.4625161 459.4429804 459.4263672 459.4122392 459.4002246 459.3900074 459.3813187 459.3739297 459.3676461 459.3623025 459.3577583 459.3538939 459.3506075 459.3478128 459.3454362 459.3434151
1 31.34066085 31.34263507 31.34497932 31.34776297 31.35106838 31.35499335 31.35965399 31.36518821 31.37175973 31.379563 31.38882889 31.39983154 31.41289648 31.42841026 31.44683189 31.4687064 31.49468098 31.52552414 31.56214842 31.60563741 31.65727782 31.7185975 31.79141071 31.87787176 31.98053872 32.10244919 32.24721009 32.41910442 32.62321796 32.86558976 33.15339081 33.49513617 33.90093698 34.38279954 34.95498056 35.634409 36.44118691 37.39918417 38.53674476 39.88752535 41.49149107 43.39609798 41.49149107 39.88752535 38.53674476 37.39918417 36.44118691 35.634409 34.95498056 34.38279954 33.90093698 33.49513617 33.15339081 32.86558976 32.62321796 32.41910442 32.24721009 32.10244919 31.98053872 31.87787176 31.79141071 31.7185975 31.65727782 31.60563741 31.56214842 31.52552414 31.49468098 31.4687064 31.44683189 31.42841026 31.41289648 31.39983154 31.38882889 31.379563 31.37175973 31.36518821 31.35965399 31.35499335 31.35106838 31.34776297 31.34497932 31.34263507 31.34066085 31.33899827 31.33759812 31.33641898 31.33542597 31.33458971 31.33388545 31.33329236 31.33279288 31.33237225 31.33201802 31.3317197 31.33146847 31.33125689 31.33107872 31.33092867 31.3308023 31.33069588
0 487.9975431 487.9565758 487.9080549 487.8505875 487.7825241 487.701911 487.6064342 487.4933531 487.3594218 487.2007959 487.012922 486.7904073 486.5268648 486.2147295 485.8450417 485.4071899 484.8886056 484.2744032 483.5469523 482.6853719 481.6649307 480.4563376 479.0249005 477.3295308 475.3215637 472.9433618 470.1266599 466.7906062 462.8394409 458.1597481 452.6171997 446.0526998 438.2778178 429.0693801 418.1630633 405.2458075 389.9468297 371.826981 350.3661408 324.9482873 294.8438145 259.1885897 294.8438145 324.9482873 350.3661408 371.826981 389.9468297 405.2458075 418.1630633 429.0693801 438.2778178 446.0526998 452.6171997 458.1597481 462.8394409 466.7906062 470.1266599 472.9433618 475.3215637 477.3295308 479.0249005 480.4563376 481.6649307 482.6853719 483.5469523 484.2744032 484.8886056 485.4071899 485.8450417 486.2147295 486.5268648 486.7904073 487.012922 487.2007959 487.3594218 487.4933531 487.6064342 487.701911 487.7825241 487.8505875 487.9080549 487.9565758 487.9975431 488.0321327 488.0613374 488.0859955 488.1068149 488.1243932 488.1392349 488.1517661 488.1623464 488.1712797 488.1788222 488.1851905 488.1905673 488.1951072 488.1989402 488.2021766 488.2049091 488.2072162
1 86380.0031 86380.00315 86380.00321 86380.00328 86380.00337 86380.00349 86380.00363 86380.00381 86380.00404 86380.00432 86380.00468 86380.00513 86380.00569 86380.00639 86380.00726 86380.00837 86380.00975 86380.01148 86380.01364 86380.01636 86380.01977 86380.02404 86380.02939 86380.03609 86380.0445 86380.05504 86380.06824 86380.08479 86380.10553 86380.13153 86380.16412 86380.20496 86380.25615 86380.32031 86380.40073 86380.50152 86380.62784 86380.78617 86380.98462 86381.23335 86381.54509 86381.93582 86382.42555 86383.03935 86383.80867 86384.7729 86385.98144 86387.49617 86389.39467 86391.77419 86394.75659 86398.49461 86403.17971 86409.05183 86416.41173 86425.63636 86437.19815 86451.68927 86469.85189 86492.61623 86521.1482 86556.9091 86601.73046 86657.90787 86728.31851 86816.56856 86927.17785 87065.81136 87239.56938 87457.35114 87730.31058 88072.42767 88501.22434 89038.66193 89712.26596 90556.53587 91614.71197 92940.99002 94603.29696 96686.76985 99298.11628 102571.0795 106673.2883 102571.0795 99298.11628 96686.76985 94603.29696 92940.99002 91614.71197 90556.53587 89712.26596 89038.66193 88501.22434 88072.42767 87730.31058 87457.35114 87239.56938 87065.81136 86927.17785 86816.56856
0 1.845068342 1.845066692 1.845064546 1.845061754 1.845058122 1.845053396 1.845047248 1.84503925 1.845028845 1.845015307 1.844997696 1.844974784 1.844944976 1.844906196 1.844855746 1.84479011 1.844704721 1.844593632 1.844449108 1.844261086 1.844016475 1.843698242 1.843284231 1.842745614 1.842044888 1.841133264 1.839947266 1.838404315 1.83639698 1.833785493 1.830388021 1.825968006 1.820217689 1.812736688 1.803004114 1.790342309 1.773869653 1.752439189 1.724558755 1.688287089 1.641098666 1.579707848 1.499840109 1.395934415 1.260756012 1.395934415 1.499840109 1.579707848 1.641098666 1.688287089 1.724558755 1.752439189 1.773869653 1.790342309 1.803004114 1.812736688 1.820217689 1.825968006 1.830388021 1.833785493 1.83639698 1.838404315 1.839947266 1.841133264 1.842044888 1.842745614 1.843284231 1.843698242 1.844016475 1.844261086 1.844449108 1.844593632 1.844704721 1.84479011 1.844855746 1.844906196 1.844944976 1.844974784 1.844997696 1.845015307 1.845028845 1.84503925 1.845047248 1.845053396 1.845058122 1.845061754 1.845064546 1.845066692 1.845068342 1.84506961 1.845070584 1.845071334 1.845071909 1.845072352 1.845072692 1.845072954 1.845073155 1.845073309 1.845073428 1.845073519
0 1317.639845 1317.608805 1317.570969 1317.52485 1317.468636 1317.400117 1317.316597 1317.214796 1317.090709 1316.939458 1316.755098 1316.53038 1316.25647 1315.9226 1315.515643 1315.019601 1314.414971 1313.677985 1312.779667 1311.684703 1310.350043 1308.723218 1306.74027 1304.323242 1301.377112 1297.786054 1293.408892 1288.07354 1281.570246 1273.64334 1263.981182 1252.203917 1237.848533 1220.350664 1199.022399 1173.025241 1141.337139 1102.712309 1055.632257 998.2460796 928.2977017 843.0371768 739.112578 843.0371768 928.2977017 998.2460796 1055.632257 1102.712309 1141.337139 1173.025241 1199.022399 1220.350664 1237.848533 1252.203917 1263.981182 1273.64334 1281.570246 1288.07354 1293.408892 1297.786054 1301.377112 1304.323242 1306.74027 1308.723218 1310.350043 1311.684703 1312.779667 1313.677985 1314.414971 1315.019601 1315.515643 1315.9226 1316.25647 1316.53038 1316.755098 1316.939458 1317.090709 1317.214796 1317.316597 1317.400117 1317.468636 1317.52485 1317.570969 1317.608805 1317.639845 1317.665312 1317.686204 1317.703345 1317.717407 1317.728944 1317.738408 1317.746173 1317.752544 1317.75777 1317.762058 1317.765576 1317.768462 1317.770829 1317.772772 1317.774365
1 648.7869011 657.8506102 669.3685325 684.0052042 702.6051004 726.2413576 756.2776896 794.4470677 842.9517061 904.5901207 842.9517061 794.4470677 756.2776896 726.2413576 702.6051004 684.0052042 669.3685325 657.8506102 648.7869011 641.654467 636.0417961 631.6250606 628.1494333 625.4143849 623.2621145 621.5684451 620.235659 619.18686 618.3615367 617.7120715 617.2009929 616.7988138 616.4823301 616.2332821 616.0373006 615.8830785 615.7617177 615.6662161 615.5910638 615.5319248 615.485387 615.4487654 615.419947 615.3972692 615.3794235 615.3653804 615.3543295 615.3456333 615.3387901 615.333405 615.3291674 615.3258327 615.3232085 615.3211435 615.3195186 615.3182398 615.3172335 615.3164417 615.3158186 615.3153282 615.3149423 615.3146387 615.3143997 615.3142117 615.3140637 615.3139473 615.3138557 615.3137835 615.3137268 615.3136822 615.313647 615.3136194 615.3135976 615.3135805 615.313567 615.3135564 615.3135481 615.3135415 615.3135363 615.3135323 615.3135291 615.3135266 615.3135246 615.313523 615.3135218 615.3135208 615.3135201 615.3135195 615.313519 615.3135186 615.3135183 615.3135181 615.3135179 615.3135178 615.3135177 615.3135176 615.3135175 615.3135175 615.3135174 615.3135174
1 31.19978194 31.1997845 31.19978763 31.19979145 31.19979613 31.19980186 31.19980886 31.19981742 31.19982789 31.19984069 31.19985635 31.1998755 31.19989891 31.19992755 31.19996257 31.20000539 31.20005776 31.2001218 31.20020012 31.2002959 31.20041303 31.20055626 31.20073143 31.20094563 31.20120759 31.20152795 31.20191971 31.2023988 31.20298468 31.20370116 31.20457736 31.20564886 31.20695922 31.20856166 31.21052131 31.21291778 31.21584844 31.21943238 31.22381522 31.22917503 31.23572959 31.24374523 31.25354763 31.26553509 31.28019466 31.29812199 31.3200455 31.34685598 31.37964276 31.41973804 31.46877095 31.52873376 31.60206287 31.69173774 31.80140201 31.93551151 32.09951531 32.30007715 32.54534616 32.84528801 33.21208981 33.66065527 34.20921031 34.88004358 35.70041209 36.70364867 37.9305164 39.43086482 41.26565542 39.43086482 37.9305164 36.70364867 35.70041209 34.88004358 34.20921031 33.66065527 33.21208981 32.84528801 32.54534616 32.30007715 32.09951531 31.93551151 31.80140201 31.69173774 31.60206287 31.52873376 31.46877095 31.41973804 31.37964276 31.34685598 31.3200455 31.29812199 31.28019466 31.26553509 31.25354763 31.24374523 31.23572959 31.22917503 31.22381522 31.21943238
0 40566.07797 40549.67417 40529.63274 40505.14703 40475.23148 40438.682 40394.02749 40339.47061 40272.81547 40191.3792 40091.88403 39970.32529 39821.81027 39640.36128 39418.67505 39147.82876 38816.92092 38412.63256 37918.69118 37315.21576 36577.91656 35677.11749 34576.56159 33231.95177 31589.16782 29582.08808 27129.92811 29582.08808 31589.16782 33231.95177 34576.56159 35677.11749 36577.91656 37315.21576 37918.69118 38412.63256 38816.92092 39147.82876 39418.67505 39640.36128 39821.81027 39970.32529 40091.88403 40191.3792 40272.81547 40339.47061 40394.02749 40438.682 40475.23148 40505.14703 40529.63274 40549.67417 40566.07797 40579.50439 40590.49385 40599.48865 40606.85086 40612.87678 40617.80897 40621.84593 40625.15017 40627.85467 40630.06829 40631.88012 40633.3631 40634.57691 40635.5704 40636.38357 40637.04915 40637.59392 40638.03981 40638.40477 40638.70349 40638.94799 40639.14811 40639.31191 40639.44598 40639.55571 40639.64553 40639.71904 40639.77921 40639.82846 40639.86877 40639.90177 40639.92877 40639.95087 40639.96897 40639.98377 40639.9959 40640.00582 40640.01394 40640.02058 40640.02602 40640.03047 40640.03412 40640.0371 40640.03954 40640.04154 40640.04318 40640.04451
1 6.929489723 6.92951227 6.929539584 6.929572673 6.929612757 6.929661316 6.929720141 6.929791403 6.92987773 6.929982308 6.930108996 6.930262468 6.930448386 6.93067361 6.930946451 6.931276974 6.931677375 6.932162428 6.932750028 6.933461858 6.934324179 6.935368809 6.936634291 6.938167316 6.940024449 6.942274209 6.944999605 6.948301194 6.952300793 6.957145973 6.963015503 6.970125947 6.978739654 6.989174441 7.001815311 7.017128667 7.035679517 7.058152319 7.085376238 7.118355737 7.15830764 7.206706028 7.265336624 7.336362684 7.422404813 7.526637651 7.65290701 7.805871773 7.991175781 8.215656079 8.487595175 8.81702663 9.21610527 8.81702663 8.487595175 8.215656079 7.991175781 7.805871773 7.65290701 7.526637651 7.422404813 7.336362684 7.265336624 7.206706028 7.15830764 7.118355737 7.085376238 7.058152319 7.035679517 7.017128667 7.001815311 6.989174441 6.978739654 6.970125947 6.963015503 6.957145973 6.952300793 6.948301194 6.944999605 6.942274209 6.940024449 6.938167316 6.936634291 6.935368809 6.934324179 6.933461858 6.932750028 6.932162428 6.931677375 6.931276974 6.930946451 6.93067361 6.930448386 6.930262468 6.930108996 6.929982308 6.92987773 6.929791403 6.929720141 6.929661316
0 734.3432552 725.1297732 713.966154 700.4396293 684.0500634 664.1914614 640.1295629 610.9746929 575.6488665 532.8459316 480.9832738 418.143301 480.9832738 532.8459316 575.6488665 610.9746929 640.1295629 664.1914614 684.0500634 700.4396293 713.966154 725.1297732 734.3432552 741.9472633 748.2229515 753.4023596 757.6769934 761.204905 764.1165369 766.5195451 768.5027795 770.1395689 771.4904328 772.6053186 773.5254485 774.2848439 774.9115829 775.4288389 775.855737 776.2080617 776.4988399 776.738823 776.9368842 777.1003467 777.2352544 777.3465956 777.4384869 777.5143261 777.5769171 777.6285743 777.6712076 777.7063935 777.7354329 777.7593995 777.7791794 777.795504 777.808977 777.8200964 777.8292734 777.8368472 777.8430981 777.848257 777.8525147 777.8560286 777.8589287 777.8613222 777.8632976 777.8649279 777.8662734 777.8673838 777.8683003 777.8690567 777.869681 777.8701962 777.8706214 777.8709723 777.8712619 777.871501 777.8716982 777.8718611 777.8719954 777.8721063 777.8721979 777.8722734 777.8723357 777.8723872 777.8724297 777.8724647 777.8724936 777.8725175 777.8725372 777.8725535 777.8725669 777.872578 777.8725871 777.8725946 777.8726009 777.872606 777.8726103 777.8726138
1 87.07806375 87.07806954 87.07807639 87.07808449 87.07809408 87.07810542 87.07811885 87.07813473 87.07815352 87.07817575 87.07820206 87.07823319 87.07827002 87.0783136 87.07836516 87.07842616 87.07849835 87.07858375 87.07868481 87.07880437 87.07894584 87.07911323 87.07931129 87.07954563 87.07982289 87.08015096 87.08053912 87.0809984 87.08154182 87.08218479 87.08294555 87.08384568 87.08491072 87.08617087 87.08766189 87.08942606 87.09151342 87.09398319 87.09690541 87.100363 87.104454 87.10929449 87.11502175 87.12179824 87.12981618 87.13930301 87.15052783 87.16380904 87.17952336 87.19811654 87.220116 87.24614575 87.27694415 87.31338482 87.35650142 87.40751698 87.46787858 87.53929843 87.62380238 87.72378746 87.84208981 87.98206513 88.14768393 88.34364408 88.57550412 88.84984092 89.17443619 89.55849731 90.01291841 90.55058942 91.18676175 91.9394808 92.83009796 93.88387613 95.13070641 96.60595594 98.35147111 100.4167646 102.8604197 105.7517523 109.1727769 113.2205331 109.1727769 105.7517523 102.8604197 100.4167646 98.35147111 96.60595594 95.13070641 93.88387613 92.83009796 91.9394808 91.18676175 90.55058942 90.01291841 89.55849731 89.17443619 88.84984092 88.57550412 88.34364408
0 22.26762964 22.26762771 22.26762538 22.26762254 22.2676191 22.26761494 22.26760988 22.26760376 22.26759633 22.26758733 22.26757641 22.26756317 22.26754712 22.26752766 22.26750407 22.26747546 22.26744077 22.26739872 22.26734774 22.26728592 22.26721097 22.2671201 22.26700992 22.26687633 22.26671437 22.266518 22.2662799 22.26599123 22.26564123 22.26521688 22.26470238 22.26407857 22.26332223 22.26240522 22.2612934 22.25994538 22.25831097 22.25632935 22.25392674 22.25101372 22.24748184 22.24319963 22.2380077 22.23171277 22.22408052 22.21482685 22.20360729 22.19000421 22.17351124 22.15351443 22.12926943 22.09987372 22.06423307 22.02102079 21.96862833 21.90510541 21.82808743 21.73470746 21.62148948 21.48421904 21.31778634 21.11599604 20.87133662 20.57470081 20.21504654 19.77898594 19.25028693 18.60926907 17.83207089 18.60926907 19.25028693 19.77898594 20.21504654 20.57470081 20.87133662 21.11599604 21.31778634 21.48421904 21.62148948 21.73470746 21.82808743 21.90510541 21.96862833 22.02102079 22.06423307 22.09987372 22.12926943 22.15351443 22.17351124 22.19000421 22.20360729 22.21482685 22.22408052 22.23171277 22.2380077 22.24319963 22.24748184 22.25101372 22.25392674 22.25632935
0 84229.5356 84192.51468 84148.10426 84094.82938 84030.92065 83954.25552 83862.28778 83751.96298 83619.61698 83460.85427 83270.40201 83041.93484 82767.86486 82439.08961 82044.68973 81571.56631 81004.0059 80323.15854 79506.41179 78526.63968 77351.3018 75941.36258 74249.9948 72221.02441 69787.06479 66867.27875 63364.69372 66867.27875 69787.06479 72221.02441 74249.9948 75941.36258 77351.3018 78526.63968 79506.41179 80323.15854 81004.0059 81571.56631 82044.68973 82439.08961 82767.86486 83041.93484 83270.40201 83460.85427 83619.61698 83751.96298 83862.28778 83954.25552 84030.92065 84094.82938 84148.10426 84192.51468 84229.5356 84260.39657 84286.12255 84307.56796 84325.44503 84340.34753 84352.77038 84363.12618 84371.75886 84378.95515 84384.95403 84389.95476 84394.12341 84397.59843 84400.49524 84402.91005 84404.92305 84406.60111 84407.99995 84409.16604 84410.1381 84410.94842 84411.62391 84412.18701 84412.65641 84413.0477 84413.37389 84413.6458 84413.87247 84414.06143 84414.21894 84414.35025 84414.4597 84414.55095 84414.62701 84414.69041 84414.74327 84414.78733 84414.82406 84414.85468 84414.8802 84414.90148 84414.91921 84414.934 84414.94633 84414.9566 84414.96516 84414.9723
1 1.188035544 1.188036177 1.18803695 1.188037891 1.188039037 1.188040435 1.188042139 1.188044215 1.188046745 1.188049828 1.188053586 1.188058166 1.188063748 1.18807055 1.188078841 1.188088945 1.188101259 1.188116267 1.188134557 1.188156848 1.188184015 1.188217124 1.188257475 1.188306653 1.188366587 1.18843963 1.188528651 1.188637143 1.188769367 1.188930512 1.189126905 1.189366255 1.18965796 1.19001347 1.190446741 1.190974784 1.191618328 1.192402635 1.193358497 1.194523438 1.19594319 1.197673489 1.199782262 1.202352295 1.205484479 1.209301775 1.213954042 1.219623915 1.226533978 1.234955501 1.245219093 1.257727673 1.272972297 1.291551429 1.314194435 1.341790221 1.375422125 1.416410447 1.46636428 1.527244681 1.46636428 1.416410447 1.375422125 1.341790221 1.314194435 1.291551429 1.272972297 1.257727673 1.245219093 1.234955501 1.226533978 1.219623915 1.213954042 1.209301775 1.205484479 1.202352295 1.199782262 1.197673489 1.19594319 1.194523438 1.193358497 1.192402635 1.191618328 1.190974784 1.190446741 1.19001347 1.18965796 1.189366255 1.189126905 1.188930512 1.188769367 1.188637143 1.188528651 1.18843963 1.188366587 1.188306653 1.188257475 1.188217124 1.188184015 1.188156848
0 821.0943469 821.0586893 821.0163739 820.9661576 820.9065654 820.8358466 820.7519236 820.6523312 820.5341436 820.3938889 820.2274469 820.029928 819.7955298 819.5173666 819.1872667 818.795533 818.3306577 817.7789842 817.1243063 816.3473918 815.4254175 814.3312989 813.0328946 811.4920616 809.6635357 807.4936008 804.9185115 801.8626205 798.2361559 793.9325844 788.8254816 782.7648181 775.5725518 767.0373984 756.9086237 744.8886785 730.6244572 713.6969251 693.6088084 669.7699858 641.4801531 607.9082503 641.4801531 669.7699858 693.6088084 713.6969251 730.6244572 744.8886785 756.9086237 767.0373984 775.5725518 782.7648181 788.8254816 793.9325844 798.2361559 801.8626205 804.9185115 807.4936008 809.6635357 811.4920616 813.0328946 814.3312989 815.4254175 816.3473918 817.1243063 817.7789842 818.3306577 818.795533 819.1872667 819.5173666 819.7955298 820.029928 820.2274469 820.3938889 820.5341436 820.6523312 820.7519236 820.8358466 820.9065654 820.9661576 821.0163739 821.0586893 821.0943469 821.1243943 821.1497142 821.1710504 821.1890296 821.20418 821.2169467 821.2277048 821.2367702 821.2444093 821.2508465 821.2562709 821.2608419 821.2646936 821.2679394 821.2706744 821.2729792 821.2749213
1 37644.03257 37644.03261 37644.03266 37644.03272 37644.03279 37644.03289 37644.03302 37644.03319 37644.03341 37644.03369 37644.03405 37644.03451 37644.03512 37644.0359 37644.03691 37644.03821 37644.03989 37644.04207 37644.04488 37644.04852 37644.05322 37644.05929 37644.06713 37644.07727 37644.09038 37644.10731 37644.1292 37644.15749 37644.19404 37644.24129 37644.30234 37644.38125 37644.48323 37644.61502 37644.78533 37645.00545 37645.28991 37645.65755 37646.13266 37646.74668 37647.54021 37648.56574 37649.89109 37651.60393 37653.81752 37656.67829 37660.37543 37665.15346 37671.3284 37679.30865 37689.62201 37702.95057 37720.17588 37742.43718 37771.2068 37808.3875 37856.43836 37918.53738 37998.79167 38102.50911 38236.54939 38409.7777 38633.65105 38922.97605 39296.88813 39780.11718 40404.62312 41211.70968 42254.75615 43602.74779 45344.8384 47596.2468 50505.87718 47596.2468 45344.8384 43602.74779 42254.75615 41211.70968 40404.62312 39780.11718 39296.88813 38922.97605 38633.65105 38409.7777 38236.54939 38102.50911 37998.79167 37918.53738 37856.43836 37808.3875 37771.2068 37742.43718 37720.17588 37702.95057 37689.62201 37679.30865 37671.3284 37665.15346 37660.37543 37656.67829
0 75062.51843 75062.51794 75062.51733 75062.51656 75062.5156 75062.51439 75062.51287 75062.51097 75062.50858 75062.50559 75062.50183 75062.49712 75062.49121 75062.48379 75062.47448 75062.46281 75062.44816 75062.42978 75062.40673 75062.37781 75062.34152 75062.296 75062.23889 75062.16725 75062.07736 75061.9646 75061.82313 75061.64565 75061.42298 75061.14364 75060.79319 75060.35353 75059.80195 75059.10996 75058.24181 75057.15268 75055.78629 75054.07209 75051.92152 75049.2235 75045.83868 75041.59223 75036.26481 75029.58125 75021.19634 75010.67698 74997.47983 74980.92325 74960.15205 74934.09339 74901.40127 74860.38713 74808.9325 74744.37968 74663.39442 74561.79372 74434.32975 74274.41881 74073.80126 73822.1149 73506.35976 73110.22663 72613.25463 71989.77444 71207.58237 70226.27705 68995.17261 67450.68067 65513.02595 67450.68067 68995.17261 70226.27705 71207.58237 71989.77444 72613.25463 73110.22663 73506.35976 73822.1149 74073.80126 74274.41881 74434.32975 74561.79372 74663.39442 74744.37968 74808.9325 74860.38713 74901.40127 74934.09339 74960.15205 74980.92325 74997.47983 75010.67698 75021.19634 75029.58125 75036.26481 75041.59223 75045.83868 75049.2235 75051.92152 75054.07209
1 2235.094398 2235.101677 2235.110225 2235.120263 2235.132051 2235.145894 2235.162149 2235.181238 2235.203655 2235.229978 2235.260891 2235.297191 2235.33982 2235.389878 2235.448663 2235.517694 2235.598758 2235.693953 2235.80574 2235.937014 2236.091169 2236.272196 2236.484777 2236.734414 2237.027564 2237.371814 2237.776069 2238.250791 2238.808261 2239.462904 2240.231657 2241.134413 2242.194527 2243.43943 2244.901332 2246.618058 2248.634027 2251.001399 2253.781429 2257.046045 2260.879716 2265.381635 2270.668283 2276.876448 2284.166757 2292.727841 2302.781207 2314.586976 2328.450608 2344.730811 2363.848816 2386.299282 2412.663088 2443.62237 2479.978166 2522.671142 2572.805931 2631.679716 2700.815793 2782.002981 2877.34191 2989.29937 3120.772137 3275.161927 3120.772137 2989.29937 2877.34191 2782.002981 2700.815793 2631.679716 2572.805931 2522.671142 2479.978166 2443.62237 2412.663088 2386.299282 2363.848816 2344.730811 2328.450608 2314.586976 2302.781207 2292.727841 2284.166757 2276.876448 2270.668283 2265.381635 2260.879716 2257.046045 2253.781429 2251.001399 2248.634027 2246.618058 2244.901332 2243.43943 2242.194527 2241.134413 2240.231657 2239.462904 2238.808261 2238.250791
1 29.73201106 29.73337181 29.73497149 29.73685206 29.73906285 29.74166184 29.74471719 29.74830904 29.75253159 29.75749559 29.76333124 29.77019158 29.77825656 29.78773768 29.79888363 29.81198672 29.82739062 29.84549934 29.86678783 29.89181442 29.9212355 29.95582272 29.99648321 30.04428339 30.10047695 30.1665377 30.24419825 30.33549545 30.44282378 30.56899822 30.71732799 30.89170342 31.09669795 31.33768806 31.62099434 31.95404719 32.34558178 32.80586706 33.3469752 33.98309809 34.73091967 35.61005344 36.64355687 37.85853621 39.28685733 40.96598155 39.28685733 37.85853621 36.64355687 35.61005344 34.73091967 33.98309809 33.3469752 32.80586706 32.34558178 31.95404719 31.62099434 31.33768806 31.09669795 30.89170342 30.71732799 30.56899822 30.44282378 30.33549545 30.24419825 30.1665377 30.10047695 30.04428339 29.99648321 29.95582272 29.9212355 29.89181442 29.86678783 29.84549934 29.82739062 29.81198672 29.79888363 29.78773768 29.77825656 29.77019158 29.76333124 29.75749559 29.75253159 29.74830904 29.74471719 29.74166184 29.73906285 29.73685206 29.73497149 29.73337181 29.73201106 29.73085357 29.72986896 29.72903142 29.72831898 29.72771295 29.72719745 29.72675894 29.72638593 29.72606863
1 43.2391214 43.23915676 43.23920257 43.23926193 43.23933884 43.23943848 43.23956757 43.23973483 43.23995154 43.2402323 43.24059606 43.24106736 43.24167798 43.24246911 43.24349411 43.24482213 43.24654272 43.24877195 43.25166018 43.25540222 43.26025046 43.26653194 43.27467032 43.28521455 43.29887583 43.31657561 43.33950776 43.36921903 43.40771347 43.45758751 43.52220517 43.60592491 43.71439364 43.85492755 44.03700569 44.27290922 44.57854985 44.97454304 45.48759856 46.15232202 47.01354904 48.12936942 49.57504528 48.12936942 47.01354904 46.15232202 45.48759856 44.97454304 44.57854985 44.27290922 44.03700569 43.85492755 43.71439364 43.60592491 43.52220517 43.45758751 43.40771347 43.36921903 43.33950776 43.31657561 43.29887583 43.28521455 43.27467032 43.26653194 43.26025046 43.25540222 43.25166018 43.24877195 43.24654272 43.24482213 43.24349411 43.24246911 43.24167798 43.24106736 43.24059606 43.2402323 43.23995154 43.23973483 43.23956757 43.23943848 43.23933884 43.23926193 43.23920257 43.23915676 43.2391214 43.2390941 43.23907304 43.23905678 43.23904423 43.23903454 43.23902707 43.2390213 43.23901684 43.23901341 43.23901075 43.23900871 43.23900713 43.23900591 43.23900496 43.23900424
0 58649.60396 58649.60392 58649.60386 58649.60379 58649.6037 58649.60359 58649.60345 58649.60328 58649.60306 58649.60279 58649.60245 58649.60203 58649.6015 58649.60083 58649.6 58649.59896 58649.59766 58649.59603 58649.59399 58649.59144 58649.58825 58649.58425 58649.57925 58649.57299 58649.56516 58649.55537 58649.5431 58649.52776 58649.50856 58649.48453 58649.45446 58649.41683 58649.36974 58649.31081 58649.23706 58649.14478 58649.02929 58648.88478 58648.70393 58648.47761 58648.1944 58647.83999 58647.39649 58646.84148 58646.14694 58645.2778 58644.19016 58642.82908 58641.12583 58638.99437 58636.32707 58632.9892 58628.8122 58623.58509 58617.04388 58608.85821 58598.61466 58585.79587 58569.75443 58549.68016 58524.55921 58493.12283 58453.78332 58404.55384 58342.94803 58265.85448 58169.37955 58048.65077 57897.5707 57708.50899 57471.91704 57175.84571 56805.34186 56341.6931 55761.48272 55035.40707 54126.79552 52989.75842 51566.86943 49786.2652 47558.01589 44769.58321 47558.01589 49786.2652 51566.86943 52989.75842 54126.79552 55035.40707 55761.48272 56341.6931 56805.34186 57175.84571 57471.91704 57708.50899 57897.5707 58048.65077 58169.37955 58265.85448 58342.94803 58404.55384
0 1935.203912 1935.168169 1935.125824 1935.075655 1935.016218 1934.9458 1934.862373 1934.763532 1934.64643 1934.507695 1934.343328 1934.148594 1933.917885 1933.644551 1933.320721 1932.937063 1932.482524 1931.944011 1931.306009 1930.550137 1929.654619 1928.593656 1927.336682 1925.847484 1924.08316 1921.99288 1919.516426 1916.582451 1913.10643 1908.988221 1904.109181 1898.328748 1891.480391 1883.366813 1873.754267 1862.365822 1848.873383 1832.888243 1813.94988 1791.51269 1764.930272 1733.436805 1696.12498 1651.919869 1599.547948 1537.500416 1463.989723 1376.898071 1273.716405 1376.898071 1463.989723 1537.500416 1599.547948 1651.919869 1696.12498 1733.436805 1764.930272 1791.51269 1813.94988 1832.888243 1848.873383 1862.365822 1873.754267 1883.366813 1891.480391 1898.328748 1904.109181 1908.988221 1913.10643 1916.582451 1919.516426 1921.99288 1924.08316 1925.847484 1927.336682 1928.593656 1929.654619 1930.550137 1931.306009 1931.944011 1932.482524 1932.937063 1933.320721 1933.644551 1933.917885 1934.148594 1934.343328 1934.507695 1934.64643 1934.763532 1934.862373 1934.9458 1935.016218 1935.075655 1935.125824 1935.168169 1935.203912 1935.23408 1935.259544 1935.281037
0 480.2615871 480.2615447 480.261492 480.2614265 480.2613451 480.2612439 480.261118 480.2609615 480.2607669 480.2605251 480.2602243 480.2598505 480.2593857 480.2588078 480.2580894 480.2571962 480.2560858 480.2547052 480.2529889 480.250855 480.2482022 480.244904 480.2408035 480.2357056 480.2293677 480.2214882 480.2116919 480.1995128 480.1843712 480.1655465 480.1421428 480.1130463 480.0768722 480.0318989 479.9759861 479.9064729 479.8200509 479.7126073 479.5790287 479.4129577 479.2064909 478.9498022 478.6306754 478.2339228 477.7406623 477.1274189 476.3650075 475.4171436 474.2387171 472.7736449 470.952202 468.6877032 465.8723775 462.3722394 458.0207121 452.6106998 445.8847319 437.5227096 427.1266715 414.2018546 398.1331474 378.155816 353.3191092 322.4410108 353.3191092 378.155816 398.1331474 414.2018546 427.1266715 437.5227096 445.8847319 452.6106998 458.0207121 462.3722394 465.8723775 468.6877032 470.952202 472.7736449 474.2387171 475.4171436 476.3650075 477.1274189 477.7406623 478.2339228 478.6306754 478.9498022 479.2064909 479.4129577 479.5790287 479.7126073 479.8200509 479.9064729 479.9759861 480.0318989 480.0768722 480.1130463 480.1421428 480.1655465 480.1843712 480.1995128
1 17448.57947 17448.58857 17448.60023 17448.61517 17448.63431 17448.65884 17448.69026 17448.73053 17448.78212 17448.84823 17448.93293 17449.04147 17449.18053 17449.35871 17449.58703 17449.87956 17450.2544 17450.73468 17451.35007 17452.13858 17453.14891 17454.44347 17456.1022 17458.22756 17460.95081 17464.44016 17468.91111 17474.63981 17481.98009 17491.38529 17503.43633 17518.87751 17538.66253 17564.01339 17596.49583 17638.11609 17691.44477 17759.77563 17847.32902 17959.51252 18103.25499 18287.43442 18523.42638 18825.80653 19213.25088 19709.68932 20345.78356 21160.82094 22205.14093 23543.24428 25257.77678 23543.24428 22205.14093 21160.82094 20345.78356 19709.68932 19213.25088 18825.80653 18523.42638 18287.43442 18103.25499 17959.51252 17847.32902 17759.77563 17691.44477 17638.11609 17596.49583 17564.01339 17538.66253 17518.87751 17503.43633 17491.38529 17481.98009 17474.63981 17468.91111 17464.44016 17460.95081 17458.22756 17456.1022 17454.44347 17453.14891 17452.13858 17451.35007 17450.73468 17450.2544 17449.87956 17449.58703 17449.35871 17449.18053 17449.04147 17448.93293 17448.84823 17448.78212 17448.73053 17448.69026 17448.65884 17448.63431 17448.61517 17448.60023 17448.58857
0 7687.561274 7687.561249 7687.561217 7687.561179 7687.561133 7687.561077 7687.561009 7687.560927 7687.560827 7687.560706 7687.560559 7687.560382 7687.560167 7687.559906 7687.55959 7687.559206 7687.558742 7687.558179 7687.557497 7687.55667 7687.555668 7687.554453 7687.552981 7687.551196 7687.549033 7687.546412 7687.543235 7687.539384 7687.534717 7687.52906 7687.522204 7687.513894 7687.503822 7687.491615 7687.476819 7687.458887 7687.437153 7687.41081 7687.378882 7687.340185 7687.293282 7687.236436 7687.167537 7687.084029 7686.982816 7686.860143 7686.711461 7686.531255 7686.312841 7686.048118 7685.727268 7685.33839 7684.867061 7684.295799 7683.603417 7682.764233 7681.747123 7680.514362 7679.020226 7677.2093 7675.014414 7672.354162 7669.129875 7665.221964 7660.485486 7654.744763 7647.786874 7639.353751 7629.132609 7616.744348 7601.729488 7583.531128 7561.474294 7534.740897 7502.3394 7463.068031 7415.47022 7357.780567 7287.859366 7203.113246 7100.398979 6975.9069 6825.019606 6642.1407 6420.487215 6151.83804 5826.228995 5431.583266 4953.26347 5431.583266 5826.228995 6151.83804 6420.487215 6642.1407 6825.019606 6975.9069 7100.398979 7203.113246 7287.859366 7357.780567
1 1429.768806 1431.093264 1432.76075 1434.860108 1437.50319 1440.830819 1445.020289 1450.294813 1456.935416 1465.295905 1475.821725 1489.073686 1505.757846 1526.763131 1553.208692 1586.503537 1628.4216 1681.196257 1747.639318 1681.196257 1628.4216 1586.503537 1553.208692 1526.763131 1505.757846 1489.073686 1475.821725 1465.295905 1456.935416 1450.294813 1445.020289 1440.830819 1437.50319 1434.860108 1432.76075 1431.093264 1429.768806 1428.716811 1427.881228 1427.217538 1426.69038 1426.271666 1425.939089 1425.674928 1425.465109 1425.298453 1425.166081 1425.060941 1424.977429 1424.911097 1424.85841 1424.816562 1424.783323 1424.756922 1424.735952 1424.719295 1424.706065 1424.695557 1424.687211 1424.680581 1424.675316 1424.671133 1424.667811 1424.665172 1424.663076 1424.661412 1424.66009 1424.659039 1424.658205 1424.657543 1424.657016 1424.656598 1424.656266 1424.656002 1424.655793 1424.655627 1424.655494 1424.65539 1424.655306 1424.65524 1424.655187 1424.655146 1424.655112 1424.655086 1424.655065 1424.655048 1424.655035 1424.655025 1424.655016 1424.65501 1424.655005 1424.655 1424.654997 1424.654994 1424.654992 1424.654991 1424.654989 1424.654988 1424.654987 1424.654987
1 2.79763394 2.797640486 2.797648249 2.797657453 2.797668368 2.797681312 2.79769666 2.797714861 2.797736444 2.797762038 2.797792387 2.797828376 2.797871053 2.79792166 2.797981671 2.798052833 2.79813722 2.798237287 2.798355949 2.798496661 2.798663522 2.798861388 2.799096024 2.79937426 2.799704199 2.800095449 2.800559402 2.801109569 2.80176197 2.802535604 2.803452996 2.804540863 2.805830881 2.807360616 2.809174612 2.811325693 2.813876496 2.816901299 2.820488184 2.824741599 2.8297854 2.835766461 2.842858947 2.851269387 2.86124269 2.873069272 2.887093518 2.903723807 2.923444403 2.946829561 2.974560243 3.007443954 3.04643825 3.092678625 3.147511574 3.212533805 3.28963873 3.381071607 3.489494913 3.618065879 3.770528424 3.618065879 3.489494913 3.381071607 3.28963873 3.212533805 3.147511574 3.092678625 3.04643825 3.007443954 2.974560243 2.946829561 2.923444403 2.903723807 2.887093518 2.873069272 2.86124269 2.851269387 2.842858947 2.835766461 2.8297854 2.824741599 2.820488184 2.816901299 2.813876496 2.811325693 2.809174612 2.807360616 2.805830881 2.804540863 2.803452996 2.802535604 2.80176197 2.801109569 2.800559402 2.800095449 2.799704199 2.79937426 2.799096024 2.798861388
0 2021.137305 2021.137302 2021.137298 2021.137293 2021.137287 2021.13728 2021.137272 2021.137261 2021.137248 2021.137233 2021.137214 2021.137192 2021.137164 2021.13713 2021.13709 2021.13704 2021.13698 2021.136906 2021.136817 2021.136709 2021.136578 2021.136418 2021.136223 2021.135987 2021.1357 2021.135351 2021.134927 2021.134412 2021.133786 2021.133025 2021.1321 2021.130976 2021.129609 2021.127949 2021.125931 2021.123478 2021.120497 2021.116874 2021.112471 2021.10712 2021.100616 2021.092712 2021.083106 2021.071431 2021.057241 2021.039997 2021.019038 2020.993566 2020.962608 2020.924984 2020.879257 2020.823683 2020.756141 2020.674054 2020.574289 2020.45304 2020.30568 2020.126586 2019.908924 2019.644388 2019.322883 2018.932143 2018.457257 2017.880103 2017.178659 2016.326159 2015.290072 2014.030863 2012.500483 2010.640534 2008.380043 2005.632755 2002.293836 1998.235878 1993.304037 1987.310119 1980.025408 1971.171928 1960.411846 1947.334572 1931.441098 1912.124953 1888.649062 1860.117622 1825.441916 1783.298772 1732.080072 1669.831389 1732.080072 1783.298772 1825.441916 1860.117622 1888.649062 1912.124953 1931.441098 1947.334572 1960.411846 1971.171928 1980.025408 1987.310119
1 9.165286825 9.165286843 9.165286865 9.165286892 9.165286926 9.165286969 9.165287022 9.165287089 9.165287173 9.165287278 9.165287409 9.165287573 9.165287778 9.165288034 9.165288356 9.165288757 9.16528926 9.165289889 9.165290676 9.165291661 9.165292893 9.165294434 9.165296363 9.165298776 9.165301795 9.165305572 9.165310298 9.165316212 9.16532361 9.165332868 9.16534445 9.165358942 9.165377073 9.165399759 9.165428144 9.165463658 9.165508092 9.165563688 9.165633248 9.165720281 9.165829174 9.16596542 9.166135887 9.166349173 9.166616033 9.166949923 9.16736768 9.167890369 9.168544349 9.169362596 9.170386372 9.171667301 9.173269977 9.175275215 9.177784131 9.180923241 9.184850837 9.189764974 9.19591345 9.203606311 9.213231476 9.225274304 9.240342069 9.259194579 9.282782491 9.312295252 9.349221073 9.395421979 9.453227701 9.525553152 9.616045423 9.729267682 9.870929282 10.04817366 10.26993856 10.54740671 10.26993856 10.04817366 9.870929282 9.729267682 9.616045423 9.525553152 9.453227701 9.395421979 9.349221073 9.312295252 9.282782491 9.259194579 9.240342069 9.225274304 9.213231476 9.203606311 9.19591345 9.189764974 9.184850837 9.180923241 9.177784131 9.175275215 9.173269977 9.171667301
0 7.412590702 7.412590664 7.412590616 7.412590555 7.412590478 7.41259038 7.412590256 7.412590099 7.412589899 7.412589646 7.412589325 7.412588918 7.412588402 7.412587748 7.412586919 7.412585867 7.412584534 7.412582843 7.4125807 7.412577982 7.412574536 7.412570166 7.412564626 7.412557601 7.412548695 7.412537402 7.412523083 7.412504927 7.412481908 7.41245272 7.412415712 7.412368788 7.412309292 7.412233855 7.412138206 7.41201693 7.411863159 7.411668187 7.411420977 7.41110753 7.4107101 7.410206186 7.409567256 7.408757135 7.407729955 7.406427559 7.404776208 7.402682404 7.4000276 7.396661484 7.392393472 7.386981916 7.380120422 7.371420503 7.360389582 7.346403107 7.328669184 7.306183745 7.277673701 7.241524856 7.195690518 7.137575618 7.063889779 6.970461023 6.851999558 6.701798277 6.511353016 6.269881057 5.963710631 5.575506838 5.083290178 5.575506838 5.963710631 6.269881057 6.511353016 6.701798277 6.851999558 6.970461023 7.063889779 7.137575618 7.195690518 7.241524856 7.277673701 7.306183745 7.328669184 7.346403107 7.360389582 7.371420503 7.380120422 7.386981916 7.392393472 7.396661484 7.4000276 7.402682404 7.404776208 7.406427559 7.407729955 7.408757135 7.409567256 7.410206186
0 8.550828006 8.55081405 8.550796621 8.550774855 8.550747673 8.550713726 8.550671333 8.55061839 8.550552273 8.550469703 8.550366587 8.550237811 8.550076991 8.549876152 8.549625337 8.549312109 8.548920936 8.548432425 8.547822352 8.547060469 8.546108999 8.544920765 8.543436851 8.541583679 8.539269364 8.536379156 8.532769747 8.528262173 8.522632935 8.515602917 8.506823549 8.495859523 8.482167208 8.465067698 8.443713146 8.417044726 8.383740136 8.342148032 8.290206147 8.225339043 8.144330408 8.043163583 7.916822404 7.759042483 7.562000605 7.315926822 7.008620035 6.624843022 6.145566931 5.54702777 4.799548114 5.54702777 6.145566931 6.624843022 7.008620035 7.315926822 7.562000605 7.759042483 7.916822404 8.043163583 8.144330408 8.225339043 8.290206147 8.342148032 8.383740136 8.417044726 8.443713146 8.465067698 8.482167208 8.495859523 8.506823549 8.515602917 8.522632935 8.528262173 8.532769747 8.536379156 8.539269364 8.541583679 8.543436851 8.544920765 8.546108999 8.547060469 8.547822352 8.548432425 8.548920936 8.549312109 8.549625337 8.549876152 8.550076991 8.550237811 8.550366587 8.550469703 8.550552273 8.55061839 8.550671333 8.550713726 8.550747673 8.550774855 8.550796621 8.55081405
1 215.9849808 215.9853024 215.985703 215.9862018 215.986823 215.9875965 215.9885599 215.9897597 215.9912538 215.9931146 215.9954318 215.9983176 216.0019115 216.0063871 216.0119608 216.018902 216.0275463 216.0383115 216.051718 216.0684138 216.0892059 216.1150995 216.1473461 216.1875046 216.2375161 216.299798 216.377361 216.4739543 216.5942471 216.7440541 216.9306168 217.1629531 217.452294 217.8126255 218.2613655 218.8202052 219.5161581 220.3828652 221.4622216 222.8064014 224.48038 226.5650746 229.1612555 232.3944175 236.4208461 241.4351715 247.6797775 255.4565172 265.1413045 277.2022847 292.2224644 277.2022847 265.1413045 255.4565172 247.6797775 241.4351715 236.4208461 232.3944175 229.1612555 226.5650746 224.48038 222.8064014 221.4622216 220.3828652 219.5161581 218.8202052 218.2613655 217.8126255 217.452294 217.1629531 216.9306168 216.7440541 216.5942471 216.4739543 216.377361 216.299798 216.2375161 216.1875046 216.1473461 216.1150995 216.0892059 216.0684138 216.051718 216.0383115 216.0275463 216.018902 216.0119608 216.0063871 216.0019115 215.9983176 215.9954318 215.9931146 215.9912538 215.9897597 215.9885599 215.9875965 215.986823 215.9862018 215.985703 215.9853024
0 730.8241047 723.0106573 713.125263 700.6184889 684.7952053 664.7759501 639.4480478 607.4037671 566.8620785 515.5696645 450.6756794 515.5696645 566.8620785 607.4037671 639.4480478 664.7759501 684.7952053 700.6184889 713.125263 723.0106573 730.8241047 736.9998787 741.8812302 745.7394661 748.7890281 751.1994117 753.1045866 754.610443 755.8006767 756.7414413 757.4850246 758.0727553 758.5372994 758.9044766 759.1946947 759.424084 759.605394 759.748702 759.8619731 759.951503 760.0222677 760.0782003 760.1224096 760.1573528 760.1849721 760.2068024 760.2240571 760.2376953 760.248475 760.2569953 760.2637298 760.2690527 760.27326 760.2765855 760.2792139 760.2812914 760.2829335 760.2842314 760.2852573 760.2860682 760.2867091 760.2872156 760.287616 760.2879325 760.2881826 760.2883803 760.2885366 760.2886601 760.2887578 760.2888349 760.2888959 760.2889441 760.2889822 760.2890124 760.2890362 760.289055 760.2890698 760.2890816 760.2890909 760.2890982 760.289104 760.2891086 760.2891123 760.2891151 760.2891174 760.2891192 760.2891206 760.2891217 760.2891226 760.2891233 760.2891238 760.2891243 760.2891246 760.2891249 760.2891251 760.2891253 760.2891254 760.2891255 760.2891256 760.2891257
0 416.1441884 416.135051 416.1241589 416.1111752 416.0956981 416.0772488 416.0552567 416.0290414 415.9977917 415.9605411 415.9161371 415.8632059 415.8001102 415.7248979 415.6352422 415.5283696 415.4009737 415.2491134 415.0680907 414.8523053 414.5950818 414.2884624 413.9229615 413.4872719 412.9679148 412.3488231 411.6108446 410.7311486 409.6825207 408.43252 406.9424761 405.1662922 403.0490197 400.5251578 397.5166273 393.9303551 389.6553948 384.5594945 378.4850055 371.2440048 362.6124821 352.323409 340.0584786 352.323409 362.6124821 371.2440048 378.4850055 384.5594945 389.6553948 393.9303551 397.5166273 400.5251578 403.0490197 405.1662922 406.9424761 408.43252 409.6825207 410.7311486 411.6108446 412.3488231 412.9679148 413.4872719 413.9229615 414.2884624 414.5950818 414.8523053 415.0680907 415.2491134 415.4009737 415.5283696 415.6352422 415.7248979 415.8001102 415.8632059 415.9161371 415.9605411 415.9977917 416.0290414 416.0552567 416.0772488 416.0956981 416.1111752 416.1241589 416.135051 416.1441884 416.1518538 416.1582843 416.1636789 416.1682044 416.1720009 416.1751857 416.1778575 416.1800989 416.1819791 416.1835565 416.1848798 416.1859899 416.1869211 416.1877024 416.1883577
1 582.5954766 582.5959539 582.5965544 582.5973096 582.5982595 582.5994542 582.6009569 582.6028469 582.6052241 582.6082141 582.6119747 582.6167048 582.6226541 582.6301369 582.6395485 582.6513861 582.6662751 582.6850019 582.7085559 582.7381812 582.775443 582.8223096 582.8812567 582.9553984 583.0486513 583.1659416 583.3134653 583.4990156 583.7323944 584.0259303 584.3951296 584.8594958 585.4435598 586.1781754 587.1021498 588.2642931 589.7259971 591.5644783 593.8768569 596.7852876 600.4434119 605.0444753 610.8315352 618.1103009 627.2652828 638.7801053 653.2630544 671.4792115 694.3908695 723.2083678 759.4540295 805.0425806 759.4540295 723.2083678 694.3908695 671.4792115 653.2630544 638.7801053 627.2652828 618.1103009 610.8315352 605.0444753 600.4434119 596.7852876 593.8768569 591.5644783 589.7259971 588.2642931 587.1021498 586.1781754 585.4435598 584.8594958 584.3951296 584.0259303 583.7323944 583.4990156 583.3134653 583.1659416 583.0486513 582.9553984 582.8812567 582.8223096 582.775443 582.7381812 582.7085559 582.6850019 582.6662751 582.6513861 582.6395485 582.6301369 582.6226541 582.6167048 582.6119747 582.6082141 582.6052241 582.6028469 582.6009569 582.5994542 582.5982595 582.5973096
1 0.912984035 0.915571413 0.918754518 0.922670512 0.92748814 0.933414996 0.940706473 0.949676767 0.960712414 0.974288949 0.990991396 1.011539475 0.990991396 0.974288949 0.960712414 0.949676767 0.940706473 0.933414996 0.92748814 0.922670512 0.918754518 0.915571413 0.912984035 0.910880893 0.90917136 0.907781771 0.906652248 0.905734118 0.904987819 0.904381192 0.903888097 0.903487286 0.903161488 0.902896664 0.902681403 0.902506428 0.9023642 0.902248591 0.902154618 0.902078233 0.902016143 0.901965674 0.90192465 0.901891304 0.901864199 0.901842166 0.901824257 0.9018097 0.901797867 0.901788249 0.90178043 0.901774075 0.90176891 0.901764711 0.901761298 0.901758524 0.901756268 0.901754435 0.901752945 0.901751734 0.90175075 0.90174995 0.901749299 0.90174877 0.901748341 0.901747991 0.901747707 0.901747477 0.901747289 0.901747137 0.901747013 0.901746912 0.90174683 0.901746763 0.901746709 0.901746665 0.901746629 0.9017466 0.901746577 0.901746558 0.901746542 0.901746529 0.901746519 0.901746511 0.901746504 0.901746498 0.901746494 0.90174649 0.901746487 0.901746485 0.901746483 0.901746481 0.90174648 0.901746479 0.901746478 0.901746477 0.901746477 0.901746476 0.901746476 0.901746475
1 81.94222465 81.94416346 81.94653091 81.9494218 81.95295183 81.95726232 81.96252582 81.96895303 81.97680125 81.98638464 81.99808683 82.01237627 82.02982498 82.05113145 82.07714859 82.10891789 82.1477111 82.19508116 82.25292431 82.32355608 82.40980392 82.51512039 82.6437214 82.80075497 82.99250728 83.22665434 83.51256926 83.86169745 84.28801482 84.8085872 85.44425357 86.22046017 87.16827924 88.32565276 89.7389114 91.4646291 93.5718878 96.14504288 99.28709993 96.14504288 93.5718878 91.4646291 89.7389114 88.32565276 87.16827924 86.22046017 85.44425357 84.8085872 84.28801482 83.86169745 83.51256926 83.22665434 82.99250728 82.80075497 82.6437214 82.51512039 82.40980392 82.32355608 82.25292431 82.19508116 82.1477111 82.10891789 82.07714859 82.05113145 82.02982498 82.01237627 81.99808683 81.98638464 81.97680125 81.96895303 81.96252582 81.95726232 81.95295183 81.9494218 81.94653091 81.94416346 81.94222465 81.94063689 81.9393366 81.93827175 81.9373997 81.93668554 81.93610069 81.93562173 81.93522949 81.93490827 81.93464522 81.93442979 81.93425336 81.93410888 81.93399056 81.93389366 81.93381431 81.93374933 81.93369611 81.93365252 81.93361683 81.9335876 81.93356366 81.93354406
1 2.07376194 2.07540541 2.077365392 2.079702842 2.082490456 2.08581493 2.089779656 2.09450794 2.100146833 2.106871706 2.114891706 2.124456259 2.135862827 2.149466158 2.165689321 2.185036865 2.208110505 2.235627843 2.268444679 2.30758163 2.354255873 2.409918995 2.354255873 2.30758163 2.268444679 2.235627843 2.208110505 2.185036865 2.165689321 2.149466158 2.135862827 2.124456259 2.114891706 2.106871706 2.100146833 2.09450794 2.089779656 2.08581493 2.082490456 2.079702842 2.077365392 2.07540541 2.07376194 2.072383869 2.071228339 2.070259412 2.069446955 2.068765699 2.068194457 2.067715463 2.067313821 2.066977038 2.066694642 2.066457849 2.066259296 2.066092806 2.065953202 2.065836142 2.065737986 2.065655681 2.065586667 2.065528798 2.065480274 2.065439586 2.065405468 2.065376861 2.065352873 2.065332758 2.065315892 2.06530175 2.065289891 2.065279948 2.06527161 2.065264618 2.065258756 2.06525384 2.065249719 2.065246262 2.065243364 2.065240934 2.065238896 2.065237188 2.065235755 2.065234554 2.065233547 2.065232702 2.065231994 2.0652314 2.065230902 2.065230484 2.065230134 2.06522984 2.065229594 2.065229388 2.065229215 2.06522907 2.065228948 2.065228846 2.06522876 2.065228689
0 17878.37374 17876.33659 17873.81943 17870.70913 17866.86595 17862.11718 17856.24944 17848.99908 17840.04028 17828.97049 17815.29229 17798.39106 17777.50733 17751.70269 17719.81762 17680.41937 17631.73758 17571.58474 17497.25788 17405.41714 17291.93567 17151.71417 16978.45182 16764.36309 16499.82792 16172.95945 15769.06987 15270.01046 14653.35603 13891.39726 12949.89563 11786.54484 12949.89563 13891.39726 14653.35603 15270.01046 15769.06987 16172.95945 16499.82792 16764.36309 16978.45182 17151.71417 17291.93567 17405.41714 17497.25788 17571.58474 17631.73758 17680.41937 17719.81762 17751.70269 17777.50733 17798.39106 17815.29229 17828.97049 17840.04028 17848.99908 17856.24944 17862.11718 17866.86595 17870.70913 17873.81943 17876.33659 17878.37374 17880.02241 17881.35667 17882.4365 17883.3104 17884.01766 17884.59004 17885.05327 17885.42816 17885.73156 17885.9771 17886.17582 17886.33664 17886.46679 17886.57213 17886.65737 17886.72637 17886.7822 17886.82739 17886.86396 17886.89355 17886.9175 17886.93689 17886.95258 17886.96527 17886.97555 17886.98386 17886.99059 17886.99604 17887.00045 17887.00401 17887.0069 17887.00924 17887.01113 17887.01266 17887.0139 17887.0149 17887.01571
0 2.222195408 2.194712261 2.161514206 2.121412874 2.072972782 2.014459949 1.943779826 1.858402322 1.755271229 1.630694826 1.480213728 1.298441256 1.480213728 1.630694826 1.755271229 1.858402322 1.943779826 2.014459949 2.072972782 2.121412874 2.161514206 2.194712261 2.222195408 2.244947446 2.263782816 2.279375755 2.292284434 2.302970938 2.311817805 2.31914172 2.325204854 2.330224244 2.334379568 2.337819569 2.340667389 2.343024968 2.3449767 2.34659245 2.347930055 2.349037396 2.349954114 2.350713022 2.351341288 2.3518614 2.352291977 2.352648432 2.352943525 2.353187818 2.353390058 2.353557483 2.353696086 2.35381083 2.35390582 2.353984459 2.35404956 2.354103455 2.354148071 2.354185007 2.354215585 2.354240899 2.354261855 2.354279204 2.354293566 2.354305456 2.354315299 2.354323447 2.354330193 2.354335778 2.354340401 2.354344228 2.354347397 2.35435002 2.354352191 2.354353989 2.354355477 2.354356709 2.354357729 2.354358573 2.354359272 2.354359851 2.35436033 2.354360727 2.354361055 2.354361327 2.354361552 2.354361738 2.354361892 2.35436202 2.354362126 2.354362213 2.354362286 2.354362345 2.354362395 2.354362436 2.35436247 2.354362498 2.354362522 2.354362541 2.354362557 2.35436257
1 813.7742979 813.7746389 813.7750541 813.7755599 813.776176 813.7769264 813.7778404 813.7789536 813.7803096 813.7819612 813.7839728 813.7864231 813.7894075 813.7930426 813.7974702 813.802863 813.8094317 813.8174324 813.8271773 813.8390469 813.8535042 813.8711134 813.8925618 813.9186863 813.9505063 813.9892637 814.0364708 814.0939699 814.1640047 814.2493083 814.3532096 814.4797631 814.6339074 814.8216578 815.050341 815.328881 815.6681475 816.0813797 816.5847037 817.1977608 817.9444748 818.8539851 819.961784 821.311102 822.9545942 824.9563956 827.3946237 830.3644269 833.9816976 838.3875948 843.7540524 850.2904888 858.2519793 867.94921 879.7606016 894.1470771 911.6700485 933.0133252 959.0097986 990.6739446 1029.241412 1076.217242 1133.434601 1076.217242 1029.241412 990.6739446 959.0097986 933.0133252 911.6700485 894.1470771 879.7606016 867.94921 858.2519793 850.2904888 843.7540524 838.3875948 833.9816976 830.3644269 827.3946237 824.9563956 822.9545942 821.311102 819.961784 818.8539851 817.9444748 817.1977608 816.5847037 816.0813797 815.6681475 815.328881 815.050341 814.8216578 814.6339074 814.4797631 814.3532096 814.2493083 814.1640047 814.0939699 814.0364708 813.9892637
0 6057.474476 6057.471187 6057.467077 6057.461941 6057.455524 6057.447505 6057.437485 6057.424965 6057.409321 6057.389773 6057.365347 6057.334826 6057.296689 6057.249035 6057.189489 6057.115086 6057.022115 6056.905945 6056.760787 6056.579407 6056.352765 6056.069568 6055.715703 6055.273536 6054.721033 6054.03066 6053.168014 6052.090106 6050.743222 6049.060241 6046.957296 6044.32959 6041.046176 6036.943432 6031.816905 6025.411124 6017.406869 6007.405263 5994.907894 5979.291981 5959.779332 5935.397572 5904.931681 5866.863449 5819.295816 5759.85834 5685.589064 5592.786918 5476.827282 5331.931523 5150.879034 4924.647404 4641.962801 4288.73817 3847.371221 3295.867261 3847.371221 4288.73817 4641.962801 4924.647404 5150.879034 5331.931523 5476.827282 5592.786918 5685.589064 5759.85834 5819.295816 5866.863449 5904.931681 5935.397572 5959.779332 5979.291981 5994.907894 6007.405263 6017.406869 6025.411124 6031.816905 6036.943432 6041.046176 6044.32959 6046.957296 6049.060241 6050.743222 6052.090106 6053.168014 6054.03066 6054.721033 6055.273536 6055.715703 6056.069568 6056.352765 6056.579407 6056.760787 6056.905945 6057.022115 6057.115086 6057.189489 6057.249035 6057.296689 6057.334826
0 18.54987905 18.45940911 18.34434327 18.19799467 18.01185854 17.77511789 17.47401498 17.09105173 16.60397294 15.98447288 15.19655041 14.19441682 15.19655041 15.98447288 16.60397294 17.09105173 17.47401498 17.77511789 18.01185854 18.19799467 18.34434327 18.45940911 18.54987905 18.62101059 18.6769374 18.72090957 18.75548246 18.78266523 18.80403754 18.82084141 18.83405337 18.84444121 18.85260859 18.85903016 18.86407908 18.86804877 18.87116992 18.87362391 18.87555334 18.87707035 18.87826309 18.87920088 18.87993821 18.88051793 18.88097373 18.88133211 18.88161387 18.88183541 18.8820096 18.88214655 18.88225423 18.88233889 18.88240545 18.88245779 18.88249894 18.88253129 18.88255673 18.88257673 18.88259245 18.88260482 18.88261454 18.88262218 18.88262819 18.88263291 18.88263663 18.88263955 18.88264184 18.88264365 18.88264507 18.88264619 18.88264706 18.88264775 18.8826483 18.88264872 18.88264906 18.88264932 18.88264953 18.88264969 18.88264982 18.88264992 18.88265 18.88265006 18.88265011 18.88265015 18.88265018 18.8826502 18.88265022 18.88265024 18.88265025 18.88265026 18.88265027 18.88265027 18.88265028 18.88265028 18.88265028 18.88265028 18.88265029 18.88265029 18.88265029 18.88265029
1 40.64366009 40.64366113 40.64366241 40.64366398 40.64366592 40.6436683 40.64367122 40.64367482 40.64367924 40.64368467 40.64369136 40.64369957 40.64370967 40.64372208 40.64373734 40.6437561 40.64377916 40.64380751 40.64384236 40.64388521 40.64393788 40.64400263 40.64408224 40.6441801 40.64430041 40.64444831 40.64463014 40.64485366 40.64512845 40.64546626 40.64588155 40.64639209 40.64701972 40.6477913 40.64873984 40.64990592 40.65133946 40.65310177 40.65526828 40.65793168 40.66120593 40.66523113 40.67017952 40.67626284 40.68374136 40.6929351 40.70423744 40.71813198 40.73521325 40.75621214 40.78202716 40.81376288 40.85277723 40.90073958 40.95970217 41.0321879 41.12129834 41.23084638 41.36551942 41.53107991 41.73461193 41.98482431 42.29242324 42.67057042 43.13544618 43.70694184 44.40951084 45.27321501 46.33501095 47.64033127 49.24502863 51.21776557 49.24502863 47.64033127 46.33501095 45.27321501 44.40951084 43.70694184 43.13544618 42.67057042 42.29242324 41.98482431 41.73461193 41.53107991 41.36551942 41.23084638 41.12129834 41.0321879 40.95970217 40.90073958 40.85277723 40.81376288 40.78202716 40.75621214 40.73521325 40.71813198 40.70423744 40.6929351 40.68374136 40.67626284
0 4.395564138 4.395564138 4.395564138 4.395564138 4.395564138 4.395564138 4.395564138 4.395564138 4.395564137 4.395564137 4.395564137 4.395564136 4.395564136 4.395564135 4.395564134 4.395564133 4.395564131 4.395564129 4.395564127 4.395564123 4.395564118 4.395564112 4.395564105 4.395564095 4.395564082 4.395564065 4.395564043 4.395564015 4.395563978 4.39556393 4.395563868 4.395563787 4.395563683 4.395563547 4.395563371 4.395563143 4.395562846 4.395562462 4.395561962 4.395561315 4.395560474 4.395559382 4.395557966 4.395556128 4.395553742 4.395550646 4.395546628 4.395541413 4.395534646 4.395525863 4.395514465 4.395499672 4.395480474 4.395455559 4.395423224 4.395381259 4.395326798 4.395256117 4.395164389 4.395045343 4.394890846 4.394690339 4.394430122 4.394092411 4.393654131 4.39308533 4.39234714 4.391389118 4.390145796 4.388532212 4.386438103 4.383720368 4.380193291 4.375615849 4.369675244 4.361965526 4.351959852 4.338974486 4.322122076 4.300251014 4.271866746 4.235029636 4.187222428 4.125178222 4.044657239 3.94015709 3.804536775 3.628528702 3.400105386 3.628528702 3.804536775 3.94015709 4.044657239 4.125178222 4.187222428 4.235029636 4.271866746 4.300251014 4.322122076 4.338974486
1 1153.832115 1155.291728 1157.022921 1159.076225 1161.511574 1164.40005 1167.825966 1171.889317 1176.708708 1182.424809 1189.204465 1197.245565 1206.782815 1218.094596 1231.51108 1247.423876 1266.297454 1288.682707 1266.297454 1247.423876 1231.51108 1218.094596 1206.782815 1197.245565 1189.204465 1182.424809 1176.708708 1171.889317 1167.825966 1164.40005 1161.511574 1159.076225 1157.022921 1155.291728 1153.832115 1152.601477 1151.563896 1150.689084 1149.951508 1149.329639 1148.805325 1148.363263 1147.990549 1147.676305 1147.411357 1147.187973 1146.999632 1146.840837 1146.706953 1146.594071 1146.498898 1146.418656 1146.351001 1146.29396 1146.245867 1146.205318 1146.171131 1146.142306 1146.118004 1146.097514 1146.080238 1146.065672 1146.053392 1146.043038 1146.034308 1146.026947 1146.020742 1146.01551 1146.011098 1146.007379 1146.004243 1146.001599 1145.99937 1145.99749 1145.995906 1145.99457 1145.993443 1145.992494 1145.991693 1145.991018 1145.990448 1145.989969 1145.989564 1145.989223 1145.988935 1145.988693 1145.988488 1145.988316 1145.98817 1145.988048 1145.987945 1145.987857 1145.987784 1145.987722 1145.98767 1145.987626 1145.987589 1145.987557 1145.987531 1145.987509
1 631.8572831 631.857631 631.8580399 631.8585207 631.859086 631.8597505 631.8605317 631.8614501 631.8625297 631.863799 631.8652912 631.8670454 631.8691077 631.8715322 631.8743824 631.8777332 631.8816724 631.8863034 631.8917477 631.8981481 631.9056724 631.9145182 631.9249174 631.9371429 631.9515153 631.9684118 631.9882755 632.0116276 632.0390806 632.0713548 632.1092969 632.1539021 632.2063406 632.2679881 632.3404619 632.4256631 632.5258268 632.6435808 632.7820141 632.9447584 633.1360829 633.3610069 633.6254307 633.9362913 634.3017436 634.7313747 635.2364553 635.8302355 636.5282923 637.348938 638.3137012 639.447891 640.7812612 642.3487908 644.1916016 646.3580371 648.9049305 651.8990958 655.4190805 659.5572263 664.4220914 670.1412982 676.8648817 684.7692254 694.061688 704.9860435 717.8288765 732.9270996 750.6767927 771.5435927 796.0749094 824.9142859 796.0749094 771.5435927 750.6767927 732.9270996 717.8288765 704.9860435 694.061688 684.7692254 676.8648817 670.1412982 664.4220914 659.5572263 655.4190805 651.8990958 648.9049305 646.3580371 644.1916016 642.3487908 640.7812612 639.447891 638.3137012 637.348938 636.5282923 635.8302355 635.2364553 634.7313747 634.3017436 633.9362913
0 22.82219218 22.82141319 22.82049656 22.81941798 22.81814884 22.81665547 22.81489824 22.81283055 22.81039754 22.80753466 22.80416596 22.80020209 22.79553787 22.79004957 22.7835916 22.77599263 22.76705107 22.75652971 22.74414943 22.72958179 22.71244034 22.69227032 22.66853664 22.64060969 22.60774859 22.56908157 22.52358283 22.47004534 22.40704882 22.33292203 22.24569848 22.14306421 22.02229646 21.88019138 21.71297908 21.51622361 21.28470526 21.01228211 20.69172705 20.31453612 19.87070287 19.34845286 18.7339314 18.0108359 18.7339314 19.34845286 19.87070287 20.31453612 20.69172705 21.01228211 21.28470526 21.51622361 21.71297908 21.88019138 22.02229646 22.14306421 22.24569848 22.33292203 22.40704882 22.47004534 22.52358283 22.56908157 22.60774859 22.64060969 22.66853664 22.69227032 22.71244034 22.72958179 22.74414943 22.75652971 22.76705107 22.77599263 22.7835916 22.79004957 22.79553787 22.80020209 22.80416596 22.80753466 22.81039754 22.81283055 22.81489824 22.81665547 22.81814884 22.81941798 22.82049656 22.82141319 22.82219218 22.82285421 22.82341683 22.82389497 22.82430132 22.82464666 22.82494014 22.82518956 22.82540152 22.82558166 22.82573475 22.82586486 22.82597542 22.82606939
0 2590.119516 2590.119368 2590.119194 2590.118989 2590.118746 2590.118459 2590.11812 2590.117719 2590.117245 2590.116685 2590.116024 2590.115242 2590.114319 2590.113227 2590.111937 2590.110413 2590.108612 2590.106484 2590.103968 2590.100996 2590.097484 2590.093334 2590.08843 2590.082634 2590.075786 2590.067693 2590.058129 2590.046829 2590.033474 2590.017694 2589.999045 2589.977009 2589.950969 2589.920197 2589.883834 2589.840864 2589.790086 2589.730082 2589.659176 2589.575386 2589.476372 2589.359367 2589.221102 2589.057716 2588.864642 2588.636487 2588.366876 2588.048279 2587.671792 2587.226899 2586.70117 2586.079917 2585.345784 2584.47826 2583.45311 2582.241691 2580.810161 2579.118525 2577.119523 2574.757306 2571.96588 2568.667257 2564.769283 2560.163055 2554.719886 2548.287706 2540.686812 2531.704854 2521.090893 2508.5484 2493.726964 2476.212506 2455.515711 2431.058354 2402.15715 2368.004663 2327.646745 2279.955883 2223.599699 2157.003723 2078.307407 1985.312147 1875.419856 1745.560383 1875.419856 1985.312147 2078.307407 2157.003723 2223.599699 2279.955883 2327.646745 2368.004663 2402.15715 2431.058354 2455.515711 2476.212506 2493.726964 2508.5484 2521.090893 2531.704854
1 6981.593687 6981.600352 6981.608452 6981.618294 6981.630253 6981.644784 6981.66244 6981.683894 6981.709963 6981.741639 6981.780128 6981.826895 6981.883722 6981.952771 6982.036672 6982.13862 6982.262495 6982.413014 6982.595909 6982.818142 6983.088175 6983.416289 6983.814978 6984.299419 6984.888059 6985.603309 6986.472402 6987.528427 6988.811591 6990.370751 6992.265268 6994.567276 6997.364422 7000.763202 7004.893025 7009.911127 7016.008569 7023.417504 7032.420023 7043.358885 7056.650579 7072.801173 7092.425585 7116.270997 7145.2453 7180.451663 7223.230534 7275.21068 7338.371194 7415.116853 7508.369675 7621.680174 7759.362539 7926.658896 8129.938894 7926.658896 7759.362539 7621.680174 7508.369675 7415.116853 7338.371194 7275.21068 7223.230534 7180.451663 7145.2453 7116.270997 7092.425585 7072.801173 7056.650579 7043.358885 7032.420023 7023.417504 7016.008569 7009.911127 7004.893025 7000.763202 6997.364422 6994.567276 6992.265268 6990.370751 6988.811591 6987.528427 6986.472402 6985.603309 6984.888059 6984.299419 6983.814978 6983.416289 6983.088175 6982.818142 6982.595909 6982.413014 6982.262495 6982.13862 6982.036672 6981.952771 6981.883722 6981.826895 6981.780128 6981.741639
1 64939.10984 64939.24191 64939.40445 64939.60451 64939.85072 64940.15374 64940.52669 64940.9857 64941.55063 64942.24591 64943.10163 64944.15481 64945.45101 64947.04631 64949.00973 64951.42621 64954.40029 64958.06065 64962.56565 64968.11017 64974.9341 64983.33266 64993.6692 65006.39091 65022.04817 65041.31836 65065.03518 65094.22467 65130.14968 65174.36444 65228.7818 65295.75603 65378.18466 65479.63379 65604.49244 65758.16238 65947.29185 66180.06319 66466.5468 66819.13686 67253.08753 67787.17285 68444.49904 69253.50407 70249.18802 71474.6273 72982.83823 74839.07073 77123.63121 79935.35689 83395.8918 87654.94949 83395.8918 79935.35689 77123.63121 74839.07073 72982.83823 71474.6273 70249.18802 69253.50407 68444.49904 67787.17285 67253.08753 66819.13686 66466.5468 66180.06319 65947.29185 65758.16238 65604.49244 65479.63379 65378.18466 65295.75603 65228.7818 65174.36444 65130.14968 65094.22467 65065.03518 65041.31836 65022.04817 65006.39091 64993.6692 64983.33266 64974.9341 64968.11017 64962.56565 64958.06065 64954.40029 64951.42621 64949.00973 64947.04631 64945.45101 64944.15481 64943.10163 64942.24591 64941.55063 64940.9857 64940.52669 64940.15374 64939.85072 64939.60451
0 245.6075574 243.7365256 241.3917652 238.4533325 234.770915 230.1561422 224.3729503 217.1255059 208.0430734 196.6610503 208.0430734 217.1255059 224.3729503 230.1561422 234.770915 238.4533325 241.3917652 243.7365256 245.6075574 247.1005714 248.2919413 249.2426102 250.0012088 250.6065423 251.0895761 251.4750191 251.7825883 252.0280171 252.2238603 252.3801358 252.5048379 252.6043455 252.683749 252.7471099 252.7976696 252.8380144 252.8702081 252.8958974 252.9163965 252.9327541 252.9458068 252.9562224 252.9645336 252.9711657 252.9764578 252.9806808 252.9840505 252.9867394 252.9888851 252.9905973 252.9919635 252.9930537 252.9939237 252.9946179 252.9951718 252.9956138 252.9959665 252.996248 252.9964726 252.9966518 252.9967948 252.9969089 252.997 252.9970726 252.9971306 252.9971769 252.9972138 252.9972433 252.9972668 252.9972855 252.9973005 252.9973124 252.997322 252.9973296 252.9973356 252.9973405 252.9973443 252.9973474 252.9973499 252.9973519 252.9973534 252.9973547 252.9973557 252.9973565 252.9973571 252.9973576 252.997358 252.9973583 252.9973586 252.9973588 252.997359 252.9973591 252.9973592 252.9973593 252.9973593 252.9973594 252.9973594 252.9973595 252.9973595 252.9973595
0 49251.41421 49128.94685 48981.56891 48804.21343 48590.78279 48333.93912 48024.85193 47652.89459 47205.27893 46666.61562 46018.38503 45238.30052 44299.54223 43169.83499 41810.33865 40174.31276 38205.50959 35836.24027 32985.04764 35836.24027 38205.50959 40174.31276 41810.33865 43169.83499 44299.54223 45238.30052 46018.38503 46666.61562 47205.27893 47652.89459 48024.85193 48333.93912 48590.78279 48804.21343 48981.56891 49128.94685 49251.41421 49353.18151 49437.74757 49508.01984 49566.41432 49614.93867 49655.26118 49688.76818 49716.61164 49739.74886 49758.97531 49774.95201 49788.22824 49799.26045 49808.42794 49816.0459 49822.37623 49827.63657 49832.00779 49835.64016 49838.65856 49841.16678 49843.25105 49844.98302 49846.42225 49847.61821 49848.61203 49849.43786 49850.12411 49850.69436 49851.16823 49851.562 49851.88921 49852.16112 49852.38707 49852.57483 49852.73085 49852.8605 49852.96823 49853.05776 49853.13215 49853.19397 49853.24534 49853.28803 49853.3235 49853.35298 49853.37747 49853.39783 49853.41474 49853.42879 49853.44047 49853.45018 49853.45824 49853.46494 49853.47051 49853.47514 49853.47899 49853.48218 49853.48484 49853.48704 49853.48888 49853.4904 49853.49167 49853.49272
0 51405.9617 50813.73081 50113.28851 49284.86259 48305.06809 47146.24721 45775.68856 44154.70378 42237.53541 39970.06531 42237.53541 44154.70378 45775.68856 47146.24721 48305.06809 49284.86259 50113.28851 50813.73081 51405.9617 51906.69876 52330.07689 52688.04728 52990.71478 53246.62315 53462.99619 53645.94174 53800.62401 53931.4094 54041.98974 54135.4865 54214.53894 54281.37856 54337.89212 54385.67489 54426.07569 54460.23497 54489.11698 54513.537 54534.18437 54551.64193 54566.40247 54578.88264 54589.43476 54598.35668 54605.90025 54612.27841 54617.67121 54622.23087 54626.08611 54629.34576 54632.10182 54634.4321 54636.40237 54638.06826 54639.47678 54640.6677 54641.67463 54642.526 54643.24585 54643.85448 54644.36909 54644.8042 54645.17208 54645.48313 54645.74613 54645.9685 54646.15651 54646.31548 54646.44989 54646.56353 54646.65961 54646.74086 54646.80955 54646.86763 54646.91673 54646.95825 54646.99336 54647.02304 54647.04814 54647.06936 54647.0873 54647.10247 54647.11529 54647.12614 54647.13531 54647.14306 54647.14961 54647.15516 54647.15984 54647.1638 54647.16715 54647.16999 54647.17238 54647.17441 54647.17612 54647.17757 54647.17879 54647.17982 54647.1807 54647.18144
1 6.434555379 6.439075533 6.444944304 6.452564063 6.462457229 6.475302088 6.491979298 6.513632266 6.541745544 6.578246609 6.625638014 6.687168965 6.767058093 6.870782683 7.005454207 7.180305892 7.407325762 7.702078549 8.084772825 8.581646532 8.084772825 7.702078549 7.407325762 7.180305892 7.005454207 6.870782683 6.767058093 6.687168965 6.625638014 6.578246609 6.541745544 6.513632266 6.491979298 6.475302088 6.462457229 6.452564063 6.444944304 6.439075533 6.434555379 6.431073938 6.428392517 6.426327274 6.424736616 6.423511484 6.422567882 6.421841115 6.421281357 6.420850228 6.420518171 6.42026242 6.420065438 6.419913723 6.419796871 6.419706871 6.419637552 6.419584163 6.419543042 6.419511371 6.419486978 6.41946819 6.419453719 6.419442574 6.41943399 6.419427378 6.419422286 6.419418364 6.419415343 6.419413017 6.419411225 6.419409844 6.419408781 6.419407963 6.419407332 6.419406846 6.419406472 6.419406184 6.419405962 6.419405791 6.41940566 6.419405558 6.41940548 6.41940542 6.419405374 6.419405338 6.419405311 6.419405289 6.419405273 6.419405261 6.419405251 6.419405243 6.419405238 6.419405233 6.41940523 6.419405227 6.419405225 6.419405224 6.419405222 6.419405222 6.419405221 6.41940522
0 316.4839823 316.4837838 316.4835278 316.4831979 316.4827724 316.4822239 316.4815167 316.480605 316.4794295 316.4779139 316.4759599 316.4734407 316.4701927 316.466005 316.460606 316.4536452 316.4446706 316.4330999 316.418182 316.3989486 316.3741513 316.3421806 316.3009613 316.2478179 316.1793011 316.0909636 315.9770715 315.8302323 315.6409151 315.3968317 315.0821391 314.6764113 314.1533134 313.4788922 312.6093725 311.4883156 310.0429562 308.1794789 305.7769296 302.6793638 298.6857252 293.5367952 286.8983678 278.3395569 286.8983678 293.5367952 298.6857252 302.6793638 305.7769296 308.1794789 310.0429562 311.4883156 312.6093725 313.4788922 314.1533134 314.6764113 315.0821391 315.3968317 315.6409151 315.8302323 315.9770715 316.0909636 316.1793011 316.2478179 316.3009613 316.3421806 316.3741513 316.3989486 316.418182 316.4330999 316.4446706 316.4536452 316.460606 316.466005 316.4701927 316.4734407 316.4759599 316.4779139 316.4794295 316.480605 316.4815167 316.4822239 316.4827724 316.4831979 316.4835278 316.4837838 316.4839823 316.4841363 316.4842557 316.4843483 316.4844202 316.4844759 316.4845191 316.4845526 316.4845786 316.4845988 316.4846144 316.4846266 316.484636 316.4846433
0 67.73551978 67.68882105 67.63297174 67.56617879 67.48629781 67.3907642 67.27651083 67.13986959 66.97645359 66.78101632 66.54728324 66.26775031 65.93344307 65.53362855 65.05547061 64.48361793 63.79971107 62.98179309 62.00360459 60.83374067 59.43464264 57.76139223 55.76026945 53.36702791 50.50483218 53.36702791 55.76026945 57.76139223 59.43464264 60.83374067 62.00360459 62.98179309 63.79971107 64.48361793 65.05547061 65.53362855 65.93344307 66.26775031 66.54728324 66.78101632 66.97645359 67.13986959 67.27651083 67.3907642 67.48629781 67.56617879 67.63297174 67.68882105 67.73551978 67.77456718 67.8072169 67.83451715 67.85734441 67.87643156 67.89239139 67.9057363 67.91689471 67.92622489 67.93402637 67.94054962 67.94600408 67.95056486 67.95437837 67.95756707 67.96023332 67.96246271 67.96432684 67.96588554 67.96718885 67.96827862 67.96918984 67.96995177 67.97058885 67.97112155 67.97156698 67.97193942 67.97225084 67.97251124 67.97272897 67.97291102 67.97306325 67.97319054 67.97329697 67.97338596 67.97346038 67.9735226 67.97357462 67.97361812 67.9736545 67.97368491 67.97371034 67.97373161 67.97374939 67.97376426 67.97377669 67.97378708 67.97379577 67.97380304 67.97380912 67.9738142
0 1592.824917 1592.824848 1592.824765 1592.824668 1592.824554 1592.824419 1592.824259 1592.824071 1592.823849 1592.823588 1592.823279 1592.822915 1592.822485 1592.821978 1592.82138 1592.820674 1592.819842 1592.81886 1592.817701 1592.816334 1592.814722 1592.812819 1592.810574 1592.807926 1592.804802 1592.801116 1592.796767 1592.791637 1592.785585 1592.778444 1592.77002 1592.760081 1592.748356 1592.734522 1592.718202 1592.698948 1592.676232 1592.649433 1592.617817 1592.580516 1592.53651 1592.484593 1592.423342 1592.351081 1592.265829 1592.165251 1592.046592 1591.906601 1591.741444 1591.546597 1591.316721 1591.045521 1590.725566 1590.348093 1589.90276 1589.377369 1588.757528 1588.026258 1587.163525 1586.145697 1584.944894 1583.528219 1581.856867 1579.885053 1577.558762 1574.814271 1571.576398 1567.756447 1563.249778 1557.932937 1551.660279 1544.259975 1535.529306 1525.229111 1513.077232 1498.740791 1481.827064 1461.872729 1438.331171 1410.557508 1377.790929 1339.133848 1293.52732 1239.722032 1176.24408 1239.722032 1293.52732 1339.133848 1377.790929 1410.557508 1438.331171 1461.872729 1481.827064 1498.740791 1513.077232 1525.229111 1535.529306 1544.259975 1551.660279 1557.932937
0 20.01617602 20.0159075 20.0155904 20.01521592 20.01477369 20.01425145 20.01363471 20.01290638 20.01204628 20.01103056 20.00983106 20.00841453 20.0067417 20.00476621 20.00243328 19.99967825 19.99642475 19.99258258 19.98804525 19.98268695 19.97635917 19.96888649 19.96006176 19.94964034 19.93733335 19.92279963 19.90563629 19.88536753 19.8614315 19.83316466 19.79978344 19.76036246 19.71380894 19.65883238 19.59390878 19.51723837 19.4266958 19.31977113 19.19350031 19.04438299 18.8682855 18.66032623 18.41474038 18.12472005 17.78222561 17.37776278 16.90011946 16.33605493 15.66993278 14.88328745 13.95431239 12.85725552 11.56170537 10.03174805 11.56170537 12.85725552 13.95431239 14.88328745 15.66993278 16.33605493 16.90011946 17.37776278 17.78222561 18.12472005 18.41474038 18.66032623 18.8682855 19.04438299 19.19350031 19.31977113 19.4266958 19.51723837 19.59390878 19.65883238 19.71380894 19.76036246 19.79978344 19.83316466 19.8614315 19.88536753 19.90563629 19.92279963 19.93733335 19.94964034 19.96006176 19.96888649 19.97635917 19.98268695 19.98804525 19.99258258 19.99642475 19.99967825 20.00243328 20.00476621 20.0067417 20.00841453 20.00983106 20.01103056 20.01204628 20.01290638
0 0.991490595 0.991486293 0.991481029 0.991474588 0.991466707 0.991457064 0.991445265 0.991430828 0.991413163 0.991391548 0.9913651 0.991332738 0.991293141 0.991244689 0.991185405 0.991112865 0.991024106 0.990915501 0.990782612 0.990620011 0.990421053 0.99017761 0.989879735 0.989515258 0.989069286 0.988523599 0.9878559 0.987038908 0.986039244 0.984816063 0.983319388 0.981488068 0.979247279 0.976505467 0.973150608 0.969045628 0.964022806 0.957876922 0.950356865 0.941155382 0.929896519 0.916120263 0.899263744 0.878638238 0.85340103 0.822520979 0.784736391 0.738503463 0.681933213 0.612714298 0.681933213 0.738503463 0.784736391 0.822520979 0.85340103 0.878638238 0.899263744 0.916120263 0.929896519 0.941155382 0.950356865 0.957876922 0.964022806 0.969045628 0.973150608 0.976505467 0.979247279 0.981488068 0.983319388 0.984816063 0.986039244 0.987038908 0.9878559 0.988523599 0.989069286 0.989515258 0.989879735 0.99017761 0.990421053 0.990620011 0.990782612 0.990915501 0.991024106 0.991112865 0.991185405 0.991244689 0.991293141 0.991332738 0.9913651 0.991391548 0.991413163 0.991430828 0.991445265 0.991457064 0.991466707 0.991474588 0.991481029 0.991486293 0.991490595 0.99149411
0 2.281012154 2.281011145 2.281009946 2.281008524 2.281006835 2.28100483 2.28100245 2.280999625 2.280996271 2.280992289 2.280987563 2.280981952 2.280975291 2.280967383 2.280957996 2.280946853 2.280933624 2.28091792 2.280899277 2.280877146 2.280850874 2.280819686 2.280782661 2.280738709 2.280686532 2.280624592 2.280551062 2.280463772 2.280360149 2.280237136 2.280091105 2.279917748 2.279711953 2.279467649 2.27917763 2.278833343 2.278424633 2.277939445 2.277363469 2.276679714 2.275868016 2.274904432 2.273760541 2.272402605 2.270790571 2.268876891 2.266605123 2.26390826 2.260706758 2.256906189 2.252394455 2.247038482 2.240680296 2.233132362 2.224172052 2.213535084 2.200907719 2.185917513 2.168122329 2.146997298 2.121919337 2.09214877 2.056807514 2.014853179 1.96504832 1.905923941 1.835736167 1.75241481 1.653502303 1.53608122 1.653502303 1.75241481 1.835736167 1.905923941 1.96504832 2.014853179 2.056807514 2.09214877 2.121919337 2.146997298 2.168122329 2.185917513 2.200907719 2.213535084 2.224172052 2.233132362 2.240680296 2.247038482 2.252394455 2.256906189 2.260706758 2.26390826 2.266605123 2.268876891 2.270790571 2.272402605 2.273760541 2.274904432 2.275868016 2.276679714
1 4.818137922 4.818138317 4.81813878 4.818139322 4.818139958 4.818140703 4.818141576 4.818142599 4.818143797 4.818145202 4.818146848 4.818148776 4.818151036 4.818153684 4.818156787 4.818160423 4.818164684 4.818169677 4.818175528 4.818182383 4.818190417 4.81819983 4.818210861 4.818223787 4.818238934 4.818256683 4.818277481 4.818301852 4.81833041 4.818363874 4.818403087 4.818449037 4.818502882 4.818565976 4.81863991 4.818726546 4.818828066 4.818947026 4.819086424 4.81924977 4.819441179 4.819665471 4.819928296 4.820236274 4.820597163 4.821020051 4.82151559 4.822096263 4.822776694 4.823574021 4.824508328 4.825603148 4.826886055 4.828389364 4.830150938 4.832215147 4.834633984 4.837468373 4.840789704 4.844681634 4.849242191 4.854586243 4.860848394 4.86818637 4.876784998 4.886860854 4.898667724 4.912502993 4.928715136 4.947712496 4.969973567 4.996059051 5.026625973 5.062444236 5.104416012 5.153598464 5.211230371 5.278763335 5.357898339 5.450628594 5.559289738 5.686618669 5.835822479 6.010659233 6.215532624 6.455602891 6.736916795 7.066559916 6.736916795 6.455602891 6.215532624 6.010659233 5.835822479 5.686618669 5.559289738 5.450628594 5.357898339 5.278763335 5.211230371 5.153598464
0 703.3862677 703.3822186 703.3769675 703.3701577 703.3613264 703.3498737 703.3350212 703.31576 703.2907811 703.2583875 703.216378 703.1618983 703.0912467 702.9996226 702.8808006 702.7267071 702.5268721 702.2677173 701.9316343 701.4957874 700.9305623 700.1975541 699.2469575 698.0141828 696.4154676 694.342185 691.6534627 688.1666119 683.6447136 677.7805213 670.1755842 660.3131743 647.5231766 630.9365568 609.4263141 581.5309053 545.3549381 498.4403862 437.5995754 358.6985925 437.5995754 498.4403862 545.3549381 581.5309053 609.4263141 630.9365568 647.5231766 660.3131743 670.1755842 677.7805213 683.6447136 688.1666119 691.6534627 694.342185 696.4154676 698.0141828 699.2469575 700.1975541 700.9305623 701.4957874 701.9316343 702.2677173 702.5268721 702.7267071 702.8808006 702.9996226 703.0912467 703.1618983 703.216378 703.2583875 703.2907811 703.31576 703.3350212 703.3498737 703.3613264 703.3701577 703.3769675 703.3822186 703.3862677 703.38939 703.3917976 703.3936541 703.3950856 703.3961895 703.3970407 703.3976971 703.3982032 703.3985935 703.3988945 703.3991265 703.3993055 703.3994434 703.3995498 703.3996319 703.3996952 703.3997439 703.3997816 703.3998106 703.3998329 703.3998502
1 264.678155 264.6781835 264.6782196 264.6782654 264.6783235 264.6783973 264.6784908 264.6786095 264.67876 264.6789509 264.6791931 264.6795003 264.67989 264.6803843 264.6810114 264.6818069 264.682816 264.684096 264.6857197 264.6877794 264.6903921 264.6937064 264.6979107 264.7032438 264.7100089 264.7185906 264.7294765 264.7432854 264.7608023 264.7830226 264.8112093 264.8469645 264.8923205 264.949855 265.0228384 265.1154186 265.2328578 265.3818309 265.5708051 265.8105213 266.1146042 266.5003372 266.9896443 267.6103364 268.3976921 269.3964625 270.6634153 272.2705607 274.3092446 276.8953406 280.1758354 284.337184 289.6159065 296.3120317 304.8061499 315.5810445 329.2491324 346.5872721 368.5809181 346.5872721 329.2491324 315.5810445 304.8061499 296.3120317 289.6159065 284.337184 280.1758354 276.8953406 274.3092446 272.2705607 270.6634153 269.3964625 268.3976921 267.6103364 266.9896443 266.5003372 266.1146042 265.8105213 265.5708051 265.3818309 265.2328578 265.1154186 265.0228384 264.949855 264.8923205 264.8469645 264.8112093 264.7830226 264.7608023 264.7432854 264.7294765 264.7185906 264.7100089 264.7032438 264.6979107 264.6937064 264.6903921 264.6877794 264.6857197 264.684096
1 15355.98497 15356.01589 15356.05286 15356.09706 15356.14992 15356.21311 15356.28867 15356.37901 15356.48703 15356.61618 15356.7706 15356.95524 15357.176 15357.43996 15357.75557 15358.13292 15358.58411 15359.12358 15359.7686 15360.53982 15361.46194 15362.56448 15363.88275 15365.45895 15367.34355 15369.59688 15372.29111 15375.51248 15379.36415 15383.96944 15389.47579 15396.05952 15403.93142 15413.34353 15424.59721 15438.05278 15454.14107 15473.37719 15496.37705 15523.87705 15556.75769 15596.07176 15643.078 15699.28148 15766.48171 15846.83033 15942.89993 16057.7665 16195.10783 16359.32133 16555.6648 16790.4248 17071.11787 17406.73129 17808.01075 18287.80446 18861.47448 19547.38865 20367.50863 21348.09308 20367.50863 19547.38865 18861.47448 18287.80446 17808.01075 17406.73129 17071.11787 16790.4248 16555.6648 16359.32133 16195.10783 16057.7665 15942.89993 15846.83033 15766.48171 15699.28148 15643.078 15596.07176 15556.75769 15523.87705 15496.37705 15473.37719 15454.14107 15438.05278 15424.59721 15413.34353 15403.93142 15396.05952 15389.47579 15383.96944 15379.36415 15375.51248 15372.29111 15369.59688 15367.34355 15365.45895 15363.88275 15362.56448 15361.46194 15360.53982
0 64991.34287 64991.34139 64991.33957 64991.33735 64991.33464 64991.33131 64991.32724 64991.32226 64991.31617 64991.30871 64991.29958 64991.28841 64991.27475 64991.25802 64991.23756 64991.21252 64991.18187 64991.14437 64991.09847 64991.04231 64990.97359 64990.88949 64990.78658 64990.66064 64990.50652 64990.31793 64990.08714 64989.80472 64989.45912 64989.0362 64988.51866 64987.88534 64987.11033 64986.16193 64985.00135 64983.58112 64981.84315 64979.71636 64977.11376 64973.9289 64970.03151 64965.26219 64959.42585 64952.2838 64943.5439 64932.84868 64919.7607 64903.74463 64884.1454 64860.16138 64830.81157 64794.89553 64750.94425 64697.16005 64631.34309 64550.80136 64452.24058 64331.62948 64184.0349 64003.42001 63782.39741 63511.92695 63180.94602 62775.91702 62280.27369 61673.74352 60931.51857 60023.24078 58911.76032 57551.61604 55887.17613 53850.36263 51357.86699 48307.74261 44575.23507 40007.67955 44575.23507 48307.74261 51357.86699 53850.36263 55887.17613 57551.61604 58911.76032 60023.24078 60931.51857 61673.74352 62280.27369 62775.91702 63180.94602 63511.92695 63782.39741 64003.42001 64184.0349 64331.62948 64452.24058 64550.80136 64631.34309 64697.16005 64750.94425 64794.89553
0 3560.08975 3560.08975 3560.08975 3560.08975 3560.089749 3560.089749 3560.089748 3560.089747 3560.089746 3560.089744 3560.089742 3560.089739 3560.089736 3560.089732 3560.089727 3560.08972 3560.089711 3560.0897 3560.089686 3560.089668 3560.089645 3560.089616 3560.089579 3560.089532 3560.089471 3560.089394 3560.089296 3560.089171 3560.089011 3560.088808 3560.088549 3560.088218 3560.087797 3560.087259 3560.086575 3560.085702 3560.084588 3560.083169 3560.08136 3560.079054 3560.076114 3560.072366 3560.067587 3560.061495 3560.053729 3560.043829 3560.031207 3560.015116 3559.994602 3559.96845 3559.93511 3559.892607 3559.838422 3559.769343 3559.681279 3559.56901 3559.425883 3559.243418 3559.010802 3558.714251 3558.336193 3557.854225 3557.239787 3556.456471 3555.457859 3554.184776 3552.561786 3550.492714 3547.854955 3544.492204 3540.205196 3534.739899 3527.772456 3518.890003 3507.566194 3493.130021 3474.726046 3451.263713 3421.352725 3383.220659 3334.607943 3272.633953 3193.626326 3092.903343 2964.496507 2800.796873 2592.104166 2326.051978 1986.874975 2326.051978 2592.104166 2800.796873 2964.496507 3092.903343 3193.626326 3272.633953 3334.607943 3383.220659 3421.352725 3451.263713
1 118.4430882 118.4431156 118.4431488 118.4431892 118.4432382 118.4432977 118.44337 118.4434578 118.4435644 118.4436939 118.4438512 118.4440421 118.4442741 118.4445557 118.4448978 118.4453132 118.4458177 118.4464304 118.4471745 118.4480781 118.4491755 118.4505083 118.4521268 118.4540924 118.4564795 118.4593785 118.4628992 118.4671749 118.4723674 118.4786735 118.4863318 118.4956324 118.5069274 118.5206445 118.5373031 118.557534 118.5821033 118.6119412 118.6481776 118.6921846 118.7456285 118.810533 118.8893556 118.9850811 119.1013341 119.2425165 119.4139742 119.6221995 119.8750769 120.1821817 120.5551423 121.0080811 121.5581485 122.2261731 123.0374497 124.0226974 125.2192228 126.6723325 128.4370488 130.580193 133.1829155 136.3437689 140.1824394 144.8442791 150.5058091 157.3814044 165.7314105 157.3814044 150.5058091 144.8442791 140.1824394 136.3437689 133.1829155 130.580193 128.4370488 126.6723325 125.2192228 124.0226974 123.0374497 122.2261731 121.5581485 121.0080811 120.5551423 120.1821817 119.8750769 119.6221995 119.4139742 119.2425165 119.1013341 118.9850811 118.8893556 118.810533 118.7456285 118.6921846 118.6481776 118.6119412 118.5821033 118.557534 118.5373031 118.5206445
0 3062.807561 3062.80756 3062.807558 3062.807556 3062.807553 3062.80755 3062.807545 3062.807539 3062.807531 3062.807521 3062.807508 3062.807491 3062.807469 3062.80744 3062.807403 3062.807354 3062.80729 3062.807208 3062.8071 3062.806961 3062.806779 3062.806542 3062.806235 3062.805835 3062.805314 3062.804637 3062.803756 3062.80261 3062.801119 3062.79918 3062.796657 3062.793376 3062.789107 3062.783553 3062.776329 3062.766932 3062.754708 3062.738805 3062.718118 3062.691208 3062.656201 3062.610663 3062.551424 3062.474363 3062.374117 3062.243712 3062.074074 3061.853399 3061.566334 3061.192903 3060.707123 3060.075194 3059.253146 3058.18378 3056.79269 3054.983083 3052.629046 3049.566785 3045.583226 3040.401192 3033.660117 3024.890953 3013.48354 2998.644147 2979.340244 2954.228659 2921.562121 2879.067684 2823.788569 2751.878442 2658.333772 2536.645695 2378.347116 2172.423574 1904.546846 1556.07799 1904.546846 2172.423574 2378.347116 2536.645695 2658.333772 2751.878442 2823.788569 2879.067684 2921.562121 2954.228659 2979.340244 2998.644147 3013.48354 3024.890953 3033.660117 3040.401192 3045.583226 3049.566785 3052.629046 3054.983083 3056.79269 3058.18378 3059.253146 3060.075194
0 18348.6741 18337.13437 18323.39485 18307.03619 18287.55911 18264.36915 18236.75854 18203.88457 18164.74391 18118.14195 18062.65634 17996.59363 17917.93752 17824.28736 17712.78486 17580.02686 17421.96148 17233.76443 17009.69175 16742.90455 16425.26026 16047.06409 15596.77315 15060.64418 14422.31404 13662.30033 12757.40677 11680.01519 12757.40677 13662.30033 14422.31404 15060.64418 15596.77315 16047.06409 16425.26026 16742.90455 17009.69175 17233.76443 17421.96148 17580.02686 17712.78486 17824.28736 17917.93752 17996.59363 18062.65634 18118.14195 18164.74391 18203.88457 18236.75854 18264.36915 18287.55911 18307.03619 18323.39485 18337.13437 18348.6741 18358.36624 18366.5066 18373.34363 18379.086 18383.90898 18387.95976 18391.36199 18394.21949 18396.61949 18398.63523 18400.32824 18401.75019 18402.94447 18403.94754 18404.79001 18405.49759 18406.09189 18406.59103 18407.01026 18407.36237 18407.6581 18407.90648 18408.1151 18408.29031 18408.43747 18408.56107 18408.66488 18408.75207 18408.8253 18408.88681 18408.93847 18408.98185 18409.01829 18409.0489 18409.07461 18409.0962 18409.11433 18409.12956 18409.14235 18409.15309 18409.16212 18409.1697 18409.17606 18409.18141 18409.1859
1 9159.760165 9159.994462 9160.287604 9160.654372 9161.113256 9161.687393 9162.405729 9163.304481 9164.428963 9165.835867 9167.596127 9169.798491 9172.553997 9176.001572 9180.315034 9185.711859 9192.464141 9200.912315 9211.482319 9224.707067 9241.253322 9261.955308 9287.856771 9320.263603 9360.809683 9411.539249 9475.009972 9554.421898 9653.778794 9778.090008 9933.623023 10128.21946 10371.69042 10676.31115 10371.69042 10128.21946 9933.623023 9778.090008 9653.778794 9554.421898 9475.009972 9411.539249 9360.809683 9320.263603 9287.856771 9261.955308 9241.253322 9224.707067 9211.482319 9200.912315 9192.464141 9185.711859 9180.315034 9176.001572 9172.553997 9169.798491 9167.596127 9165.835867 9164.428963 9163.304481 9162.405729 9161.687393 9161.113256 9160.654372 9160.287604 9159.994462 9159.760165 9159.572901 9159.423229 9159.303602 9159.207989 9159.131569 9159.07049 9159.021672 9158.982654 9158.951468 9158.926543 9158.906621 9158.890698 9158.877972 9158.8678 9158.85967 9158.853172 9158.847979 9158.843828 9158.84051 9158.837859 9158.835739 9158.834045 9158.832691 9158.831609 9158.830744 9158.830053 9158.829501 9158.829059 9158.828706 9158.828424 9158.828198 9158.828018 9158.827874
1 851.2290882 851.2291897 851.2293095 851.2294508 851.2296176 851.2298143 851.2300464 851.2303202 851.2306433 851.2310244 851.2314741 851.2320047 851.2326306 851.2333691 851.2342404 851.2352684 851.2364812 851.2379121 851.2396003 851.241592 851.2439419 851.2467143 851.2499852 851.2538443 851.2583972 851.2637689 851.2701064 851.2775835 851.286405 851.2968128 851.309092 851.3235792 851.3406713 851.3608367 851.3846282 851.4126976 851.4458142 851.4848856 851.5309824 851.585368 851.6495328 851.7252351 851.8145496 851.9199238 852.0442456 852.1909218 852.3639721 852.5681388 852.8090171 853.0932081 853.4284998 853.8240809 854.2907921 854.8414233 855.4910643 856.2575183 857.1617895 858.2286591 859.4873642 860.9723989 862.72446 864.7915619 867.2303525 870.1076658 873.5023532 877.5074445 882.2326974 887.8076052 894.3849457 902.1449678 911.3003313 922.1019348 934.845791 949.8811395 967.6200169 988.548549 1013.240272 1042.371852 1076.741626 1117.291481 1165.132667 1221.57625 1165.132667 1117.291481 1076.741626 1042.371852 1013.240272 988.548549 967.6200169 949.8811395 934.845791 922.1019348 911.3003313 902.1449678 894.3849457 887.8076052 882.2326974 877.5074445 873.5023532 870.1076658
0 1412.264507 1412.263021 1412.26126 1412.259173 1412.256698 1412.253765 1412.250288 1412.246167 1412.241281 1412.235489 1412.228624 1412.220487 1412.21084 1412.199405 1412.18585 1412.169783 1412.150736 1412.128159 1412.101396 1412.069671 1412.032065 1411.987488 1411.934646 1411.872007 1411.797757 1411.709741 1411.605407 1411.481732 1411.335128 1411.161346 1410.955346 1410.711156 1410.421696 1410.078573 1409.671839 1409.1897 1408.618179 1407.940703 1407.137631 1406.185677 1405.057242 1403.719607 1402.133989 1400.254415 1398.026387 1395.385307 1392.254599 1388.543492 1384.144385 1378.929731 1372.748336 1365.420978 1356.735205 1346.439184 1334.234391 1319.766961 1302.617425 1282.288549 1258.190917 1229.625845 1195.765114 1155.626969 1108.047642 1051.64762 984.7916405 905.5412806 811.598756 905.5412806 984.7916405 1051.64762 1108.047642 1155.626969 1195.765114 1229.625845 1258.190917 1282.288549 1302.617425 1319.766961 1334.234391 1346.439184 1356.735205 1365.420978 1372.748336 1378.929731 1384.144385 1388.543492 1392.254599 1395.385307 1398.026387 1400.254415 1402.133989 1403.719607 1405.057242 1406.185677 1407.137631 1407.940703 1408.618179 1409.1897 1409.671839 1410.078573
0 9.990392588 9.990392542 9.990392487 9.99039242 9.990392339 9.990392241 9.990392124 9.990391981 9.99039181 9.990391603 9.990391353 9.990391052 9.990390689 9.99039025 9.990389721 9.990389082 9.990388311 9.990387381 9.990386259 9.990384905 9.990383271 9.990381299 9.99037892 9.990376049 9.990372585 9.990368404 9.99036336 9.990357273 9.990349928 9.990341064 9.990330369 9.990317464 9.990301891 9.990283099 9.990260423 9.99023306 9.990200043 9.9901602 9.990112124 9.99005411 9.989984106 9.989899633 9.989797701 9.989674701 9.989526279 9.989347181 9.989131065 9.988870283 9.9885556 9.988175878 9.987717673 9.987164765 9.986497579 9.985692496 9.984721015 9.983548745 9.982134185 9.980427258 9.978367537 9.975882103 9.97288297 9.969263964 9.964896967 9.95962738 9.953268653 9.945595679 9.936336822 9.925164307 9.91168261 9.89541446 9.875783942 9.852096107 9.823512372 9.789020832 9.747400439 9.69717777 9.636574873 9.563446318 9.475203251 9.368721741 9.240232193 9.085185893 8.898093983 9.085185893 9.240232193 9.368721741 9.475203251 9.563446318 9.636574873 9.69717777 9.747400439 9.789020832 9.823512372 9.852096107 9.875783942 9.89541446 9.91168261 9.925164307 9.936336822 9.945595679
1 10320.22445 10329.02865 10339.62165 10352.3669 10367.70169 10386.15215 10408.3513 10435.0608 10467.19704 10505.86261 10552.38411 10608.35769 10675.70379 10756.73302 10854.22549 10971.52613 11112.65951 11282.46787 11486.77729 11732.59757 12028.36276 12384.22047 12812.3801 13327.5317 13947.34997 14693.10074 13947.34997 13327.5317 12812.3801 12384.22047 12028.36276 11732.59757 11486.77729 11282.46787 11112.65951 10971.52613 10854.22549 10756.73302 10675.70379 10608.35769 10552.38411 10505.86261 10467.19704 10435.0608 10408.3513 10386.15215 10367.70169 10352.3669 10339.62165 10329.02865 10320.22445 10312.90699 10306.82521 10301.77043 10297.56924 10294.07749 10291.17538 10288.76334 10286.75862 10285.09242 10283.70759 10282.55661 10281.6 10280.80492 10280.14411 10279.59488 10279.1384 10278.75901 10278.44368 10278.1816 10277.96378 10277.78274 10277.63227 10277.50721 10277.40327 10277.31688 10277.24508 10277.18541 10277.13581 10277.09459 10277.06032 10277.03185 10277.00818 10276.98851 10276.97216 10276.95857 10276.94728 10276.93789 10276.93009 10276.92361 10276.91822 10276.91374 10276.91002 10276.90692 10276.90435 10276.90221 10276.90044 10276.89896 10276.89773 10276.89671
0 1.742529951 1.742529437 1.742528798 1.742528003 1.742527014 1.742525786 1.742524258 1.742522358 1.742519996 1.742517059 1.742513408 1.742508867 1.742503222 1.742496203 1.742487475 1.742476624 1.742463132 1.742446356 1.742425498 1.742399563 1.742367317 1.742327223 1.742277372 1.742215388 1.742138319 1.742042495 1.74192335 1.741775209 1.741591015 1.741361995 1.741077239 1.740723182 1.74028296 1.739735602 1.739055035 1.73820884 1.737156709 1.735848524 1.73422197 1.732199566 1.729684976 1.726558416 1.722670954 1.717837412 1.711827545 1.704355073 1.695064046 1.683511889 1.669148316 1.65128912 1.629083583 1.601473946 1.56714503 1.524461583 1.471390386 1.405403402 1.323357351 1.221343985 1.094503915 0.936795134 1.094503915 1.221343985 1.323357351 1.405403402 1.471390386 1.524461583 1.56714503 1.601473946 1.629083583 1.65128912 1.669148316 1.683511889 1.695064046 1.704355073 1.711827545 1.717837412 1.722670954 1.726558416 1.729684976 1.732199566 1.73422197 1.735848524 1.737156709 1.73820884 1.739055035 1.739735602 1.74028296 1.740723182 1.741077239 1.741361995 1.741591015 1.741775209 1.74192335 1.742042495 1.742138319 1.742215388 1.742277372 1.742327223 1.742367317 1.742399563
1 4.641279888 4.641282424 4.641285525 4.641289315 4.641293949 4.641299614 4.641306539 4.641315004 4.641325353 4.641338005 4.641353471 4.641372378 4.641395491 4.641423746 4.641458288 4.641500514 4.641552135 4.64161524 4.641692385 4.641786692 4.641901981 4.642042919 4.642215212 4.642425836 4.642683319 4.642998086 4.643382882 4.643853286 4.644428344 4.645131339 4.645990733 4.647041324 4.648325646 4.6498957 4.651815055 4.654161421 4.6570298 4.660536326 4.664822973 4.670063299 4.676469476 4.684300879 4.693874587 4.705578224 4.719885647 4.737376141 4.758757863 4.784896521 4.816850425 4.855913331 4.903666826 4.962044365 5.033409552 5.120651837 5.227303504 5.357682692 5.227303504 5.120651837 5.033409552 4.962044365 4.903666826 4.855913331 4.816850425 4.784896521 4.758757863 4.737376141 4.719885647 4.705578224 4.693874587 4.684300879 4.676469476 4.670063299 4.664822973 4.660536326 4.6570298 4.654161421 4.651815055 4.6498957 4.648325646 4.647041324 4.645990733 4.645131339 4.644428344 4.643853286 4.643382882 4.642998086 4.642683319 4.642425836 4.642215212 4.642042919 4.641901981 4.641786692 4.641692385 4.64161524 4.641552135 4.641500514 4.641458288 4.641423746 4.641395491 4.641372378
1 89901.7277 89910.0932 89920.40748 89933.1245 89948.80401 89968.13611 89991.9717 90021.35988 90057.59414 90102.26931 90157.35173 90225.2658 90309.0007 90412.24197 90539.53366 90696.47844 90889.98408 91128.56758 91422.72999 91785.41863 92232.59693 92783.94708 93463.7363 94301.88495 95335.28344 96609.41594 98180.36235 100117.2666 98180.36235 96609.41594 95335.28344 94301.88495 93463.7363 92783.94708 92232.59693 91785.41863 91422.72999 91128.56758 90889.98408 90696.47844 90539.53366 90412.24197 90309.0007 90225.2658 90157.35173 90102.26931 90057.59414 90021.35988 89991.9717 89968.13611 89948.80401 89933.1245 89920.40748 89910.0932 89901.7277 89894.94277 89889.43978 89884.97653 89881.35656 89878.42054 89876.03926 89874.10789 89872.54144 89871.27095 89870.24051 89869.40475 89868.72691 89868.17713 89867.73123 89867.36958 89867.07626 89866.83836 89866.64541 89866.48891 89866.36198 89866.25904 89866.17554 89866.10782 89866.0529 89866.00835 89865.97222 89865.94292 89865.91915 89865.89987 89865.88424 89865.87156 89865.86127 89865.85293 89865.84616 89865.84068 89865.83623 89865.83262 89865.82969 89865.82731 89865.82539 89865.82383 89865.82256 89865.82153 89865.8207 89865.82002
0 89.43639518 89.43570793 89.43486101 89.43381732 89.43253115 89.43094616 89.42899293 89.4265859 89.42361964 89.41996422 89.41545953 89.40990825 89.40306723 89.39463683 89.38424777 89.37144499 89.35566772 89.33622488 89.31226483 89.2827381 89.24635136 89.2015108 89.14625233 89.07815553 88.99423766 88.89082295 88.76338167 88.60633167 88.41279389 88.17429104 87.88037628 87.51817564 87.07182411 86.52177072 85.84392217 85.00858754 83.97917773 82.71060281 81.14729701 79.22078484 76.84668173 73.92099788 70.31558328 65.87251456 60.39717763 53.64974329 60.39717763 65.87251456 70.31558328 73.92099788 76.84668173 79.22078484 81.14729701 82.71060281 83.97917773 85.00858754 85.84392217 86.52177072 87.07182411 87.51817564 87.88037628 88.17429104 88.41279389 88.60633167 88.76338167 88.89082295 88.99423766 89.07815553 89.14625233 89.2015108 89.24635136 89.2827381 89.31226483 89.33622488 89.35566772 89.37144499 89.38424777 89.39463683 89.40306723 89.40990825 89.41545953 89.41996422 89.42361964 89.4265859 89.42899293 89.43094616 89.43253115 89.43381732 89.43486101 89.43570793 89.43639518 89.43695286 89.4374054 89.43777262 89.43807062 89.43831243 89.43850865 89.43866788 89.43879709 89.43890193
1 27.85604003 27.85847375 27.86140656 27.86494084 27.86919992 27.87433245 27.88051755 27.88797108 27.89695317 27.9077773 27.92082123 27.93654019 27.95548278 27.97831009 28.0058188 28.03896896 28.07891752 28.12705867 28.18507256 28.25498387 28.3392325 28.44075874 28.56310585 28.71054377 28.88821807 29.10232961 29.36035088 29.67128684 30.04598917 30.49753499 31.04168329 31.69742486 32.48764512 33.4399228 34.58749242 35.97040423 37.63692192 39.64520704 37.63692192 35.97040423 34.58749242 33.4399228 32.48764512 31.69742486 31.04168329 30.49753499 30.04598917 29.67128684 29.36035088 29.10232961 28.88821807 28.71054377 28.56310585 28.44075874 28.3392325 28.25498387 28.18507256 28.12705867 28.07891752 28.03896896 28.0058188 27.97831009 27.95548278 27.93654019 27.92082123 27.9077773 27.89695317 27.88797108 27.88051755 27.87433245 27.86919992 27.86494084 27.86140656 27.85847375 27.85604003 27.85402049 27.85234462 27.85095396 27.84979995 27.84884233 27.84804768 27.84738826 27.84684106 27.84638699 27.84601018 27.8456975 27.84543803 27.84522272 27.84504405 27.84489579 27.84477275 27.84467066 27.84458594 27.84451563 27.84445729 27.84440888 27.84436871 27.84433537 27.84430771 27.84428476
0 780.8988804 780.8988755 780.8988695 780.8988623 780.8988535 780.8988428 780.8988299 780.8988141 780.8987951 780.8987719 780.8987438 780.8987098 780.8986684 780.8986182 780.8985573 780.8984833 780.8983936 780.8982847 780.8981526 780.8979922 780.8977976 780.8975613 780.8972747 780.8969268 780.8965046 780.8959922 780.8953704 780.8946157 780.8936999 780.8925885 780.8912396 780.8896027 780.8876161 780.8852051 780.8822792 780.8787283 780.874419 780.8691892 780.8628424 780.8551399 780.8457922 780.8344478 780.8206803 780.8039722 780.7836952 780.7590872 780.7292229 780.6929798 780.6489953 780.5956158 780.5308347 780.4522166 780.356806 780.241016 780.1004937 779.9299564 779.7229929 779.4718228 779.1670036 778.7970763 778.3481338 777.8032989 777.1420893 776.3396477 775.3658077 774.183959 772.7496718 771.0090262 768.8965852 766.3329346 763.2216978 759.4459123 754.8636332 749.3025962 742.5537423 734.3633584 724.4235389 712.3606109 697.7210862 679.9546135 658.3932882 679.9546135 697.7210862 712.3606109 724.4235389 734.3633584 742.5537423 749.3025962 754.8636332 759.4459123 763.2216978 766.3329346 768.8965852 771.0090262 772.7496718 774.183959 775.3658077 776.3396477 777.1420893 777.8032989
0 5186.811837 5186.811836 5186.811834 5186.811833 5186.811831 5186.811829 5186.811826 5186.811822 5186.811818 5186.811812 5186.811804 5186.811795 5186.811783 5186.811767 5186.811748 5186.811723 5186.811692 5186.811653 5186.811603 5186.81154 5186.811459 5186.811358 5186.811229 5186.811066 5186.810859 5186.810598 5186.810266 5186.809846 5186.809313 5186.808638 5186.807783 5186.8067 5186.805327 5186.803588 5186.801384 5186.798592 5186.795055 5186.790572 5186.784893 5186.777697 5186.76858 5186.757028 5186.74239 5186.723845 5186.700346 5186.670573 5186.632848 5186.58505 5186.524488 5186.447753 5186.350526 5186.227336 5186.071249 5185.87348 5185.622899 5185.305402 5184.90312 5184.393412 5183.747591 5182.929308 5181.892509 5180.578842 5178.914371 5176.805416 5174.133282 5170.747577 5166.457746 5161.022351 5154.135478 5145.409522 5134.35337 5120.344763 5102.595271 5080.105923 5051.610976 5015.506687 4969.761041 4911.799392 4838.359557 4745.308213 4627.408264 4478.024095 4288.748099 4048.92749 3745.064741 4048.92749 4288.748099 4478.024095 4627.408264 4745.308213 4838.359557 4911.799392 4969.761041 5015.506687 5051.610976 5080.105923 5102.595271 5120.344763 5134.35337 5145.409522
0 5.061500463 5.061500187 5.06149985 5.061499441 5.061498941 5.061498334 5.061497593 5.061496692 5.061495594 5.061494256 5.061492627 5.061490644 5.061488228 5.061485285 5.061481702 5.061477337 5.061472022 5.061465549 5.061457665 5.061448063 5.061436369 5.061422126 5.061404781 5.061383656 5.061357927 5.061326593 5.061288431 5.061241954 5.061185349 5.061116411 5.061032451 5.060930197 5.060805662 5.060653992 5.060469273 5.060244304 5.059970316 5.059636627 5.059230228 5.058735277 5.058132478 5.057398331 5.056504217 5.055415278 5.054089065 5.052473875 5.050506741 5.048110978 5.045193187 5.041639621 5.037311747 5.032040847 5.02562144 5.01780327 5.008281552 4.99668509 4.982561806 4.965361116 4.944412464 4.918899187 4.887826669 4.849983576 4.803894626 4.74776308 4.679400697 4.596142427 4.494742518 4.371247978 4.220844478 4.037668664 3.814579581 3.542880289 3.211978821 2.808975262 3.211978821 3.542880289 3.814579581 4.037668664 4.220844478 4.371247978 4.494742518 4.596142427 4.679400697 4.74776308 4.803894626 4.849983576 4.887826669 4.918899187 4.944412464 4.965361116 4.982561806 4.99668509 5.008281552 5.01780327 5.02562144 5.032040847 5.037311747 5.041639621 5.045193187 5.048110978
0 30812.02027 30710.89115 30592.33026 30453.33287 30290.3763 30099.3307 29875.35429 29612.77077 29304.92537 28944.01624 28520.8967 28024.84347 27443.28486 26761.4822 25962.15628 25025.04946 23926.41225 22638.40144 21128.37445 22638.40144 23926.41225 25025.04946 25962.15628 26761.4822 27443.28486 28024.84347 28520.8967 28944.01624 29304.92537 29612.77077 29875.35429 30099.3307 30290.3763 30453.33287 30592.33026 30710.89115 30812.02027 30898.28058 30971.85822 31034.61789 31088.15013 31133.81163 31172.75962 31205.98116 31234.31821 31258.48892 31279.10586 31296.69154 31311.69162 31324.48628 31335.39976 31344.70866 31352.64889 31359.42168 31365.19868 31370.1263 31374.32943 31377.91457 31380.9726 31383.58102 31385.80592 31387.7037 31389.32246 31390.70321 31391.88095 31392.88553 31393.74241 31394.47331 31395.09674 31395.62851 31396.0821 31396.46899 31396.79901 31397.0805 31397.3206 31397.5254 31397.70009 31397.8491 31397.9762 31398.08461 31398.17708 31398.25595 31398.32323 31398.38062 31398.42957 31398.47132 31398.50693 31398.53731 31398.56322 31398.58532 31398.60418 31398.62026 31398.63397 31398.64567 31398.65565 31398.66416 31398.67142 31398.67762 31398.6829 31398.6874
0 326.5743418 326.5743375 326.5743318 326.5743244 326.5743149 326.5743026 326.5742866 326.5742659 326.5742391 326.5742044 326.5741594 326.5741011 326.5740255 326.5739276 326.5738007 326.5736364 326.5734234 326.5731475 326.5727899 326.5723267 326.5717265 326.5709489 326.5699413 326.5686358 326.5669443 326.5647526 326.561913 326.5582337 326.5534665 326.5472898 326.5392869 326.5289176 326.5154824 326.4980748 326.4755202 326.4462967 326.4084326 326.359373 326.2958077 326.2134477 326.106736 325.9684722 325.7893273 325.5572138 325.2564701 324.866804 324.3619234 323.7077623 322.860182 321.7619934 320.339098 318.4954879 316.1067684 313.0117644 309.001645 303.8058336 297.0737506 288.3511592 277.0495155 288.3511592 297.0737506 303.8058336 309.001645 313.0117644 316.1067684 318.4954879 320.339098 321.7619934 322.860182 323.7077623 324.3619234 324.866804 325.2564701 325.5572138 325.7893273 325.9684722 326.106736 326.2134477 326.2958077 326.359373 326.4084326 326.4462967 326.4755202 326.4980748 326.5154824 326.5289176 326.5392869 326.5472898 326.5534665 326.5582337 326.561913 326.5647526 326.5669443 326.5686358 326.5699413 326.5709489 326.5717265 326.5723267 326.5727899 326.5731475
1 598.1839015 598.1883499 598.1938915 598.2007952 598.2093956 598.2201097 598.2334572 598.2500852 598.2707999 598.2966058 598.3287542 598.368804 598.418697 598.4808526 598.5582846 598.6547476 598.7749189 598.9246255 599.1111265 599.3434651 599.6329072 599.9934873 600.4426896 601.0022954 601.6994392 602.5679247 603.6498637 604.9977181 606.6768436 608.7686591 611.374594 614.6210069 618.6653124 623.7036139 629.9802124 637.7994524 647.5404793 659.6756234 674.7933029 693.6265555 717.0885824 693.6265555 674.7933029 659.6756234 647.5404793 637.7994524 629.9802124 623.7036139 618.6653124 614.6210069 611.374594 608.7686591 606.6768436 604.9977181 603.6498637 602.5679247 601.6994392 601.0022954 600.4426896 599.9934873 599.6329072 599.3434651 599.1111265 598.9246255 598.7749189 598.6547476 598.5582846 598.4808526 598.418697 598.368804 598.3287542 598.2966058 598.2707999 598.2500852 598.2334572 598.2201097 598.2093956 598.2007952 598.1938915 598.1883499 598.1839015 598.1803308 598.1774645 598.1751637 598.1733169 598.1718344 598.1706443 598.1696891 598.1689223 598.1683068 598.1678127 598.1674161 598.1670977 598.1668422 598.1666371 598.1664724 598.1663402 598.1662341 598.166149 598.1660806
0 799.3271709 799.3268887 799.32653 799.3260741 799.3254946 799.3247582 799.3238221 799.3226323 799.3211201 799.319198 799.316755 799.31365 799.3097034 799.3046873 799.2983118 799.2902083 799.2799087 799.2668178 799.250179 799.2290309 799.2021514 799.1679871 799.1245638 799.0693721 798.9992227 798.9100618 798.796737 798.6526996 798.4696259 798.2369366 797.9411851 797.5652808 797.0875009 796.4802357 795.7083929 794.7273695 793.4804746 791.8956532 789.8813222 787.3210784 784.0669716 779.9309547 774.6740174 767.9923741 759.4999088 748.7058626 734.9864738 717.5489322 695.3855648 667.2156042 631.4111769 585.903232 631.4111769 667.2156042 695.3855648 717.5489322 734.9864738 748.7058626 759.4999088 767.9923741 774.6740174 779.9309547 784.0669716 787.3210784 789.8813222 791.8956532 793.4804746 794.7273695 795.7083929 796.4802357 797.0875009 797.5652808 797.9411851 798.2369366 798.4696259 798.6526996 798.796737 798.9100618 798.9992227 799.0693721 799.1245638 799.1679871 799.2021514 799.2290309 799.250179 799.2668178 799.2799087 799.2902083 799.2983118 799.3046873 799.3097034 799.31365 799.316755 799.319198 799.3211201 799.3226323 799.3238221 799.3247582 799.3254946 799.3260741
1 288.2533817 288.2534544 288.2535472 288.2536657 288.2538171 288.2540104 288.2542573 288.2545726 288.2549753 288.2554896 288.2561464 288.2569852 288.2580566 288.2594248 288.2611722 288.2634039 288.2662541 288.2698942 288.2745431 288.2804803 288.288063 288.2977472 288.3101152 288.3259108 288.3460839 288.3718478 288.4047519 288.4467748 288.500444 288.5689868 288.6565254 288.7683242 288.9111066 289.0934593 289.3263488 289.6237807 290.003642 290.4887771 291.1083612 291.8996551 292.9102461 294.2009095 295.8492639 297.9544387 300.643036 304.0767439 308.4620602 314.0627112 321.2155115 330.3506194 342.0174064 356.9174951 375.9469539 356.9174951 342.0174064 330.3506194 321.2155115 314.0627112 308.4620602 304.0767439 300.643036 297.9544387 295.8492639 294.2009095 292.9102461 291.8996551 291.1083612 290.4887771 290.003642 289.6237807 289.3263488 289.0934593 288.9111066 288.7683242 288.6565254 288.5689868 288.500444 288.4467748 288.4047519 288.3718478 288.3460839 288.3259108 288.3101152 288.2977472 288.288063 288.2804803 288.2745431 288.2698942 288.2662541 288.2634039 288.2611722 288.2594248 288.2580566 288.2569852 288.2561464 288.2554896 288.2549753 288.2545726 288.2542573 288.2540104
0 1470.614896 1470.443108 1470.237283 1469.990676 1469.695209 1469.341199 1468.917048 1468.408859 1467.799979 1467.07046 1466.196398 1465.149155 1463.894418 1462.391073 1460.589866 1458.431777 1455.846098 1452.748107 1449.036299 1444.589056 1439.260662 1432.876531 1425.227486 1416.062905 1405.082508 1391.92652 1376.163883 1357.27813 1334.650465 1307.539489 1275.056904 1236.138412 1189.508841 1133.640362 1066.702433 986.5018195 890.4107304 986.5018195 1066.702433 1133.640362 1189.508841 1236.138412 1275.056904 1307.539489 1334.650465 1357.27813 1376.163883 1391.92652 1405.082508 1416.062905 1425.227486 1432.876531 1439.260662 1444.589056 1449.036299 1452.748107 1455.846098 1458.431777 1460.589866 1462.391073 1463.894418 1465.149155 1466.196398 1467.07046 1467.799979 1468.408859 1468.917048 1469.341199 1469.695209 1469.990676 1470.237283 1470.443108 1470.614896 1470.758276 1470.877945 1470.977825 1471.061188 1471.130765 1471.188836 1471.237304 1471.277757 1471.31152 1471.3397 1471.36322 1471.38285 1471.399234 1471.412909 1471.424322 1471.433848 1471.441799 1471.448435 1471.453973 1471.458596 1471.462454 1471.465674 1471.468362 1471.470605 1471.472477 1471.47404 1471.475344
1 15.33106745 15.33136793 15.33173022 15.33216703 15.33269371 15.33332872 15.33409437 15.33501751 15.33613056 15.33747257 15.33909064 15.34104157 15.34339382 15.34622996 15.34964952 15.35377251 15.35874365 15.3647374 15.37196412 15.38067745 15.3911832 15.40385009 15.41912268 15.43753699 15.45973931 15.48650888 15.5187852 15.55770109 15.60462237 15.66119582 15.72940698 15.81164987 15.91081094 16.03037042 16.17452448 16.34833246 16.55789448 16.81056549 17.11521344 17.48253051 17.92540835 18.45939057 19.10321826 19.8794877 20.81544349 21.94393471 20.81544349 19.8794877 19.10321826 18.45939057 17.92540835 17.48253051 17.11521344 16.81056549 16.55789448 16.34833246 16.17452448 16.03037042 15.91081094 15.81164987 15.72940698 15.66119582 15.60462237 15.55770109 15.5187852 15.48650888 15.45973931 15.43753699 15.41912268 15.40385009 15.3911832 15.38067745 15.37196412 15.3647374 15.35874365 15.35377251 15.34964952 15.34622996 15.34339382 15.34104157 15.33909064 15.33747257 15.33613056 15.33501751 15.33409437 15.33332872 15.33269371 15.33216703 15.33173022 15.33136793 15.33106745 15.33081824 15.33061154 15.33044011 15.33029793 15.33018001 15.3300822 15.33000109 15.32993381 15.32987801
0 5077.123407 5077.123348 5077.123274 5077.123182 5077.123068 5077.122926 5077.122749 5077.12253 5077.122257 5077.121918 5077.121497 5077.120973 5077.120323 5077.119514 5077.118508 5077.117259 5077.115706 5077.113775 5077.111376 5077.108394 5077.104688 5077.100081 5077.094355 5077.087239 5077.078394 5077.0674 5077.053735 5077.036752 5077.015642 5076.989406 5076.956795 5076.916264 5076.865887 5076.803273 5076.725449 5076.628721 5076.508497 5076.359069 5076.173343 5075.942502 5075.655587 5075.298978 5074.855744 5074.304843 5073.620123 5072.769077 5071.711301 5070.396581 5068.762499 5066.731482 5064.207107 5061.069533 5057.169808 5052.322795 5046.298389 5038.810587 5029.503914 5017.936545 5003.559334 4985.689736 4963.479413 4935.873953 4901.562818 4858.917124 4805.912312 4740.032038 4658.148706 4556.374995 4429.879309 4272.656404 4077.242292 3834.359902 3532.478657 3157.267074 3532.478657 3834.359902 4077.242292 4272.656404 4429.879309 4556.374995 4658.148706 4740.032038 4805.912312 4858.917124 4901.562818 4935.873953 4963.479413 4985.689736 5003.559334 5017.936545 5029.503914 5038.810587 5046.298389 5052.322795 5057.169808 5061.069533 5064.207107 5066.731482 5068.762499 5070.396581
1 1.933905851 1.933909506 1.933913915 1.933919231 1.933925643 1.933933376 1.933942702 1.93395395 1.933967515 1.933983875 1.934003606 1.934027401 1.9340561 1.934090712 1.934132455 1.934182798 1.934243514 1.93431674 1.934405052 1.93451156 1.934640013 1.934794931 1.934981768 1.935207099 1.935478857 1.935806606 1.936201884 1.936678602 1.937253541 1.937946937 1.938783198 1.939791757 1.941008115 1.942475085 1.944244303 1.946378041 1.948951405 1.952054971 1.955797981 1.960312181 1.965756466 1.972322463 1.980241286 1.989791664 2.001309755 2.015200976 2.031954275 2.05215934 2.076527357 2.105916039 2.141359819 2.184106259 2.235659964 2.297835538 2.372821458 2.463257106 2.372821458 2.297835538 2.235659964 2.184106259 2.141359819 2.105916039 2.076527357 2.05215934 2.031954275 2.015200976 2.001309755 1.989791664 1.980241286 1.972322463 1.965756466 1.960312181 1.955797981 1.952054971 1.948951405 1.946378041 1.944244303 1.942475085 1.941008115 1.939791757 1.938783198 1.937946937 1.937253541 1.936678602 1.936201884 1.935806606 1.935478857 1.935207099 1.934981768 1.934794931 1.934640013 1.93451156 1.934405052 1.93431674 1.934243514 1.934182798 1.934132455 1.934090712 1.9340561 1.934027401
1 30.99665353 30.99679405 30.99696387 30.99716913 30.99741719 30.99771701 30.99807936 30.9985173 30.99904659 30.99968629 31.00045943 31.00139384 31.00252317 31.00388808 31.0055377 31.00753142 31.00994103 31.01285327 31.016373 31.02062693 31.02576822 31.03198197 31.03949188 31.04856834 31.05953811 31.07279614 31.08881976 31.10818584 31.13159163 31.1598798 31.19406877 31.23538946 31.28532951 31.34568688 31.41863461 31.50679899 31.61335417 31.74213642 31.89778221 32.08589521 32.31324796 32.58802574 32.92012127 33.32149083 33.80658476 34.3928677 35.10144733 35.95783433 36.99286086 38.24379051 39.75565997 41.58290044 43.79129726 41.58290044 39.75565997 38.24379051 36.99286086 35.95783433 35.10144733 34.3928677 33.80658476 33.32149083 32.92012127 32.58802574 32.31324796 32.08589521 31.89778221 31.74213642 31.61335417 31.50679899 31.41863461 31.34568688 31.28532951 31.23538946 31.19406877 31.1598798 31.13159163 31.10818584 31.08881976 31.07279614 31.05953811 31.04856834 31.03949188 31.03198197 31.02576822 31.02062693 31.016373 31.01285327 31.00994103 31.00753142 31.0055377 31.00388808 31.00252317 31.00139384 31.00045943 30.99968629 30.99904659 30.9985173 30.99807936 30.99771701
1 10116.27039 10116.27069 10116.27104 10116.27145 10116.27195 10116.27254 10116.27324 10116.27408 10116.27508 10116.27626 10116.27767 10116.27935 10116.28135 10116.28372 10116.28655 10116.28992 10116.29392 10116.29868 10116.30436 10116.3111 10116.31913 10116.32869 10116.34006 10116.35359 10116.36969 10116.38885 10116.41166 10116.43879 10116.47108 10116.5095 10116.55523 10116.60964 10116.67439 10116.75144 10116.84314 10116.95225 10117.08209 10117.23661 10117.42048 10117.63928 10117.89966 10118.2095 10118.57822 10119.01698 10119.53911 10120.16045 10120.89983 10121.77969 10122.82671 10124.07267 10125.55535 10127.31973 10129.41933 10131.91785 10134.89106 10138.42917 10142.6395 10147.64976 10153.61195 10160.70691 10169.14987 10179.19695 10191.15291 10205.38043 10222.31108 10242.45847 10266.43373 10294.96414 10328.91516 10369.31667 10417.39422 10474.60621 10542.68814 10623.70521 10720.11503 10834.84214 10971.36669 11133.83008 11327.16053 11557.22259 11830.99504 12156.78259 12544.46779 13005.81082 13554.80622 13005.81082 12544.46779 12156.78259 11830.99504 11557.22259 11327.16053 11133.83008 10971.36669 10834.84214 10720.11503 10623.70521 10542.68814 10474.60621 10417.39422 10369.31667
0 19.88032348 19.88032218 19.88032061 19.88031871 19.8803164 19.8803136 19.88031022 19.88030612 19.88030116 19.88029514 19.88028786 19.88027903 19.88026834 19.8802554 19.88023971 19.88022072 19.88019771 19.88016985 19.8801361 19.88009521 19.88004569 19.87998571 19.87991306 19.87982506 19.87971847 19.87958936 19.87943298 19.87924356 19.87901413 19.87873623 19.87839963 19.87799191 19.87749807 19.87689991 19.87617538 19.8752978 19.87423482 19.87294729 19.87138778 19.86949881 19.8672108 19.86443945 19.86108265 19.85701672 19.85209187 19.84612665 19.83890127 19.83014953 19.81954899 19.80670908 19.79115674 19.77231896 19.74950171 19.72186432 19.68838853 19.64784097 19.59872775 19.53923936 19.46718404 19.37990705 19.27419279 19.14614639 18.9910502 18.80318993 18.57564419 18.30002942 17.96619103 17.56182929 17.07204614 16.4787963 15.76022245 14.88984989 13.83561114 12.55866447 11.01196285 12.55866447 13.83561114 14.88984989 15.76022245 16.4787963 17.07204614 17.56182929 17.96619103 18.30002942 18.57564419 18.80318993 18.9910502 19.14614639 19.27419279 19.37990705 19.46718404 19.53923936 19.59872775 19.64784097 19.68838853 19.72186432 19.74950171 19.77231896 19.79115674 19.80670908
0 136.4306275 136.4290182 136.4269301 136.4242206 136.4207048 136.4161429 136.4102236 136.4025429 136.3925768 136.3796452 136.3628657 136.3410933 136.3128423 136.2761851 136.2286201 136.1669018 136.0868187 135.9829062 135.8480736 135.6731205 135.4461086 135.1515474 134.769337 134.2733967 133.6298852 132.7948915 131.7114383 130.3055945 128.4814301 126.1144702 123.0432015 119.0580509 113.8870852 107.1774552 113.8870852 119.0580509 123.0432015 126.1144702 128.4814301 130.3055945 131.7114383 132.7948915 133.6298852 134.2733967 134.769337 135.1515474 135.4461086 135.6731205 135.8480736 135.9829062 136.0868187 136.1669018 136.2286201 136.2761851 136.3128423 136.3410933 136.3628657 136.3796452 136.3925768 136.4025429 136.4102236 136.4161429 136.4207048 136.4242206 136.4269301 136.4290182 136.4306275 136.4318678 136.4328236 136.4335603 136.434128 136.4345655 136.4349027 136.4351626 136.4353628 136.4355172 136.4356361 136.4357278 136.4357985 136.4358529 136.4358949 136.4359272 136.4359521 136.4359713 136.4359861 136.4359975 136.4360063 136.4360131 136.4360183 136.4360224 136.4360255 136.4360279 136.4360297 136.4360311 136.4360322 136.4360331 136.4360337 136.4360342 136.4360346 136.4360349
1 3332.001056 3332.330036 3332.72602 3333.202656 3333.776371 3334.466938 3335.298156 3336.298673 3337.50297 3338.952553 3340.697379 3342.797584 3345.325547 3348.368395 3352.030994 3356.439575 3361.746073 3368.133374 3375.821609 3385.075747 3396.214723 3409.622432 3425.760958 3445.186501 3468.568545 3496.712931 3530.589629 3571.36617 3620.447879 3679.526314 3750.63756 3836.2324 3939.260784 4063.273492 4212.54451 4392.218327 4608.48724 4868.80476 4608.48724 4392.218327 4212.54451 4063.273492 3939.260784 3836.2324 3750.63756 3679.526314 3620.447879 3571.36617 3530.589629 3496.712931 3468.568545 3445.186501 3425.760958 3409.622432 3396.214723 3385.075747 3375.821609 3368.133374 3361.746073 3356.439575 3352.030994 3348.368395 3345.325547 3342.797584 3340.697379 3338.952553 3337.50297 3336.298673 3335.298156 3334.466938 3333.776371 3333.202656 3332.72602 3332.330036 3332.001056 3331.727744 3331.500679 3331.312036 3331.155314 3331.02511 3330.916939 3330.827071 3330.75241 3330.690383 3330.638851 3330.596039 3330.560471 3330.530922 3330.506372 3330.485977 3330.469033 3330.454956 3330.443261 3330.433545 3330.425473 3330.418767 3330.413195 3330.408567 3330.404721 3330.401526
0 8120.473437 8120.196045 8119.855482 8119.437365 8118.924031 8118.293796 8117.520041 8116.57008 8115.403787 8113.971898 8112.21393 8110.055624 8107.405814 8104.15257 8100.158475 8095.254816 8089.234462 8081.84311 8072.768548 8061.627462 8047.94925 8031.156139 8010.538783 7985.226297 7954.149474 7915.995618 7869.153097 7811.643268 7741.036896 7654.351543 7547.925593 7417.263575 7256.846284 7059.897638 6818.09846 6521.235072 6156.767863 5709.301617 5159.935207 4485.463213 5159.935207 5709.301617 6156.767863 6521.235072 6818.09846 7059.897638 7256.846284 7417.263575 7547.925593 7654.351543 7741.036896 7811.643268 7869.153097 7915.995618 7954.149474 7985.226297 8010.538783 8031.156139 8047.94925 8061.627462 8072.768548 8081.84311 8089.234462 8095.254816 8100.158475 8104.15257 8107.405814 8110.055624 8112.21393 8113.971898 8115.403787 8116.57008 8117.520041 8118.293796 8118.924031 8119.437365 8119.855482 8120.196045 8120.473437 8120.699377 8120.883408 8121.033304 8121.155396 8121.254842 8121.335841 8121.401817 8121.455555 8121.499325 8121.534976 8121.564015 8121.587667 8121.606932 8121.622624 8121.635405 8121.645815 8121.654295 8121.661201 8121.666827 8121.671409 8121.675141
1 6.752819553 6.752877507 6.75295166 6.75304654 6.753167939 6.753323272 6.753522022 6.753776325 6.75410171 6.754518044 6.755050749 6.755732353 6.756604474 6.757720365 6.759148162 6.760975048 6.763312574 6.766303469 6.770130361 6.775026921 6.781292136 6.789308564 6.799565693 6.812689828 6.829482338 6.850968582 6.878460524 6.913636837 6.958645407 7.016234485 7.089920493 7.184202741 7.304838159 7.459192817 7.6566917 7.909394204 8.232730494 8.646443671 9.175795305 9.853107915 9.175795305 8.646443671 8.232730494 7.909394204 7.6566917 7.459192817 7.304838159 7.184202741 7.089920493 7.016234485 6.958645407 6.913636837 6.878460524 6.850968582 6.829482338 6.812689828 6.799565693 6.789308564 6.781292136 6.775026921 6.770130361 6.766303469 6.763312574 6.760975048 6.759148162 6.757720365 6.756604474 6.755732353 6.755050749 6.754518044 6.75410171 6.753776325 6.753522022 6.753323272 6.753167939 6.75304654 6.75295166 6.752877507 6.752819553 6.75277426 6.75273886 6.752711194 6.752689572 6.752672673 6.752659466 6.752649144 6.752641076 6.752634772 6.752629844 6.752625993 6.752622983 6.752620631 6.752618792 6.752617355 6.752616232 6.752615355 6.752614669 6.752614133 6.752613714 6.752613386
1 95.86697681 95.86697715 95.86697756 95.86697808 95.86697872 95.86697952 95.86698052 95.86698177 95.86698332 95.86698525 95.86698766 95.86699066 95.8669944 95.86699907 95.86700488 95.86701212 95.86702114 95.86703239 95.86704641 95.86706387 95.86708564 95.86711277 95.86714657 95.8671887 95.8672412 95.86730662 95.86738815 95.86748976 95.86761638 95.86777417 95.86797082 95.86821588 95.86852127 95.86890186 95.86937614 95.86996719 95.87070377 95.87162169 95.87276561 95.87419116 95.87596769 95.8781816 95.88094059 95.88437885 95.88866363 95.89400333 95.90065768 95.90895035 95.91928471 95.93216343 95.94821293 95.96821386 95.9931391 96.02420102 96.06291049 96.11115035 96.17126704 96.24618466 96.33954725 96.45589603 96.60089028 96.7815826 97.00676198 97.2873813 97.63709004 98.07289826 98.61600395 99.2928241 100.1362797 101.1873969 102.4973027 104.1297118 106.1640255 108.6991942 111.8585301 115.7957052 120.7022262 126.8167492 134.4366887 126.8167492 120.7022262 115.7957052 111.8585301 108.6991942 106.1640255 104.1297118 102.4973027 101.1873969 100.1362797 99.2928241 98.61600395 98.07289826 97.63709004 97.2873813 97.00676198 96.7815826 96.60089028 96.45589603 96.33954725 96.24618466
0 3.502066885 3.502066855 3.502066818 3.502066771 3.50206671 3.502066633 3.502066534 3.502066409 3.502066249 3.502066044 3.502065784 3.502065452 3.502065028 3.502064488 3.502063799 3.502062921 3.5020618 3.502060372 3.50205855 3.502056226 3.502053263 3.502049484 3.502044665 3.50203852 3.502030682 3.502020688 3.502007942 3.501991688 3.50197096 3.501944526 3.501910815 3.501867825 3.501813001 3.501743086 3.501653925 3.501540222 3.50139522 3.501210303 3.500974484 3.500673753 3.50029024 3.499801158 3.499177447 3.498382049 3.497367704 3.496074143 3.494424506 3.492320777 3.489637961 3.486216651 3.481853566 3.476289465 3.469193747 3.460144808 3.448604989 3.433888632 3.415121338 3.391188015 3.360666625 3.321743684 3.272106518 3.208805848 3.128080554 3.025134202 2.893850052 2.726427629 2.512919235 2.240638896 1.893408599 2.240638896 2.512919235 2.726427629 2.893850052 3.025134202 3.128080554 3.208805848 3.272106518 3.321743684 3.360666625 3.391188015 3.415121338 3.433888632 3.448604989 3.460144808 3.469193747 3.476289465 3.481853566 3.486216651 3.489637961 3.492320777 3.494424506 3.496074143 3.497367704 3.498382049 3.499177447 3.499801158 3.50029024 3.500673753 3.500974484 3.501210303
1 8940.509621 8940.509818 8940.510064 8940.510369 8940.510749 8940.511221 8940.511808 8940.512537 8940.513444 8940.514572 8940.515974 8940.517718 8940.519885 8940.52258 8940.525931 8940.530096 8940.535275 8940.541715 8940.54972 8940.559674 8940.572049 8940.587436 8940.606566 8940.630349 8940.65992 8940.696685 8940.742395 8940.799226 8940.869884 8940.957733 8941.066955 8941.20275 8941.371585 8941.581497 8941.842479 8942.166959 8942.570383 8943.07196 8943.69557 8944.470902 8945.434871 8946.633372 8948.123466 8949.976096 8952.279468 8955.143245 8958.703774 8963.130572 8968.634401 8975.4773 8983.985063 8994.562748 9007.713961 9024.064838 9044.39385 9069.668869 9101.093249 9140.163117 9188.738604 9249.132408 9324.219902 9417.576031 9533.645517 9677.954472 9857.373502 10080.44482 10357.78893 10702.6103 11131.32601 11664.34739 11131.32601 10702.6103 10357.78893 10080.44482 9857.373502 9677.954472 9533.645517 9417.576031 9324.219902 9249.132408 9188.738604 9140.163117 9101.093249 9069.668869 9044.39385 9024.064838 9007.713961 8994.562748 8983.985063 8975.4773 8968.634401 8963.130572 8958.703774 8955.143245 8952.279468 8949.976096 8948.123466 8946.633372 8945.434871 8944.470902
0 4.462299315 4.462295772 4.462291487 4.462286305 4.462280039 4.462272462 4.462263299 4.462252218 4.462238819 4.462222615 4.462203021 4.462179327 4.462150674 4.462116025 4.462074125 4.462023457 4.461962186 4.461888093 4.461798495 4.461690147 4.461559125 4.461400685 4.46120909 4.4609774 4.460697225 4.460358419 4.459948712 4.459453269 4.458854146 4.458129647 4.457253535 4.456194084 4.454912926 4.453363665 4.451490198 4.449224678 4.446485064 4.443172142 4.43916594 4.434321377 4.428463015 4.421378699 4.41281188 4.402452321 4.389924863 4.374775839 4.356456646 4.334303877 4.307515297 4.275120789 4.235947227 4.188575986 4.131291577 4.062019514 3.978251194 3.876953049 3.754456692 3.606326065 3.754456692 3.876953049 3.978251194 4.062019514 4.131291577 4.188575986 4.235947227 4.275120789 4.307515297 4.334303877 4.356456646 4.374775839 4.389924863 4.402452321 4.41281188 4.421378699 4.428463015 4.434321377 4.43916594 4.443172142 4.446485064 4.449224678 4.451490198 4.453363665 4.454912926 4.456194084 4.457253535 4.458129647 4.458854146 4.459453269 4.459948712 4.460358419 4.460697225 4.4609774 4.46120909 4.461400685 4.461559125 4.461690147 4.461798495 4.461888093 4.461962186 4.462023457
1 653.6996225 653.7068922 653.7154255 653.725442 653.7371995 653.7510007 653.7672006 653.7862164 653.8085373 653.8347379 653.8654926 653.9015928 653.9439678 653.9937081 654.052094 654.1206282 654.2010745 654.2955036 654.4063457 654.5364537 654.6891764 654.8684443 655.0788714 655.3258738 655.6158086 655.956138 656.3556215 656.8245407 657.3749645 658.0210597 658.7794552 659.6696704 660.7146173 661.9411905 663.3809591 665.0709795 667.0547489 669.383325 672.1166399 675.3250429 679.0911109 683.5117737 688.7008091 694.7917709 701.9414264 710.3337912 720.1848656 731.7481933 745.321388 761.2537923 779.9554696 801.907758 827.6756589 857.9223786 893.4263979 857.9223786 827.6756589 801.907758 779.9554696 761.2537923 745.321388 731.7481933 720.1848656 710.3337912 701.9414264 694.7917709 688.7008091 683.5117737 679.0911109 675.3250429 672.1166399 669.383325 667.0547489 665.0709795 663.3809591 661.9411905 660.7146173 659.6696704 658.7794552 658.0210597 657.3749645 656.8245407 656.3556215 655.956138 655.6158086 655.3258738 655.0788714 654.8684443 654.6891764 654.5364537 654.4063457 654.2955036 654.2010745 654.1206282 654.052094 653.9937081 653.9439678 653.9015928 653.8654926 653.8347379
0 2727.40627 2727.406264 2727.406257 2727.406248 2727.406238 2727.406225 2727.40621 2727.406191 2727.406168 2727.406139 2727.406105 2727.406063 2727.406012 2727.405949 2727.405873 2727.40578 2727.405667 2727.405529 2727.40536 2727.405155 2727.404905 2727.404599 2727.404227 2727.403772 2727.403218 2727.402542 2727.401718 2727.400713 2727.399488 2727.397993 2727.396171 2727.393948 2727.391237 2727.387931 2727.383899 2727.378983 2727.372987 2727.365674 2727.356756 2727.345881 2727.332618 2727.316444 2727.296719 2727.272664 2727.243327 2727.207551 2727.163921 2727.110713 2727.045824 2726.96669 2726.870185 2726.752493 2726.608965 2726.433928 2726.220466 2725.960143 2725.642671 2725.255506 2724.783347 2724.207535 2723.505317 2722.648943 2721.604569 2720.330927 2718.777684 2716.883461 2714.573402 2711.75622 2708.320588 2704.130737 2699.021096 2692.789745 2685.190437 2675.922866 2664.620803 2650.837619 2634.028637 2613.52961 2588.53047 2558.043313 2520.863368 2475.521376 2420.225541 2352.790711 2270.552037 2170.259657 2047.950275 1898.790537 2047.950275 2170.259657 2270.552037 2352.790711 2420.225541 2475.521376 2520.863368 2558.043313 2588.53047 2613.52961 2634.028637 2650.837619
0 72.35968798 72.3593894 72.35902208 72.3585702 72.35801429 72.35733039 72.35648906 72.35545403 72.35418072 72.35261428 72.35068721 72.34831651 72.34540003 72.34181212 72.33739822 72.33196817 72.32528803 72.31707001 72.30696007 72.29452266 72.27922194 72.26039875 72.23724215 72.20875451 72.17370856 72.13059444 72.07755474 72.01230443 71.93203242 71.83328046 71.71179418 71.56233975 71.37847844 71.15228921 70.8740275 70.53170534 70.11057497 69.59249344 68.95514098 68.17105946 67.20646942 66.01981484 64.55997277 62.76405095 60.55467827 57.83667151 54.49293472 50.37941451 45.31889401 39.09335813 45.31889401 50.37941451 54.49293472 57.83667151 60.55467827 62.76405095 64.55997277 66.01981484 67.20646942 68.17105946 68.95514098 69.59249344 70.11057497 70.53170534 70.8740275 71.15228921 71.37847844 71.56233975 71.71179418 71.83328046 71.93203242 72.01230443 72.07755474 72.13059444 72.17370856 72.20875451 72.23724215 72.26039875 72.27922194 72.29452266 72.30696007 72.31707001 72.32528803 72.33196817 72.33739822 72.34181212 72.34540003 72.34831651 72.35068721 72.35261428 72.35418072 72.35545403 72.35648906 72.35733039 72.35801429 72.3585702 72.35902208 72.3593894 72.35968798 72.35993069
1 60572.00625 60605.13408 60645.0717 60693.21895 60751.26339 60821.23952 60905.60001 61007.30174 61129.90939 61277.72039 61455.91559 61670.74078 61929.72568 62241.94779 62618.35061 63072.12721 63619.18262 64278.69133 65073.76937 66032.28452 67187.83308 68580.91745 70260.36576 72285.04329 74725.91573 77668.53656 81216.04571 77668.53656 74725.91573 72285.04329 70260.36576 68580.91745 67187.83308 66032.28452 65073.76937 64278.69133 63619.18262 63072.12721 62618.35061 62241.94779 61929.72568 61670.74078 61455.91559 61277.72039 61129.90939 61007.30174 60905.60001 60821.23952 60751.26339 60693.21895 60645.0717 60605.13408 60572.00625 60544.52707 60521.73338 60502.82626 60487.14301 60474.13392 60463.34302 60454.39209 60446.96738 60440.80867 60435.70008 60431.46256 60427.94758 60425.03195 60422.61346 60420.60735 60418.94331 60417.563 60416.41805 60415.46832 60414.68053 60414.02707 60413.48503 60413.03542 60412.66247 60412.35311 60412.0965 60411.88365 60411.70708 60411.56063 60411.43915 60411.33838 60411.25479 60411.18546 60411.12794 60411.08024 60411.04067 60411.00784 60410.98061 60410.95803 60410.9393 60410.92376 60410.91087 60410.90018 60410.89131 60410.88395 60410.87785 60410.87279
0 3.813684595 3.813659615 3.813629368 3.813592743 3.813548395 3.813494697 3.813429676 3.813350945 3.813255614 3.813140181 3.813000409 3.812831166 3.812626238 3.812378099 3.81207764 3.811713827 3.811273304 3.810739895 3.810094014 3.809311947 3.808364979 3.807218339 3.805829927 3.804148762 3.802113119 3.799648252 3.79666366 3.793049757 3.788673849 3.783375266 3.776959459 3.769190856 3.759784216 3.748394154 3.734602457 3.717902733 3.697681814 3.673197244 3.643550017 3.607651569 3.564183809 3.511550721 3.447819763 3.37065091 3.277210737 3.164068378 3.02706956 2.861184064 2.660321034 2.417105337 2.660321034 2.861184064 3.02706956 3.164068378 3.277210737 3.37065091 3.447819763 3.511550721 3.564183809 3.607651569 3.643550017 3.673197244 3.697681814 3.717902733 3.734602457 3.748394154 3.759784216 3.769190856 3.776959459 3.783375266 3.788673849 3.793049757 3.79666366 3.799648252 3.802113119 3.804148762 3.805829927 3.807218339 3.808364979 3.809311947 3.810094014 3.810739895 3.811273304 3.811713827 3.81207764 3.812378099 3.812626238 3.812831166 3.813000409 3.813140181 3.813255614 3.813350945 3.813429676 3.813494697 3.813548395 3.813592743 3.813629368 3.813659615 3.813684595 3.813705226
1 883.5416892 885.0098449 886.7656234 888.8653721 891.3764773 894.3795269 897.9708963 902.265842 907.4021997 913.5448085 920.8908003 929.6759271 940.1821261 952.7465682 967.7724789 985.742078 1007.232056 1032.932083 1063.666937 1100.42298 1144.379807 1100.42298 1063.666937 1032.932083 1007.232056 985.742078 967.7724789 952.7465682 940.1821261 929.6759271 920.8908003 913.5448085 907.4021997 902.265842 897.9708963 894.3795269 891.3764773 888.8653721 886.7656234 885.0098449 883.5416892 882.3140392 881.2874967 880.4291171 879.7113529 879.1111692 878.6093046 878.1896529 877.8387464 877.5453236 877.2999678 877.094805 876.9232509 876.7798 876.6598484 876.5595467 876.4756759 876.4055444 876.3469015 876.2978652 876.2568617 876.2225753 876.1939054 876.1699321 876.149886 876.1331238 876.1191074 876.1073872 876.0975869 876.089392 876.0825396 876.0768097 876.0720184 876.068012 876.064662 876.0618607 876.0595183 876.0575596 876.0559218 876.0545523 876.0534071 876.0524496 876.0516489 876.0509793 876.0504195 876.0499513 876.0495599 876.0492325 876.0489588 876.04873 876.0485386 876.0483786 876.0482447 876.0481328 876.0480393 876.047961 876.0478956 876.0478409 876.0477952 876.0477569
0 225.1192597 225.1189678 225.118617 225.1181955 225.117689 225.1170803 225.1163489 225.11547 225.1144138 225.1131447 225.1116195 225.1097869 225.1075846 225.1049382 225.1017581 225.0979367 225.0933447 225.0878266 225.0811957 225.0732275 225.0636524 225.0521464 225.0383199 225.0217052 225.0017397 224.977748 224.9489178 224.9142737 224.8726429 224.8226166 224.7625016 224.6902635 224.6034573 224.4991452 224.3737968 224.2231698 224.0421664 223.8246607 223.5632912 223.2492122 222.871794 222.418263 221.87327 221.21837 220.4313985 219.485721 218.3493318 216.9837708 215.3428215 213.3709474 211.001412 208.1540201 204.732404 200.6207618 195.6799383 189.7427151 182.6081515 174.034784 163.7324536 151.3524861 136.4758911 151.3524861 163.7324536 174.034784 182.6081515 189.7427151 195.6799383 200.6207618 204.732404 208.1540201 211.001412 213.3709474 215.3428215 216.9837708 218.3493318 219.485721 220.4313985 221.21837 221.87327 222.418263 222.871794 223.2492122 223.5632912 223.8246607 224.0421664 224.2231698 224.3737968 224.4991452 224.6034573 224.6902635 224.7625016 224.8226166 224.8726429 224.9142737 224.9489178 224.977748 225.0017397 225.0217052 225.0383199 225.0521464
0 485.742629 485.7377761 485.7319071 485.7248092 485.7162251 485.7058437 485.6932885 485.6781046 485.6597414 485.6375333 485.6106753 485.5781936 485.5389108 485.4914029 485.4339477 485.3644625 485.2804282 485.1787987 485.0558897 484.9072459 484.7274786 484.5100713 484.2471427 483.9291616 483.5446009 483.07952 482.5170595 481.8368298 481.0141722 480.0192646 478.8160411 477.3608841 475.6010431 473.4727228 470.8987701 467.7858775 464.0212007 459.4682676 453.9620314 447.3028875 439.2494375 429.5097384 417.7307199 403.4853848 386.2573302 365.4220279 340.2241844 309.7503614 272.8958627 309.7503614 340.2241844 365.4220279 386.2573302 403.4853848 417.7307199 429.5097384 439.2494375 447.3028875 453.9620314 459.4682676 464.0212007 467.7858775 470.8987701 473.4727228 475.6010431 477.3608841 478.8160411 480.0192646 481.0141722 481.8368298 482.5170595 483.07952 483.5446009 483.9291616 484.2471427 484.5100713 484.7274786 484.9072459 485.0558897 485.1787987 485.2804282 485.3644625 485.4339477 485.4914029 485.5389108 485.5781936 485.6106753 485.6375333 485.6597414 485.6781046 485.6932885 485.7058437 485.7162251 485.7248092 485.7319071 485.7377761 485.742629 485.7466417 485.7499597 485.7527033
1 7.155365132 7.155366005 7.155367031 7.155368235 7.155369648 7.155371308 7.155373256 7.155375543 7.155378227 7.155381379 7.15538508 7.155389424 7.155394524 7.155400511 7.15540754 7.155415791 7.155425478 7.155436851 7.155450202 7.155465876 7.155484276 7.155505879 7.155531239 7.155561011 7.155595964 7.155636997 7.155685169 7.155741721 7.155808113 7.155886055 7.155977558 7.15608498 7.15621109 7.156359142 7.15653295 7.156736998 7.156976545 7.157257768 7.157587918 7.157975506 7.158430526 7.158964709 7.159591827 7.16032805 7.161192359 7.162207039 7.163398249 7.164796704 7.166438458 7.168365839 7.170628542 7.173284904 7.176403412 7.180064471 7.184362471 7.189408225 7.195331827 7.202286002 7.210450045 7.220034448 7.23128632 7.244495763 7.26000335 7.278208907 7.299581818 7.324673133 7.354129769 7.388711194 7.429309004 7.476969915 7.532922746 7.598610104 7.675725577 7.766257398 7.872539707 7.997312735 8.143793446 8.315758489 8.517641558 8.315758489 8.143793446 7.997312735 7.872539707 7.766257398 7.675725577 7.598610104 7.532922746 7.476969915 7.429309004 7.388711194 7.354129769 7.324673133 7.299581818 7.278208907 7.26000335 7.244495763 7.23128632 7.220034448 7.210450045 7.202286002
1 353.3092778 353.3092983 353.3093234 353.309354 353.3093913 353.3094369 353.3094926 353.3095605 353.3096435 353.3097447 353.3098683 353.3100192 353.3102034 353.3104283 353.3107027 353.3110378 353.3114468 353.3119461 353.3125557 353.3132997 353.314208 353.3153168 353.3166703 353.3183226 353.3203396 353.3228018 353.3258076 353.3294767 353.3339558 353.3394235 353.3460981 353.354246 353.3641924 353.3763342 353.3911561 353.4092497 353.4313371 353.4582998 353.4912141 353.5313935 353.5804417 353.6403163 353.7134071 353.8026312 353.9115498 354.0445101 354.2068187 354.4049538 354.6468233 354.9420808 355.3025105 355.742498 356.2796041 356.9352659 357.7356521 358.7127078 359.9054294 361.3614209 363.1387939 365.3084871 367.9570975 371.1903366 375.1372497 379.9553664 385.8369877 393.0168614 401.7815513 412.4808743 425.5418628 441.485808 425.5418628 412.4808743 401.7815513 393.0168614 385.8369877 379.9553664 375.1372497 371.1903366 367.9570975 365.3084871 363.1387939 361.3614209 359.9054294 358.7127078 357.7356521 356.9352659 356.2796041 355.742498 355.3025105 354.9420808 354.6468233 354.4049538 354.2068187 354.0445101 353.9115498 353.8026312 353.7134071 353.6403163 353.5804417 353.5313935
0 7036.150365 7036.146071 7036.140764 7036.134204 7036.126096 7036.116074 7036.103687 7036.088375 7036.069451 7036.046059 7036.017147 7035.981411 7035.93724 7035.882644 7035.815162 7035.731753 7035.628657 7035.501229 7035.343724 7035.149046 7034.908418 7034.610998 7034.243379 7033.788995 7033.227366 7032.533181 7031.675152 7030.61461 7029.303757 7027.683513 7025.680857 7023.20553 7020.145971 7016.36429 7011.690049 7005.912584 6998.771512 6989.94499 6979.035215 6965.550495 6948.883085 6928.281801 6902.818163 6871.344549 6832.442472 6784.358653 6724.925999 6651.465937 6560.667691 6448.43907 6309.722037 6138.264744 5926.339774 5664.39587 5340.627465 4940.442624 4445.805395 4940.442624 5340.627465 5664.39587 5926.339774 6138.264744 6309.722037 6448.43907 6560.667691 6651.465937 6724.925999 6784.358653 6832.442472 6871.344549 6902.818163 6928.281801 6948.883085 6965.550495 6979.035215 6989.94499 6998.771512 7005.912584 7011.690049 7016.36429 7020.145971 7023.20553 7025.680857 7027.683513 7029.303757 7030.61461 7031.675152 7032.533181 7033.227366 7033.788995 7034.243379 7034.610998 7034.908418 7035.149046 7035.343724 7035.501229 7035.628657 7035.731753 7035.815162 7035.882644
0 97201.93525 97201.93507 97201.93484 97201.93455 97201.93417 97201.93369 97201.93307 97201.93228 97201.93126 97201.92995 97201.92826 97201.9261 97201.92333 97201.91977 97201.9152 97201.90933 97201.9018 97201.89213 97201.87971 97201.86376 97201.8433 97201.81702 97201.78328 97201.73996 97201.68435 97201.61296 97201.52129 97201.40361 97201.25253 97201.05856 97200.80952 97200.4898 97200.07932 97199.55233 97198.87575 97198.00711 97196.89191 97195.46014 97193.62196 97191.26201 97188.23216 97184.34227 97179.34822 97172.93656 97164.70492 97154.13668 97140.56857 97123.14906 97100.78492 97072.07256 97035.21003 96987.88382 96927.12376 96849.11657 96748.96653 96620.38826 96455.31222 96243.37828 95971.28552 95621.95747 95173.4704 94597.67739 93858.44182 92909.36945 91690.89678 90126.55277 88118.15962 85539.67111 82229.26201 77979.17192 72522.66633 65517.29642 56523.40706 65517.29642 72522.66633 77979.17192 82229.26201 85539.67111 88118.15962 90126.55277 91690.89678 92909.36945 93858.44182 94597.67739 95173.4704 95621.95747 95971.28552 96243.37828 96455.31222 96620.38826 96748.96653 96849.11657 96927.12376 96987.88382 97035.21003 97072.07256 97100.78492 97123.14906 97140.56857 97154.13668
1 65.73245381 65.73913672 65.74737245 65.7575218 65.77002941 65.78544323 65.80443856 65.82784755 65.85669577 65.89224704 65.93605885 65.99005061 66.05658767 66.13858501 66.23963491 66.36416437 66.51762898 66.706752 66.93981888 67.22704023 67.58099917 68.01720257 68.55476042 69.21722302 70.03361275 71.03969547 72.27954748 73.80748646 75.69045114 78.01093383 75.69045114 73.80748646 72.27954748 71.03969547 70.03361275 69.21722302 68.55476042 68.01720257 67.58099917 67.22704023 66.93981888 66.706752 66.51762898 66.36416437 66.23963491 66.13858501 66.05658767 65.99005061 65.93605885 65.89224704 65.85669577 65.82784755 65.80443856 65.78544323 65.77002941 65.7575218 65.74737245 65.73913672 65.73245381 65.72703093 65.72263052 65.71905979 65.7161623 65.71381113 65.71190326 65.71035511 65.70909886 65.70807947 65.70725228 65.70658105 65.70603639 65.70559441 65.70523577 65.70494475 65.7047086 65.70451698 65.70436148 65.70423531 65.70413292 65.70404984 65.70398242 65.70392771 65.70388332 65.7038473 65.70381807 65.70379435 65.70377511 65.70375949 65.70374682 65.70373653 65.70372819 65.70372142 65.70371592 65.70371146 65.70370785 65.70370491 65.70370253 65.70370059 65.70369903 65.70369775
0 1.042919494 1.042919463 1.042919426 1.042919382 1.042919327 1.042919261 1.042919182 1.042919085 1.042918968 1.042918826 1.042918654 1.042918446 1.042918194 1.042917888 1.042917517 1.042917068 1.042916524 1.042915865 1.042915066 1.042914098 1.042912925 1.042911504 1.042909782 1.042907695 1.042905166 1.042902103 1.04289839 1.042893891 1.04288844 1.042881835 1.042873832 1.042864134 1.042852383 1.042838144 1.042820891 1.042799984 1.042774652 1.042743956 1.042706762 1.042661692 1.042607081 1.042540908 1.042460726 1.042363567 1.042245838 1.042103185 1.041930329 1.041720877 1.041467081 1.041159553 1.040786916 1.040335387 1.039788262 1.039125302 1.038321983 1.03734859 1.036169114 1.034739926 1.033008157 1.030909746 1.028367069 1.025286069 1.021552775 1.017029086 1.011547663 1.00490574 0.996857621 0.987105593 0.975288913 0.960970462 0.943620578 0.92259746 0.897123428 0.866256158 0.828853818 0.783532836 0.728616713 0.783532836 0.828853818 0.866256158 0.897123428 0.92259746 0.943620578 0.960970462 0.975288913 0.987105593 0.996857621 1.00490574 1.011547663 1.017029086 1.021552775 1.025286069 1.028367069 1.030909746 1.033008157 1.034739926 1.036169114 1.03734859 1.038321983 1.039125302
1 4.656180669 4.656180669 4.656180669 4.656180669 4.65618067 4.65618067 4.65618067 4.656180671 4.656180672 4.656180673 4.656180674 4.656180676 4.656180678 4.656180681 4.656180684 4.656180689 4.656180695 4.656180702 4.656180712 4.656180724 4.65618074 4.656180761 4.656180787 4.656180821 4.656180865 4.656180921 4.656180994 4.656181087 4.656181207 4.656181362 4.65618156 4.656181815 4.656182144 4.656182566 4.65618311 4.656183809 4.656184708 4.656185865 4.656187354 4.656189268 4.656191731 4.656194899 4.656198974 4.656204215 4.656210958 4.656219632 4.65623079 4.656245143 4.656263606 4.656287356 4.656317908 4.656357208 4.656407762 4.656472793 4.656556446 4.656664054 4.656802477 4.656980539 4.657209592 4.657504236 4.657883254 4.658370809 4.658997981 4.659804751 4.660842548 4.662177531 4.663894801 4.666103831 4.668945441 4.67260078 4.677302866 4.683351449 4.691132113 4.701140858 4.714015722 4.73057745 4.751881819 4.779286936 4.814539822 4.859887775 4.918221632 4.993260055 5.089786588 5.213954596 5.373679532 5.579143528 5.843444486 5.579143528 5.373679532 5.213954596 5.089786588 4.993260055 4.918221632 4.859887775 4.814539822 4.779286936 4.751881819 4.73057745 4.714015722 4.701140858
0 118358.5714 118200.5096 118005.3975 117764.5501 117467.2468 117100.2543 116647.2369 116088.03 115397.7424 114545.6479 113493.8184 112195.4348 110592.7039 108614.2851 106172.1152 103157.4889 99436.21946 94842.66639 99436.21946 103157.4889 106172.1152 108614.2851 110592.7039 112195.4348 113493.8184 114545.6479 115397.7424 116088.03 116647.2369 117100.2543 117467.2468 117764.5501 118005.3975 118200.5096 118358.5714 118486.6183 118590.35 118674.3838 118742.4601 118797.6092 118842.2859 118878.4788 118907.799 118931.5514 118950.7934 118966.3815 118979.0095 118989.2396 118997.527 119004.2407 119009.6795 119014.0855 119017.6549 119020.5465 119022.8889 119024.7866 119026.3239 119027.5693 119028.5781 119029.3955 119030.0576 119030.5939 119031.0285 119031.3805 119031.6656 119031.8967 119032.0838 119032.2354 119032.3582 119032.4577 119032.5383 119032.6036 119032.6565 119032.6994 119032.7341 119032.7622 119032.785 119032.8035 119032.8184 119032.8305 119032.8403 119032.8483 119032.8547 119032.8599 119032.8642 119032.8676 119032.8704 119032.8726 119032.8744 119032.8759 119032.8771 119032.8781 119032.8789 119032.8795 119032.88 119032.8804 119032.8808 119032.881 119032.8813 119032.8814
1 424.6515827 424.6516325 424.6516948 424.6517727 424.6518702 424.6519921 424.6521447 424.6523356 424.6525744 424.6528732 424.6532471 424.6537148 424.6543001 424.6550323 424.6559484 424.6570945 424.6585285 424.6603227 424.6625674 424.6653759 424.6688897 424.6732859 424.6787863 424.685668 424.694278 424.7050503 424.718528 424.7353904 424.7564878 424.7828836 424.8159085 424.8572273 424.9089229 424.9736015 425.0545236 425.1557686 425.2824404 425.4409248 425.6392112 425.8872955 426.1976842 426.5860243 427.0718929 427.6797832 428.44034 429.3919044 430.5824461 432.0719823 433.9356031 436.2672566 439.1844853 442.8343514 447.4008507 453.114188 460.262382 469.2057847 480.395248 469.2057847 460.262382 453.114188 447.4008507 442.8343514 439.1844853 436.2672566 433.9356031 432.0719823 430.5824461 429.3919044 428.44034 427.6797832 427.0718929 426.5860243 426.1976842 425.8872955 425.6392112 425.4409248 425.2824404 425.1557686 425.0545236 424.9736015 424.9089229 424.8572273 424.8159085 424.7828836 424.7564878 424.7353904 424.718528 424.7050503 424.694278 424.685668 424.6787863 424.6732859 424.6688897 424.6653759 424.6625674 424.6603227 424.6585285 424.6570945 424.6559484 424.6550323
1 163.9991881 164.0005836 164.0022915 164.0043816 164.0069396 164.0100701 164.0139014 164.0185902 164.0243285 164.0313513 164.039946 164.0504644 164.0633372 164.0790914 164.0983718 164.1219678 164.1508454 164.1861868 164.2294386 164.2823716 164.3471528 164.426434 164.523461 164.6422058 164.7875294 164.9653812 165.183042 165.4494223 165.7754271 166.1744024 166.6626812 167.2602526 167.9915798 168.8866017 169.9819584 171.3224914 172.963079 174.9708833 177.428099 180.4353191 184.1156523 188.6197631 194.1320396 200.8781419 209.13424 200.8781419 194.1320396 188.6197631 184.1156523 180.4353191 177.428099 174.9708833 172.963079 171.3224914 169.9819584 168.8866017 167.9915798 167.2602526 166.6626812 166.1744024 165.7754271 165.4494223 165.183042 164.9653812 164.7875294 164.6422058 164.523461 164.426434 164.3471528 164.2823716 164.2294386 164.1861868 164.1508454 164.1219678 164.0983718 164.0790914 164.0633372 164.0504644 164.039946 164.0313513 164.0243285 164.0185902 164.0139014 164.0100701 164.0069396 164.0043816 164.0022915 164.0005836 163.9991881 163.9980478 163.9971161 163.9963548 163.9957327 163.9952244 163.994809 163.9944697 163.9941924 163.9939658 163.9937806 163.9936294
0 4593.098237 4593.097305 4593.096176 4593.094809 4593.093153 4593.091147 4593.088718 4593.085775 4593.082211 4593.077894 4593.072665 4593.066331 4593.05866 4593.049369 4593.038115 4593.024483 4593.007973 4592.987975 4592.963753 4592.934414 4592.898879 4592.855838 4592.803705 4592.74056 4592.664078 4592.57144 4592.459235 4592.32333 4592.158718 4591.959336 4591.717838 4591.425331 4591.071039 4590.641911 4590.12214 4589.49258 4588.730041 4587.806434 4586.687738 4585.332744 4583.691542 4581.703675 4579.29592 4576.379585 4572.847246 4568.568786 4563.386607 4557.109818 4549.50721 4540.298738 4529.1452 4515.635749 4499.272757 4479.453482 4455.447868 4426.371654 4391.1538 4348.497033 4296.830065 4234.24971 4158.450783 4066.641181 3955.439042 3820.748163 3955.439042 4066.641181 4158.450783 4234.24971 4296.830065 4348.497033 4391.1538 4426.371654 4455.447868 4479.453482 4499.272757 4515.635749 4529.1452 4540.298738 4549.50721 4557.109818 4563.386607 4568.568786 4572.847246 4576.379585 4579.29592 4581.703675 4583.691542 4585.332744 4586.687738 4587.806434 4588.730041 4589.49258 4590.12214 4590.641911 4591.071039 4591.425331 4591.717838 4591.959336 4592.158718 4592.32333
1 486.4284008 486.4284797 486.4285735 486.4286849 486.4288173 486.4289747 486.4291617 486.4293839 486.4296479 486.4299617 486.4303346 486.4307776 486.4313041 486.4319298 486.4326733 486.4335568 486.4346067 486.4358543 486.4373368 486.4390985 486.441192 486.4436797 486.4466359 486.4501487 486.4543232 486.4592837 486.4651784 486.4721831 486.480507 486.4903984 486.5021525 486.5161202 486.5327181 486.5524418 486.5758797 486.6037314 486.6368281 486.6761574 486.7228931 486.7784299 486.8444252 486.9228486 487.0160404 487.1267819 487.2583778 487.4147555 487.6005818 487.8214024 488.0838071 488.3956272 488.7661683 489.2064886 489.7297287 490.3515037 491.0903696 491.9683765 493.011727 494.2515582 495.7248706 497.4756328 499.5560933 502.0283399 504.9661525 508.4572052 512.6056825 517.5353885 523.393442 530.3546665 538.626808 548.4567343 560.1378029 574.0186152 590.5134205 610.1144779 633.4067477 661.0853479 693.976299 661.0853479 633.4067477 610.1144779 590.5134205 574.0186152 560.1378029 548.4567343 538.626808 530.3546665 523.393442 517.5353885 512.6056825 508.4572052 504.9661525 502.0283399 499.5560933 497.4756328 495.7248706 494.2515582 493.011727 491.9683765 491.0903696 490.3515037
1 25.77463751 25.7945123 25.81894501 25.84898089 25.88590495 25.93129684 25.98709851 26.05569725 26.14002782 26.24369803 26.37114305 26.52781521 26.72041718 26.9571888 27.24825955 27.60608192 28.04596414 28.5867251 29.25149944 30.06872731 31.07337106 32.30841101 33.82668421 35.69314489 37.98764333 35.69314489 33.82668421 32.30841101 31.07337106 30.06872731 29.25149944 28.5867251 28.04596414 27.60608192 27.24825955 26.9571888 26.72041718 26.52781521 26.37114305 26.24369803 26.14002782 26.05569725 25.98709851 25.93129684 25.88590495 25.84898089 25.81894501 25.7945123 25.77463751 25.75847035 25.74531917 25.73462133 25.72591918 25.7188404 25.71308217 25.70839814 25.70458791 25.70148847 25.69896724 25.69691634 25.69524803 25.69389095 25.69278703 25.69188904 25.69115858 25.69056438 25.69008103 25.68968785 25.68936801 25.68910785 25.68889621 25.68872406 25.68858402 25.6884701 25.68837744 25.68830206 25.68824075 25.68819087 25.6881503 25.68811729 25.68809044 25.68806861 25.68805084 25.68803639 25.68802464 25.68801507 25.6880073 25.68800097 25.68799582 25.68799163 25.68798823 25.68798546 25.6879832 25.68798137 25.68797988 25.68797867 25.68797768 25.68797688 25.68797623 25.68797569
0 11251.04491 11248.84442 11246.02688 11242.41924 11237.79995 11231.88533 11224.31214 11214.6153 11202.19928 11186.30158 11165.94588 11139.88207 11106.50949 11063.77864 11009.06526 10939.00926 10849.30828 10734.45351 10587.39136 10399.09029 10157.98618 9849.272065 9453.988879 8947.861072 8299.805789 8947.861072 9453.988879 9849.272065 10157.98618 10399.09029 10587.39136 10734.45351 10849.30828 10939.00926 11009.06526 11063.77864 11106.50949 11139.88207 11165.94588 11186.30158 11202.19928 11214.6153 11224.31214 11231.88533 11237.79995 11242.41924 11246.02688 11248.84442 11251.04491 11252.76348 11254.10568 11255.15393 11255.9726 11256.61198 11257.11134 11257.50133 11257.80591 11258.04379 11258.22957 11258.37466 11258.48798 11258.57648 11258.6456 11258.69958 11258.74174 11258.77466 11258.80038 11258.82046 11258.83615 11258.8484 11258.85796 11258.86544 11258.87127 11258.87583 11258.87939 11258.88217 11258.88434 11258.88604 11258.88736 11258.88839 11258.8892 11258.88983 11258.89033 11258.89071 11258.89101 11258.89124 11258.89143 11258.89157 11258.89168 11258.89177 11258.89184 11258.89189 11258.89193 11258.89197 11258.89199 11258.89201 11258.89203 11258.89204 11258.89205 11258.89206
1 1778.045363 1778.048065 1778.051292 1778.055147 1778.059749 1778.065247 1778.071812 1778.079652 1778.089016 1778.100199 1778.113554 1778.129504 1778.148553 1778.171302 1778.19847 1778.230917 1778.269667 1778.315945 1778.371213 1778.437219 1778.516047 1778.61019 1778.722621 1778.856895 1779.017254 1779.208766 1779.437484 1779.710634 1780.03685 1780.426439 1780.891715 1781.44738 1782.110994 1782.90353 1783.850031 1784.98041 1786.330388 1787.942628 1789.868078 1792.167587 1794.913823 1798.193571 1802.110479 1806.788327 1812.374943 1819.046875 1827.014968 1836.531027 1847.895776 1861.468363 1877.677706 1897.036047 1920.155146 1947.765607 1980.73997 2020.120284 2067.151036 2123.318483 2190.397616 2123.318483 2067.151036 2020.120284 1980.73997 1947.765607 1920.155146 1897.036047 1877.677706 1861.468363 1847.895776 1836.531027 1827.014968 1819.046875 1812.374943 1806.788327 1802.110479 1798.193571 1794.913823 1792.167587 1789.868078 1787.942628 1786.330388 1784.98041 1783.850031 1782.90353 1782.110994 1781.44738 1780.891715 1780.426439 1780.03685 1779.710634 1779.437484 1779.208766 1779.017254 1778.856895 1778.722621 1778.61019 1778.516047 1778.437219 1778.371213 1778.315945
0 586.26913 581.3796113 575.461957 568.2999773 559.632024 549.1414306 536.4449446 521.0787255 502.4813994 479.9735504 502.4813994 521.0787255 536.4449446 549.1414306 559.632024 568.2999773 575.461957 581.3796113 586.26913 590.3091418 593.6472402 596.4053761 598.6843123 600.5673052 602.1231462 603.4086747 604.470855 605.3484916 606.0736473 606.6728141 607.1678815 607.5769356 607.9149206 608.1941838 608.4249278 608.6155822 608.7731122 608.903273 609.0108195 609.0996808 609.1731034 609.2337695 609.2838954 609.3253124 609.3595336 609.3878093 609.4111723 609.4304762 609.4464262 609.4596051 609.4704942 609.4794915 609.4869256 609.4930681 609.4981434 609.5023369 609.5058018 609.5086647 609.5110302 609.5129848 609.5145997 609.5159341 609.5170366 609.5179476 609.5187003 609.5193222 609.5198361 609.5202607 609.5206115 609.5209014 609.5211409 609.5213388 609.5215023 609.5216374 609.5217491 609.5218413 609.5219175 609.5219805 609.5220325 609.5220755 609.522111 609.5221404 609.5221646 609.5221847 609.5222012 609.5222149 609.5222262 609.5222356 609.5222433 609.5222496 609.5222549 609.5222593 609.5222629 609.5222658 609.5222683 609.5222703 609.522272 609.5222734 609.5222745 609.5222755
1 48.15287221 48.15288722 48.15290547 48.15292767 48.15295467 48.1529875 48.15302744 48.15307602 48.1531351 48.15320696 48.15329436 48.15340066 48.15352995 48.15368719 48.15387845 48.15411106 48.15439399 48.15473809 48.15515661 48.15566565 48.15628476 48.15703777 48.15795362 48.15906753 48.16042234 48.16207015 48.1640743 48.16651188 48.16947661 48.1730825 48.17746819 48.18280234 48.18929006 48.19718081 48.20677802 48.21845073 48.23264778 48.24991511 48.27091667 48.29646004 48.32752745 48.3653135 48.41127119 48.46716773 48.53515248 48.61783965 48.71840881 48.84072711 48.98949805 49.17044229 49.39051764 49.65818662 49.98374186 50.37970188 50.86129247 51.44703213 52.15944423 53.02592301 54.07978703 55.36156035 56.92053077 58.81664511 61.12281433 63.92771714 61.12281433 58.81664511 56.92053077 55.36156035 54.07978703 53.02592301 52.15944423 51.44703213 50.86129247 50.37970188 49.98374186 49.65818662 49.39051764 49.17044229 48.98949805 48.84072711 48.71840881 48.61783965 48.53515248 48.46716773 48.41127119 48.3653135 48.32752745 48.29646004 48.27091667 48.24991511 48.23264778 48.21845073 48.20677802 48.19718081 48.18929006 48.18280234 48.17746819 48.1730825 48.16947661 48.16651188
1 490.3727004 490.3727005 490.3727005 490.3727006 490.3727007 490.3727009 490.372701 490.3727013 490.3727015 490.3727019 490.3727023 490.3727029 490.3727035 490.3727044 490.3727054 490.3727067 490.3727084 490.3727104 490.372713 490.3727162 490.3727201 490.3727251 490.3727313 490.372739 490.3727487 490.3727608 490.3727758 490.3727946 490.3728181 490.3728474 490.3728839 490.3729296 490.3729866 490.3730577 490.3731466 490.3732575 490.3733959 490.3735688 490.3737845 490.3740539 490.3743902 490.3748101 490.3753342 490.3759886 490.3768055 490.3778253 490.3790985 490.380688 490.3826724 490.3851497 490.3882424 490.3921034 490.3969236 490.4029412 490.4104538 490.4198326 490.4315413 490.4461587 490.4644074 490.4871895 490.5156311 490.5511382 490.595466 490.6508059 490.7198933 490.8061436 490.9138202 491.0482461 491.2160663 491.4255766 491.6871338 492.0136674 492.421319 492.93024 493.565588 494.3587701 495.3489958 496.5852147 498.1285372 500.0552541 502.460609 505.4635059 509.212387 513.892571 519.7354134 527.0297437 536.1361427 547.5047674 536.1361427 527.0297437 519.7354134 513.892571 509.212387 505.4635059 502.460609 500.0552541 498.1285372 496.5852147 495.3489958 494.3587701
1 2.516238532 2.516243719 2.516250322 2.516258726 2.516269423 2.516283037 2.516300364 2.516322418 2.516350487 2.516386213 2.516431684 2.516489558 2.516563218 2.516656969 2.516776294 2.516928166 2.517121464 2.517367488 2.51768062 2.518079163 2.518586417 2.519232034 2.520053754 2.521099614 2.522430751 2.524124979 2.52628134 2.529025887 2.53251906 2.53696506 2.542623787 2.549826036 2.558992829 2.570660033 2.58550968 2.60440984 2.628465364 2.659082472 2.698050955 2.747648805 2.810775374 2.89112087 2.993382067 3.123536876 2.993382067 2.89112087 2.810775374 2.747648805 2.698050955 2.659082472 2.628465364 2.60440984 2.58550968 2.570660033 2.558992829 2.549826036 2.542623787 2.53696506 2.53251906 2.529025887 2.52628134 2.524124979 2.522430751 2.521099614 2.520053754 2.519232034 2.518586417 2.518079163 2.51768062 2.517367488 2.517121464 2.516928166 2.516776294 2.516656969 2.516563218 2.516489558 2.516431684 2.516386213 2.516350487 2.516322418 2.516300364 2.516283037 2.516269423 2.516258726 2.516250322 2.516243719 2.516238532 2.516234456 2.516231253 2.516228737 2.51622676 2.516225207 2.516223986 2.516223028 2.516222274 2.516221682 2.516221217 2.516220852 2.516220565 2.516220339
0 629.6756867 629.6748195 629.6737164 629.6723135 629.6705291 629.6682595 629.6653729 629.6617014 629.6570318 629.6510925 629.6435384 629.6339305 629.6217103 629.6061676 629.5863991 629.5612558 629.5292764 629.4886023 629.4368694 629.3710711 629.2873832 629.1809418 629.0455604 628.8733708 628.6543653 628.3758153 628.0215315 627.570923 626.9978005 626.2688542 625.3417177 624.1625061 622.6626837 620.7550809 618.3288282 615.2429119 611.317979 606.3259128 599.976575 591.9009428 581.6296615 568.5657652 551.9499818 530.8166038 503.9373619 469.7500374 426.2676669 469.7500374 503.9373619 530.8166038 551.9499818 568.5657652 581.6296615 591.9009428 599.976575 606.3259128 611.317979 615.2429119 618.3288282 620.7550809 622.6626837 624.1625061 625.3417177 626.2688542 626.9978005 627.570923 628.0215315 628.3758153 628.6543653 628.8733708 629.0455604 629.1809418 629.2873832 629.3710711 629.4368694 629.4886023 629.5292764 629.5612558 629.5863991 629.6061676 629.6217103 629.6339305 629.6435384 629.6510925 629.6570318 629.6617014 629.6653729 629.6682595 629.6705291 629.6723135 629.6737164 629.6748195 629.6756867 629.6763686 629.6769047 629.6773262 629.6776576 629.6779182 629.6781231 629.6782841
1 237.446383 237.4464817 237.4466092 237.4467739 237.4469867 237.4472617 237.4476169 237.4480757 237.4486685 237.4494344 237.4504238 237.4517019 237.4533532 237.4554865 237.4582424 237.4618028 237.4664025 237.4723447 237.4800215 237.4899391 237.5027516 237.5193039 237.5406878 237.5683135 237.604003 237.65011 237.7096754 237.7866276 237.8860417 238.0144741 238.1803952 238.3947476 238.6716682 239.0294202 239.491598 240.0886826 240.8600526 241.8565809 243.1439897 244.8071855 246.955858 249.7317151 253.3178282 257.950706 263.9358929 271.6681198 281.6573371 294.5623466 311.2342506 332.7725828 311.2342506 294.5623466 281.6573371 271.6681198 263.9358929 257.950706 253.3178282 249.7317151 246.955858 244.8071855 243.1439897 241.8565809 240.8600526 240.0886826 239.491598 239.0294202 238.6716682 238.3947476 238.1803952 238.0144741 237.8860417 237.7866276 237.7096754 237.65011 237.604003 237.5683135 237.5406878 237.5193039 237.5027516 237.4899391 237.4800215 237.4723447 237.4664025 237.4618028 237.4582424 237.4554865 237.4533532 237.4517019 237.4504238 237.4494344 237.4486685 237.4480757 237.4476169 237.4472617 237.4469867 237.4467739 237.4466092 237.4464817 237.446383 237.4463066
1 140.9619122 140.961918 140.9619247 140.9619327 140.9619421 140.9619531 140.9619661 140.9619814 140.9619995 140.9620207 140.9620458 140.9620752 140.96211 140.9621508 140.962199 140.9622557 140.9623226 140.9624012 140.9624939 140.9626031 140.9627317 140.9628831 140.9630614 140.9632715 140.9635189 140.9638103 140.9641535 140.9645577 140.9650337 140.9655944 140.9662548 140.9670326 140.9679487 140.9690277 140.9702985 140.9717952 140.973558 140.9756342 140.9780796 140.9809597 140.9843518 140.9883471 140.9930526 140.9985948 141.0051223 141.0128103 141.0218651 141.0325297 141.0450905 141.0598843 141.0773084 141.0978303 141.1220007 141.1504683 141.1839971 141.223487 141.2699977 141.3247775 141.3892965 141.4652863 141.5547861 141.660198 141.7843509 141.9305768 142.1028 142.3056424 142.5445479 142.825928 143.1573343 143.5476609 144.0073829 144.5488383 145.1865582 145.9376574 146.8222933 147.8642074 149.0913618 150.5366901 152.2389811 154.2439198 156.6053136 159.3865361 162.6622279 166.5202999 171.0642928 166.5202999 162.6622279 159.3865361 156.6053136 154.2439198 152.2389811 150.5366901 149.0913618 147.8642074 146.8222933 145.9376574 145.1865582 144.5488383 144.0073829 143.5476609
1 98.37671911 98.37860972 98.38086558 98.38355726 98.38676894 98.39060109 98.39517357 98.40062942 98.40713929 98.41490681 98.42417494 98.43523359 98.44842868 98.46417294 98.48295885 98.50537403 98.53211962 98.56403222 98.60211005 98.64754417 98.70175576 98.76644054 98.84362185 98.93571389 99.04559729 99.17670918 99.33315072 99.51981536 99.74254194 100.0082973 100.3253942 100.7037514 101.1552039 101.6938729 102.3366079 103.1035136 104.0185786 105.110426 106.4132086 107.967677 109.8224549 112.0355592 114.6762156 117.8270231 121.5865384 117.8270231 114.6762156 112.0355592 109.8224549 107.967677 106.4132086 105.110426 104.0185786 103.1035136 102.3366079 101.6938729 101.1552039 100.7037514 100.3253942 100.0082973 99.74254194 99.51981536 99.33315072 99.17670918 99.04559729 98.93571389 98.84362185 98.76644054 98.70175576 98.64754417 98.60211005 98.56403222 98.53211962 98.50537403 98.48295885 98.46417294 98.44842868 98.43523359 98.42417494 98.41490681 98.40713929 98.40062942 98.39517357 98.39060109 98.38676894 98.38355726 98.38086558 98.37860972 98.37671911 98.37513461 98.37380666 98.37269372 98.37176097 98.37097925 98.3703241 98.36977502 98.36931485 98.36892918 98.36860596 98.36833507
0 93.17227343 93.17227343 93.17227343 93.17227342 93.17227342 93.17227341 93.1722734 93.17227339 93.17227337 93.17227335 93.17227332 93.17227329 93.17227324 93.17227318 93.17227311 93.17227301 93.17227288 93.17227271 93.17227249 93.1722722 93.17227183 93.17227135 93.17227072 93.17226991 93.17226885 93.17226748 93.17226569 93.17226337 93.17226035 93.17225643 93.17225134 93.17224472 93.17223612 93.17222495 93.17221043 93.17219156 93.17216705 93.17213519 93.17209379 93.17203999 93.17197009 93.17187925 93.17176121 93.17160782 93.17140851 93.17114951 93.17081295 93.17037562 93.16980733 93.16906887 93.16810928 93.16686234 93.16524202 93.1631365 93.16040049 93.15684521 93.15222531 93.14622201 93.13842106 93.12828416 93.11511183 93.09799511 93.07575289 93.04685037 93.00929315 92.96048964 92.89707219 92.81466476 92.7075809 92.56843139 92.38761436 92.15265271 91.84733314 91.45058739 90.9350384 90.26511122 89.39457821 88.26336909 86.79342589 84.88331667 82.40123621 79.17591103 74.98478076 69.53864062 74.98478076 79.17591103 82.40123621 84.88331667 86.79342589 88.26336909 89.39457821 90.26511122 90.9350384 91.45058739 91.84733314 92.15265271 92.38761436 92.56843139 92.7075809 92.81466476
0 189.9544886 189.954461 189.9544261 189.9543821 189.9543266 189.9542566 189.9541683 189.954057 189.9539164 189.9537392 189.9535156 189.9532335 189.9528777 189.9524288 189.9518625 189.9511482 189.9502472 189.9491105 189.9476766 189.9458678 189.943586 189.9407076 189.9370766 189.9324961 189.926718 189.9194291 189.9102343 189.8986352 189.8840034 189.8655457 189.8422617 189.8128897 189.7758376 189.7290973 189.6701356 189.595757 189.5019304 189.3835705 189.2342625 189.0459144 188.8083181 188.5085966 188.1305056 187.6535536 187.0518911 186.2929094 185.3354736 184.1276931 182.6041094 180.682148 178.2576434 175.1991936 171.3410385 166.4740758 160.3345283 152.5896482 160.3345283 166.4740758 171.3410385 175.1991936 178.2576434 180.682148 182.6041094 184.1276931 185.3354736 186.2929094 187.0518911 187.6535536 188.1305056 188.5085966 188.8083181 189.0459144 189.2342625 189.3835705 189.5019304 189.595757 189.6701356 189.7290973 189.7758376 189.8128897 189.8422617 189.8655457 189.8840034 189.8986352 189.9102343 189.9194291 189.926718 189.9324961 189.9370766 189.9407076 189.943586 189.9458678 189.9476766 189.9491105 189.9502472 189.9511482 189.9518625 189.9524288 189.9528777 189.9532335
1 171.3605691 171.3605691 171.3605691 171.3605691 171.3605691 171.3605691 171.3605692 171.3605692 171.3605692 171.3605692 171.3605693 171.3605693 171.3605694 171.3605695 171.3605696 171.3605698 171.36057 171.3605703 171.3605706 171.3605711 171.3605717 171.3605725 171.3605735 171.3605748 171.3605765 171.3605787 171.3605815 171.3605853 171.3605901 171.3605964 171.3606046 171.3606153 171.3606291 171.3606471 171.3606705 171.3607009 171.3607404 171.3607918 171.3608585 171.3609453 171.3610581 171.3612046 171.3613952 171.3616428 171.3619647 171.3623831 171.3629269 171.3636337 171.3645525 171.3657467 171.3672989 171.3693164 171.3719387 171.3753472 171.3797775 171.385536 171.3930209 171.4027496 171.4153949 171.4318311 171.4531948 171.480963 171.5170559 171.5639691 171.6249465 171.7042042 171.8072225 171.9411248 172.1151696 172.3413914 172.6354321 173.0176234 173.5143918 174.1600864 174.9993538 176.0902253 177.5081291 179.3511065 181.7465902 184.860216 188.9072758 194.167604 201.0049263 209.8920097 221.4433524 236.4576728 221.4433524 209.8920097 201.0049263 194.167604 188.9072758 184.860216 181.7465902 179.3511065 177.5081291 176.0902253 174.9993538 174.1600864 173.5143918 173.0176234
1 26514.15763 26607.71025 26720.07007 26855.01796 27017.09488 27211.75465 27445.54754 27726.34059 28063.58241 28468.62108 28955.08602 29539.34665 30241.06314 31083.84805 32096.06083 33311.76212 34771.85992 36525.48607 38631.64955 36525.48607 34771.85992 33311.76212 32096.06083 31083.84805 30241.06314 29539.34665 28955.08602 28468.62108 28063.58241 27726.34059 27445.54754 27211.75465 27017.09488 26855.01796 26720.07007 26607.71025 26514.15763 26436.26419 26371.40884 26317.40921 26272.44824 26235.013 26203.8438 26177.89182 26156.28378 26138.29257 26123.31279 26110.84039 26100.45566 26091.80916 26084.60995 26078.61577 26073.62491 26069.46944 26066.00954 26063.12876 26060.73018 26058.73308 26057.07026 26055.68577 26054.53302 26053.57323 26052.77408 26052.1087 26051.5547 26051.09342 26050.70936 26050.38958 26050.12333 26049.90164 26049.71706 26049.56338 26049.43542 26049.32888 26049.24017 26049.16631 26049.10481 26049.05361 26049.01098 26048.97548 26048.94592 26048.92132 26048.90083 26048.88377 26048.86956 26048.85774 26048.84789 26048.83969 26048.83287 26048.82718 26048.82245 26048.81851 26048.81523 26048.8125 26048.81022 26048.80833 26048.80675 26048.80544 26048.80435 26048.80344
1 457.7433511 457.7433511 457.7433512 457.7433513 457.7433515 457.7433517 457.7433519 457.7433523 457.7433527 457.7433532 457.7433539 457.7433548 457.7433559 457.7433574 457.7433592 457.7433617 457.7433648 457.7433688 457.743374 457.7433807 457.7433892 457.7434003 457.7434146 457.7434329 457.7434566 457.7434871 457.7435263 457.7435769 457.743642 457.7437259 457.7438339 457.7439731 457.7441524 457.7443833 457.7446808 457.7450639 457.7455574 457.7461931 457.7470119 457.7480666 457.7494252 457.7511751 457.7534292 457.7563326 457.7600725 457.7648898 457.7710949 457.7790876 457.7893829 457.802644 457.8197256 457.8417282 457.8700693 457.9065752 457.9535979 458.0141672 458.0921858 458.1926803 458.322126 458.4888633 458.7036353 458.9802802 459.3366226 459.7956225 460.386854 461.1484113 462.1293628 463.3929131 465.020475 467.1169153 469.8173115 473.295655 477.7760619 483.5472129 490.9809539 500.5562544 512.8900685 528.7770863 549.2409374 575.6001452 549.2409374 528.7770863 512.8900685 500.5562544 490.9809539 483.5472129 477.7760619 473.295655 469.8173115 467.1169153 465.020475 463.3929131 462.1293628 461.1484113 460.386854 459.7956225 459.3366226 458.9802802 458.7036353 458.4888633
1 87.17745879 87.17745884 87.1774589 87.17745898 87.17745908 87.1774592 87.17745934 87.17745953 87.17745975 87.17746003 87.17746038 87.17746081 87.17746134 87.17746199 87.1774628 87.17746381 87.17746505 87.17746658 87.17746849 87.17747084 87.17747375 87.17747735 87.17748181 87.17748732 87.17749415 87.17750259 87.17751304 87.17752597 87.17754197 87.17756177 87.17758626 87.17761658 87.17765408 87.17770049 87.17775792 87.17782898 87.17791691 87.17802571 87.17816034 87.17832693 87.17853307 87.17878814 87.17910376 87.1794943 87.17997755 87.18057551 87.18131543 87.18223099 87.18336389 87.18476572 87.18650032 87.1886467 87.19130259 87.19458895 87.19865545 87.20368726 87.20991356 87.21761788 87.2271511 87.23894735 87.25354386 87.27160536 87.29395439 87.32160874 87.35582782 87.39816999 87.45056356 87.51539457 87.59561548 87.69487963 87.81770759 87.96969306 88.15775759 88.39046581 88.67841546 89.03472001 89.47560589 90.02115144 90.69620129 91.53149779 92.56508111 93.84402153 95.42656314 97.38477629 99.80783974 102.8061019 106.5161064 111.1068101 106.5161064 102.8061019 99.80783974 97.38477629 95.42656314 93.84402153 92.56508111 91.53149779 90.69620129 90.02115144 89.47560589 89.03472001
0 190.5182057 190.5181947 190.5181817 190.5181662 190.5181478 190.5181259 190.5180999 190.5180691 190.5180324 190.5179889 190.5179371 190.5178757 190.5178027 190.517716 190.5176131 190.5174907 190.5173454 190.5171729 190.5169679 190.5167244 190.5164351 190.5160916 190.5156834 190.5151987 190.5146228 190.5139389 190.5131264 190.5121613 190.511015 190.5096533 190.5080358 190.5061145 190.5038324 190.5011215 190.4979015 190.4940766 190.4895332 190.4841365 190.477726 190.4701114 190.4610665 190.4503226 190.4375606 190.4224015 190.4043949 190.3830059 190.3575993 190.3274204 190.2915728 190.2489916 190.1984121 190.1383319 190.0669663 189.9821956 189.8815018 189.7618939 189.6198191 189.4510573 189.2505958 189.01248 188.7296372 188.3936659 187.9945865 187.520545 186.9574608 186.2886081 185.4941198 184.5503967 183.4294071 182.0978534 180.5161839 178.6374175 176.4057482 173.7548876 170.6060958 166.8658426 162.4230293 157.1456888 150.8770656 157.1456888 162.4230293 166.8658426 170.6060958 173.7548876 176.4057482 178.6374175 180.5161839 182.0978534 183.4294071 184.5503967 185.4941198 186.2886081 186.9574608 187.520545 187.9945865 188.3936659 188.7296372 189.01248 189.2505958 189.4510573
1 1.201231293 1.201231578 1.201231945 1.20123242 1.201233034 1.201233827 1.201234851 1.201236174 1.201237883 1.20124009 1.201242942 1.201246626 1.201251385 1.201257533 1.201265476 1.201275735 1.201288989 1.20130611 1.201328228 1.2013568 1.201393711 1.201441392 1.201502987 1.201582558 1.201685348 1.201818135 1.201989671 1.202211266 1.202497525 1.202867321 1.20334503 1.203962145 1.204759345 1.205789183 1.207119548 1.20883814 1.21105825 1.213926231 1.217631145 1.222417225 1.228599975 1.236586971 1.246904728 1.260233407 1.277451652 1.299694515 1.328428276 1.365547106 1.41349793 1.475441734 1.555461941 1.658833595 1.792371102 1.658833595 1.555461941 1.475441734 1.41349793 1.365547106 1.328428276 1.299694515 1.277451652 1.260233407 1.246904728 1.236586971 1.228599975 1.222417225 1.217631145 1.213926231 1.21105825 1.20883814 1.207119548 1.205789183 1.204759345 1.203962145 1.20334503 1.202867321 1.202497525 1.202211266 1.201989671 1.201818135 1.201685348 1.201582558 1.201502987 1.201441392 1.201393711 1.2013568 1.201328228 1.20130611 1.201288989 1.201275735 1.201265476 1.201257533 1.201251385 1.201246626 1.201242942 1.20124009 1.201237883 1.201236174 1.201234851 1.201233827
1 7.673678614 7.673678614 7.673678614 7.673678615 7.673678616 7.673678617 7.673678618 7.673678619 7.673678621 7.673678624 7.673678627 7.673678631 7.673678636 7.673678643 7.673678651 7.673678663 7.673678677 7.673678695 7.673678718 7.673678747 7.673678785 7.673678834 7.673678896 7.673678976 7.673679078 7.673679209 7.673679376 7.673679591 7.673679866 7.673680217 7.673680668 7.673681245 7.673681985 7.673682931 7.673684144 7.673685697 7.673687687 7.673690234 7.673693497 7.673697676 7.673703029 7.673709884 7.673718664 7.673729909 7.673744312 7.673762758 7.673786383 7.673816641 7.673855395 7.673905029 7.673968599 7.674050016 7.674154293 7.674287847 7.674458899 7.674677975 7.67495856 7.675317924 7.675778183 7.676367667 7.677122657 7.678089621 7.679328074 7.680914239 7.682945743 7.68554762 7.688880011 7.693148017 7.698614325 7.705615376 7.714582071 7.726066292 7.740774868 7.759613084 7.783740393 7.814641783 7.854219173 7.90490847 7.969829498 8.052978017 8.159471649 8.295864864 8.470552389 8.694285889 8.98083571 9.347838416 9.817882283 10.41989757 11.19093709 10.41989757 9.817882283 9.347838416 8.98083571 8.694285889 8.470552389 8.295864864 8.159471649 8.052978017 7.969829498 7.90490847
1 1187.617464 1187.64037 1187.668421 1187.702773 1187.744841 1187.796358 1187.859447 1187.936707 1188.031322 1188.147188 1188.289081 1188.462845 1188.67564 1188.936234 1189.255361 1189.646172 1190.124765 1190.710861 1191.428605 1192.307569 1193.383965 1194.702141 1196.316406 1198.293266 1200.714168 1203.678853 1207.309465 1211.755584 1217.200389 1223.868205 1232.033744 1242.033425 1254.279232 1269.27569 1287.640648 1310.13074 1337.67255 1371.400796 1412.705074 1463.287108 1525.230868 1601.088422 1525.230868 1463.287108 1412.705074 1371.400796 1337.67255 1310.13074 1287.640648 1269.27569 1254.279232 1242.033425 1232.033744 1223.868205 1217.200389 1211.755584 1207.309465 1203.678853 1200.714168 1198.293266 1196.316406 1194.702141 1193.383965 1192.307569 1191.428605 1190.710861 1190.124765 1189.646172 1189.255361 1188.936234 1188.67564 1188.462845 1188.289081 1188.147188 1188.031322 1187.936707 1187.859447 1187.796358 1187.744841 1187.702773 1187.668421 1187.64037 1187.617464 1187.598759 1187.583485 1187.571013 1187.560829 1187.552512 1187.545721 1187.540175 1187.535647 1187.531949 1187.52893 1187.526464 1187.524451 1187.522807 1187.521464 1187.520368 1187.519473 1187.518742
1 1.429878878 1.431568742 1.433551475 1.435877833 1.438607369 1.441809957 1.445567582 1.449976437 1.455149384 1.461218848 1.468340204 1.476695752 1.48649939 1.498002085 1.511498297 1.52733352 1.545913126 1.56771274 1.593290418 1.56771274 1.545913126 1.52733352 1.511498297 1.498002085 1.48649939 1.476695752 1.468340204 1.461218848 1.455149384 1.449976437 1.445567582 1.441809957 1.438607369 1.435877833 1.433551475 1.431568742 1.429878878 1.428438622 1.427211106 1.426164905 1.425273238 1.424513279 1.423865572 1.423313538 1.422843045 1.422442048 1.422100282 1.421808998 1.42156074 1.421349151 1.421168816 1.421015119 1.420884124 1.420772478 1.420677323 1.420596223 1.420527103 1.420468193 1.420417984 1.420375191 1.420338719 1.420307635 1.420281142 1.420258562 1.420239317 1.420222915 1.420208936 1.420197022 1.420186867 1.420178213 1.420170837 1.42016455 1.420159192 1.420154625 1.420150733 1.420147416 1.420144589 1.420142179 1.420140125 1.420138375 1.420136883 1.420135612 1.420134528 1.420133605 1.420132817 1.420132146 1.420131575 1.420131087 1.420130672 1.420130318 1.420130016 1.420129759 1.42012954 1.420129353 1.420129194 1.420129058 1.420128943 1.420128844 1.42012876 1.420128689
1 8027.967641 8028.704299 8029.614763 8030.740041 8032.130815 8033.849727 8035.974197 8038.599912 8041.845135 8045.856031 8050.813254 8056.940077 8064.512456 8073.871453 8085.4386 8099.734886 8117.40422 8139.242434 8166.233131 8199.591979 8240.821474 8291.778605 8354.7585 8432.597793 8528.802395 8647.705393 8794.662219 8976.291859 9200.774975 9478.222362 9821.130348 10244.94362 10768.75089 11416.1446 10768.75089 10244.94362 9821.130348 9478.222362 9200.774975 8976.291859 8794.662219 8647.705393 8528.802395 8432.597793 8354.7585 8291.778605 8240.821474 8199.591979 8166.233131 8139.242434 8117.40422 8099.734886 8085.4386 8073.871453 8064.512456 8056.940077 8050.813254 8045.856031 8041.845135 8038.599912 8035.974197 8033.849727 8032.130815 8030.740041 8029.614763 8028.704299 8027.967641 8027.37161 8026.889361 8026.499172 8026.18347 8025.928034 8025.721361 8025.554141 8025.418844 8025.309374 8025.220802 8025.149139 8025.091155 8025.044241 8025.006283 8024.97557 8024.950721 8024.930616 8024.914348 8024.901186 8024.890537 8024.88192 8024.874948 8024.869308 8024.864744 8024.861051 8024.858063 8024.855646 8024.85369 8024.852108 8024.850827 8024.849791 8024.848953 8024.848275
1 775.2514117 775.2514211 775.2514328 775.2514473 775.2514654 775.2514879 775.2515159 775.2515508 775.2515943 775.2516484 775.2517158 775.2517996 775.251904 775.252034 775.2521959 775.2523973 775.2526482 775.2529605 775.2533493 775.2538333 775.254436 775.2551863 775.2561204 775.2572833 775.2587312 775.2605338 775.2627779 775.2655719 775.2690504 775.2733811 775.2787727 775.2854852 775.2938423 775.3042467 775.3172001 775.333327 775.3534048 775.3784014 775.4095219 775.4482667 775.4965035 775.5565579 775.631325 775.7244092 775.8402981 775.9845787 776.1642064 776.3878412 776.6662642 777.012898 777.4444535 777.9817358 778.6506467 779.4834339 780.5202456 781.8110655 783.4181231 785.4188934 787.909832 791.0110252 794.871979 799.6788272 805.6633041 813.1139167 822.3898535 833.9383001 848.3159982 866.2160857 888.5015119 916.2466402 950.7890418 916.2466402 888.5015119 866.2160857 848.3159982 833.9383001 822.3898535 813.1139167 805.6633041 799.6788272 794.871979 791.0110252 787.909832 785.4188934 783.4181231 781.8110655 780.5202456 779.4834339 778.6506467 777.9817358 777.4444535 777.012898 776.6662642 776.3878412 776.1642064 775.9845787 775.8402981 775.7244092 775.631325 775.5565579
0 166.0621174 166.0611902 166.0600757 166.058736 166.0571256 166.0551899 166.0528631 166.0500662 166.0467042 166.042663 166.0378054 166.0319663 166.0249476 166.0165108 166.0063695 165.9941794 165.9795263 165.9619129 165.940741 165.9152916 165.8847005 165.847929 165.8037284 165.7505977 165.6867328 165.609965 165.5176875 165.4067668 165.2734362 165.1131683 164.9205208 164.6889518 164.410598 164.0760072 163.6738174 163.1903716 162.609253 161.9107285 161.0710781 160.0617895 158.8485898 157.3902822 155.6373462 153.530257 150.9974633 147.9529583 144.2933586 139.894394 134.6066874 128.2506823 120.6105457 111.426839 100.387708 87.11829308 100.387708 111.426839 120.6105457 128.2506823 134.6066874 139.894394 144.2933586 147.9529583 150.9974633 153.530257 155.6373462 157.3902822 158.8485898 160.0617895 161.0710781 161.9107285 162.609253 163.1903716 163.6738174 164.0760072 164.410598 164.6889518 164.9205208 165.1131683 165.2734362 165.4067668 165.5176875 165.609965 165.6867328 165.7505977 165.8037284 165.847929 165.8847005 165.9152916 165.940741 165.9619129 165.9795263 165.9941794 166.0063695 166.0165108 166.0249476 166.0319663 166.0378054 166.042663 166.0467042 166.0500662
0 4.476851091 4.476847955 4.476844122 4.476839437 4.476833712 4.476826714 4.476818163 4.476807711 4.476794938 4.476779327 4.476760248 4.476736931 4.476708434 4.476673607 4.476631042 4.476579021 4.476515444 4.476437743 4.476342781 4.476226724 4.476084883 4.475911533 4.475699672 4.475440747 4.475124301 4.474737556 4.474264895 4.473687232 4.47298124 4.472118412 4.471063905 4.469775138 4.468200069 4.466275098 4.463922491 4.46104725 4.45753327 4.453238656 4.447989987 4.44157532 4.433735627 4.424154336 4.412444549 4.398133419 4.380643053 4.35926718 4.333142629 4.301214477 4.262193446 4.214503844 4.156219937 4.084988187 3.997932213 3.891536646 3.761505169 3.602587036 3.761505169 3.891536646 3.997932213 4.084988187 4.156219937 4.214503844 4.262193446 4.301214477 4.333142629 4.35926718 4.380643053 4.398133419 4.412444549 4.424154336 4.433735627 4.44157532 4.447989987 4.453238656 4.45753327 4.46104725 4.463922491 4.466275098 4.468200069 4.469775138 4.471063905 4.472118412 4.47298124 4.473687232 4.474264895 4.474737556 4.475124301 4.475440747 4.475699672 4.475911533 4.476084883 4.476226724 4.476342781 4.476437743 4.476515444 4.476579021 4.476631042 4.476673607 4.476708434 4.476736931
0 2365.863166 2365.124278 2364.21451 2363.094342 2361.715115 2360.016919 2357.925986 2355.351489 2352.181594 2348.278607 2343.472987 2337.555985 2330.270574 2321.300286 2310.255464 2296.656338 2279.912179 2259.295645 2233.911182 2202.656125 2164.172798 2116.789539 2058.448085 1986.614165 1898.167414 1789.265828 1898.167414 1986.614165 2058.448085 2116.789539 2164.172798 2202.656125 2233.911182 2259.295645 2279.912179 2296.656338 2310.255464 2321.300286 2330.270574 2337.555985 2343.472987 2348.278607 2352.181594 2355.351489 2357.925986 2360.016919 2361.715115 2363.094342 2364.21451 2365.124278 2365.863166 2366.46327 2366.950657 2367.346498 2367.66799 2367.929096 2368.141159 2368.31339 2368.453271 2368.566879 2368.659148 2368.734086 2368.794949 2368.84438 2368.884526 2368.917132 2368.943613 2368.965121 2368.982588 2368.996775 2369.008297 2369.017655 2369.025256 2369.031428 2369.036442 2369.040513 2369.04382 2369.046506 2369.048687 2369.050459 2369.051898 2369.053066 2369.054015 2369.054786 2369.055412 2369.05592 2369.056333 2369.056669 2369.056941 2369.057162 2369.057342 2369.057488 2369.057607 2369.057703 2369.057781 2369.057844 2369.057896 2369.057938 2369.057972 2369.058
0 2.11869029 2.118690289 2.118690288 2.118690287 2.118690285 2.118690283 2.118690281 2.118690278 2.118690274 2.118690269 2.118690262 2.118690254 2.118690244 2.118690231 2.118690214 2.118690194 2.118690168 2.118690135 2.118690094 2.118690041 2.118689975 2.118689892 2.118689787 2.118689654 2.118689487 2.118689276 2.118689009 2.118688673 2.118688249 2.118687713 2.118687037 2.118686184 2.118685108 2.11868375 2.118682036 2.118679873 2.118677144 2.118673699 2.118669353 2.118663868 2.118656946 2.118648211 2.118637188 2.118623278 2.118605724 2.118583572 2.118555618 2.118520341 2.118475824 2.118419646 2.118348754 2.118259292 2.118146396 2.118003928 2.117824143 2.117597266 2.11731096 2.11694966 2.116493722 2.115918356 2.11519228 2.114276017 2.113119749 2.111660611 2.10981927 2.10749561 2.104563296 2.100862896 2.096193221 2.09030038 2.082863979 2.073479701 2.061637323 2.046692974 2.02783413 2.004035435 1.974002955 1.936103823 1.888277463 1.827923555 1.751760656 1.65564779 1.534359298 1.381300724 1.188150271 1.381300724 1.534359298 1.65564779 1.751760656 1.827923555 1.888277463 1.936103823 1.974002955 2.004035435 2.02783413 2.046692974 2.061637323 2.073479701 2.082863979 2.09030038
0 16.9357914 16.93578877 16.93578563 16.93578187 16.93577737 16.935772 16.93576558 16.93575789 16.93574871 16.93573772 16.93572458 16.93570888 16.93569009 16.93566763 16.93564077 16.93560866 16.93557025 16.93552433 16.93546942 16.93540376 16.93532524 16.93523135 16.93511907 16.93498482 16.93482428 16.93463232 16.93440277 16.93412828 16.93380006 16.93340757 16.93293825 16.93237704 16.93170596 16.9309035 16.92994394 16.92879651 16.92742445 16.92578377 16.92382189 16.92147591 16.91867064 16.91531617 16.91130498 16.90650848 16.90077295 16.89391453 16.88571339 16.87590667 16.86418001 16.85015755 16.83338983 16.81333937 16.78936351 16.76069373 16.72641109 16.6854167 16.63639658 16.57777946 16.50768649 16.42387096 16.32364631 16.20380002 16.06049064 15.88912465 15.68420921 15.43917612 15.14617131 14.79580302 14.37684083 13.87585567 13.27678936 12.5604399 11.70384602 10.67955113 11.70384602 12.5604399 13.27678936 13.87585567 14.37684083 14.79580302 15.14617131 15.43917612 15.68420921 15.88912465 16.06049064 16.20380002 16.32364631 16.42387096 16.50768649 16.57777946 16.63639658 16.6854167 16.72641109 16.76069373 16.78936351 16.81333937 16.83338983 16.85015755 16.86418001 16.87590667
1 92181.45409 92181.45941 92181.46625 92181.47503 92181.4863 92181.50079 92181.51941 92181.54332 92181.57403 92181.61349 92181.66418 92181.7293 92181.81295 92181.92041 92182.05846 92182.2358 92182.46361 92182.75627 92183.13222 92183.61518 92184.2356 92185.0326 92186.05646 92187.37173 92189.06136 92191.2319 92194.02023 92197.60219 92202.20367 92208.11484 92215.70848 92225.46347 92237.99496 92254.09324 92274.7735 92301.33988 92335.46771 92379.3092 92435.62907 92507.979 92600.92155 92720.31789 92873.69745 93070.73269 93323.84913 93649.0089 94066.71734 94603.31614 95292.6445 96178.1731 97315.74548 98777.09965 100654.3921 103066.0093 106164.0336 110143.8338 106164.0336 103066.0093 100654.3921 98777.09965 97315.74548 96178.1731 95292.6445 94603.31614 94066.71734 93649.0089 93323.84913 93070.73269 92873.69745 92720.31789 92600.92155 92507.979 92435.62907 92379.3092 92335.46771 92301.33988 92274.7735 92254.09324 92237.99496 92225.46347 92215.70848 92208.11484 92202.20367 92197.60219 92194.02023 92191.2319 92189.06136 92187.37173 92186.05646 92185.0326 92184.2356 92183.61518 92183.13222 92182.75627 92182.46361 92182.2358 92182.05846 92181.92041 92181.81295 92181.7293
0 26.8615364 26.81235618 26.75433808 26.6858939 26.60515004 26.5098962 26.39752487 26.26495998 26.10857266 25.92408194 25.70643753 25.44968157 25.14678558 24.78945801 24.36791729 23.87062407 23.28396534 22.59188176 23.28396534 23.87062407 24.36791729 24.78945801 25.14678558 25.44968157 25.70643753 25.92408194 26.10857266 26.26495998 26.39752487 26.5098962 26.60515004 26.6858939 26.75433808 26.81235618 26.8615364 26.90322502 26.93856323 26.96851838 26.99391047 27.01543459 27.03367996 27.04914601 27.06225612 27.07336918 27.08278939 27.09077462 27.09754346 27.10328121 27.10814493 27.11226776 27.11576256 27.118725 27.12123617 27.12336482 27.12516921 27.12669873 27.12799527 27.1290943 27.13002592 27.13081563 27.13148504 27.13205248 27.13253348 27.13294121 27.13328683 27.13357981 27.13382815 27.13403866 27.13421711 27.13436838 27.1344966 27.13460529 27.13469742 27.13477552 27.13484172 27.13489784 27.13494541 27.13498573 27.13501991 27.13504888 27.13507344 27.13509426 27.13511191 27.13512687 27.13513955 27.1351503 27.13515941 27.13516714 27.13517368 27.13517923 27.13518394 27.13518792 27.1351913 27.13519417 27.1351966 27.13519866 27.1352004 27.13520188 27.13520314 27.1352042
1 81.93739101 82.46927522 83.09920614 83.84525753 84.72883487 85.77528948 87.0146459 88.48246335 90.22085597 92.27970117 94.71807069 97.60592543 101.0261228 105.076794 101.0261228 97.60592543 94.71807069 92.27970117 90.22085597 88.48246335 87.0146459 85.77528948 84.72883487 83.84525753 83.09920614 82.46927522 81.93739101 81.48829286 81.10909538 80.78891875 80.51857658 80.29031229 80.0975766 79.93483959 79.79743207 79.68141159 79.58344932 79.50073456 79.43089408 79.37192404 79.32213251 79.28009086 79.24459286 79.21462 79.18931233 79.16794371 79.14990105 79.13466667 79.12180347 79.11094239 79.1017718 79.09402858 79.08749057 79.08197018 79.07730902 79.07337335 79.07005026 79.0672444 79.06487526 79.06287487 79.06118583 79.05975969 79.05855552 79.05753878 79.05668028 79.05595542 79.05534337 79.05482659 79.05439024 79.05402181 79.05371072 79.05344805 79.05322627 79.05303901 79.05288089 79.05274738 79.05263466 79.05253948 79.05245911 79.05239125 79.05233396 79.05228558 79.05224473 79.05221024 79.05218112 79.05215653 79.05213577 79.05211824 79.05210344 79.05209094 79.05208039 79.05207147 79.05206395 79.0520576 79.05205224 79.05204771 79.05204388 79.05204065 79.05203793 79.05203563
0 265.9239812 265.9239798 265.9239781 265.923976 265.9239734 265.9239702 265.9239663 265.9239614 265.9239555 265.9239482 265.9239392 265.9239281 265.9239145 265.9238978 265.9238773 265.9238521 265.923821 265.9237828 265.9237359 265.9236782 265.9236073 265.9235201 265.9234128 265.923281 265.9231189 265.9229196 265.9226746 265.9223734 265.922003 265.9215476 265.9209878 265.9202995 265.9194532 265.9184127 265.9171335 265.9155607 265.9136269 265.9112495 265.9083264 265.9047326 265.9003141 265.8948817 265.8882027 265.879991 265.8698949 265.8574819 265.8422205 265.823457 265.8003877 265.7720246 265.7371528 265.6942788 265.6415662 265.5767573 265.4970763 265.3991105 265.2786639 265.1305777 264.9485093 264.7246605 264.4494438 264.1110715 263.6950509 263.1835636 262.5547022 261.7815322 260.8309383 259.662206 258.2252777 256.4586089 254.2865321 251.6160158 248.3326803 244.2958982 239.3327716 233.2307268 225.7284093 216.5044904 205.1639037 191.2209251 174.0783679 153.002006 174.0783679 191.2209251 205.1639037 216.5044904 225.7284093 233.2307268 239.3327716 244.2958982 248.3326803 251.6160158 254.2865321 256.4586089 258.2252777 259.662206 260.8309383 261.7815322 262.5547022 263.1835636
0 20742.86908 20740.39228 20737.27003 20733.33412 20728.37253 20722.11796 20714.23346 20704.29427 20691.76495 20675.97051 20656.06008 20630.96102 20599.3212 20559.4361 20509.15703 20445.77533 20365.87648 20265.15614 20138.18829 19978.13286 19776.36731 19522.02204 19201.3949 18797.21296 18287.70199 17645.41347 16835.74583 15815.08038 14528.43153 12906.48451 10861.86128 12906.48451 14528.43153 15815.08038 16835.74583 17645.41347 18287.70199 18797.21296 19201.3949 19522.02204 19776.36731 19978.13286 20138.18829 20265.15614 20365.87648 20445.77533 20509.15703 20559.4361 20599.3212 20630.96102 20656.06008 20675.97051 20691.76495 20704.29427 20714.23346 20722.11796 20728.37253 20733.33412 20737.27003 20740.39228 20742.86908 20744.83386 20746.39247 20747.62888 20748.60969 20749.38774 20750.00495 20750.49456 20750.88296 20751.19107 20751.43548 20751.62937 20751.78317 20751.90518 20752.00197 20752.07875 20752.13966 20752.18797 20752.2263 20752.2567 20752.28082 20752.29996 20752.31513 20752.32717 20752.33673 20752.3443 20752.35031 20752.35508 20752.35886 20752.36186 20752.36424 20752.36613 20752.36763 20752.36882 20752.36976 20752.37051 20752.3711 20752.37157 20752.37194 20752.37224
1 43461.585 43470.15553 43481.15169 43495.25998 43513.36118 43536.58538 43566.38247 43604.61272 43653.66287 43716.59516 43797.33851 43900.9338 44033.84856 44204.38078 44423.17692 44703.89661 45064.06542 45526.16899 46119.05683 46879.74343 47855.71908 49107.91477 50714.50612 52775.79398 55420.46627 58813.63212 55420.46627 52775.79398 50714.50612 49107.91477 47855.71908 46879.74343 46119.05683 45526.16899 45064.06542 44703.89661 44423.17692 44204.38078 44033.84856 43900.9338 43797.33851 43716.59516 43653.66287 43604.61272 43566.38247 43536.58538 43513.36118 43495.25998 43481.15169 43470.15553 43461.585 43454.90503 43449.69858 43445.64062 43442.4778 43440.01266 43438.0913 43436.59377 43435.42658 43434.51686 43433.80781 43433.25517 43432.82443 43432.48872 43432.22705 43432.02311 43431.86415 43431.74026 43431.6437 43431.56844 43431.50978 43431.46406 43431.42842 43431.40065 43431.379 43431.36213 43431.34898 43431.33873 43431.33074 43431.32451 43431.31966 43431.31588 43431.31293 43431.31063 43431.30884 43431.30744 43431.30635 43431.30551 43431.30485 43431.30433 43431.30393 43431.30362 43431.30337 43431.30318 43431.30303 43431.30292 43431.30283 43431.30276 43431.3027 43431.30266
1 96.39020193 96.39193479 96.39399589 96.3964474 96.39936327 96.40283145 96.40695657 96.41186306 96.41769892 96.4246402 96.43289627 96.44271619 96.45439617 96.46828855 96.48481238 96.50446611 96.52784261 96.55564702 96.58871807 96.62805336 96.67483943 96.73048761 96.79667652 96.87540276 96.96904112 97.08041623 97.21288772 97.37045162 97.55786088 97.78076871 98.04589918 98.36124998 98.73633373 99.18246488 99.71310105 100.344249 101.0949473 101.987841 103.0498643 104.3130534 105.8155125 107.6025636 109.7281133 112.2562793 115.2633239 118.8399552 123.0940629 128.1539728 134.1723179 141.3306425 134.1723179 128.1539728 123.0940629 118.8399552 115.2633239 112.2562793 109.7281133 107.6025636 105.8155125 104.3130534 103.0498643 101.987841 101.0949473 100.344249 99.71310105 99.18246488 98.73633373 98.36124998 98.04589918 97.78076871 97.55786088 97.37045162 97.21288772 97.08041623 96.96904112 96.87540276 96.79667652 96.73048761 96.67483943 96.62805336 96.58871807 96.55564702 96.52784261 96.50446611 96.48481238 96.46828855 96.45439617 96.44271619 96.43289627 96.4246402 96.41769892 96.41186306 96.40695657 96.40283145 96.39936327 96.3964474 96.39399589 96.39193479 96.39020193 96.38874503
0 11.11560184 11.05789212 10.98953187 10.90855547 10.81263459 10.69901115 10.56441809 10.40498539 10.21612879 9.992418023 10.21612879 10.40498539 10.56441809 10.69901115 10.81263459 10.90855547 10.98953187 11.05789212 11.11560184 11.16432038 11.20544855 11.24016895 11.26947991 11.29422421 11.31511335 11.33274795 11.34763509 11.3602028 11.37081246 11.37976913 11.38733036 11.39371354 11.39910222 11.40365135 11.40749172 11.41073376 11.41347069 11.4157812 11.41773174 11.41937838 11.42076848 11.42194199 11.42293268 11.42376901 11.42447505 11.42507108 11.42557425 11.42599903 11.42635763 11.42666035 11.42691592 11.42713166 11.4273138 11.42746755 11.42759735 11.42770693 11.42779944 11.42787753 11.42794346 11.42799911 11.4280461 11.42808576 11.42811924 11.42814751 11.42817137 11.42819152 11.42820853 11.42822288 11.428235 11.42824524 11.42825387 11.42826117 11.42826732 11.42827252 11.42827691 11.42828061 11.42828374 11.42828638 11.4282886 11.42829048 11.42829207 11.42829341 11.42829454 11.4282955 11.42829631 11.42829699 11.42829756 11.42829805 11.42829846 11.4282988 11.4282991 11.42829934 11.42829955 11.42829973 11.42829987 11.4283 11.4283001 11.42830019 11.42830027 11.42830033
1 10147.43978 10150.63962 10154.5707 10159.40013 10165.3332 10172.62213 10181.57677 10192.57776 10206.09276 10222.69628 10243.09411 10268.15336 10298.93927 10336.76054 10383.22492 10440.30758 10510.43505 10596.5884 10702.42996 10832.45897 10992.20287 11188.45225 10992.20287 10832.45897 10702.42996 10596.5884 10510.43505 10440.30758 10383.22492 10336.76054 10298.93927 10268.15336 10243.09411 10222.69628 10206.09276 10192.57776 10181.57677 10172.62213 10165.3332 10159.40013 10154.5707 10150.63962 10147.43978 10144.83516 10142.71505 10140.9893 10139.58458 10138.44115 10137.51042 10136.75282 10136.13615 10135.63419 10135.2256 10134.89301 10134.62229 10134.40193 10134.22256 10134.07655 10133.95771 10133.86097 10133.78223 10133.71813 10133.66596 10133.62349 10133.58892 10133.56078 10133.53788 10133.51924 10133.50406 10133.49171 10133.48165 10133.47347 10133.46681 10133.46138 10133.45697 10133.45338 10133.45045 10133.44807 10133.44613 10133.44456 10133.44327 10133.44223 10133.44138 10133.44068 10133.44012 10133.43966 10133.43929 10133.43898 10133.43874 10133.43853 10133.43837 10133.43824 10133.43813 10133.43804 10133.43797 10133.43791 10133.43786 10133.43782 10133.43779 10133.43777
0 19.86093523 19.86081401 19.86066729 19.86048972 19.86027478 19.86001463 19.85969976 19.85931864 19.85885736 19.85829904 19.85762326 19.85680533 19.85581534 19.8546171 19.85316678 19.85141138 19.8492867 19.84671508 19.84360247 19.8398351 19.83527521 19.82975609 19.82307596 19.81499058 19.80520434 19.79335944 19.77902282 19.76167032 19.7406675 19.71524649 19.68447784 19.64723664 19.60216128 19.54760377 19.48156941 19.40164391 19.30490509 19.18781606 19.04609592 18.87456318 18.66694642 18.41565491 18.11150113 17.74336484 17.29778654 16.75847533 16.10571335 15.31563483 14.35935353 13.20190664 11.8009765 10.1053434 11.8009765 13.20190664 14.35935353 15.31563483 16.10571335 16.75847533 17.29778654 17.74336484 18.11150113 18.41565491 18.66694642 18.87456318 19.04609592 19.18781606 19.30490509 19.40164391 19.48156941 19.54760377 19.60216128 19.64723664 19.68447784 19.71524649 19.7406675 19.76167032 19.77902282 19.79335944 19.80520434 19.81499058 19.82307596 19.82975609 19.83527521 19.8398351 19.84360247 19.84671508 19.8492867 19.85141138 19.85316678 19.8546171 19.85581534 19.85680533 19.85762326 19.85829904 19.85885736 19.85931864 19.85969976 19.86001463 19.86027478 19.86048972
1 3.80026106 3.801465736 3.802931912 3.804716353 3.806888144 3.809531367 3.812748357 3.816663662 3.821428866 3.827228457 3.834286971 3.842877682 3.853333187 3.866058278 3.881545616 3.900394804 3.923335603 3.951256181 3.985237505 4.026595186 4.076930416 4.138191959 4.212751602 4.303495974 4.413938309 4.548354461 4.711948449 4.911053933 5.153379424 5.448306729 5.153379424 4.911053933 4.711948449 4.548354461 4.413938309 4.303495974 4.212751602 4.138191959 4.076930416 4.026595186 3.985237505 3.951256181 3.923335603 3.900394804 3.881545616 3.866058278 3.853333187 3.842877682 3.834286971 3.827228457 3.821428866 3.816663662 3.812748357 3.809531367 3.806888144 3.804716353 3.802931912 3.801465736 3.80026106 3.799271244 3.798457967 3.797789742 3.797240698 3.79678958 3.79641892 3.79611437 3.795864137 3.795658535 3.795489604 3.795350802 3.795236756 3.79514305 3.795066058 3.795002798 3.79495082 3.794908113 3.794873023 3.794844191 3.794820502 3.794801038 3.794785045 3.794771905 3.794761108 3.794752237 3.794744948 3.794738959 3.794734039 3.794729996 3.794726674 3.794723944 3.794721702 3.794719859 3.794718345 3.794717101 3.794716079 3.794715239 3.794714549 3.794713982 3.794713516 3.794713133
1 39.90877882 39.91107509 39.91389985 39.91737473 39.92164936 39.92690782 39.93337651 39.941334 39.95112292 39.96316478 39.97797811 39.99620075 40.01861739 40.04619327 40.0801158 40.12184569 40.17317982 40.23632861 40.31401126 40.40957275 40.52712795 40.67173877 40.84963212 41.06846806 41.33766962 41.66882857 42.07620456 42.57733912 43.19381101 43.9521654 44.8850569 46.03265565 44.8850569 43.9521654 43.19381101 42.57733912 42.07620456 41.66882857 41.33766962 41.06846806 40.84963212 40.67173877 40.52712795 40.40957275 40.31401126 40.23632861 40.17317982 40.12184569 40.0801158 40.04619327 40.01861739 39.99620075 39.97797811 39.96316478 39.95112292 39.941334 39.93337651 39.92690782 39.92164936 39.91737473 39.91389985 39.91107509 39.90877882 39.90691217 39.90539476 39.90416124 39.9031585 39.90234337 39.90168075 39.90114209 39.90070422 39.90034826 39.90005891 39.89982369 39.89963248 39.89947704 39.89935068 39.89924797 39.89916447 39.89909659 39.89904141 39.89899656 39.8989601 39.89893046 39.89890636 39.89888677 39.89887085 39.89885791 39.89884739 39.89883883 39.89883188 39.89882623 39.89882163 39.8988179 39.89881486 39.89881239 39.89881039 39.89880876 39.89880743 39.89880635
1 4003.246668 4011.240928 4021.641888 4035.174093 4052.780215 4075.68672 4105.489309 4144.264069 4194.712106 4260.347698 4345.743112 4456.84711 4601.39935 4789.469543 4601.39935 4456.84711 4345.743112 4260.347698 4194.712106 4144.264069 4105.489309 4075.68672 4052.780215 4035.174093 4021.641888 4011.240928 4003.246668 3997.102216 3992.379542 3988.749657 3985.959698 3983.815314 3982.167124 3980.900311 3979.926629 3979.178249 3978.603039 3978.160927 3977.821117 3977.559936 3977.35919 3977.204896 3977.086303 3976.995153 3976.925093 3976.871245 3976.829857 3976.798046 3976.773595 3976.754803 3976.740359 3976.729257 3976.720723 3976.714165 3976.709124 3976.705249 3976.702271 3976.699983 3976.698223 3976.696871 3976.695832 3976.695033 3976.694419 3976.693947 3976.693584 3976.693306 3976.693091 3976.692927 3976.6928 3976.692703 3976.692628 3976.69257 3976.692526 3976.692492 3976.692466 3976.692446 3976.692431 3976.692419 3976.69241 3976.692403 3976.692397 3976.692393 3976.69239 3976.692388 3976.692386 3976.692384 3976.692383 3976.692382 3976.692382 3976.692381 3976.692381 3976.69238 3976.69238 3976.69238 3976.69238 3976.69238 3976.69238 3976.69238 3976.69238 3976.69238
0 74.50350182 74.50349684 74.50349079 74.50348346 74.50347456 74.50346376 74.50345066 74.50343477 74.50341548 74.50339208 74.5033637 74.50332925 74.50328747 74.50323676 74.50317525 74.50310062 74.50301006 74.5029002 74.5027669 74.50260517 74.50240895 74.50217089 74.50188204 74.50153159 74.5011064 74.50059052 74.49996462 74.49920522 74.49828387 74.497166 74.49580972 74.49416417 74.49216766 74.48974533 74.48680637 74.4832406 74.47891431 74.47366532 74.46729683 74.45957007 74.45019536 74.43882121 74.42502119 74.40827791 74.38796364 74.36331675 74.3334132 74.29713183 74.2531124 74.19970453 74.13490587 74.056287 73.96090035 73.8451697 73.7047561 73.53439519 73.32769982 73.0769206 72.77265537 72.40349666 71.95560403 71.41218518 70.75286633 69.95292842 68.9823803 67.80483436 66.37614224 64.64273965 62.53963817 59.98798866 56.89212512 59.98798866 62.53963817 64.64273965 66.37614224 67.80483436 68.9823803 69.95292842 70.75286633 71.41218518 71.95560403 72.40349666 72.77265537 73.0769206 73.32769982 73.53439519 73.7047561 73.8451697 73.96090035 74.056287 74.13490587 74.19970453 74.2531124 74.29713183 74.3334132 74.36331675 74.38796364 74.40827791 74.42502119 74.43882121
1 100.6461989 100.7853455 100.9493955 101.142806 101.3708316 101.6396675 101.9566176 102.3302931 102.7708462 103.2902463 103.9026046 104.6245583 105.4757219 106.4792203 107.6623173 109.0571562 110.701633 112.6404258 114.9262093 117.6210852 120.7982698 124.544083 128.9602939 134.1668852 128.9602939 124.544083 120.7982698 117.6210852 114.9262093 112.6404258 110.701633 109.0571562 107.6623173 106.4792203 105.4757219 104.6245583 103.9026046 103.2902463 102.7708462 102.3302931 101.9566176 101.6396675 101.3708316 101.142806 100.9493955 100.7853455 100.6461989 100.5281753 100.4280682 100.3431577 100.2711369 100.2100491 100.1582347 100.1142859 100.0770088 100.0453904 100.0185718 99.99582439 99.97653012 99.96016479 99.94628378 99.93450996 99.92452345 99.91605293 99.90886827 99.90277427 99.89760536 99.89322111 99.88950241 99.88634821 99.88367284 99.8814036 99.87947884 99.87784626 99.87646152 99.87528699 99.87429075 99.87344575 99.87272902 99.87212109 99.87160545 99.87116809 99.87079711 99.87048246 99.87021557 99.86998919 99.86979718 99.86963432 99.86949618 99.86937901 99.86927963 99.86919533 99.86912383 99.86906319 99.86901175 99.86896812 99.86893111 99.86889972 99.86887309 99.86885051
0 71.88393609 71.74468932 71.5647066 71.33207082 71.03137861 70.64272038 70.14036213 69.49104146 68.65176527 67.566963 66.16480722 64.35245774 62.00991443 58.98207173 55.0684487 58.98207173 62.00991443 64.35245774 66.16480722 67.566963 68.65176527 69.49104146 70.14036213 70.64272038 71.03137861 71.33207082 71.5647066 71.74468932 71.88393609 71.99166679 72.07501452 72.13949794 72.18938667 72.22798395 72.25784541 72.28094825 72.29882217 72.31265063 72.32334927 72.33162645 72.33803024 72.34298464 72.3468177 72.34978322 72.35207754 72.35385258 72.35522587 72.35628834 72.35711034 72.3577463 72.35823831 72.35861897 72.35891347 72.35914132 72.3593176 72.35945398 72.35955949 72.35964112 72.35970428 72.35975314 72.35979094 72.35982019 72.35984282 72.35986032 72.35987387 72.35988435 72.35989245 72.35989873 72.35990358 72.35990733 72.35991024 72.35991248 72.35991422 72.35991557 72.35991661 72.35991741 72.35991804 72.35991852 72.35991889 72.35991918 72.3599194 72.35991957 72.35991971 72.35991981 72.35991989 72.35991995 72.35992 72.35992004 72.35992007 72.35992009 72.35992011 72.35992012 72.35992013 72.35992014 72.35992014 72.35992015 72.35992015 72.35992016 72.35992016 72.35992016
0 10395.99573 10395.9954 10395.99499 10395.99449 10395.99388 10395.99313 10395.9922 10395.99106 10395.98966 10395.98795 10395.98584 10395.98325 10395.98006 10395.97615 10395.97135 10395.96544 10395.95819 10395.94928 10395.93833 10395.92488 10395.90835 10395.88805 10395.8631 10395.83245 10395.7948 10395.74854 10395.69171 10395.62188 10395.5361 10395.4307 10395.30122 10395.14213 10394.94668 10394.70656 10394.41154 10394.0491 10393.6038 10393.05671 10392.38457 10391.55879 10390.54424 10389.29779 10387.76642 10385.88501 10383.57353 10380.73369 10377.24471 10372.95821 10367.69188 10361.22176 10353.27267 10343.50655 10331.50806 10316.76691 10298.65618 10276.40563 10249.06897 10215.48361 10174.22118 10123.52684 10061.2446 9984.72568 9890.715791 9775.216789 9633.316618 9458.980405 9244.793805 8981.647677 8658.350679 8261.153311 7773.163168 7173.626516 6437.045661 7173.626516 7773.163168 8261.153311 8658.350679 8981.647677 9244.793805 9458.980405 9633.316618 9775.216789 9890.715791 9984.72568 10061.2446 10123.52684 10174.22118 10215.48361 10249.06897 10276.40563 10298.65618 10316.76691 10331.50806 10343.50655 10353.27267 10361.22176 10367.69188 10372.95821 10377.24471 10380.73369
0 1.325394269 1.325394268 1.325394267 1.325394265 1.325394263 1.32539426 1.325394257 1.325394253 1.325394247 1.32539424 1.325394232 1.325394221 1.325394207 1.325394189 1.325394167 1.325394139 1.325394103 1.325394058 1.325394001 1.325393929 1.325393838 1.325393723 1.325393578 1.325393393 1.32539316 1.325392866 1.325392493 1.325392022 1.325391426 1.325390672 1.325389718 1.325388512 1.325386986 1.325385056 1.325382615 1.325379528 1.325375624 1.325370685 1.325364438 1.325356537 1.325346544 1.325333904 1.325317917 1.325297697 1.325272122 1.325239774 1.325198859 1.325147109 1.325081655 1.324998868 1.324894157 1.324761716 1.324594202 1.324382327 1.324114343 1.323775392 1.32334668 1.322804436 1.322118595 1.32125113 1.320153942 1.318766197 1.317010949 1.314790875 1.311982882 1.308431276 1.303939132 1.298257378 1.291070982 1.281981483 1.270484902 1.255943794 1.237551908 1.214289479 1.184866691 1.147652157 1.100582463 1.041047766 0.965747082 0.87050526 0.965747082 1.041047766 1.100582463 1.147652157 1.184866691 1.214289479 1.237551908 1.255943794 1.270484902 1.281981483 1.291070982 1.298257378 1.303939132 1.308431276 1.311982882 1.314790875 1.317010949 1.318766197 1.320153942 1.32125113
0 2.388939988 2.388935628 2.388930247 2.388923609 2.388915419 2.388905313 2.388892844 2.38887746 2.388858478 2.388835058 2.388806161 2.388770508 2.388726518 2.388672241 2.388605272 2.388522645 2.388420696 2.388294908 2.388139707 2.387948216 2.387711947 2.387420431 2.38706075 2.386616963 2.386069405 2.385393811 2.384560241 2.383531756 2.382262778 2.380697072 2.378765255 2.376381717 2.373440831 2.369812273 2.365335242 2.359811338 2.352995769 2.344586503 2.334210881 2.321409108 2.305613872 2.286125205 2.262079465 2.232411064 2.195805243 2.150639813 2.094913264 2.026156068 1.941321244 1.83664933 1.70750178 1.83664933 1.941321244 2.026156068 2.094913264 2.150639813 2.195805243 2.232411064 2.262079465 2.286125205 2.305613872 2.321409108 2.334210881 2.344586503 2.352995769 2.359811338 2.365335242 2.369812273 2.373440831 2.376381717 2.378765255 2.380697072 2.382262778 2.383531756 2.384560241 2.385393811 2.386069405 2.386616963 2.38706075 2.387420431 2.387711947 2.387948216 2.388139707 2.388294908 2.388420696 2.388522645 2.388605272 2.388672241 2.388726518 2.388770508 2.388806161 2.388835058 2.388858478 2.38887746 2.388892844 2.388905313 2.388915419 2.388923609 2.388930247 2.388935628
1 1679.256728 1679.257276 1679.25795 1679.258782 1679.259806 1679.261068 1679.262623 1679.264539 1679.266899 1679.269808 1679.273391 1679.277806 1679.283247 1679.28995 1679.298209 1679.308385 1679.320924 1679.336373 1679.355407 1679.378861 1679.407758 1679.443363 1679.487234 1679.541287 1679.607887 1679.689947 1679.791055 1679.915632 1680.069127 1680.258252 1680.491277 1680.778392 1681.132154 1681.568032 1682.105089 1682.766808 1683.582128 1684.586704 1685.824465 1687.349539 1689.22862 1691.54388 1694.396566 1697.911429 1702.242175 1707.578189 1714.152818 1722.253575 1732.234709 1744.532701 1759.685348 1778.355283 1801.358952 1829.702319 1864.624851 1907.653731 1960.670633 1907.653731 1864.624851 1829.702319 1801.358952 1778.355283 1759.685348 1744.532701 1732.234709 1722.253575 1714.152818 1707.578189 1702.242175 1697.911429 1694.396566 1691.54388 1689.22862 1687.349539 1685.824465 1684.586704 1683.582128 1682.766808 1682.105089 1681.568032 1681.132154 1680.778392 1680.491277 1680.258252 1680.069127 1679.915632 1679.791055 1679.689947 1679.607887 1679.541287 1679.487234 1679.443363 1679.407758 1679.378861 1679.355407 1679.336373 1679.320924 1679.308385 1679.298209 1679.28995
1 2559.570128 2559.5702 2559.570285 2559.570387 2559.570508 2559.570652 2559.570822 2559.571025 2559.571265 2559.571551 2559.571891 2559.572295 2559.572774 2559.573344 2559.57402 2559.574824 2559.575779 2559.576913 2559.578261 2559.579861 2559.581763 2559.584022 2559.586706 2559.589895 2559.593683 2559.598182 2559.603528 2559.609879 2559.617423 2559.626385 2559.637032 2559.64968 2559.664706 2559.682557 2559.703763 2559.728955 2559.758882 2559.794435 2559.836671 2559.886847 2559.946454 2560.017265 2560.101388 2560.201323 2560.320043 2560.46108 2560.628628 2560.827671 2561.064129 2561.345034 2561.678743 2562.07518 2562.546137 2563.105622 2563.770276 2564.559867 2565.497881 2566.612218 2567.936021 2569.508664 2571.376924 2573.596369 2576.233012 2579.365275 2583.086323 2587.506832 2592.758282 2598.996869 2606.408149 2615.212557 2625.671968 2638.097476 2652.858659 2670.394563 2691.226763 2715.974878 2745.374999 2780.301582 2821.793459 2871.084737 2929.6415 2999.205421 3081.84556 3180.019907 3296.648494 3180.019907 3081.84556 2999.205421 2929.6415 2871.084737 2821.793459 2780.301582 2745.374999 2715.974878 2691.226763 2670.394563 2652.858659 2638.097476 2625.671968 2615.212557
0 13.70142058 13.70137321 13.70131307 13.70123674 13.70113985 13.70101685 13.70086071 13.70066251 13.70041091 13.70009154 13.69968612 13.69917147 13.69851818 13.69768889 13.69663619 13.69529988 13.69360356 13.69145024 13.68871681 13.68524698 13.68084236 13.6752511 13.66815354 13.65914385 13.6477069 13.63318877 13.61475939 13.59136503 13.5616681 13.52397066 13.47611732 13.41537204 13.33826165 13.2403773 13.11612238 12.95839252 12.75816938 12.50400504 12.18136746 11.77180957 11.25191457 10.59195705 9.754203415 10.59195705 11.25191457 11.77180957 12.18136746 12.50400504 12.75816938 12.95839252 13.11612238 13.2403773 13.33826165 13.41537204 13.47611732 13.52397066 13.5616681 13.59136503 13.61475939 13.63318877 13.6477069 13.65914385 13.66815354 13.6752511 13.68084236 13.68524698 13.68871681 13.69145024 13.69360356 13.69529988 13.69663619 13.69768889 13.69851818 13.69917147 13.69968612 13.70009154 13.70041091 13.70066251 13.70086071 13.70101685 13.70113985 13.70123674 13.70131307 13.70137321 13.70142058 13.70145789 13.70148729 13.70151045 13.70152869 13.70154306 13.70155438 13.7015633 13.70157033 13.70157586 13.70158022 13.70158366 13.70158636 13.70158849 13.70159017 13.7015915
0 146.0018302 146.0018286 146.0018265 146.0018239 146.0018205 146.0018161 146.0018105 146.0018033 146.0017941 146.0017822 146.0017669 146.0017472 146.0017219 146.0016894 146.0016476 146.0015939 146.0015248 146.001436 146.0013219 146.0011752 146.0009866 146.0007441 146.0004324 146.0000318 145.9995167 145.9988546 145.9980035 145.9969093 145.9955028 145.9936947 145.9913703 145.9883824 145.9845413 145.9796037 145.9732562 145.9650966 145.9546073 145.9411232 145.9237894 145.9015066 145.8728619 145.8360389 145.7887028 145.7278518 145.6496275 145.5490696 145.4198017 145.2536268 145.0400079 144.7653993 144.4123881 143.9585896 143.3752285 142.6253137 141.661293 140.4220376 138.8289661 136.7810615 134.1484658 130.7642456 126.4138067 120.821287 113.6320638 104.3902669 113.6320638 120.821287 126.4138067 130.7642456 134.1484658 136.7810615 138.8289661 140.4220376 141.661293 142.6253137 143.3752285 143.9585896 144.4123881 144.7653993 145.0400079 145.2536268 145.4198017 145.5490696 145.6496275 145.7278518 145.7887028 145.8360389 145.8728619 145.9015066 145.9237894 145.9411232 145.9546073 145.9650966 145.9732562 145.9796037 145.9845413 145.9883824 145.9913703 145.9936947 145.9955028 145.9969093
0 37.79881158 37.76923655 37.73180294 37.68442261 37.62445255 37.54854746 37.45247314 37.33087029 37.17695557 36.98214318 36.73556594 36.42346909 36.02844297 35.52845192 34.89560504 34.09460035 34.89560504 35.52845192 36.02844297 36.42346909 36.73556594 36.98214318 37.17695557 37.33087029 37.45247314 37.54854746 37.62445255 37.68442261 37.73180294 37.76923655 37.79881158 37.82217782 37.8406387 37.85522402 37.8667474 37.87585162 37.88304457 37.88872747 37.89321735 37.89676464 37.89956724 37.90178148 37.90353088 37.90491302 37.906005 37.90686774 37.90754936 37.90808788 37.90851336 37.90884951 37.90911509 37.90932491 37.90949069 37.90962166 37.90972514 37.9098069 37.90987149 37.90992252 37.90996284 37.9099947 37.91001986 37.91003975 37.91005546 37.91006787 37.91007767 37.91008542 37.91009154 37.91009638 37.9101002 37.91010322 37.9101056 37.91010749 37.91010897 37.91011015 37.91011108 37.91011181 37.91011239 37.91011285 37.91011321 37.9101135 37.91011373 37.9101139 37.91011405 37.91011416 37.91011425 37.91011432 37.91011437 37.91011441 37.91011445 37.91011447 37.9101145 37.91011451 37.91011453 37.91011454 37.91011455 37.91011455 37.91011456 37.91011456 37.91011456 37.91011457
0 40.3384958 40.33838301 40.33824812 40.33808677 40.3378938 40.33766298 40.33738692 40.33705674 40.33666181 40.33618947 40.33562451 40.33494879 40.3341406 40.33317395 40.33201779 40.33063495 40.328981 40.32700278 40.32463673 40.32180679 40.31842203 40.31437366 40.30953159 40.3037402 40.29681337 40.2885285 40.27861934 40.26676742 40.25259186 40.2356371 40.21535826 40.19110363 40.16209375 40.1273963 40.08589621 40.03625978 39.97689185 39.90588447 39.82095568 39.7193761 39.59788124 39.4525666 39.27876217 39.07088235 38.82224647 38.52486405 38.16917805 37.74375772 37.23493121 36.62634627 35.89844465 35.02783362 33.98653417 32.7410818 33.98653417 35.02783362 35.89844465 36.62634627 37.23493121 37.74375772 38.16917805 38.52486405 38.82224647 39.07088235 39.27876217 39.4525666 39.59788124 39.7193761 39.82095568 39.90588447 39.97689185 40.03625978 40.08589621 40.1273963 40.16209375 40.19110363 40.21535826 40.2356371 40.25259186 40.26676742 40.27861934 40.2885285 40.29681337 40.3037402 40.30953159 40.31437366 40.31842203 40.32180679 40.32463673 40.32700278 40.328981 40.33063495 40.33201779 40.33317395 40.3341406 40.33494879 40.33562451 40.33618947 40.33666181 40.33705674
1 11774.35242 11776.05381 11778.06641 11780.44717 11783.26341 11786.59481 11790.53559 11795.19723 11800.71158 11807.23462 11814.95086 11824.07857 11834.87594 11847.64837 11862.75716 11880.62966 11901.77143 11926.78049 11956.36423 11991.35948 12032.7561 12081.72506 12139.65149 12208.1739 12289.23053 12385.11415 12498.53694 12632.70719 12791.42005 12979.1649 13201.2523 13463.96424 13774.73183 14142.34546 14577.2035 14142.34546 13774.73183 13463.96424 13201.2523 12979.1649 12791.42005 12632.70719 12498.53694 12385.11415 12289.23053 12208.1739 12139.65149 12081.72506 12032.7561 11991.35948 11956.36423 11926.78049 11901.77143 11880.62966 11862.75716 11847.64837 11834.87594 11824.07857 11814.95086 11807.23462 11800.71158 11795.19723 11790.53559 11786.59481 11783.26341 11780.44717 11778.06641 11776.05381 11774.35242 11772.91413 11771.69825 11770.67039 11769.80147 11769.06691 11768.44595 11767.92101 11767.47724 11767.10209 11766.78496 11766.51686 11766.29022 11766.09863 11765.93667 11765.79975 11765.684 11765.58615 11765.50344 11765.43351 11765.3744 11765.32443 11765.28218 11765.24647 11765.21628 11765.19076 11765.16918 11765.15094 11765.13552 11765.12249 11765.11147 11765.10216
0 49.03479378 48.17686035 47.15572844 45.94035397 44.4937876 42.77205135 40.72280165 38.28373798 35.38070883 31.92545741 27.81293847 31.92545741 35.38070883 38.28373798 40.72280165 42.77205135 44.4937876 45.94035397 47.15572844 48.17686035 49.03479378 49.7556113 50.36122694 50.87005238 51.29755675 51.65673688 51.95851242 52.21205786 52.42508136 52.60405921 52.7544326 52.88077315 52.98692181 53.07610566 53.15103605 53.21399098 53.26688438 53.31132429 53.34866176 53.38003192 53.40638846 53.42853267 53.44713777 53.46276938 53.47590272 53.48693708 53.49620792 53.50399708 53.51054137 53.51603974 53.52065936 53.52454066 53.52780165 53.53054146 53.5328434 53.53477743 53.53640237 53.53776761 53.53891465 53.53987837 53.54068807 53.54136836 53.54193993 53.54242014 53.54282361 53.5431626 53.54344741 53.5436867 53.54388775 53.54405666 53.54419858 53.54431782 53.544418 53.54450217 53.54457289 53.5446323 53.54468222 53.54472416 53.5447594 53.54478901 53.54481388 53.54483478 53.54485234 53.54486709 53.54487949 53.5448899 53.54489865 53.544906 53.54491218 53.54491737 53.54492173 53.54492539 53.54492847 53.54493105 53.54493323 53.54493505 53.54493659 53.54493787 53.54493896 53.54493987
0 557.6038699 557.1523495 556.6132026 555.9694235 555.2007063 554.2828041 553.1867648 551.8780173 550.3152812 548.4492651 546.2211114 543.5605401 540.383632 536.5901817 532.0605368 526.6518242 520.1934431 512.4816847 503.2733061 492.2778582 479.1485248 463.4711829 444.7513407 422.3985406 395.7077345 363.8370462 395.7077345 422.3985406 444.7513407 463.4711829 479.1485248 492.2778582 503.2733061 512.4816847 520.1934431 526.6518242 532.0605368 536.5901817 540.383632 543.5605401 546.2211114 548.4492651 550.3152812 551.8780173 553.1867648 554.2828041 555.2007063 555.9694235 556.6132026 557.1523495 557.6038699 557.9820055 558.2986835 558.5638924 558.7859974 558.9720041 559.1277795 559.258237 559.3674915 559.4589891 559.5356157 559.5997884 559.6535312 559.6985393 559.7362323 559.7677992 559.7942355 559.8163752 559.8349166 559.8504444 559.8634486 559.8743392 559.8834598 559.891098 559.8974948 559.902852 559.9073384 559.9110957 559.9142423 559.9168776 559.9190845 559.9209327 559.9224805 559.9237768 559.9248624 559.9257715 559.9265329 559.9271706 559.9277046 559.9281518 559.9285263 559.92884 559.9291027 559.9293226 559.9295069 559.9296612 559.9297904 559.9298986 559.9299892 559.9300651
1 10614.94645 10672.34796 10742.07913 10826.78833 10929.69281 11054.70083 11206.56019 11391.03846 11615.14207 11887.38242 12218.09915 12619.85277 12218.09915 11887.38242 11615.14207 11391.03846 11206.56019 11054.70083 10929.69281 10826.78833 10742.07913 10672.34796 10614.94645 10567.6945 10528.79751 10496.77817 10470.4204 10448.72313 10430.86231 10416.15959 10404.05656 10394.09355 10385.89217 10379.14094 10373.58344 10369.0086 10365.24267 10362.14262 10359.59071 10357.49003 10355.76078 10354.33729 10353.1655 10352.2009 10351.40686 10350.75322 10350.21515 10349.77222 10349.40761 10349.10747 10348.8604 10348.65702 10348.4896 10348.35178 10348.23833 10348.14493 10348.06806 10348.00477 10347.95268 10347.9098 10347.87449 10347.84544 10347.82151 10347.80182 10347.78561 10347.77227 10347.76129 10347.75224 10347.7448 10347.73867 10347.73363 10347.72948 10347.72606 10347.72325 10347.72093 10347.71902 10347.71746 10347.71616 10347.7151 10347.71422 10347.7135 10347.71291 10347.71242 10347.71202 10347.71169 10347.71142 10347.71119 10347.71101 10347.71086 10347.71073 10347.71063 10347.71054 10347.71047 10347.71042 10347.71037 10347.71033 10347.7103 10347.71027 10347.71025 10347.71023
1 6.090462736 6.095679234 6.101848754 6.109145408 6.117775117 6.127981422 6.140052357 6.15432858 6.171212982 6.191182063 6.214799375 6.242731428 6.275766498 6.314836878 6.36104518 6.415695461 6.480330019 6.556772922 6.647181484 6.754107145 6.880567481 7.030131359 7.207019657 7.416224383 7.663649552 7.956277811 8.302367491 7.956277811 7.663649552 7.416224383 7.207019657 7.030131359 6.880567481 6.754107145 6.647181484 6.556772922 6.480330019 6.415695461 6.36104518 6.314836878 6.275766498 6.242731428 6.214799375 6.191182063 6.171212982 6.15432858 6.140052357 6.127981422 6.117775117 6.109145408 6.101848754 6.095679234 6.090462736 6.086052046 6.082322687 6.079169412 6.076503232 6.074248904 6.072342809 6.070731153 6.069368454 6.068216255 6.067242039 6.066418313 6.06572183 6.065132935 6.064635008 6.064213998 6.063858022 6.063557034 6.063302541 6.06308736 6.062905419 6.062751583 6.06262151 6.06251153 6.062418539 6.062339912 6.062273431 6.06221722 6.062169691 6.062129505 6.062095526 6.062066796 6.062042504 6.062021965 6.062004598 6.061989914 6.061977498 6.061967 6.061958124 6.061950619 6.061944273 6.061938908 6.061934371 6.061930535 6.061927292 6.061924549 6.061922231 6.06192027
0 14.78298619 14.78211255 14.78098336 14.77952387 14.77763746 14.77519925 14.77204784 14.76797461 14.76270991 14.75590522 14.74711009 14.73574228 14.72104925 14.70205835 14.67751238 14.64578644 14.6047803 14.55177939 14.48327511 14.39473254 14.28029025 14.13237227 13.94118659 13.69407691 13.3746848 12.96186684 12.42829489 11.73864701 10.84726921 9.695153178 10.84726921 11.73864701 12.42829489 12.96186684 13.3746848 13.69407691 13.94118659 14.13237227 14.28029025 14.39473254 14.48327511 14.55177939 14.6047803 14.64578644 14.67751238 14.70205835 14.72104925 14.73574228 14.74711009 14.75590522 14.76270991 14.76797461 14.77204784 14.77519925 14.77763746 14.77952387 14.78098336 14.78211255 14.78298619 14.78366211 14.78418507 14.78458967 14.78490271 14.7851449 14.78533228 14.78547726 14.78558942 14.7856762 14.78574334 14.78579529 14.78583548 14.78586657 14.78589063 14.78590924 14.78592365 14.78593479 14.78594341 14.78595008 14.78595524 14.78595923 14.78596232 14.78596471 14.78596656 14.78596799 14.78596909 14.78596995 14.78597061 14.78597112 14.78597152 14.78597183 14.78597206 14.78597225 14.78597239 14.7859725 14.78597259 14.78597265 14.7859727 14.78597274 14.78597277 14.7859728
1 430.6396295 430.6401281 430.6407161 430.6414098 430.642228 430.6431932 430.6443317 430.6456746 430.6472587 430.6491272 430.6513312 430.6539311 430.6569978 430.6606152 430.6648822 430.6699154 430.6758524 430.6828556 430.6911163 430.7008604 430.7123543 430.7259122 430.7419046 430.7607689 430.7830207 430.8092682 430.8402291 430.8767496 430.9198283 430.9706426 431.0305817 431.1012842 431.1846829 431.2830577 431.3990977 431.5359753 431.6974322 431.8878823 432.1125317 432.3775219 432.6900968 433.0588014 433.4937148 434.0067265 434.6118605 435.3256595 436.1676366 437.160809 438.3323271 439.7142168 441.3442548 443.2670016 445.5350194 448.2103091 451.3660053 455.0883753 459.4791778 464.6584444 470.7677608 477.974138 486.4745768 496.5014543 508.3288756 522.2801677 538.7367176 558.1483989 581.0458697 608.0550793 581.0458697 558.1483989 538.7367176 522.2801677 508.3288756 496.5014543 486.4745768 477.974138 470.7677608 464.6584444 459.4791778 455.0883753 451.3660053 448.2103091 445.5350194 443.2670016 441.3442548 439.7142168 438.3323271 437.160809 436.1676366 435.3256595 434.6118605 434.0067265 433.4937148 433.0588014 432.6900968 432.3775219 432.1125317 431.8878823 431.6974322 431.5359753
0 26038.08102 26038.07872 26038.07588 26038.07236 26038.06801 26038.0626 26038.05591 26038.04763 26038.03736 26038.02463 26038.00887 26037.98935 26037.96515 26037.93518 26037.89806 26037.85206 26037.79507 26037.72447 26037.637 26037.52864 26037.39439 26037.22807 26037.02202 26036.76675 26036.45049 26036.05869 26035.57329 26034.97194 26034.22693 26033.30395 26032.16048 26030.74386 26028.98882 26026.81452 26024.12082 26020.78362 26016.64922 26011.52716 26005.18151 25997.31997 25987.58042 25975.51422 25960.56557 25942.0459 25919.10212 25890.67738 25855.46236 25811.83495 25757.78554 25690.82447 25607.8673 25505.09279 25377.76685 25220.02447 25024.59957 24782.49032 24482.54446 24110.9456 23650.57682 23080.23219 22373.63996 21498.25245 20413.74675 19070.16736 17405.6251 19070.16736 20413.74675 21498.25245 22373.63996 23080.23219 23650.57682 24110.9456 24482.54446 24782.49032 25024.59957 25220.02447 25377.76685 25505.09279 25607.8673 25690.82447 25757.78554 25811.83495 25855.46236 25890.67738 25919.10212 25942.0459 25960.56557 25975.51422 25987.58042 25997.31997 26005.18151 26011.52716 26016.64922 26020.78362 26024.12082 26026.81452 26028.98882 26030.74386 26032.16048 26033.30395
1 3663.48908 3663.962055 3664.517268 3665.169015 3665.934082 3666.832171 3667.886412 3669.123955 3670.57667 3672.28197 3674.283771 3676.633627 3679.392054 3682.63009 3686.431127 3690.893052 3696.130775 3702.279185 3709.496623 3717.968962 3727.914392 3739.589041 3753.29357 3769.380915 3788.265377 3810.433294 3836.455563 3867.002341 3902.860309 3944.952926 3994.364216 4052.366682 4120.454077 4200.379874 4294.202426 4404.33797 4533.622857 4685.386598 4863.537606 4685.386598 4533.622857 4404.33797 4294.202426 4200.379874 4120.454077 4052.366682 3994.364216 3944.952926 3902.860309 3867.002341 3836.455563 3810.433294 3788.265377 3769.380915 3753.29357 3739.589041 3727.914392 3717.968962 3709.496623 3702.279185 3696.130775 3690.893052 3686.431127 3682.63009 3679.392054 3676.633627 3674.283771 3672.28197 3670.57667 3669.123955 3667.886412 3666.832171 3665.934082 3665.169015 3664.517268 3663.962055 3663.48908 3663.08616 3662.74292 3662.45052 3662.201429 3661.989233 3661.808467 3661.654476 3661.523293 3661.411541 3661.316341 3661.235242 3661.166155 3661.107301 3661.057164 3661.014454 3660.97807 3660.947074 3660.92067 3660.898177 3660.879015 3660.862692 3660.848786 3660.83694
1 35.39242675 35.39242702 35.39242736 35.39242779 35.39242836 35.39242908 35.39243002 35.39243122 35.39243277 35.39243477 35.39243734 35.39244064 35.3924449 35.39245039 35.39245745 35.39246655 35.39247826 35.39249334 35.39251277 35.39253777 35.39256997 35.39261144 35.39266483 35.39273357 35.3928221 35.39293609 35.39308287 35.39327187 35.39351524 35.39382862 35.39423214 35.39475175 35.39542082 35.39628235 35.39739172 35.39882021 35.40065961 35.40302814 35.406078 35.41000518 35.41506205 35.42157358 35.42995821 35.44075477 35.45465707 35.4725585 35.49560945 35.52529123 35.56351127 35.61272569 35.67609711 35.75769795 35.86277207 35.9980718 36.17229184 36.39662798 36.68549662 37.05746117 37.53642499 38.15316747 38.94732201 39.96992292 41.28668506 42.98222681 45.16550785 42.98222681 41.28668506 39.96992292 38.94732201 38.15316747 37.53642499 37.05746117 36.68549662 36.39662798 36.17229184 35.9980718 35.86277207 35.75769795 35.67609711 35.61272569 35.56351127 35.52529123 35.49560945 35.4725585 35.45465707 35.44075477 35.42995821 35.42157358 35.41506205 35.41000518 35.406078 35.40302814 35.40065961 35.39882021 35.39739172 35.39628235 35.39542082 35.39475175 35.39423214 35.39382862
1 2616.211658 2616.260155 2616.318751 2616.389549 2616.475089 2616.57844 2616.703313 2616.854188 2617.03648 2617.25673 2617.522843 2617.844368 2618.232845 2618.702215 2619.269321 2619.954516 2620.782389 2621.78265 2622.991196 2624.451397 2626.215656 2628.347286 2630.922787 2634.034584 2637.794351 2642.337014 2647.825596 2654.457067 2662.469408 2672.150161 2683.846737 2697.978893 2715.053788 2735.684189 2760.610461 2790.727133 2827.115001 2871.079918 2924.199652 2988.380514 3065.925761 3159.61826 3065.925761 2988.380514 2924.199652 2871.079918 2827.115001 2790.727133 2760.610461 2735.684189 2715.053788 2697.978893 2683.846737 2672.150161 2662.469408 2654.457067 2647.825596 2642.337014 2637.794351 2634.034584 2630.922787 2628.347286 2626.215656 2624.451397 2622.991196 2621.78265 2620.782389 2619.954516 2619.269321 2618.702215 2618.232845 2617.844368 2617.522843 2617.25673 2617.03648 2616.854188 2616.703313 2616.57844 2616.475089 2616.389549 2616.318751 2616.260155 2616.211658 2616.171518 2616.138297 2616.110801 2616.088044 2616.069208 2616.053619 2616.040717 2616.030038 2616.0212 2616.013885 2616.00783 2616.002819 2615.998672 2615.995239 2615.992398 2615.990047 2615.988101
0 1027.872632 1027.160214 1026.257679 1025.114294 1023.665784 1021.830723 1019.505957 1016.560803 1012.829703 1008.102918 1002.114741 994.5285547 984.9179137 972.7425705 957.318107 937.7774607 913.0221844 881.6606984 841.930065 791.596888 727.8317653 647.050239 727.8317653 791.596888 841.930065 881.6606984 913.0221844 937.7774607 957.318107 972.7425705 984.9179137 994.5285547 1002.114741 1008.102918 1012.829703 1016.560803 1019.505957 1021.830723 1023.665784 1025.114294 1026.257679 1027.160214 1027.872632 1028.434981 1028.878873 1029.22926 1029.50584 1029.724158 1029.896488 1030.032518 1030.139893 1030.22465 1030.291553 1030.344363 1030.386049 1030.418954 1030.444928 1030.46543 1030.481613 1030.494388 1030.504472 1030.512431 1030.518714 1030.523673 1030.527588 1030.530678 1030.533117 1030.535043 1030.536562 1030.537762 1030.538709 1030.539457 1030.540047 1030.540512 1030.54088 1030.54117 1030.541399 1030.54158 1030.541723 1030.541835 1030.541924 1030.541994 1030.54205 1030.542094 1030.542128 1030.542155 1030.542177 1030.542194 1030.542207 1030.542218 1030.542226 1030.542233 1030.542238 1030.542242 1030.542245 1030.542248 1030.54225 1030.542252 1030.542253 1030.542254
1 12022.88862 12157.3049 12320.77026 12519.56257 12761.31643 13055.31638 13412.85348 13847.65892 14376.43135 15019.47827 14376.43135 13847.65892 13412.85348 13055.31638 12761.31643 12519.56257 12320.77026 12157.3049 12022.88862 11912.35917 11821.47166 11746.73558 11685.28069 11634.74681 11593.19319 11559.02398 11530.92691 11507.82291 11488.82467 11473.20256 11460.35663 11449.79351 11441.10755 11433.96515 11428.09201 11423.26258 11419.29137 11416.02587 11413.34068 11411.13267 11409.31705 11407.82407 11406.5964 11405.5869 11404.7568 11404.07422 11403.51293 11403.05139 11402.67187 11402.35979 11402.10317 11401.89215 11401.71864 11401.57596 11401.45863 11401.36215 11401.28282 11401.21759 11401.16395 11401.11984 11401.08357 11401.05374 11401.02922 11401.00905 11400.99247 11400.97883 11400.96762 11400.9584 11400.95082 11400.94459 11400.93946 11400.93524 11400.93178 11400.92893 11400.92658 11400.92466 11400.92307 11400.92177 11400.9207 11400.91982 11400.91909 11400.9185 11400.91801 11400.9176 11400.91727 11400.917 11400.91678 11400.91659 11400.91644 11400.91632 11400.91621 11400.91613 11400.91606 11400.916 11400.91596 11400.91592 11400.91589 11400.91586 11400.91584 11400.91582
0 74886.30234 74886.02392 74885.68638 74885.27716 74884.78105 74884.17958 74883.45039 74882.56637 74881.49461 74880.19527 74878.62002 74876.71027 74874.39498 74871.58804 74868.18504 74864.05943 74859.05774 74852.99395 74845.64252 74836.73001 74825.92494 74812.82542 74796.94423 74777.69068 74754.34865 74726.04996 74691.74206 74650.1489 74599.72347 74538.59023 74464.47539 74374.62232 74265.68902 74133.62381 73973.51464 73779.4064 73544.07943 73258.78093 72912.89951 72493.57041 71985.19709 71368.87105 70621.66862 69715.79828 68617.56704 67286.12718 65671.95701 63715.01898 61342.52655 58466.23706 54979.16957 50751.62579 54979.16957 58466.23706 61342.52655 63715.01898 65671.95701 67286.12718 68617.56704 69715.79828 70621.66862 71368.87105 71985.19709 72493.57041 72912.89951 73258.78093 73544.07943 73779.4064 73973.51464 74133.62381 74265.68902 74374.62232 74464.47539 74538.59023 74599.72347 74650.1489 74691.74206 74726.04996 74754.34865 74777.69068 74796.94423 74812.82542 74825.92494 74836.73001 74845.64252 74852.99395 74859.05774 74864.05943 74868.18504 74871.58804 74874.39498 74876.71027 74878.62002 74880.19527 74881.49461 74882.56637 74883.45039 74884.17958 74884.78105 74885.27716
1 969.2849403 969.2867645 969.2889667 969.2916253 969.2948349 969.2987095 969.303387 969.3090338 969.3158508 969.3240804 969.3340154 969.3460092 969.3604884 969.377968 969.3990697 969.4245443 969.4552978 969.4924242 969.537244 969.5913515 969.6566715 969.7355273 969.8307239 969.9456475 970.084386 970.2518744 970.4540704 970.6981663 970.9928446 971.3485873 971.7780484 972.2965041 972.9223961 973.6779879 974.5901563 975.6913478 977.0207324 978.6255971 980.5630282 982.9019411 985.7255325 989.1342394 993.2493116 998.2171249 1004.214388 1011.454426 1020.194773 1030.746328 1043.484417 1058.862142 1077.426498 1099.837831 1126.893327 1159.555367 1198.985759 1159.555367 1126.893327 1099.837831 1077.426498 1058.862142 1043.484417 1030.746328 1020.194773 1011.454426 1004.214388 998.2171249 993.2493116 989.1342394 985.7255325 982.9019411 980.5630282 978.6255971 977.0207324 975.6913478 974.5901563 973.6779879 972.9223961 972.2965041 971.7780484 971.3485873 970.9928446 970.6981663 970.4540704 970.2518744 970.084386 969.9456475 969.8307239 969.7355273 969.6566715 969.5913515 969.537244 969.4924242 969.4552978 969.4245443 969.3990697 969.377968 969.3604884 969.3460092 969.3340154 969.3240804
1 1755.910219 1755.915512 1755.922034 1755.930072 1755.939976 1755.952181 1755.967221 1755.985755 1756.008593 1756.036737 1756.071418 1756.114156 1756.16682 1756.231718 1756.311691 1756.410241 1756.531682 1756.681333 1756.865746 1757.092996 1757.373033 1757.718119 1758.143364 1758.667388 1759.313136 1760.108883 1761.089473 1762.297841 1763.786897 1765.621843 1767.883024 1770.669448 1774.103123 1778.334398 1783.548545 1789.973872 1797.891721 1807.648788 1819.672297 1834.488716 1852.746803 1875.246012 1902.971504 1937.137278 1979.239331 2031.121159 2095.054481 2031.121159 1979.239331 1937.137278 1902.971504 1875.246012 1852.746803 1834.488716 1819.672297 1807.648788 1797.891721 1789.973872 1783.548545 1778.334398 1774.103123 1770.669448 1767.883024 1765.621843 1763.786897 1762.297841 1761.089473 1760.108883 1759.313136 1758.667388 1758.143364 1757.718119 1757.373033 1757.092996 1756.865746 1756.681333 1756.531682 1756.410241 1756.311691 1756.231718 1756.16682 1756.114156 1756.071418 1756.036737 1756.008593 1755.985755 1755.967221 1755.952181 1755.939976 1755.930072 1755.922034 1755.915512 1755.910219 1755.905924 1755.902439 1755.89961 1755.897315 1755.895452 1755.893941 1755.892714
1 33910.55455 33910.57938 33910.61101 33910.65131 33910.70265 33910.76806 33910.8514 33910.95757 33911.09285 33911.26519 33911.48477 33911.76452 33912.12093 33912.57502 33913.15355 33913.89063 33914.8297 33916.02612 33917.55041 33919.49244 33921.96667 33925.11896 33929.13512 33934.2519 33940.77092 33949.07646 33959.65812 33973.13965 33990.31575 34012.19893 34040.07912 34075.59982 34120.85486 34178.51193 34251.96977 34345.55853 34464.79505 34616.70801 34810.25233 35056.83695 35370.99743 35771.25276 36281.19701 36930.89012 37758.62992 38813.20961 40156.79408 41868.58432 40156.79408 38813.20961 37758.62992 36930.89012 36281.19701 35771.25276 35370.99743 35056.83695 34810.25233 34616.70801 34464.79505 34345.55853 34251.96977 34178.51193 34120.85486 34075.59982 34040.07912 34012.19893 33990.31575 33973.13965 33959.65812 33949.07646 33940.77092 33934.2519 33929.13512 33925.11896 33921.96667 33919.49244 33917.55041 33916.02612 33914.8297 33913.89063 33913.15355 33912.57502 33912.12093 33911.76452 33911.48477 33911.26519 33911.09285 33910.95757 33910.8514 33910.76806 33910.70265 33910.65131 33910.61101 33910.57938 33910.55455 33910.53507 33910.51977 33910.50777 33910.49834 33910.49095
1 907.0233218 911.9731595 918.1692792 925.9254727 935.6345392 947.7881779 963.0018888 982.0461443 1005.885408 1035.726979 1005.885408 982.0461443 963.0018888 947.7881779 935.6345392 925.9254727 918.1692792 911.9731595 907.0233218 903.0690901 899.9102091 897.3867025 895.3707719 893.7603237 892.4737996 891.4460459 890.6250136 889.969123 889.4451577 889.0265823 888.6921988 888.4250729 888.2116764 888.0412023 887.9050173 887.7962243 887.7093139 887.6398846 887.5844202 887.5401119 887.5047157 887.4764391 887.45385 887.4358044 887.4213886 887.4098723 887.4006724 887.3933229 887.3874518 887.3827615 887.3790146 887.3760214 887.3736302 887.37172 887.370194 887.368975 887.3680011 887.3672231 887.3666016 887.3661052 887.3657085 887.3653917 887.3651386 887.3649364 887.3647748 887.3646458 887.3645427 887.3644603 887.3643946 887.364342 887.3643 887.3642665 887.3642397 887.3642183 887.3642012 887.3641875 887.3641766 887.3641679 887.3641609 887.3641554 887.3641509 887.3641474 887.3641445 887.3641423 887.3641405 887.364139 887.3641379 887.3641369 887.3641362 887.3641356 887.3641351 887.3641348 887.3641345 887.3641342 887.364134 887.3641339 887.3641337 887.3641337 887.3641336 887.3641335
1 20.08901075 20.0890112 20.08901174 20.08901238 20.08901313 20.08901402 20.08901507 20.0890163 20.08901777 20.08901949 20.08902153 20.08902393 20.08902677 20.08903012 20.08903408 20.08903876 20.08904428 20.08905079 20.08905849 20.08906757 20.0890783 20.08909096 20.08910592 20.08912357 20.08914442 20.08916904 20.0891981 20.08923242 20.08927294 20.08932079 20.08937728 20.08944399 20.08952275 20.08961574 20.08972554 20.08985519 20.09000827 20.09018902 20.09040243 20.09065442 20.09095196 20.09130326 20.09171807 20.09220784 20.09278614 20.09346896 20.09427519 20.09522713 20.09635114 20.09767829 20.09924531 20.10109555 20.1032802 20.10585971 20.10890543 20.11250164 20.11674782 20.12176145 20.12768124 20.13467097 20.14292401 20.1526687 20.16417465 20.17776016 20.19380111 20.21274129 20.23510469 20.26151004 20.29268788 20.32950076 20.37296718 20.42428968 20.48488816 20.55643916 20.64092223 20.74067469 20.85845633 20.99752572 21.1617304 21.35561328 21.5845384 21.85483924 22.17399403 22.55083257 22.17399403 21.85483924 21.5845384 21.35561328 21.1617304 20.99752572 20.85845633 20.74067469 20.64092223 20.55643916 20.48488816 20.42428968 20.37296718 20.32950076 20.29268788 20.26151004
0 390.7479881 390.7466311 390.7449069 390.742716 390.739932 390.7363945 390.7318994 390.7261876 390.7189298 390.7097073 390.6979885 390.6830977 390.6641762 390.6401331 390.6095819 390.570761 390.5214322 390.4587509 390.379103 390.277896 390.1492942 389.9858823 389.778238 389.5143884 389.1791197 388.7531002 388.2117654 387.5239017 386.6498464 385.5392012 384.1279256 382.3346447 380.0559572 377.1604726 373.4812359 368.8061004 362.8654953 355.3168825 345.725005 333.5367902 318.0494594 298.3700053 273.3637005 241.5886687 273.3637005 298.3700053 318.0494594 333.5367902 345.725005 355.3168825 362.8654953 368.8061004 373.4812359 377.1604726 380.0559572 382.3346447 384.1279256 385.5392012 386.6498464 387.5239017 388.2117654 388.7531002 389.1791197 389.5143884 389.778238 389.9858823 390.1492942 390.277896 390.379103 390.4587509 390.5214322 390.570761 390.6095819 390.6401331 390.6641762 390.6830977 390.6979885 390.7097073 390.7189298 390.7261876 390.7318994 390.7363945 390.739932 390.742716 390.7449069 390.7466311 390.7479881 390.7490559 390.7498963 390.7505577 390.7510782 390.7514878 390.7518101 390.7520638 390.7522635 390.7524206 390.7525442 390.7526415 390.7527181 390.7527784
1 619.7782961 619.7784811 619.7787184 619.7790228 619.7794132 619.7799138 619.7805558 619.7813792 619.7824352 619.7837895 619.7855264 619.787754 619.7906108 619.7942746 619.7989733 619.8049995 619.8127279 619.8226395 619.835351 619.8516533 619.8725609 619.8993746 619.9337627 619.9778651 620.0344259 620.1069644 620.1999941 620.3193035 620.4723162 620.6685532 620.9202245 621.2429898 621.6569322 622.187808 622.8686495 623.7418201 624.8616503 626.2978181 628.1396852 630.5018562 633.5313105 637.416547 642.3993134 648.7896478 656.9851704 667.4958237 680.9756028 698.2632479 720.4344326 748.8686947 785.3352738 748.8686947 720.4344326 698.2632479 680.9756028 667.4958237 656.9851704 648.7896478 642.3993134 637.416547 633.5313105 630.5018562 628.1396852 626.2978181 624.8616503 623.7418201 622.8686495 622.187808 621.6569322 621.2429898 620.9202245 620.6685532 620.4723162 620.3193035 620.1999941 620.1069644 620.0344259 619.9778651 619.9337627 619.8993746 619.8725609 619.8516533 619.835351 619.8226395 619.8127279 619.8049995 619.7989733 619.7942746 619.7906108 619.787754 619.7855264 619.7837895 619.7824352 619.7813792 619.7805558 619.7799138 619.7794132 619.7790228 619.7787184 619.7784811
1 579.6553366 579.7181441 579.796146 579.8930183 580.0133261 580.162739 580.3482981 580.5787479 580.8649487 581.2203876 581.6618149 582.2100331 582.8908772 583.7364324 584.7865457 586.0907043 587.7103673 589.721862 592.219981 595.3224495 599.1754725 603.9606258 609.9034118 617.283887 626.4498599 637.8332812 651.9705999 669.5280437 691.3330154 718.4130844 752.0444116 718.4130844 691.3330154 669.5280437 651.9705999 637.8332812 626.4498599 617.283887 609.9034118 603.9606258 599.1754725 595.3224495 592.219981 589.721862 587.7103673 586.0907043 584.7865457 583.7364324 582.8908772 582.2100331 581.6618149 581.2203876 580.8649487 580.5787479 580.3482981 580.162739 580.0133261 579.8930183 579.796146 579.7181441 579.6553366 579.6047639 579.5640425 579.5312535 579.5048516 579.4835928 579.4664751 579.4526918 579.4415935 579.4326571 579.4254615 579.4196675 579.4150022 579.4112457 579.4082209 579.4057854 579.4038243 579.4022452 579.4009737 579.3999499 579.3991255 579.3984617 579.3979272 579.3974968 579.3971503 579.3968713 579.3966466 579.3964657 579.39632 579.3962027 579.3961083 579.3960322 579.395971 579.3959217 579.395882 579.39585 579.3958243 579.3958035 579.3957869 579.3957734
1 3371.030726 3371.039049 3371.049241 3371.061721 3371.077001 3371.095712 3371.118624 3371.146678 3371.18103 3371.223093 3371.274599 3371.337666 3371.41489 3371.50945 3371.625236 3371.767013 3371.940616 3372.153189 3372.413481 3372.732201 3373.122468 3373.60034 3374.185484 3374.90198 3375.779313 3376.853588 3378.169014 3379.779723 3381.752 3384.167009 3387.124134 3390.745067 3395.178818 3400.607847 3407.255572 3415.395562 3425.362798 3437.567455 3452.511784 3470.810781 3493.217492 3520.654009 3554.249409 3595.386224 3645.757333 3707.435629 3782.959321 3707.435629 3645.757333 3595.386224 3554.249409 3520.654009 3493.217492 3470.810781 3452.511784 3437.567455 3425.362798 3415.395562 3407.255572 3400.607847 3395.178818 3390.745067 3387.124134 3384.167009 3381.752 3379.779723 3378.169014 3376.853588 3375.779313 3374.90198 3374.185484 3373.60034 3373.122468 3372.732201 3372.413481 3372.153189 3371.940616 3371.767013 3371.625236 3371.50945 3371.41489 3371.337666 3371.274599 3371.223093 3371.18103 3371.146678 3371.118624 3371.095712 3371.077001 3371.061721 3371.049241 3371.039049 3371.030726 3371.023929 3371.018377 3371.013844 3371.010141 3371.007118 3371.004648 3371.002632
0 1.377942547 1.377869744 1.377777196 1.377659546 1.377509988 1.377319867 1.377078181 1.376770946 1.376380383 1.375883892 1.375252744 1.374450417 1.373430484 1.372133927 1.370485719 1.368390487 1.36572699 1.362341104 1.358036903 1.352565323 1.345609751 1.3367677 1.325527522 1.311238802 1.293074719 1.269984202 1.240631114 1.20331693 1.155882453 1.095582876 1.018928947 0.921485064 0.797612612 0.921485064 1.018928947 1.095582876 1.155882453 1.20331693 1.240631114 1.269984202 1.293074719 1.311238802 1.325527522 1.3367677 1.345609751 1.352565323 1.358036903 1.362341104 1.36572699 1.368390487 1.370485719 1.372133927 1.373430484 1.374450417 1.375252744 1.375883892 1.376380383 1.376770946 1.377078181 1.377319867 1.377509988 1.377659546 1.377777196 1.377869744 1.377942547 1.377999818 1.378044869 1.378080309 1.378108187 1.378130118 1.37814737 1.37816094 1.378171616 1.378180014 1.37818662 1.378191817 1.378195905 1.37819912 1.37820165 1.37820364 1.378205206 1.378206437 1.378207406 1.378208168 1.378208767 1.378209239 1.37820961 1.378209901 1.378210131 1.378210312 1.378210454 1.378210565 1.378210653 1.378210722 1.378210777 1.37821082 1.378210853 1.37821088 1.3782109 1.378210917
1 10.60635221 10.60635329 10.60635467 10.60635645 10.60635873 10.60636166 10.60636541 10.60637023 10.60637641 10.60638434 10.60639451 10.60640756 10.60642431 10.60644579 10.60647335 10.60650871 10.60655408 10.60661229 10.60668697 10.60678278 10.6069057 10.60706341 10.60726575 10.60752534 10.6078584 10.6082857 10.60883393 10.60953729 10.61043969 10.61159746 10.61308285 10.61498859 10.61743361 10.62057054 10.62459516 10.62975867 10.63638337 10.64488274 10.65578729 10.66977763 10.687727 10.71075572 10.74030117 10.77820746 10.82684057 10.889236 10.96928824 11.07199387 11.20376339 11.37282138 11.58971983 11.86799674 12.22502114 12.68307721 13.27075513 12.68307721 12.22502114 11.86799674 11.58971983 11.37282138 11.20376339 11.07199387 10.96928824 10.889236 10.82684057 10.77820746 10.74030117 10.71075572 10.687727 10.66977763 10.65578729 10.64488274 10.63638337 10.62975867 10.62459516 10.62057054 10.61743361 10.61498859 10.61308285 10.61159746 10.61043969 10.60953729 10.60883393 10.6082857 10.6078584 10.60752534 10.60726575 10.60706341 10.6069057 10.60678278 10.60668697 10.60661229 10.60655408 10.60650871 10.60647335 10.60644579 10.60642431 10.60640756 10.60639451 10.60638434
0 2388.424747 2388.42007 2388.414206 2388.406855 2388.397638 2388.386083 2388.371595 2388.353432 2388.330661 2388.302111 2388.266317 2388.221442 2388.16518 2388.094643 2388.006208 2387.895335 2387.756329 2387.582054 2387.363559 2387.089625 2386.746186 2386.315605 2385.775772 2385.098966 2384.250433 2383.186601 2381.85284 2380.180663 2378.084201 2375.455801 2372.160492 2368.029059 2362.849351 2356.355387 2348.213699 2338.006207 2325.208751 2309.164177 2289.048586 2263.829033 2232.210482 2192.569305 2142.869907 2080.560199 2002.440547 1904.499469 2002.440547 2080.560199 2142.869907 2192.569305 2232.210482 2263.829033 2289.048586 2309.164177 2325.208751 2338.006207 2348.213699 2356.355387 2362.849351 2368.029059 2372.160492 2375.455801 2378.084201 2380.180663 2381.85284 2383.186601 2384.250433 2385.098966 2385.775772 2386.315605 2386.746186 2387.089625 2387.363559 2387.582054 2387.756329 2387.895335 2388.006208 2388.094643 2388.16518 2388.221442 2388.266317 2388.302111 2388.330661 2388.353432 2388.371595 2388.386083 2388.397638 2388.406855 2388.414206 2388.42007 2388.424747 2388.428477 2388.431453 2388.433826 2388.435719 2388.437229 2388.438433 2388.439394 2388.44016 2388.440771
1 330.6854534 330.787374 330.908006 331.0507847 331.2197759 331.4197918 331.6565284 331.9367271 332.268367 332.6608922 333.1254804 333.6753616 334.3261946 335.0965129 336.0082528 337.0873775 338.364617 339.8763429 341.665604 343.7833527 346.2898955 349.2566104 352.7679797 356.9239956 361.8430078 367.6650935 374.5560465 382.7120984 392.3655067 403.7911687 417.3144495 433.3204475 452.2649609 474.687467 452.2649609 433.3204475 417.3144495 403.7911687 392.3655067 382.7120984 374.5560465 367.6650935 361.8430078 356.9239956 352.7679797 349.2566104 346.2898955 343.7833527 341.665604 339.8763429 338.364617 337.0873775 336.0082528 335.0965129 334.3261946 333.6753616 333.1254804 332.6608922 332.268367 331.9367271 331.6565284 331.4197918 331.2197759 331.0507847 330.908006 330.787374 330.6854534 330.5993419 330.5265873 330.4651178 330.4131829 330.3693037 330.3322307 330.3009082 330.2744441 330.2520849 330.2331939 330.2172331 330.2037481 330.1923547 330.1827285 330.1745955 330.167724 330.1619184 330.1570133 330.152869 330.1493676 330.1464092 330.1439098 330.141798 330.1400138 330.1385063 330.1372327 330.1361566 330.1352475 330.1344793 330.1338303 330.133282 330.1328187 330.1324273
0 12.88424255 12.88295671 12.88144677 12.8796737 12.87759162 12.87514669 12.87227568 12.86890432 12.86494542 12.8602966 12.8548376 12.84842724 12.84089973 12.83206038 12.82168055 12.80949179 12.79517886 12.77837156 12.75863518 12.73545928 12.70824443 12.67628674 12.63875968 12.59469263 12.54294586 12.48218098 12.41082639 12.32703658 12.2286444 12.11310506 11.97743026 11.81811091 11.63102639 11.41133797 11.15336364 10.85043118 10.49470557 10.07698635 9.586469675 9.010468857 9.586469675 10.07698635 10.49470557 10.85043118 11.15336364 11.41133797 11.63102639 11.81811091 11.97743026 12.11310506 12.2286444 12.32703658 12.41082639 12.48218098 12.54294586 12.59469263 12.63875968 12.67628674 12.70824443 12.73545928 12.75863518 12.77837156 12.79517886 12.80949179 12.82168055 12.83206038 12.84089973 12.84842724 12.8548376 12.8602966 12.86494542 12.86890432 12.87227568 12.87514669 12.87759162 12.8796737 12.88144677 12.88295671 12.88424255 12.88533757 12.88627007 12.88706418 12.88774044 12.88831633 12.88880676 12.8892244 12.88958006 12.88988293 12.89014086 12.89036051 12.89054756 12.89070685 12.8908425 12.89095801 12.89105639 12.89114016 12.8912115 12.89127226 12.891324 12.89136805
0 1441.236696 1441.205771 1441.167713 1441.120874 1441.063231 1440.992289 1440.904981 1440.797531 1440.665294 1440.502549 1440.302261 1440.055767 1439.752408 1439.379066 1438.919596 1438.354128 1437.658209 1436.801746 1435.7477 1434.450492 1432.854024 1430.889258 1428.471231 1425.495378 1421.833009 1417.32575 1411.77869 1404.951949 1396.550314 1386.210463 1373.48526 1357.824416 1338.550693 1314.830618 1285.638439 1249.711769 1205.496995 1151.082092 1084.113942 1151.082092 1205.496995 1249.711769 1285.638439 1314.830618 1338.550693 1357.824416 1373.48526 1386.210463 1396.550314 1404.951949 1411.77869 1417.32575 1421.833009 1425.495378 1428.471231 1430.889258 1432.854024 1434.450492 1435.7477 1436.801746 1437.658209 1438.354128 1438.919596 1439.379066 1439.752408 1440.055767 1440.302261 1440.502549 1440.665294 1440.797531 1440.904981 1440.992289 1441.063231 1441.120874 1441.167713 1441.205771 1441.236696 1441.261824 1441.282241 1441.298831 1441.312311 1441.323265 1441.332165 1441.339397 1441.345273 1441.350048 1441.353927 1441.35708 1441.359641 1441.361723 1441.363414 1441.364788 1441.365905 1441.366812 1441.367549 1441.368148 1441.368635 1441.369031 1441.369352 1441.369613
1 1.365107989 1.365501894 1.365989441 1.366592893 1.367339803 1.368264274 1.369408519 1.370824784 1.372577737 1.374747416 1.377432891 1.380756781 1.384870856 1.389962965 1.396265615 1.404066587 1.413722075 1.425672951 1.440464895 1.458773311 1.481434166 1.50948216 1.544197972 1.587166733 1.544197972 1.50948216 1.481434166 1.458773311 1.440464895 1.425672951 1.413722075 1.404066587 1.396265615 1.389962965 1.384870856 1.380756781 1.377432891 1.374747416 1.372577737 1.370824784 1.369408519 1.368264274 1.367339803 1.366592893 1.365989441 1.365501894 1.365107989 1.364789741 1.364532618 1.36432488 1.364157043 1.364021441 1.363911885 1.363823371 1.363751857 1.363694079 1.363647399 1.363609684 1.363579213 1.363554595 1.363534705 1.363518635 1.363505652 1.363495162 1.363486687 1.36347984 1.363474308 1.363469839 1.363466228 1.36346331 1.363460953 1.363459049 1.36345751 1.363456267 1.363455263 1.363454451 1.363453796 1.363453266 1.363452838 1.363452492 1.363452213 1.363451987 1.363451805 1.363451658 1.363451539 1.363451443 1.363451365 1.363451302 1.363451251 1.36345121 1.363451177 1.363451151 1.363451129 1.363451112 1.363451097 1.363451086 1.363451077 1.363451069 1.363451063 1.363451059
0 2467.381158 2467.12828 2466.814909 2466.426573 2465.94534 2465.348986 2464.609973 2463.694173 2462.559296 2461.152933 2459.410142 2457.25044 2454.574095 2451.257516 2447.147547 2442.054391 2435.742853 2427.921471 2418.229061 2406.218035 2391.333737 2372.888821 2350.03152 2321.706303 2286.605137 2243.107083 2189.20344 2122.404986 2039.627029 1937.046959 1809.927721 1652.399063 1809.927721 1937.046959 2039.627029 2122.404986 2189.20344 2243.107083 2286.605137 2321.706303 2350.03152 2372.888821 2391.333737 2406.218035 2418.229061 2427.921471 2435.742853 2442.054391 2447.147547 2451.257516 2454.574095 2457.25044 2459.410142 2461.152933 2462.559296 2463.694173 2464.609973 2465.348986 2465.94534 2466.426573 2466.814909 2467.12828 2467.381158 2467.585221 2467.74989 2467.882772 2467.990003 2468.076533 2468.14636 2468.202707 2468.248177 2468.28487 2468.314479 2468.338372 2468.357653 2468.373212 2468.385768 2468.3959 2468.404076 2468.410673 2468.415997 2468.420294 2468.423761 2468.426558 2468.428816 2468.430638 2468.432108 2468.433294 2468.434252 2468.435024 2468.435647 2468.43615 2468.436556 2468.436884 2468.437148 2468.437362 2468.437534 2468.437673 2468.437785 2468.437875
1 2003.869691 2004.868839 2006.115943 2007.672539 2009.615432 2012.040489 2015.067368 2018.845422 2023.561067 2029.446986 2036.793602 2045.963413 2057.408878 2071.694742 2089.525902 2111.782187 2139.56177 2174.235359 2217.513826 2271.532627 2338.957169 2423.11433 2528.156611 2659.267032 2528.156611 2423.11433 2338.957169 2271.532627 2217.513826 2174.235359 2139.56177 2111.782187 2089.525902 2071.694742 2057.408878 2045.963413 2036.793602 2029.446986 2023.561067 2018.845422 2015.067368 2012.040489 2009.615432 2007.672539 2006.115943 2004.868839 2003.869691 2003.0692 2002.427867 2001.914048 2001.502389 2001.172578 2000.908343 2000.696644 2000.527036 2000.391151 2000.282284 2000.195062 2000.125182 2000.069196 2000.024341 1999.988405 1999.959613 1999.936547 1999.918066 1999.90326 1999.891398 1999.881894 1999.87428 1999.868179 1999.863292 1999.859376 1999.856239 1999.853726 1999.851712 1999.850099 1999.848807 1999.847771 1999.846941 1999.846277 1999.845744 1999.845317 1999.844976 1999.844702 1999.844482 1999.844307 1999.844166 1999.844053 1999.843963 1999.84389 1999.843832 1999.843786 1999.843748 1999.843719 1999.843695 1999.843675 1999.84366 1999.843648 1999.843638 1999.84363
0 31.60041673 31.59650883 31.59150465 31.58509665 31.57689103 31.56638349 31.55292828 31.5356985 31.51363527 31.48538267 31.44920439 31.40287707 31.3435536 31.26758819 31.17031228 31.04574768 30.88623912 30.68198381 30.42042899 30.0855005 29.65661492 29.10741456 28.40414766 27.50359413 26.35040936 24.87372301 22.98278356 20.56138108 17.46070537 20.56138108 22.98278356 24.87372301 26.35040936 27.50359413 28.40414766 29.10741456 29.65661492 30.0855005 30.42042899 30.68198381 30.88623912 31.04574768 31.17031228 31.26758819 31.3435536 31.40287707 31.44920439 31.48538267 31.51363527 31.5356985 31.55292828 31.56638349 31.57689103 31.58509665 31.59150465 31.59650883 31.60041673 31.60346852 31.60585174 31.60771286 31.60916627 31.61030127 31.61118762 31.6118798 31.61242034 31.61284247 31.61317211 31.61342954 31.61363058 31.61378757 31.61391017 31.61400592 31.61408068 31.61413907 31.61418467 31.61422028 31.61424808 31.6142698 31.61428676 31.6143 31.61431034 31.61431842 31.61432473 31.61432965 31.6143335 31.6143365 31.61433885 31.61434068 31.61434211 31.61434323 31.6143441 31.61434478 31.61434531 31.61434573 31.61434605 31.6143463 31.6143465 31.61434666 31.61434678 31.61434687
1 60.36811688 60.36812188 60.36812794 60.36813528 60.36814418 60.36815498 60.36816806 60.36818392 60.36820314 60.36822644 60.36825468 60.36828891 60.36833041 60.36838071 60.36844169 60.36851559 60.36860518 60.36871378 60.36884541 60.36900497 60.36919838 60.36943283 60.36971701 60.37006148 60.37047904 60.37098517 60.37159869 60.37234237 60.37324382 60.37433652 60.37566104 60.37726656 60.37921269 60.38157171 60.38443119 60.38789733 60.39209882 60.39719167 60.40336498 60.41084799 60.41991854 60.43091343 60.44424094 60.46039591 60.47997822 60.50371499 60.53248758 60.56736439 60.60964042 60.66088546 60.7230023 60.79829745 60.88956672 61.00019907 61.13430245 61.29685632 61.49389654 61.73273951 62.02225383 62.37318959 62.79857757 63.31421305 63.93924234 64.69687372 65.61523916 66.72843895 68.07780785 66.72843895 65.61523916 64.69687372 63.93924234 63.31421305 62.79857757 62.37318959 62.02225383 61.73273951 61.49389654 61.29685632 61.13430245 61.00019907 60.88956672 60.79829745 60.7230023 60.66088546 60.60964042 60.56736439 60.53248758 60.50371499 60.47997822 60.46039591 60.44424094 60.43091343 60.41991854 60.41084799 60.40336498 60.39719167 60.39209882 60.38789733 60.38443119 60.38157171
0 51765.02884 51728.32429 51681.92959 51623.28649 51549.16138 51455.46693 51337.03675 51187.34052 50998.12387 50758.95325 50456.64059 50074.51614 49591.50925 48980.98656 48209.28335 47233.84731 46000.89213 44442.43169 42472.53126 39982.56898 42472.53126 44442.43169 46000.89213 47233.84731 48209.28335 48980.98656 49591.50925 50074.51614 50456.64059 50758.95325 50998.12387 51187.34052 51337.03675 51455.46693 51549.16138 51623.28649 51681.92959 51728.32429 51765.02884 51794.06715 51817.04043 51835.21543 51849.59434 51860.97002 51869.96974 51877.08975 51882.72265 51887.17904 51890.70465 51893.4939 51895.70057 51897.44635 51898.8275 51899.92018 51900.78464 51901.46854 51902.00961 51902.43766 51902.77631 51903.04423 51903.25619 51903.42387 51903.55654 51903.6615 51903.74453 51903.81022 51903.86219 51903.90331 51903.93584 51903.96157 51903.98193 51903.99804 51904.01078 51904.02086 51904.02884 51904.03515 51904.04014 51904.04409 51904.04722 51904.04969 51904.05164 51904.05319 51904.05441 51904.05538 51904.05615 51904.05675 51904.05723 51904.05761 51904.05791 51904.05815 51904.05834 51904.05849 51904.05861 51904.0587 51904.05877 51904.05883 51904.05888 51904.05891 51904.05894 51904.05896
1 396.0845923 396.0845924 396.0845925 396.0845926 396.0845928 396.084593 396.0845932 396.0845935 396.0845939 396.0845943 396.0845949 396.0845956 396.0845965 396.0845976 396.084599 396.0846007 396.0846029 396.0846056 396.084609 396.0846132 396.0846185 396.0846251 396.0846333 396.0846436 396.0846564 396.0846724 396.0846924 396.0847173 396.0847485 396.0847875 396.0848361 396.0848968 396.0849726 396.0850673 396.0851855 396.0853332 396.0855175 396.0857478 396.0860353 396.0863944 396.0868427 396.0874026 396.0881018 396.0889749 396.0900653 396.0914269 396.0931272 396.0952505 396.097902 396.1012131 396.1053479 396.1105113 396.1169593 396.1250112 396.1350663 396.1476228 396.163303 396.1828839 396.2073359 396.2378709 396.2760021 396.3236192 396.3830819 396.4573372 396.550065 396.6658606 396.8104627 396.9910374 397.2165337 397.4981266 397.8497714 398.2888948 398.8372589 399.5220394 400.3771726 401.4450372 402.7785543 404.4438103 406.5233317 409.1201754 412.3630354 416.4126213 421.4696219 427.7846519 435.6706708 445.5184935 435.6706708 427.7846519 421.4696219 416.4126213 412.3630354 409.1201754 406.5233317 404.4438103 402.7785543 401.4450372 400.3771726 399.5220394 398.8372589 398.2888948
1 25404.24396 25404.27466 25404.3144 25404.36582 25404.43238 25404.51852 25404.63 25404.77429 25404.96104 25405.20273 25405.51554 25405.92039 25406.44436 25407.12251 25408.00019 25409.13613 25410.6063 25412.50906 25414.97169 25418.15893 25422.28398 25427.62279 25434.53249 25443.47532 25455.04949 25470.02925 25489.41667 25514.50866 25546.98374 25589.01431 25643.412 25713.81571 25804.93507 25922.86547 26075.49582 26273.03624 26528.70113 26859.59308 27287.84697 27842.11065 28559.46135 29487.88594 30689.49099 32244.65734 34257.41719 32244.65734 30689.49099 29487.88594 28559.46135 27842.11065 27287.84697 26859.59308 26528.70113 26273.03624 26075.49582 25922.86547 25804.93507 25713.81571 25643.412 25589.01431 25546.98374 25514.50866 25489.41667 25470.02925 25455.04949 25443.47532 25434.53249 25427.62279 25422.28398 25418.15893 25414.97169 25412.50906 25410.6063 25409.13613 25408.00019 25407.12251 25406.44436 25405.92039 25405.51554 25405.20273 25404.96104 25404.77429 25404.63 25404.51852 25404.43238 25404.36582 25404.3144 25404.27466 25404.24396 25404.22024 25404.20191 25404.18775 25404.17681 25404.16836 25404.16183 25404.15678 25404.15288 25404.14987 25404.14754 25404.14574
1 3.312508477 3.312508776 3.312509136 3.312509567 3.312510085 3.312510706 3.312511451 3.312512345 3.312513417 3.312514704 3.312516249 3.312518102 3.312520325 3.312522993 3.312526194 3.312530035 3.312534644 3.312540174 3.312546809 3.31255477 3.312564323 3.312575786 3.312589539 3.312606042 3.312625843 3.312649602 3.31267811 3.312712316 3.312753359 3.312802607 3.312861698 3.3129326 3.313017675 3.313119754 3.313242238 3.313389203 3.313565545 3.313777134 3.314031017 3.314335646 3.314701165 3.315139745 3.31566599 3.316297421 3.317055066 3.31796415 3.319054945 3.320363771 3.321934208 3.323818549 3.326079537 3.328792458 3.332047645 3.335953487 3.340640041 3.346263355 3.353010674 3.361106664 3.370820905 3.382476854 3.396462627 3.413243915 3.433379493 3.457539826 3.486529394 3.521313477 3.563050299 3.613129593 3.673218875 3.745318969 3.83183063 3.935634482 4.060186936 4.209635279 4.060186936 3.935634482 3.83183063 3.745318969 3.673218875 3.613129593 3.563050299 3.521313477 3.486529394 3.457539826 3.433379493 3.413243915 3.396462627 3.382476854 3.370820905 3.361106664 3.353010674 3.346263355 3.340640041 3.335953487 3.332047645 3.328792458 3.326079537 3.323818549 3.321934208 3.320363771
1 563.2430436 564.5073081 566.0824946 568.0450686 570.4903007 573.5368916 577.3327342 582.0620929 587.9545483 595.2961421 604.4432628 615.8399456 630.039428 647.7310058 669.7734941 647.7310058 630.039428 615.8399456 604.4432628 595.2961421 587.9545483 582.0620929 577.3327342 573.5368916 570.4903007 568.0450686 566.0824946 564.5073081 563.2430436 562.2283291 561.4139064 560.7602406 560.2356002 559.8145173 559.4765508 559.2052947 558.9875811 558.8128414 558.6725932 558.5600282 558.4696821 558.3971692 558.3389695 558.2922576 558.2547661 558.2246749 558.2005234 558.181139 558.1655809 558.1530938 558.1430715 558.1350274 558.1285712 558.1233893 558.1192302 558.1158922 558.113213 558.1110626 558.1093367 558.1079515 558.1068397 558.1059473 558.1052311 558.1046563 558.1041949 558.1038246 558.1035274 558.1032888 558.1030974 558.1029437 558.1028204 558.1027214 558.1026419 558.1025782 558.102527 558.1024859 558.1024529 558.1024265 558.1024052 558.1023882 558.1023745 558.1023635 558.1023547 558.1023476 558.102342 558.1023374 558.1023337 558.1023308 558.1023284 558.1023266 558.102325 558.1023238 558.1023228 558.1023221 558.1023214 558.1023209 558.1023205 558.1023202 558.1023199 558.1023197
1 141.5638166 141.57385 141.5857124 141.5997373 141.616319 141.6359235 141.6591019 141.6865058 141.7189053 141.7572113 141.8025004 141.8560458 141.9193524 141.9941999 142.082692 142.1873162 142.3110133 142.4572605 142.6301684 142.8345975 143.0762939 143.3620515 143.6999026 144.099344 144.5716034 145.1299555 145.7900952 146.5705781 147.493343 148.5843276 149.8741985 151.3992126 153.2022364 155.333951 157.8542767 160.8340573 164.3570511 168.5222859 173.4468421 179.2691437 186.1528496 194.2914535 203.9137231 194.2914535 186.1528496 179.2691437 173.4468421 168.5222859 164.3570511 160.8340573 157.8542767 155.333951 153.2022364 151.3992126 149.8741985 148.5843276 147.493343 146.5705781 145.7900952 145.1299555 144.5716034 144.099344 143.6999026 143.3620515 143.0762939 142.8345975 142.6301684 142.4572605 142.3110133 142.1873162 142.082692 141.9941999 141.9193524 141.8560458 141.8025004 141.7572113 141.7189053 141.6865058 141.6591019 141.6359235 141.616319 141.5997373 141.5857124 141.57385 141.5638166 141.5553303 141.5481526 141.5420815 141.5369466 141.5326034 141.5289299 141.5258228 141.5231948 141.520972 141.519092 141.5175018 141.5161568 141.5150193 141.5140571 141.5132432
1 59791.83328 59791.83401 59791.83492 59791.83606 59791.83749 59791.83927 59791.8415 59791.84428 59791.84775 59791.8521 59791.85752 59791.86431 59791.87278 59791.88338 59791.89662 59791.91316 59791.93384 59791.95968 59791.99197 59792.03232 59792.08275 59792.14578 59792.22454 59792.32297 59792.44598 59792.5997 59792.7918 59793.03188 59793.3319 59793.70684 59794.17541 59794.76097 59795.49276 59796.40727 59797.55013 59798.97838 59800.76326 59802.99383 59805.78138 59809.26499 59813.61847 59819.05902 59825.85809 59834.35491 59844.97341 59858.24339 59874.82691 59895.55138 59921.45081 59953.81741 59994.26603 60044.81479 60107.98572 60186.93061 60285.58826 60408.88101 60562.9603 60755.51363 60996.14806 61296.8696 61672.68216 62142.33617 62729.26411 63462.74963 64379.38855 65524.91481 66956.48221 68745.51603 70981.27666 68745.51603 66956.48221 65524.91481 64379.38855 63462.74963 62729.26411 62142.33617 61672.68216 61296.8696 60996.14806 60755.51363 60562.9603 60408.88101 60285.58826 60186.93061 60107.98572 60044.81479 59994.26603 59953.81741 59921.45081 59895.55138 59874.82691 59858.24339 59844.97341 59834.35491 59825.85809 59819.05902 59813.61847 59809.26499 59805.78138 59802.99383
[truncated: 1,044,529 more chars]
