# Supplementary material for: A hybrid feature selection algorithm and its application in bioinformatics
Source: PeerJ Comput Sci. 2022 Mar 22;8:e933. doi: 10.7717/peerj-cs.933 (PMC9044222; doi:10.7717/peerj-cs.933)
Supplement: Supplemental Information 1 [file peerj-cs-08-933-s001.zip › isolet.data]

1 -0.4394 -0.093 0.1718 0.462 0.6226 0.4704 0.3578 0.0478 -0.1184 -0.231 -0.2958 -0.2704 -0.262 -0.217 -0.0874 -0.0564 0.0254 0.0958 0.4226 0.6648 0.9184 0.9718 0.9324 0.707 0.6986 0.755 0.8816 1 0.938 0.845 0.7268 0.5578 -0.433 -0.1982 0.127 0.3666 0.4496 0.4258 0.2646 -0.0368 -0.07 -0.229 -0.2622 -0.3428 -0.191 -0.2242 -0.153 0.0344 0.108 0.146 0.338 0.6726 0.822 1 0.7912 0.656 0.6466 0.6916 0.6252 0.694 0.6986 0.5848 0.478 0.3334 -0.3872 -0.129 0.1656 0.4394 0.5228 0.3534 0.163 -0.0692 -0.1186 -0.1734 -0.2074 -0.4028 -0.283 -0.3846 -0.2698 -0.1656 0.017 0.0612 0.1604 0.5958 0.7654 1 0.807 0.7574 0.7314 0.7184 0.6376 0.6532 0.4472 0.335 0.309 0.0144 -0.3698 -0.0616 0.2408 0.5882 0.6806 0.196 0.0252 0.0644 -0.2212 -0.283 -0.2942 -0.5994 -0.3838 -0.4566 -0.6834 -0.4034 -0.2352 -0.1456 -0.0896 0.395 0.5798 0.8768 1 0.9888 0.8712 0.9608 0.9104 1 0.703 0.6134 0.535 0.367 -0.2942 0.0028 0.308 0.5178 0.6458 0.109 -0.188 -0.1444 -0.4414 -0.4468 -0.3896 -0.5286 -0.5832 -0.6268 -0.5504 -0.4904 -0.4578 -0.406 -0.2344 0.079 0.3324 0.703 0.9456 1 0.981 0.9836 0.9892 0.91 0.6758 0.5994 0.515 0.466 0.007 0.584 0.3812 0.458 0.07 -0.1084 -0.5944 -0.514 -0.6468 -0.8252 -0.8006 -0.6538 -0.6994 -0.7518 -0.4336 -0.5174 -0.4896 -0.493 -0.4896 -0.0034 0.3146 0.8216 0.8426 0.8812 0.8916 1 0.8356 0.556 0.3042 0.1258 0.0734 -0.0874 -0.4728 0.6218 0.2952 -0.3696 -0.5014 -0.4958 -0.4842 -0.381 -0.639 -0.4498 -0.3008 -0.2952 -0.3352 -0.5014 -0.2608 -0.169 -0.232 -0.0372 0.232 0.49 0.6446 0.4958 0.404 0.7078 1 0.914 0.5816 -0.318 -0.4098 -0.381 -0.3008 -0.1862 -0.4222 -0.1112 0.1556 0.3778 0.5556 0.5556 0.2888 0.0222 -0.0222 -0.2444 -0.2 -0.2444 -0.1556 -0.1556 -0.1556 -0.0222 0.0666 0.1556 0.4666 0.7334 0.8666 0.9556 0.8666 0.7334 0.8222 0.9112 0.9112 1 1 0.9112 0.8222 0.7334 -0.5428 -0.1428 0.0858 0.3142 0.4858 0.6 0.1428 -0.1428 -0.3714 -0.4286 -0.8286 -0.6 -0.4858 -0.4286 -0.3714 -0.3714 -0.4286 -0.4858 -0.2 0.1428 0.4858 0.4858 0.7142 0.6 0.6572 0.8286 0.8286 0.9428 0.9428 1 0.8858 0.7142 -0.2658 0.0632 0.2912 0.2912 0.1392 -0.038 -0.4936 -0.3924 -0.6962 -0.8482 -0.7974 -0.6962 -0.6202 -0.6456 -0.5444 -0.6456 -0.2912 -0.3924 -0.3164 0.038 0.1392 0.6202 0.8988 1 0.8228 0.8228 0.5444 0.1898 0.3418 0.1646 0.114 0.114 -1 -1 -1 -1 -1 -1 -0.895 -0.865 -0.91 -0.85 -0.385 0.91 0.95 0.905 0.85 0.865 0.89 0.8 0.51 0.26 -0.09 -0.635 -0.89 -0.905 -1 -1 -1 -1 -1 -1 -1 -1 -1 -1 -1 -1 -1 -1 -1 -0.8842 -0.8092 -0.811 -0.1482 -0.4174 0.6814 0.7224 0.8842 0.6286 0.5094 0.4958 0.3152 0.1226 -0.334 -0.5758 -0.804 -0.9028 -0.925 -1 -1 -1 -1 -1 -1 -1 -1 -1 -1 -1 -1 -1 -1 -1 -0.76 -0.15 0.01 0.26 0.1432 -0.525 -0.4218 -0.4718 -0.4384 -0.5518 -0.6484 -0.6186 -0.5216 -0.5294 -0.7448 -0.6278 -0.8534 -0.9268 -1 -1 -1 -1 -1 -1 -1 -1 -1 -1 -1 -1 -1 -1 -1 -0.3428 -0.4 -0.5714 -0.3714 1 1 -1 -1 -0.9142 -0.9714 -0.9714 -0.9714 -0.5428 -0.5142 -0.8286 -0.1714 -0.6572 -0.5428 -1 -1 -1 -1 -1 -1 -1 -1 -1 1 1 1 1 1 1 1 1 0.9696 0.5646 1 1 1 1 0.9998 0.9946 0.9772 0.9804 1 0.9264 -0.4934 0.4942 -0.4122 0.627 0.6422 0.603 0.6934 -0.75 -0.4824 -0.5464 -0.3738 -0.3482 -0.1948 -0.1694 -0.1694 -0.099 -0.3418 -0.1374 0.1502 0.0798 0.1758 0.3802 0.706 0.7252 0.5272 0.508 0.3802 0.0926 0.2908 0.361 -0.0734 0.016 -0.214 0.1054 0.1694 0.5016 0.7444 0.8274 1 0.7252 -0.5644 -0.5958 -0.3596 -0.1234 -0.2494 -0.2914 -0.1706 -0.1864 -0.328 0.0604 0.4016 0.4278 0.1864 0.5328 0.6326 0.6482 0.3754 0.3544 0.5854 0.1864 0.8162 0.6536 -0.1286 -0.0132 0.0446 0.2808 0.4804 0.7008 0.7952 0.9212 1 0.5224 -0.6836 -0.5 -0.1174 -0.1938 -0.4082 -0.352 -0.3826 -0.403 -0.1326 0.4234 0.9898 0.9898 0.7806 0.7858 1 0.8674 0.6836 0.5408 0.4796 0.1224 0.8164 0.5816 -0.3572 -0.0408 0.2448 0.1582 0.3316 0.6888 0.8572 0.8622 0.898 0.546 -0.891 -1 1 -1 -1 -1 -1 0.1334 -1 -0.077 0.0512 0.2564 0.5642 0.4872 0.077 0.4358 0.7436 0.5128 0.6666 0.641 0.6154 1 0.8206 0.641 0.359 0.6924 0.4358 0.1538 0.4616 0.6154 0.3334 0.3334 0.4102 0.2052 0.3846 0.359 0.5898 0.3334 0.641 0.5898 -0.4872
1 -0.4348 -0.1198 0.2474 0.4036 0.5026 0.6328 0.4948 0.0338 -0.052 -0.1302 -0.0964 -0.2084 -0.0494 -0.0494 -0.2942 0.0704 0.0546 0.1302 0.5652 0.6848 0.776 0.9558 0.8542 0.7474 0.6094 0.7708 0.8282 1 0.9974 0.948 0.7422 0.5678 -0.2196 0.109 0.5892 0.8768 1 0.9936 0.7852 0.3712 0.1786 0.1248 0.1026 -0.229 -0.1628 -0.2418 -0.2922 -0.1374 -0.0964 0.0268 0.4944 0.7914 0.921 0.9432 0.7662 0.7978 0.5576 0.7884 0.8042 0.94 0.7726 0.7252 0.6588 0.2322 -0.2582 0.058 0.4178 0.7716 0.856 0.8028 0.5524 0.2456 0.0766 -0.014 -0.0798 -0.3584 -0.2488 -0.3708 -0.3552 -0.158 -0.2018 0.086 0.374 0.7652 0.903 1 0.831 0.7026 0.5962 0.6056 0.4804 0.6432 0.565 0.4804 0.4586 0.2708 -0.3278 -0.0492 0.2214 0.5846 0.6448 0.552 0.2596 0.1148 0.0356 -0.1448 -0.276 -0.3006 -0.235 -0.3306 -0.3416 -0.2022 -0.041 0.0546 0.2158 0.623 0.9754 1 0.7732 0.6312 0.6066 0.7404 0.9344 0.806 0.8306 0.6558 0.4808 0.3716 -0.35 -0.0622 0.195 0.5906 0.6792 0.3278 0.1092 -0.09 -0.1812 -0.3582 -0.4164 -0.4356 -0.4578 -0.455 -0.3942 -0.3582 -0.2392 -0.2006 0.0236 0.5214 0.8092 1 0.7704 0.6238 0.7234 0.8036 0.8368 0.8478 0.6128 0.5104 0.4662 0.2532 -0.268 0.1054 0.3946 0.485 0.6838 0.2138 -0.0422 -0.3886 -0.512 -0.6416 -0.6144 -0.503 -0.4668 -0.488 -0.5452 -0.4308 -0.238 -0.0784 0.2108 0.5422 0.991 0.9638 0.985 0.9278 1 0.9368 0.771 0.5844 0.5692 0.4488 0.3524 0.3734 0.0372 0.851 0.4522 0.5212 0.3882 0.1702 -0.4414 -0.4308 -0.4628 -0.649 -0.5586 -0.3404 -0.0426 -0.1756 0.032 -0.0054 0.282 0.3776 0.367 0.601 0.7446 0.5852 0.5744 0.9362 1 0.9574 0.2872 0.2554 -0.0212 0.1596 0.149 0.383 -0.2666 0.5334 0.3334 0.4 0.3334 0.6 0.4666 -0.4666 -0.0666 -0.2 0 0.1334 -0.1334 -0.1334 -0.3334 -0.1334 0.0666 0.2 -0.0666 0.1334 0.5334 0.6666 0.4 0.0666 0.4 0.6 0.6 0.9334 0.6666 1 0.7334 0.2666 -0.6586 -0.3658 -0.0732 0.122 0.122 0.4146 0.2682 -0.4634 -0.1708 -0.317 -0.4146 -0.2196 -0.3658 -0.4634 -0.1708 -0.2682 0.0732 0.3658 0.4634 0.8048 1 0.9024 0.4146 0.8536 0.8536 0.5122 0.9024 1 0.8536 0.756 0.6098 0.561 -0.3 0.1 0.4334 0.7334 0.9 0.3 0.0666 -0.1334 -0.3666 -0.6 -0.8666 -0.5334 -0.2334 -0.3666 -0.9 -0.4334 -0.3 -0.3334 -0.0666 0.4 0.7666 1 0.9666 0.9666 0.9334 0.8666 0.9 0.8 0.7666 0.4666 0.4666 0.3666 -1 -1 -1 -1 -1 -1 -0.8992 -0.874 -0.9144 -0.9144 -0.859 0.607 0.9144 0.9546 0.859 0.7834 0.7482 0.7682 0.8488 0.6926 0.3552 -0.2846 -0.8488 -1 -1 -1 -1 -1 -1 -1 -1 -1 -1 -1 -1 -1 -1 -1 -1 -0.9446 -0.9388 -0.9284 -0.8994 -0.8856 0.5772 -0.1474 -0.1208 -0.2098 -0.182 -0.0734 0.0006 -0.1322 -0.1692 -0.4662 -0.7654 -0.9296 -1 -1 -1 -1 -1 -1 -1 -1 -1 -1 -1 -1 -1 -1 -1 -1 -0.9534 -0.8534 -0.6934 -0.3134 -0.3068 -0.295 -0.6118 -0.6934 -0.6524 -0.6 -0.5724 -0.6094 -0.7262 -0.68 -0.7108 -0.9232 -0.9268 -1 -1 -1 -1 -1 -1 -1 -1 -1 -1 -1 -1 -1 -1 -1 -1 -0.0572 -0.6286 -0.3714 -0.7714 1 1 -0.2858 -1 -1 -1 -1 -1 -0.8 -0.6572 0 0.0858 -0.7714 -1 -1 -1 -1 -1 -1 -1 -1 -1 -1 1 1 1 1 1 1 1 1 1 0.7654 0.8502 0.8348 0.8326 0.824 0.8124 0.812 0.8132 0.7864 0.83 0.82 -0.4666 0.5294 -0.888 -0.4038 0.5968 0.8648 0.888 1 0.0878 0.1464 0.1046 0.523 0.431 0.3556 0.5564 0.749 0.6402 0.5564 0.3306 0.5398 0.6988 0.5482 1 0.9498 0.7992 0.5732 0.5398 0.6066 0.523 0.3222 0.5564 0.5482 0.4728 0.3138 0.5732 0.5482 0.3054 0.3892 0.3306 -0.0126 -0.1074 -0.088 0.153 0.1074 -0.0814 -0.0032 0.2378 0.2378 0.1336 0.531 0.57 0.5048 0.4854 0.8176 0.9022 1 0.798 0.4984 0.4398 0.798 0.7004 0.1662 0.2704 0.2248 0.355 0.2312 0.5636 0.4398 0.6808 0.7068 0.5244 0.0944 -0.474 -0.4508 -0.37 -0.0232 -0.2948 -0.2602 0.0924 0.133 -0.2024 0.0116 0.4566 0.3642 0.289 0.6648 0.9826 0.6764 0.607 0.445 0.37 1 0.9596 -0.1446 -0.185 -0.0752 0.0578 -0.156 0.3122 0.4046 0.474 0.7456 0.7456 0.1734 -0.963 1 -1 -1 -1 -1 -1 -1 -1 0.0228 -0.091 0.2728 0.8636 0.75 0.4318 0.7272 0.659 0.409 0.7728 1 0.7272 0.4772 0.4772 0.4772 0.659 0.1818 0.4318 0.3864 0.841 0.8864 0.25 0.2272 0 0.2954 0.2046 0.4772 0.0454 0.2046 0.4318 0.4546 -0.091
2 -0.233 0.2124 0.5014 0.5222 -0.3422 -0.584 -0.7168 -0.6342 -0.8614 -0.8318 -0.7228 -0.6312 -0.4986 -0.708 -0.6666 -0.5428 -0.413 -0.3776 -0.0472 0.1356 0.6136 0.8024 1 0.9794 0.9352 0.8732 0.944 0.9588 0.6962 0.4838 0.3982 0.2064 -0.327 0.0134 0.362 0.3218 -0.4558 -0.8096 -0.7748 -0.7238 -0.8392 -0.9544 -0.9088 -0.6462 -0.6434 -0.614 -0.7024 -0.6702 -0.6194 -0.4344 -0.4076 -0.2574 0.1636 0.3994 0.7024 0.9008 0.8686 0.7614 0.9088 1 0.992 0.8632 0.6756 0.4102 -0.4166 -0.1528 0.2346 0.1832 -0.4282 -0.776 -0.846 -0.8134 -0.8554 -0.8204 -0.7526 -0.7036 -0.6382 -0.6126 -0.6196 -0.545 -0.5122 -0.6196 -0.3908 -0.3372 -0.1178 0.3676 0.678 0.8716 0.7852 0.7526 0.8134 1 0.9604 0.8226 0.573 0.5192 -0.4292 -0.1532 0.1996 0.1484 -0.406 -0.6984 -0.7958 -0.7216 -0.9328 -0.8492 -0.7958 -0.7424 -0.7308 -0.652 -0.6194 -0.6148 -0.5498 -0.5452 -0.4292 -0.3526 -0.065 0.3202 0.5962 0.9096 0.8004 0.8028 0.8886 0.9792 1 0.7726 0.6102 0.4942 -0.317 -0.0208 0.2754 0.2362 -0.4786 -0.7528 -0.7258 -0.6646 -0.7724 -0.694 -0.6744 -0.6402 -0.6598 -0.6696 -0.5986 -0.6818 -0.5618 -0.5276 -0.4688 -0.344 0.055 0.295 0.5152 1 0.9854 0.7308 0.885 0.88 0.9388 0.7478 0.7258 0.4444 -0.2506 0.1634 0.3542 0.376 -0.4496 -0.6076 -0.6702 -0.654 -0.8446 -0.7194 -0.684 -0.7574 -0.7684 -0.8366 -0.6594 -0.6104 -0.692 -0.6702 -0.6404 -0.436 -0.237 0.1716 0.5668 0.7792 0.9238 0.842 0.7548 1 0.9674 0.8474 0.673 0.5886 -0.1506 0.5914 0.4802 0.6954 -0.0358 -0.5304 -0.5484 -0.4552 -0.8028 -0.7348 -0.6666 -0.6882 -0.742 -0.975 -0.6846 -0.7348 -0.656 -0.613 -0.7562 -0.38 0.025 0.3118 0.7706 0.8888 0.9964 0.9176 0.914 1 0.9462 0.681 0.466 0.4266 -0.1282 0.2308 0.4872 0.3846 -0.2308 -0.4358 -0.3846 -0.3846 -0.6924 -0.4872 -0.5384 -0.4872 -0.1282 -0.1794 -0.3846 0.077 0.0256 -0.077 0.1794 0.6924 1 0.6924 0.641 0.9488 0.6924 0.3846 0.2308 0.0256 0.1794 -0.3334 0.077 0.0256 -0.3 0.05 0.3 0.35 -0.3 -0.35 -0.55 -0.5 -0.55 -0.75 -0.7 -0.65 -0.7 -0.65 -0.65 -0.6 -0.7 -0.35 0.05 0.15 0.8 0.75 0.9 0.8 0.8 1 0.75 0.55 0.5 0.3 0.35 0.1 -0.1764 0.0392 0.3726 0.3334 -0.196 -0.549 -0.5882 -0.4902 -0.3726 -0.3726 -0.3922 -0.5294 -0.2156 -0.255 -0.451 -0.2156 -0.196 -0.4118 -0.0196 0 0.098 0.4902 0.7844 0.9216 0.8628 0.8628 0.9216 1 0.9608 0.9412 0.6666 0.5882 -1 -1 -1 -1 -1 -1 -1 -1 -0.8008 -0.8174 -0.2738 0.8796 0.8216 0.5602 0.5478 0.4688 0.4356 0.3568 0.3652 0.3568 0.1868 -0.058 -0.5104 -0.8424 -0.9046 -0.9088 -0.9378 -1 -1 -1 -1 -1 -1 -1 -1 -1 -1 -1 -1 -1 -1 -0.861 -0.869 -0.1062 0.5988 0.3902 0.4816 0.6484 0.8034 0.8988 0.718 0.3128 0.13 -0.0408 -0.3128 -0.6782 -0.8034 -0.8352 -0.8074 -0.9066 -1 -1 -1 -1 -1 -1 -1 -1 -1 -1 -1 -1 -1 -1 -0.9334 -0.8734 -0.6068 -0.4084 -0.4634 -0.2662 -0.2308 -0.1632 -0.1308 -0.214 -0.2878 -0.457 -0.6294 -0.8154 -0.8534 -0.44 -0.3068 -0.4468 -0.9234 -1 -1 -1 -1 -1 -1 -1 -1 -1 -1 -1 -1 -1 -1 -0.9428 1 1 1 -0.9142 -0.9714 -0.9714 -0.9142 -1 -0.9142 -0.9714 -0.9714 -0.8572 0.4 -0.0572 -0.6 -0.7428 -0.4858 -0.4286 -1 -1 -1 -1 -1 -1 -0.3504 -0.3592 -0.3746 -0.3802 -0.3676 -0.4006 -0.3938 -0.4374 -0.4316 -0.3986 1 1 1 1 1 1 1 1 1 1 -0.52 0.5412 0.1202 0.1698 0.6306 0.7458 0.6802 0.5666 0.2654 0.3878 0.4286 0.2654 0.347 0.4286 0.8368 0.8776 0.9184 1 0.9184 0.9184 0.9184 0.8368 0.8368 0.9184 0.9184 0.7552 0.7142 0.7142 0.8776 0.7552 0.8368 0.6734 0.796 0.6326 0.7552 0.7552 0.6734 0.7142 0.4286 0.0612 0.0476 0.0952 -0.119 -0.1666 -0.1428 -0.0952 0.262 0.4048 0.5476 1 0.7858 0.5 0.6428 0.5 0.381 0.7142 1 0.5952 0.1666 0.1904 0.5952 0.4524 0.4762 0.3096 0.4286 0.0714 -0.0476 0.1904 0.1904 0.4048 0.0714 -0.0238 0.2858 0.551 0.4082 -0.0816 -0.4082 -0.0612 -0.0408 0.0408 0.4694 0.8164 0.9592 1 0.9796 0.5918 0.4082 0.3674 0.8572 0.7552 0.1224 0.204 0.3878 0.2448 0.2448 0.1836 0.2858 0.204 0.1632 0.102 0.1632 0.102 -0.1224 -0.1224 0.9424 -1 -1 1 -0.8 -1 -0.6 -0.8334 -1 -0.4286 -0.254 -0.365 -0.0952 -0.0794 0.0318 -0.2064 0.0634 0.1112 0.1746 0.238 0.1904 0.508 0.5396 0.0318 -0.0158 0.7142 1 0.4126 -0.0794 -0.0476 0 0.0952 -0.1112 -0.0476 -0.1746 0.0318 -0.0476 0.1112 0.254 0.1588 -0.4762
2 -0.3808 -0.0096 0.2602 0.2554 -0.429 -0.6746 -0.6868 -0.665 -0.841 -0.9614 -0.7374 -0.7084 -0.6772 -0.6338 -0.6482 -0.624 -0.3976 -0.5662 -0.2168 0.0458 0.3832 0.6168 0.8988 1 0.9156 0.8796 0.9132 0.7132 0.759 0.7278 0.5856 0.506 -0.371 -0.0868 0.4114 0.3438 -0.1816 -0.5964 -0.6888 -0.6686 -0.6348 -0.7204 -0.7452 -0.7452 -0.5828 -0.5852 -0.443 -0.5896 -0.7632 -0.6212 -0.5084 -0.1996 -0.0214 0.1816 0.601 0.788 0.8466 0.8624 0.788 0.9526 1 0.8106 0.7362 0.6776 -0.4668 -0.1906 0.2784 0.1606 -0.2248 -0.5846 -0.7088 -0.681 -0.6532 -0.8094 -0.7452 -0.7474 -0.6916 -0.7066 -0.6746 -0.7666 -0.6038 -0.6232 -0.6168 -0.2634 -0.122 0.1134 0.4412 0.7774 0.788 0.8158 0.6596 0.8286 1 0.7558 0.5738 0.6252 -0.493 -0.2596 0.1338 0.0224 -0.211 -0.639 -0.7748 -0.718 -0.7626 -0.856 -0.6998 -0.6754 -0.6632 -0.6816 -0.6876 -0.7364 -0.6754 -0.6896 -0.5254 -0.2576 -0.071 0.1502 0.4564 0.8986 0.9026 0.9006 0.7688 0.9066 1 0.7364 0.5944 0.57 -0.4934 -0.2534 0.0584 -0.04 -0.1836 -0.7394 -0.799 -0.678 -0.7846 -0.6902 -0.6882 -0.7948 -0.7456 -0.8626 -0.8544 -0.7006 -0.6924 -0.6512 -0.5794 -0.3948 -0.0502 0.12 0.4216 0.879 1 0.8708 0.8912 0.9466 0.922 0.7334 0.721 0.5528 -0.38 -0.0318 0.2206 0.174 -0.2426 -0.6716 -0.7378 -0.6888 -0.799 -0.7892 -0.7966 -0.62 -0.5392 -0.7058 -0.75 -0.7426 -0.7084 -0.7598 -0.6128 -0.549 -0.147 0.0148 0.3824 0.7156 0.848 1 0.9436 0.9068 0.9068 0.7892 0.5956 0.4584 -0.6088 -0.1476 -0.358 -0.5018 -0.9298 -0.8488 -0.4502 -0.369 -0.7638 -0.7676 -0.6532 -0.5646 -0.5572 -0.62 -0.6126 -0.5388 -0.4096 -0.4244 -0.3542 -0.273 0.1328 0.4686 0.7084 1 0.9078 0.7158 0.8118 0.8598 0.8154 0.476 0.3948 0.3136 -0.282 0.1282 -0.1282 0.1282 -0.077 -0.4358 -0.3846 -0.1282 -0.282 -0.5898 -0.641 -0.077 -0.077 -0.4872 -0.641 -0.1794 0.3846 0.3846 0.641 0.4872 1 0.7948 0.641 0.641 0.5898 0.5898 0.6924 0.641 0.4872 0.641 0.5384 0.6924 -0.16 0.04 0.24 0.28 -0.28 -0.4 -0.4 -0.28 -0.56 -0.4 -0.36 -0.4 -0.48 -0.44 -0.44 -0.32 -0.04 -0.08 0.08 0.52 0.52 0.68 0.92 1 0.88 0.56 0.76 0.4 0.28 0.6 0.4 0.44 -0.3696 -0.1086 0.1304 0.0434 -0.0652 -0.5 -0.4348 -0.4348 -0.4348 -0.5218 -0.587 -0.7392 -0.4782 -0.5652 -0.6522 -0.5 -0.413 -0.3914 -0.7174 -0.3478 0.1304 0.2392 0.4566 0.8696 0.9566 0.9566 0.8696 0.8696 1 0.8478 0.6956 0.6304 -1 -1 -1 -1 -1 -1 -1 -1 -0.7576 -0.8304 -0.4788 0.6788 0.8848 0.9152 0.8122 0.5516 0.503 0.406 0.2666 0.2546 -0.0304 -0.6728 -0.903 -0.8848 -0.8848 -1 -1 -1 -1 -1 -1 -1 -1 -1 -1 -1 -1 -1 -1 -1 -1 -0.8932 -0.9152 0.0166 0.197 0.105 0.1086 0.059 0.164 0.3922 0.7734 0.256 -0.2044 -0.501 -0.7772 -0.8674 -0.884 -0.8508 -1 -1 -1 -1 -1 -1 -1 -1 -1 -1 -1 -1 -1 -1 -1 -1 -0.9334 -0.94 -0.7234 -0.24 -0.29 -0.313 -0.3472 -0.1974 -0.1228 -0.1214 -0.2414 -0.3588 -0.428 -0.4148 -0.7268 -0.81 -0.6968 -1 -1 -1 -1 -1 -1 -1 -1 -1 -1 -1 -1 -1 -1 -1 -1 -0.7428 0.8 1 1 -0.8858 -0.9428 -1 -1 -0.9428 -0.9428 -0.8572 -0.9428 -0.4572 -0.4572 -0.4858 -0.9142 -0.4858 -1 -1 -1 -1 -1 -1 -1 -1 -0.2442 -0.2488 -0.2954 -0.2754 -0.2536 -0.2704 -0.2712 -0.248 -0.24 -0.1816 1 1 1 1 1 1 1 1 1 1 -0.4666 0.7764 0.5378 -0.1068 0.022 0.3186 0.4402 0.5166 0.0588 0.0588 0.1764 0.353 0.5882 0.4706 0.8824 0.8824 1 0.9412 0.9412 0.9412 0.8236 0.7058 0.7648 0.7648 0.5882 0.7648 0.5882 0.5882 0.5294 0.5294 0.4118 0.5294 0.1764 0.2942 0.353 0.2942 0.2352 0.2942 0.2352 -0.4118 -0.4286 -0.011 -0.033 -0.1648 0.077 0.4286 0.6484 0.8902 1 0.912 0.7142 0.5824 0.6704 0.4506 0.4506 0.4506 0.6044 0.4726 0.3626 0.2968 0.2968 0.2528 0.1648 0.2088 -0.033 -0.1428 -0.011 0.1648 0.1648 0.1428 0.055 -0.2088 0.3458 0.4018 0.1962 -0.0094 0.1028 0.1962 0.271 0.215 0.57 0.9626 1 0.8504 0.8318 0.7758 0.3644 0.4018 0.7384 0.458 0.1962 0.458 0.4766 0.4206 0.4206 0.3644 0.2336 0.3458 0.215 0.3272 0.1962 0.1588 0.271 0.0654 1 -1 -1 1 -1 -1 -1 -0.8334 -1 -0.2374 -0.5396 0.1798 0.2086 0.0792 0.036 0.3238 0.3956 0.41 0.2662 0.5252 0.367 0.9136 1 0.41 0.1224 0.5252 0.4388 0.0216 -0.0792 0.3812 0.2806 0.0648 -0.0504 -0.036 -0.1224 0.1366 0.295 0.0792 -0.0072 0.0936 -0.151
3 -0.3412 0.0946 0.6082 0.6216 -0.1622 -0.3784 -0.4324 -0.4358 -0.4966 -0.5406 -0.5472 -0.544 -0.4494 -0.2332 -0.2332 -0.1148 0.0068 0.0778 0.4864 0.9054 0.956 0.7602 0.777 0.7636 0.8818 1 0.9426 0.7162 0.5472 0.4122 0.277 0.2364 -0.4684 -0.1394 0.421 0.4316 -0.3106 -0.5448 -0.5132 -0.6368 -0.75 -0.6736 -0.7158 -0.529 -0.4132 -0.5264 -0.4868 -0.3316 -0.1526 -0.1552 -0.0368 0.3552 0.471 0.8158 0.7816 0.8526 0.8132 0.8342 1 0.7842 0.6868 0.5578 0.4316 0.4474 -0.4814 -0.1596 0.3564 0.3484 -0.3138 -0.5452 -0.609 -0.601 -0.6942 -0.6596 -0.6622 -0.6968 -0.6702 -0.5744 -0.5904 -0.5186 -0.2926 -0.375 -0.2368 0.1702 0.391 0.5772 1 0.9894 0.8244 0.9388 0.9548 0.9228 0.8006 0.8086 0.6436 0.5212 -0.4448 -0.1048 0.391 0.3882 -0.374 -0.5808 -0.5496 -0.5382 -0.7394 -0.7138 -0.6912 -0.694 -0.6742 -0.5496 -0.6544 -0.626 -0.306 -0.3712 -0.4476 0.051 0.1814 0.405 0.8612 0.8838 1 0.8896 0.9462 1 0.8668 0.8328 0.7224 0.626 -0.4006 -0.0284 0.3978 0.4232 -0.2244 -0.4204 -0.5994 -0.5624 -0.7018 -0.784 -0.8836 -0.8978 -0.679 -0.7386 -0.5426 -0.5398 -0.591 -0.517 -0.341 -0.159 0.0398 0.2302 0.5312 0.8268 0.7556 0.8182 1 0.8694 0.7272 0.7074 0.679 0.5768 -0.172 0.3824 0.4924 0.626 0.015 -0.212 -0.5126 -0.4792 -0.6828 -0.803 -0.8964 -0.6528 -0.5692 -0.763 -0.7062 -0.6662 -0.4724 -0.586 -0.5358 -0.192 -0.025 0.212 0.6126 0.8398 0.9732 1 0.9666 0.9632 0.7964 0.6328 0.4792 0.4224 -0.126 1 0.8096 0.5182 0.0476 -0.283 -0.4846 -0.3726 -0.5966 -0.675 -0.804 -0.619 -0.6582 -0.7592 -0.5294 -0.6134 -0.3446 -0.3894 -0.4398 0.0644 0.154 0.6526 0.5294 0.5462 0.6918 0.5798 0.5854 0.4398 0.1372 0.0756 -0.1204 -0.0644 -0.081 0.6756 0.6216 0.5136 0.4594 0.081 0.1892 0.081 -0.1892 -0.3514 -0.6756 -0.2972 -0.2972 0.027 -0.1352 0.2432 0.1892 0.5676 0.8918 1 0.8378 0.7298 0.8378 0.6756 0.7298 1 1 0.7838 0.5676 0.4594 0.081 -0.2432 -0.2558 0.3024 0.628 0.5814 0.0698 -0.2094 -0.5348 -0.3954 -0.0698 -0.0698 -0.1628 -0.1628 -0.1628 -0.2558 -0.0232 0.0232 0.2094 0.3488 0.4418 0.9534 1 0.6744 0.5814 0.6744 0.6744 1 1 0.5348 0.3954 0.2558 0.1628 0.0698 -0.068 0.301 0.4952 0.534 0.1068 0.068 -0.3786 -0.2816 -0.301 -0.3398 -0.8834 -0.3398 -0.3592 -0.3204 -0.5728 -0.2428 -0.2234 -0.3204 -0.165 -0.0292 0.1456 0.301 0.6894 0.8446 0.9418 0.9806 1 0.8834 0.767 0.8252 0.7088 0.67 -0.9138 -0.9256 -0.8982 -0.9256 -0.9178 -0.9218 -0.9218 -0.91 -0.9334 -0.9138 -0.8356 0.6712 0.9022 0.8122 0.5772 0.452 0.4442 0.4638 0.409 0.4012 0.2838 -0.362 -0.726 -0.9138 -0.9138 -0.9412 -1 -1 -1 -1 -1 -1 -1 -0.2898 -0.4356 -0.3568 -0.3066 -0.3032 -0.1574 0.1088 0.1274 -0.3366 -0.3216 -0.814 0.1876 0.5712 0.7856 0.6466 0.7102 0.4222 0.2362 0.1106 0.0084 -0.278 -0.6214 -0.8224 -0.8928 -0.9128 -0.9162 -1 -1 -1 -1 -1 -1 -1 1 1 1 1 1 1 1 1 1 1 -0.4734 -0.74 -0.636 -0.442 -0.3546 -0.2438 -0.422 -0.362 -0.311 -0.491 -0.8092 -0.8456 -0.68 -0.6734 -0.7934 -0.9 -1 -1 -1 -1 -1 -1 -1 -0.9142 -0.8572 -0.8858 -0.9714 -0.9714 -0.7714 -0.6858 -0.7428 0 1 1 1 -0.7142 -1 -1 -1 -1 -1 -0.9714 -0.8 -0.5714 0.0858 -0.8572 -0.8858 -0.8858 -0.7142 -1 -1 -1 -1 -1 -1 -1 0.0414 -0.0028 0.0154 0.0166 0.0116 0.0002 -0.0172 -0.0368 -0.0552 -0.0956 0.7848 0.8384 0.8352 0.8622 0.8974 0.9388 1 1 1 1 -0.5734 0.2706 -0.856 -0.3216 0.1274 0.3618 0.34 -0.2916 -0.69 -0.6534 -0.65 -0.245 -0.3266 -0.3634 -0.3466 -0.3184 0.1116 0.0116 -0.005 -0.09 0.39 0.3484 0.1284 0.0484 0.11 0.385 0.835 0.93 0.4084 0.61 0.6934 0.8 0.8684 1 0.7566 0.6134 0.5084 0.555 0.535 0.0766 -0.7624 -0.7578 -0.5578 -0.3684 -0.4662 -0.4316 -0.4016 -0.3474 0.024 -0.1444 -0.0918 -0.0948 0.0902 0.2466 0.1594 0.185 0.1278 0.1548 0.4978 0.6512 0.4346 0.567 0.7894 0.9338 0.9894 1 1 0.6706 0.57 0.7804 0.8196 0.6662 -0.8 -0.8102 -0.7338 -0.4602 -0.5706 -0.5898 -0.5264 -0.6044 -0.1236 -0.1794 -0.1956 -0.3088 0.1632 0.1382 -0.1882 -0.228 -0.2456 0.0662 0.3764 0.6382 0.2558 0.0852 0.1824 0.428 0.5588 0.9898 1 0.5368 0.3442 0.4676 0.453 -0.0602 -0.9096 -1 1 -1 -1 -1 -1 1 -1 0.25 0.5 0.0624 0.3438 0.25 0.25 0.625 0.25 0.5312 0.4376 0.4688 0.5626 0.5938 0.3438 0.5626 0.25 1 0.9376 0.3438 0.2812 -0.0312 0.4376 0.2812 0.1562 0.3124 0.25 -0.0938 0.1562 0.3124 0.3124 0.2188 -0.25
3 -0.4634 0.0306 0.3546 0.4448 -0.1022 -0.4184 -0.6388 -0.437 -0.4396 -0.6654 -0.7424 -0.4926 -0.2988 -0.3546 -0.4476 -0.3732 -0.1872 -0.0412 0.312 0.5112 0.6548 0.6946 0.6866 0.6334 0.7768 1 0.9974 0.761 0.583 0.5936 0.5006 0.4502 -0.4662 -0.1504 0.329 0.318 -0.1546 -0.4118 -0.658 -0.586 -0.7058 -0.7648 -0.804 -0.586 -0.549 -0.6754 -0.647 -0.4662 -0.3986 -0.3268 -0.1786 0.0284 0.4052 0.6732 0.8932 0.9216 0.8104 0.9042 0.9716 1 0.841 0.7538 0.695 0.5948 -0.5266 -0.285 0.136 0.0976 -0.134 -0.4864 -0.561 -0.6778 -0.72 -0.7886 -0.7764 -0.6254 -0.5932 -0.583 -0.563 -0.5408 -0.4744 -0.422 -0.156 -0.0896 0.152 0.5348 0.72 1 0.861 0.8408 0.9778 0.9174 0.9356 0.8348 0.724 0.7382 -0.529 -0.2442 0.1114 0.0728 -0.1414 -0.4926 -0.651 -0.591 -0.7624 -0.8736 -0.7966 -0.6252 -0.561 -0.636 -0.6638 -0.6018 -0.5546 -0.6232 -0.3448 -0.2376 -0.0108 0.3362 0.5718 1 0.9164 0.773 0.91 0.8972 0.865 0.8266 0.7366 0.6938 -0.4838 -0.1204 0.2056 0.1954 -0.2656 -0.5062 -0.767 -0.7168 -0.812 -0.9148 -0.777 -0.802 -0.7994 -0.7368 -0.7168 -0.7142 -0.8922 -0.7468 -0.7744 -0.5038 -0.1804 0.0276 0.4712 0.6992 1 0.7794 0.6416 0.8746 0.7142 0.5264 0.5814 0.4988 -0.3014 0.3048 0.2774 0.3732 -0.2158 -0.3596 -0.5342 -0.4658 -0.911 -0.815 -0.8732 -0.5068 -0.5684 -0.8082 -0.5308 -0.5514 -0.685 -0.7294 -0.6952 -0.3732 0.1096 0.3184 0.6198 0.8458 0.8904 1 0.8116 0.709 0.4828 0.3768 0.2226 0.3014 -0.601 0.2606 -0.0586 -0.6224 -0.7872 -0.5958 -0.3032 -0.1968 -0.6542 -0.782 -0.532 -0.3086 -0.3458 -0.3564 0.0532 -0.2074 -0.0904 -0.0478 -0.0054 0.1436 0.218 0.1968 0.2446 0.5744 0.899 1 0.4628 0.016 -0.1702 -0.0054 0.1224 0.5106 -0.52 0.76 0.68 0.2 0.04 -0.44 0.12 0.12 0.04 -0.12 -0.2 -0.04 0.28 -0.12 -0.12 -0.44 0.04 1 1 0.92 0.6 0.84 0.36 0.6 0.76 1 1 0.52 0.04 0.6 0.92 0.6 -0.2 0.24 0.4 0.52 0.2 -0.04 -0.04 -0.12 -0.12 -0.44 -0.32 -0.24 -0.08 0.04 -0.2 -0.04 0.28 0.24 0.44 0.68 0.68 0.48 0.36 0.64 0.84 1 1 0.64 0.64 0.52 0.44 0.28 -0.4832 -0.236 0.0786 0.0562 -0.191 -0.4606 -0.573 -0.4832 -0.6854 -0.7752 -0.8426 -0.6404 -0.618 -0.8876 -0.5956 -0.5506 -0.4606 -0.4158 -0.4158 -0.4382 0.0112 0.1236 0.4382 0.9326 1 0.4832 0.7978 0.9102 0.663 0.6404 0.7752 0.573 -0.8738 -0.903 -0.898 -0.9126 -0.8786 -0.9174 -0.9174 -0.898 -0.903 -0.8932 -0.864 0.4612 0.8884 0.7378 0.4126 0.2282 0.1504 0.034 0.0098 -0.136 -0.3398 -0.7282 -0.898 -0.8884 -1 -1 -1 -1 -1 -1 -1 -1 -1 -0.6668 -0.5966 -0.5826 -0.4984 -0.2686 -0.3962 -0.4704 -0.5354 -0.5036 -0.2686 -0.4972 -0.289 0.1946 0.4436 0.8162 0.8928 0.3912 -0.2086 -0.5048 -0.6566 -0.7434 -0.8788 -0.9324 -0.931 -1 -1 -1 -1 -1 -1 -1 -1 -1 0.96 1 1 1 1 1 1 1 1 1 0.6066 -0.7308 -0.6708 -0.6508 -0.317 -0.3324 -0.2108 -0.1786 -0.34 -0.4258 -0.6644 -0.6944 -0.9 -0.94 -1 -1 -1 -1 -1 -1 -1 -1 -1 -0.5142 -0.6572 -0.8 -0.8 -0.8 -0.8 -0.7428 -0.7428 -0.5428 -0.0858 1 1 -0.7428 -0.9714 -0.9428 -0.8858 -0.8858 -0.8286 -0.9142 -0.8286 -0.4572 -0.4286 -0.8572 -0.6858 -1 -1 -1 -1 -1 -1 -1 -1 -1 -0.017 -0.0318 -0.044 -0.0612 -0.0426 -0.058 -0.0478 -0.0428 0.0116 -0.0066 0.863 0.9082 0.9358 0.9848 0.9982 1 1 1 1 1 -0.5334 0.6 -0.5112 -0.6822 -0.4562 -0.3466 -0.1002 -0.2334 -0.5962 -0.7214 -0.5274 -0.1358 -0.2416 -0.3528 -0.1112 -0.1588 -0.1094 -0.1022 -0.2204 -0.12 0.097 -0.007 -0.1182 0.1128 0.194 0.2116 0.4462 0.5732 0.5696 0.5732 0.672 0.7408 0.8518 0.7142 1 0.7936 0.5274 0.7108 0.5008 0.2028 -0.8262 -0.7824 -0.76 -0.504 -0.5544 -0.5212 -0.4908 -0.4562 -0.114 -0.2732 -0.2334 -0.3156 -0.0716 -0.0756 -0.2214 -0.1392 0.081 0.3648 0.573 0.679 0.374 0.5 0.5702 0.7228 0.6924 0.5902 1 0.7282 0.2812 0.3926 0.5504 0.3912 -0.7808 -0.7868 -0.7148 -0.497 -0.5058 -0.5 -0.4308 -0.4148 0.0692 0.0192 -0.1662 -0.2206 0.15 0.2692 -0.0574 0.0692 0.1986 0.403 0.6264 0.8986 0.6648 0.6206 0.8764 0.7794 0.697 0.7838 1 0.5324 0.5382 0.803 0.7882 0.5014 -0.8264 -1 1 -1 -1 -1 -1 1 -1 0.1326 0.253 0.3976 0.6868 0.5904 0.494 1 0.6868 0.759 0.976 0.976 0.494 0.9278 0.6144 0.735 0.8796 0.5662 0.6868 0.8072 0.8072 0.4698 0.3976 0.3734 0.6626 0.735 0.3734 0.6626 0.3012 0.1808 0.229 0.6144 0.3254
4 -0.3364 -0.0102 0.2132 0.2018 -0.6146 -0.838 -0.813 -0.724 -0.8062 -0.8996 -0.7766 -0.8108 -0.7538 -0.781 -0.715 -0.6784 -0.6124 -0.4436 -0.3888 -0.1928 0.4254 0.4824 0.6374 0.6966 0.7902 0.7126 0.8678 1 0.7286 0.5712 0.4596 0.3454 -0.3444 -0.0432 0.2226 0.185 -0.557 -0.774 -0.8294 -0.783 -0.9358 -0.8538 -0.6922 -0.7254 -0.7674 -0.9026 -0.7696 -0.8006 -0.65 -0.4706 -0.4994 -0.351 0.1472 0.3576 0.5416 0.98 0.958 0.8716 0.9136 0.896 1 0.763 0.7386 0.5438 -0.4066 -0.139 0.139 0.0976 -0.5146 -0.7988 -0.832 -0.8278 -0.8424 -0.836 -0.7428 -0.8382 -0.7926 -0.7572 -0.8486 -0.8818 -0.72 -0.5208 -0.5456 -0.4088 0.0518 0.2448 0.3984 0.8838 0.8132 0.8858 0.9024 0.8568 1 0.7884 0.7468 0.6204 -0.375 -0.068 0.1864 0.147 -0.4232 -0.8136 -0.7894 -0.7324 -0.829 -0.818 -0.7676 -0.9188 -0.7894 -0.8048 -0.693 -0.6754 -0.5416 -0.6008 -0.6074 -0.432 -0.0088 0.2192 0.3926 0.9386 0.9144 0.9758 0.9298 0.9036 1 0.8114 0.7808 0.6184 -0.2746 0.1004 0.3774 0.3628 -0.3504 -0.6324 -0.6814 -0.6642 -0.8652 -0.9852 -0.8848 -0.8652 -0.7942 -0.7034 -0.652 -0.647 -0.6764 -0.7426 -0.6838 -0.5956 -0.1128 0.022 0.4486 0.8358 0.9264 1 0.9094 0.9094 0.978 0.848 0.6814 0.4902 -0.082 0.459 0.541 0.6558 -0.052 -0.1912 -0.7432 -0.6202 -0.7296 -0.7514 -0.7104 -0.7514 -0.4972 -0.5164 -0.7786 -0.8388 -0.8306 -0.6066 -0.6312 -0.164 0.1092 0.3114 0.7132 0.8716 0.8798 0.9126 1 0.9316 0.8416 0.5902 0.4154 0.3552 -0.2742 0.4928 0.2824 0.1298 -0.1422 -0.134 -0.4226 -0.3114 -0.4062 -0.703 -0.6824 -0.4886 -0.3732 -0.2908 -0.3814 -0.2866 -0.1176 0.0556 0.3856 0.3896 0.4804 0.5752 0.303 0.5958 0.9422 1 0.7526 0.1422 -0.031 0.0722 0.1382 0.0268 -0.0834 0.2916 0.3334 0.3334 -0.0416 -0.5 -0.2084 -0.25 -0.4584 -0.5834 -0.3334 -0.5 -0.3334 -0.25 -0.2084 -0.4166 -0.2084 -0.0416 0 0.5 0.625 0.5 0.625 0.625 0.7916 0.75 0.9166 1 0.7916 0.375 0.4166 0.5834 -0.2972 0.1352 0.2972 0.2432 -0.6216 -0.7298 -0.7298 -0.6756 -0.7838 -0.8378 -0.6756 -0.6216 -0.8918 -0.7838 -0.8378 -0.5136 -0.4594 -0.5676 -0.4594 -0.2432 0.7298 0.8378 0.4594 0.8378 0.8378 0.946 0.8918 1 0.7838 0.5136 0.1892 0.1352 -0.0256 0.3846 0.5898 0.6154 0 -0.1794 -0.5898 -0.4102 -0.3334 -0.7948 -0.4872 -0.2564 -0.077 -0.282 -0.4358 -0.8718 -0.3334 -0.282 -0.4102 -0.2308 0.1026 0.0512 0.5642 1 0.8206 0.9488 1 0.923 0.923 0.7692 0.6154 0.5384 -1 -1 -1 -1 -1 -1 -1 -0.8984 -0.8838 -0.5108 -0.2978 0.8256 0.9032 0.7724 0.7482 0.782 0.7384 0.6514 0.7336 0.8984 0.448 -0.4576 -0.9226 -0.9226 -0.8984 -1 -1 -1 -1 -1 -1 -1 -1 -1 -1 -1 -1 -1 -1 -1 -0.925 -0.9128 0.5414 0.4734 0.2712 0.5118 0.503 0.7542 0.8884 0.6774 0.2468 0.0184 -0.0044 -0.2746 -0.7262 -0.8936 -0.8832 -0.904 -1 -1 -1 -1 -1 -1 -1 -1 -1 -1 -1 -1 -1 -1 -1 -0.98 -0.9668 0.5832 0.95 -0.223 -0.1572 -0.2658 -0.223 -0.1458 -0.1958 -0.3174 -0.4586 -0.472 -0.6468 -0.716 -0.6468 -0.84 -0.82 -1 -1 -1 -1 -1 -1 -1 -1 -1 -1 -1 -1 -1 -1 -1 -1 1 1 1 1 -0.5428 -1 -1 -1 -1 -1 -1 -0.8858 0.4572 0.1714 -0.8572 -0.9142 -0.9714 -1 -1 -1 -1 -1 -1 -1 -1 -0.641 -0.6166 -0.5864 -0.589 -0.586 -0.6058 -0.593 -0.5854 -0.5422 -0.3864 1 1 1 1 1 1 1 1 1 1 -0.5334 0.7294 0.3706 0.1456 0.1612 0.3234 0.3148 1 -0.7094 -0.5196 -0.1284 0.0056 0.028 -0.2738 -0.229 -0.162 -0.1844 0.3184 0.3744 0.3632 0.3296 0.5866 0.5196 0.5418 0.3184 0.4302 0.5196 0.6202 0.6202 0.7542 0.6536 0.7094 1 0.9442 0.81 0.676 0.5978 0.7318 0.3854 -0.1174 -0.6354 -0.5834 -0.7604 -0.5312 -0.5938 -0.5624 -0.4688 -0.5416 -0.5938 -0.302 -0.052 -0.1354 0.1354 0.25 -0.0834 -0.0104 0.0624 0.25 0.4166 0.375 0.7188 0.802 0.875 0.948 1 0.875 0.823 0.6354 0.6876 0.7292 0.4688 0.3334 0.0104 0.073 -0.1146 -0.5312 -0.5624 -0.375 -0.4792 -0.6354 -0.3334 -0.0938 0.3334 0.3124 0.4792 0.5416 0.427 0.2396 0.2916 0.552 0.448 0.5104 0.5938 1 1 0.802 0.7396 0.7188 0.5834 0.448 0.5834 0.5104 0.4062 0.25 1 -1 -1 1 -1 -1 -1 -0.6 -1 -0.2456 -0.1578 -0.1228 0.193 0.1578 0.1052 0.5088 0.5264 0.5964 0.4736 0.6666 0.614 1 0.4562 0.2106 0.2982 0.4562 0.7192 0.4562 0.0526 -0.1404 0.2456 0.0176 0.0526 -0.0702 -0.035 0.0702 0.1578 0.193 0.4562 0.4562 -0.386
4 -0.4798 -0.158 0.1764 0.182 -0.6378 -0.84 -0.728 -0.6654 -0.7978 -0.7904 -0.8088 -0.728 -0.6324 -0.6692 -0.66 -0.5404 -0.522 -0.4044 -0.3236 -0.0992 0.2922 0.5202 0.7408 0.7684 0.6894 0.6894 0.715 0.886 1 0.9872 0.8162 0.7078 -0.531 -0.273 0.0418 0.0068 -0.5076 -0.8124 -0.7588 -0.7036 -0.8962 -0.8124 -0.8308 -0.7572 -0.7454 -0.6868 -0.7638 -0.6398 -0.5528 -0.5428 -0.4138 -0.2882 -0.0788 0.2596 0.4372 0.7738 0.7538 0.675 0.588 0.6834 0.7872 1 0.9162 0.747 -0.5416 -0.2974 0.0116 -0.0332 -0.402 -0.726 -0.8306 -0.7674 -0.8604 -0.7658 -0.7542 -0.7924 -0.6778 -0.6262 -0.613 -0.6428 -0.5564 -0.6396 -0.47 -0.3986 -0.0564 0.1362 0.3338 0.6496 0.6976 0.7408 0.6396 0.7492 0.794 1 0.8554 0.8936 -0.519 -0.2714 0.0584 0.0104 -0.3384 -0.6666 -0.8248 -0.7646 -0.854 -0.8522 -0.8024 -0.6856 -0.658 -0.6392 -0.7474 -0.6736 -0.586 -0.6324 -0.5378 -0.4348 -0.0946 0.031 0.1272 0.5516 0.6358 0.7354 0.6238 0.6494 0.7474 1 0.9106 0.8178 -0.3998 -0.0274 0.356 0.3362 -0.2836 -0.6496 -0.8028 -0.7962 -0.8488 -0.8554 -0.8838 -0.8642 -0.7042 -0.7416 -0.678 -0.6692 -0.656 -0.6824 -0.6648 -0.5422 -0.183 0.0186 0.2574 0.7372 0.8686 0.8292 0.7788 0.7898 0.943 1 0.9606 0.7832 -0.3518 0.1658 0.4422 0.5126 -0.3492 -0.5252 -0.696 -0.6482 -0.8794 -0.897 -0.814 -0.6508 -0.6408 -0.7864 -0.5604 -0.6056 -0.8066 -0.7964 -0.6332 -0.5704 -0.2738 0.0478 0.5628 0.8216 0.8592 1 0.9674 0.8768 0.917 0.5654 0.5628 0.5778 -0.6666 0.0432 -0.2356 -0.2614 -0.6006 -0.5288 -0.4798 -0.365 -0.5834 -0.6868 -0.5804 -0.6294 -0.4942 -0.6064 -0.3678 -0.3534 -0.3966 -0.4196 -0.4426 -0.1724 0.0748 0.3592 0.273 0.5574 0.9368 1 0.5632 0.2184 -0.0862 -0.1178 -0.1034 -0.1666 -0.4166 0 0.0834 0.0834 -0.25 -0.4166 -0.3334 -0.4166 -0.25 -0.3334 -0.75 -0.4584 -0.2916 -0.375 -0.2916 -0.25 -0.5 -0.0834 0.1666 0.4584 0.7916 0.8334 0.75 0.7084 0.625 0.7916 0.9584 1 1 0.9166 0.7916 0.7084 -0.1786 0.0714 0.25 0.2858 -0.3572 -0.5 -0.25 -0.25 -0.5358 -0.3572 -0.2858 -0.3572 -0.5 -0.4642 -0.5358 -0.2858 -0.3214 0 0.0714 0.2142 0.3572 0.7858 0.7858 0.6786 0.75 0.7142 0.8572 0.8572 1 0.8214 0.7858 0.6072 -0.2554 -0.0212 0.2978 0.2554 -0.1276 -0.532 -0.532 -0.2766 -0.4042 -0.4894 -0.8724 -0.8086 -0.4256 -0.4256 -0.2978 -0.4256 -0.5106 -0.532 -0.468 -0.3192 0.1276 0.0852 0.2766 0.7022 0.6808 0.8298 0.7022 0.7234 0.9574 1 1 0.7872 -1 -1 -1 -1 -1 -1 -1 -0.8878 -0.8816 -0.813 -0.595 0.7072 0.8878 0.6698 0.6012 0.5764 0.5514 0.5078 0.4766 0.3894 0.1652 -0.514 -0.8318 -0.8692 -0.8816 -1 -1 -1 -1 -1 -1 -1 -1 -1 -1 -1 -1 -1 -1 -1 -0.9332 -0.9302 -0.201 0.1326 0.382 0.6584 0.8474 0.8158 0.7062 0.3836 -0.0262 -0.4154 -0.463 -0.4028 -0.7776 -0.9062 -0.9158 -0.9142 -1 -1 -1 -1 -1 -1 -1 -1 -1 -1 -1 -1 -1 -1 -1 -0.9468 -0.9734 -0.1368 1 -0.0488 0.0924 0.06 0.0612 0.0574 -0.0438 -0.3226 -0.3814 -0.4164 -0.4096 -0.5884 -0.7668 -0.84 -0.9068 -1 -1 -1 -1 -1 -1 -1 -1 -1 -1 -1 -1 -1 -1 -1 -0.9428 1 1 1 1 -1 -0.9142 -1 -1 -1 -0.9142 -0.9142 -1 -0.3428 -0.1142 -1 -0.9714 -0.8286 -1 -1 -1 -1 -1 -1 -1 -1 -0.3588 -0.3488 -0.3516 -0.3406 -0.3602 -0.3726 -0.3592 -0.3326 -0.2984 -0.2226 1 1 1 1 1 1 1 1 1 1 -0.5334 0.9764 0.1008 -0.0706 0.2676 0.3852 0.3662 1 -0.9238 -0.619 -0.3904 -0.1238 -0.0858 0.0858 0.162 0.181 0.162 0.638 0.7714 0.7904 0.638 0.8476 0.7334 0.8476 0.619 0.6952 0.6 0.9048 0.8858 0.8666 0.981 0.7524 0.8666 0.8476 1 0.7904 0.8096 0.6572 0.0476 -0.3714 -0.8592 -0.819 -0.799 -0.6784 -0.4674 -0.5678 -0.5176 -0.4674 -0.417 -0.206 0.0654 -0.005 0.1356 0.5276 0.3066 0.2462 0.3468 0.4272 0.618 0.5678 0.799 0.7788 0.9296 0.8392 0.8392 0.6282 0.7588 0.9698 1 0.9096 0.8794 0.5478 -0.2784 -0.1772 -0.6076 -0.6202 -0.5696 -0.5822 -0.2278 -0.4936 -0.2784 -0.1392 0.4178 0.367 0.2152 0.5696 0.4178 0.2784 0.3164 0.1772 0.8734 0.7974 0.7216 0.924 0.7848 0.9494 0.8608 0.9746 0.7342 1 0.886 0.6582 0.6708 0.4936 0.598 -1 -1 1 -1 -1 -1 -0.6334 -1 -0.2658 0.0126 0.2912 0.2152 0.2152 0.0886 0.2658 0.924 0.6202 0.2406 0.6202 0.4684 1 0.6202 0.4178 0.519 0.8734 0.8988 0.6708 0.3924 0.2152 0.114 0.2406 0.2912 -0.1646 0.114 0.0126 -0.038 0.0886 0.2912 0.367 0.1646
5 -0.3928 0.0424 0.2166 0.2124 -0.4564 -0.62 -0.7112 -0.6602 -0.6942 -0.792 -0.8026 -0.6666 -0.6114 -0.7262 -0.7304 -0.7644 -0.7962 -0.6986 -0.7388 -0.6582 -0.3864 -0.2676 -0.1804 0.4586 0.8174 0.8832 0.6964 0.605 0.5988 0.5732 1 0.9916 -0.1976 0.2056 0.2848 0.3334 -0.4366 -0.6008 -0.7608 -0.696 -0.7832 -0.7224 -0.7426 -0.7122 -0.6414 -0.692 -0.7264 -0.6514 -0.5624 -0.6068 -0.4934 -0.467 -0.4164 -0.0274 0.1936 0.5502 0.85 1 0.7548 0.546 0.69 0.769 0.842 0.9108 -0.1522 0.2202 0.472 0.4634 -0.4764 -0.7876 -0.6934 -0.6342 -0.8642 -0.8598 -0.8314 -0.597 -0.5422 -0.7108 -0.6758 -0.7984 -0.5882 -0.6386 -0.6496 -0.5422 -0.3232 -0.1698 0.3582 0.6144 0.8314 0.9168 0.9212 0.689 0.7634 0.7984 0.9694 1 -0.2278 0.1196 0.332 0.3302 -0.5638 -0.8302 -0.7954 -0.7414 -0.8784 -0.9286 -0.7626 -0.6138 -0.5792 -0.7452 -0.7182 -0.7316 -0.722 -0.7356 -0.6756 -0.5096 -0.3244 -0.1024 0.2858 0.5 0.8012 0.7142 0.7664 0.7182 0.7394 0.8244 1 0.888 -0.1724 0.2744 0.451 0.5106 -0.351 -0.6382 -0.6702 -0.6554 -0.7766 -0.8852 -0.966 -0.8298 -0.7724 -0.8852 -0.7894 -0.7618 -0.732 -0.734 -0.6872 -0.5766 -0.2468 0.0192 0.2574 0.532 0.9574 0.9808 0.6914 0.6978 0.7702 0.9702 0.9532 1 -0.0628 0.6876 0.5474 0.572 0.1784 -0.636 -0.599 -0.6556 -0.7344 -0.8548 -0.8254 -0.6162 -0.6876 -0.7908 -0.7196 -0.7244 -0.7442 -0.7048 -0.7688 -0.5154 -0.2398 0.1686 0.3678 0.695 0.8524 1 0.9508 0.8966 0.8622 0.8228 0.6286 0.6114 -0.2206 1 0.8012 0.0816 -0.3122 -0.3956 -0.3638 -0.2246 -0.7814 -0.7852 -0.5388 -0.2922 -0.2644 -0.2524 -0.2804 -0.3042 -0.3162 -0.2326 -0.1172 0.2246 0.3798 0.3678 0.1292 0.5706 0.833 0.8688 0.5746 0.1928 0.0178 -0.181 -0.2286 0.0854 -0.12 0.2 0.48 0.28 0 -0.2 -0.28 -0.32 -0.16 -0.32 -0.12 -0.12 -0.12 -0.12 -0.24 -0.24 -0.28 -0.44 0 -0.12 0.12 0.2 0.24 0.72 0.84 0.88 0.84 0.8 0.8 0.68 1 0.88 -0.4894 -0.0212 0.149 -0.0212 -0.2766 -0.3192 -0.5744 -0.4894 -0.4894 -0.532 -0.7446 -0.617 -0.617 -0.532 -0.4468 -0.9148 -0.6596 -0.617 -0.6596 -0.7022 -0.5744 -0.4894 -0.149 0.4894 0.617 0.4894 0.4468 0.4042 0.532 0.532 0.7872 1 0.0574 0.3564 0.5862 0.5862 -0.1494 -0.4022 -0.2184 -0.2414 -0.7012 -0.5632 -0.2874 -0.3104 -0.2874 -0.3334 -0.3104 -0.2644 -0.1724 -0.1264 -0.3334 -0.3564 -0.1494 0.1494 0.4482 0.5172 0.954 0.862 0.839 0.816 0.7472 0.885 0.977 1 -1 -1 -1 -1 -1 -1 -1 -0.926 -0.9074 -0.4954 -0.1666 0.088 0.375 0.6296 0.8518 0.875 0.8704 0.9306 0.8982 0.7916 0.5602 -0.4538 -0.9398 -0.9166 -0.8982 -1 -1 -1 -1 -1 -1 -1 -1 -1 -1 -1 -1 -1 -1 -1 -0.8958 -0.8684 0.0644 0.0782 0.4568 0.4924 0.668 0.6104 0.8272 0.8272 0.8326 0.6214 0.4294 0.2538 -0.5528 -0.8492 -0.8464 -0.8382 -1 -1 -1 -1 -1 -1 -1 -1 -1 -1 -1 -1 -1 -1 -1 -0.9668 -0.9268 -0.5534 -0.4334 -0.0176 -0.1788 -0.3288 -0.3814 -0.2688 -0.3564 -0.4038 -0.4702 -0.6342 -0.7742 -0.7248 -0.82 -0.72 -0.6968 -1 -1 -1 -1 -1 -1 -1 -1 -1 -1 -1 -1 -1 -1 -1 -0.9142 1 1 -0.4 -0.2858 -0.8286 -1 -0.9142 -1 -1 -1 -1 -0.7714 0.4 -0.6 -0.7142 -0.9428 -0.4858 -1 -1 -1 -1 -1 -1 -1 -1 -0.2212 -0.2344 -0.2314 -0.2552 -0.3042 -0.3192 -0.3676 -0.4078 -0.4788 -0.4182 0.9824 1 1 1 1 1 1 1 1 0.9892 -0.56 0.9882 -0.0014 0.1468 0.2702 0.3992 0.5858 -0.4666 -0.1556 0.0074 -0.126 -0.3038 -0.4814 -0.7038 -0.363 -0.5852 -0.5852 -0.5112 -0.3038 0.2148 0.8074 0.7778 0.4074 0.7334 0.9556 1 0.8074 0.8962 0.8814 0.2296 0.0222 0.0074 -0.0222 0.2 0.437 0.3778 0.1556 0.3186 0.3778 0.126 0.077 0.3076 -0.123 0.0308 -0.1076 0.0154 0.1384 -0.1538 -0.123 -0.077 -0.123 0.2616 0.9538 0.7692 0.3846 0.9538 1 0.8308 0.6 0.723 0.7076 0.123 0 0.0616 0.077 0.1384 0.3076 0.3692 0.1384 0.277 0.5384 0.3076 0.2728 0.5524 -0.091 -0.1888 -0.021 -0.1328 0.091 -0.3706 -0.049 0.035 -0.021 0.3006 0.8742 0.916 0.5384 0.7902 1 0.916 0.7762 0.7202 0.6224 0.1608 0.091 0.1468 0.2028 0.3286 0.3986 0.4686 0.4826 0.5244 0.3286 0.1748 1 -1 -1 1 -0.8 -1 -1 -0.7 -1 -0.2076 -0.0754 -0.5472 0.2264 0.132 0.1886 0.3018 0.5472 0.151 -0.3208 0.434 0.1132 0.3584 0.0754 0.434 0.3774 0.4716 0.6038 0.585 0.415 0.3962 0.6982 0.8868 0.8868 0.8868 0.6792 0.6038 0.2264 0.7924 1 0.9246 0.5284
5 -0.5494 -0.094 0.2868 0.2964 -0.5326 -0.7204 -0.7518 -0.7398 -0.8482 -0.8386 -0.8988 -0.7734 -0.6338 -0.682 -0.6168 -0.629 -0.6626 -0.6 -0.6458 -0.5422 -0.453 -0.1566 0.1638 0.7084 0.8868 0.7542 0.612 0.576 0.7374 0.9952 1 0.9446 -0.5662 -0.2712 0.1146 0.1254 -0.6782 -0.8168 -0.7974 -0.7688 -0.7546 -0.7226 -0.8258 -0.7706 -0.76 -0.808 -0.6658 -0.6 -0.6018 -0.6498 -0.6 -0.4826 -0.3582 -0.0774 0.3192 0.5306 0.8968 0.7706 0.4684 0.4738 0.7494 0.888 1 0.9644 -0.5486 -0.2454 0.0954 0.1098 -0.5968 -0.7556 -0.8358 -0.7842 -0.8198 -0.8306 -0.8198 -0.7734 -0.752 -0.7644 -0.7288 -0.7466 -0.629 -0.6628 -0.604 -0.4058 -0.3096 -0.0152 0.3916 0.5326 0.9322 0.8306 0.4594 0.6824 0.7912 0.9376 1 0.9678 -0.5326 -0.2346 0.0758 0.0776 -0.5326 -0.7018 -0.7384 -0.8606 -0.7698 -0.742 -0.7558 -0.7524 -0.714 -0.667 -0.674 -0.7018 -0.5624 -0.5728 -0.681 -0.2764 -0.252 0.027 0.4786 0.5588 0.9616 0.8658 0.5972 0.7612 0.8308 1 0.9912 0.9948 -0.4244 0.0102 0.331 0.3812 -0.2628 -0.4426 -0.7838 -0.7246 -0.8134 -0.9044 -0.7566 -0.827 -0.7246 -0.6518 -0.6406 -0.6222 -0.7748 -0.6928 -0.7498 -0.4358 -0.3266 -0.0626 0.3402 0.702 1 0.9726 0.6928 0.7792 0.8452 0.9818 0.925 0.8522 -0.417 0.2712 0.1778 0.376 -0.2682 -0.3412 -0.6938 -0.5744 -0.6852 -0.79 -0.7084 -0.653 -0.5422 -0.5276 -0.554 -0.519 -0.6326 -0.7346 -0.5482 -0.1282 0.1254 0.551 0.583 0.7872 0.9184 1 0.7434 0.8104 0.618 0.4928 0.3674 0.2158 -0.5444 0.4582 0.1544 -0.4734 -0.6608 -0.757 -0.433 -0.4076 -0.3722 -0.2506 -0.2962 -0.038 0.0836 0.1392 0.1594 0.2406 0.124 0.0582 0.2406 0.5038 0.4632 0.3468 0.4482 0.6506 1 0.9494 0.7974 -0.043 -0.0886 0.0278 -0.0178 0.4532 -0.2682 0.6098 0.561 0.317 0.2196 -0.2682 0.0732 0.1708 0.0732 -0.1708 -0.1708 -0.3658 -0.2682 -0.5122 -0.2682 -0.2682 -0.0244 -0.0732 -0.122 0.0244 0.0732 0.0244 0.1708 0.561 0.7074 0.7074 0.6098 0.756 0.756 0.9512 0.9512 1 -0.0714 0.2858 0.5358 0.5358 0.0714 0.0714 0.1786 0.1786 -0.2858 -0.0714 -0.0358 -0.5714 0 -0.0358 0.0714 0.0714 0.0358 0.0714 0 0.1786 0.3214 0.5 0.5 0.8214 0.9286 1 0.6786 0.7142 0.8572 0.8572 0.8572 0.6786 -0.054 0.3514 0.6486 0.7028 0.081 -0.027 -0.6216 -0.2972 -0.5406 -0.7028 -0.3514 -0.5136 -0.6216 -0.4324 -0.4054 -0.5136 -0.6486 -0.6486 -0.6756 -0.4864 -0.1082 0.1082 0.5136 0.946 1 0.946 0.946 1 0.8918 0.919 0.973 0.8378 -1 -1 -1 -1 -1 -1 -1 -0.8518 -0.8788 -0.8452 -0.6094 0.1986 0.7104 0.798 0.825 0.8316 0.8922 0.8114 0.7038 0.394 -0.3064 -0.724 -0.8922 -1 -1 -1 -1 -1 -1 -1 -1 -1 -1 -1 -1 -1 -1 -1 -1 -1 -0.9326 -0.942 -0.9192 -0.8814 -0.4612 -0.2472 0.1462 0.2512 0.4128 0.7952 0.1232 -0.4154 -0.534 -0.7346 -0.903 -0.9462 -1 -1 -1 -1 -1 -1 -1 -1 -1 -1 -1 -1 -1 -1 -1 -1 -1 -0.9334 -0.9334 -0.8468 -0.8 -0.2254 -0.0668 0.0426 0.008 -0.064 0.08 -0.0308 -0.408 -0.3988 -0.6514 -0.7576 -0.98 -1 -1 -1 -1 -1 -1 -1 -1 -1 -1 -1 -1 -1 -1 -1 -1 -1 -0.5428 -0.9142 -0.9142 0.5428 1 -0.6572 -0.8858 -0.9428 -0.7142 -0.8858 -0.7428 -0.6572 -0.5714 1 -0.8858 -0.9714 -1 -1 -1 -1 -1 -1 -1 -1 -1 -1 -0.1712 -0.1832 -0.2266 -0.2468 -0.263 -0.2582 -0.2838 -0.2776 -0.3152 -0.234 0.918 0.929 0.9304 0.964 1 1 1 1 1 0.9778 -0.5734 0.8588 -0.8856 -0.7118 -0.499 -0.503 -0.3158 -0.3834 -0.1096 0 0.3014 0.8494 0.7672 0.5754 0.7672 0.6438 0.411 0.6028 0.685 0.3698 0.452 0.7534 0.6712 1 0.5754 0.411 0.4246 0.3014 0.5754 0.6576 0.6576 0.411 0.3562 0.1918 0.2602 0.5068 0.0958 0.2602 0.3424 -0.2602 -0.1568 -0.1892 0.373 0.6864 0.3946 0.4918 0.4162 0.654 -0.0378 0.3838 0.4378 0.4486 0.8378 0.8918 0.6108 0.7838 0.881 0.5676 -0.0162 0.7622 0.7514 0.4378 0.2432 0.2648 0.1568 0.6432 1 0.654 0.427 0.9676 0.8054 0.4594 0.0336 0.4118 0.395 0.4034 0.4454 0.4034 0.6302 0.7142 0.4958 0.4454 0.3782 0.7142 0.9832 0.7142 0.7732 1 0.9832 0.6218 0.3698 0.7142 0.6386 0.4958 0.4706 0.0924 0.2436 0.6218 0.916 0.9496 0.8908 0.8824 0.9832 0.605 -0.9892 1 -1 -1 -1 -1 -1 -1 -1 0.2258 0.3226 0.2904 0.5484 0.3548 0.5484 0.5162 0.6452 0.9354 0.7096 1 0.7742 0.7742 0.8064 0.258 0.5806 0.2258 0.387 0.5484 0.4194 0.5806 0.4194 0.2258 0.613 0.613 0.613 0.3226 0.613 0.2904 0.5484 0.5162 0.3548
6 -0.3646 0.0904 0.2374 0.3044 0.6188 0.7592 0.9264 0.6522 0.6054 0.2442 0.224 0.3312 0.378 0.4448 0.7258 0.8596 0.9866 0.6388 0.5384 0.3444 0.3178 0.4114 0.4716 0.4382 0.525 1 0.98 0.7792 0.7124 0.6856 0.5586 0.485 -0.3914 -0.0086 0.2348 0.2986 0.4666 0.5884 0.7566 0.6406 0.6348 0.426 0.2986 0.4144 0.5536 0.5014 0.7392 0.9478 1 0.5536 0.3972 0.4376 0.455 0.4782 0.3682 0.3102 0.3624 0.5246 0.5304 0.4318 0.3914 0.3508 0.2928 0.2928 -0.356 -0.0536 0.2342 0.2342 0.2342 0.6244 0.6586 0.717 0.5464 0.4048 0.361 0.2292 0.3414 0.6 0.8732 1 0.7268 0.5854 0.4536 0.4098 0.4196 0.317 0.5366 0.6098 0.7756 0.761 0.8196 0.561 0.439 0.4048 0.3658 0.3464 -0.3838 -0.1002 0.203 0.1736 0.154 0.599 0.5746 0.6822 0.423 0.3986 0.3888 0.3644 0.4376 0.648 0.9854 0.9706 0.555 0.3838 0.374 0.3448 0.4034 0.4328 0.5208 0.7898 0.8534 1 0.8436 0.5746 0.6528 0.5158 0.6284 0.5256 -0.3006 0 0.3316 0.316 0.3782 0.798 0.7668 0.7306 0.5804 0.5906 0.4974 0.5078 0.6684 0.9068 0.715 0.627 0.6218 0.4612 0.2228 0.3626 0.2488 0.3368 0.57 0.8912 1 0.798 0.7306 0.5906 0.316 0.3056 0.4818 0.3264 -0.2778 0.1666 0.4568 0.5124 0.7038 0.858 0.9814 0.5802 0.5124 0.568 0.4814 0.568 0.7778 0.7962 0.5802 0.1914 0.253 0.3024 0.1604 0.2962 0.3148 0.3518 0.6728 0.8334 1 0.8024 0.7038 0.2962 0.3272 0.3272 0.3086 0.3642 -0.125 0.5348 0.3334 0.0624 0.7152 0.7362 0.618 0.5348 0.257 0.0556 0.0764 0.0972 0.4376 0.3264 0.2708 0.0694 -0.0138 -0.1388 -0.0348 0.0764 0.0556 0.2638 0.2916 0.8888 1 0.6736 0.257 -0.1042 0.007 0.007 0.3124 0.1736 -0.2244 0.102 0.1836 0.2244 0.5102 0.6326 0.7142 0.6326 0.3878 -0.0612 -0.0204 0.1428 0.0612 0.1836 0.3878 0.347 0.6326 0.6326 0.4286 0.0612 0.4694 0.4694 0.4694 0.7142 0.8368 1 0.9592 0.7142 0.6326 0.6734 0.5918 0.5102 -0.5 0 0.1666 0.3334 0.5 0.8334 0.9444 0.6112 0.6666 0.3334 0.2778 0.3888 0.3888 0.5556 0.7222 1 1 0.5 0.4444 0.2222 0.1112 0.3334 0.3334 0.3888 0.4444 0.9444 0.8334 0.7222 0.6666 0.6112 0.6112 0.4444 -0.4736 -0.1052 0.2106 0.2106 0.2632 0.7368 0.6842 0.6578 0.5526 0.5 0.421 0.4474 0.5526 0.8684 0.6052 0.5 0.5264 0.3158 0.1316 0.2894 0.1052 0.2368 0.421 0.8948 1 0.7368 0.579 0.5526 0.2106 0.2368 0.3948 0.2368 -1 -1 -1 -1 -1 -1 -0.6008 -0.7966 -0.8694 -0.8502 -0.6968 0.309 0.5854 0.643 0.643 0.7198 0.7736 0.808 0.8618 0.95 0.7504 0.1286 -0.6506 -0.8656 -0.8886 -0.8772 -0.8964 -0.9078 -0.8848 -0.9194 -0.9118 -0.9156 -0.8618 -1 -1 -1 -1 -1 -1 -0.6848 -0.5558 -0.88 -0.5576 -0.8532 -0.0962 0.0792 0.1312 0.3892 0.5682 0.914 0.5872 0.305 0.0774 -0.0838 -0.57 -0.8584 -0.855 -0.846 -0.8056 -0.8154 -0.82 -0.836 -0.8244 -0.846 -0.88 -0.7976 -1 -1 -1 -1 -1 -1 -0.6408 -0.3134 0.05 -0.3834 -0.61 -0.82 -0.728 -0.716 -0.708 -0.676 -0.6268 -0.5868 -0.7834 -0.85 -0.7868 -0.8868 -0.6768 -0.17 0.0266 -0.03 -0.0034 0.0866 0.04 0.1332 0.1232 0.0232 -0.0868 -1 -1 -1 -1 -1 -1 0.6 0.1428 -0.1714 -0.6 1 1 0.7428 -0.9428 -0.8572 -0.8858 -0.9142 -0.6286 -0.4572 -0.4286 1 1 0.2572 -0.0572 -0.6858 -0.9714 -0.8858 -0.8286 -1 -0.7714 -0.7142 -0.8572 -0.7714 1 1 1 1 1 1 1 1 1 1 0.0406 0.0406 -0.0436 -0.118 -0.2996 -0.3832 -0.4452 -0.3982 -0.1982 -0.1166 -1 -0.4 -0.871 -0.3676 -0.0174 0.0398 0.1268 0.2334 -0.5772 -0.309 -0.317 -0.0488 -0.4066 -0.4552 -0.3658 -0.1382 -0.2196 0.3902 0.3902 0.1056 0.2358 0.6178 0.5528 0.504 0.3902 0.4796 0.2196 0.1788 0.3252 -0.057 -0.2926 -0.0244 -0.1138 0.0406 0.309 0.5204 0.5366 1 0.7724 0.1952 -0.7 -0.65 -0.45 -0.1358 -0.3 -0.2214 -0.2214 0.0858 0.2928 0.3714 0.4858 0.2642 0.5 0.7928 0.7286 0.7214 0.5072 0.4286 0.2428 0.3358 0.4 -0.0858 -0.1428 0.0142 -0.1428 0.0572 0.4142 0.5786 0.7 1 0.8214 0.2142 -0.0522 0.1244 -0.0282 0.1004 0.1326 -0.2208 -0.1968 0.02 0.245 0.3092 0.3414 0.3574 0.6144 0.7188 0.9518 0.759 0.5742 0.6224 0.6626 0.6706 0.7108 -0.261 -0.1084 0.1406 0.237 0.3816 0.5262 0.6386 0.9116 1 1 0.0522 -0.296 -1 -1 1 -1 -1 -0.8 -0.2334 -1 -0.3014 -0.3424 -0.137 0.137 0.137 0.3288 0.3424 0.2876 0.315 0.315 0.315 0.2192 0.411 0.4384 0.548 0.5342 0.5754 0.3972 0.5754 0.685 0.5206 0.7672 0.7672 0.9178 1 0.8082 0.822 0.7672 0.7534 0.6986 0.4932 -0.0548
6 -0.6926 -0.3318 -0.1414 -0.1512 0.0098 0.2926 0.244 0.3074 -0.0098 -0.0536 -0.0634 -0.3464 0.0342 0 0.0682 0.117 0.4878 0.517 0.5952 0.5952 0.5658 0.4342 0.5902 0.6488 0.8146 0.8634 1 0.9512 0.8 0.722 0.7658 0.722 -0.5126 -0.1408 0.2362 0.2614 0.2562 0.618 0.6934 0.7236 0.603 0.2262 0.2764 0.2362 -0.0402 0.392 0.412 0.4774 0.9246 1 0.7336 0.6382 0.3768 0.4674 0.4422 0.4874 0.593 0.6634 0.9146 0.9598 0.9096 0.7236 0.7186 0.6232 -0.4688 -0.0786 0.2738 0.2738 0.328 0.6748 0.691 1 0.8212 0.3116 0.393 0.2574 0.2032 0.523 0.6422 0.8536 0.9838 0.9838 0.5556 0.29 0.2574 0.2738 0.4038 0.5338 0.4634 0.8158 0.9838 0.756 0.7616 0.8428 0.729 0.6206 -0.4706 -0.1358 0.1448 0.1358 0.2172 0.552 0.7104 0.9412 0.715 0.2624 0.4434 0.3122 0.353 0.647 0.9322 1 0.5928 0.466 0.3258 0.0226 0.0272 0.104 0.2942 0.4162 0.6018 0.8462 0.8236 0.647 0.4524 0.4752 0.0724 0.2714 -0.4286 -0.0492 0.2068 0.2068 0.2956 0.67 0.6896 1 0.7586 0.4286 0.4088 0.4088 0.527 0.8522 0.7636 0.8226 0.2068 0.0886 0.005 -0.2168 -0.3202 -0.0986 0.197 0.2562 0.5222 0.6158 0.6798 0.4334 0.2858 0.2316 -0.0344 -0.0444 -0.3374 0.241 0.3856 0.5 0.8072 0.7228 1 0.9096 0.9096 0.6144 0.506 0.6868 0.9156 0.8674 0.7952 0.4036 0.3012 0.0722 -0.0662 0.0844 0.006 0.1988 0.3614 0.4278 0.5904 0.5844 0.3374 0.3314 0.4036 0.512 0.4698 0.5362 -0.1642 0.781 0.403 0.413 0.8806 0.7014 0.4826 0.1144 0.005 0.1542 0.015 0.4428 0.4726 0.2538 0.3334 -0.1442 -0.2636 -0.3034 -0.6816 -0.2636 -0.1044 0.0746 0.612 1 0.8606 0.5522 0.0348 -0.1044 0.0248 -0.2538 -0.0746 0.2736 -0.5862 0.3794 0.2414 0.1724 0.0344 0.1034 0.3104 0.4482 0.1724 0.0344 -0.1034 -0.2414 0.1034 -0.2414 0.0344 -0.3104 0.5172 0.3794 0.6552 0.5862 0.5862 0.5172 0.7932 0.5172 1 0.5862 0.7932 0.4482 0.5172 0.862 0.862 0.7932 -0.6842 -0.4736 -0.3158 -0.2632 0.3158 0.421 0.1052 0.1578 0 -0.2632 0 -0.6842 0.0526 0.2106 -0.2106 0.3158 0.4736 0.8948 0.9474 0.7368 0.8422 0.7894 0.5264 0.8422 0.8948 0.7368 1 0.8948 0.7894 0.4736 0.4736 0.7368 -0.4936 -0.1392 0.114 0.114 0.2406 0.519 0.7722 0.9494 0.7468 0.3164 0.4178 0.4178 0.4684 0.6708 0.9746 1 0.5696 0.519 0.1898 0.1392 0.0886 -0.2912 0.2406 0.367 0.5444 0.8228 0.7468 0.6202 0.4178 0.4178 -0.114 0.114 -1 -1 -1 -1 -1 -1 -0.8676 -0.853 -0.8898 -0.853 -0.7868 0.3898 0.7352 0.853 0.9412 0.9486 0.8824 0.897 0.875 0.897 0.6398 -0.0882 -0.7206 -0.6102 -0.5514 -0.6986 -0.6692 -0.6912 -0.7574 -0.8088 -0.7206 -0.7648 -0.8088 -1 -1 -1 -1 -1 -1 -0.9424 -0.9394 -0.9376 -0.9346 -0.9226 -0.0506 0.7104 -0.1072 -0.136 -0.1052 -0.004 -0.0932 -0.238 -0.374 -0.5972 -0.8264 -0.8928 -0.8234 -0.8234 -0.8374 -0.8066 -0.7966 -0.7986 -0.7798 -0.7838 -0.7986 -0.8374 -1 -1 -1 -1 -1 -1 -0.9268 -0.7068 -0.71 -0.51 -0.5 -0.2934 -0.0868 -0.3568 -0.4744 -0.4316 -0.4344 -0.5372 -0.5886 -0.6486 -0.603 -0.723 -0.16 -0.1768 -0.0368 -0.4 0.4132 0.4 0.6466 0.3966 0.6932 0.5166 0.3266 -1 -1 -1 -1 -1 -1 -0.2286 -0.7142 -0.8858 -0.9142 1 1 1 0.6572 -0.7428 -0.8858 -0.6 -0.7714 -0.8 -0.6286 0.8286 0.3714 0.5428 -0.3428 -0.9714 -0.7142 -0.7142 -1 -1 -0.9142 -0.8572 -0.9142 -0.3142 1 1 1 1 1 1 1 1 1 1 0.6588 0.6302 0.6276 0.608 0.5814 0.5588 0.4456 0.3524 0.1588 -0.1268 -0.5734 -0.247 -0.9246 -0.5902 0.0754 0.5664 0.9196 1 -0.0606 -0.2804 0.3258 0.303 0.3636 0.2728 0.4016 0.1516 0.1894 0.1818 0.3182 0.4318 0.7196 1 0.7728 0.8788 0.6516 0.659 0.4016 0.1516 0.5 0.4394 0.2272 0.6516 0.3258 0.2954 0.3182 0.3484 0.3712 0.6364 0.5682 -0.0076 -0.154 -0.3574 -0.2 0.154 0.1476 0.141 0.3312 0.2132 0.2722 0.4754 0.4886 0.482 0.5476 0.9476 1 0.8426 0.9344 0.882 0.882 0.423 0.6066 0.5934 0.1672 0.318 0.095 0.1214 0.0622 0.305 0.5934 0.6918 0.7704 0.2394 -0.663 -0.633 -0.4082 -0.4158 -0.2884 -0.4982 -0.0636 0.146 -0.0562 0.236 0.3184 0.266 0.4382 0.7678 0.678 0.4606 0.5206 0.9476 0.7978 0.2584 0.7828 0.7154 -0.2584 -0.236 -0.0712 -0.1986 -0.206 0.2958 0.7678 1 0.8352 0.191 -0.9484 1 -1 -1 -1 -1 -1 -1 -1 -0.6826 -0.5556 -0.4286 0.0476 -0.0318 0.2222 0.1588 0.3334 0.4604 -0.0476 0.1746 0.381 0.5238 0.5556 0.5874 0.238 0.6826 0.4286 0.4444 0.1904 0.6666 0.8572 0.8572 0.746 0.8888 0.746 0.6984 0.8254 1 0.9842 0.5238 0.1746
7 -0.2532 0.167 0.347 0.3734 -0.257 -0.726 -0.8086 -0.636 -0.7748 -0.8536 -0.8386 -0.7748 -0.7712 -0.6586 -0.576 -0.6172 -0.4934 -0.212 0.0056 0.2082 0.4222 0.561 0.4746 0.4934 0.5872 0.756 0.9438 1 0.9812 0.955 0.7036 0.726 -0.2876 0.0302 0.582 0.4816 -0.0268 -0.5752 -0.6856 -0.6688 -0.7892 -0.6956 -0.7024 -0.7458 -0.5786 -0.6054 -0.6454 -0.4348 -0.4682 -0.4314 -0.0334 0.2342 0.5016 0.7056 0.6956 0.6288 0.6622 0.7592 0.8428 1 0.913 0.7692 0.689 0.6688 -0.4194 -0.1612 0.3072 0.2146 -0.0884 -0.5344 -0.6998 -0.7138 -0.7224 -0.8346 -0.8148 -0.6774 -0.6044 -0.6466 -0.7166 -0.5036 -0.4586 -0.4026 -0.035 0.2426 0.4754 0.77 0.8316 0.8204 0.8092 0.8514 0.913 1 0.8794 0.784 0.7138 0.5344 -0.4492 -0.2166 0.1524 0.0508 -0.147 -0.5134 -0.6712 -0.7006 -0.5882 -0.8396 -0.7808 -0.722 -0.6578 -0.623 -0.591 -0.6684 -0.3048 -0.3396 -0.2352 0.2032 0.4812 0.6418 0.9438 0.8128 0.8128 0.9278 1 0.9438 0.877 0.8236 0.7058 0.714 -0.4148 -0.1372 0.255 0.1674 -0.08 -0.5204 -0.6772 -0.7948 -0.7134 -0.8522 -0.9034 -0.9518 -0.8884 -0.6682 -0.5716 -0.5656 -0.3756 -0.3002 -0.2488 0.2006 0.3394 0.6742 1 0.988 0.7526 0.8914 0.7978 0.632 0.5476 0.469 0.4328 0.463 -0.1128 0.421 0.5338 0.6052 0.109 -0.0714 -0.7106 -0.673 -0.6616 -0.624 -0.6428 -0.5752 -0.6616 -0.624 -0.5864 -0.4436 -0.2482 -0.1954 -0.079 0.406 0.6204 0.891 0.9474 0.97 1 0.9812 0.6692 0.4548 0.297 0.2594 0.233 0.406 -0.1508 1 0.8436 0.3072 -0.3184 -0.1676 -0.5866 -0.4748 -0.6312 -0.81 -0.7988 -0.4804 -0.2626 -0.296 -0.1118 -0.1508 -0.3072 -0.2794 0.2178 0.3352 0.162 0.285 0.324 0.5698 0.6704 0.5364 0.2122 -0.486 -0.4636 -0.1564 -0.134 0.2514 -0.098 0.255 0.0196 0.1764 -0.098 -0.4118 -0.5294 -0.2156 -0.255 -0.6078 -0.6078 -0.3726 -0.2942 -0.0196 0.0588 0.0196 -0.2156 -0.0588 0.1372 0.2942 0.3726 0.1764 0.3726 0.6862 0.6078 0.6862 0.9608 1 0.804 0.7648 0.6862 0.6862 -0.2858 0 0.0476 0.0952 -0.3334 -0.5714 -0.762 -0.3334 -0.4286 -0.619 -0.5714 -0.4762 -0.6666 -0.619 -0.619 -0.5238 -0.2858 -0.238 0.0952 -0.0476 0.381 0.7142 0.6666 0.1428 0.5714 0.762 1 0.8096 0.8572 0.8096 0.6666 0.238 -0.2706 0.0118 0.3412 0.247 0.0588 -0.3412 -0.4588 -0.6236 -0.553 -0.7176 -0.647 -0.9294 -0.8352 -0.4824 -0.4352 -0.3882 -0.3882 -0.2 -0.0824 0.1294 0.4588 0.7176 0.8824 1 0.7176 0.7412 0.8352 0.6236 0.3176 0.4352 0.2706 0.2 -1 -1 -1 -0.9044 -0.9204 -0.769 -0.9004 -0.8884 -0.8804 -0.9244 -0.8208 0.3188 0.7052 0.9044 0.8884 0.6772 0.4382 0.3546 0.2988 0.3746 0.227 -0.3706 -0.8406 -0.8884 -0.9244 -0.9004 -1 -1 -1 -1 -1 -1 -1 -1 -1 -1 -0.9544 -0.9554 -0.5132 0.4402 -0.0066 0.5388 -0.2904 -0.4374 -0.3908 -0.3548 -0.2058 0.0864 0.6062 0.5578 0.205 -0.3472 -0.5238 -0.5654 -0.8216 -0.9402 -0.8976 -0.7694 -0.9526 -1 -1 -1 -1 -1 -1 -1 -1 -1 -1 -0.86 -0.9268 -0.2834 1 0.88 0.7732 0.6432 0.5666 -0.372 -0.57 -0.522 -0.3656 -0.3256 -0.2746 -0.2238 -0.36 -0.511 -0.6182 -0.8292 -0.84 -0.88 -0.7068 -0.82 -1 -1 -1 -1 -1 -1 -1 -1 -1 -1 -0.9428 1 1 1 -0.2 -0.1714 -0.1714 0.2572 0.5142 -0.4286 -0.7714 -0.8572 -0.7714 -0.9714 -0.8572 0 -0.5142 1 0.9714 -0.8572 -0.3428 -0.2858 -0.2 -1 -1 -1 -1 -1 -1 -1 -0.5022 -0.5264 -0.5196 -0.5124 -0.4676 -0.4772 -0.4392 -0.381 -0.2974 -0.2804 0.9494 0.9308 0.9634 0.9546 0.9702 0.9766 1 1 1 0.8966 -0.48 0.2706 -0.3984 -0.519 -0.3672 -0.3852 -0.3378 1 -0.921 -0.7708 -0.7194 -0.743 -0.5416 -0.5376 -0.5138 -0.4822 -0.3242 -0.245 0.0712 0.1106 0.1028 0.423 0.5968 0.672 0.7312 0.7786 0.8458 1 0.8418 0.8024 0.8894 0.834 0.7944 0.7944 0.8418 0.8932 0.8972 0.8814 0.5928 0.3478 -0.9054 -0.7958 -0.8072 -0.8638 -0.7656 -0.671 -0.6522 -0.3422 -0.1342 0.1228 0.2362 0.4216 0.569 0.845 0.8186 0.8526 1 0.8714 0.8828 0.8904 0.7278 0.9622 0.8488 0.898 0.6144 0.501 0.7316 0.724 0.5086 0.5954 0.2438 0.0888 -0.6972 -0.618 -0.6216 -0.6288 -0.5028 -0.5388 -0.3586 -0.2684 -0.0918 0.1352 0.3874 0.5352 0.737 0.9784 1 0.8666 0.964 0.6972 0.7946 0.7118 0.8018 0.9064 0.7694 0.8846 0.7046 0.7622 0.6432 0.618 0.463 0.4738 0.301 -0.1244 0.7818 -1 -1 1 -1 -1 -1 0.1334 -1 -0.396 -0.208 -0.302 -0.3558 -0.208 -0.3422 -0.0336 0.0604 -0.0336 0.0872 0.0738 0.114 0.047 0.0738 0.141 0.2752 0.7182 0.9464 1 0.9464 0.7852 0.7182 0.7046 0.5302 0.2886 0.2618 0.1276 -0.0738 0.2618 0.3288 0.1276 -0.1812
7 -0.403 -0.1284 0.2986 0.2358 -0.9134 -0.7552 -0.7642 -0.7134 -0.7014 -0.794 -0.8268 -0.7552 -0.6986 -0.6806 -0.4508 -0.4746 -0.388 -0.003 0.2268 0.5014 0.8298 0.7164 0.3014 0.591 0.6626 0.7582 0.985 1 0.9522 0.9642 0.985 0.9014 -0.3988 -0.085 0.4194 0.4106 -0.61 -0.6158 -0.654 -0.8388 -0.5924 -0.6042 -0.8944 -0.5982 -0.5778 -0.6628 -0.437 -0.4222 -0.393 -0.0352 0.003 0.3402 0.915 0.9912 0.5836 0.8504 0.9296 0.6568 0.9178 1 0.569 0.6452 0.739 0.5044 -0.3844 -0.093 0.5166 0.4714 -0.5406 -0.6126 -0.6936 -0.7118 -0.5826 -0.6726 -0.8168 -0.6456 -0.6006 -0.5436 -0.4504 -0.4984 -0.3934 -0.1712 -0.036 0.2582 0.6906 0.7898 0.8168 0.919 0.8138 0.6486 1 0.8588 0.4564 0.6516 0.5226 0.4204 -0.39 -0.0588 0.514 0.452 -0.288 -0.418 -0.5386 -0.743 -0.5046 -0.6532 -0.8482 -0.6006 -0.6812 -0.709 -0.6284 -0.5108 -0.5078 -0.3344 -0.099 0.1826 0.4334 0.9318 0.9412 1 0.8452 0.8576 0.9474 0.6068 0.5448 0.5232 0.4922 0.421 -0.4092 -0.1064 0.3944 0.3734 -0.2114 -0.4182 -0.5862 -0.5982 -0.811 -0.7992 -0.6732 -0.7452 -0.6042 -0.5742 -0.5832 -0.5322 -0.4062 -0.3764 -0.2204 0.0764 0.3734 0.7182 0.934 1 0.916 0.814 0.85 0.6882 0.5172 0.5322 0.5262 0.4962 -0.202 0.343 0.4584 0.5738 -0.0128 -0.3462 -0.6026 -0.6218 -0.5642 -0.8366 -0.8142 -0.5802 -0.5674 -0.6058 -0.4648 -0.6314 -0.5866 -0.609 -0.25 -0.1538 0.2052 0.5994 0.7756 1 0.9968 0.8398 0.7308 0.5866 0.3334 0.3622 0.3558 0.25 -0.2226 1 0.7868 0.812 0.3166 -0.3856 -0.5674 -0.467 -0.3606 -0.4858 -0.5548 -0.3668 -0.373 -0.3542 -0.0972 -0.2664 -0.1912 -0.1474 -0.6364 -0.091 0.185 0.3542 0.2414 0.5172 0.7742 0.699 0.3606 0.1098 -0.1536 -0.0658 -0.1098 -0.0972 -0.2308 -0.0384 0.2692 0.2308 -0.7308 -0.3076 -0.2692 -0.423 -0.423 -0.5384 -0.6154 -0.6538 -0.5 -0.423 -0.2692 -0.1538 -0.1154 0.2308 0.1924 0.6538 0.7308 0.423 0.2692 0.3846 0.6154 0.7308 0.8076 1 0.8076 0.9616 0.9616 0.8462 -0.3462 0.0384 0.2308 0.1538 -0.6154 -0.3462 -0.5384 -0.5384 -0.6154 -0.5384 -0.5384 -0.5384 -0.5 -0.3846 -0.2308 -0.3462 -0.3076 0.0384 0.3076 0.6154 0.6538 0.5 0.4616 0.5 0.4616 0.6538 0.8076 1 1 1 1 0.7692 -0.1294 0.2706 0.5764 0.6 0.0352 -0.1058 -0.5764 -0.4588 -0.5294 -0.6706 -0.4824 -0.5294 -0.5764 -0.4118 -0.1294 -0.247 -0.4824 -0.4588 -0.153 0.0824 0.4588 0.7648 0.9294 1 0.8352 0.953 0.7412 0.7648 0.5764 0.5764 0.6236 0.4352 -1 -1 -0.8574 -0.9288 -0.91 -0.8912 -0.9062 -0.8836 -0.9174 -0.6398 -0.1144 0.3358 0.7074 0.9288 0.9136 0.7824 0.6698 0.5046 0.4296 0.4934 0.2834 -0.5684 -0.8348 -0.9288 -0.925 -1 -1 -1 -1 -1 -1 -1 -1 -1 -1 -0.908 -0.9376 -0.636 -0.5056 0.6148 0.8328 1 1 0.507 0.7734 0.5638 0.5254 0.3016 0.1458 0.1488 0.1968 0.1332 -0.1728 -0.3498 -0.7946 -0.908 -0.939 -0.9362 -1 -1 -1 -1 -1 -1 -1 -1 -1 -1 -0.804 -0.9668 -0.8534 0.1866 0.8232 1 0.8366 0.81 0.48 0.006 -0.262 -0.404 -0.538 -0.48 -0.34 -0.266 -0.3038 -0.5674 -0.831 -0.8838 -0.7368 -0.9268 -0.9268 -1 -1 -1 -1 -1 -1 -1 -1 -1 -1 -0.2858 0 1 1 1 -0.0286 -0.9142 -0.0286 0.0572 -0.0286 0.0858 -0.8858 -0.9714 -1 -1 -0.9714 -0.7428 -0.7142 0.2 0.2572 -0.9714 -0.9142 -0.3142 -1 -1 -1 -1 -1 -1 -1 -1 -0.397 -0.452 -0.4454 -0.4394 -0.4308 -0.443 -0.4186 -0.4262 -0.3888 -0.2678 1 1 1 1 1 1 1 1 1 1 -0.52 0.2236 0.558 0.6104 0.7946 0.7904 0.7026 0.1334 -0.5492 -0.5176 -0.2112 -0.1654 -0.2218 -0.0986 -0.0246 -0.074 -0.0212 0.1056 0.3064 0.2852 0.4578 0.676 0.6796 0.7288 0.926 0.8698 0.7922 1 0.9788 0.9366 0.8346 0.919 0.926 0.8416 0.9154 0.8838 0.683 0.6654 0.4718 0.0634 -0.8644 -0.7982 -0.759 -0.6808 -0.735 -0.524 -0.515 -0.4458 -0.1716 0.0422 0.1356 0.3464 0.5362 0.7832 0.756 0.765 1 0.7802 0.9096 0.9246 0.8314 0.9246 0.8946 0.9006 0.982 0.8524 0.8284 0.6716 0.6656 0.5572 0.479 0.3192 -0.3648 -0.2872 -0.5506 -0.6452 -0.7128 -0.6622 -0.6182 -0.2736 -0.1554 0.1892 0.3682 0.5338 0.8514 1 0.9966 0.9392 0.9494 0.6722 0.7094 0.6182 0.7602 0.902 0.946 0.9392 0.8784 0.777 0.6858 0.6722 0.527 0.581 0.4594 0.1014 0.847 -1 -1 1 -0.4 -1 -1 0.3 -1 0.3866 0.7066 0.52 0.6534 0.5466 0.1734 0.6266 1 0.6266 0.4934 0.8134 0.5734 0.5466 0.7866 0.5466 0.7066 0.5466 0.2266 0.0666 0.3066 0.04 0.3066 0.28 0.4666 0.52 0.6266 0.3866 0.4666 0.4134 0.5466 0.2 -0.36
8 -0.3216 0.186 0.1248 0.3654 0.488 0.4618 -0.1816 -0.0854 -0.2516 -0.453 -0.4354 -0.5098 -0.5318 -0.3086 -0.221 -0.2866 -0.0722 -0.0766 0.0154 0.453 0.5362 0.7592 0.9344 0.9388 0.8468 0.965 0.9562 0.9868 1 0.9168 0.9518 0.6936 -0.3468 -0.0364 0.2044 0.2116 0.4088 0.0766 -0.1606 -0.2518 -0.3868 -0.4344 -0.449 -0.5036 -0.4744 -0.3906 -0.2774 -0.303 -0.2846 -0.0364 0.0364 0.2408 0.5328 0.7262 1 0.865 0.7336 0.8504 0.8066 0.8868 0.9636 0.9052 0.7116 0.6314 -0.3876 -0.0658 0.1666 0.1434 0.221 -0.2132 -0.4342 -0.5038 -0.5504 -0.5348 -0.6512 -0.5272 -0.4922 -0.624 -0.4652 -0.5582 -0.4418 -0.376 -0.1976 0.0194 0.3372 0.5776 0.8024 0.8178 0.81 0.907 0.9108 0.8838 1 0.7714 0.6706 0.5504 -0.3802 -0.0262 0.151 0.159 0.0744 -0.3722 -0.505 -0.493 -0.4486 -0.6218 -0.7546 -0.7868 -0.8028 -0.7746 -0.6378 -0.4648 -0.513 -0.4688 -0.348 -0.0824 0.183 0.3682 0.7264 0.8994 0.9236 0.9034 0.9034 1 0.9476 0.8954 0.7102 0.6258 -0.4694 -0.0416 0.0416 0.2316 0.204 -0.3504 -0.6158 -0.6158 -0.6118 -0.9684 -0.7188 -0.7188 -0.6792 -0.7268 -0.6476 -0.5882 -0.4534 -0.4614 -0.2436 -0.101 0.3386 0.5366 0.8772 1 0.9326 0.8416 0.9248 0.9486 0.7386 0.5722 0.509 0.5128 -0.5144 0.149 0.226 0.2548 0.173 -0.476 -0.7884 -0.9086 -0.8318 -0.7884 -0.7884 -0.601 -0.5914 -0.7068 -0.649 -0.7164 -0.673 -0.7404 -0.3076 -0.1442 0.1876 0.726 0.8174 0.9326 0.8124 0.875 1 0.9376 0.7356 0.5432 0.4376 0.4038 -0.4734 0.9716 1 0.146 -0.1602 -0.4092 -0.8362 -0.459 -0.5302 -0.4234 -0.2242 -0.0106 -0.1104 -0.1104 0.1388 0.146 -0.1602 -0.2598 -0.5232 -0.331 0.0036 -0.0106 0.0604 0.2598 0.2954 0.3238 0.3666 0.0178 -0.1958 -0.146 -0.1316 0.0036 -0.4468 0.149 0.1064 0.0638 -0.0638 0.0212 -0.234 -0.3618 -0.617 -0.3192 -0.2766 -0.3618 -0.4042 -0.2766 -0.0638 -0.0638 -0.1064 0.1064 0.234 0.3618 0.617 0.7872 0.9148 0.9148 0.7872 0.9148 1 1 1 1 0.8724 0.7872 -0.2196 0.3658 0.2196 0.5122 0.6586 0.6586 0.317 0.0732 -0.122 -0.1708 -0.317 -0.6098 -0.6098 0.0244 -0.0732 -0.0732 0.0732 -0.122 0.2682 0.4634 0.6098 0.6098 0.4146 0.4634 0.8048 0.6586 0.6586 0.8048 1 1 0.9512 0.8048 -0.2708 0.0208 0.1458 0.3124 0.2708 -0.2084 -0.3542 -0.3542 -0.4584 -0.8542 -0.4166 -0.375 -0.3334 -0.4792 -0.375 -0.25 -0.1876 -0.2916 -0.1876 -0.0208 0.4792 0.6042 0.7708 1 0.9792 0.8334 0.9792 0.9584 0.7084 0.7084 0.5416 0.4792 -1 -1 -1 -1 -1 -1 -0.9168 -0.9212 -0.9212 -0.9256 -0.6368 0.2822 0.593 0.3786 0.3042 0.2736 0.4704 0.9474 0.5448 0.2254 0.0022 -0.4224 -0.7986 -0.895 -0.8994 -0.8994 -0.908 -0.9038 -0.895 -0.8294 -0.8862 -0.838 -0.8644 -1 -1 -1 -1 -1 -1 -0.9342 -0.929 -0.9078 -0.8526 -0.7828 0.214 0.4958 0.2904 0.3272 0.2758 0.3298 0.8592 0.268 -0.21 -0.3904 -0.784 -0.9092 -0.925 -0.9448 -0.9368 -0.942 -0.9408 -0.9382 -0.3812 1 1 1 -1 -1 -1 -1 -1 -1 -0.9268 -0.9134 -0.7334 -0.2134 -0.4534 -0.5026 -0.3326 -0.3576 -0.3176 -0.3076 -0.3576 -0.35 -0.4126 -0.5476 -0.6156 -0.8668 -0.8634 -0.8668 -0.9468 -0.96 -0.94 -0.92 -0.8868 -0.1768 0.9966 1 0.9066 -1 -1 -1 -1 -1 -1 -0.7428 -0.2572 0.1142 -0.3714 1 1 -0.8 -0.9714 -0.8858 -0.9714 -0.9142 -0.8858 -0.3142 -0.5428 1 0.7714 -0.8858 -0.8572 -0.9714 -1 -1 -1 1 1 1 0.2286 -0.8 0.5654 0.5818 0.5976 0.6024 0.6258 0.6178 0.592 0.5262 0.3912 0.1284 1 1 1 1 1 1 1 1 1 1 -0.4934 -0.0588 -0.7682 -0.1928 0.0178 0.5458 0.48 -0.2834 -0.5286 -0.4286 -0.4858 -0.2142 -0.2428 0.0428 -0.1 -0.0572 0.0286 0 0.4858 0.6714 0.5572 1 0.8428 0.9572 0.7858 0.7 0.3714 0.2714 0.5286 0.5142 0.0428 -0.2714 -0.4858 -0.1714 0.1286 0.6858 0.9428 0.5858 0.6858 -0.1286 -0.3948 -0.329 -0.1974 -0.329 -0.421 -0.0264 -0.0264 -0.0658 -0.0922 0.079 0.4606 0.5394 0.829 0.921 0.8948 0.671 0.8684 0.8158 0.4474 0.2894 0.7236 0.5264 0.0132 -0.3026 -0.1184 0 0.1842 0.6448 0.7764 1 0.9474 0.75 0.0052 0.202 0.0674 -0.0052 -0.2436 -0.2746 0.026 -0.0984 -0.0052 0.0778 0.316 0.6374 0.5752 0.741 1 0.969 0.917 0.8756 0.6166 0.2642 0.3472 0.4612 -0.0984 -0.057 -0.1296 -0.0466 0.0052 0.5752 0.741 0.9274 0.9274 0.7512 -0.8446 -1 1 -1 -1 -1 -1 -0.4666 1 -0.8556 -0.6222 -0.6556 -0.3888 -0.3666 -0.3888 -0.4778 -0.3444 -0.2334 -0.2 -0.0222 0.3888 0.5334 0.6778 0.4222 0.7888 0.8112 0.8556 0.9334 1 1 0.8556 0.9444 0.8222 0.9778 0.8444 0.7666 0.7888 0.8 0.6556 0.5778 0.3
8 -0.5368 -0.2516 0.1448 0.1848 0.3184 0.1982 0.1046 -0.2472 -0.3898 -0.3364 -0.3364 -0.4076 -0.4298 -0.3274 -0.2204 -0.2294 -0.2384 -0.0112 0.0734 0.372 0.7684 0.9064 0.9376 0.9956 0.9376 0.8218 1 0.9376 0.9554 0.9644 0.8218 0.6036 -0.4762 -0.2372 0.1464 0.2618 0.3856 0.1464 0.064 -0.1752 -0.2742 -0.369 -0.3114 -0.4804 -0.398 -0.3072 -0.4186 -0.2124 -0.101 -0.2372 0.2412 0.3444 0.497 0.9092 1 0.6784 0.8762 0.9052 0.732 0.8846 0.9052 0.6824 0.6908 0.699 -0.4978 -0.2402 0.1704 0.2008 0.31 -0.0174 -0.1004 -0.5022 -0.4104 -0.5022 -0.4628 -0.4498 -0.489 -0.4104 -0.5938 -0.3318 -0.2532 -0.31 0.1222 0.2052 0.214 0.786 0.8516 0.5896 0.9126 0.9868 0.5938 0.9432 1 0.6288 0.751 0.8034 -0.4704 -0.1918 0.2558 0.1872 0.1278 -0.1142 -0.1964 -0.6118 -0.5252 -0.685 -0.6986 -0.6392 -0.5526 -0.4704 -0.7306 -0.4338 -0.3882 -0.5022 -0.0274 0.0274 0.0548 0.5982 0.6438 0.7442 0.959 1 0.5936 0.9132 0.9452 0.6164 0.6804 0.7032 -0.4352 -0.1298 0.3682 0.3306 -0.159 -0.2888 -0.3306 -0.615 -0.5774 -0.6528 -0.5482 -0.6988 -0.5398 -0.498 -0.657 -0.6276 -0.4184 -0.5648 -0.364 -0.1338 -0.0168 0.3766 0.5524 0.7824 0.9832 1 0.8578 0.9246 0.7532 0.6444 0.6402 0.3934 -0.5224 -0.1898 0.3944 0.4158 -0.4712 -0.6248 -0.7014 -0.5692 -0.7314 -0.8508 -0.8082 -0.7654 -0.7612 -0.5566 -0.5394 -0.4882 -0.5522 -0.5182 -0.211 -0.275 -0.0448 0.5438 0.5138 0.7142 0.9488 1 0.9488 0.902 0.7484 0.6844 0.6034 0.4372 -0.6086 -0.0704 0.529 0.578 -0.5046 -0.688 -0.6024 -0.529 -0.7492 -0.7982 -0.682 -0.7004 -0.627 -0.6636 -0.5964 -0.6574 -0.5046 -0.4434 -0.1438 -0.0764 0.3516 0.4984 0.6574 0.841 0.9266 1 0.8532 0.5412 0.364 0.2478 0.0276 0.0582 -0.577 -0.2308 0.0384 -0.0384 0.1154 0.1538 0.0384 -0.2308 -0.3076 -0.3462 -0.4616 -0.3846 -0.5 -0.2308 -0.1538 -0.3846 0 0.0384 0.077 0.423 0.6154 0.5384 0.7692 0.923 0.6538 0.9616 0.923 0.6154 0.8846 1 0.7308 0.577 -0.6326 -0.3878 -0.0612 0.102 0.0612 0.0612 0.0204 -0.5102 -0.4286 -0.3878 -0.4694 -0.551 -0.5102 -0.5918 -0.3878 -0.347 -0.347 -0.0612 -0.0204 0.1428 0.551 0.796 0.7552 0.6326 0.796 0.6326 0.8368 1 0.796 0.7552 0.8776 0.4694 -0.5 -0.1364 0.2272 0.159 0.2046 -0.0682 -0.1364 -0.8864 -0.3864 -0.4772 -0.75 -0.4772 -0.5682 -0.4772 -0.7272 -0.3182 -0.2272 -0.409 0.0454 0.1364 0.0682 0.6818 0.7728 0.591 0.8864 1 0.6364 0.8636 0.9546 0.6818 0.7046 0.75 -1 -1 -1 -1 -1 -0.8954 -0.9144 -0.9002 -0.8812 -0.259 -0.1592 0.4252 0.8908 0.962 0.9382 0.5676 0.4394 0.468 0.6248 0.715 0.4346 -0.1022 -0.8194 -0.791 -0.867 -0.8908 -0.9192 -0.9334 -0.9192 -0.9334 -0.905 -0.905 -0.8954 -1 -1 -1 -1 -1 -0.949 -0.9454 -0.942 -0.9278 0.7026 1 0.833 0.7926 0.7228 0.647 0.2986 0.103 -0.0048 -0.1908 -0.0924 -0.192 -0.6268 -0.8768 -0.9242 -0.9384 -0.9454 -0.949 -0.9526 -0.9432 -0.9538 -0.6162 0.3046 1 -1 -1 -1 -1 -1 -0.9198 -0.9068 -0.79 -0.7968 -0.3134 -0.0468 0.0166 -0.1034 -0.1868 -0.21 -0.22 -0.3116 -0.1286 -0.2 -0.24 -0.3544 -0.6 -0.7334 -0.85 -0.8968 -0.9168 -0.9234 -0.9468 -0.9068 -0.96 -0.7768 1 1 -1 -1 -1 -1 -1 0.2 -0.8858 -0.8286 1 1 1 -0.5142 -0.6572 -0.7714 -0.9714 -0.7714 -0.8572 -0.8286 -0.7714 -0.9142 1 1 1 -0.5142 -0.8858 -1 -0.8858 -0.9714 -1 0.2 1 1 1 0.9194 0.9078 0.9046 0.9152 0.9096 0.9092 0.8992 0.8658 0.736 0.3578 1 1 1 1 1 1 1 1 1 1 -0.52 -0.2588 1 0.853 0.8104 0.9774 0.7406 0.1916 -0.2778 0.0556 0.213 -0.0278 -0.0926 -0.1666 -0.1388 -0.0092 0.0186 0.3148 0.9444 1 0.75 0.7686 0.9444 0.9538 0.537 0.4166 0.2962 0.1482 0.1852 -0.0926 -0.2962 -0.6112 -0.287 -0.426 -0.2038 0.074 0.0926 0.0834 0.2592 0.0278 -0.5232 -0.186 -0.0466 -0.2094 -0.4534 -0.628 -0.3838 -0.2674 -0.1512 0.2094 0.9302 1 0.7442 0.8256 0.8604 0.8488 0.5814 0.5116 0.407 0.1976 0.407 0.1976 -0.3256 -0.686 -0.4186 -0.279 -0.0698 0.0232 0.0698 0.1628 0.3954 0.0582 -0.4052 0.0154 0.077 0.0666 -0.3642 -0.4154 -0.2924 -0.2512 -0.1282 0.323 0.5076 0.918 0.7846 0.8872 1 0.8666 0.7538 0.7128 0.6 0.4564 0.2718 0.2102 -0.4564 -0.5384 -0.3436 -0.3538 -0.1898 0.0462 0.118 0.1282 0.3948 0.1488 1 -1 -1 1 -0.6 -1 -1 -0.6 1 -0.742 -0.729 -0.5484 -0.3162 -0.4322 -0.5226 -0.4838 -0.3162 -0.3936 -0.2258 -0.1484 0.0452 0.071 0.2774 0.213 0.342 0.613 0.7162 0.7806 0.8322 0.6646 0.7678 0.7678 0.7806 0.858 0.8968 0.8322 0.8322 1 0.7936 0.6646 -0.2
9 -0.455 -0.1044 -0.0924 -0.03 0.1068 0.3782 0.8248 0.9856 1 0.964 0.9784 0.7624 0.6566 0.3134 0.1116 0.0612 0.0708 -0.1956 -0.2364 -0.15 -0.21 -0.2316 -0.114 0.2148 0.4478 0.6158 0.5942 0.5462 0.3134 0.0252 -0.0756 0.3566 -0.4764 -0.2414 -0.133 -0.1104 -0.0306 0.2168 0.6094 0.636 0.6666 0.9284 0.9652 1 0.7158 0.4234 0.3088 0.135 -0.0102 -0.0082 -0.0962 -0.1738 -0.1698 -0.133 -0.0408 0.1022 0.178 0.3742 0.593 0.5828 0.3988 0.1226 -0.0838 0.133 -0.4032 -0.1352 -0.1936 -0.1464 -0.0158 0.2726 0.6194 0.6442 0.8154 0.8852 0.8514 1 0.9144 0.8446 0.5788 0.2792 0.1532 0.0698 -0.018 -0.027 -0.0112 0.0248 0.099 0.1644 0.3672 0.5472 0.7838 0.75 0.572 0.3536 0.2028 0.045 -0.387 -0.1224 -0.2128 -0.065 0.0386 0.4532 0.6384 0.6824 0.742 0.72 0.7266 0.6516 0.87 0.8676 1 0.8016 0.7354 0.4752 0.345 0.2988 0.3628 0.4288 0.4884 0.57 0.7288 0.8898 0.9736 0.9404 0.828 0.6494 0.4488 0.3076 -0.4108 -0.158 -0.1866 -0.0846 0.0398 0.372 0.5046 0.584 0.319 0.207 0.2232 0.215 0.1968 0.2538 0.4148 0.6188 0.6656 0.7636 0.6616 0.6044 0.5514 0.5046 0.5922 0.7228 0.8288 0.9714 1 0.9124 0.7818 0.7004 0.5638 0.4434 -0.3416 0.117 -0.0192 0.0556 0.3734 0.2644 0.194 -0.0262 -0.1556 -0.2508 -0.3212 -0.4392 -0.278 -0.244 -0.1556 -0.0942 0.1192 0.3644 0.6276 0.8138 0.8048 0.68 0.6096 0.782 0.891 1 0.848 0.6458 0.4484 0.3508 0.3508 0.3916 -0.54 0.164 -0.152 -0.436 -0.464 -0.38 -0.344 -0.256 -0.504 -0.58 -0.636 -0.448 -0.48 -0.364 -0.216 -0.252 -0.124 0.02 0.452 0.6 0.66 0.588 0.644 0.728 1 0.932 0.66 0.308 0.064 0.076 0.044 0.164 -0.0222 0.3334 0.2888 0.2888 0.5556 0.6 0.7334 0.7778 0.9112 1 0.9556 0.7778 0.2444 0.2888 -0.1112 -0.0222 -0.0222 -0.0222 -0.2 -0.0222 -0.2 -0.0222 -0.0666 0.1112 0.6 0.6444 0.3778 -0.1556 -0.3778 -0.2 0.4222 0.6 -0.5758 -0.2122 -0.2122 -0.2728 -0.091 0.3334 0.8182 1 1 0.8788 1 0.8182 0.0304 0.091 -0.091 -0.2122 -0.1516 -0.3334 -0.5152 -0.5152 -0.6364 -0.4546 0.2122 0.3334 0.697 0.697 0.8788 0.6364 0.5152 0.2728 -0.2122 0.4546 -0.5454 -0.2954 -0.2728 -0.341 -0.2954 0 0.4318 0.4772 0.5682 0.6364 0.8864 1 0.659 0.2728 0.1818 0 -0.2046 -0.159 -0.1136 -0.1818 -0.25 -0.25 -0.0682 -0.2728 0.1364 0.4772 0.7046 0.6136 0.1818 0.2272 0.0454 -0.1818 -1 -1 -1 -1 -1 -1 -0.8782 -0.859 -0.8654 -0.8782 -0.8142 0.3654 0.8718 0.8654 0.3076 0.468 0.468 0.673 0.6282 0.8334 0.2436 -0.5834 -0.8718 -0.859 -0.8782 -1 -1 -1 -1 -1 -1 -1 -1 -1 -1 -1 -1 -1 -1 -0.9584 -0.9516 -0.96 -0.9524 -0.9372 -0.1304 0.4858 0.858 0.247 0.4568 0.2834 0.2266 0.026 -0.2852 -0.6924 -0.8972 -0.9498 -0.9508 -0.9592 -1 -1 -1 -1 -1 -1 -1 -1 -1 -1 -1 -1 -1 -1 -0.8994 -0.7868 -0.9334 -0.7168 -0.5568 -0.65 -0.5658 -0.5672 -0.5386 -0.4772 -0.43 -0.383 -0.3716 -0.44 -0.6654 -0.5854 -0.8368 -0.8034 -0.9268 -1 -1 -1 -1 -1 -1 -1 -1 -1 -1 -1 -1 -1 -1 -0.3714 -0.6572 -0.9428 -0.7714 1 1 -0.9142 -0.5428 -0.4858 -0.8 -1 -0.9142 -0.8858 -0.4572 0.3428 -0.7142 -0.7714 -0.9714 -0.8 -1 -1 -1 -1 -1 -1 -1 -1 1 1 1 1 1 1 1 1 1 1 -0.0318 -0.0438 -0.0712 -0.1418 -0.2742 -0.3506 -0.363 -0.3898 -0.4514 0.0596 -0.4934 0.7294 -0.9406 -0.723 -0.1696 -0.3158 0.0276 -0.2584 -0.0614 0.1174 0.2402 0.7318 0.8548 0.5084 0.7988 0.877 0.4414 0.419 0.5308 0.7206 1 0.8436 0.6202 0.9106 0.933 0.933 0.8548 0.5642 0.6312 0.6648 0.5196 0.7206 0.676 0.7094 0.7318 0.4748 0.8324 0.8548 0.4972 0.095 -0.064 -0.12 -0.088 -0.04 -0.016 0.288 0.192 0.848 0.408 0.304 0.168 0.36 0.48 0.552 0.424 0.44 0.592 0.768 0.2 0.136 0.32 0.168 0.2 0.408 -0.048 0.264 0.288 0.536 0.568 1 0.432 -0.208 -0.3934 -0.2432 -0.4894 -0.033 0.1412 0.1592 0.2072 0.2372 0.1172 0.069 -0.1352 0.1352 0.3514 0.1952 0.057 0.3754 0.5076 0.6276 0.093 -0.087 -0.051 -0.045 -0.033 -0.2312 -0.021 -0.1772 -0.027 0.4234 1 0.8498 0.2912 -0.2972 -0.9712 1 -1 -1 -1 -1 -1 -1 -1 0.0118 0.2706 0.1058 0.2 0.4588 0.3412 0.953 1 0.3648 0.7882 0.647 0.247 0.8824 0.3412 0.4824 0.3648 0.553 0.6706 0.6 0.6942 0.8118 0.6942 0.4588 0.4588 0.4824 0.3412 0.2236 0.4118 0.5294 0.6942 0.6 0.3648
9 -0.4804 -0.1238 0.0792 0.1114 0.07 0.4096 0.445 0.7326 0.8448 0.9616 1 0.9278 0.5726 0.3236 0.2406 -0.1268 -0.0054 -0.0054 -0.3698 -0.3174 -0.2682 -0.4696 -0.1268 0.0468 0.0514 0.3358 0.7478 0.834 0.6156 0.6434 0.5664 0.4342 -0.454 -0.1892 -0.0068 -0.0412 0.0396 0.3732 0.4182 0.5302 0.6994 0.8864 1 0.7398 0.6336 0.3492 0.0336 -0.071 0.0396 -0.267 -0.3434 -0.2656 -0.5034 -0.4884 -0.4406 -0.2476 -0.083 0.0306 0.3926 0.484 0.5362 0.3882 0.3194 0.1952 -0.3828 -0.1154 0.0088 -0.0018 0.1118 0.5122 0.3882 0.4528 0.6994 0.8252 0.8252 1 0.7028 0.472 0.2954 -0.0542 -0.1766 -0.2396 -0.4406 -0.5158 -0.6294 -0.5542 -0.5034 -0.3584 -0.1364 0.0384 0.3252 0.4878 0.3742 0.1678 0.1346 0.0646 -0.3484 -0.0648 0.016 0.046 0.23 0.5738 0.4348 0.4874 0.7164 0.5944 0.5436 0.5718 0.5718 0.891 1 0.4066 0.1888 0.1418 -0.3164 -0.2846 -0.2714 -0.155 -0.3428 -0.0046 0.1154 0.0084 0.4084 0.461 0.076 0.1324 0.123 -0.1248 -0.1498 0.2384 0.3724 0.3964 0.5474 0.9904 0.8108 0.8826 0.7054 0.4276 0.2742 0.2598 -0.0658 0.4324 0.7246 0.4276 0.7604 1 0.5904 0.4276 0.497 0.4204 0.2742 0.4276 0.885 0.7532 0.7294 0.9784 0.715 0.4276 0.5736 0.279 -0.2818 0.1038 0.2364 0.2206 0.4738 0.371 0.3472 -0.0108 -0.1236 -0.1196 -0.3194 -0.2978 -0.1336 -0.1534 -0.1434 0.0504 0.1118 0.369 0.7824 0.8952 0.81 0.6518 0.8062 0.8496 0.913 1 0.9348 0.6242 0.5154 0.4698 0.4144 0.4362 -0.4558 0.3296 0.08 -0.1444 0.0462 0.0294 -0.4922 -0.697 -0.582 -0.6886 -0.6662 -0.7138 -0.3156 -0.366 -0.4446 -0.4558 -0.3576 -0.2202 0.223 0.6158 0.627 0.6606 0.6802 0.7924 1 0.986 0.3884 -0.035 -0.2678 -0.2174 -0.251 -0.0716 -0.9048 -0.0952 -0.1904 -0.1904 -0.1428 0.0952 0.381 0.4762 0.3334 0.8096 1 0.8096 0.2858 -0.1428 -0.0952 -0.7142 -0.2858 -0.3334 -0.5238 -0.4286 -0.3334 -0.5238 -0.238 -0.238 -0.0952 0.1428 0.4286 0.6666 0.4286 0.381 0.4286 0.5238 -0.5348 -0.1162 -0.0698 0.0698 0.1628 0.2558 0.3954 0.5814 0.5348 0.814 0.814 0.3954 0.1628 0.0698 -0.1162 -0.0232 -0.0698 -0.1628 -0.2094 -0.3024 -0.628 -0.2558 -0.2094 0.1162 0.1628 0.2558 0.907 1 0.6744 0.721 0.5348 0.4884 -0.322 0.1186 0.2204 0.1864 0.3898 0.7288 0.5932 0.5932 0.322 0.1526 -0.2204 -0.1186 -0.322 -0.2882 0.2204 0.0848 0.4576 0.8984 0.695 0.322 0.322 0.3898 0.356 0.1186 1 0.9322 0.6272 0.7628 0.5594 0.4576 0.1864 0.322 -1 -1 -1 -1 -1 -1 -1 -0.9042 -0.8986 -0.876 -0.4366 0.6732 0.8874 0.8422 0.8478 0.6958 0.6958 0.6732 0.662 0.6732 0.3634 -0.4986 -0.8648 -0.876 -0.8592 -1 -1 -1 -1 -1 -1 -1 -1 -1 -1 -1 -1 -1 -1 -1 -0.9616 -0.9588 -0.9482 -0.737 0.6198 0.745 0.424 0.4552 -0.17 -0.1038 -0.3372 -0.4008 -0.33 -0.5922 -0.855 -0.941 -0.9454 -0.9534 -1 -1 -1 -1 -1 -1 -1 -1 -1 -1 -1 -1 -1 -1 -1 -0.9268 -0.9 -0.7668 -0.6534 -0.41 -0.4924 -0.5468 -0.5512 -0.6146 -0.7222 -0.7716 -0.6812 -0.4022 -0.519 -0.5706 -0.74 -0.8934 -0.9068 -1 -1 -1 -1 -1 -1 -1 -1 -1 -1 -1 -1 -1 -1 -1 -0.7142 -0.8572 -0.2858 1 1 -0.6858 -0.8286 -0.8572 -0.9142 -0.9428 -0.8572 -0.7428 -0.7714 -0.3714 -0.3142 -0.6858 -0.8286 -0.2572 -1 -1 -1 -1 -1 -1 -1 -1 1 1 1 1 1 1 1 1 1 1 -0.2172 -0.2282 -0.248 -0.2612 -0.2856 -0.3218 -0.4164 -0.5198 -0.632 -0.1772 -0.48 1 -0.771 0.026 0.509 0.314 0.6852 0.3416 0.0336 0.0336 0.1276 0.7584 0.9328 0.208 0.651 0.906 0.8658 0.396 0.7316 0.5034 0.745 0.7046 0.7852 1 0.6778 0.4228 0.6242 0.4362 0.2886 0.3154 0.4094 0.5704 -0.1276 0.4094 0.1812 0.839 0.5302 0.047 -0.0738 -0.7046 -0.2418 -0.2748 -0.066 0.3406 0.1538 0.066 0.2198 0.3736 0.3846 0.3956 0.3076 0.044 0.5274 0.7362 0.5714 0.6374 1 0.2418 0.5934 0.1428 0.5604 0.2528 0.2418 0.1868 0.1428 -0.022 0.066 0.044 0.077 0.2968 0.1978 -0.2638 -0.1584 0.1402 0.5022 0.7104 0.448 0.6018 0.6742 0.3666 0.285 0.0316 0.285 0.258 0.5114 1 0.9366 0.7648 0.9458 0.3666 0.7286 0.5476 0.2036 0.0588 -0.104 -0.0498 0.0226 0.095 0.2218 0.3846 0.1584 0.4842 0.2398 -0.1132 -0.9856 1 -1 -1 -1 -1 -1 -1 -1 -0.234 -0.0638 0.2128 0.2128 0.234 0.234 0.2766 0.617 0.617 0.3404 0.5106 0.532 1 0.6596 0.4042 0.5744 0.6596 0.1276 0.149 0.383 0.6382 0.6382 0.2554 0.2766 0.2554 0.1914 0.2978 0.2978 -0.0638 0.0212 0.1276 -0.234
10 -0.3368 0.0026 0.5802 0.4706 0.2514 -0.091 -0.361 -0.3664 -0.2326 -0.4866 -0.5 -0.4332 -0.254 -0.2406 -0.1632 -0.0454 0.2352 0.377 0.5802 0.8556 0.7834 0.5562 0.4332 0.5134 0.6284 0.8396 1 0.9572 0.853 0.7032 0.7006 0.5668 -0.5012 -0.2278 -0.0024 0.4772 0.4484 0.4604 0.0048 -0.0432 -0.0432 -0.2182 -0.1894 -0.1486 -0.0864 0.0648 0.2062 0.343 0.4316 0.6402 1 0.8944 0.8298 0.729 0.578 0.614 0.7578 0.8848 0.8752 0.8538 0.705 0.6258 0.5276 0.4916 -0.552 -0.3052 -0.0948 0.2068 0.5314 0.6182 0.2274 0.1018 0.0194 -0.0148 -0.0582 0.0126 0.0674 0.1108 0.2182 0.3898 0.664 0.7486 0.9178 0.9498 0.8812 0.7302 0.7646 0.8102 0.92 0.9818 1 0.8514 0.7828 0.8058 0.7188 0.552 -0.551 -0.3298 -0.1172 0.1366 0.4946 0.5792 0.1996 0.0738 -0.0304 -0.063 -0.1172 -0.065 0.0022 0.0456 0.1258 0.3146 0.5444 0.653 0.8352 0.8612 0.8156 0.718 0.7202 0.82 0.8806 0.9544 1 0.8222 0.783 0.8416 0.7462 0.6138 -0.4104 -0.216 0.0092 0.2978 0.4146 0.4964 0.173 0.0788 0.0276 -0.0318 -0.1362 -0.134 -0.0154 0.0604 0.1198 0.261 0.4554 0.6008 0.8116 0.8894 0.9078 0.7114 0.7646 0.8772 0.912 1 0.996 0.9284 0.8178 0.779 0.783 0.7278 -0.353 -0.0532 0.1148 0.5602 0.6218 0.2578 -0.0308 -0.2858 -0.3138 -0.4482 -0.5966 -0.5014 -0.3138 -0.238 -0.1736 -0.1372 0.0364 0.224 0.4958 0.846 1 0.9496 0.6946 0.8768 0.9468 0.9944 0.8852 0.79 0.6274 0.5854 0.5826 0.4874 -0.0686 0.7554 0.4506 0.3734 -0.0858 -0.236 -0.369 -0.3176 -0.6052 -0.7424 -0.7554 -0.588 -0.3906 -0.352 -0.4078 -0.661 -0.5836 -0.4378 0.206 0.4248 0.6052 0.94 0.9098 0.9958 1 0.8154 0.6696 0.043 0.103 0.3004 0.3434 0.0858 -0.1304 0.174 0.5652 0.5218 -0.087 -0.3044 -0.4348 -0.087 0 -0.4348 -0.7392 -0.4348 -0.2174 -0.1304 -0.3044 -0.3044 0.0434 0 0.6522 0.7392 0.5218 0.6956 0.4782 0.7392 0.7826 0.8696 1 0.913 0.5652 0.826 0.7392 0.8696 -0.3334 0.2222 0.6112 0.5 -0.3334 -0.6112 -0.7778 -0.5 -0.2778 -0.4444 -0.7222 -0.4444 -0.2778 -0.4444 -0.1666 -0.1666 -0.0556 0.3334 0.4444 0.4444 0.5556 0.4444 0 0.0556 0.1666 0.2778 0.9444 1 0.6666 0.7222 0.7778 0.3334 -0.3542 -0.1458 0.0416 0.3334 0.3334 0.4166 0.1666 0.0416 0.0208 -0.1042 -0.1876 -0.1666 -0.0624 0.0624 0.0834 0.1666 0.4166 0.5416 0.75 0.8542 0.8958 0.7084 0.7708 0.8958 0.9584 1 0.9376 0.9166 0.8124 0.7084 0.75 0.7292 -1 -1 -1 -0.611 -0.7142 -0.8024 -0.839 -0.8996 -0.8996 -0.8602 -0.4528 0.544 0.7842 0.4772 0.313 0.2918 0.3162 0.2614 0.0548 -0.0364 -0.2006 -0.5076 -0.9058 -0.9392 -0.9362 -0.9484 -1 -1 -1 -1 -1 -1 -1 -1 -1 -1 -0.8628 -0.891 -0.9176 -0.8344 -0.027 -0.1058 -0.1258 -0.3492 -0.2448 0.7382 0.4426 0.5816 0.7886 0.8682 0.8206 0.4234 -0.048 -0.6202 -0.7858 -0.9002 -0.936 -0.9378 -0.9432 -1 -1 -1 -1 -1 -1 -1 -1 -1 -1 -0.9454 -0.94 -0.8868 -0.8268 1 1 1 0.4932 -0.6432 -0.5154 -0.4216 -0.48 -0.5062 -0.5032 -0.4986 -0.3894 -0.4544 -0.7172 -0.583 -0.3668 -0.62 -0.7734 -0.7068 -1 -1 -1 -1 -1 -1 -1 -1 -1 -1 -0.6286 -0.8572 -0.2 1 1 -0.3714 -0.5428 1 1 0.1142 -0.7714 -1 -1 -1 -1 -0.9428 0.1142 -0.1428 -0.4 -0.4572 -0.8 -0.8 -0.3142 -1 -1 -1 -1 -1 -1 -1 -0.0834 -0.0024 0.0688 0.1278 0.227 0.3402 0.4888 0.6724 0.8862 0.7804 0.7978 0.813 0.8034 0.8124 0.7868 0.7582 0.7218 0.7256 0.7692 0.791 -0.3866 0.6 -0.372 -0.352 -0.3694 -0.2696 -0.2512 1 -0.6866 -0.7128 -0.7754 -0.4152 -0.551 -0.4986 -0.4516 -0.436 -0.201 -0.0182 -0.0392 -0.0026 0.1906 0.457 0.4464 0.4464 0.4046 0.7442 0.8068 0.8746 0.8798 0.8904 0.9738 0.9268 0.8746 0.8016 0.9322 1 0.9216 0.906 0.739 0.4726 -0.8418 -0.7256 -0.614 -0.5488 -0.6094 -0.5348 -0.5162 -0.4418 -0.4604 -0.0744 0.1162 0.093 0.428 0.6698 0.5628 0.5256 0.693 0.7582 0.907 0.879 0.8466 0.9162 0.9396 0.9396 1 0.921 0.9302 0.7674 0.7302 0.7582 0.5674 0.3534 -0.2494 -0.1958 -0.4262 -0.4102 -0.5604 -0.6408 -0.6032 -0.4048 -0.26 0.1528 0.3458 0.3888 0.4262 0.5388 0.6246 0.6676 0.8446 0.8498 0.9302 1 0.9034 0.8176 0.8606 0.7908 0.9678 0.866 0.7748 0.7372 0.6568 0.8338 0.5924 0.3404 0.1534 -1 -1 1 -0.4 -0.8 -1 -0.1334 -1 -0.3954 -0.3334 -0.0542 -0.0232 -0.1162 -0.0232 -0.0852 -0.0542 -0.1938 0.3954 1 0.5658 0.5814 0.3644 0.2094 0.3644 0.2868 0.3644 0.5348 0.0542 -0.0542 -0.1782 -0.0852 -0.1162 0.0388 0.0698 -0.1472 0.0388 0.2558 0.1162 0.1008 -0.3644
10 -0.588 -0.2028 0.1304 0.2278 0.2132 -0.1822 -0.296 -0.3084 -0.7722 -0.4224 -0.5052 -0.4638 -0.3272 -0.2216 -0.1904 -0.2132 0.0144 0.3788 0.5962 0.5922 0.5694 0.528 0.4554 0.6232 0.7288 0.9254 1 0.9814 0.9856 0.8862 0.6978 0.7018 -0.4902 -0.2642 0.03 0.3036 0.5274 0.6892 0.3222 0.1524 0.1668 -0.0508 -0.0424 0.0342 0.1358 -0.0114 0.374 0.3264 0.488 0.8902 0.8134 0.8176 0.917 0.6602 0.7492 0.7824 0.7638 1 1 0.8072 0.8736 0.7616 0.5088 0.5502 -0.5416 -0.3192 -0.1236 0.1932 0.6742 0.8224 0.409 0.3618 0.355 -0.0786 0.0292 -0.0404 0.045 0.218 0.2292 0.4832 0.5686 0.791 1 0.9394 0.7932 0.7146 0.7326 0.7124 0.7078 0.7168 0.6292 0.7102 0.636 0.3394 0.2696 0.0472 -0.5488 -0.3162 -0.2116 0.2162 0.6348 0.779 0.4512 0.2884 0.3046 -0.0348 -0.0744 -0.2302 -0.072 0.1604 0.0954 0.414 0.4906 0.7162 1 0.9534 0.693 0.7604 0.6582 0.7094 0.828 0.8418 0.7582 0.7302 0.5186 0.3954 0.293 0.0162 -0.4082 -0.0846 0.0058 0.551 0.6588 0.8776 0.4198 0.2594 0.1778 -0.309 -0.411 -0.4402 -0.3002 -0.379 -0.2916 -0.2448 -0.2654 0.2216 0.376 0.6472 0.6502 0.5686 0.5744 0.7114 0.8688 1 0.9096 0.796 0.6706 0.3906 0.309 0.2624 -0.3632 -0.0068 0.0748 0.4884 0.6244 0.287 0.0966 0.0096 -0.5238 -0.6136 -0.5946 -0.5292 -0.5346 -0.6244 -0.6462 -0.3742 -0.3034 -0.0286 0.3632 0.8014 0.8912 0.8884 0.7768 0.8776 0.981 1 0.9266 0.5674 0.3714 0.3904 0.1946 0.0748 -0.3784 0.2432 0.0034 0.0912 0.3142 0.1082 -0.3614 -0.3818 -0.5878 -0.679 -0.5472 -0.5236 -0.4898 -0.3886 -0.3176 -0.304 -0.179 -0.1048 0.3378 0.7602 0.7602 0.8412 0.473 0.7264 0.8784 1 0.7568 0.4358 0.2534 0.223 0.0034 0.0304 -0.132 0.3208 0.0944 0.3584 0.2076 -0.0188 -0.0188 -0.0566 -0.6604 -0.2076 -0.3208 -0.3962 0.0566 -0.0188 -0.0566 0.0566 0.0566 0.283 0.5094 0.5094 0.585 0.3962 0.5472 0.5472 0.5472 0.7736 0.8114 1 0.9246 0.7736 0.6226 0.8868 -0.0612 0.3062 0.347 0.4694 0.347 -0.1836 -0.2654 -0.3062 -0.3878 -0.1836 -0.4286 -0.2244 0.1428 -0.0612 -0.0612 -0.1428 -0.0204 0.0612 0.551 0.2654 0.347 0.4694 0.5102 0.2244 0.5918 0.7552 0.8368 1 1 0.8368 0.8776 0.5918 -0.5714 -0.3142 -0.3428 0.2 0.5714 0.7714 0.4 0.2858 0.2858 -0.3142 -0.2 -0.3142 -0.2 0.0286 0.0286 0.3428 0.3714 0.4858 1 0.9142 0.4572 0.6858 0.4 0.6572 0.8286 0.6572 0.8572 0.8286 0.3714 0.4 0.2 -0.1142 -1 -1 -1 -1 -0.8892 -0.9024 -0.9424 -0.898 -0.9246 -0.9114 -0.8182 0.3702 0.4812 0.286 0.326 0.184 0.153 -0.0422 -0.2196 -0.1796 -0.3082 -0.4944 -0.734 -0.867 -0.9024 -0.9024 -1 -1 -1 -1 -1 -1 -1 -1 -1 -1 -1 -0.9396 -0.9456 -0.3926 0.7882 0.0744 -0.4096 -0.5728 0.107 0.6746 0.3466 0.1422 -0.0526 -0.0176 -0.331 -0.5136 -0.5172 -0.585 -0.735 -0.8742 -0.8282 -0.8644 -0.9274 -1 -1 -1 -1 -1 -1 -1 -1 -1 -1 -1 -0.94 -0.94 0.18 1 1 0.97 0.7666 -0.19 -0.1872 -0.3014 -0.48 -0.592 -0.7454 -0.7988 -0.747 -0.5868 -0.456 -0.4988 -0.6134 -0.4468 -0.6334 -0.7134 -1 -1 -1 -1 -1 -1 -1 -1 -1 -1 -1 -0.9142 1 1 1 -0.0858 -0.2858 1 1 -0.7142 -0.8572 -0.8 -1 -0.9428 -0.6858 -0.8858 -0.9714 -0.7428 -0.4286 -0.5142 -0.4858 0 -0.0572 -1 -1 -1 -1 -1 -1 -1 0.3572 0.4144 0.4696 0.562 0.6426 0.71 0.799 0.961 1 1 0.8352 0.8488 0.8588 0.8394 0.8342 0.8002 0.75 0.6724 0.6124 0.6734 -0.4266 0.8 -0.6286 -0.4676 -0.3018 0.1578 0.4362 1 -0.7528 -0.8092 -0.8092 -0.5662 -0.5488 -0.462 -0.3796 -0.2972 -0.2712 -0.384 -0.115 0.076 0.141 0.3362 0.4664 0.4664 0.7224 0.731 0.8352 0.8786 0.8308 0.8438 0.8872 0.7396 0.8048 0.9132 0.9784 1 0.9176 0.9176 0.6138 0.397 -0.7524 -0.7878 -0.7996 -0.4852 -0.5756 -0.6582 -0.4106 -0.4184 -0.3634 -0.4184 -0.1198 -0.0766 0.163 0.4302 0.442 0.442 0.6542 0.7328 0.831 0.776 0.607 0.666 0.7956 0.6268 0.7878 0.78 0.7918 0.8664 1 0.78 0.7288 0.3714 -0.7136 -0.6074 -0.5982 -0.3534 -0.5012 -0.3672 -0.3488 -0.2748 -0.0808 -0.0532 0.0624 0.3256 0.3026 0.6212 0.7182 0.6952 0.7968 1 0.7644 0.7136 0.746 0.7322 0.7322 0.8892 0.8198 0.7506 0.7506 0.7368 0.6304 0.552 0.4966 0.2424 0.9698 -1 -1 1 -1 -1 -1 0 -1 -0.5042 -0.372 -0.405 -0.157 -0.3554 -0.091 -0.1074 0.2066 0.2892 0.3058 0.2066 0.6034 0.752 0.4546 -0.2066 0.438 0.8182 0.471 0.1074 0.4214 0.9008 1 0.8182 0.7024 0.5702 0.471 0.6694 0.8348 0.8182 0.686 0.438 -0.124
11 -0.256 0.391 0.263 0.4948 0.7854 0.8132 0.346 0.218 0.083 -0.1418 -0.2214 -0.2734 -0.225 -0.263 -0.1004 -0.1558 0.0276 0.218 0.4014 0.5916 0.7682 1 0.8028 0.7578 0.7786 0.8236 0.8582 0.6748 0.5952 0.6608 0.443 0.2526 -0.3896 -0.0436 0.37 0.4486 0.7158 0.578 0.5584 0.2518 0.159 0.1112 0.0126 -0.1336 0.0126 0.173 0.1336 0.263 0.3136 0.4796 0.8284 0.8538 0.789 0.8846 0.851 0.73 0.834 0.8818 1 0.9296 0.7244 0.6822 0.5724 0.277 -0.5618 -0.3144 0.1262 0.2896 0.3788 0.5842 0.4258 0.0816 -0.0768 -0.0322 -0.047 -0.1534 -0.0496 0.0074 0.0966 0.1584 0.3614 0.49 0.7252 0.8762 0.906 0.7946 0.6114 0.8044 0.891 0.891 0.9678 1 0.8316 0.7648 0.7054 0.5346 -0.5692 -0.3502 0.076 0.2858 0.3342 0.44 0.2258 0.0414 -0.0968 -0.1336 -0.129 -0.0622 -0.053 0.0346 0.0484 0.0646 0.3756 0.424 0.6636 0.9586 0.8548 0.7996 0.705 0.848 0.8594 0.9678 1 0.9378 0.8778 0.818 0.7028 0.6682 -0.6144 -0.3364 0.0818 0.3552 0.4158 0.1518 -0.0234 -0.1286 -0.2172 -0.3084 -0.2828 -0.187 -0.1962 -0.1308 -0.0678 -0.0444 0.2102 0.2172 0.3972 0.8598 0.8294 0.8412 0.757 0.7804 0.8482 1 0.8972 0.8902 0.7944 0.7314 0.708 0.6262 -0.559 -0.2478 0.354 0.2892 0.4086 -0.035 -0.201 -0.4268 -0.3722 -0.4604 -0.4474 -0.3566 -0.4138 -0.4346 -0.2918 -0.2374 -0.1284 -0.0272 0.297 0.5824 0.7898 0.904 0.93 0.917 1 0.9482 0.93 0.764 0.6032 0.6006 0.5876 0.4812 -0.5568 0.0746 0.145 0.302 -0.255 -0.345 -0.3922 -0.3412 -0.8118 -0.5764 -0.5608 -0.7294 -0.7294 -0.8078 -0.5648 -0.4746 -0.455 -0.396 -0.2628 0.2314 0.7176 0.8862 0.8706 0.8746 0.9334 1 0.6196 0.2706 0.1058 0.0156 -0.1176 -0.1882 -0.1764 0.5294 0.4118 0.0588 0.1176 0.1764 0.2352 0.1764 -0.4118 -0.4118 -0.4118 -0.2942 -0.2352 -0.7058 -0.1176 -0.1176 -0.4118 -0.2942 0.353 0.4118 0.2942 0.8236 0.9412 0.8824 0.5882 0.8824 1 0.8236 0.647 0.4706 0.2942 0.0588 0.25 0.85 0.8 0.75 0.85 0.8 0.25 0.35 0.2 0.05 -0.4 0.05 0.1 -0.8 -0.2 -0.2 0.15 0.6 0.55 0.65 0.85 1 0.75 0.6 0.85 1 0.75 0.3 0.7 0.8 0.7 0.1 -0.6 -0.2444 0.2222 0.3334 0.4222 -0.0666 -0.1556 -0.4222 -0.2666 -0.4222 -0.4888 -0.3334 -0.3556 -0.3334 -0.1556 -0.1556 -0.1112 0.0444 0.3334 0.6444 0.7778 1 0.9556 0.8444 1 0.9778 0.9112 0.8666 0.8444 0.7112 0.7556 0.6666 -1 -1 -0.9394 -0.9232 -0.8788 -0.6404 -0.709 -0.7818 -0.7858 -0.8384 -0.6122 0.1676 0.8424 0.8102 0.4464 0.3576 0.3656 0.5394 0.604 0.2202 -0.0384 -0.5556 -0.899 -0.9192 -0.907 -1 -1 -1 -1 -1 -1 -1 -1 -1 -1 -0.9598 -0.956 -0.8416 -0.2104 -0.4342 -0.5242 -0.5748 -0.794 -0.7236 -0.5186 -0.11 -0.0032 0.3086 0.5906 0.807 0.9214 0.6656 0.0576 -0.599 -0.8304 -0.9298 -0.9362 -0.941 -1 -1 -1 -1 -1 -1 -1 -1 -1 -1 -0.9428 -0.9334 -0.86 0.6932 0.75 0.5866 0.4632 0.1066 -0.12 -0.6674 -0.6164 -0.4982 -0.4528 -0.465 -0.3768 -0.3934 -0.36 -0.3934 -0.5818 -0.5184 -0.5868 -0.72 -0.8468 -1 -1 -1 -1 -1 -1 -1 -1 -1 -1 -0.5142 -0.4572 1 1 -0.6 -0.5714 0.0286 -0.0858 -0.2858 0.1714 0.0858 -0.9142 -0.9142 -1 -1 -1 -0.9714 -0.2 -0.1428 -0.0572 -0.5428 -0.8286 -0.8286 -1 -1 -1 -1 -1 -1 -1 -1 0.785 0.806 0.828 0.847 0.8708 0.9058 0.9502 0.9982 1 0.8714 0.7372 0.7294 0.739 0.7558 0.7602 0.7724 0.7658 0.7738 0.8334 0.9212 -0.4666 0.3882 -0.7246 -0.5954 -0.6234 -0.527 -0.3612 0.3166 -0.886 -0.4472 -0.3756 -0.1984 -0.2068 -0.2996 -0.3882 -0.3882 -0.2448 -0.2026 -0.0886 0.1224 0.3292 0.3756 0.7552 0.8692 0.9114 0.7638 0.6624 0.6752 0.7594 0.806 0.886 0.7216 0.8482 0.9156 1 0.595 0.5992 0.713 0.4978 0.3924 -0.6952 -0.3866 -0.3568 -0.2974 -0.3308 -0.3978 -0.1748 -0.1486 -0.0446 0.249 0.2862 0.606 0.5874 0.9516 1 0.7956 0.762 0.8402 0.907 0.7546 0.777 0.6952 0.7806 0.8142 0.7324 0.751 0.7212 0.7398 0.6542 0.6394 0.461 0.2566 -0.7228 -0.4966 -0.3302 -0.261 -0.3764 -0.418 -0.2332 -0.2656 -0.3118 0.2794 0.8984 1 0.6998 0.769 0.8014 0.492 0.4642 0.4042 0.5104 0.575 0.6906 0.455 0.1964 0.0532 0.1548 0.0162 0.1316 0.5058 0.5796 0.4688 0.709 0.381 0.317 -1 -1 1 -1 -1 -1 0.2666 -1 -0.5472 -0.0754 -0.2264 -0.0754 -0.1886 -0.0188 -0.0566 -0.1886 0.0188 0.2076 0.6604 0.6226 1 0.8302 0.1698 0.132 -0.2452 0.0754 0.0754 0.1132 0.151 -0.3396 -0.0566 0.0378 0.0944 0.0188 -0.2642 -0.3774 0.0754 0.5284 0.5094 -0.3018
11 -0.3896 0.1042 0.319 0.4478 0.8252 0.7576 0.5982 0.319 0.23 0.0184 -0.0062 -0.0674 -0.1472 -0.0398 0.0122 0.0798 0.1688 0.2914 0.6226 0.8866 1 0.9478 0.7914 0.8712 0.9326 0.8742 0.9694 0.905 0.6042 0.5398 0.497 0.2516 -0.5758 -0.3468 0.0168 0.1628 0.349 0.6408 0.5242 -0.0146 0.1066 0.0594 0.082 0.0012 0.091 0.0796 0.2234 0.3378 0.4612 0.679 0.9664 0.9528 0.8564 0.8272 0.8316 0.8922 0.9888 1 0.9394 0.9686 0.8474 0.7688 0.67 0.441 -0.6738 -0.455 -0.1936 -0.0294 0.4448 0.5846 0.2604 -0.07 -0.0374 0.07 -0.1226 -0.1004 0.0212 0.1448 0.0274 0.2522 0.4144 0.536 0.9514 0.9858 0.7386 0.6352 0.7426 0.844 0.8886 0.998 1 0.846 0.8136 0.769 0.6738 0.4488 -0.5792 -0.417 -0.2114 -0.0018 0.3924 0.4774 0.1056 -0.0434 -0.0548 -0.0472 -0.1982 -0.0472 -0.066 0.0566 0.0246 0.2038 0.3132 0.5094 0.8226 0.7982 0.8094 0.6716 0.7396 0.849 0.9114 1 0.9208 0.8416 0.7906 0.7812 0.685 0.6076 -0.644 -0.431 -0.2318 0.0936 0.1592 0.3864 -0.0164 -0.3138 -0.3138 -0.2904 -0.534 -0.3748 -0.2552 -0.1148 -0.2622 0.007 0.157 0.2366 0.6652 0.7634 0.9228 0.7588 0.747 0.8454 0.9368 1 0.9392 0.8244 0.616 0.6932 0.651 0.466 -0.5284 -0.2302 -0.0056 0.25 0.3694 0.091 -0.142 -0.4204 -0.4432 -0.5056 -0.571 -0.5482 -0.3778 -0.4148 -0.3296 -0.2756 -0.142 0.017 0.3068 0.7642 0.7358 0.6676 0.696 0.6818 0.8978 1 0.6846 0.4374 0.3552 0.1676 0.1506 0.1932 -0.1724 0.8344 0.2552 0.269 0.1794 0.138 -0.1104 0.0758 -0.469 -0.7586 -0.8068 -0.2828 -0.0414 0 0.3724 -0.062 -0.2 -0.0276 0.2344 0.1862 -0.069 -0.469 0.2482 0.5932 1 0.7862 0.2138 -0.2276 -0.2482 -0.138 -0.0138 -0.0276 0.1112 0.6444 0.5556 0.6444 0.6 0.6 0.5556 0.4666 0.1112 0.1112 0.0222 -0.4222 -0.5556 -0.2 0.0222 0.0666 0.1556 0.1112 0.3778 0.6444 0.8666 0.9112 0.8222 0.9112 1 0.9556 0.8222 0.6888 0.3334 0.5112 0.4222 0.4666 -0.4118 0.1176 0.2352 0.4706 0.7648 0.7648 0.2352 0.2352 0.1176 -0.2942 -0.4706 -0.2942 -0.4118 -0.4118 -0.5882 -0.647 -0.1764 0.1176 0.2352 0.647 1 0.9412 0.2942 0.647 0.7058 0.647 0.7058 0.7648 0.5882 0.4706 0.2942 -0.0588 -0.6202 -0.367 -0.1392 0.1392 0.1898 0.2152 -0.0632 -0.5696 -0.443 -0.2912 -0.2912 -0.443 -0.3924 -0.4684 -0.3924 -0.1898 -0.0126 0.114 0.2152 0.8228 0.9494 0.8988 0.7974 0.8228 0.924 1 0.7216 0.7468 0.595 0.443 0.3924 0.4178 -1 -0.922 -0.9074 -0.8488 -0.8048 -0.8292 -0.8488 -0.8146 -0.8146 -0.8586 -0.7464 0.6342 0.6586 0.6878 0.844 0.7952 0.5024 0.244 -0.0292 -0.1512 -0.322 -0.639 -0.8732 -0.8926 -1 -1 -1 -1 -1 -1 -1 -1 -1 -1 -0.9756 -0.9736 -0.8866 -0.761 -0.6232 -0.7152 -0.7114 -0.8384 -0.8834 -0.8544 -0.5742 -0.079 0.5182 0.5852 0.8944 0.7404 0.1324 -0.2824 -0.5922 -0.8538 -0.9304 -0.964 -0.9684 -1 -1 -1 -1 -1 -1 -1 -1 -1 -1 -0.9798 -0.98 -0.82 0.74 0.77 0.8566 0.5766 0.31 0.0066 0.1332 -0.6684 -0.4284 -0.28 -0.2934 -0.3068 -0.3108 -0.254 -0.3786 -0.334 -0.8586 -0.8248 -0.9134 -0.94 -1 -1 -1 -1 -1 -1 -1 -1 -1 -1 -0.2286 -0.6 1 1 -0.1714 -0.7428 0.5142 0.9142 -0.2572 0.0858 0.6 -0.1142 -0.8572 -1 -1 -1 -0.9142 -0.9142 0.4 0.6858 -0.8 -0.7428 -0.8858 -1 -1 -1 -1 -1 -1 -1 -1 -1 0.997 1 1 1 1 1 1 1 1 1 0.8406 0.8162 0.8204 0.8042 0.8296 0.8346 0.8342 0.8472 0.877 0.75 -0.4134 0.5058 -0.8524 -0.7816 -0.6342 -0.5182 -0.4854 -0.8584 -0.7102 -0.5512 -0.523 -0.378 -0.424 -0.3462 -0.0742 -0.2474 -0.1838 -0.2332 -0.0212 0.2792 0.3392 0.7632 0.9328 0.947 0.9612 0.7102 0.795 0.9258 0.954 1 0.9434 0.894 0.8622 0.9364 0.8374 0.7386 0.7138 0.735 0.6326 0.417 -0.7404 -0.5952 -0.3726 -0.3322 -0.4132 -0.4806 -0.393 -0.2984 -0.1736 -0.0726 0.1838 0.5784 0.484 0.9292 1 0.9392 0.8178 0.6964 0.764 0.8078 0.7572 0.6594 0.7572 0.8146 0.6392 0.8246 0.7032 0.683 0.656 0.7134 0.6662 0.221 -0.6238 -0.4934 -0.2514 -0.3222 -0.3446 -0.4302 -0.229 -0.2142 -0.2774 0.1806 0.918 1 0.7504 0.7952 0.6686 0.337 0.1248 0.27 0.3482 0.445 0.8324 0.5344 0.1174 -0.0316 0.136 0.0094 0.121 0.162 0.3632 0.3446 0.6126 0.2998 -0.5014 -1 1 -1 -1 -1 -1 0.5 -1 0.5076 0.6616 0.6924 0.5384 0.6308 0.723 0.723 1 0.2308 0.5692 0.5692 0.5692 0.877 0.6616 0.477 0.4462 0.6 0.3538 0.5076 0.2616 0.323 0.723 0.5692 0.7846 0.477 0.5076 0.6924 0.3846 0.3538 0.5692 0.6308 0.477
12 -0.3384 0.1034 0.226 0.3206 0.7114 0.6372 0.6808 0.3026 0.1468 -0.0932 -0.1776 -0.0728 0.0652 0.1238 0.2414 0.3002 0.5684 0.8722 0.9132 0.6372 0.3564 0.3768 0.364 0.479 0.6246 0.8928 1 0.9694 0.8288 0.8264 0.7038 0.6832 -0.3248 0.0254 0.2142 0.2442 0.4678 0.6198 0.6982 0.6798 0.5668 0.1798 0.2512 0.1958 0.3986 0.5968 0.659 0.9308 0.7442 0.5922 0.3964 0.2788 0.2466 0.2166 0.2004 0.47 0.606 0.7972 1 0.9378 0.7834 0.7328 0.6982 0.682 -0.3612 -0.058 0.1566 0.1566 0.3232 0.649 0.8434 1 0.5934 0.6364 0.7954 0.707 0.8156 0.9444 0.4344 0.2602 0.3914 -0.058 0.0858 0.197 -0.0984 0.0556 0.1162 0.2248 0.4242 0.5 0.8612 0.841 0.5252 0.553 0.5176 0.5454 -0.3482 -0.0576 0.157 0.2304 0.343 0.767 0.8874 0.945 0.8194 1 0.9922 0.3298 0.157 0.1362 -0.1596 -0.1362 -0.1806 -0.4634 -0.2382 -0.309 -0.665 -0.5026 -0.513 -0.6414 -0.2514 -0.2906 0.0916 0.5236 0.4634 0.1308 0.1884 0.2592 -0.3032 -0.0156 0.1876 0.4246 0.6474 0.9352 0.9182 0.8928 1 0.526 0.337 0.0662 -0.23 -0.3654 -0.3342 -0.543 -0.4724 -0.4894 -0.6954 -0.5204 -0.6136 -0.732 -0.8872 -0.7546 -0.6192 -0.4246 -0.227 0.1734 0.4302 0.3174 0.182 0.213 -0.2052 0.1666 0.4584 0.8108 1 0.7692 0.7884 0.9456 0.3782 0 -0.1892 -0.5032 -0.5544 -0.5416 -0.6186 -0.718 -0.7276 -0.7692 -0.8462 -0.9294 -0.782 -0.8174 -0.75 -0.8334 -0.7532 -0.673 -0.5642 -0.5192 -0.1154 -0.0416 -0.2436 -0.1858 -0.1528 0.5462 0.3334 0.2962 1 0.6342 0.574 0.338 0.1806 -0.6806 -0.7038 -0.6852 -0.426 -0.5 -0.662 -0.5462 -0.4444 -0.588 -0.8102 -0.6388 -0.4862 -0.5046 -0.5186 -0.7962 -0.6574 -0.3056 -0.3888 -0.6574 -0.7408 -0.1388 -0.1898 -0.1666 -0.5 -0.1 -0.3 -0.2 0.15 0.25 0.1 -0.35 -0.45 -0.6 -0.5 -0.55 -0.4 -0.45 -0.55 -0.55 -0.25 0.5 1 0.9 0.4 -0.15 0.05 0.2 0.45 0.6 0.85 0.95 0.65 0.5 0.35 0.35 -0.4706 0 0 0.1764 0.353 0.353 0.4118 -0.4706 -0.4706 -0.7058 -0.5294 -0.353 -0.4118 -0.0588 -0.0588 -0.2942 0.0588 0.353 0.5882 0 -0.5882 -0.1176 -0.2352 -0.4706 0.0588 0.353 1 0.9412 0.353 0.1764 0.4118 0.4118 -0.5 -0.1842 0 -0.0526 0.1578 0.5264 0.7106 0.921 0.5 0.4736 0.6842 0.5264 0.7632 1 0.6052 0.1842 0.3684 -0.1316 -0.0264 0.1316 -0.0526 0.0264 0.1578 0.3948 0.3948 0.6316 0.921 0.9474 0.2632 0.579 0.5526 0.3684 -1 -1 -1 -1 -1 -1 -0.3074 -0.7156 -0.8394 -0.899 -0.4724 0.5826 0.922 0.9174 0.6926 0.734 0.8532 0.8762 0.7386 0.6238 0.1056 -0.4174 -0.8074 -0.9036 -0.922 -1 -1 -1 -1 -1 -1 -1 -1 -1 -1 -1 -1 -1 -1 -0.7942 -0.8824 -0.8918 -0.8788 -0.706 0.0136 0.558 0.7236 0.8624 0.645 0.4898 0.3698 0.1782 -0.2122 -0.5884 -0.7918 -0.9154 -0.92 -0.9436 -1 -1 -1 -1 -1 -1 -1 -1 -1 -1 -1 -1 -1 -1 -0.8682 -0.7948 -0.5282 -0.3682 -0.1882 -0.4682 -0.4632 -0.3614 -0.4754 -0.7092 -0.7084 -0.6832 -0.757 -0.7878 -0.837 -0.8278 -0.7068 -0.7934 -0.86 -1 -1 -1 -1 -1 -1 -1 -1 -1 -1 -1 -1 -1 -1 -0.6572 -0.6572 -0.8572 -0.3714 1 1 -0.6572 -0.7714 -0.4858 -0.5714 -0.6858 -0.6 -0.8572 -0.6 -0.9428 -0.7142 -0.7428 -0.8858 -0.7142 -1 -1 -1 -1 -1 -1 -1 -1 1 1 1 1 1 1 1 1 1 1 0.512 0.5156 0.4958 0.4738 0.4606 0.3864 0.2882 0.0854 -0.0596 -0.2432 -0.4934 0.5412 -0.7248 -0.2758 -0.1346 -0.0288 0.2404 -0.5834 -0.2738 -0.2514 -0.4302 0.0726 -0.0502 0.1956 0.1174 0.1062 0.162 0.4414 0.4748 0.4526 0.609 0.8436 0.8882 0.7318 0.4636 0.7766 0.7766 0.4078 0.743 0.2626 -0.3632 0.162 0.2178 0.3408 0.3072 0.419 0.877 1 0.8324 0.6536 -0.5048 -0.3786 -0.4368 -0.1942 -0.3884 -0.3106 -0.2234 -0.0874 -0.1456 0.3884 0.3496 0.3884 0.3592 0.6504 0.6408 0.4466 0.3884 0.6504 0.67 0.4758 0.5632 0.1844 -0.1942 -0.0874 -0.1166 -0.0388 0.4854 0.7282 1 0.6894 0.6894 0.3496 0.0102 0.1616 -0.1314 0.0404 -0.2424 -0.202 -0.4546 -0.101 0.1818 0.7878 0.7778 0.3232 0.5656 1 0.9696 0.7676 0.5758 0.7878 0.4848 0.6566 0.6566 -0.0202 -0.2424 -0.0708 0.293 0.3334 0.3636 0.4444 0.909 0.9394 0.899 0.303 -0.946 -1 1 -1 -0.8 -1 -1 -0.4 -1 -0.591 -0.3864 -0.1136 -0.2046 0.341 0.341 0.0682 0.0228 -0.1136 0.0682 -0.1364 0 -0.0454 -0.25 0.2728 0.5454 1 0.7272 0.3182 0.1136 0.2728 0.1136 0.2954 0.841 0.3864 -0.1136 0.3636 0.3182 0.2272 0.4546 -0.25 -0.5228
12 -0.481 -0.1146 0.2654 0.289 0.5102 0.5514 0.618 0.236 0.0696 -0.0324 -0.003 -0.0166 -0.3066 0.191 0.2066 -0.0206 0.3556 0.4986 0.6612 0.853 0.951 0.7414 0.7316 0.6944 0.7864 0.8922 0.9726 1 0.998 0.8432 0.7532 0.8022 -0.2958 0.077 0.4626 0.454 0.48 0.987 1 0.7422 0.4366 0.4562 0.3434 0.168 0.2394 0.5298 0.5514 0.571 0.8614 0.7184 0.4822 0.3542 0.311 0.4322 0.3412 0.3586 0.571 0.6858 0.8374 0.8764 0.8114 0.6252 0.6014 0.5948 -0.3946 -0.1022 0.186 0.178 0.3272 0.8058 0.8998 1 0.6176 0.6216 0.6872 0.728 0.6564 0.7158 0.2802 0.1166 0.1452 -0.1104 -0.139 -0.1288 -0.139 -0.1002 -0.0266 0.1002 0.1984 0.2904 0.4028 0.4274 0.2658 0.1226 0.049 0.1636 -0.4166 -0.148 0.1038 0.2906 0.5488 0.872 0.9748 0.9728 0.66 1 0.9244 0.5404 0.0284 -0.0388 -0.0158 -0.318 -0.3934 -0.381 -0.3934 -0.5634 -0.576 -0.658 -0.5614 -0.5592 -0.509 -0.469 -0.129 0.1228 0.192 0.0052 -0.127 -0.1332 -0.3296 -0.0182 0.2864 0.6228 0.75 1 0.891 0.95 0.8682 0.6386 0.4136 -0.184 -0.3954 -0.559 -0.4772 -0.584 -0.6364 -0.5432 -0.5568 -0.616 -0.734 -0.784 -0.684 -0.675 -0.6682 -0.6204 -0.6046 -0.2046 -0.0068 -0.0022 -0.0818 -0.1682 -0.19 0.2654 0.5308 0.729 1 0.9134 0.8826 0.6928 0.2906 0.1174 -0.4554 -0.5446 -0.5336 -0.5978 -0.433 -0.5614 -0.7262 -0.69 -0.7234 -0.7346 -0.6872 -0.757 -0.7738 -0.609 -0.5308 -0.4554 -0.771 -0.5224 -0.1844 0.2068 0.2682 0.1284 -0.0314 1 0.5654 0.6806 0.7016 0.7802 0.5864 0.3142 0.335 0.0158 -0.309 -0.5078 -0.3194 -0.3036 -0.0942 -0.1256 -0.1728 -0.1624 -0.6336 -0.5078 -0.4136 -0.5236 -0.5392 -0.3612 -0.2146 -0.2198 -0.7906 -0.8062 -0.2984 0.555 0.335 0.2252 -0.6744 -0.2558 -0.0698 0.2558 0.5348 0.4884 0.3024 0.0232 -0.2094 -0.2094 -0.721 -0.4418 -0.3954 -0.1628 -0.3024 -0.1162 -0.3954 0.1162 -0.0232 0.1628 0.3488 0.4418 0.4884 0.5348 0.6744 0.814 0.907 0.9534 0.907 0.9534 1 0.907 -0.6956 -0.174 0.087 0.3044 0.2608 -0.1304 0.3044 0.2608 0.174 -0.1304 -0.2174 0 0 -0.174 0.0434 0.174 0.174 0.1304 0.6522 0.826 0.8696 0.6522 0.6086 0.5652 0.6956 0.913 0.9566 0.7826 0.7392 1 0.9566 0.4348 -0.4594 -0.1082 0.2162 0.2162 0.3514 0.7568 0.8378 1 0.6756 0.4864 0.4324 0.4324 0.5406 0.6486 0.5946 0.5136 0.3784 0.054 -0.1082 -0.054 0.054 0.081 -0.1622 0.2162 0.2972 0.5406 0.3784 0.2972 -0.054 0.3244 0.1622 0.081 -1 -1 -1 -1 -1 -1 -0.917 -0.9354 -0.94 -0.9078 -0.2672 0.7004 0.871 0.7972 0.6452 0.6958 0.8342 0.6544 0.6636 0.4378 0.0276 -0.507 -0.894 -0.9032 -1 -1 -1 -1 -1 -1 -1 -1 -1 -1 -1 -1 -1 -1 -1 -0.958 -0.9558 -0.9474 -0.9138 0.0488 0.527 0.1424 0.1078 0.194 0.2654 0.3432 0.029 -0.196 -0.465 -0.6858 -0.8476 -0.9464 -0.9442 -1 -1 -1 -1 -1 -1 -1 -1 -1 -1 -1 -1 -1 -1 -1 -0.9798 -0.9468 -0.86 -0.5134 -0.18 -0.2068 -0.568 -0.5438 -0.6238 -0.64 -0.7438 -0.7238 -0.815 -0.8476 -0.8788 -0.8464 -0.88 -0.9368 -1 -1 -1 -1 -1 -1 -1 -1 -1 -1 -1 -1 -1 -1 -1 -0.1714 -0.6 -0.5428 1 1 1 -0.6 -0.6286 -0.5142 -0.8286 -0.9142 -0.9142 -0.9714 -0.8572 -0.7714 -0.6858 -0.8572 -0.8572 -1 -1 -1 -1 -1 -1 -1 -1 -1 1 1 1 1 1 1 1 1 1 1 0.6494 0.6346 0.632 0.6022 0.5916 0.5454 0.3798 0.1142 -0.1864 -0.331 -0.4934 0.9294 0.2686 0.3926 0.2012 0.6868 1 0.6084 -0.6666 -0.1666 0.2916 0.2084 0.0416 -0.0834 -0.0834 -0.0416 0.125 0.5416 0.6666 0.5834 0.7916 0.9166 0.9584 1 0.875 0.7084 0.5834 0.375 0.3334 0.1666 -0.2084 -0.4584 -0.25 -0.2084 -0.3334 -0.0834 0.0416 0.0416 0.0834 -0.4584 -0.674 -0.0434 0.1086 0.1086 0 -0.413 -0.3696 -0.0218 0.0652 0.4782 0.674 0.6304 0.6956 0.7608 1 0.8044 0.6086 0.8044 0.7174 0.5218 0.5434 0.4566 -0.413 -0.5 -0.2174 -0.2174 -0.2392 0.0434 0.0434 0.1086 0.2392 0 -0.2674 0.0694 0.1882 0.208 -0.0298 -0.2674 -0.0496 -0.0496 0.208 0.802 0.901 0.703 0.7426 1 0.9208 0.8416 0.604 0.7426 0.6238 0.505 0.5248 0.406 -0.1684 -0.2872 -0.2278 -0.1288 -0.1288 0.0298 0.2872 0.307 0.3664 0.1684 0.5324 -1 -1 1 -1 -1 -1 -0.8334 -1 0.077 0.323 0.1692 -0.0462 0.2308 0.6308 0.9692 0.6308 0.723 0.077 0.477 0.077 0.1384 -0.0462 0.5076 0.877 1 0.6616 -0.1384 0.323 0.5692 0.4462 0.477 0.1384 0.3538 0.0462 0.477 0.3538 -0.1692 0.2616 0.077 -0.323
13 -0.2116 0.2024 0.4222 0.4596 0.7216 0.5954 0.434 0.069 0.0036 -0.2234 -0.055 -0.0854 -0.1064 -0.0854 -0.1158 -0.2654 -0.172 0.0316 0.6796 0.745 0.731 0.6188 0.593 0.4246 0.4012 0.5812 0.9416 1 0.9252 0.8316 0.8316 0.5462 -0.1012 0.3426 0.5702 0.5702 0.6882 0.5084 0.5112 0.3174 0.045 0.0506 0.3512 0.191 0.2808 0.4242 0.4016 0.5224 0.6854 0.587 0.5646 0.4074 0.3988 0.2078 0.2838 0.382 0.323 0.4832 0.7612 1 0.9776 0.8062 0.559 0.604 -0.2708 0.0756 0.2586 0.222 0.4024 0.4976 0.4414 0.3122 0.144 0.1 0.2196 0.5952 0.6464 0.8366 1 0.956 0.4854 0.1708 0.0122 -0.2488 -0.4464 -0.483 -0.4318 -0.1048 0.0682 0.3902 0.5756 0.522 0.3292 0.2048 0.061 0.1976 0.0912 0.6214 0.7522 0.704 0.8554 0.6524 0.58 0.487 0.7488 0.7418 0.9552 1 0.9586 0.7728 0.766 0.797 0.2426 -0.074 -0.0568 -0.1498 -0.2426 -0.2358 -0.4698 -0.0602 0.3838 0.5904 0.3288 0.339 0.5146 0.4768 0.611 0.7452 0.3202 1 0.945 0.9686 0.3006 -0.116 -0.7486 -0.5482 0.4382 0.5914 0.8586 0.6582 -0.2024 0.5914 0.5128 -0.1552 -0.3164 -0.3398 -0.721 -0.218 -0.1316 -0.277 -0.0334 0.2298 -0.4852 -0.6896 -0.7524 -0.5246 -0.556 -0.108 0.45 0.552 0.2644 1 0.678 0.8136 -0.0542 -0.2 -0.7728 -0.2644 -0.1016 0.5118 0.295 -0.244 -0.1762 -0.1424 -0.4204 -0.2474 -0.3424 -0.5424 -0.6306 -0.4848 -0.4204 -0.461 -0.478 -0.478 -0.5424 -0.7424 -0.9254 -0.9152 -0.5186 -0.2542 0.1118 0.2406 0.099 1 0.785 0.4096 -0.1844 -0.7816 -0.5222 -0.3344 -0.1434 -0.2798 -0.1194 -0.413 -0.43 -0.1366 -0.3754 -0.4334 -0.6144 -0.5222 -0.6758 -0.4506 -0.1126 -0.4164 -0.546 -0.6518 -0.471 -0.6552 -0.7646 -0.8226 -0.5972 -0.4506 -0.1808 -0.082 -0.2592 0.1112 0.2222 0.2222 0.3704 0.2222 0.4074 0.1482 -0.2222 -0.037 -0.1112 -0.3334 0.037 0.074 -0.1852 0 0.1112 0.037 0.6296 0.7038 0.7038 0.7038 0.6666 0.6666 0.6666 0.926 0.926 1 0.8888 0.963 0.8888 0.8518 -0.1666 0.1 0.3334 0.3334 0.4 0.3666 0.4 -0.0666 -0.0666 0 -0.2 -0.1 0.1 0.0666 0 0.2334 0.2666 0.2666 0.6 0.8666 0.8 0.8 0.8 0.7666 0.5666 0.8334 0.9334 0.9666 0.8 1 0.9 0.7334 -0.0666 0.5556 0.5556 0.6444 1 0.6888 0.6 -0.0222 0.6 0.5556 0.7334 0.4222 0.4222 0.3334 0.6 0.6 -0.0222 -0.1112 -0.1556 -0.3778 -0.0666 -0.1112 -0.7334 -0.5112 -0.0222 0.4666 -0.0222 0.0222 0.1556 0.3334 0.4666 0.4222 -1 -1 -1 -1 -1 -0.882 -0.9082 -0.8952 -0.8472 -0.4848 -0.1834 0.7642 0.8778 0.7074 0.7554 0.8864 0.8254 0.834 0.8034 0.8952 0.882 0.1966 -0.7948 -0.8952 -0.917 -0.9082 -1 -1 -1 -1 -1 -1 -1 -1 -1 -1 -1 -1 -0.882 -0.9448 -0.9244 -0.896 -0.4496 0.184 0.3484 0.0006 -0.043 0.3418 0.2816 -0.0686 -0.3342 -0.3662 -0.3586 -0.365 -0.5998 -0.9114 -0.932 -0.9448 -0.841 -1 -1 -1 -1 -1 -1 -1 -1 -1 -1 -1 -1 -0.7534 -0.8734 -0.7934 -0.6034 -0.33 -0.2568 -0.3734 -0.588 -0.5414 -0.4334 -0.572 -0.8334 -0.8214 -0.8774 -0.8614 -0.8748 -0.8628 -0.9268 -0.7868 -0.9468 -0.54 -1 -1 -1 -1 -1 -1 -1 -1 -1 -1 -1 -1 -0.6286 -0.7142 -0.7428 0.4572 1 1 0.6286 -0.9142 -0.7142 -0.7714 -0.7142 -0.0858 -0.8 -1 -0.9428 -0.7714 -0.2286 -0.2286 -0.8858 -0.0572 0.5714 -1 -1 -1 -1 -1 -1 -1 0.8852 0.8766 0.858 0.853 0.8362 0.8094 0.7984 0.8216 0.8838 0.214 0.6504 0.6152 0.5586 0.567 0.5168 0.4694 0.319 0.078 -0.2314 -0.4224 -0.5466 0.8236 0.5126 0.4586 1 0.4304 0.0186 -0.2 -0.125 0.0834 0.125 0.0416 -0.1666 -0.3334 -0.2084 -0.0834 0.2084 0.4166 0.625 0.5834 0.6666 0.9166 1 0.9584 0.7084 0.4584 0.375 0 -0.0416 -0.4166 -0.5416 -0.3334 -0.125 -0.125 0.0416 0.1666 0.0416 0.1666 0.2084 0.0416 -0.3138 0 0.098 0.1764 -0.1568 -0.2746 -0.2156 -0.2746 -0.0392 0.4706 0.7254 0.647 0.745 0.8628 1 0.7648 0.6078 0.6862 0.6274 0.1764 0.098 -0.3726 -0.6078 -0.255 -0.1568 -0.255 -0.1176 0.098 0.0784 0.2352 0 -0.1176 -0.179 -0.0106 0.4106 0.2632 -0.0316 -0.2632 -0.0948 -0.1158 0.0948 0.6842 0.8106 0.7264 0.8526 1 1 0.979 0.7052 0.7474 0.7264 0.4106 0.3894 -0.4526 -0.2632 0.0316 0.0106 -0.179 0.0948 0.3052 0.4316 0.3052 0.221 -0.1158 1 -1 -1 1 -0.8 -1 -1 -0.8334 -1 -0.0656 -0.2116 -0.0802 0.124 -0.0072 0.2554 0.3138 0.416 0.124 0.3284 0.2116 0.343 0.3284 0.1678 0.2554 0.6204 0.562 0.5474 0.781 0.7226 0.7372 0.5328 0.8394 1 0.8832 0.9708 0.9124 0.781 0.8686 0.7664 0.4598 0.27
13 -0.5672 -0.2202 0.022 0.0734 0.1058 0.1516 0.224 -0.1058 -0.1898 -0.102 -0.3156 -0.348 -0.2068 -0.0486 -0.022 -0.0352 0.1954 0.3098 0.6378 0.6434 0.6758 0.5386 0.4642 0.6454 0.6472 0.7388 1 0.96 0.796 0.7922 0.7274 0.512 -0.3832 -0.0408 0.2244 0.2132 0.4308 0.415 0.4082 0.4648 0.2336 0.1542 0.068 -0.0566 -0.0226 0.2064 0.4558 0.5874 0.8866 0.7552 0.8412 0.5192 0.2064 0.186 0.1904 0.4376 0.619 0.7278 0.9614 1 0.8504 0.7688 0.635 0.703 -0.3404 -0.0284 0.097 0.2648 0.416 0.5296 0.6052 0.7164 0.4444 0.3878 0.4776 0.461 0.6832 0.7328 1 0.7684 0.5082 0.0118 -0.1654 -0.3428 -0.1726 -0.2836 -0.454 -0.1584 0.1608 0.338 0.532 0.364 0.2624 0.2742 0.182 0.3356 -0.2076 0.1448 0.2296 0.4918 0.6394 0.6858 0.8852 1 0.5792 0.6584 0.7268 0.9208 0.6804 0.6174 0.6748 0.4234 -0.1202 -0.1912 -0.358 -0.3552 -0.194 -0.4072 -0.5356 -0.3114 -0.1968 0.4398 0.6284 0.306 0.2214 0.3224 0.317 0.5574 0.0708 0.5858 0.5448 0.4366 0.5522 -0.1754 -0.112 0.041 0.8134 0.7686 1 0.403 0.2126 0.1604 0.2238 0.0634 -0.2126 -0.4962 -0.4402 -0.056 0.3022 0.194 0.0074 0.0486 0.0112 -0.5598 -0.5522 -0.4888 -0.3208 0.306 0.7164 0.9402 0.1614 0.8994 0.543 0.61 0.153 -0.2286 -0.7274 -0.6058 -0.0566 0.0986 0.304 0.1154 -0.0818 0.1446 0.1362 -0.5932 -0.2202 -0.3542 -0.2244 -0.0566 0.2746 0.2872 0.1362 0.1656 -0.002 -0.4592 -0.5974 -0.4716 -0.4758 0.0944 0.434 1 -0.1014 1 0.6474 0.1062 -0.6812 -0.6086 -0.826 -0.6038 -0.6086 -0.4058 -0.3334 -0.5218 -0.0386 -0.116 -0.1836 -0.4976 -0.3768 -0.3478 -0.5458 -0.2416 -0.0676 0.0772 -0.2512 -0.4058 -0.1256 -0.1884 -0.5266 -0.657 -0.6908 -0.3816 -0.1498 0.4542 -0.7058 0.0588 0.0588 -0.1764 -0.2942 -0.1764 -0.1764 -0.1176 -0.1764 -0.2942 -0.2942 -0.353 -0.5294 -0.5882 -0.4706 -0.1764 -0.0588 0.1764 0.4118 0.5294 0.7648 0.7058 0.7058 0.647 0.7648 0.647 0.7058 0.9412 1 0.8824 0.7648 0.7058 -0.5714 -0.3214 0.0358 0.0714 0.1786 0.1786 0.2142 -0.0358 -0.0358 -0.1072 -0.1428 -0.1428 -0.3214 0.0358 0.1072 0.0714 0.2858 0.4642 0.4642 0.8214 0.8928 0.75 0.6428 0.7142 0.6428 0.9286 1 0.8214 0.8572 0.8928 0.6072 0.6786 0 0.4286 0.4286 0.8572 0.9642 0.7858 0.8928 1 0.6786 0.8928 0.8572 0.7858 0.3928 0.3928 0.6786 0.2858 -0.1786 -0.0714 -0.1072 -0.2142 -0.3928 -0.0714 -0.25 -0.2142 0.25 -0.1428 0.1428 -0.0714 0.0714 0.3928 0.2858 0.6428 -1 -1 -1 -1 -1 -1 -0.8344 -0.8598 -0.8344 -0.8726 -0.8026 0.7324 0.9618 0.7834 0.7262 0.6496 0.6688 0.414 0.363 0.3758 0.1656 -0.3312 -1 -1 -1 -1 -1 -1 -1 -1 -1 -1 -1 -1 -1 -1 -1 -1 -1 -0.9594 -0.9536 -0.9426 -0.9442 -0.6562 0.3292 -0.0334 -0.3654 -0.303 -0.406 -0.4584 -0.679 -0.7118 -0.7466 -0.8022 -0.8918 -1 -1 -1 -1 -1 -1 -1 -1 -1 -1 -1 -1 -1 -1 -1 -1 -1 -0.9692 -0.8934 -0.76 -0.7 -0.1834 -0.053 -0.0472 -0.293 -0.392 -0.52 -0.6376 -0.7742 -0.6982 -0.8448 -0.8916 -0.9156 -1 -1 -1 -1 -1 -1 -1 -1 -1 -1 -1 -1 -1 -1 -1 -1 -1 -0.3142 -0.8858 -0.8286 -0.0572 1 1 -0.7142 -0.5142 -0.6286 -0.8858 -0.5714 -0.2572 -0.9428 -0.8572 -0.9428 -0.7142 -1 -1 -1 -1 -1 -1 -1 -1 -1 -1 -1 1 1 1 1 1 1 1 1 1 0.5848 0.835 0.8578 0.8764 0.8708 0.8428 0.7866 0.6366 0.3696 -0.0586 -0.2568 -0.5066 0.7882 -0.5632 -0.2886 0.7946 0.684 0.106 0.3 0.0052 0.1322 0.0794 0.5978 0.4814 0.4498 0.5768 0.8412 0.2486 0.365 0.3968 0.619 0.8836 0.8096 0.7038 0.6296 1 0.947 0.8202 0.4708 0.6614 0.5132 0.5344 0.3862 0.2276 0.3228 0.4074 0.1958 0.1852 0.344 0.3968 0.2486 -0.3282 -0.081 -0.197 0.1814 -0.0502 0.0424 0.166 0.058 -0.081 0.027 0.112 0.2972 0.6912 0.8302 0.7142 0.583 0.776 1 0.8688 0.6138 0.1428 -0.0348 0.0502 -0.0734 0.1814 0.3128 -0.0038 0.1274 0.251 0.1584 0.2972 0.166 -0.726 -0.5852 -0.363 0.0518 -0.0814 -0.3038 -0.437 -0.3186 -0.363 0.3334 0.437 0.2148 0.3778 0.7482 0.7334 0.6 0.7704 0.9926 1 0.5482 0.4074 0.037 -0.1556 -0.4 -0.0518 0.0444 -0.4074 -0.1852 0.326 0.6814 0.5778 0.0888 -0.9916 1 -1 -1 -1 -1 -1 -1 -1 0.5834 0.6388 0 0.8612 0.6944 0.4722 0.4722 0.8612 0.5834 0.3612 0.75 1 0.8056 0.3612 0.5556 0.3888 0.6666 0.4444 0.3056 0.4722 0.1944 -0.0556 0.5834 0.3056 0.0278 0.3056 0.3334 0.1666 0.25 0.3334 -0.3612 -0.75
14 -0.516 -0.212 0.1686 0.1976 0.1562 -0.0176 -0.0362 -0.0672 -0.154 -0.636 -0.4106 -0.4478 -0.547 -0.6546 -0.5118 -0.3422 -0.396 -0.2968 -0.0776 0.0652 0.514 0.8386 0.8552 0.6318 0.6028 0.6752 0.6526 0.6442 0.9504 1 0.8552 0.6504 -0.482 -0.2318 0.0946 0.0576 0.1622 0.1186 0.0534 -0.1012 -0.3232 -0.2492 -0.1404 -0.482 -0.3994 -0.3428 -0.5952 -0.4102 -0.3862 -0.1622 0.0968 0.3232 0.7388 0.728 0.654 0.728 0.63 0.6452 0.789 0.7824 0.9674 1 0.8064 0.802 -0.4108 -0.166 0.1136 0.246 0.3434 0.3858 0.221 -0.0512 0.0936 -0.0986 -0.131 -0.3008 -0.2134 -0.3058 -0.191 0.1786 0.2834 0.6454 0.6954 0.5032 0.3308 0.4432 0.3034 0.2884 0.3558 0.5606 0.643 0.7554 1 0.8976 0.5956 0.7428 -0.265 0.0632 0.2512 0.5624 0.641 0.5794 0.412 0.3812 0.135 0.0462 -0.0872 -0.2376 0.0462 0.2616 0.7436 1 0.918 0.853 0.4324 0.176 -0.0052 -0.1282 -0.4256 -0.1146 -0.0872 0.0872 0.4428 0.7026 0.812 0.7676 0.6308 0.6136 0.1026 0.5804 0.5758 0.7544 0.8884 0.4688 0.134 0.1562 -0.009 -0.2054 -0.3036 -0.4956 0.0804 0.884 1 0.5358 0.2858 0.3036 -0.1474 0.1608 0.1206 -0.2544 -0.3392 -0.3482 -0.2098 -0.1964 -0.0492 0.1964 0.4688 0.3258 0.134 -0.3214 0.3474 1 0.878 0.756 0.9628 0.427 0.2096 -0.3634 -0.1672 -0.358 -0.5014 -0.581 -0.1884 0.0026 0.39 0.1406 -0.1352 -0.5544 -0.4058 -0.1884 -0.0716 -0.0504 -0.1246 -0.3316 -0.1512 -0.114 -0.1352 0.0716 0.0716 -0.2466 -0.549 -0.6286 0.1272 1 0.5948 0.4234 0.1064 -0.0962 -0.0598 -0.091 -0.309 -0.2 -0.091 -0.278 0.2832 0.8338 0.8234 0.5896 -0.1532 -0.091 -0.1428 -0.0598 -0.1324 -0.2988 -0.5532 -0.2832 0.1324 0.2832 0.3766 0.6156 0.5896 0.2884 0.1012 0.174 -0.491 -0.2 0.2 0.1636 0.2 0.091 -0.1272 0.0182 -0.1272 -0.4546 -0.4182 -0.4182 -0.4546 -0.3818 -0.1636 -0.0546 -0.1636 -0.0546 0.1272 0.2364 0.709 0.8546 0.709 0.709 0.7818 0.709 0.7818 0.7818 0.891 1 1 0.6 -0.5472 -0.3208 0.0944 0.1698 0.1698 0.0944 -0.2076 -0.1698 -0.283 -0.5472 -0.3584 -0.5094 -0.5094 -0.7736 -0.3208 -0.2452 -0.283 -0.283 -0.0944 0.132 0.283 0.8114 0.7358 0.6226 0.5472 0.5094 0.6226 0.5472 0.6982 1 0.849 0.3962 0.1186 0.4576 0.4916 0.7966 0.8644 0.5932 0.2542 0.2542 0.2204 0.017 -0.017 -0.2882 0.2542 0.9662 1 0.661 0.322 0.2204 0.1864 0.3898 0.356 -0.1186 -0.7288 -0.661 -0.0848 -0.1526 0.017 0.3898 0.5932 0.3898 0.356 0.3898 -1 -1 -1 -1 -1 -0.908 -0.931 -0.8942 -0.9126 -0.8758 -0.0344 0.669 0.9586 0.7656 0.7334 0.623 0.4574 0.269 -0.0114 0.0344 0.0758 -0.2368 -0.8988 -0.8804 -0.9034 -1 -1 -1 -1 -1 -1 -1 -1 -1 -1 -1 -1 -1 -0.958 -0.958 -0.958 -0.9522 -0.9328 0.231 0.612 0.772 0.6336 0.309 -0.2192 -0.4406 -0.5526 -0.7232 -0.727 -0.7174 -0.7456 -0.9406 -0.9406 -0.9416 -1 -1 -1 -1 -1 -1 -1 -1 -1 -1 -1 -1 -1 -0.9394 -0.9468 -0.8668 -0.8934 -0.6468 -0.1734 0.0816 0.0932 0.0816 -0.005 -0.3134 -0.4934 -0.665 -0.8462 -0.7832 -0.8108 -0.6278 -0.72 -0.8134 -0.8934 -1 -1 -1 -1 -1 -1 -1 -1 -1 -1 -1 -1 -1 -0.2572 -0.9142 -1 -0.6 1 1 1 -0.8286 -0.8 -0.3142 -0.0572 -0.8858 0.6286 0.2286 -1 0.0286 0.2572 0.0858 -0.9428 -0.8572 -1 -1 -1 -1 -1 -1 -1 -1 0.8074 0.8156 0.8196 0.8302 0.8344 0.8434 0.8582 0.8856 0.9306 0.6256 1 1 1 1 1 1 1 0.9748 0.6106 0.0346 -0.4666 0.4824 0.3664 0.5828 0.5272 0.5448 0.6588 1 -0.6 -0.32 0.24 -0.32 -0.24 -0.52 -0.2 -0.28 -0.08 0.2 0.72 0.88 0.8 0.8 1 0.96 0.96 0.8 0.76 0.56 0.24 -0.04 -0.36 -0.08 -0.04 0.08 0.28 0.28 0.28 0.32 0.28 -0.28 -0.1172 0.2252 0.2612 -0.027 -0.1352 -0.3154 -0.2792 -0.2252 -0.3334 0.081 0.8378 0.982 0.6936 0.7298 1 1 0.8198 0.6576 0.6216 0.5316 0.4774 0.009 -0.3694 -0.1172 0.009 0.1712 0.2792 0.2792 0.2972 0.3694 0.5856 0.3154 -0.327 0.1154 0.2692 -0.077 -0.2692 -0.3462 -0.3076 -0.1538 -0.3076 0.1346 0.7692 0.9038 0.7692 0.7884 1 0.9424 0.9808 0.75 0.75 0.673 0.3846 0.0576 -0.2884 -0.1538 0.0576 0.1924 0.327 0.3076 0.3654 0.4038 0.3462 0.0962 1 -1 -1 1 -1 -1 -1 -0.8334 -1 -0.1316 0.1052 -0.3422 0.6316 0.4736 0.421 0.8422 1 0.6578 0.5526 0.079 0.3684 0.4474 0.9474 0.8422 0.579 0.8948 0.7368 0.3948 0.6316 0.6578 0.1052 0.3684 0.2632 0.0526 0.1316 0.3158 0.3158 0.5 0.3948 0.3684 0.1578
14 -0.533 -0.0868 0.1838 0.2394 0.4428 0.2694 -0.015 -0.2924 -0.422 -0.5654 -0.6232 -0.6024 -0.519 -0.6232 -0.4728 -0.489 -0.5422 -0.355 0.0104 0.1654 0.6184 0.755 0.7248 0.5028 0.5422 0.6208 0.6856 0.718 0.9492 1 0.9284 0.7456 -0.406 0.0148 0.2574 0.2648 0.5396 0.1486 0.0916 -0.0966 -0.0198 -0.0222 -0.042 -0.3094 -0.2722 -0.3392 -0.4134 -0.3788 -0.3614 -0.24 0.01 0.3712 0.2798 0.198 -0.005 -0.0916 0.0644 0.0718 0.4406 0.6138 1 0.901 0.7822 0.6262 -0.3166 0.0966 0.2424 0.4146 0.6742 0.412 0.3774 0.6132 0.3034 0.2264 0.441 0.314 0.2 0.2582 0.404 0.5576 0.796 0.9814 0.894 0.502 0.2874 0.2292 -0.004 0.0066 0.004 0.065 0.5258 0.706 1 0.9258 0.9152 0.6 -0.4692 -0.1786 -0.0692 0.1942 0.3482 0.2196 0.159 0.276 0.0634 0.1318 0.2312 0.1668 0.1882 0.278 0.5942 0.9142 1 0.401 0.1864 0.2526 0.0712 -0.0908 -0.198 -0.0634 0.0518 0.1258 0.3034 0.6332 0.6996 0.7912 0.6332 0.4088 -0.1784 0.2782 0.2268 0.4122 0.6776 0.2354 0.1356 -0.1298 0.1184 0.0442 0.0984 -0.2068 0.0956 0.361 1 0.8972 0.5634 0.1584 0.1242 0.204 0.321 0.2982 -0.3694 -0.2524 -0.2868 -0.2126 0.0128 0.1698 0.438 0.4722 0.2838 0.144 0.1674 1 0.8242 0.9038 0.8662 0.4518 0.5564 -0.1506 -0.0754 0.1674 -0.159 -0.339 -0.4686 0.2678 0.887 0.9624 0.4938 0.251 0.1214 0.4394 0.385 0.3934 0.2134 0.0628 0.2176 0.0754 0.0544 0.1842 0.3892 0.3096 -0.2092 -0.2762 -0.2402 0.9804 0.5392 0.4216 0.3088 0.2794 -0.103 -0.1176 -0.0784 -0.505 -0.2598 -0.2352 -0.2696 0.3186 0.7304 0.7402 0.348 -0.0196 -0.1176 0.098 -0.103 -0.1666 -0.0588 -0.098 0.0588 0.0736 -0.049 0.505 0.8334 1 0.7352 0.3236 -0.72 -0.4 -0.04 0.12 0.12 0.04 -0.2 -0.4 -0.32 -0.4 -0.68 -0.52 -0.4 -0.4 -0.44 -0.52 -0.52 -0.48 -0.08 -0.04 0.64 0.8 0.72 0.64 0.64 0.6 0.92 0.96 0.92 1 1 0.72 -0.7022 -0.3618 -0.1914 -0.1914 0.0212 -0.0638 -0.532 -0.8298 -0.7446 -0.7872 -0.7872 -0.7022 -0.617 -0.6596 -0.7022 -0.7022 -0.6596 -0.6596 -0.1914 0.0212 0.4894 0.4468 0.7446 0.7022 0.617 0.7446 0.7872 0.9148 0.8724 1 0.8724 0.617 0.3 0.65 0.5 0.825 0.975 0.6 0.425 0.275 0.575 0.525 0.525 0.25 0.675 0.8 1 0.925 0.9 0.575 0.55 0.675 0.8 0.75 0.15 0.2 0.075 0.1 0.375 0.525 0.75 0.9 0.875 0.675 -1 -1 -1 -1 -1 -1 -0.8174 -0.8572 -0.8334 -0.8096 -0.0318 0.508 0.6666 0.5396 0.5318 0.635 0.8572 0.8412 0.4762 0.4444 0.254 -0.246 -0.627 -0.6904 -0.8492 -0.865 -0.8492 -1 -1 -1 -1 -1 -1 -1 -1 -1 -1 -1 -1 -0.9252 -0.9236 -0.9078 -0.8998 -0.0342 0.1552 -0.3158 -0.3748 -0.3954 -0.125 0.2028 -0.1934 -0.5784 -0.6324 -0.6642 -0.7646 -0.879 -0.8822 -0.9094 -0.9078 -0.9188 -1 -1 -1 -1 -1 -1 -1 -1 -1 -1 -1 -1 -0.9372 -0.9482 -0.9014 -0.6814 -0.1714 -0.4552 -0.709 -0.6128 -0.6664 -0.5544 -0.505 -0.66 -0.839 -0.8472 -0.8318 -0.7154 -0.6934 -0.8034 -0.8234 -0.92 -0.9 -1 -1 -1 -1 -1 -1 -1 -1 -1 -1 -1 -1 -0.3714 -0.8858 -0.6858 1 1 0.4572 -0.8858 -0.9714 -0.8858 -0.8286 -1 0.1142 0.3142 -0.9714 -0.1142 -0.5428 -0.9428 -1 -0.9714 -0.9714 -0.5428 -1 -1 -1 -1 -1 -1 0.7684 0.7666 0.7672 0.7554 0.7322 0.7216 0.7458 0.7858 0.9068 0.6926 1 0.9786 0.9416 0.8932 0.8296 0.738 0.6446 0.4382 0.0114 -0.265 -0.52 1 0.2076 0.3366 0.7964 0.5466 -0.2316 0.0334 -0.2916 -0.0416 0 -0.125 -0.375 -0.375 -0.4166 -0.4584 -0.25 -0.1666 0.5416 0.6666 0.5 0.8334 1 0.8334 0.5834 0.3334 -0.0834 0.1666 0.25 -0.2916 -0.4584 -0.375 -0.4584 -0.4584 0.0416 -0.0416 0.125 0.2084 0.0416 -0.125 -0.6566 -0.1718 0.091 -0.2122 -0.4546 -0.4546 -0.596 -0.5556 -0.495 -0.2728 0.6768 0.697 0.6162 0.7778 1 0.9394 0.697 0.3738 0.1516 0.1718 0.3536 -0.2526 -0.4546 -0.5152 -0.6162 -0.5152 -0.091 0.091 0.091 -0.091 -0.1314 -0.2324 -0.2156 -0.0392 0.0784 -0.255 -0.2352 -0.3922 -0.3922 -0.3922 -0.451 -0.098 0.6078 0.6862 0.5686 0.7648 0.9216 1 0.6078 0.4118 0.3726 0.3334 0.5098 -0.1764 -0.5098 -0.451 -0.3922 -0.1372 -0.0588 0.1176 0.1568 0.0784 0.353 0.1176 0.5942 -1 -1 1 -0.8 -1 -1 -0.8334 -1 0.3846 0.4286 0.2308 0.5604 0.4946 0.3186 0.5824 0.6924 0.4726 0.5604 0.4286 0.2088 0.2528 0.5384 0.978 0.8682 1 0.5384 0.6264 0.5164 0.4286 0.6044 0.2748 0.5164 0.2748 0.1648 0.3626 0.2968 0.4506 0.2748 -0.055 -0.8462
15 -0.3656 0.0296 0.316 0.5526 0.903 0.9574 0.9834 0.8556 0.9314 0.9692 0.3822 -0.0888 -0.2284 -0.3586 -0.3656 -0.335 -0.3396 -0.3184 -0.342 -0.3562 -0.3538 -0.155 -0.0604 0.2402 0.9314 1 0.6498 0.4296 0.6 0.7514 0.768 0.7776 -0.3044 0.0354 0.398 0.7012 0.918 0.9156 0.9064 0.9042 0.8974 0.911 0.2452 0.0444 -0.1198 -0.1106 -0.1722 -0.2498 -0.122 -0.1698 -0.2384 -0.081 -0.049 -0.1494 0.2634 0.5348 0.9294 0.959 0.854 0.6054 0.7194 0.9156 0.9338 1 -0.3162 0.0062 0.4188 0.8486 1 0.8192 0.8316 0.9512 0.8926 0.7362 0.099 -0.1136 -0.2698 -0.3578 -0.4212 -0.514 -0.4482 -0.4872 -0.5384 -0.5018 -0.3456 -0.3724 -0.0452 0.3114 0.9242 0.939 0.5458 0.3822 0.3724 0.5702 0.6582 0.6606 -0.3068 -0.018 0.4296 0.8532 1 0.5258 0.8748 0.9784 0.4754 0.3212 -0.0108 -0.3502 -0.5042 -0.4994 -0.5114 -0.6702 -0.6678 -0.5908 -0.6944 -0.6774 -0.5524 -0.6944 -0.2394 0.0132 0.55 0.5138 0.1022 -0.0398 -0.0686 0.1046 0.3622 0.2876 -0.2312 0.1866 0.6072 0.7604 1 0.5934 0.6518 0.8636 0.4792 -0.259 -0.5154 -0.6992 -0.6602 -0.6156 -0.674 -0.7994 -0.7354 -0.6602 -0.819 -0.83 -0.7048 -0.6992 -0.61 -0.2618 0.0056 -0.0696 -0.4374 -0.4262 -0.5126 -0.2758 -0.209 0.0168 0.0146 0.7436 0.8352 1 0.7728 0.652 0.729 0.5128 0.1356 -0.3004 -0.7728 -0.663 -0.4762 -0.5422 -0.4982 -0.619 -0.8498 -0.8792 -0.8498 -0.8534 -0.6336 -0.6924 -0.6484 -0.2234 -0.0402 -0.0036 -0.315 -0.6228 -0.6336 -0.3882 -0.304 0.1282 -0.2838 0.9682 0.7294 -0.2308 -0.549 -0.4324 0.4694 0.4694 1 0.9734 0.2998 -0.1034 0.061 -0.1194 -0.2308 -0.2466 -0.358 -0.2626 -0.4112 -0.3846 -0.2148 -0.4058 -0.4006 -0.077 0.6816 0.565 0.321 -0.3368 -0.74 -0.3156 -0.1194 0.305 -0.3334 0.6112 0.6666 0.7778 0.9444 0.6666 1 0.5556 0.8888 0.6112 0.4444 0.3334 -0.0556 -0.0556 -0.1112 -0.2778 -0.2222 0.1112 -0.1112 -0.2222 -0.2222 -0.2222 -0.2778 0.1666 0.4444 0.4444 0.4444 0.3888 0.3334 0.4444 0.3334 0.2778 -0.3846 -0.077 -0.1282 0.4358 0.9488 0.9488 0.7436 0.6924 0.8974 1 0.282 -0.5384 -0.6924 -0.4358 -0.7948 -0.6924 -0.641 -0.7436 -0.6924 -0.4358 -0.3334 -0.3334 -0.5384 0.3846 0.5384 0.7436 0.6924 0.1282 0.5898 0.6924 0.7436 0.641 -0.175 0.1 0.5 0.85 1 0.5 0.925 1 0.45 0.075 -0.1 -0.7 -0.4 -0.35 -0.4 -0.5 -0.575 -0.475 -1 -0.8 -0.425 -0.35 -0.15 -0.15 0.375 0.4 -0.15 -0.25 -0.2 -0.125 -0.1 0.05 -1 -1 -1 -1 -1 -1 -0.9246 -0.9442 -0.9526 -0.9302 -0.891 0.6956 0.9442 0.7178 0.852 0.947 0.8826 0.5838 0.1284 -0.0894 -0.2906 -0.7626 -0.9358 -0.9414 -0.9554 -1 -1 -1 -1 -1 -1 -1 -1 -1 -1 -1 -1 -1 -1 -0.9514 -0.9442 -0.9416 -0.9308 -0.9218 0.584 0.77 0.5948 0.4528 0.2076 0.0592 -0.1266 -0.4682 -0.6146 -0.7026 -0.8778 -0.9354 -0.9532 -0.9568 -1 -1 -1 -1 -1 -1 -1 -1 -1 -1 -1 -1 -1 -1 -0.9058 -0.7534 -0.7 -0.54 -0.2268 -0.6986 -0.7486 -0.6772 -0.66 -0.7386 -0.7858 -0.7858 -0.8272 -0.8044 -0.7958 -0.7386 -0.7268 -0.9734 -0.7868 -1 -1 -1 -1 -1 -1 -1 -1 -1 -1 -1 -1 -1 -1 -0.4286 -0.8572 -0.9714 -0.9714 1 1 -0.9428 -1 -0.8 -0.9428 -0.9714 -0.5142 -0.9714 -0.9428 -0.7142 -0.6572 -0.8286 -0.9142 -0.5142 -1 -1 -1 -1 -1 -1 -1 -1 1 1 1 1 1 1 1 1 1 1 0.8298 0.847 0.8754 0.9404 0.9646 1 1 1 1 0.5822 -0.52 0.6942 -0.9254 -0.4214 0.3836 1 0.806 0.475 -0.1986 -0.0786 -0.0636 0.266 0.1386 0.1986 0.1012 0.1236 0.2284 0.1836 0.3484 0.3334 0.648 0.4756 0.3558 0.5956 0.8426 0.5806 0.3782 0.4008 0.0486 0.0562 0.4232 0.4232 0.2134 0.2734 0.3108 0.4232 1 0.6404 0.1386 -0.5806 -0.2106 -0.2818 -0.1514 0.276 0.1038 -0.003 0.371 0.1158 0.092 -0.009 0.092 0.1454 0.4124 0.4066 0.2404 0.7448 0.721 0.2106 0.4184 0.1988 0.2344 -0.0268 0.0268 -0.009 -0.0446 0.003 0.4956 0.8338 0.9762 1 0.4006 -0.359 -0.3952 -0.2048 -0.2926 -0.278 -0.122 -0.2926 -0.2634 -0.0926 -0.2342 -0.2878 -0.0878 -0.2146 0.1464 0.1268 -0.117 0.4586 0.5318 0.1414 0.0048 -0.0488 -0.0536 -0.3756 -0.2878 -0.3902 -0.2048 -0.1122 0.3074 0.722 1 0.4878 0.0244 -0.7708 -0.9838 1 -1 -1 -1 -1 -1 -1 -1 -0.2858 0 0.6666 0.6904 0.7858 1 0.762 0.4286 0.238 0.1904 0.4286 0.6666 0.5952 0.6904 0.4762 0.5 0.6666 0.262 0.3334 0.7858 0.881 0.4048 0.3572 0.1904 0.238 0.381 0.4762 0.5952 0.5714 0.8096 0.3334 -0.4762
15 -0.5154 -0.174 0.314 0.5392 0.8566 0.9488 0.7884 0.7508 0.8464 1 0.7542 0.1366 0.0922 -0.0888 -0.14 -0.314 -0.2082 -0.1706 -0.4062 -0.198 -0.0444 -0.0274 0.4574 0.8704 0.9966 0.7986 0.5358 0.5598 0.512 0.7064 0.6724 0.8054 -0.4376 -0.0954 0.352 0.7172 0.7828 1 0.8552 0.7664 0.7532 0.7532 0.4836 -0.1842 -0.0592 -0.2434 -0.3158 -0.3256 -0.3388 -0.5328 -0.3816 -0.2532 -0.3914 -0.079 0.1448 0.6282 0.727 0.5264 0.375 0.181 0.4474 0.5 0.4704 0.5592 -0.51 -0.0872 0.1778 0.7046 0.6712 0.7214 0.5974 1 0.886 0.2652 -0.198 -0.2752 -0.4194 -0.7214 -0.5 -0.708 -0.7684 -0.7718 -0.6946 -0.6108 -0.5838 -0.5536 -0.2316 0.3524 0.3692 0.2316 0.1946 0.1074 0.3322 0.386 0.292 0.3524 -0.4184 0.024 0.4262 1 0.9322 0.4742 0.753 0.773 0.7172 -0.243 -0.3746 -0.6374 -0.6972 -0.7212 -0.6056 -0.6374 -0.757 -0.8128 -0.7012 -0.761 -0.6454 -0.773 -0.522 -0.0598 0.1036 0.1872 0.0358 -0.231 -0.1554 -0.0996 0.1634 0.1792 -0.2948 0.0036 0.386 1 0.9964 0.379 0.9754 0.8036 -0.3824 -0.2386 -0.4982 -0.4912 -0.4422 -0.6596 -0.621 -0.6982 -0.9684 -0.8246 -0.7334 -0.6246 -0.614 -0.7192 -0.5228 -0.207 0.3192 0.179 -0.3264 -0.2526 -0.3192 0.0456 0.035 0.3192 -0.332 0.0784 0.4004 0.8792 1 0.2474 0.489 0.4728 -0.5734 -0.6298 -0.8108 -0.654 -0.6218 -0.6136 -0.5774 -0.662 -0.7344 -0.7184 -0.8752 -0.7424 -0.7546 -0.7706 -0.7868 -0.5332 -0.3038 -0.2434 -0.2716 -0.6862 -0.6258 -0.3602 -0.3118 -0.1308 0.1972 1 0.5306 0.619 0.5578 0.4694 0.7278 0.0204 0.0408 -0.4014 -0.6666 -0.6122 -0.2926 -0.483 -0.2176 -0.1972 -0.5442 -0.2518 -0.2176 -0.5646 -0.7552 -0.7892 -0.4014 -0.4694 -0.204 -0.0544 -0.4762 -0.5102 -0.6054 -0.4422 -0.5578 -0.3742 -0.0164 0.246 0.4098 0.7378 0.8688 0.9016 0.9016 0.836 0.8032 0.8688 0.836 0.541 0.377 0.1476 0.3442 0.1476 0.2132 0.246 0.2786 0.2786 0.4098 0.4098 0.5738 0.9672 0.9016 0.8688 0.4754 0.836 0.7704 0.9344 1 0.9016 -0.1904 0.2858 0.619 0.762 0.9048 0.762 1 1 0.9048 1 0.4762 0.4286 0.3334 0.3334 0.0476 -0.3334 0 0.0476 -0.0476 -0.1904 0 0.0476 0.5238 1 0.9524 0.4762 0.4762 0.619 0.5714 0.619 0.5714 0.3334 -0.4706 0.0294 0.2942 0.8236 0.8824 1 0.8236 0.7648 0.853 0.7648 0.2352 -0.147 -0.0588 -0.2058 -0.2058 -0.2058 -0.5 -0.6764 -0.2648 -0.2942 -0.2942 0 0.0882 0.7942 1 0.5 0.1764 0.4118 0.647 0.5882 0.5294 0.4412 -1 -1 -1 -1 -1 -1 -1 -1 -0.9022 -0.907 -0.1638 0.5648 0.5942 0.6674 0.6772 0.9414 0.912 0.7848 0.4426 0.1736 -0.0366 -0.33 -0.6674 -0.7556 -0.8092 -0.8534 -1 -1 -1 -1 -1 -1 -1 -1 -1 -1 -1 -1 -1 -1 -1 -0.9022 -0.9022 -0.0896 0.774 0.8168 0.668 0.5886 0.5866 0.2362 0.1772 0.002 -0.2566 -0.4542 -0.6742 -0.8066 -0.8248 -0.8492 -0.8676 -1 -1 -1 -1 -1 -1 -1 -1 -1 -1 -1 -1 -1 -1 -1 -0.94 -0.9534 -0.7568 -0.6346 -0.6382 -0.7582 -0.8146 -0.702 -0.771 -0.811 -0.8728 -0.8874 -0.8874 -0.8868 -0.9068 -0.8434 -0.83 -0.8 -1 -1 -1 -1 -1 -1 -1 -1 -1 -1 -1 -1 -1 -1 -1 -0.7714 0.8286 1 1 -0.9714 -0.7714 -0.9142 -0.8572 -0.7714 -0.8 -0.9142 -0.9142 -0.3428 -0.9142 -0.8286 -0.8572 -0.9428 -0.7428 -1 -1 -1 -1 -1 -1 -1 1 1 1 1 1 1 1 1 1 1 0.6728 0.661 0.6588 0.6856 0.6674 0.6238 0.6074 0.6062 0.5682 0.2784 -0.4 0.3176 0.1508 0.501 0.6538 0.9064 0.9348 0.2166 0.2972 0.5676 0.7298 0.7298 0.7838 0.6756 0.5136 0.4054 0.2432 0.081 0.1352 0.3514 0.5676 0.5136 0.5136 0.7298 0.6756 0.2432 0.3514 0.3514 0.1352 0.1892 -0.4054 -0.027 -0.1352 0.081 -0.1892 0.5136 0.7838 1 0.5676 -0.081 -0.0588 0.153 1 0.9294 0.9764 1 0.247 0.153 0.0588 0.0118 0.2 0.5294 0.953 0.7176 0.7412 0.8588 0.7882 0.0118 0.4588 0.3412 0.1294 0.0588 -0.247 -0.153 -0.3648 -0.247 -0.153 0.2236 0.4118 0.5294 0.0588 -0.4118 0.0666 0.5334 0.6222 0.8888 0.8222 0.8222 0.3556 0.2888 0.0222 0.2 0.3778 0.7112 1 0.8222 0.8888 0.9778 0.9556 0.8666 0.8444 0.6 0.4222 0.3112 -0.2666 -0.3556 -0.6222 -0.1112 0.2 0.6 0.6666 0.7112 0.3556 -0.2222 0.8738 -1 -1 1 -1 -1 -1 -0.8334 -1 -0.0962 0.1154 0.0962 0.2308 0.25 0.6924 0.2692 0.2884 0.2308 0.0384 0.1538 0.2884 0.327 0.173 0.2116 0.1346 0.3654 0.3462 0.3462 0.923 1 0.173 0.0192 0.1154 0.0962 0 -0.2308 -0.173 0.2116 0.1924 0.4038 0.1346
16 -0.3098 0.2158 0.3686 0.4566 -0.0484 -0.4362 -0.812 -0.5712 -0.4538 -0.8532 -0.718 -0.5302 -0.6916 -0.6828 -0.489 -0.5124 -0.5124 -0.4186 -0.2864 0.0308 0.3274 0.4684 0.8268 0.9706 0.906 0.721 0.8032 0.9412 1 0.6798 0.6212 0.3216 -0.3532 0.009 0.3428 0.3842 -0.3144 -0.4878 -0.6456 -0.5188 -0.612 -0.8422 -0.718 -0.6456 -0.5782 -0.6792 -0.6274 -0.6404 -0.661 -0.5886 -0.3196 -0.1514 0.1488 0.4204 0.6378 1 0.9068 0.6222 0.824 0.793 0.7258 0.5292 0.4928 0.3144 -0.1896 0.1836 0.6034 0.6094 -0.1428 -0.382 -0.6268 -0.5102 -0.6268 -0.8046 -0.8542 -0.5976 -0.5422 -0.726 -0.6764 -0.6298 -0.6356 -0.5686 -0.4228 -0.1604 -0.0728 0.2654 0.7464 0.8134 0.9738 0.8338 0.8804 1 0.9068 0.726 0.5714 0.5102 -0.2898 0.137 0.539 0.57 -0.2742 -0.4954 -0.7384 -0.6854 -0.7538 -0.8412 -0.866 -0.7352 -0.62 -0.7664 -0.7384 -0.8162 -0.8194 -0.81 -0.5452 -0.3302 -0.1152 0.271 0.5482 0.866 0.9128 1 0.9408 0.9284 0.8038 0.6106 0.5576 0.377 -0.3146 0.1254 0.3786 0.4654 -0.1764 -0.4962 -0.6086 -0.5498 -0.8542 -0.8952 -0.6906 -0.5448 -0.693 -0.7852 -0.7136 -0.665 -0.6266 -0.693 -0.6394 -0.33 -0.0256 0.1382 0.5346 0.803 1 0.8516 0.7468 0.7596 0.6318 0.4118 0.3478 0.1816 -0.1894 0.4626 0.4302 0.674 0.3098 -0.3656 -0.4302 -0.3686 -0.7798 -0.8062 -0.7914 -0.7328 -0.63 -0.6976 -0.6212 -0.6328 -0.6418 -0.4948 -0.4832 -0.2306 0.066 0.3538 0.6534 0.953 0.9736 0.9706 1 0.9854 0.6476 0.4948 0.3656 0.2688 -0.277 0.7524 0.666 0.5088 0.3242 -0.171 -0.3634 -0.3438 -0.615 -0.9018 -0.7878 -0.5166 -0.5364 -0.6502 -0.6386 -0.7014 -0.7328 -0.4578 -0.2102 0.0138 0.2652 0.2888 0.2298 0.3596 0.5678 1 0.7878 0.112 -0.1788 -0.0884 -0.0216 -0.1906 0.1428 0.7142 0.6572 0.4858 -0.0858 -0.1428 -0.2 -0.2572 -0.2 -0.6572 -0.5428 -0.1428 -0.3714 -0.4858 0.0286 0.0286 -0.2572 -0.3142 0.0286 0.0286 0.2 0.1428 0.4286 1 0.8858 0.0858 0.3142 0.6 0.7714 0.7142 0.4286 0.4858 0 0.4546 0.3182 0.5454 0.1818 -0.2728 -0.5 -0.409 -0.3182 -0.409 -0.2728 -0.3182 -0.6364 -0.4546 -0.3636 -0.3182 -0.6364 -0.4546 -0.1364 -0.1818 0.3636 0.3182 0.6818 0.7728 1 0.5 0.5 1 1 0.7272 0.591 0 -0.0666 0.2762 0.5048 0.5238 0.0476 -0.1428 -0.4096 -0.4096 -0.3904 -0.6762 -0.638 -0.4286 -0.2572 -0.4286 -0.4858 -0.4476 -0.3524 -0.2572 -0.1238 0.0858 0.2572 0.4858 0.7524 1 0.9048 0.7142 0.8286 0.7904 0.7904 0.619 0.6 0.4096 -1 -1 -0.9002 -0.9194 -0.6776 1 0.0172 -0.7198 -0.8234 -0.8694 -0.8426 0.5586 0.95 0.7312 0.7774 0.6008 0.5892 0.6622 0.6738 0.6546 0.6468 -0.1632 -0.8618 -0.9118 -0.9194 -0.9232 -1 -1 -1 -1 -1 -1 -1 -1 -1 -0.9104 -0.9122 -0.3766 1 0.3538 -0.2152 -0.259 -0.5452 -0.7576 0.1818 0.9562 0.5734 0.2976 0.122 0.136 0.317 0.2906 0.2538 -0.0166 -0.4926 -0.8736 -0.8982 -0.9104 -0.9192 -1 -1 -1 -1 -1 -1 -1 -1 -1 -0.8998 -0.94 -0.87 -0.6734 0.0166 0.2432 0.4232 0.5132 -0.04 -0.5546 -0.2638 -0.291 -0.5018 -0.5884 -0.5318 -0.3918 -0.415 -0.6734 -0.8518 -0.76 -0.6668 -0.75 -0.8834 -0.8668 -1 -1 -1 -1 -1 -1 -1 -1 -1 -0.3714 0.1714 1 1 -0.4 -0.3714 -0.3142 0.2286 0.2 0.9142 -0.8572 -0.8572 -0.9714 -0.9714 -1 -1 -0.9714 -0.7142 -0.4 0 -0.1428 -0.9714 -0.9142 -0.7142 -1 -1 -1 -1 -1 -1 -1 -0.3488 -0.3518 -0.347 -0.3304 -0.3034 -0.2862 -0.2652 -0.2746 -0.272 -0.2038 0.9928 1 1 1 1 1 1 1 1 1 -0.6 0.4 -0.7788 -0.5242 0.1202 0.259 0.561 -0.2416 0.306 -0.0508 -0.0442 -0.0442 -0.1424 -0.054 0.2046 0.365 0.7708 0.9968 1 0.7938 0.8266 0.9148 0.6432 0.4894 0.7316 0.7906 0.712 0.5974 0.8298 0.8724 0.725 0.5842 0.581 0.5352 0.4828 0.4992 0.4174 0.3028 0.162 -0.0638 -0.4314 -0.3834 -0.3322 -0.0638 -0.0894 -0.1406 -0.2588 0.016 0.0608 0.4504 0.623 0.754 0.5496 1 0.8434 0.5208 0.5654 0.6646 0.7252 0.5878 0.722 0.853 0.7732 0.7668 0.5878 0.4536 0.3578 0.4824 0.492 0.492 0.0926 -0.131 -0.4526 -0.2154 -0.2044 -0.0292 -0.084 -0.2154 -0.0912 -0.1132 -0.051 0.0182 0.427 0.7262 0.7664 0.7408 1 0.5328 0.5438 0.4344 0.3832 0.7446 0.6898 0.7628 0.6824 0.6314 0.4234 0.3686 0.4452 0.5072 0.4964 0.4198 0.2408 0.051 1 -1 -1 1 -1 -1 -1 0.3 -1 0.1326 0.3494 0.3254 0.3734 0.4216 0.3254 0.6386 0.5904 0.5662 0.4216 0.4458 0.6386 0.8796 0.8072 0.4698 0.3254 1 0.4216 0.4216 0.4216 0.3254 0.3734 0.3494 -0.012 0.2772 0.3494 0.494 0.6386 0.494 0.1808 0.3734 -0.3976
16 -0.3762 0.0632 0.2266 0.3142 -0.206 -0.4752 -0.7284 -0.5858 -0.6156 -0.7032 -0.7538 -0.6892 -0.5628 -0.6432 -0.687 -0.6708 -0.5466 -0.5258 -0.3994 -0.222 0.0264 0.2636 0.6088 0.8642 0.9218 0.8274 0.825 0.9494 1 0.9218 0.6456 0.6294 -0.4864 -0.2102 0.1614 0.1478 -0.2666 -0.539 -0.825 -0.6576 -0.8308 -0.7724 -0.7802 -0.7102 -0.609 -0.6264 -0.533 -0.5486 -0.6148 -0.5408 -0.5194 -0.2802 0.0466 0.1732 0.4864 0.9124 1 0.786 0.8288 0.9378 0.9534 0.8618 0.786 0.6478 -0.448 -0.1732 0.167 0.114 -0.1324 -0.501 -0.6946 -0.6802 -0.8126 -0.8066 -0.672 -0.725 -0.7556 -0.7964 -0.6008 -0.7006 -0.6354 -0.5702 -0.3728 -0.3116 0.0428 0.3096 0.499 0.835 0.9186 1 0.9084 0.9186 0.9756 0.7678 0.6578 0.5886 -0.4208 -0.117 0.165 0.1366 -0.165 -0.5234 -0.67 -0.6416 -0.906 -0.965 -0.858 -0.7902 -0.7464 -0.6984 -0.705 -0.7136 -0.7092 -0.7158 -0.5148 -0.318 0.047 0.1454 0.399 0.9738 1 0.8928 0.8316 0.8776 0.812 0.6328 0.541 0.4274 -0.3796 -0.0136 0.2364 0.2478 -0.2228 -0.4522 -0.8364 -0.7204 -0.7614 -0.7954 -0.8614 -0.7682 -0.659 -0.7704 -0.6546 -0.6296 -0.6478 -0.6818 -0.5478 -0.3932 -0.1204 0.2046 0.4068 0.666 1 0.8478 0.866 0.7272 0.6068 0.4954 0.3364 0.2728 -0.3044 0.197 0.3248 0.404 -0.312 -0.468 -0.8976 -0.78 -0.821 -0.8184 -0.8798 -0.7008 -0.6548 -0.8338 -0.5448 -0.5934 -0.693 -0.6292 -0.6854 -0.6112 -0.4092 0.0538 0.4424 0.9002 0.9104 0.8414 1 0.8618 0.5856 0.3504 0.1586 0.1228 -0.3416 0.6932 0.4888 0.497 -0.0594 -0.7138 -0.7342 -0.7832 -0.7586 -0.771 -0.6688 -0.6114 -0.4478 -0.5378 -0.2148 -0.3742 -0.6196 -0.5502 -0.2966 0.0184 0.501 0.5296 0.4314 0.6728 0.6768 0.8896 1 0.7956 0.2066 -0.1534 -0.1206 -0.1084 0.4042 0.7446 0.617 0.6596 0.2766 -0.0638 0.234 0.2766 0.2766 0.0212 0.149 0.3192 0.2766 0.1064 0.234 0.3618 0.3618 0.2766 0.3618 0.4894 0.4042 0.4042 0.7022 0.4894 0.7872 0.6596 0.6596 0.8724 1 0.9148 0.7022 0.7022 0.0204 0.3878 0.1836 0.4694 0.102 -0.3062 -0.3062 -0.4286 -0.2244 -0.2244 -0.1836 -0.3878 -0.2244 -0.347 -0.102 -0.2654 -0.2654 -0.3062 -0.2654 -0.102 0.0612 0.102 0.347 0.8776 1 0.6734 0.551 0.796 0.5918 0.796 0.551 0.551 -0.3034 0.0786 0.2584 0.2584 -0.1686 -0.3258 -0.618 -0.573 -0.8876 -0.7978 -0.7752 -0.4832 -0.3708 -0.6404 -0.4606 -0.5056 -0.573 -0.528 -0.4158 -0.4606 -0.4158 0.3034 0.4832 0.6854 0.573 0.5956 1 0.9102 0.3708 0.3034 0.3034 0.3034 -1 -1 -0.887 -0.887 -0.2526 1 -0.6182 -0.8334 -0.8764 -0.844 -0.801 0.6182 0.9462 0.7634 0.613 0.4892 0.4354 0.4946 0.5484 0.4784 0.2474 -0.3924 -0.8334 -0.8656 -0.8978 -0.9032 -1 -1 -1 -1 -1 -1 -1 -1 -1 -0.9378 -0.9392 -0.4434 -0.0984 -0.5136 -0.5466 -0.6934 -0.8004 -0.8414 -0.1712 0.819 0.6972 0.3126 0.22 -0.1408 -0.2532 -0.3232 -0.4264 -0.573 -0.778 -0.8968 -0.9128 -0.889 -0.844 -1 -1 -1 -1 -1 -1 -1 -1 -1 -0.93 -0.9168 -0.56 -0.6268 0.0366 0.49 0.4932 0.1166 -0.0768 -0.4558 -0.0358 -0.1058 -0.1772 -0.2858 -0.22 -0.2472 -0.209 -0.313 -0.5868 -0.7174 -0.68 -0.6 -0.75 -0.73 -1 -1 -1 -1 -1 -1 -1 -1 -1 -0.9428 1 1 0.9428 -0.2 -0.4572 -0.6286 -0.4858 -0.2572 1 -0.7142 -0.9714 -1 -0.9428 -1 -1 -1 -0.8858 -0.7428 -0.5714 -0.8286 -0.8572 -0.7428 -0.1142 -1 -1 -1 -1 -1 -1 -1 -0.2406 -0.2366 -0.2172 -0.2238 -0.1846 -0.1638 -0.1944 -0.1884 -0.188 -0.2606 1 1 1 1 1 1 1 1 1 1 -0.5466 0.7176 -0.8678 -0.7396 -0.388 -0.2598 0.0284 -0.7916 0.0232 -0.091 -0.1302 -0.016 -0.0802 0.0696 0.2656 0.4296 0.7682 1 0.9894 0.8324 0.9038 0.968 0.8004 0.5828 0.8574 0.8646 0.5188 0.4688 0.7006 0.8824 0.5972 0.565 0.4224 0.3654 0.3512 0.4866 0.4402 0.4118 0.2014 -0.0338 -0.5422 -0.5284 -0.3116 -0.253 -0.1944 -0.284 -0.2048 -0.3322 -0.136 0.0706 0.4182 0.9104 0.7624 1 0.9656 0.6524 0.6248 0.7142 0.728 0.5146 0.766 0.9174 0.8416 0.6696 0.494 0.2392 0.2806 0.37 0.2496 0.2634 0.16 -0.0636 -0.4824 -0.2464 -0.2796 -0.0394 -0.1428 -0.263 -0.2422 -0.0476 -0.1346 0.0974 0.2878 0.3872 0.913 0.677 1 0.8054 0.5362 0.4742 0.7142 0.677 0.7516 0.8468 0.7722 0.5734 0.4866 0.561 0.4906 0.5032 0.296 0.3664 0.3416 0.0186 0.261 -1 -1 1 -1 -1 -1 0.4 -1 -0.1958 0.0516 -0.3196 0.0722 0.0928 0.2578 -0.0104 0.0104 0.0722 0.4226 0.4846 0.2164 0.567 0.567 0.1752 -0.0104 0.732 1 0.8762 0.732 0.6288 0.567 0.402 0.1752 0.0722 0.2578 0.402 0.3608 0.2372 -0.0928 0.0928 -0.3608
17 -0.3176 0.0996 0.3048 0.3744 -0.3492 -0.6208 -0.6998 -0.643 -0.7884 -0.763 -0.6936 -0.5608 -0.4724 -0.3744 -0.2828 -0.226 -0.0868 0.1058 0.447 0.823 0.8452 0.8578 0.6966 0.8958 1 0.9842 0.8704 0.9304 0.8768 0.8642 0.9526 0.8672 -0.3678 -0.0382 0.4088 0.4332 -0.387 -0.6376 -0.564 -0.6076 -0.6158 -0.5694 -0.5614 -0.4524 -0.3216 -0.2616 -0.3052 -0.1008 0.0762 0.278 0.575 0.9346 1 0.7412 0.891 0.9946 0.6948 0.594 0.4714 0.496 0.5178 0.7276 0.7466 0.7874 -0.409 -0.0736 0.538 0.52 -0.342 -0.507 -0.5278 -0.538 -0.5252 -0.489 -0.3238 -0.329 -0.2206 -0.0504 0.0658 0.2774 0.4812 0.76 0.7806 0.8812 0.9484 1 0.5896 0.4322 0.2878 0.2232 0.1794 0.298 0.4838 0.5664 0.68 0.7238 -0.3702 0.0204 0.7288 0.6794 0.105 -0.2158 -0.2886 -0.2508 -0.2712 -0.1546 -0.0408 0.0758 0.4082 0.484 0.4928 0.4898 0.5744 0.3674 0.653 0.7406 1 0.8688 0.516 0.1896 0.1662 0.2508 0.172 0.3586 0.4286 0.7142 0.7842 0.8542 -0.2852 0.1856 1 0.9794 0.4674 0.1718 0.1444 0.0482 0.3128 0.5086 0.6494 0.4914 0.3162 0.1478 0.0482 0.0894 -0.0996 0.0688 0.165 0.4674 0.7594 0.8488 0.3712 0.11 0.1202 0.0274 -0.0274 0.1616 0.5052 0.5292 0.6702 0.653 -0.3202 0.2086 0.8956 1 0.5864 0.446 0.1618 0.6402 0.6834 0.4352 0.1116 -0.2122 -0.4676 -0.4352 -0.4136 -0.5252 -0.59 -0.4064 -0.3598 -0.1906 -0.0288 0.2338 0.2662 -0.1402 -0.2698 -0.3022 -0.169 -0.0072 0.1224 0.2518 0.3058 0.223 -0.238 0.6508 0.5794 1 0.7342 0.3612 0.4762 0.627 0.6548 0.5396 -0.115 -0.4604 -0.4842 -0.512 -0.4604 -0.5874 -0.4564 -0.508 -0.619 -0.5238 -0.2818 -0.115 0.0436 0.1032 -0.0952 -0.1786 -0.254 -0.0436 -0.008 0.2738 0.369 0.1388 -0.1666 0.1666 0.3334 0.2916 -0.25 -0.5 -0.4584 -0.4584 -0.4584 -0.4584 -0.375 -0.5834 -0.4584 -0.2916 -0.25 -0.2916 -0.0834 -0.0416 0.4166 0.6666 0.75 0.625 0.5834 0.5834 0.5834 0.9584 1 0.8334 0.7916 0.8334 0.7916 0.6666 -0.074 0.3334 0.4444 0.4074 0.037 -0.3334 -0.4074 -0.3334 -0.3334 -0.3334 -0.7038 -0.2222 -0.2222 -0.1482 0 0.1112 0.1482 0.1852 0.5926 0.8148 0.8888 0.8888 0.7408 0.8148 1 0.963 1 1 0.926 0.926 1 0.963 -0.4062 0.25 0.9688 0.875 0.375 0.0312 -0.1562 -0.0938 -0.0624 0.2188 0.375 0.6562 0.5312 0.6562 0.1876 0.125 0.1876 0.0938 0.5624 0.75 1 0.9062 0.5312 0.25 0.0624 0.2812 0.125 0.2812 0.5312 0.8438 0.7812 0.9376 -0.9612 -0.8866 -0.9374 -0.9254 -0.9402 -0.9164 -0.9224 -0.9044 -0.9014 -0.9492 -0.5344 0.188 0.3044 0.609 0.8836 0.988 0.8926 0.6626 0.4508 0.3702 0.2866 0.1344 -0.6896 -0.8986 -0.8926 -0.8866 -0.9314 -1 -1 -1 -1 -1 -1 -0.9502 -0.188 -0.2876 -0.1968 0.2292 0.1794 0.2278 -0.0112 -0.1382 -0.5392 -0.5654 0.2764 0.543 0.7982 0.9378 0.7174 0.2342 0.0112 -0.1968 -0.2292 -0.1458 -0.3736 -0.8206 -0.7198 -0.7982 -0.8282 -0.7622 -1 -1 -1 -1 -1 -1 -0.94 -0.14 0.9666 0.99 0.9732 0.8466 0.91 0.8866 0.7532 0.6632 -0.0168 -0.334 -0.18 -0.248 -0.4 -0.6328 -0.7982 -0.9128 -0.9728 -0.9456 -0.8764 -0.9256 -0.7768 -0.1934 -0.4768 -0.5834 -0.34 -1 -1 -1 -1 -1 -1 1 1 1 -0.2858 -0.8858 -0.8858 -0.8858 -0.7714 0.0858 0.7142 1 1 -0.9714 -0.8858 -0.8858 -0.8572 -0.7714 -0.4286 -0.5714 -0.6858 -0.5428 0.2286 0.7714 0.7714 -0.2286 -0.5142 -0.3428 -1 -1 -1 -1 -1 -1 -0.2312 -0.2658 -0.29 -0.3006 -0.2824 -0.253 -0.2674 -0.2658 -0.1554 0.2236 0.9962 1 1 1 0.9916 0.9674 0.9094 0.7808 0.4506 0.1802 -0.5334 0.2588 -0.645 -0.0934 0.2142 0.4072 0.5516 -0.3334 -0.7528 -0.6928 -0.573 -0.3584 -0.4682 -0.3732 -0.4008 -0.3358 -0.3558 -0.4232 -0.2134 0.0088 0.2908 0.7578 0.7902 0.8128 0.7678 0.7428 0.92 0.8328 0.9876 0.97 1 0.8352 0.7652 0.7778 0.8128 0.8228 0.8152 0.7454 0.603 0.3208 -0.8218 -0.788 -0.6394 -0.455 -0.5144 -0.474 -0.3956 -0.508 -0.4422 -0.317 -0.2514 0.0646 0.1856 0.6542 0.9534 0.947 0.7794 0.8048 0.8748 0.9576 0.966 1 0.9004 0.9088 0.8134 0.7942 0.8728 0.8134 0.7942 0.7752 0.597 0.2428 -0.7002 -0.659 -0.4994 -0.277 -0.3422 -0.4898 -0.3156 -0.335 -0.2576 -0.0592 0.081 0.2504 0.6082 0.9396 0.9734 0.6808 0.6856 0.7074 0.7146 0.879 1 0.9372 0.9154 0.5986 0.4534 0.676 0.6228 0.6494 0.6252 0.4366 0.4582 0.2794 1 -1 1 -1 -1 -1 -1 1 -1 -0.6638 -0.1596 -0.1092 -0.0252 0.1092 0.2774 0.395 -0.1092 -0.126 -0.042 0.5798 0.7816 0.9664 0.8824 0.6302 0.916 0.6638 -0.0756 0.1596 0.9832 0.8656 0.3782 0.4286 1 0.9328 -0.1764 -0.042 0.0756 -0.2268 0.3614 0.395 -0.1596
17 -0.279 0.2374 0.4154 0.5134 -0.0178 -0.3858 -0.7656 -0.6736 -0.733 -0.7092 -0.724 -0.5816 -0.543 -0.4748 -0.359 -0.4866 -0.2998 -0.2612 -0.0148 0.4066 0.736 1 0.8546 0.7448 0.9614 0.917 0.6142 0.4836 0.4896 0.4066 0.3738 0.3146 -0.3136 0.0492 0.6202 0.654 0.0324 -0.2012 -0.5134 -0.3952 -0.505 -0.5922 -0.4852 -0.4824 -0.3868 -0.3192 -0.2376 -0.1168 0.1504 0.4514 0.8088 0.7862 0.9156 0.9972 0.9804 1 0.744 0.609 0.412 0.3362 0.398 0.4318 0.4936 0.488 -0.2594 0.1438 0.7782 0.7688 0.2188 -0.075 -0.2656 -0.4656 -0.4218 -0.4126 -0.3062 -0.175 -0.1218 0.0688 0.5 0.5718 0.7156 0.5844 0.5562 0.5374 0.6374 0.775 1 0.9156 0.3032 0.2968 0.2782 0.2124 0.3656 0.3688 0.5656 0.5874 -0.124 0.287 1 0.9728 0.4466 0.0764 -0.0798 -0.1918 -0.107 -0.0798 0.2394 0.5552 0.5348 0.6196 0.3514 0.2836 0.09 -0.073 0.005 0.1544 0.2768 0.4194 0.742 0.6162 0.2598 0.0832 0.0152 0.168 0.2258 0.2156 0.4906 0.4974 -0.0524 0.425 1 0.9856 0.6022 0.2514 -0.067 0.2152 0.3382 0.3634 0.5986 0.3382 -0.2442 -0.2766 -0.3454 -0.3056 -0.472 -0.5804 -0.4358 -0.566 -0.4936 -0.3056 0.1934 0.2044 -0.0308 -0.2368 -0.1972 -0.3924 -0.2152 -0.103 0.056 0.1066 0.0544 0.6576 0.9106 1 0.6926 0.4748 0.249 0.4824 0.3268 -0.1362 -0.4358 -0.467 -0.5798 -0.4708 -0.5058 -0.716 -0.572 -0.5526 -0.8872 -0.6264 -0.502 -0.7082 -0.4436 -0.3852 -0.2958 -0.323 -0.4124 -0.5408 -0.5526 -0.5058 -0.2452 -0.1478 -0.02 1 0.78 0.64 0.02 -0.135 -0.235 -0.265 0.105 -0.085 -0.475 -0.565 -0.33 -0.3 -0.38 -0.645 -0.39 -0.56 -0.535 -0.615 -0.475 -0.445 -0.64 -0.5 -0.13 -0.335 -0.78 -0.6 -0.6 -0.75 -0.55 -0.405 0.1904 0.762 0.7142 0.4762 0.381 -0.1428 -0.762 -0.381 -0.2858 -0.0952 -0.3334 0.0952 0.1428 -0.0952 0 -0.0952 -0.0952 0.0476 0 0.4762 0.5714 0.8572 1 0.9048 0.8572 0.8572 0.7142 0.9524 0.7142 0.619 0.619 0.5238 -0.2 0.25 0.3 0.5 -0.05 -0.35 -0.35 -0.3 -0.65 -0.45 -0.35 -0.4 -0.5 -0.4 -0.65 -0.9 -0.3 -0.45 -0.15 0.1 0.25 1 1 0.5 0.55 0.8 0.65 0.35 0.15 -0.15 0 -0.25 -0.1034 0.4482 1 0.9656 0.4482 0.138 -0.138 0.069 0.069 0.3448 0.6896 0.4482 0.4828 0.069 -0.069 -0.0344 0 0 -0.138 -0.0344 -0.0344 0.1724 0.5172 0.5518 0.2068 0.0344 -0.069 0.2414 0.1034 0.1034 0.3448 0.4482 -0.9038 -0.914 -0.9348 -0.914 -0.9312 -0.9176 -0.9106 -0.9312 -0.9106 -0.9416 -0.787 0.3506 0.7354 0.8626 0.8556 0.835 0.7286 0.567 0.347 0.158 0.0068 -0.3642 -0.8522 -0.8866 -0.9244 -0.9312 -1 -1 -1 -1 -1 -1 -1 -0.7048 -0.5508 -0.0902 0.3552 0.3308 0.8402 0.3928 0.1804 -0.1052 -0.4474 -0.6692 0.1954 0.889 0.7482 0.5714 0.265 0.2274 0.017 -0.1354 -0.2312 -0.3364 -0.5846 -0.8552 -0.8102 -0.7952 -0.9098 -1 -1 -1 -1 -1 -1 -1 -0.7534 0.44 0.9366 0.99 0.9332 0.9266 0.81 0.84 0.66 0.5432 0.07 -0.562 -0.1856 -0.4918 -0.7168 -0.8568 -0.855 -0.8334 -0.8368 -0.8284 -0.8418 -0.8934 -0.7334 -0.74 -0.86 -0.9134 -1 -1 -1 -1 -1 -1 -1 1 1 1 -0.2286 -0.9428 -0.9428 -0.8 -0.5428 -0.3428 0.2572 0.9428 1 -0.4572 -0.8572 -0.8572 -0.8858 -0.8572 -0.7428 -0.8858 -0.8858 -0.8286 -0.5142 -0.8 -0.8 -0.7428 -0.7428 -1 -1 -1 -1 -1 -1 -1 -0.3518 -0.3292 -0.3284 -0.3332 -0.316 -0.2688 -0.211 -0.13 -0.0326 0.0944 1 0.9874 0.9646 0.962 0.9558 0.9376 0.8678 0.7092 0.339 0.0666 -0.56 0.4118 -0.7518 -0.3458 0.0734 0.25 0.5676 -0.675 -0.7938 -0.7276 -0.6736 -0.5754 -0.573 -0.519 -0.4184 -0.357 -0.4062 -0.4504 -0.2516 -0.0258 0.1852 0.3202 0.6932 0.7596 0.6122 0.6196 0.5976 0.8234 1 1 0.9878 0.8258 0.816 0.7178 0.6932 0.6736 0.5706 0.497 0.5214 0.0208 -0.7678 -0.7756 -0.617 -0.4932 -0.5474 -0.4912 -0.4082 -0.3714 -0.3424 -0.3036 -0.0522 0.1276 0.1548 0.5958 0.7504 0.737 0.735 0.7776 0.7272 0.8724 0.9556 1 0.94 0.6616 0.5802 0.5668 0.65 0.5416 0.4952 0.412 0.354 0.089 -0.5502 -0.565 -0.4094 -0.2794 -0.339 -0.2686 -0.2666 -0.1514 -0.3006 -0.1364 0.2538 0.3732 0.4372 0.7122 0.7548 0.7206 0.7164 0.8806 0.6034 0.7334 1 0.953 0.644 0.452 0.3156 0.243 0.4926 0.5138 0.4264 0.403 0.2964 -0.2068 0.2744 -1 1 -1 -1 -1 -1 1 -1 -0.1596 0.1428 0.0756 0.3278 0.4118 0.3446 0.5294 0.4454 0.647 0.7648 1 0.8824 0.7984 0.6806 0.2606 0.3278 0.479 0.563 0.5126 0.479 0.0756 -0.1428 0.1596 0.1596 0.1932 0.395 -0.0756 0.3446 0.2268 0.3278 -0.1764 -0.311
18 -0.4244 -0.0186 0.0166 0.0042 0.2506 0.3686 0.7432 1 0.9254 0.9544 0.4844 0.3272 0.0952 -0.089 -0.178 -0.1656 -0.4266 -0.4306 -0.501 -0.5196 -0.586 -0.5072 -0.1262 0.174 0.3644 0.3644 0.3458 0.3872 0.4078 0.1884 -0.0042 0.0662 -0.367 -0.0746 0.012 0.0888 0.242 0.502 0.7802 0.9254 1 0.9194 0.7984 0.3104 0.1694 0.0726 -0.238 -0.2884 -0.3166 -0.5262 -0.4658 -0.4678 -0.5624 -0.4314 -0.1876 0.0806 -0.004 -0.1088 -0.119 -0.0262 -0.0646 -0.4638 -0.2178 -0.2298 -0.4134 -0.1654 -0.0884 0.073 0.1576 0.502 0.7174 0.75 0.7308 1 0.9866 0.5634 0.2634 0.1924 0.0038 -0.098 -0.225 -0.275 -0.25 -0.277 -0.098 0.0942 0.2384 0.198 0 -0.077 -0.1442 -0.2634 -0.5788 -0.8346 -0.6462 -0.698 -0.3688 -0.1092 -0.0398 0.1276 0.4136 0.6752 0.853 0.8264 0.7202 0.814 0.8998 1 0.953 0.7936 0.5648 0.4504 0.426 0.3912 0.4628 0.526 0.4668 0.524 0.234 0.1522 0.1502 0.1358 0.1032 0.0378 -0.2176 -0.5486 -0.6996 -0.7548 -0.4236 -0.1664 -0.0794 0.1354 0.2688 0.5938 0.7156 0.735 0.3656 0.528 0.4836 0.5184 1 0.9206 0.7524 0.7852 0.706 0.735 0.4854 0.2882 0.091 0.056 -0.0716 -0.0832 -0.0368 0.0348 0.0078 0.1296 0.1954 0.0464 -0.3018 -0.6518 -0.3062 0.0538 0.1174 0.2448 0.438 0.5082 0.4818 0.5258 0.28 0.192 0.2996 0.4314 0.8178 1 0.877 0.7804 0.7892 0.618 0.0362 -0.0846 -0.1196 -0.2052 -0.258 -0.2886 -0.1964 -0.2382 -0.089 0.012 0.0076 -0.1964 -0.3568 -0.5478 -0.1292 0.7522 0.4584 0.1398 0.462 0.4832 0.1964 0.1858 0.0408 -0.2424 0.0654 0.4478 0.7734 0.9788 0.9788 1 0.8054 0.2 -0.3132 -0.3452 -0.2284 -0.2884 -0.2778 -0.2 -0.1256 -0.2284 -0.108 -0.2672 -0.4902 -0.423 -0.515 -0.5008 0.4 0.8 0.7 0.35 0.25 0.4 0.9 1 0.9 0.8 0.65 0.45 0.35 0.1 0.25 0.1 -0.3 0.15 0.3 0.35 0.5 0.55 0.55 0.55 0.55 0.9 0.65 0.6 0.65 0.8 0.45 0.75 -0.44 -0.2 -0.08 -0.32 0.24 0.24 0.76 0.76 1 0.96 0.36 0.32 -0.12 -0.08 -0.44 -0.28 -0.44 -0.28 -0.48 -0.2 -0.32 -0.4 -0.4 0.32 0.48 0.32 0.56 0.68 0.76 0.72 0.32 0.28 -0.3086 -0.037 0.0124 0.1112 0.4074 0.679 0.8518 0.8272 0.7284 0.8024 0.9012 1 1 0.8024 0.5802 0.4814 0.4814 0.3828 0.432 0.679 0.5062 0.5556 0.284 0.2098 0.2098 0.1358 0.2592 0.2098 -0.1112 -0.3086 -0.358 -0.8272 -1 -1 -1 -1 -0.8784 -0.8346 -0.674 -0.6642 -0.4794 -0.4648 -0.163 0.494 0.489 0.5962 0.708 0.7956 0.8784 0.9318 0.6886 0.4502 0.3772 -0.2116 -0.8588 -0.893 -0.893 -0.8686 -1 -1 -1 -1 -1 -1 -1 -1 -1 -1 -1 -0.9468 -0.926 -0.7902 -0.474 -0.2544 -0.5044 -0.2968 0.451 0.176 0.2336 0.4946 0.7968 0.8044 0.7696 0.4706 -0.012 -0.451 -0.7022 -0.9218 -0.9304 -0.9348 -0.9304 -1 -1 -1 -1 -1 -1 -1 -1 -1 -1 -1 -0.8868 -0.8668 -0.72 -0.7768 -0.61 -0.59 -0.5034 -0.6308 -0.68 -0.6638 -0.5714 -0.6614 -0.68 -0.5814 -0.6204 -0.5372 -0.7672 -0.7808 -0.8608 -0.8076 -0.7876 -0.8008 -1 -1 -1 -1 -1 -1 -1 -1 -1 -1 -1 -0.9428 -0.6286 -0.2 1 -0.8858 -0.8572 -1 -0.1428 -0.9428 -0.9714 -0.9714 -0.9714 -0.9428 -1 -1 -0.7142 -0.7142 0.1142 -0.9428 -1 -1 -0.7714 -1 -1 -1 -1 -1 -1 -1 1 1 1 1 1 1 1 1 1 1 0.2452 0.2474 0.2234 0.173 0.1376 0.0794 -0.028 -0.1482 -0.3948 -0.9812 -0.4666 0.9412 -0.2076 -0.6566 0.7228 0.6804 0.6478 -0.75 0.1678 0.4306 0.3868 0.9562 0.6934 0.4818 0.9124 0.4014 0.9198 0.5766 0.8176 0.781 0.8906 0.9344 0.4818 0.6424 0.4598 0.343 0.4234 0.3868 0.5766 0.6204 0.562 0.3942 0.1678 0.3212 0.4598 0.2408 0.5694 0.8102 0.1606 -0.4088 0.038 0.3334 0.5 1 0.9904 0.9762 0.6572 0.2286 0.038 0.0428 0.4762 0.4714 0.7048 0.5428 0.7858 0.8142 0.2952 0.1572 0.0238 -0.1762 -0.1 -0.0524 -0.081 -0.0048 -0.0476 -0.1096 0.2238 0.6096 0.3048 0.038 -0.2428 -0.7286 -0.169 0.0434 0.3204 0.868 1 0.8422 0.2624 0.0434 -0.0338 -0.0016 0.0596 0.359 0.7552 0.7004 0.9324 0.7746 0.3366 -0.0724 -0.2658 -0.2592 -0.1724 -0.314 -0.3044 -0.256 -0.3044 -0.14 0.1466 0.2496 0.1272 0.1948 -0.1498 -0.8294 -0.963 1 -1 -1 -1 -0.8 -1 -1 -1 -0.2414 -0.1034 0.1494 0.4022 0.3334 0.4712 0.6782 0.6552 0.7472 0.4712 0.3794 0.5172 0.7012 0.4712 0.6092 0.4252 0.4712 1 0.977 0.1724 0.3104 0.3104 0.0114 -0.0344 0.0574 0.1034 0.0574 -0.0574 0.0344 0.1494 -0.1264 -0.2414
18 -0.5984 -0.2426 -0.1252 -0.0934 0.0178 0.3082 0.5646 0.847 0.9602 1 0.658 0.3876 0.2068 0.0656 -0.0816 -0.0974 -0.0656 -0.1988 -0.2068 -0.1868 -0.4174 -0.2206 -0.0218 0.4234 0.5944 0.5288 0.3638 0.35 0.4354 0.3578 0.1192 -0.348 -0.5206 -0.2364 -0.1562 -0.063 0.0498 0.397 0.655 0.7246 1 0.9458 0.9652 0.41 0.1778 0.1128 -0.0368 -0.0456 -0.1302 -0.102 -0.1822 -0.2886 -0.3124 -0.3818 0.0868 0.4186 0.7658 0.666 0.5336 0.5792 0.653 0.6334 0.1344 -0.2342 -0.5144 -0.2656 -0.2538 -0.1016 -0.0148 0.2932 0.5084 0.5222 0.7118 1 0.9822 0.4828 0.1432 0.0878 0.084 -0.08 -0.0424 0.0208 -0.153 -0.2202 -0.2122 -0.1648 0.3426 0.5716 0.6722 0.467 0.4492 0.544 0.4234 0.2576 -0.0998 -0.5518 -0.5362 -0.3112 -0.2798 -0.0428 0.0968 0.3462 0.6582 0.6512 0.7088 0.857 0.9232 1 0.5484 0.3548 0.3932 0.17 0.2014 0.1612 0.2432 0.2538 0.538 0.6198 0.5136 0.4334 0.4386 0.4036 0.5432 0.524 0.5484 0.1752 -0.013 -0.3688 -0.504 -0.2578 -0.2046 0.0646 0.1904 0.504 0.775 0.7768 0.5182 0.6882 0.86 1 0.9734 0.869 0.745 0.6068 0.7236 0.7502 0.7714 0.6244 0.426 0.38 0.2312 0.2206 0.3038 0.364 0.4632 0.5978 0.6988 0.4792 0.2188 -0.1532 -0.4328 -0.1208 -0.154 0.08 0.2574 0.3762 0.3372 0.4114 0.2884 0.3606 0.5166 0.846 0.8928 1 0.6726 0.7564 0.811 0.655 0.234 -0.0332 -0.0818 -0.1442 -0.2242 -0.267 -0.2086 -0.1442 -0.0584 0.2398 0.2652 -0.1014 -0.3158 -0.4562 -0.3944 0.3724 0.0092 -0.2918 -0.0458 0.0532 -0.0312 0.1706 0.1156 0.101 0.3578 0.545 0.8788 0.7762 0.8496 1 0.9816 0.2698 -0.5744 -0.5522 -0.4056 -0.4056 -0.3944 -0.5192 -0.3212 -0.3872 -0.4568 -0.288 -0.3982 -0.8018 -0.8788 -0.934 -0.3334 -0.0256 -0.1282 0.1282 0.2308 0.3334 0.641 0.8974 0.6924 1 0.5898 0.4872 -0.077 -0.3334 0.2308 0.1794 0.077 0.0256 -0.3334 -0.3334 -0.2308 -0.077 -0.0256 0.2308 0.282 0.4358 0.3846 0.4358 0.3334 0.3846 0.2308 -0.5898 -0.6666 -0.3334 -0.1904 -0.1428 -0.1904 0.238 0.238 0.8096 0.9524 1 0.6666 0.4286 0.2858 0.0952 -0.0952 0 -0.0952 -0.238 -0.238 -0.238 -0.381 -0.238 -0.0952 0.5238 0.619 0.5238 0.2858 0.381 0.381 0.4286 0.238 -0.1904 -0.605 -0.3086 -0.2592 0.0618 0.2098 0.358 0.2346 0.4074 0.284 0.3086 0.4074 0.8024 0.9506 1 0.5802 0.7038 0.753 0.6296 0.4074 0.0864 0.0124 -0.1358 -0.0864 -0.1852 -0.037 -0.0618 0.037 0.4074 0.3828 -0.1112 -0.284 -0.284 -1 -1 -1 -1 -1 -1 -0.8288 -0.8562 -0.5548 -0.6918 -0.589 0.2054 0.2534 0.185 0.1918 0.322 0.7398 0.8904 0.822 0.5 0.1096 -0.3836 -0.815 -0.8356 -0.822 -0.8356 -1 -1 -1 -1 -1 -1 -1 -1 -1 -1 -1 -1 -1 -0.9518 -0.9588 -0.6106 -0.884 -0.8368 -0.0472 -0.2546 -0.3816 -0.2164 0.1494 0.7846 0.8318 0.7778 0.0246 -0.5172 -0.8338 -0.9272 -0.9204 -0.9292 -0.9342 -1 -1 -1 -1 -1 -1 -1 -1 -1 -1 -1 -1 -1 -0.84 -0.9334 -0.7768 -0.6634 -0.7534 -0.5714 -0.6676 -0.6188 -0.5514 -0.5464 -0.6914 -0.6526 -0.5664 -0.5578 -0.6306 -0.7012 -0.7668 -0.6468 -0.78 -0.7468 -1 -1 -1 -1 -1 -1 -1 -1 -1 -1 -1 -1 -1 -0.9714 -0.4286 0.2 -0.6572 1 1 -1 -1 -0.9142 -0.8858 -0.9714 -1 -0.8286 -0.5714 -0.5428 -0.6286 -0.8572 -1 -1 -0.1142 -1 -1 -1 -1 -1 -1 -1 1 1 1 1 1 1 1 1 1 1 0.1642 0.191 0.222 0.2266 0.2598 0.2876 0.2864 0.2856 0.3306 -0.5006 -0.4666 0.9882 -0.8652 -0.5988 -0.0836 0.0884 0.0796 -0.3416 -0.0884 0.0974 0.5486 0.6814 1 0.9646 0.2832 0.2832 0.2566 0.0974 0.1858 0.469 0.5486 0.416 0.6548 0.584 0.1682 0.2124 -0.0796 -0.053 0 0 0.0442 -0.2124 -0.2212 -0.0796 0.2036 0.3716 0.292 0.053 -0.1682 -0.531 0.3334 0.5556 0.3472 0.4584 0.75 0.6806 0.5 0.3056 0.0972 0.25 0.3888 0.4028 0.5694 0.4444 0.7084 0.7222 0.3472 0 0.1666 0.1806 0.4584 0.25 0.1944 0.1806 0.375 0.0278 0.2222 0.8194 1 0.3056 0.125 -0.0556 0.2096 0.4372 0.2694 0.8922 1 0.7724 0.2216 0.1258 0.2096 0.0898 0.2336 0.4492 0.6048 0.3772 0.7126 0.6168 -0.1498 -0.1378 -0.2694 -0.03 0.042 0.1138 -0.1378 -0.2934 -0.0778 -0.2096 0.4252 0.8444 0.8562 0.2096 0.0898 -0.2336 0.0168 -1 -1 1 -1 -1 -1 -0.4666 -1 -0.2708 0.0208 -0.0208 -0.0416 0.2084 0.2292 0.7084 0.9376 1 0.3542 0.2708 0.3124 0.5 0.375 0 0.1666 0.2292 0.25 0.1042 0 0.0834 0.0416 0.2084 0.0624 -0.0208 0.1458 -0.1876 -0.125 0.0624 0.2708 -0.3542 -0.6876
19 -0.6026 -0.1354 -0.0874 -0.0568 0.4628 0.5458 0.3712 0.2052 0.0132 -0.1834 -0.166 -0.179 -0.2008 -0.0874 -0.0394 -0.035 0.0568 0.297 0.4672 0.8864 0.8996 0.7248 0.572 0.5808 0.7816 0.7816 0.9476 1 0.9302 0.9126 0.8296 0.6376 -0.4362 -0.081 0.1082 0.1622 0.4634 0.7066 0.8108 0.4826 0.332 0.197 0.0656 0.1004 0.1738 0.2046 0.336 0.4942 0.5676 0.7684 0.8918 0.9306 0.7028 0.61 0.583 0.7414 0.7606 0.888 0.9034 1 0.9382 0.8764 0.803 0.6756 -0.3912 -0.0628 0.166 0.1846 0.369 0.7048 0.7712 0.7676 0.6494 0.4464 0.2916 0.2214 0.3616 0.4392 0.4392 0.6274 0.963 1 0.856 0.7344 0.69 0.727 0.6752 0.7306 0.856 0.856 0.9372 0.8192 0.8746 0.834 0.7232 0.6346 -0.4628 -0.1766 0.0388 0.0354 0.1802 0.4982 0.53 0.728 0.5336 0.318 0.2402 0.2474 0.2862 0.4522 0.675 0.735 1 0.8692 0.477 0.4522 0.3674 0.4204 0.5266 0.4982 0.6608 0.7668 0.742 0.7138 0.477 0.4416 0.4876 0.3958 -0.3492 0 0.2026 0.2026 0.4182 0.7716 0.7802 0.9656 0.6724 0.3794 0.3836 0.4354 0.5 0.7888 0.9914 1 0.8146 0.6508 0.3146 0.3706 0.2716 0.2026 0.513 0.4612 0.5344 0.8578 0.8146 0.3232 0.1896 0.0776 0.112 -0.0302 -0.1574 0.3898 0.3704 0.4964 0.8886 0.8306 0.7578 0.5448 0.661 0.5108 0.443 0.54 0.695 0.8886 1 0.8886 0.3996 0.259 -0.075 -0.0122 0.1332 0.0218 0.2154 0.293 0.3268 0.54 0.6852 0.69 0.3996 0.322 0.2542 -0.0072 -0.0074 1 0.7926 0.274 0.637 0.726 0.2296 0.2 0.0518 -0.0222 -0.037 0.3186 0.7704 0.726 0.7778 0.4814 -0.0222 0.0148 0.1186 0.2296 0.1334 -0.074 -0.0888 0.126 0.4666 0.674 0.6814 0.6222 0.237 0.0296 0.3112 0.1334 -0.7058 0.4118 0.4706 -0.0588 0.5294 0.4706 0.2352 0.0588 -0.0588 -0.0588 -0.0588 -0.1764 -0.1176 0.0588 -0.5882 -0.4118 -0.2942 0.2352 -0.0588 0.7058 0.5882 0.5294 0.5882 0.647 0.7058 0.8236 0.647 1 1 0.8824 0.8824 0.5294 -0.814 -0.628 -0.3954 -0.2558 0.3954 0.4884 0.1162 -0.628 -0.2558 -0.2558 -0.3954 -0.3488 -0.4884 -0.4418 -0.1628 0.0232 0.0698 -0.0698 0.3024 0.8604 0.9534 0.8604 0.4884 0.1162 0.628 0.814 0.9534 1 0.6744 0.721 0.7674 0.721 -0.2666 -0.0222 0.2 0.2444 0.4 0.7556 0.8 0.9778 0.6666 0.4888 0.4666 0.4888 0.5112 0.6888 0.9778 0.9556 1 0.7556 0.5112 0.4888 0.3778 0.4 0.6222 0.4888 0.5556 0.9334 0.8 0.5556 0.4222 0.4444 0.4888 0.2444 -1 -1 -1 -1 -1 -1 -0.919 -0.915 -0.9352 -0.9028 -0.8906 0.2268 0.8582 0.9392 0.9068 0.834 0.6438 0.5748 0.5668 0.6114 0.3604 -0.2024 -0.7652 -0.8906 -0.915 -0.915 -0.8948 -0.9028 -0.911 -0.911 -0.8906 -0.919 -0.911 -1 -1 -1 -1 -1 -1 -0.9638 -0.962 -0.9426 -0.925 -0.8996 0.1126 0.5706 0.8616 0.5706 0.596 0.7494 0.3986 -0.0156 -0.1134 -0.5124 -0.773 -0.8406 -0.7892 -0.8034 -0.7892 -0.725 -0.6954 -0.5934 -0.6542 -0.6576 -0.6828 -0.6222 -1 -1 -1 -1 -1 -1 -0.9652 -0.88 -0.8168 -0.4568 -0.26 -0.2972 -0.4886 -0.4972 -0.5572 -0.4972 -0.56 -0.5926 -0.655 -0.59 -0.7 -0.9126 0.1366 0.7232 0.7066 0.9166 0.9932 1 1 1 1 1 1 -1 -1 -1 -1 -1 -1 -0.6 -0.5142 -0.5142 -0.6858 1 1 1 -0.8286 -0.9142 -1 -0.8572 -0.2858 -0.5714 -0.3142 0.8 0.5714 1 0.0858 -0.7714 -0.8572 -0.8858 -0.8 -0.8286 -0.9714 -1 -1 -0.8858 1 1 1 1 1 1 1 1 1 1 0.7934 0.7768 0.762 0.732 0.7472 0.7322 0.7052 0.651 0.551 0.0278 -0.56 -0.153 -0.887 -0.5066 0.17 0.5512 0.5606 0.7416 0.0322 0.0506 0.2812 0.4194 0.2996 0.5116 0.5484 0.3456 0.3732 0.493 1 0.5484 0.5668 0.705 0.742 0.8156 0.8064 0.6866 0.3548 0.3088 0.447 0.4194 0.3918 0.493 0.5024 0.2904 0.53 0.401 0.576 0.4378 0.4838 -0.1428 -0.2474 -0.362 -0.4982 0.4838 0.362 0.2616 0.2832 0.233 0.0824 0.2974 0.5914 0.4408 0.663 0.656 0.957 0.8638 0.7348 0.656 0.5842 0.3906 0.6774 0.3118 0.19 -0.018 0.1756 0.448 0.6416 0.5914 0.7778 1 0.7562 0.3692 -0.6232 -0.5822 -0.3014 -0.137 -0.2808 -0.3014 -0.1506 -0.2192 -0.1986 0.0616 0.3972 0.185 0.3494 1 0.9932 0.5136 0.4726 0.685 0.7192 0.2398 0.4316 0.2466 -0.274 0.0068 0.185 0.274 0.5 0.9246 0.959 0.9316 0.8836 0.3082 -0.9882 1 -1 -1 -1 -1 -1 -1 -1 -0.7674 -0.5968 -0.3488 -0.3954 -0.3954 -0.3334 -0.1938 -0.4108 -0.2714 -0.3024 -0.3954 -0.0852 -0.1318 0.0852 -0.0232 0.0852 0.0852 0.4108 0.814 0.5814 0.4728 0.7984 0.752 0.7054 0.969 0.7984 0.5814 0.5348 0.876 1 0.9224 0.5658
19 -0.8796 -0.213 -0.1712 0.0046 0.2084 0.2592 0.125 -0.2038 -0.3288 -0.3334 -0.5602 -0.3842 -0.2592 -0.162 -0.2454 -0.0648 0.074 0.0232 0.3888 0.8102 0.75 0.676 0.6342 0.4676 0.7314 0.787 0.8056 1 0.9444 0.8658 0.8334 0.7038 -0.5138 -0.1028 0.1344 0.1976 0.498 0.4862 0.6324 0.2412 0.0712 0.0672 -0.087 0 -0.0554 -0.1344 -0.0316 0.083 0.2252 0.585 0.8064 0.917 0.7392 0.7114 0.3558 0.257 0.4308 0.7392 0.8498 1 0.7866 0.751 0.419 0.2292 -0.4212 -0.0368 0.2916 0.3174 0.3866 0.879 0.9568 0.6026 0.447 0.5248 0.2614 0.2354 0.4082 0.1664 0.2742 0.5162 0.7106 0.6976 0.9654 0.7884 0.6286 0.8272 0.6976 0.2916 0.7322 0.7192 1 0.81 0.6804 0.7062 0.7062 0.4384 -0.3952 -0.0552 0.298 0.2848 0.3554 0.8632 0.8498 0.8896 0.6778 0.6688 0.4172 0.5806 0.585 0.554 0.9868 1 0.9338 0.7572 0.7396 0.329 0.638 0.713 0.563 0.8278 0.9426 0.9294 0.7396 0.6866 0.5232 0.351 0.3686 0.245 -0.514 -0.2232 0.0956 0.0796 0.2192 0.6852 0.6614 0.7768 0.506 0.4104 0.4144 0.49 0.5738 0.6812 1 0.8606 0.6772 0.3626 0.2868 0.3746 0.275 0.2908 0.3864 0.502 0.6216 0.6734 0.5816 0.4702 0.267 0.1752 0.0876 -0.0678 -0.444 -0.0328 0.257 0.2664 0.5094 0.9346 0.9486 0.701 0.5468 0.5794 0.4532 0.6496 0.8318 1 0.9486 0.7944 0.5468 0.4112 0.2898 0.4252 0.4018 0.3926 0.528 0.6588 0.729 0.8458 0.7102 0.6262 0.3084 0.2336 0.1262 0.0094 -0.2252 0.5232 0.212 0.1788 0.9272 0.8742 0.4636 0.212 0.3178 0.1656 0.0662 0.3576 0.6622 0.8544 0.437 0.212 0.0132 -0.1524 -0.245 -0.2516 0.053 0.2052 0.0794 0.3444 0.4172 0.7218 1 0.7748 0.351 0.212 -0.0398 0.1854 -0.6756 0.1352 0.027 0.1892 0.1352 0.1352 -0.027 0.081 -0.1352 0.081 -0.1892 -0.2432 -0.081 0.2432 0.081 0.2432 0.2972 0.2432 0.6216 0.8378 0.8378 0.6756 0.7838 0.6216 0.8378 0.8378 0.6756 1 0.6216 0.7298 0.4054 0.2972 -0.2778 0 -0.1112 -0.3334 0.5 0.5 0.2778 -0.0556 -0.2222 -0.5556 -0.7778 -0.0556 0.0556 0 -0.1112 -0.2222 -0.0556 -0.0556 0 0.8888 0.9444 0.6666 0.4444 0.5 0.7222 0.7222 0.7778 0.7778 0.9444 1 1 0.9444 -0.3176 0.0118 0.3412 0.3648 0.4352 0.9294 1 0.5764 0.4352 0.5764 0.2942 0.2706 0.4824 0.2236 0.2706 0.553 0.6706 0.647 1 0.8352 0.6706 0.8824 0.7882 0.2942 0.5294 0.647 1 0.8118 0.7882 0.7648 0.647 0.4352 -1 -1 -1 -1 -1 -1 -0.8758 -0.923 -0.8994 -0.9054 -0.864 -0.065 0.6628 0.787 0.8816 0.9822 0.8994 0.858 0.8284 0.7514 0.645 -0.065 -0.7278 -0.864 -0.8816 -0.8462 -0.8698 -0.8758 -0.8994 -0.8698 -0.8934 -0.8876 -0.8934 -1 -1 -1 -1 -1 -1 -0.96 -0.9628 -0.961 -0.9444 -0.9326 -0.3884 0.6962 -0.1588 -0.0836 -0.0298 0.1118 0.365 0.273 -0.0708 -0.3982 -0.744 -0.6844 -0.6766 -0.7226 -0.658 -0.6902 -0.5632 -0.5614 -0.6014 -0.4088 -0.3972 -0.404 -1 -1 -1 -1 -1 -1 -0.9138 -0.98 -0.8668 -0.8334 -0.5734 -0.3172 -0.203 -0.343 -0.5326 -0.3326 -0.4876 -0.555 -0.565 -0.6226 -0.65 -0.595 0.9466 1 0.87 0.9866 0.91 1 1 1 1 1 1 -1 -1 -1 -1 -1 -1 -0.0858 -0.9428 -0.7714 -0.6858 0.5428 1 1 -0.4572 -0.8286 -0.8572 -0.8286 -0.8572 -0.9714 -0.8286 1 1 1 -0.8286 -0.9714 -0.9714 -0.8286 -0.8 -0.7428 -0.9714 -0.6858 -0.8286 -0.9142 0.8364 0.8752 0.9094 0.9854 1 1 1 1 1 1 0.6404 0.6402 0.657 0.6686 0.6786 0.6486 0.6572 0.5688 0.4322 0.0146 -0.56 -0.1176 -0.9336 -0.657 -0.1852 -0.2614 0.955 -0.1334 0.0744 0.1596 -0.117 0.7234 0.5 0.0532 0.734 0.9468 0.5 0.734 0.649 0.6914 0.8618 0.6914 0.7446 0.617 0.4788 1 0.9788 0.4468 0.6064 0.7872 0.6276 0.5 0.4894 0.5532 0.532 0.3724 0.266 0.617 0.734 -0.1276 -0.0854 -0.1658 -0.2964 0.1658 0.1356 0.387 0.5276 0.9396 0.4572 0.4372 0.5076 0.4272 0.397 0.8994 1 0.9598 0.598 0.8392 0.8894 0.2764 0.1256 0.7688 0.4774 0.3668 0.3568 0.2462 0.1156 0.2664 0.5778 0.8292 0.5076 -0.1256 -0.431 -0.5482 -0.3974 0.2636 0.0628 -0.364 0.2468 -0.046 0.1214 -0.046 0.5146 0.272 0.138 0.5146 0.615 0.6652 0.6652 0.7072 0.8996 0.5398 0.113 0.523 0.498 -0.2804 0.0126 0.0292 0.0042 0.364 0.6318 0.8076 1 0.6486 -0.996 1 -1 -1 -1 -1 -1 -1 -1 -0.6646 -0.6516 -0.4968 -0.3162 -0.4968 -0.458 -0.1612 -0.1354 -0.0968 -0.3162 -0.1612 -0.329 -0.0968 0.187 0.1612 0.3032 0.3806 0.587 0.8452 0.6904 0.7936 0.9096 0.8322 0.8968 0.9484 1 0.9226 0.9612 0.871 0.8322 0.9096 0.4838
20 -0.2424 0.4094 0.2872 0.446 0.1608 -0.3402 -0.4786 -0.4624 -0.4704 -0.5764 -0.4908 -0.5682 -0.3972 -0.4378 -0.389 -0.2708 -0.3198 -0.2546 -0.002 0.1894 0.4746 0.5478 0.947 0.939 0.8126 0.6742 0.8126 0.9714 1 0.8818 0.7312 0.4582 -0.4488 -0.0274 0.02 0.177 -0.0848 -0.4314 -0.5536 -0.5936 -0.5462 -0.6584 -0.5736 -0.566 -0.5112 -0.4564 -0.4688 -0.2892 -0.379 -0.2094 -0.01 0.0748 0.3242 0.4114 0.6982 0.7108 0.8354 0.7432 0.8154 0.96 1 0.9252 0.8404 0.6084 -0.459 -0.087 0.0502 0.1578 -0.1824 -0.4712 -0.5594 -0.6524 -0.552 -0.5986 -0.5594 -0.508 -0.5544 -0.4394 -0.4638 -0.3708 -0.2314 -0.2216 -0.1064 -0.0012 0.153 0.4248 0.4908 0.8482 0.8384 0.7748 0.787 0.9046 0.9756 1 0.8066 0.7478 -0.4766 -0.1042 0.1302 0.2318 -0.1796 -0.4636 -0.7162 -0.7318 -0.6406 -0.677 -0.7006 -0.6458 -0.5808 -0.4584 -0.5468 -0.5364 -0.302 -0.3776 -0.2344 0.0104 0.0364 0.362 0.5286 0.7032 0.8124 0.875 0.836 0.7942 1 0.8282 0.9192 0.7032 -0.3988 0.0256 0.2394 0.3418 -0.114 -0.3362 -0.6666 -0.6324 -0.5556 -0.7806 -0.7664 -0.5926 -0.6696 -0.4958 -0.3732 -0.379 -0.396 -0.4274 -0.2962 -0.0912 -0.0284 0.3874 0.51 0.7436 0.8974 0.963 0.8348 0.8062 1 0.8206 0.8462 0.621 -0.262 0.4314 0.3024 0.5162 0.1452 -0.613 -0.6008 -0.629 -0.7096 -0.8428 -0.7944 -0.8306 -0.613 -0.742 -0.504 -0.621 -0.6532 -0.7338 -0.5846 -0.3508 -0.012 -0.0242 0.4032 0.8226 0.9638 0.8346 0.9436 0.9314 1 0.875 0.6008 0.492 -0.688 0.3688 0.2128 0.0212 -0.468 -0.7802 -0.454 -0.3758 -0.7518 -0.7872 -0.6524 -0.5816 -0.4326 -0.461 -0.539 -0.773 -0.4256 -0.39 -0.1844 0.454 0.844 1 0.9148 0.5958 0.8086 0.7092 0.8368 0.8936 0.7022 0.1064 0.0852 0.0852 0.2728 0.8636 0.7728 0.5 0.5 0.1364 0.1364 0.1364 -0.1818 0.3182 0.3636 0.1818 -0.1364 -0.091 0.1364 0.1818 0.1818 0.1364 0.5 0.6818 0.591 0.5454 0.9546 0.909 0.5454 0.4546 0.8182 0.9546 1 1 0.8182 0.6364 0.3024 0.814 0.5814 0.814 0.5348 0.1162 0.1162 0.0698 0.0698 0.0698 -0.0698 -0.1162 0.0698 -0.0698 -0.0698 0.3024 0.3488 0.1162 -0.0698 0.5348 0.3488 0.907 0.8604 0.9534 0.6744 0.907 0.721 0.8604 0.9534 1 0.721 0.6744 -0.3418 0.1392 0.2152 0.3924 -0.0126 -0.595 -0.6962 -0.7468 -0.6708 -0.7468 -0.7468 -0.8228 -0.5444 -0.7216 -0.5444 -0.3924 -0.4936 -0.367 -0.5696 -0.2406 -0.0632 0.1898 0.3164 0.8228 0.7974 0.8988 0.8482 1 0.7722 0.8988 0.6962 0.6456 -1 -1 -0.9166 -0.9444 -0.7256 -0.7654 -0.8768 -0.8608 -0.8688 -0.8568 -0.7734 0.5746 0.837 0.9602 0.829 0.7852 0.9166 0.7774 0.5626 0.3836 -0.177 -0.7496 -0.9046 -0.9006 -0.9086 -1 -1 -1 -1 -1 -1 -1 -1 -1 -1 -0.9662 -0.9694 -0.1528 0.0016 0.7544 0.6532 -0.0468 -0.4974 -0.8074 -0.5556 0.3476 0.9072 0.9018 0.69 0.5924 0.2702 -0.2264 -0.525 -0.7322 -0.9194 -0.9578 -0.931 -0.9332 -1 -1 -1 -1 -1 -1 -1 -1 -1 -1 -0.8934 -0.9134 0.7032 1 1 1 1 0.7866 0.38 -0.6756 -0.1424 0.0888 0.0532 0.06 -0.0178 -0.028 -0.234 -0.53 -0.784 -0.6 -0.7668 -0.76 -0.84 -1 -1 -1 -1 -1 -1 -1 -1 -1 -1 -0.9428 1 1 1 -0.1428 0 0.3142 1 1 0.9714 0.6286 -0.8 -1 -0.8858 -1 -1 -0.6 -0.4286 0.0286 -0.5428 -0.6858 -0.8858 -0.5428 -1 -1 -1 -1 -1 -1 -1 -1 -0.1096 -0.1068 -0.124 -0.1376 -0.1358 -0.1108 -0.0752 -0.0606 -0.0596 -0.0962 1 1 1 1 1 1 1 1 1 1 -0.6666 0.1058 -0.8182 -0.7858 -0.6248 -0.4736 -0.1344 -0.7334 -0.9364 -0.682 -0.63 -0.555 -0.5346 -0.5404 -0.526 -0.5086 -0.4942 -0.3498 -0.2024 -0.2024 -0.1676 0.0492 0.0404 0.026 0.2284 0.292 0.4856 0.4884 0.3498 0.4884 0.7168 0.8294 0.971 1 0.7254 0.682 0.6676 0.656 0.5982 0.2168 -0.9388 -0.8852 -0.6786 -0.5816 -0.5562 -0.5484 -0.5102 -0.4592 -0.3036 -0.1072 0.1352 0.1174 0.0408 0.4846 0.472 0.0586 0.204 0.352 0.6326 0.671 0.5918 0.6148 0.7806 0.977 1 0.8086 0.6506 0.6812 0.4974 0.3316 0.3928 0.148 -0.7544 -0.4484 -0.459 -0.3558 -0.4092 -0.3914 -0.4092 -0.2242 0.0214 0.2776 0.612 0.7508 0.3808 0.7686 0.8506 0.3986 0.4342 0.6192 0.943 1 0.758 0.8576 0.8434 0.694 0.6086 0.6442 0.4412 0.3238 0.3452 0.484 0.5944 0.2384 0.0116 -1 -1 1 -1 -1 -1 0.3666 -1 -0.3028 -0.0642 -0.0092 -0.0642 -0.1192 0.0642 -0.0092 0.5596 0.7982 0.5046 0.4862 0.5412 0.578 0.0458 0.2294 0.5964 0.7064 0.9266 1 0.8166 0.3394 0.3394 0.3762 0.1376 0.0826 0.2844 0.0642 0.0092 -0.1744 0.0826 0.0642 -0.5964
20 -0.5926 -0.0874 0.1376 0.283 -0.172 -0.5502 -0.656 -0.5926 -0.7936 -0.6032 -0.5952 -0.5794 -0.5396 -0.5292 -0.492 -0.5292 -0.574 -0.5292 -0.328 -0.1296 0.0106 0.4022 0.6932 0.918 0.881 0.701 0.7884 0.9576 1 0.8624 0.6746 0.3942 -0.6548 -0.3162 0.0526 0.1126 -0.5134 -0.6956 -0.762 -0.8114 -0.8822 -0.7234 -0.6764 -0.6312 -0.5906 -0.6312 -0.612 -0.5156 -0.5112 -0.6464 -0.2926 -0.1704 0.1276 0.2926 0.5498 0.9206 1 0.7664 0.775 0.985 0.9378 0.9658 0.7964 0.6784 -0.608 -0.2802 0.1296 0.1672 -0.5548 -0.659 -0.7498 -0.6256 -0.7896 -0.7962 -0.588 -0.5946 -0.7674 -0.6256 -0.5924 -0.5682 -0.639 -0.6124 -0.3576 -0.3134 -0.1472 0.3644 0.5858 0.876 0.7808 0.825 0.8826 0.8672 1 0.8672 0.8428 0.6612 -0.6 -0.261 0.182 0.2022 -0.5684 -0.7176 -0.8012 -0.704 -0.8034 -0.8532 -0.8418 -0.7424 -0.6 -0.6724 -0.6406 -0.6316 -0.609 -0.5616 -0.4372 -0.148 -0.0056 0.331 0.7152 0.9412 0.835 0.8824 0.8848 0.8938 1 0.8758 0.8192 0.6588 -0.5934 -0.2416 0.176 0.2154 -0.5148 -0.6438 -0.7968 -0.7552 -0.8514 -0.7748 -0.7968 -0.764 -0.705 -0.7136 -0.6546 -0.6394 -0.6678 -0.5278 -0.4886 -0.1868 0.1038 0.4514 0.5214 0.9476 0.8602 1 0.954 0.952 0.801 0.6218 0.7072 0.495 -0.5236 -0.0324 0.3236 0.4382 -0.453 -0.5794 -0.6706 -0.603 -0.7442 -0.7882 -0.803 -0.6352 -0.6148 -0.7264 -0.7442 -0.747 -0.703 -0.6676 -0.503 -0.3912 -0.0676 0.3324 0.8352 0.9294 0.8294 1 0.9824 0.9882 0.5706 0.297 0.3412 0.2442 -0.5876 0.4794 0.2886 0.2216 -0.103 -0.531 -0.567 -0.4484 -0.7732 -0.964 -0.598 -0.3866 -0.299 -0.4794 -0.366 -0.3454 -0.464 -0.4226 -0.1494 0.1958 0.567 0.7062 0.7628 0.9588 1 0.969 0.9382 0.7886 0.3608 0.3814 0.0516 0.031 -0.2 0.3714 0.2572 0.3142 0.1428 -0.3142 -0.1428 -0.0286 -0.6 -0.1428 -0.0286 -0.3714 -0.3142 -0.1428 0.0286 -0.2 -0.4858 -0.3142 -0.0286 0.1428 0.2572 0.3142 0.2 0.5428 0.6572 0.4286 0.7142 0.7714 0.8858 1 0.6 0.4858 -0.2632 0.2106 0.1578 0.4736 0 -0.421 -0.3158 -0.3158 -0.5264 -0.421 -0.3684 -0.2106 -0.1052 -0.3158 -0.3684 -0.3158 -0.6316 -0.5264 -0.2632 -0.1578 0.2106 0.1578 0.7894 0.8948 0.8422 0.1578 0.2106 1 0.8948 0.579 0.3684 0.2106 -0.4584 -0.1458 0.25 0.2916 -0.3958 -0.6666 -0.5624 -0.5416 -0.8542 -0.6876 -0.5 -0.4376 -0.625 -0.4584 -0.4166 -0.6042 -0.5416 -0.3958 -0.4166 -0.1042 0.2084 0.5208 0.625 0.9584 0.8958 0.9792 0.9792 1 0.7292 0.6042 0.6876 0.5 -0.892 -0.8202 -0.7626 -0.7554 -0.7842 -0.8274 -0.8058 -0.6834 -0.6188 -0.7842 -0.7554 0.41 0.813 0.5828 0.705 0.8992 0.8562 0.9064 0.7554 0.3884 0.0072 -0.4028 -0.7698 -0.8418 -0.8274 -0.8776 -1 -1 -1 -1 -1 -1 -1 -0.9504 -0.4684 1 0.8514 0.8364 0.8048 0.7762 0.2868 -0.1952 -0.6652 -0.8198 -0.3018 0.7238 0.8888 0.452 0.419 0.407 0.3948 0.042 -0.4834 -0.6786 -0.8048 -0.9114 -0.9234 -0.8618 -0.7972 -1 -1 -1 -1 -1 -1 -1 -1 0.2266 1 1 1 1 0.8432 0.81 0.6332 0.3532 -0.1634 -0.414 0.0952 0.0968 -0.2232 -0.1816 -0.134 -0.1078 -0.0924 -0.277 -0.5524 -0.6448 -0.7534 -0.8068 -0.8668 -0.8068 -1 -1 -1 -1 -1 -1 -1 1 1 1 -0.7142 -0.8572 -0.8572 -0.7714 -0.3714 0.6858 1 1 0.1142 -0.4286 -1 -1 -1 -1 -0.9428 -0.8858 -0.6 -0.6286 0.1428 -0.4 -0.9714 -0.7714 0 -1 -1 -1 -1 -1 -1 -1 -0.0084 -0.0222 -0.01 -0.0478 -0.0532 -0.0432 -0.0722 -0.1074 -0.1208 -0.1156 1 1 1 1 1 1 1 1 1 1 -0.5866 0.5648 -0.8244 -0.7102 -0.5556 -0.437 -0.1052 -0.7666 -0.7958 -0.732 -0.6082 -0.5072 -0.5052 -0.433 -0.501 -0.4144 -0.3216 -0.2372 0.0412 -0.0082 0.0104 0.2824 0.4268 0.3072 0.4928 0.5814 0.7628 0.7444 0.8288 0.8372 0.9114 1 0.969 0.7752 0.5712 0.5506 0.497 0.4908 0.3712 0.202 -0.84 -0.7886 -0.6482 -0.5494 -0.5434 -0.4348 -0.3676 -0.336 -0.1028 0.0276 0.4506 0.4348 0.2252 0.6778 0.7708 0.411 0.4724 0.751 0.8478 0.9408 1 0.9684 0.996 0.8874 0.8004 0.8024 0.6778 0.6086 0.4664 0.4782 0.3084 -0.0356 -0.675 -0.5744 -0.4862 -0.2896 -0.3098 -0.2746 -0.2368 -0.2216 0.0202 0.1688 0.4282 0.8086 0.607 0.7732 0.9824 0.6246 0.4282 0.5642 1 0.9748 0.6802 0.7556 0.8136 0.6146 0.5138 0.4308 0.476 0.3854 0.4408 0.4232 0.3602 0.204 1 -1 1 -1 -1 -1 -1 1 -1 -0.3016 -0.3492 -0.2064 -0.0634 -0.1904 0.0634 -0.0476 0.1588 0.3174 0.5556 0.8412 0.9842 1 0.5874 0.254 0.238 0.4126 0.4762 0.508 0.2698 0.1428 -0.0318 -0.0158 0.0318 0.1904 0.1746 0.0952 -0.0634 0.1428 0.0476 -0.0318 -0.3492
21 -0.1836 0.2302 0.148 0.1178 -0.4028 -0.8136 -0.4986 -0.4466 -0.789 -0.9068 -0.8904 -0.8356 -0.5506 -0.5864 -0.5918 -0.6 -0.5316 -0.3864 -0.3124 -0.0164 0.5096 0.7808 0.9206 0.5534 0.7178 0.822 1 0.959 0.8192 0.7836 0.7014 0.8 -0.359 -0.0588 0.1582 0.1238 -0.4362 -0.8174 -0.858 -0.8052 -0.9026 -0.929 -0.8904 -0.6654 -0.72 -0.6694 -0.5112 -0.4158 -0.2962 -0.211 0.221 0.3996 0.8336 0.8256 0.927 1 0.9066 0.6268 0.434 0.3306 0.3874 0.3956 0.361 0.4848 -0.19 0.2058 0.6754 0.62 -0.1688 -0.591 -0.7942 -0.6518 -0.6122 -0.6966 -0.554 -0.43 -0.1846 -0.0026 0.0898 0.5726 0.723 0.657 0.6042 0.467 0.7572 0.8338 1 0.9366 0.8232 0.496 0.3166 0.2216 0.2638 0.3906 0.3984 0.5646 -0.035 0.4268 1 0.9332 0.3662 -0.3376 -0.4522 -0.6942 -0.2516 -0.1434 0.0414 0.2516 0.5064 0.6338 0.3726 0.1496 -0.086 0.035 -0.1656 -0.2166 -0.0192 0.2738 0.4394 0.5128 0.2834 -0.1274 -0.242 -0.4044 -0.328 0.0796 0.2484 0.363 0.0614 0.5654 1 0.9464 0.4834 0.0204 -0.0772 0.159 0.3764 0.3638 -0.0992 -0.5024 -0.5464 -0.4898 -0.6882 -0.7606 -0.6314 -0.537 -0.8048 -0.8488 -0.7196 -0.5748 -0.5338 -0.2378 -0.2662 -0.6724 -0.6504 -0.6032 -0.5874 -0.559 -0.4582 -0.2032 0.0014 0.6154 0.8808 1 0.4188 0.2996 0.4932 0.0284 -0.4038 -0.7854 -0.7704 -0.6602 -0.678 -0.7884 -0.6692 -0.69 -0.6722 -0.687 -0.833 -0.8898 -0.544 -0.6006 -0.6542 -0.6424 -0.5022 -0.4218 -0.7884 -0.7616 -0.699 -0.6572 -0.6274 -0.3502 0.1316 1 0.6778 0.5246 0.2692 0.1552 0.3046 0.3792 0.4696 0.2652 0.2534 -0.163 -0.218 -0.171 -0.1394 -0.1552 -0.4656 -0.2848 -0.4538 -0.5284 -0.1238 -0.163 -0.1944 0.3046 0.391 0.171 -0.1828 -0.4264 -0.336 -0.2102 -0.0374 0.1042 0.3914 1 0.5652 0.4782 -0.4782 -0.1304 -0.0434 -0.0434 -0.3044 0.0434 0.0434 0.3044 0.4782 0.3044 -0.913 0.0434 0.2174 0.0434 0.0434 0.2174 0.1304 -0.3044 -0.3914 0.1304 0.3914 0.5652 0.6522 0.6522 0.4782 0.7392 0.826 0.826 0.1282 0.4358 0.077 0.2308 -0.0256 -0.1282 -0.077 -0.0256 -0.5898 -0.5898 -0.641 -0.4358 -0.3334 -0.5384 -0.1794 -0.077 -0.1794 -0.077 -0.1794 0.1282 0.4872 0.4358 0.7436 0.641 0.5384 0.7436 0.7436 0.9488 0.8462 1 0.8974 0.6924 0.1612 0.5162 1 0.9354 0.5162 0.0322 -0.0968 -0.3548 0.0646 0.2904 0.387 0.8064 0.5484 0.387 0.2258 -0.0322 -0.387 -0.1612 -0.1936 -0.0968 -0.387 0.1936 0.2904 0.4516 0.0968 0.129 0 -0.2258 -0.1612 0.129 0.387 0.613 -1 -1 -1 -1 -1 -1 -1 -1 -0.9162 -0.9162 -0.8324 -0.1924 0.261 0.6228 0.8896 0.962 0.8666 0.661 0.501 0.4058 0.421 -0.3752 -0.8552 -0.9048 -0.9086 -0.92 -1 -1 -1 -1 -1 -1 -1 -1 -1 -1 -1 -1 -1 -1 -1 -0.904 -0.9158 -0.8668 -0.3766 0.3632 0.8602 0.3968 0.2738 0.0498 -0.1592 -0.2452 -0.2552 -0.2148 -0.6444 -0.8804 -0.8838 -0.9006 -0.9106 -1 -1 -1 -1 -1 -1 -1 -1 -1 -1 -1 -1 -1 -1 -1 -0.9 -0.9468 -0.8068 -0.676 -0.3134 -0.128 -0.492 -0.692 -0.7974 -0.8214 -0.8214 -0.8228 -0.8188 -0.82 -0.9468 -0.8134 -0.78 -0.86 -1 -1 -1 -1 -1 -1 -1 -1 -1 -1 -1 -1 -1 -1 -1 -0.8572 -0.9428 -0.1714 1 -0.7428 -0.7714 -0.8858 -0.8286 -0.6858 -0.7714 -0.7714 -1 -0.6286 -0.4 -0.9142 -1 -0.9428 -0.8572 -1 -1 -1 -1 -1 -1 -1 -0.3244 -0.3342 -0.3724 -0.3804 -0.3828 -0.4368 -0.4692 -0.483 -0.4306 -0.086 0.812 0.8666 0.8516 0.8542 0.9304 0.9658 0.964 0.8952 0.5078 0.1298 -0.5334 0.847 -0.8584 -0.732 -0.5888 -0.4676 -0.2788 -0.75 -0.2804 -0.256 -0.3292 0.683 0.3658 0.0366 0.1708 0.3902 0.244 0.1952 0.5 0.1464 0.1708 0.3292 0.744 0.8536 0.2926 0.5732 0.9024 1 0.0854 0 0.0854 -0.1586 0.0122 -0.378 0.6952 0.5732 0.5122 0.1098 -0.122 -0.3902 -0.0202 0.101 -0.1112 0.505 0.2626 0.0506 0.4142 0.5152 0.2526 0.2222 0.4344 0.404 0.4142 0.495 0.5454 0.697 0.707 0.5858 0.5556 0.798 0.3132 0.1818 0.2526 0.3636 0.192 0.394 0.606 1 0.7676 0.4646 0.3334 0.0606 -0.0918 0.0242 -0.14 0.4106 0.2658 0.0724 0.3236 0.2464 0.1788 0.0822 0.285 0.343 0.401 0.4106 0.6426 0.6136 0.6908 0.5072 0.5846 0.7584 0.0628 -0.0048 0.2078 0.0532 -0.0822 0.0628 0.4106 0.9324 1 0.3334 -0.1208 -0.2464 -0.9562 1 -1 -1 -1 -1 -1 -1 -1 -0.253 0.1326 0.012 0.4216 0.4458 0.6144 0.6144 0.4698 0.494 0.2048 0.6386 0.6144 0.735 0.4458 0.3254 0.6626 1 0.2772 0.3734 0.518 0.8072 0.4698 0.3494 -0.0362 0.0602 -0.0844 -0.3012 -0.229 0.3494 0.4458 0.229 -0.5422
21 -0.2844 0.0396 0.0974 0.0472 -0.8342 -0.9228 -0.8514 -0.8842 -0.8824 -0.9498 -0.8862 -0.6934 -0.6934 -0.732 -0.757 -0.811 -0.784 -0.4908 -0.57 -0.3154 0.2016 0.5256 0.6412 0.8572 0.755 0.6354 1 0.8766 0.8052 0.9286 0.7994 0.755 -0.2948 -0.0042 0.2626 0.2184 -0.5752 -0.7044 -0.7672 -0.7774 -0.7978 -0.8844 -0.9388 -0.616 -0.7248 -0.7808 -0.6006 -0.6806 -0.5328 -0.1928 -0.0518 0.2234 0.6636 0.876 1 0.8624 0.7758 0.7078 0.39 0.3016 0.3016 0.3746 0.3016 0.441 -0.235 0.1044 0.7218 0.6376 -0.0958 -0.4204 -0.57 -0.7282 -0.4858 -0.6818 -0.6838 -0.4394 -0.433 -0.2414 -0.0032 0.2076 0.2202 0.3698 0.3972 0.3004 0.2518 0.705 0.8378 1 0.6438 0.2876 0.0116 0.1338 -0.0116 0.0558 0.2856 0.2414 -0.1278 0.2412 1 0.8478 0.3342 -0.2078 -0.4116 -0.4116 -0.249 -0.107 0.0864 0.2438 0.311 0.2646 0.3368 -0.3704 -0.4012 -0.378 -0.4684 -0.44 -0.2646 -0.102 0.3084 0.4684 0.6388 0.0322 -0.2438 -0.2284 -0.3084 -0.0812 -0.089 -0.12 -0.0646 0.3692 1 0.8922 0.523 -0.132 -0.124 -0.0026 0.1968 0.2912 0.31 -0.3936 -0.4124 -0.5014 -0.6522 -0.8788 -0.8652 -0.7224 -0.884 -0.876 -0.6442 -0.5984 -0.5014 -0.2912 0.0512 -0.1106 -0.6146 -0.496 -0.6604 -0.69 -0.4852 -0.461 0.0212 0.5876 1 0.9346 0.7708 0.113 0.2308 0.5384 0.0868 -0.437 -0.653 -0.7414 -0.6006 -0.6596 -0.6694 -0.7676 -0.82 -0.7086 -0.8854 -0.9116 -0.676 -0.6498 -0.6596 -0.3944 -0.031 -0.0474 -0.378 -0.6824 -0.8494 -0.6202 -0.46 -0.5516 0.1596 1 0.5886 0.5602 0.688 0.5602 -0.234 0.2766 0.3652 0.7022 0.5886 -0.0284 -0.0886 -0.0886 -0.2802 -0.4114 -0.4148 -0.383 -0.7624 -0.6064 -0.3688 -0.1774 -0.0248 0.4788 0.649 0.3014 -0.1028 -0.1206 -0.2446 -0.1632 0.1276 0.4114 -0.125 0.1666 0.1666 0.1666 -0.4584 -0.5834 -0.375 -0.2916 -0.4584 -0.5416 -0.2084 -0.1666 -0.25 -0.2084 -0.2916 -0.2916 -0.2916 -0.125 -0.1666 -0.0834 0.2084 0.4584 0.8334 0.625 0.5 0.5834 0.875 0.7916 0.8334 1 1 0.7916 0.0188 0.3208 0.283 0.2076 -0.434 -0.3208 -0.283 -0.3208 -0.283 -0.3208 -0.4716 -0.434 -0.3208 -0.132 -0.0566 -0.0566 -0.0566 0.0188 -0.2452 -0.132 0.3584 0.5472 0.7358 0.8868 0.7736 0.6604 0.8868 0.8868 0.8868 1 0.9622 0.8114 -0.1272 0.2364 1 0.8182 0.3818 -0.2728 -0.3454 -0.2 0.0182 -0.1636 0.2364 0.491 0.8182 0.3818 0.3454 -0.2364 -0.2 -0.1272 -0.4546 -0.309 -0.0546 0.1272 0.4546 0.7818 0.709 -0.2364 -0.3454 -0.4546 -0.309 -0.0546 -0.1272 -0.0546 -1 -1 -1 -1 -1 -0.938 -0.941 -0.6928 -0.3856 -0.4328 -0.4002 -0.3206 -0.031 0.3738 0.7962 0.9586 0.6662 0.359 0.1048 -0.164 -0.0842 -0.5332 -0.8818 -0.9084 -0.9556 -0.9438 -1 -1 -1 -1 -1 -1 -1 -1 -1 -1 -1 -1 -0.9096 -0.8986 -0.7266 -0.4516 -0.2832 -0.1764 0.0118 0.276 0.7882 0.685 0.5058 0.276 -0.0316 -0.267 -0.4082 -0.3032 -0.5692 -0.8064 -0.848 -0.8552 -0.8696 -1 -1 -1 -1 -1 -1 -1 -1 -1 -1 -1 -1 -0.8268 -0.91 -0.7568 -0.6934 -0.0934 -0.1368 -0.3096 -0.266 -0.19 -0.6178 -0.83 -0.9612 -0.959 -0.96 -0.9146 -0.9146 -0.8312 -0.7368 -0.6268 -0.64 -0.8134 -1 -1 -1 -1 -1 -1 -1 -1 -1 -1 -1 -1 -1 -0.7142 0.5714 0.6572 0.0286 -0.9428 -0.9142 -0.8858 -0.9142 -0.8286 -0.8 -0.6572 -0.7428 -0.9714 -0.9428 -0.7714 -0.4858 -0.8286 -0.9428 -0.9428 -0.8858 -1 -1 -1 -1 -1 -1 -1 -0.6362 -0.6372 -0.6298 -0.6518 -0.658 -0.6762 -0.6514 -0.6262 -0.445 -0.1448 0.9994 1 1 1 1 1 1 0.989 0.6168 0.2904 -0.48 1 -0.142 -0.1312 -0.0082 0.095 0.1132 -0.9334 0.437 0.647 -0.1512 -0.2774 -0.2016 -0.2522 0.0168 -0.1092 -0.0168 -0.1176 0.1848 0.689 0.5378 0.5294 0.8656 1 0.8908 0.6806 0.647 0.7478 0.2184 0.2522 0.1932 0.1848 0.3446 0.3698 0.6218 0.4958 0.521 0.6134 0.3782 0.1932 0.2146 0.307 -0.0034 -0.241 -0.3268 -0.4786 -0.34 -0.2278 -0.1816 -0.2344 0.4126 0.7756 0.637 0.637 0.9802 0.8944 0.9538 0.7558 0.703 1 0.5116 -0.0364 -0.043 0.0694 0.0364 0.1354 0.6304 0.6634 0.5908 0.6172 0.0562 -0.2608 0.1852 0.3086 -0.0062 -0.247 -0.2962 -0.3272 -0.1358 -0.0926 -0.3396 -0.0988 0.3642 0.6112 0.7592 0.8518 0.9382 1 0.8888 0.7408 0.716 0.9136 0.6544 -0.1172 -0.105 0.0246 0.1112 0.179 0.7346 0.6728 0.3518 0.3272 0.1728 0.037 -0.5656 -1 -1 1 0.8 -1 -1 -0.3334 -1 -0.077 0.1328 0.035 0.1888 0.091 0.3426 0.6504 0.4966 0.3286 0.2868 0.5384 0.4126 0.4546 0.2868 0.2868 0.3426 0.3146 0.2168 0.4966 0.5944 1 0.93 0.3006 0.4126 0.1048 0.2728 0.2868 0.063 0.1748 0.2728 0.3286 -0.1188
22 -0.093 0.6112 1 0.9436 0.6778 -0.2956 -0.0664 0.0432 -0.4784 -0.5614 -0.4418 -0.3688 0.1828 0.5946 0.8372 0.6778 0.4252 -0.2358 -0.2458 -0.0698 0.176 0.5182 0.5448 0.6146 0.2126 0.0266 -0.329 -0.6046 -0.4784 -0.4152 -0.2692 -0.03 -0.0556 0.463 0.363 0.0666 -0.2962 -0.663 -0.2186 -0.0926 -0.626 -0.6334 -0.4962 -0.3038 -0.3 -0.4592 -0.174 0.0112 0.0334 0 -0.0592 0.1148 -0.0334 0.1926 0.6112 1 0.6408 0.1962 0.1334 -0.0556 -0.0074 0.0592 -0.0592 0.1888 -0.289 0.0706 0.5154 0.418 -0.14 -0.6822 -0.722 -0.6684 -0.7358 -0.7676 -0.7716 -0.6922 -0.5194 -0.565 -0.4598 -0.436 -0.2512 -0.0348 0.1678 0.3844 0.6206 0.6306 0.8152 1 0.8848 0.6186 0.3844 0.3228 0.0744 -0.0526 -0.0168 0.013 -0.2416 0.0812 0.5642 0.4622 -0.021 -0.5424 -0.7102 -0.7702 -0.9216 -0.7576 -0.732 -0.8596 -0.7338 -0.7702 -0.7502 -0.7266 -0.7192 -0.681 -0.4804 -0.4568 -0.1122 0.2142 0.5642 0.9216 1 0.6828 0.7284 0.7684 0.568 0.4166 0.2708 0.1176 -0.2874 0.0204 0.4184 0.3078 -0.0238 -0.5222 -0.6802 -0.699 -0.9166 -0.881 -0.8622 -0.8248 -0.796 -0.8606 -0.7704 -0.8044 -0.8436 -0.7704 -0.6394 -0.512 -0.3436 -0.0154 0.3486 0.687 1 0.8198 0.585 0.7466 0.602 0.5306 0.4336 0.2704 -0.2892 0.0442 0.415 0.3554 -0.1548 -0.6258 -0.8436 -0.7636 -0.852 -0.7772 -0.7432 -0.835 -0.7704 -0.881 -0.8266 -0.813 -0.8452 -0.8368 -0.8112 -0.5426 -0.2074 -0.0544 0.3504 0.7024 1 1 0.8776 0.9524 0.8962 0.8418 0.721 0.6004 -0.1468 0.36 0.276 0.2936 -0.3894 -0.6008 -0.685 -0.6674 -0.7866 -0.8924 -0.8062 -0.8024 -0.7808 -0.7788 -0.6302 -0.724 -0.7808 -0.7886 -0.681 -0.2876 -0.0254 0.3386 0.5676 0.7592 0.9316 1 0.8552 0.6948 0.3698 0.2682 0.1976 0.1448 -0.04 1 0.92 0.92 0.76 -0.28 -0.04 0.28 0.12 -0.04 -0.04 -0.28 -0.04 0.6 0.84 0.12 0.44 0.44 -0.04 0.04 -0.04 0.12 0.28 -0.04 -0.04 0.04 -0.52 -0.6 -0.36 -0.28 -0.12 -0.12 0.0624 0.6876 0.5624 0.6876 0.5624 0.6876 0.25 0.5624 -0.25 0.0624 0.25 0.1876 0.625 1 1 0.3124 0.25 0.1876 0 0.5 0.4376 0.25 -0.25 0.375 0.4376 0.6876 0.3124 -0.1876 -0.3124 -0.375 0.25 0.25 -0.3334 0.0526 0.2632 0.0176 -0.0176 -0.7894 -0.3334 -0.2632 -0.4386 -0.614 -0.579 -0.4736 -0.3684 -0.4736 -0.0878 -0.0176 0.1578 0.4386 0.5088 0.6492 0.614 0.579 0.6492 1 0.8596 0.2632 0.1228 0.0878 -0.0176 0.0176 0.1578 0.228 -1 -1 -1 -1 -1 -1 -1 -0.8984 -0.9152 -0.928 -0.7796 -0.161 -0.3856 -0.606 -0.1526 0.8474 0.5338 0.5254 0.6906 0.6738 0.5594 0.0084 -0.6992 -0.894 -0.894 -0.8898 -0.9194 -0.9068 -0.9238 -0.9068 -1 -1 -1 -1 -1 -1 -1 -1 -1 -1 -0.8746 -0.898 -0.8824 -0.804 -0.3386 -0.4666 -0.6522 -0.2418 0.7542 0.396 0.3648 0.6706 0.7804 0.5922 -0.0902 -0.6522 -0.7386 -0.783 -0.8092 -0.8432 -0.851 -0.851 -0.8746 -1 -1 -1 -1 -1 -1 -1 -1 -1 -1 -0.9398 -0.96 -0.8734 -0.8834 -0.717 -0.69 -0.622 -0.5248 -0.6154 -0.6916 -0.7696 -0.5706 -0.4896 -0.463 -0.643 -0.67 -0.3734 -0.62 -0.62 -0.8068 -0.8 -0.8868 -0.9668 -1 -1 -1 -1 -1 -1 -1 -1 -1 -1 -0.3142 -1 -0.9714 -0.0286 0.0286 -0.8286 -0.6572 -0.6 -0.7428 -1 -0.9714 -0.9142 -1 -0.8572 -0.4858 -0.5714 -0.9142 -0.8572 -0.9142 -0.8858 -1 -1 -1 -1 -1 -1 0.1082 0.117 0.1348 0.1308 0.1264 0.095 0.052 -0.0042 -0.137 -0.2412 -0.5564 -0.5912 -0.557 -0.4924 -0.4024 -0.3272 -0.251 -0.1136 0.238 0.6868 -0.4934 1 -0.83 -0.451 -0.3046 -0.281 -0.3072 -1 0.1142 0.1714 0.2 0.8142 0.7286 0.8572 0.6428 0.4142 1 0.5572 0.8286 0.5858 0.8714 0.6858 0.5286 0.6714 0.5428 0.0572 0.3 0.6858 0.3714 0.5428 0.4858 0.6 0.6142 0.5858 0.6286 0.5286 0.1572 0.4 0.1858 -0.3142 0.0638 0.1774 -0.2056 0.7164 0.688 0.929 0.5178 0.532 0.844 0.4468 0.8724 0.7872 0.546 0.461 0.7872 0.4326 0.4468 0.4468 0.4042 0.688 0.6738 0.5886 0.4894 0.6596 0.8156 0.6312 0.617 0.2482 0.4468 0.2908 0.3334 -0.305 0.1794 0.3744 0.5794 0.8872 0.6924 0.7334 1 0.8872 0.7334 0.6 0.6718 0.6718 0.8564 0.8462 0.6616 0.8872 0.5794 0.3642 0.4872 0.4666 0.518 0.5282 0.5076 0.3334 0.4872 0.6718 0.6 0.3436 0.1898 0.2206 -0.1076 -0.4666 -0.9478 1 -1 -1 -1 -1 -1 -1 -1 -0.4666 -0.2 -0.2 0.181 0.0858 0.1428 -0.0666 0.3334 0.5238 0.8476 0.7334 0.6572 1 0.8096 0.4476 0.2952 0.4096 0.6572 0.5428 0.4858 0.3714 -0.0286 -0.181 -0.0286 0.0286 0.1428 -0.0096 0.0666 -0.0286 0.0476 0.4286 0.0476
22 -0.4244 0.0856 0.102 -0.0428 -0.1644 -0.9244 -0.5922 -0.4178 -0.6678 -0.7402 -0.5592 -0.2928 -0.2994 -0.0526 0.181 -0.0296 0.0954 0.2138 0.5098 0.056 0.375 0.6546 1 0.9112 0.6448 0.4836 0.227 -0.1348 -0.0032 -0.1218 -0.2368 -0.1382 -0.4894 -0.1854 0.074 -0.078 -0.1124 -0.8744 -0.4874 -0.4772 -0.7792 -0.7426 -0.7002 -0.6474 -0.3536 -0.4346 -0.3596 -0.2056 0.1854 0.2644 0.5136 0.4204 0.4832 0.542 0.8116 0.9554 1 0.469 0.236 0.236 0.23 0.2178 0.2118 0.3334 -0.4462 -0.1546 0.1874 0.1356 -0.3082 -0.7114 -0.6816 -0.6078 -0.6784 -0.691 -0.702 -0.575 -0.5796 -0.5764 -0.5122 -0.5152 -0.4432 -0.3066 -0.1326 0.1044 0.5262 0.7992 0.9466 0.9984 0.9074 1 0.887 0.8542 0.8808 0.8306 0.7632 0.6848 -0.5054 -0.2582 0.0528 -0.0108 -0.2422 -0.7108 -0.6326 -0.5734 -0.7064 -0.7788 -0.7772 -0.689 -0.7484 -0.6718 -0.4896 -0.6702 -0.6862 -0.5792 -0.4346 -0.4968 -0.1584 0.3262 0.6356 0.7368 0.6254 0.5792 0.6384 0.6298 0.958 1 0.8206 0.653 -0.512 -0.2602 0.1414 0.082 -0.1472 -0.5658 -0.6606 -0.836 -0.7836 -0.8472 -0.843 -0.676 -0.6974 -0.744 -0.6974 -0.6718 -0.645 -0.6718 -0.478 -0.3254 -0.1358 0.3578 0.679 0.8402 0.7228 0.6478 0.6944 0.7864 0.8896 1 0.8162 0.7128 -0.3964 -0.0536 0.3392 0.2732 -0.0214 -0.5036 -0.7108 -0.7482 -0.841 -0.85 -0.8124 -0.7286 -0.5464 -0.7232 -0.8446 -0.7376 -0.55 -0.5142 -0.5624 -0.4018 -0.1018 0.2608 0.5822 0.9732 0.891 0.891 0.9268 0.9572 0.9732 1 0.7876 0.6446 -0.3916 0.1292 0.151 0.2056 -0.5536 -0.7592 -0.6696 -0.5624 -0.8928 -0.9496 -0.8534 -0.6892 -0.6586 -0.7308 -0.674 -0.895 -0.7724 -0.79 -0.8074 -0.5054 -0.3522 -0.1094 0.4246 0.7418 0.8096 0.6302 0.7506 1 0.8796 0.6324 0.3172 0.2998 0.4166 0.75 0.6666 0.5834 0.5 0.3334 0.5 0.5 0.25 -0.0834 0.25 0.4166 -0.0834 0.6666 1 0.8334 -0.25 0.3334 -0.25 -0.0834 0.1666 0.4166 0.3334 0.3334 0.25 0.1666 0.25 0.0834 -0.0834 0.25 0.5 0.25 0.579 0.7368 0.8422 0.6316 0.4736 0.3684 0.4736 0.6842 0.6316 0.3684 0.3684 0.579 0.421 0.3684 0.3684 0.6842 1 1 0.8948 0.6316 0.1578 0.6316 0.8422 0.7368 0.6316 0.8948 0.8422 0.6316 0.6316 0.4736 0.579 0.1578 -0.4772 -0.2272 0.1364 0.0682 -0.2272 -0.6818 -0.5454 -0.4772 -0.7728 -0.4772 -0.4318 -0.4318 -0.4318 -0.4318 -0.3636 -0.2728 -0.2272 -0.1364 0.1136 0.6364 0.7954 0.841 0.7954 0.8636 1 0.9318 0.4318 0.5228 0.4546 0.4318 0.4318 0.5228 -1 -1 -1 -1 -1 -1 -1 -1 -0.8498 -0.8566 -0.6656 -0.4744 -0.4062 -0.0784 0.6382 0.5632 0.5222 0.802 0.8498 0.604 0.331 -0.099 -0.6518 -0.7338 -0.8908 -0.8704 -1 -1 -1 -1 -1 -1 -1 -1 -1 -1 -1 -1 -1 -1 -1 -0.9232 -0.9074 -0.8464 -0.7754 -0.7064 -0.4562 0.4858 0.6866 0.395 0.673 0.6986 -0.003 -0.3458 -0.5508 -0.8226 -0.7912 -0.8818 -0.8896 -1 -1 -1 -1 -1 -1 -1 -1 -1 -1 -1 -1 -1 -1 -1 -0.9594 -0.91 -0.81 -0.584 -0.458 -0.351 -0.151 -0.13 -0.425 -0.4478 -0.3734 -0.302 -0.4382 -0.5524 -0.7668 -0.4734 -0.7268 -0.82 -1 -1 -1 -1 -1 -1 -1 -1 -1 -1 -1 -1 -1 -1 -1 -0.2858 -1 -0.8572 -0.3428 -0.8 -0.6858 -0.4286 -0.8572 -0.9428 -1 -1 -1 -0.8572 -0.1142 -0.3142 -0.7142 -0.6286 -0.8 -1 -1 -1 -1 -1 -1 -1 0.1528 0.1282 0.073 -0.011 -0.008 0.0358 0.05 -0.0014 -0.052 -0.0844 0.036 0.0766 0.1156 0.1268 0.1542 0.212 0.2778 0.4434 0.7176 0.904 -0.5066 1 -0.8384 -0.801 -0.803 -0.7912 -0.795 -1 0.2136 0.094 0.3162 0.9488 0.8462 0.6582 0.7264 0.829 0.7436 0.829 0.7264 0.7778 0.983 0.8462 0.4018 0.624 0.624 0.453 0.6582 0.453 0.6752 0.8974 0.812 0.5726 0.641 0.3676 0.2308 0.7264 0.5556 0.3162 0.2308 -0.077 0.0646 0.2742 0.0322 1 0.8226 0.7096 0.9032 0.6936 0.242 0.6936 0.4516 0.9194 0.613 0.6452 0.3064 0.6452 0.4032 0.4194 0.5968 0.1936 0.629 0.387 0.6936 0.2904 0.129 0.3064 0.613 0.1936 -0.0162 0.3388 0.242 -0.4678 0.5504 0.721 0.4108 1 0.8294 0.1008 0.907 0.4264 0.628 0.4728 0.5814 0.9224 0.969 0.4728 0.3488 0.4264 0.4108 0.1938 0.2094 0.5348 0.6434 0.5038 0.4574 0.2404 0.3024 0.4884 0.3798 0.6124 0.4108 0.5194 0.4728 -0.5504 -0.9802 1 -1 -1 -1 -1 -1 -1 -1 -0.1604 -0.037 -0.7038 0.1852 -0.0124 0.1358 0.1358 -0.1604 -0.0124 0.0124 1 0.4074 0.3828 0.9012 0.3086 0.0864 0.3334 0.5802 0.5308 0.5802 0.3086 0.4568 0.8024 0.753 0.605 0.5556 0.9012 0.9754 0.8518 0.7778 0.9012 0.4074
23 -0.2562 0.1016 0.565 0.7138 0.8926 1 0.7176 0.71 0.5368 0.548 0.6026 0.6082 0.7232 0.8268 0.9792 0.6968 0.6328 0.5688 0.3408 0.2938 0.2956 0.307 0.5048 0.663 0.7006 0.5782 0.4764 0.4106 0.1978 0.324 0.3108 0.4614 -0.0224 0.4426 0.5238 0.731 0.7648 0.5406 0.7254 0.8852 1 0.8264 0.661 0.1708 -0.0364 -0.084 0.042 -0.5126 -0.1148 -0.112 -0.297 -0.2578 0.028 0.2044 0.1904 0.0952 0.1512 0.0364 -0.1064 -0.2184 -0.2296 -0.0504 0.1148 0.2662 -0.2052 0.1382 0.5914 0.8882 1 0.311 0.6992 0.7094 0.9552 0.565 -0.0548 -0.4308 -0.567 -0.624 -0.691 -0.7866 -0.8638 -0.8536 -0.935 -0.8922 -0.687 -0.6708 -0.6464 -0.4918 -0.3272 -0.0956 -0.2052 -0.4776 -0.437 -0.4004 -0.3008 -0.1016 0.1294 0.6106 1 0.8804 0.936 -0.1432 0.0292 0.0126 -0.4186 -0.2406 -0.107 -0.2962 -0.082 -0.2656 -0.3796 -0.1906 -0.4048 -0.3074 -0.2128 -0.1934 0.0598 0.1934 0.2128 0.6662 0.655 0.1878 -0.0208 -0.274 -0.4102 -0.363 -0.491 -0.3852 -0.1782 0.1858 0.5306 0.4368 0.184 -0.4004 -0.5364 -0.4636 -0.726 -0.9808 -0.862 -0.6322 -0.475 -0.4426 -0.5996 -0.6016 -0.4348 -0.2108 0.1092 0.5 0.7472 0.6322 0.5614 0.7338 1 0.8602 0.4348 0.0842 0.0114 0.1072 0.1302 -0.0172 -0.0102 0.5432 0.9696 0.929 0.7918 0.2742 -0.5736 -0.5456 -0.4264 -0.4036 -0.4162 -0.297 -0.3578 -0.3832 -0.4264 -0.1066 -0.0102 0 0.1498 0.1928 0.528 0.429 0.8478 1 0.594 0.1218 0.1092 0.2056 0.3198 0.368 0.528 0.7588 -0.0138 1 0.659 0.2474 -0.1612 -0.1828 -0.2904 -0.1858 -0.1152 -0.0692 -0.109 -0.1552 -0.364 -0.4962 -0.407 -0.444 -0.3978 -0.5514 -0.5454 -0.5638 -0.4716 -0.3886 -0.3764 -0.3856 -0.2136 -0.2934 -0.4686 -0.3886 -0.4194 -0.1122 0.0016 0.1182 -0.3794 0.1724 0.7932 0.931 0.5862 0.2414 -0.1724 -0.1034 -0.1724 -0.3104 -0.1724 -0.1724 -0.1724 0.3104 0.4482 0.7242 0.7242 0.5172 -0.2414 -0.3104 -0.2414 -0.1724 0.2414 0.4482 0.7932 1 0.7242 0.2414 0.1724 -0.1724 0.1034 0.2414 -0.3846 0.3076 0.8462 0.5384 1 0.6154 0.077 -0.4616 -0.3076 -0.077 0 -0.077 0.2308 0.3076 0.8462 0.6924 1 0.6154 0.4616 0 0.077 -0.3846 -0.2308 0 0.5384 0.7692 0.6154 0.4616 0 0.1538 0.1538 0.1538 0.129 0.4838 0.8064 0.7742 0.9354 0.4838 0.5806 0.742 1 0.5162 -0.1612 -0.5162 -0.258 0.0322 -0.1612 -0.0322 -0.3548 -0.3226 -0.3226 0.0968 0.0646 -0.3548 -0.3226 -0.5806 -0.7096 0 0.0322 0 -0.0968 0.1612 0.0968 0.258 -1 -0.9294 -0.8628 -0.5294 -0.8942 -0.796 -0.5058 -0.6628 -0.7726 -0.847 -0.5764 0.6352 0.5804 -0.3294 0.098 0.455 -0.0706 -0.0862 0.047 0.0156 -0.1254 -0.455 -0.9216 -0.9254 -1 -1 -1 -1 -1 -1 -1 -1 -1 -1 -0.9288 -0.917 -0.7778 -0.9244 -0.8786 -0.7762 -0.837 -0.8844 -0.6296 0.1526 0.3288 0.6756 -0.6 -0.3896 -0.1392 -0.5526 -0.5318 -0.4266 -0.4904 -0.6 -0.7482 -0.9288 -0.926 -1 -1 -1 -1 -1 -1 -1 -1 -1 -1 -0.92 -0.9068 -0.8734 -0.8534 -0.77 -0.8834 -0.86 -0.8534 -0.6834 0.8232 -0.682 -0.7106 -0.883 -0.86 -0.8668 -0.8282 -0.5974 -0.6374 -0.7574 -0.832 -0.841 -0.8668 -0.8934 -1 -1 -1 -1 -1 -1 -1 -1 -1 -1 -0.8858 -0.6858 -0.7428 -0.8858 -0.6858 -0.6858 -0.8286 -0.1714 1 1 1 0.4286 1 -0.2858 -0.7142 -0.5714 -0.9142 -0.9142 -0.5714 -0.8572 -0.6 -0.5428 -0.9714 -1 -1 -1 -1 -1 -1 -1 -1 -1 1 1 1 1 1 1 0.9762 0.9096 0.8794 0.3756 -0.668 -0.7094 -0.6786 -0.6198 -0.472 -0.3492 -0.348 -0.3366 -0.2238 0.0118 -0.4666 1 0.314 -0.2918 -0.1392 0.1512 0.4296 1 -0.5384 -0.2968 -0.1868 -0.099 0.077 0.099 0.1648 0.099 0.4506 0.4066 0.4066 0.3626 0.6264 0.6484 0.5384 0.5824 0.7142 0.7362 0.8242 0.934 0.934 1 0.956 0.956 0.7142 0.7582 0.7362 0.7582 0.8242 0.7142 0.5384 0.2748 -0.7888 -0.5634 -0.6198 -0.5634 -0.3522 -0.3662 -0.3802 -0.4366 0.0846 -0.3098 -0.4084 -0.2394 0.2254 0.183 0.155 0.2254 0.493 0.7184 0.6056 0.338 0.5916 0.7606 0.8592 0.9296 1 0.817 0.8592 0.9154 0.7324 0.6902 0.6478 0.4788 -0.026 0.0782 -0.0608 -0.3392 -0.374 -0.7044 -0.3392 -0.4086 0.2348 0.1826 -0.1478 -0.3392 0.7218 0.774 0.0086 0.2174 0.0608 0.7218 0.9478 0.9304 0.6174 0.8434 1 0.7218 0.5826 0.8086 0.826 0.8608 0.7392 0.7392 0.826 0.6522 0.7304 -1 -1 1 -1 -0.6 -1 -0.7334 -1 -0.013 0.039 0.1428 0.6884 0.6104 0.7922 0.7402 0.3766 0.6624 0.6884 0.5844 0.5064 0.4806 0.4806 0.4806 0.6884 0.2728 0.1948 0.5844 0.6104 0.013 0.3246 0.1428 0.7402 0.7142 0.2468 0.5324 0.3506 0.974 1 0.7142 0.4546
23 -0.1854 0.2124 0.6642 0.743 1 0.8384 0.714 0.3348 0.1958 0.1358 0.084 0.2746 0.2622 0.4716 0.4238 0.4134 0.3284 0.0716 -0.057 -0.03 0.0094 0.0218 0.173 0.3866 0.4322 0.401 0.3016 0.2124 0.0818 0.0902 0.1626 0.1854 -0.1952 0.1644 0.5812 0.8706 1 0.5856 0.6228 0.6644 0.8246 0.9276 0.9298 0.215 0.125 -0.1074 -0.1908 -0.3838 -0.3356 -0.3334 -0.3356 -0.3048 -0.1074 0.1754 0.285 0.3838 0.2764 0.1578 -0.0132 0.0614 0.0856 0.2938 0.3948 0.3552 -0.2862 0.0432 0.5502 0.869 1 0.3728 0.6494 0.6832 0.9472 0.7276 0.4192 -0.0476 -0.3158 -0.3812 -0.2312 -0.624 -0.529 -0.4318 -0.5882 -0.358 -0.2946 -0.341 0.1594 0.3348 0.6262 0.47 0.434 0.284 0.3686 0.4804 0.584 0.5374 -0.23 0.1226 0.6434 0.8238 1 0.4266 0.2036 0.3292 0.5482 0.4184 0.2868 0.238 0.08 -0.0416 0.2422 0.0862 -0.0436 0.0638 -0.1064 -0.0638 0.2198 0.23 0.4488 0.7892 0.6596 0.6454 0.5866 0.4124 0.4388 0.6008 0.5906 0.613 -0.3874 -0.1024 0.3038 0.2286 0.2236 -0.2154 -0.389 -0.4922 -0.5742 -0.7018 -0.6756 -0.4546 -0.5774 -0.443 -0.2022 -0.1154 0.1416 0.3726 0.692 0.7036 0.6872 0.756 0.8674 1 0.6806 0.5364 0.4628 0.394 0.366 0.4382 0.5512 0.5742 -0.042 0.4066 0.757 0.7056 0.9042 0.3738 -0.229 -0.1636 -0.0958 -0.1822 -0.0842 0.1074 0.2968 0.2546 0.2126 0.2524 0.507 0.5724 0.3294 0.5842 0.813 0.9158 0.8574 0.7664 0.7196 0.5374 0.4602 0.5186 0.6706 0.7734 0.965 1 0.1314 1 0.6568 0.3786 0.5178 0.3972 -0.2272 -0.3106 0.3014 0.3602 -0.054 -0.1994 -0.2148 -0.3602 -0.187 -0.4776 -0.4188 -0.456 -0.6012 -0.527 -0.3786 -0.3602 -0.4158 -0.4034 -0.0788 -0.153 -0.4806 -0.425 -0.5086 -0.3602 -0.1314 -0.0386 0.1764 0.5294 1 0.8824 0.9412 0.647 0 -0.2352 -0.1764 -0.2352 -0.2352 0.0588 0.0588 -0.0588 -0.5882 0.4118 0.5294 -0.2942 -0.2352 -0.2352 -0.4706 0.1176 0.1764 -0.2352 -0.0588 0.4706 0.353 0.1176 0.2942 0.4118 0.1764 0.4118 0.0526 0.3684 0.8422 0.9474 1 0.579 0.3684 0.1052 0 -0.1052 -0.0526 0 0 0.2106 0.2106 0.579 0.7368 0.421 0 -0.0526 0.1578 0.1578 -0.2106 0.579 0.5264 0.0526 0.2106 0.3158 -0.1052 0.1578 0.2632 0.3684 -0.2122 0.1212 0.6666 0.8788 1 0.3334 0.1212 0.1818 0.1212 0.091 0.2122 0.7272 0.7576 0.4546 0.4848 0.303 0.0606 0.0606 -0.1516 -0.091 0.3334 0.3636 0.606 0.9696 0.7878 0.6364 0.606 0.3334 0.3636 0.606 0.5454 0.606 -1 -1 -1 -1 -1 -1 -0.9218 -0.6812 -0.6724 -0.7914 -0.5072 0.4522 0.458 0.2086 -0.0174 0.9014 0.5566 0.1652 0.0434 -0.1188 -0.3246 -0.4464 -0.5826 -0.7536 -0.8986 -0.945 -0.8348 -0.687 -1 -1 -1 -1 -1 -1 -1 -1 -1 -1 -1 -0.9254 -0.8134 -0.815 -0.8694 -0.2826 0.0646 0.485 0.0358 -0.1362 0.9038 0.4576 0.3428 0.4276 -0.241 -0.548 -0.6658 -0.746 -0.759 -0.9054 -0.9312 -0.8852 -0.815 -1 -1 -1 -1 -1 -1 -1 -1 -1 -1 -1 -0.94 -0.9068 -0.94 -0.9268 -0.3468 -0.8244 -0.797 -0.8486 -0.8558 -0.837 -0.8906 -0.6074 -0.498 -0.72 -0.826 -0.874 -0.8734 -0.52 -0.8268 -0.9334 -0.7868 -0.91 -1 -1 -1 -1 -1 -1 -1 -1 -1 -1 -1 -0.7714 -0.7714 -0.9142 1 1 1 -0.5428 -0.3428 -0.5142 -0.7428 -0.2286 -0.6286 -0.7714 -0.4572 -0.2572 -0.6572 -0.4858 -0.2572 -0.2572 -1 -0.8 -0.4 -1 -1 -1 -1 -1 0.7694 0.8104 0.8532 0.9018 0.9482 0.9892 0.9716 0.9282 0.9648 0.5946 -0.1918 -0.2888 -0.3388 -0.3744 -0.3252 -0.2714 -0.1954 -0.0602 0.2106 0.171 -0.52 1 -0.1434 -0.3214 -0.122 0.023 0.1664 1 -0.2808 -0.191 -0.2808 -0.3708 -0.1686 -0.0112 -0.1012 -0.1236 0.3258 0.3034 0.3258 0.3258 0.5056 0.528 0.5956 0.573 0.573 0.573 0.6854 0.8652 0.9326 1 0.9102 0.8202 0.663 0.5056 0.663 0.528 0.4832 0.2808 0.1236 -0.1236 -0.1494 0.0114 -0.0574 -0.1034 -0.1954 -0.3564 -0.3104 -0.1724 0.3104 0.0804 -0.2644 -0.0574 0.2874 0.1494 0.4252 0.3104 0.4022 0.4022 0.7472 0.977 1 0.7472 0.862 0.931 0.862 0.7242 0.7472 0.7012 0.7012 0.7702 0.6092 0.2414 0.2968 0.6484 0.5384 0.011 0.011 -0.033 0.011 0.077 0.2968 -0.1208 -0.1868 0.055 0.5384 0.4946 0.2748 0.3406 0.4946 0.7582 1 0.8242 0.7362 0.7582 0.3846 0.7142 0.5604 0.4946 0.3846 0.3846 0.6704 0.6924 0.6044 0.4506 0.7648 -1 -1 1 -0.8 0.4 0 -0.8 -1 0.1214 0.2336 -0.271 -0.1028 -0.2898 -0.1214 -0.1214 -0.2898 -0.0094 -0.0654 0.1588 0.1776 -0.1214 -0.1028 -0.028 0.1962 0.271 0.458 0.5888 0.4766 0.4206 0.5888 0.8878 1 0.9252 0.8692 0.4392 0.0468 0.6822 0.757 0.5514 0.215
24 -0.4722 -0.093 -0.249 -0.1078 0.2714 0.368 0.658 0.5986 0.3308 0.1672 0.1078 -0.026 0.026 0.2566 0.3012 0.4722 0.8066 0.8588 0.8216 0.5092 0.554 0.6356 0.487 0.6802 0.6208 0.7918 1 0.8588 0.7546 0.7174 0.7026 0.7398 -0.4044 -0.1348 0.0156 0.022 0.3416 0.4546 0.7178 0.6426 0.5988 0.3228 0.1348 0.1598 0.1598 0.21 0.3668 0.6866 0.7742 0.8746 0.7554 0.5298 0.511 0.6552 0.536 0.6176 0.9686 0.9874 1 0.906 0.9122 0.8684 0.7806 0.8432 -0.4328 -0.1702 0.0388 0.015 0.1582 0.4508 0.6358 0.6 0.4686 0.3374 0.2776 0.2298 0.2896 0.391 0.4986 0.7612 0.988 0.9224 0.6238 0.5762 0.5582 0.582 0.6776 0.7194 0.8508 0.9582 1 0.9044 0.7612 0.8268 0.7732 0.8208 -0.5136 -0.2486 -0.0378 -0.0432 -0.0162 0.3784 0.3622 0.5298 0.3514 0.3244 0.0972 0.2 0.2216 0.2432 0.5514 0.654 0.9568 0.8594 0.6054 0.5244 0.4972 0.5514 0.6756 0.6918 0.7892 1 0.946 0.7622 0.8054 0.7784 0.7244 0.8486 -0.537 -0.2014 0.0536 0.0672 0.0536 0.49 0.5034 0.5504 0.3558 0.2818 0.1678 0.094 0.141 0.1342 0.51 0.792 0.9262 0.8724 0.5704 0.5168 0.443 0.5838 0.698 0.651 0.8322 1 0.8994 0.698 0.6912 0.6242 0.6846 0.8926 -0.6382 -0.0992 -0.0426 -0.1844 0.4114 0.4042 0.4398 0.3758 0.0922 0.0568 0.0284 0.007 0.0638 0.0922 0.2908 0.5886 0.9148 0.9148 0.7944 0.546 0.7376 0.7588 0.9148 1 0.9148 0.8298 0.695 0.5248 0.4042 0.546 0.546 0.773 -0.7176 -0.1764 0.0196 0.1686 0.1372 0.0196 0.1216 -0.1372 -0.3334 -0.255 -0.404 -0.3648 -0.1922 -0.4352 -0.0824 0.1058 0.4274 0.6628 0.945 1 0.898 0.6628 0.7334 0.4824 0.2706 -0.098 0.0824 -0.0118 0.0352 0.004 0.1058 0.1922 -0.5136 -0.1352 -0.3514 -0.2432 0.2972 0.4594 0.6216 0.4594 0.5136 0.3514 0.3514 0.2972 0.2432 0.3514 0.6216 0.8378 1 0.8918 0.8918 0.7298 0.7298 0.7298 0.5676 0.2432 0.6216 0.7298 0.8378 0.7838 0.5136 0.6216 0.6216 0.5136 -0.4166 -0.1666 -0.2084 -0.2916 0.0834 0.1666 0.6666 0.5834 0.3334 0.2916 -0.0416 0.0416 -0.0834 0.3334 0.2916 0.4166 0.875 0.7916 0.8334 0.5416 0.5416 0.625 0.2916 0.75 0.5416 0.75 1 0.7916 0.8334 0.625 0.8334 0.75 -0.6086 -0.2826 -0.1304 -0.3044 0.3044 0.4348 0.6304 0.5652 0.2174 0.1522 0.0652 0.087 0.0652 0.174 0.413 0.674 0.8478 0.8478 0.6522 0.3478 0.5434 0.4782 0.8478 0.8044 1 0.9566 0.6956 0.674 0.5652 0.674 0.587 0.9566 -1 -1 -1 -1 -1 -0.8962 -0.9212 -0.8756 -0.888 -0.9212 -0.6058 0.2366 0.6514 0.8672 0.7552 0.834 0.6348 0.5768 0.8382 0.8092 0.1536 -0.2116 -0.8464 -0.8838 -0.9004 -0.9128 -0.9128 -0.9336 -0.8464 -0.834 -0.9254 -0.9088 -0.9004 -1 -1 -1 -1 -1 -0.9754 -0.979 -0.646 -0.952 -0.9406 -0.5642 -0.1728 0.134 0.241 0.4398 0.7396 0.9514 0.8502 0.4092 0.1652 -0.4838 -0.7218 -0.9524 -0.9586 -0.976 -0.977 -0.9786 -0.978 -0.8896 -0.822 -0.8604 -0.7136 -0.6338 -1 -1 -1 -1 -1 -0.9534 -0.94 -0.34 -0.1934 -0.2268 -0.1868 -0.385 -0.18 -0.2 -0.17 -0.19 -0.1 -0.045 -0.232 -0.232 -0.364 -0.364 -0.7668 -0.76 -0.8934 -0.94 -0.96 -0.9334 -0.92 0.5 0.8132 1 1 -1 -1 -1 -1 -1 -0.8572 1 1 -0.6286 1 1 1 -0.3142 -0.7714 -0.8286 -0.6858 -0.8 -0.5714 0.0286 0.2858 1 1 1 -0.7142 -0.6572 -1 -1 -0.4 1 1 0.6 0.3714 -0.6858 1 1 1 1 1 1 1 1 1 1 0.2508 0.2664 0.2554 0.2554 0.3636 0.4054 0.4324 0.4454 0.4714 0.407 -0.64 -0.553 -0.3304 -0.4588 0.0768 0.153 0.248 0.3084 -0.6626 -0.486 -0.2772 -0.1326 -0.3172 -0.245 -0.0442 -0.1004 0.261 0.6224 0.7108 0.518 0.767 0.9278 0.7912 0.8956 0.8634 1 0.8634 0.751 0.4538 -0.0442 -0.0282 0.012 -0.3414 -0.478 -0.261 -0.3254 0.237 0.4216 0.486 0.245 -0.5278 -0.6138 -0.4248 -0.4078 -0.5364 -0.3562 -0.073 -0.0214 0.0902 0.6824 0.545 0.339 0.6052 0.4164 0.5278 0.7596 0.897 0.9484 1 0.957 0.8884 0.631 0.03 0.2018 -0.2274 0.0816 0.2962 0.1502 0.5536 0.8798 0.6996 0.2704 -0.557 -0.2342 -0.1646 -0.0316 0.0316 -0.1962 -0.038 0.1456 0.6962 0.6898 0.6392 0.6772 0.867 0.943 0.962 0.8734 1 1 0.9684 0.8608 0.7278 0.3354 0.076 0.1456 -0.3164 -0.2974 -0.1456 0 0.1076 0.5696 0.6012 0.3544 0.2092 -1 -1 1 -1 -1 -1 -0.1666 1 -0.6914 -0.8148 -0.3704 -0.5926 -0.284 -0.0494 -0.0246 0.0124 -0.0494 0.0246 0.0988 -0.0864 0.3704 0.2346 0.0246 0.037 0.0246 0.1976 0.5186 0.247 0.4938 0.642 0.6666 0.9136 0.8518 0.4938 0.6666 0.7902 0.8024 1 0.8766 0.7038
24 -0.632 -0.136 -0.152 -0.104 0.176 0.368 0.368 0.312 -0.048 -0.104 -0.176 -0.096 -0.088 -0.168 0.016 0.24 0.456 0.616 0.928 0.872 0.648 0.6 0.608 0.608 0.76 0.848 1 0.92 0.672 0.544 0.648 0.608 -0.542 -0.3226 0.0194 0.058 0.2968 0.5032 0.6968 0.6194 0.0064 0.142 0.187 0.1032 -0.0452 0.3226 0.4258 0.3936 0.7548 0.8646 0.987 0.6646 0.6452 0.7484 0.7548 0.6258 0.9678 1 0.942 0.7612 0.8452 0.8322 0.5742 0.7354 -0.4214 -0.1142 0.25 0.2072 0.3 0.7858 0.7072 0.7928 0.15 0.3 0.3928 -0.0358 0.3 0.4 0.2714 0.6 0.8358 1 0.7858 0.5858 0.6786 0.7214 0.5572 0.6072 0.9428 0.9214 0.8142 0.85 0.7858 0.5286 0.5428 0.4928 -0.376 -0.0076 0.3534 0.3458 0.4136 0.782 0.782 0.7518 0.4586 0.376 0.2406 0.1804 0.2632 0.2106 0.5112 0.6316 1 0.8796 0.7444 0.2106 0.2482 0.436 0.406 0.3984 0.3834 0.767 0.7594 0.421 0.3008 0.1128 0.1428 0.0376 -0.364 0.0036 0.3004 0.3286 0.4276 0.7244 0.7314 0.7738 0.6114 0.371 0.1872 0.1024 0.2084 0.0248 0.5266 0.7032 1 0.9506 0.5478 0.6326 0.7102 0.5902 0.3992 0.6254 0.9506 0.8446 0.781 0.258 0.2226 0.1308 -0.0036 0.1802 -0.5374 -0.0896 0.1568 0.2238 0.5 0.6044 0.7238 0.5074 0.4626 0.209 0.1418 0.194 0.194 0.194 0.3284 0.694 0.6344 0.8956 0.6568 0.709 0.5448 0.3582 0.6568 1 1 0.8284 0.6716 0.694 0.4552 0.388 0.3358 0.5 -0.7248 -0.2294 0.0918 0.1376 0.4678 0.2752 0.2478 0.0092 -0.11 -0.2294 -0.2294 -0.1834 -0.3944 -0.156 0.0458 0.101 0.3028 0.7156 0.6056 0.7248 0.7982 0.789 1 0.9816 0.945 0.5412 0.3944 0.1376 -0.0276 0.1926 0.3394 0.211 -0.5882 -0.2942 -0.4118 -0.1764 -0.1764 0 0 0.1764 0 -0.0588 -0.0588 -0.1764 0 0.0588 0.0588 0.2352 0.5882 0.7648 0.8824 0.8236 0.7058 0.5882 0.647 0.7058 0.8236 0.9412 1 0.9412 0.8236 0.7648 0.7058 0.7058 -0.6 -0.25 -0.15 -0.3 0.1 0.55 0.6 0.1 0.1 -0.2 -0.25 -0.25 -0.15 -0.25 -0.1 0.15 0.55 0.75 0.85 0.85 0.65 0.7 0.6 0.6 1 1 1 0.95 0.65 0.6 0.65 0.6 -0.5 -0.0834 0.2222 0.2222 0.2778 0.7778 0.6388 0.75 0.1944 0.1944 0.3056 -0.0556 0.25 0.4166 0.0556 0.6944 0.8888 0.8888 0.6388 0.6388 0.4444 0.8056 0.5834 0.5834 1 0.9444 0.9444 0.9722 0.8056 0.6112 0.5278 0.4722 -1 -1 -1 -1 -1 -1 -0.8976 -0.9284 -0.8926 -0.8722 -0.3452 0.2226 0.5652 0.8516 0.9846 0.9336 0.8006 0.7852 0.6624 0.5806 0.289 -0.289 -0.7954 -0.8824 -0.9028 -0.8976 -0.9028 -0.8824 -0.9028 -0.8772 -0.7392 -0.9028 -0.8722 -1 -1 -1 -1 -1 -1 -0.9552 -0.9552 -0.9492 -0.9392 -0.5788 -0.099 0.4764 0.99 0.6734 0.2404 0.0334 -0.095 -0.0124 -0.0304 0.093 -0.6246 -0.9204 -0.9184 -0.9562 -0.9552 -0.9542 -0.9304 -0.9104 -0.9502 -0.6804 -0.8258 -0.5798 -1 -1 -1 -1 -1 -1 -0.94 -0.9668 -0.7934 -0.69 -0.5568 -0.43 -0.31 -0.185 -0.2 -0.32 -0.585 -0.528 -0.576 -0.488 -0.32 -0.588 -0.8768 -0.8734 -0.8734 -0.9 -0.94 -0.8 -0.72 -0.9534 -0.2368 0.2566 0.98 -1 -1 -1 -1 -1 -1 -0.6858 -0.8858 -0.7142 -0.3428 1 1 1 0.1428 -0.5142 -0.0286 -0.1428 -0.8286 -0.7428 -0.5142 1 1 1 -0.9142 -0.7714 -0.9428 -0.8572 0.1428 -0.0858 1 1 0.9142 1 1 1 1 1 1 1 1 1 1 1 0.6594 0.6534 0.5808 0.5742 0.5778 0.5212 0.508 0.4586 0.3458 0.3322 -0.6 -0.5412 -0.3948 -0.3868 0.118 0.5958 1 0.0334 0.4666 0.8 0.6 0.9334 0.4 0.6 0.3334 0.5334 0.7334 0.8 1 1 0.8666 0.7334 1 0.5334 0.3334 0.4666 0.7334 0.2666 0.1334 0.3334 -0.2666 -0.5334 0.0666 0.2666 0.3334 0.2666 0.8 0.8666 0.8666 0.4 -0.2422 0.1368 0.621 0.6842 0.4526 0.2422 0.1578 0.2422 0.8106 1 0.8106 0.7052 0.8948 0.8736 0.8316 0.7474 0.6842 0.5578 0.2422 -0.0106 0.2422 0.2 -0.3052 -0.4526 -0.2632 -0.0106 -0.0948 -0.221 -0.179 0.0526 0.4526 -0.0736 0.1212 0.2424 0.4848 0.3636 -0.0606 0.2122 0.1516 -0.1212 0.4242 0.8484 0.6666 0.4242 0.8182 1 0.4546 0.5758 0.7878 0.8484 0.8484 0.3334 0.4848 0.2122 -0.0606 -0.1516 0.303 -0.0304 -0.0606 0.0304 0.303 0.4848 0.5454 0.303 0.0234 -1 -1 1 -1 -1 -1 -0.8334 1 -0.8658 -0.8256 -0.557 -0.557 -0.3422 0.1276 0.2752 0.0738 0.0738 0.1276 -0.047 -0.1006 0.0872 0.0336 0.0202 -0.0202 -0.1006 0.0604 0.4094 0.1678 0.3288 0.5704 0.7986 1 0.8926 0.2484 0.4766 0.4766 0.5034 0.4496 0.3692 0.2484
25 -0.2538 0.1388 0.655 0.885 0.9214 1 0.7644 0.7784 0.4614 0.1108 -0.0266 -0.4614 -0.3016 -0.4474 -0.3884 -0.3352 -0.554 -0.554 -0.4614 -0.6242 -0.6242 -0.6382 -0.5036 -0.0406 0.3914 0.4782 0.38 0.6044 0.6578 0.7952 0.6326 0.2202 -0.4204 -0.2102 0.0628 0.1964 0.6954 0.8408 0.719 0.9568 1 0.7054 0.3752 0.273 0.0334 -0.0844 -0.0276 -0.0688 -0.2868 -0.1454 -0.2318 -0.1532 -0.0492 -0.2712 0.1828 0.2928 0.5304 0.5384 0.4892 0.4852 0.607 0.5638 0.503 0.2612 -0.5836 -0.3534 -0.1452 -0.077 0.3894 0.5036 0.6576 0.8638 0.8338 0.6976 1 0.8598 0.2932 0.3974 0.1192 0.015 0.015 -0.083 -0.005 -0.065 -0.045 0.061 0.2732 0.4674 0.5456 0.6536 0.4774 0.4094 0.4874 0.3214 0.1492 0.4994 -0.595 -0.3486 -0.167 -0.071 0.3444 0.4258 0.549 1 0.954 0.593 0.8142 0.9604 0.927 0.9082 0.359 0.3466 0.3006 0.1566 0.1022 0.0814 0.0856 0.2004 0.2986 0.5762 0.7704 0.9248 0.7286 0.7516 0.7766 0.5408 0.2172 0.2066 -0.4742 -0.2542 -0.0254 0.0144 0.3268 0.4236 0.5666 0.7624 0.7008 0.516 0.285 0.5622 0.5402 0.7316 0.8658 0.7382 0.6062 0.3004 0.2652 0.3004 0.3202 0.4148 0.3796 0.582 0.8328 1 0.9428 0.9406 0.912 0.7118 0.527 0.3796 -0.3556 -0.147 0.0616 0.145 0.5246 0.5996 0.6892 0.4516 0.1554 0.2846 -0.1386 0.22 0.1888 0.2034 0.441 0.4202 0.7226 0.7706 0.633 0.5934 0.608 0.633 0.5286 0.6684 0.8998 1 0.8916 0.8394 0.7956 0.5662 0.6538 0.5058 -0.3568 0.1228 0.117 0.3596 0.4048 0.371 0.2102 -0.148 -0.2524 -0.2524 -0.4386 -0.4076 -0.3314 -0.1988 -0.134 0.0606 0.3512 0.622 0.7912 0.6502 0.622 0.6078 0.5684 0.8364 0.89 1 0.7772 0.526 0.4866 0.3146 0.354 0.1848 0.238 0.7142 0.619 1 0.9048 0.619 0.3334 0.3334 0.0476 -0.0476 -0.0476 -0.1904 -0.0476 -0.0476 0.0952 -0.0952 -0.2858 -0.1428 -0.0476 0.0952 0 -0.3334 -0.0476 -0.1904 0.0476 0 0.1904 0.0952 0.4286 0.4286 0.1904 -0.0952 -0.0256 0.282 1 1 0.8974 1 0.8974 0.4872 0.282 -0.077 -0.2308 -0.6924 -0.282 -0.2308 -0.4872 -0.1794 -0.1282 -0.6924 -0.3846 -0.3846 -0.3846 -0.3846 -0.7436 0.0256 0.1282 0.282 0.3334 0.5384 0.5898 0.6924 0.5898 -0.077 -0.5444 -0.3164 -0.0886 -0.0632 0.2152 0.3164 0.4178 0.7974 0.7468 0.4684 0.367 0.5444 0.595 0.8734 0.8988 0.8734 0.3924 0.1898 0.2912 0.4178 0.0886 0.4936 0.5444 0.443 0.924 0.924 0.9494 1 0.8482 0.8734 0.2912 0.4936 -1 -1 -1 -1 -1 -1 -1 -1 -0.9346 -0.9284 -0.7258 0.6262 0.7976 0.6324 0.1994 0.1402 0.0186 -0.1994 -0.3302 -0.299 -0.2804 -0.3052 -0.8006 -0.9346 -0.947 -0.9284 -0.944 -1 -1 -1 -1 -1 -1 -1 -1 -1 -1 -1 -1 -1 -1 -0.9694 -0.9666 -0.921 -0.3592 0.1984 0.6252 0.416 0.882 0.8934 0.0548 -0.416 -0.3784 -0.5456 -0.6942 -0.9018 -0.9182 -0.951 -0.9552 -0.9688 -1 -1 -1 -1 -1 -1 -1 -1 -1 -1 -1 -1 -1 -1 -0.9934 -0.88 -0.9 -0.8372 -0.6216 -0.6086 -0.5516 -0.3958 -0.4472 -0.4944 -0.38 -0.4188 -0.4708 -0.504 -0.3368 -0.2068 -0.7 -0.8334 -0.94 -1 -1 -1 -1 -1 -1 -1 -1 -1 -1 -1 -1 -1 -1 -0.2286 -0.8286 0.6 1 -0.2286 -0.5428 -0.7428 -1 -0.8572 -0.8286 -0.7142 -0.9714 -0.7714 1 -0.6858 -0.3142 0.0572 -0.7428 -0.3428 -1 -1 -1 -1 -1 -1 0.9724 1 1 1 1 1 1 1 1 1 0.389 0.4122 0.459 0.4976 0.569 0.6012 0.607 0.5312 0.4004 0.3124 -0.4 0.7412 -0.9338 -0.734 -0.4716 -0.4594 -0.2916 -0.6584 0.0088 0.115 0.3628 0.6814 0.292 0.593 0.7168 0.6284 0.3806 0.1858 0.9824 0.8762 1 0.5222 0.2212 0.3628 0.4514 0.3274 0.115 0.7522 0.5398 0.6638 0.7346 0.2566 0.5752 0.2744 0.5752 -0.0088 0.1682 0.2212 0.115 -0.7522 0.277 0.4308 0.677 1 0.723 0.7076 0.877 0.677 0.877 0.9076 0.8308 0.5384 0.8308 0.677 0.5692 0.7538 0.6924 0.2462 0.4308 0.5538 0.877 0.7384 0.6154 0.1692 0.4616 0.523 0.6924 0.4308 0.4154 0.323 0.3538 -0.277 0.5572 0.832 0.4352 0.4352 0.542 0.023 0.374 1 0.4656 0.2062 0.5268 0.481 0.71 0.313 0.252 0.3436 0.4198 0.3894 0.4046 0.4198 0.313 0.4504 0.313 0.2062 0.3436 0.1146 0.4352 0.2062 0.084 0.145 0.2672 -0.2978 -0.9844 1 -1 -1 -1 -1 -1 -1 -1 -0.3914 -0.3218 -0.1304 -0.2696 -0.1826 -0.1826 0.113 0.0956 0.3044 0.6696 0.9304 0.9652 1 0.3218 0.1478 0.3044 0.2174 0.3044 0.4782 -0.0608 0.026 0.3218 0.0956 0.374 0.2 0.1478 0.6 0.774 0.374 0.3566 0.1478 -0.7392
25 -0.3322 0.1474 1 0.9352 0.3938 0.799 0.6662 0.4814 -0.1572 -0.2998 -0.5688 -0.4004 -0.449 -0.6466 -0.4262 -0.5236 -0.6304 -0.6272 -0.4652 -0.3646 -0.3614 -0.543 -0.585 -0.368 0.0534 0.128 -0.3808 -0.2902 -0.1636 0.248 0.1994 0.1928 -0.4384 -0.135 0.2234 0.6344 0.7634 0.9188 0.9952 1 0.5556 0.1732 -0.0704 -0.178 -0.3644 -0.3262 -0.2688 -0.4672 -0.5054 -0.491 -0.5006 -0.5938 -0.644 -0.6296 -0.577 -0.037 0.08 0.19 0.3022 0.2784 0.049 0.5938 0.4982 -0.4026 -0.6004 -0.385 -0.261 -0.065 0.3638 0.5732 0.8506 0.806 0.7982 1 0.8642 0.451 0.0864 -0.0806 -0.1794 -0.1774 -0.1388 -0.2376 -0.2318 -0.3792 -0.2938 -0.3172 -0.0864 0.1542 0.3016 0.4626 0.5616 0.292 0.1134 0.127 -0.1562 0.2492 -0.6098 -0.4076 -0.3816 -0.1342 0.1968 0.3572 0.3902 0.7108 0.7788 0.7996 1 0.9738 0.3484 0.2282 0.094 -0.0574 -0.0156 -0.1794 -0.2456 -0.2682 -0.425 -0.4286 -0.2874 -0.1376 0.122 0.3728 0.54 0.608 0.399 0.256 -0.0592 0.1342 -0.5386 -0.3302 -0.3784 0.0078 0.3204 0.4594 0.3514 0.9884 1 0.7972 0.9556 0.9228 0.9846 0.6814 0.4074 0.2606 0.2818 0.0676 -0.0308 -0.0752 -0.1776 -0.28 -0.11 0.0618 0.2182 0.5232 0.8108 0.8688 0.7472 0.5502 0.3842 0.0424 -0.6144 -0.4056 -0.4438 -0.1204 0.253 0.3936 0.2068 0.8734 0.8654 0.5662 0.502 0.7048 0.8012 1 0.7028 0.6286 0.488 0.1888 0.0602 0.016 0.0502 0.0984 0.1566 0.263 0.4298 0.6184 0.8674 0.8996 0.6948 0.5402 0.4318 0.1124 -0.5644 -0.3334 -0.4236 -0.0056 0.3356 0.4896 0.4016 0.7294 0.7118 0.3752 0.2168 0.1904 0.3268 0.5776 0.8196 0.967 1 0.6964 0.3466 0.285 0.395 0.3378 0.4016 0.5886 0.7382 0.8966 0.9428 0.9384 0.7492 0.637 0.4896 0.318 0.091 0.6364 1 0.9394 0.5152 0.8788 0.697 0.5152 0.394 0.091 -0.2122 -0.2728 -0.0304 -0.2122 -0.2122 0.1516 0.2122 0.2122 -0.394 -0.0304 0.091 0.0304 0.4546 0.2728 0.394 0.2728 -0.697 -0.0304 0.2122 0.6364 0.4546 0.1516 0.1176 0.4706 1 0.9412 0.5882 0.7058 0.4706 0.5882 0.0588 0.1176 -0.0588 0.0588 0.0588 0.1176 -0.2352 -0.0588 0 0.0588 0.0588 -0.1764 0.1176 0.1764 0.1176 0.1176 0.2942 0.4706 0.1176 -0.1176 -0.1764 0.1176 -0.0588 0.2942 -0.595 -0.3164 -0.2152 0.0126 0.367 0.6456 1 0.9746 0.7468 0.8734 0.7468 0.0632 0.0632 -0.3418 -0.2406 -0.2152 -0.038 -0.038 -0.0886 -0.0126 0.2406 0.2658 0.2658 0.2912 0.367 0.4684 0.443 0.3418 0.2406 0.114 0.1392 0.038 -1 -1 -1 -1 -1 -1 -1 -0.8816 -0.7928 -0.8106 -0.6036 0.2248 0.4734 0.6568 0.5208 0.3372 0.1776 0.1776 0.0296 -0.0474 -0.0296 -0.148 -0.29 -0.2662 -0.2426 -0.2782 -0.2486 -0.219 -0.2958 -0.4378 -0.4498 -0.6924 -0.8224 -1 -1 -1 -1 -1 -1 -1 -0.9388 -0.9282 -0.9282 -0.8764 -0.6462 -0.4774 0.1422 0.6304 0.6662 0.774 0.8484 0.661 0.5372 0.2832 -0.0744 -0.395 -0.4348 -0.5186 -0.5492 -0.5054 -0.5612 -0.4788 -0.7752 -0.7446 -0.8524 -0.8696 -1 -1 -1 -1 -1 -1 -1 -0.9334 -0.9068 -0.92 -0.9268 -0.8326 -0.83 -0.7138 -0.5688 -0.5714 -0.535 -0.5814 -0.6226 -0.706 -0.8696 -0.653 -0.5468 -0.5234 -0.6034 -0.5734 -0.6 -0.6768 -0.51 -0.7168 -0.6034 -0.6534 -0.5934 -1 -1 -1 -1 -1 -1 -1 -0.9142 -0.9714 -1 -0.2572 -0.3714 -0.8858 -0.5428 -0.3714 -0.9714 -1 -1 -1 -1 -1 -0.8572 -1 -1 -1 -1 -0.9714 -0.8572 -0.5142 -0.6572 -0.6572 -0.6858 -0.8572 0.8362 0.8484 0.8668 0.8954 0.9372 0.9978 1 1 1 1 -0.0094 -0.0282 -0.0548 -0.0276 -0.012 0.0362 0.1156 0.1538 0.1122 -0.164 -0.4266 0.9882 -0.8696 -0.766 -0.7048 -0.6118 -0.613 -1 0.047 -0.1544 0.1812 0.8926 0.7046 0.49 0.5436 0.5436 0.7584 0.5838 0.5302 0.7852 0.4094 0.5974 0.3558 0.5704 0.0604 -0.0068 0.5704 0.4094 0.6376 0.4228 0.4766 0.812 0.2618 0.557 0.3692 0.5974 0.208 0.5302 -0.114 -0.812 -0.0294 0.4216 0.7746 0.804 0.5784 0.6274 0.6176 0.9216 0.7648 0.9804 0.647 0.4902 0.7352 0.5882 0.7648 0.647 0.598 0.7058 0.4706 0.5784 0.5196 0.8334 0.6862 0.8138 0.8726 0.7254 0.6078 0.5098 0.4804 0.2254 0.1568 -0.4706 0.1924 0.4742 0.4084 0.8122 0.6808 0.568 0.7652 1 0.2582 0.2864 0.5212 0.8686 0.5306 0.6244 0.3522 0.3146 0.0328 0.4178 0.3896 0.2582 0.3052 0.3802 0.3802 0.2582 0.3428 0.3334 0.2676 0.0892 0.1924 0.23 -0.0422 -0.3616 -0.9654 1 -1 -1 -1 -1 1 -1 -1 0.0178 0.0358 0.0892 -0.2322 -0.6608 -0.3572 -0.125 -0.3392 0.1072 0.375 0.9286 0.7858 1 0.9108 0.6608 0.4642 0.3392 0.1608 0.2678 0.7858 0.8036 -0.0178 -0.4286 0.125 0.0178 -0.0178 0.1608 0.2858 0.3214 0.5178 0.4822 0.4464
26 -0.3978 -0.1384 0.2616 0.1604 -0.3758 -0.7934 -0.7186 -0.6088 -0.5868 -0.5252 -0.5604 -0.4638 -0.266 -0.3758 -0.2352 -0.0902 0.1296 0.5516 0.8022 0.6528 0.5076 0.6528 0.7274 0.978 1 0.8374 0.4198 0.4682 0.411 0.4946 0.666 0.6176 -0.4308 -0.126 0.3292 0.2968 -0.683 -0.7764 -0.809 -0.7196 -0.6544 -0.6708 -0.7318 -0.4674 -0.5162 -0.5732 -0.2196 -0.2318 -0.2926 0.122 0.3334 0.5406 0.9796 1 0.5448 0.9308 0.9552 0.8902 0.683 0.6992 0.4878 0.6626 0.687 0.691 -0.4184 -0.1434 0.3006 0.2652 -0.7014 -0.8192 -0.831 -0.7288 -0.6582 -0.721 -0.8074 -0.5166 -0.5874 -0.6268 -0.497 -0.3674 -0.2652 -0.1788 0.108 0.2298 0.6896 0.831 0.9646 0.7054 0.8742 1 0.8586 0.7328 0.7996 0.6818 0.7132 0.8114 -0.4098 -0.1188 0.3156 0.2172 -0.664 -0.705 -0.7582 -0.7828 -0.7214 -0.7296 -0.795 -0.7172 -0.5656 -0.5942 -0.5492 -0.4344 -0.414 -0.2254 -0.0942 0.0082 0.3648 0.754 0.9222 0.877 0.8074 0.7992 0.9632 1 0.918 0.8524 0.9304 0.8812 -0.5096 -0.1628 0.1754 -0.074 -0.7802 -0.7506 -0.9112 -0.666 -0.649 -0.8394 -0.7716 -0.7464 -0.573 -0.6956 -0.5138 -0.5392 -0.6448 -0.3826 -0.3868 -0.0614 0.0318 0.6364 0.945 0.983 0.797 0.8012 0.8942 1 0.89 0.9112 0.8858 0.8646 -0.5654 -0.1754 0.0766 -0.1902 -0.368 -0.4568 -0.8222 -0.7334 -0.7876 -0.6988 -0.9062 -0.8222 -0.5506 -0.679 -0.674 -0.763 -0.5902 -0.4568 -0.6544 -0.353 -0.0666 0.5604 0.8962 0.921 1 0.921 0.9112 0.921 0.8716 0.605 0.674 0.6396 0.0416 0.382 -0.0764 0.2848 0.0764 -0.4652 -0.1528 -0.0416 -0.7292 -0.9098 -0.507 -0.2638 -0.1458 -0.3194 -0.4862 -0.4862 -0.2708 -0.1388 -0.4306 -0.1528 0.2362 0.5138 0.882 1 0.9166 0.757 0.6876 0.4722 0.257 0.118 0.0138 -0.0348 -0.2972 -0.027 0.2432 -0.081 -0.081 -0.7298 -0.6216 -0.7838 -0.5676 -0.3514 -0.4054 -0.1892 -0.1892 -0.5136 -0.081 0.081 0.4054 0.7298 0.8378 0.5676 0.5676 0.6216 0.7298 1 0.8378 0.946 0.6756 0.3514 0.5676 0.4594 0.7298 0.4594 -0.132 0.0566 0.3962 0.3584 -0.0188 -0.4716 -0.283 -0.3208 -0.3584 -0.283 -0.3962 -0.1698 0.0566 -0.1698 -0.0188 0.0566 0.3962 0.7736 0.9622 0.8868 0.3962 0.6226 0.849 0.9622 1 0.849 0.5094 0.6226 0.5094 0.6982 0.7736 0.7358 -0.3878 -0.1632 0.2244 0.0612 -0.7346 -0.5918 -0.7552 -0.5102 -0.4694 -0.5714 -0.5102 -0.4694 -0.4286 -0.6734 -0.5102 -0.4898 -0.3878 -0.2244 -0.3878 0.1224 0.102 0.5714 1 0.9796 0.5918 0.7756 0.796 0.8368 0.8572 0.7552 0.8572 0.796 -0.4874 -0.577 -0.6272 -0.663 -0.6702 -0.6846 -0.7026 -0.6308 -0.6094 -0.4874 -0.19 0.2796 0.8316 0.9856 0.8352 0.6094 0.3512 0.0036 -0.2688 -0.4768 -0.5412 -0.6058 -0.7706 -0.8494 -0.8996 -0.9212 -1 -1 -1 -1 -1 -1 -1 -0.732 -0.7784 -0.7946 -0.782 -0.7634 -0.7758 -0.7646 -0.777 -0.7382 -0.5342 -0.1672 0.3412 0.6768 0.8786 0.9536 0.816 0.6192 0.1772 -0.2698 -0.4276 -0.6844 -0.8058 -0.8974 -0.9212 -0.9298 -0.8974 -1 -1 -1 -1 -1 -1 -1 -0.7014 -0.7414 -0.7282 -0.4214 -0.4282 -0.2914 0.0152 -0.2314 -0.1348 0.1152 0.2552 -0.093 -0.072 -0.0516 0.0228 -0.1572 -0.1344 -0.0972 -0.1258 -0.2426 -0.4226 -0.7226 -0.8534 -0.8268 -0.8934 -0.7934 -1 -1 -1 -1 -1 -1 -1 -0.4286 -0.9142 -0.9142 -0.9714 -0.9428 -0.7714 -0.9142 -0.8572 -0.2 0.3428 0.3714 0.0858 0.1142 -0.8286 -0.8858 -0.9142 -0.9142 -0.7714 -0.8572 -0.2858 0.4572 1 -0.5428 -1 -1 -0.6286 -1 -1 -1 -1 -1 -1 -1 -0.2594 -0.2594 -0.2878 -0.2976 -0.3454 -0.3714 -0.3798 -0.4012 -0.4694 -0.3224 0.6882 0.6882 0.7222 0.7126 0.7674 0.8272 0.8658 0.9164 1 0.9724 -0.4666 -0.1764 -0.1296 0.1584 0.2824 0.6268 0.648 -1 0.1142 0.0118 -0.1418 -0.0276 -0.1338 -0.3188 -0.0866 0.2204 0.2322 0.0236 -0.0826 -0.067 0.3898 0.0552 -0.0472 -0.1574 0 0.2598 0.4606 0.4528 0.5394 0.8268 0.8818 0.8346 0.7756 0.7048 0.5472 0.685 0.9292 1 0.9292 0.4528 -0.0384 -0.1298 -0.2394 -0.51 -0.4662 -0.3162 -0.2286 0.1042 0.1444 -0.053 0.0164 -0.075 0.0786 0.0202 -0.2286 -0.075 0.031 0.1628 0.4478 0.4076 0.203 0.382 0.4552 0.7478 0.9598 1 0.426 0.5284 0.6928 0.777 0.7038 0.4442 -0.2412 -0.1124 -0.2228 -0.6648 -0.709 -0.6796 -0.418 0.0718 0.3738 0.348 0.1676 0.4548 0.5764 0.1124 0.0682 0.105 0.2118 0.1786 0.6428 0.4622 0.3664 0.5064 0.6758 0.8454 0.908 1 0.5174 0.5728 0.8784 0.908 0.9558 0.7458 -0.9274 -1 1 -1 1 0.6 -1 0.6334 -1 -0.04 0.1466 0.2534 0.3334 0.28 0.3066 0.36 0.5466 0.6534 0.68 0.4666 0.4934 0.76 0.7066 0.4934 0.6 0.7066 1 0.8934 0.8134 0.8134 0.68 0.6266 0.4666 0.28 0.3066 0.28 0.3066 0.4134 0.1734 0.1734 -0.28
26 -0.5526 -0.2762 0.286 0.1834 -0.4646 -0.8606 -0.687 -0.582 -0.7042 -0.8264 -0.7066 -0.577 -0.643 -0.5086 -0.3888 -0.3448 -0.1882 0.1466 0.357 0.4548 0.7212 0.6822 0.4988 0.78 0.9194 1 0.8948 0.797 0.7114 0.6382 0.6528 0.5942 -0.562 -0.3004 0.2064 0.1606 -0.5206 -0.7294 -0.7178 -0.6698 -0.7936 -0.899 -0.7684 -0.6262 -0.6972 -0.656 -0.516 -0.5712 -0.5894 -0.3394 -0.2454 0.0114 0.4082 0.6858 0.8464 0.8854 0.7248 0.812 1 0.961 0.922 0.851 0.695 0.6652 -0.584 -0.334 0.1416 0.0642 -0.5066 -0.8694 -0.6726 -0.6372 -0.697 -0.9336 -0.6704 -0.5576 -0.6924 -0.7036 -0.584 -0.6682 -0.5464 -0.4602 -0.4204 -0.1172 0.0884 0.3872 0.8452 0.8806 0.7986 0.8274 0.812 0.9668 1 0.9558 0.8518 0.7014 -0.5888 -0.3408 0.1262 0.0436 -0.553 -0.8794 -0.8168 -0.8256 -0.6582 -0.8034 -0.7744 -0.6336 -0.696 -0.6804 -0.667 -0.6446 -0.6558 -0.6514 -0.5084 -0.2112 0.0502 0.2582 0.6716 0.7832 0.933 0.7832 0.8548 0.9732 1 0.904 0.8972 0.685 -0.5372 -0.2252 0.2126 0.1396 -0.4188 -0.7862 -0.6528 -0.7082 -0.8038 -0.6982 -0.6126 -0.6378 -0.6528 -0.6276 -0.6554 -0.7886 -0.8868 -0.9018 -0.5472 -0.4038 -0.1724 0.2704 0.7006 0.8894 0.8868 0.834 0.8012 1 0.9246 0.8616 0.6956 0.615 -0.3698 0.0582 0.3458 0.2842 -0.2636 -0.6952 -0.5514 -0.476 -0.6986 -0.6884 -0.6816 -0.4794 -0.4384 -0.5342 -0.572 -0.726 -0.5274 -0.4794 -0.5994 -0.3356 -0.1164 0.0308 0.6164 0.9006 0.9726 1 0.9658 0.8528 0.7876 0.6096 0.411 0.2774 -0.4162 0.6358 0.2024 0.1098 -0.2138 -0.2312 -0.0462 0.0232 -0.6878 -0.5722 -0.4972 -0.393 -0.2544 -0.4278 -0.0462 -0.3816 -0.2486 -0.2138 -0.0868 -0.0116 0.1676 0.3006 0.0058 0.5954 0.815 1 0.6936 0.3468 -0.1388 -0.0116 -0.0636 0.1214 -0.2 -0.04 0.36 0.32 0.04 -0.28 -0.16 -0.12 -0.2 -0.28 -0.12 0.04 -0.16 0.12 0.12 -0.04 0.2 0.76 0.88 0.68 0.64 0.48 0.4 0.84 0.96 1 0.68 0.68 0.64 0.6 0.64 0.52 -0.6 -0.15 0.05 -0.15 -0.3 -0.65 -0.65 -0.55 -0.65 -0.65 -0.5 -0.4 -0.5 -0.7 -0.25 -0.15 0 0.35 0.4 0.45 0.4 0.35 0.4 0.7 1 1 0.45 0.65 0.65 0.7 0.85 0.85 -0.5056 -0.2808 0.191 0.1236 -0.3932 -0.5506 -0.573 -0.528 -0.5956 -0.7078 -0.6404 -0.618 -0.7078 -0.5956 -0.4606 -0.3932 -0.4832 -0.4382 -0.3034 0.0112 0.1686 0.5506 0.8202 1 0.7078 0.7978 0.9102 0.9776 0.7978 0.8652 0.7528 0.5506 -0.3172 -0.3724 -0.3932 -0.4896 -0.5172 -0.538 -0.5586 -0.5242 -0.4966 -0.4344 -0.2414 0.4206 0.9172 0.6552 0.5242 0.538 0.4414 0.4206 0.2552 -0.0068 -0.2414 -0.5104 -0.8276 -0.8344 -0.8552 -1 -1 -1 -1 -1 -1 -1 -1 -0.6726 -0.6824 -0.7138 -0.7314 -0.6922 -0.651 -0.5412 -0.6196 -0.3078 0.1392 0.245 0.3432 0.755 0.7432 0.6432 0.7608 0.7058 0.3078 -0.2412 -0.545 -0.6844 -0.7862 -0.8942 -0.8922 -0.904 -1 -1 -1 -1 -1 -1 -1 -1 -0.8438 -0.7738 -0.5306 -0.5272 -0.1972 0.0594 0.1794 0.0994 0.4262 0.6362 0.6128 -0.1626 -0.34 -0.2954 -0.297 -0.2048 -0.053 -0.1472 -0.3472 -0.5558 -0.51 -0.693 -0.8734 -0.9 -0.9068 -1 -1 -1 -1 -1 -1 -1 -1 -0.6572 -0.9714 -1 -1 -0.8572 -0.9142 -1 -0.7428 -0.1142 0.0286 -0.3142 1 -0.3714 -0.9714 -0.9428 -0.9714 -0.9714 -0.9428 -0.9428 -0.7714 -0.6858 -0.6286 -0.8572 -0.9428 -0.5714 -1 -1 -1 -1 -1 -1 -1 -1 -0.1258 -0.1332 -0.1546 -0.1584 -0.1582 -0.2038 -0.218 -0.2052 -0.2212 -0.1282 0.9706 0.9954 0.9776 1 1 1 1 1 1 1 -0.4934 0.6352 0.1176 0.645 0.4588 0.1804 0.2078 -0.3834 0.0158 0.0316 -0.0158 -0.019 -0.2018 -0.2492 -0.1452 0.3596 0.3092 -0.0032 -0.123 -0.0852 0.5488 0.448 -0.0852 -0.0474 -0.1324 -0.1578 0.287 0.552 0.1262 0.366 0.4258 0.6182 0.5772 1 0.7192 0.8422 0.9652 0.8296 0.4764 0.101 -0.34 -0.3574 -0.3574 -0.4322 -0.4812 -0.5706 -0.343 -0.1816 0.2594 -0.1988 -0.147 -0.1296 0.0288 -0.0518 -0.2104 -0.2392 -0.1528 -0.0346 0.2046 0.6224 0.4524 0.6744 0.5792 0.4466 0.6426 1 0.902 0.4322 0.559 0.6312 0.5244 0.2132 -0.4788 -0.2536 -0.3522 -0.7042 -0.631 -0.5802 -0.5268 -0.3634 0.2056 0.0508 -0.2564 0.1098 0.383 0.2536 0.0846 0.0704 0.2338 0.2846 0.6 0.6816 0.645 0.7916 0.7634 0.7718 0.9268 1 0.876 0.7972 0.938 0.9154 0.924 0.6564 -0.9764 -1 1 -1 1 1 -1 0.8666 -1 0.2 0.6308 0.2924 1 0.7846 0.323 0.877 0.9384 0.6924 0.4154 0.8462 0.6616 0.9384 0.9692 0.5384 0.723 0.2 0.5384 0.7846 0.8154 0.7538 0.5076 0.477 0.5692 0.477 0.6308 0.5076 0.8154 0.4462 0.477 0.2924 0.077
1 0.0362 0.751 0.7188 1 0.9358 0.984 0.8072 0.4338 0.229 0.2088 -0.008 0.0602 -0.1726 -0.1326 -0.1726 -0.1366 0.0804 0.1888 0.7912 0.8514 0.8314 0.8112 0.3976 0.3012 0.265 0.4618 0.5824 0.4016 0.2932 0.1768 0.1928 0.016 0.0132 0.6572 0.6422 1 0.8154 0.9624 0.676 0.4426 0.0772 0.1526 -0.0696 -0.0434 -0.4086 -0.4426 -0.1902 -0.2316 0.1224 0.2204 0.5292 0.6308 0.7966 0.533 0.371 0.1752 0.2468 0.4312 0.45 0.3822 0.3522 -0.0848 -0.1186 -0.292 -0.0154 0.6168 0.7126 1 0.7816 0.862 0.4522 0.3832 0.0306 0.0422 -0.115 -0.184 -0.5288 -0.5938 -0.6206 -0.4292 -0.2568 0.0614 0.1456 0.7432 0.774 0.6896 0.6322 0.4368 0.2874 0.1456 0.0652 0.1916 -0.0652 0.0192 -0.0842 -0.0728 -0.0598 0.539 0.7314 1 0.7858 0.6334 0.2196 0.2632 -0.0598 -0.0636 -0.1688 -0.2522 -0.2776 -0.441 -0.6152 -0.7168 -0.873 -0.187 -0.0708 0.5898 0.5898 0.8258 0.7568 0.7024 0.5572 0.4338 0.216 0.1434 -0.0672 -0.0164 0.1506 0.1506 -0.1118 0.4672 0.681 1 0.8388 0.2764 0.056 0.0098 -0.319 -0.2664 -0.3618 -0.306 -0.2994 -0.296 -0.3586 -0.3948 -0.398 -0.375 -0.171 0.148 0.398 0.5822 0.6678 0.6184 0.6612 0.569 0.5 0.227 0.1908 -0.125 -0.1184 0.0098 -0.1022 0.7296 0.7538 1 0.993 0.1162 -0.0642 -0.3796 -0.4766 -0.6568 -0.6014 -0.3796 -0.2652 -0.175 -0.1854 -0.2374 -0.2132 -0.1786 0.0086 0.1716 0.494 0.6048 0.5182 0.5806 0.6326 0.695 0.5182 0.3344 0.2756 0.1646 0.1196 0.2202 -0.696 0.8158 1 0.4776 0.5118 0.3618 -0.4048 -0.499 -0.5032 -0.4904 -0.606 -0.4732 -0.5332 -0.5546 -0.516 -0.5204 -0.3748 -0.4432 -0.2592 -0.015 0.379 0.5546 0.6916 0.7516 0.5846 0.4604 0.486 0.2848 -0.0836 -0.0064 -0.0836 -0.1178 -0.3062 0.4694 0.5102 0.347 0.7552 0.7552 0.5102 0.1836 0.347 0.2654 0.3062 0.2654 0.2654 0.2244 0.1836 0.1428 0.3062 0.5102 0.8368 1 1 0.9184 0.8368 0.8776 0.8776 0.8776 0.8368 0.6326 0.4286 0.0612 -0.0612 0.0204 0.1538 0.7692 0.6538 1 0.8462 0.923 0.8462 0.5 0.077 0.2692 -0.0384 0.1538 -0.1924 0 -0.1924 -0.0384 0.1538 0.2308 0.8076 0.923 0.7308 0.7692 0.423 0.3462 0.077 0.423 0.5384 0.5384 0.4616 0.3462 0.3846 0.077 -0.0962 0.5192 0.5384 1 0.8846 0.1538 -0.0962 -0.077 -0.2116 -0.3654 -0.5192 -0.327 -0.423 -0.1924 -0.3462 -0.0576 -0.173 -0.0576 -0.173 0.1346 0.327 0.5576 0.6346 0.8076 0.75 0.8462 0.4038 0.0962 0.0962 0.1924 0.077 0.1924 -1 -1 -1 -1 -1 -1 -1 -1 -0.9862 -0.9886 -0.8882 0.5436 0.7568 0.7722 0.7276 0.7252 0.8444 0.961 0.9352 0.6158 -0.0118 -0.4998 -0.7162 -0.867 -0.97 -0.9748 -0.97 -1 -1 -1 -1 -1 -1 -1 -1 -1 -1 -1 -1 -1 -1 -0.9784 -0.9744 -0.864 0.5696 0.7352 0.8092 0.7598 0.7034 0.8162 0.9596 0.864 0.5456 -0.0948 -0.5622 -0.7182 -0.8338 -0.8856 -0.869 -0.901 -1 -1 -1 -1 -1 -1 -1 -1 -1 -1 -1 -1 -1 -1 -0.9468 -0.9 -0.76 -0.75 -0.7926 -0.8076 -0.8026 -0.815 -0.815 -0.85 -0.8976 -0.88 -0.9668 -0.9424 -0.8368 -0.66 -0.1934 0.0132 -0.04 -1 -1 -1 -1 -1 -1 -1 -1 -1 -1 -1 -1 -1 -1 -0.7714 -0.0572 1 1 -1 -1 -0.8858 -0.8572 -0.9714 -0.9142 -0.8286 -0.6858 -0.0858 -0.6858 -0.7142 -0.4858 -0.6572 -0.7428 -0.5428 -1 -1 -1 -1 -1 -1 0.7818 0.7808 0.7736 0.7736 0.7678 0.771 0.7722 0.7646 0.7356 0.5188 0.605 0.5882 0.5646 0.5362 0.5352 0.5278 0.5054 0.4886 0.548 0.7304 -0.7334 -0.0588 -0.9016 0.0868 0.5656 0.6868 0.676 1 0.1364 0.409 0.2424 0.409 0.6818 0.5304 0.606 0.697 0.7122 0.7122 0.7122 0.4242 0.6212 0.5 0.4696 0.9546 0.6364 0.1516 0.7122 0.3484 0.7424 0.4696 0.3788 0.6666 0.606 0.5454 0.409 0.2122 0.0606 0.2878 0.0152 -0.3334 0.128 -0.1744 0.279 0.2558 0.3256 0.593 0.8024 0.907 1 0.5116 0.8256 0.7326 0.6628 0.3838 0.4302 0.6396 0.4768 0.2674 0.2558 0.3954 0.4186 0.3024 0.3954 0.7442 0.4768 0.4302 0.5814 0.4534 0.372 0.1976 0.3604 -0.2442 -0.0526 0.2632 0.1368 0.0106 0.0948 0.2842 0.4422 0.2736 0.6 0.8632 1 0.4316 0.5368 0.7474 0.7264 0.779 0.7264 0.7474 0.5368 0.2422 0.421 0.579 0.5578 0.4632 0.2526 0.0842 0.2526 0.0736 -0.0422 0.2632 0.1052 -0.3368 -0.9944 1 -1 -1 -1 -1 -1 -1 -1 -0.6324 -0.4412 -0.25 -0.0736 0.0148 -0.103 0.1176 -0.0148 0.1176 1 1 0.5148 0.8236 0.8824 0.5148 0.5736 0.4706 0.1764 0.1618 0.0588 0.147 0.5 0.3824 0.2206 0.5882 0.4412 -0.147 -0.0148 0.0294 -0.0148 -0.3676 -0.7942
1 0.022 0.674 0.6082 0.9122 0.768 1 0.7932 0.5204 0.1786 0.1568 -0.1974 -0.094 -0.3134 -0.279 0.0188 0 0.301 0.2978 0.6458 0.5706 0.2916 0.2352 0.1786 0.3606 0.373 0.4138 0.4106 0.2038 0.1348 -0.1756 -0.2352 -0.1474 -0.0016 0.6442 0.5948 0.9078 0.8024 1 0.6772 0.6014 0.107 0.117 -0.1828 -0.196 -0.4004 -0.5058 -0.1664 -0.0676 0.1796 0.308 0.4958 0.486 0.598 0.2718 0.107 0.4234 0.407 0.631 0.5684 0.2652 0.1434 0.0346 0.0478 -0.0676 0.0272 0.678 0.678 1 0.8238 0.983 0.5864 0.5424 0.0372 0.0576 -0.1458 -0.1966 -0.0848 -0.2102 -0.4916 -0.2882 -0.1186 0.383 0.4916 0.7152 0.7694 0.4204 0.3796 0.3594 0.2678 0.278 0.3186 0.3932 0.1084 0.2136 0.2338 0.295 -0.0016 0.6378 0.6944 1 0.77 0.7732 0.3638 0.389 -0.093 -0.0804 -0.2566 -0.3196 -0.244 -0.3796 -0.348 -0.4048 -0.2536 -0.0142 0.0898 0.6756 0.704 0.6158 0.5716 0.5496 0.4236 0.389 0.2504 0.3166 0.1338 0.2566 0.2536 0.3166 -0.0748 0.562 0.6164 1 0.8858 0.347 0.1972 0.0122 -0.1972 -0.3796 -0.5538 -0.4558 -0.3224 -0.1972 -0.1946 -0.2164 -0.3524 -0.3034 0.0422 0.3714 0.6626 0.6218 0.581 0.5346 0.6082 0.6462 0.5674 0.2136 -0.0694 -0.0448 -0.0368 0.2218 -0.3494 0.877 1 0.7092 0.817 0.5202 0.0224 -0.0704 -0.4002 -0.4122 -0.5412 -0.5442 -0.2564 -0.0434 0.0344 0.0464 0.0614 0.1454 0.3464 0.5862 0.7152 0.829 0.817 0.916 0.973 0.919 0.7722 0.4152 0.3614 0.3224 0.3554 0.4752 -0.9876 0.5086 1 0.8764 0.221 0.459 0.2302 -0.3818 -0.2334 -0.422 -0.728 -0.7064 -0.7032 -0.5426 -0.5146 -0.425 -0.3972 -0.2798 -0.0974 0.286 0.6414 0.7466 0.8022 0.7898 0.6724 0.762 0.799 0.5826 0.3014 0.2798 0.153 0.3446 0 0.6666 0.6666 0.9524 0.9048 1 0.8096 0.2858 0.1904 0.1428 -0.0952 0.0476 0.0476 0.1428 0.238 0.238 0.238 0.381 0.762 0.762 0.6666 0.5238 0.381 0.3334 0.3334 0.1428 0.1428 0.1904 0.2858 0 -0.1904 -0.0952 0.0666 0.6888 0.6444 0.9112 0.9112 1 0.7778 0.5112 0.3334 0.0666 -0.2888 -0.1556 -0.6444 -0.5112 -0.0222 -0.0222 0.3334 0.2888 0.3778 0.7778 0.6 0.2888 0.2 0.3334 0.2888 0.5112 0.2888 0.1556 -0.0222 -0.1112 -0.0666 0.1112 -0.2706 0.7176 0.7882 0.9058 1 0.4588 0.2 0.0352 -0.3412 -0.2706 -0.6 -0.247 0.2 0.1764 0.1058 0.2 0.1294 0.2942 0.3648 0.8352 0.8352 0.7412 0.8824 0.8588 0.9294 0.8824 0.8118 0.5764 0.4824 0.3176 0.4352 0.3648 -1 -1 -1 -1 -1 -1 -1 -1 -0.9866 -0.9874 -0.3878 0.4598 0.6556 0.628 0.5426 0.4898 0.5988 0.7662 0.944 0.154 -0.1666 -0.286 -0.6438 -0.9432 -0.9732 -0.9802 -0.9724 -1 -1 -1 -1 -1 -1 -1 -1 -1 -1 -1 -1 -1 -1 -0.9748 -0.9754 0.0084 0.656 0.798 0.7194 0.582 0.5112 0.5426 0.7144 0.9192 0.1156 -0.1706 -0.2862 -0.6616 -0.88 -0.8664 -0.8934 -0.9288 -1 -1 -1 -1 -1 -1 -1 -1 -1 -1 -1 -1 -1 -1 -0.9334 -0.94 -0.8068 -0.7778 -0.804 -0.772 -0.774 -0.784 -0.802 -0.802 -0.864 -0.908 -0.868 -0.96 -0.8234 -0.2068 -0.1268 -0.2368 -0.4434 -1 -1 -1 -1 -1 -1 -1 -1 -1 -1 -1 -1 -1 -1 -0.8286 1 1 1 -0.8572 -0.8858 -1 -1 -0.9428 -0.7714 -0.7142 -0.5714 -0.7428 -0.4 -0.1142 -0.1714 -0.8572 -0.2286 -0.2858 -1 -1 -1 -1 -1 -1 0.8212 0.826 0.8292 0.8318 0.8382 0.8404 0.8402 0.8348 0.8024 0.6528 0.4696 0.4684 0.477 0.4536 0.4452 0.475 0.4672 0.4502 0.5172 0.6478 -0.7466 0.1648 0.4876 0.5068 0.6812 0.6914 0.7682 1 -0.1052 0.0526 0.2632 0.3684 0.3684 0.3684 0.3158 0.579 0.5264 0.7368 0.8422 0.9474 1 0.9474 1 0.9474 0.8422 0.7894 0.6842 0.5264 0.421 0.1052 0.2106 0.1052 -0.0526 0.0526 0 -0.3684 -0.1052 -0.1052 -0.1052 -0.2632 0.2978 0.4198 0.6336 0.6336 0.542 0.2366 0.252 0.3894 0.4046 0.7558 0.8168 0.8778 1 0.9848 0.771 0.7862 0.9084 0.9084 0.6642 0.4504 0.4198 0.4198 0.4046 -0.0076 -0.0688 -0.2672 -0.313 -0.084 0.1604 0.2366 0.1604 -0.3282 0.6346 0.8846 1 0.8846 0.3846 0.2308 0.2692 0.2692 0.2692 0.5192 0.4808 0.6346 0.827 0.6924 0.3076 0.327 0.3462 0.6346 0.2884 0.0384 0 0.0384 0.1154 -0.2884 -0.4424 -0.4038 -0.4424 -0.4038 -0.4424 -0.0576 -0.2116 -0.4424 1 -1 -1 1 -1 -1 -1 -0.8334 -1 -0.5136 -0.1892 -0.2702 -0.0136 0 -0.0946 -0.1216 -0.0406 0.081 0.8918 1 0.5406 0.6486 0.581 0.527 0.5 0.446 -0.1486 0.3514 0.2972 0.1622 0.473 0.3784 0.1216 0.2162 -0.027 -0.1352 -0.1756 -0.473 -0.3648 -0.3648 -0.4864
2 0.2234 1 0.934 0.7564 0.604 -0.0254 -0.3148 -0.3858 -0.6192 -0.5736 -0.6548 -0.6498 -0.5432 -0.67 -0.5786 -0.6498 -0.7412 -0.7106 -0.4366 0.0558 0.269 0.7158 0.797 0.8122 0.873 0.9746 0.9086 0.6396 0.406 0.4112 0.2336 0.3808 0.1872 0.7854 0.6622 0.7534 0.4658 -0.0914 -0.4338 -0.4704 -0.7032 -0.7442 -0.7672 -0.6804 -0.516 -0.7306 -0.726 -0.7762 -0.7854 -0.8264 -0.4156 -0.105 0.201 0.3608 0.9042 1 0.7488 0.7306 0.6622 0.589 0.7398 0.5068 -0.0548 0.3926 0.1464 0.7668 0.6476 0.7966 0.4442 -0.1464 -0.6378 -0.7022 -0.9156 -0.9058 -0.8462 -0.5584 -0.454 -0.5484 -0.5632 -0.6228 -0.6774 -0.8312 -0.588 -0.454 0.0472 0.2606 1 0.9454 0.737 0.5384 0.6972 0.6724 0.7766 0.1712 -0.0422 0.1316 0.2316 0.9292 0.7766 0.9892 0.6404 -0.0354 -0.4168 -0.406 -0.8202 -0.902 -0.7276 -0.5858 -0.455 -0.5858 -0.515 -0.5096 -0.5694 -0.4386 -0.5968 -0.4224 -0.4224 -0.1662 0.7984 0.831 0.7766 0.7058 0.9182 0.782 1 0.613 0.5858 0.4332 0.2268 0.9762 0.8998 1 0.7852 0.0548 -0.2744 -0.2744 -0.6468 -0.8806 -0.9428 -0.7756 -0.5132 -0.5466 -0.2888 -0.3986 -0.327 -0.3748 -0.2028 -0.1742 0.1456 0.4606 0.8042 0.7136 0.58 0.6706 0.7804 0.7614 0.661 0.5752 0.4464 0.3842 0.0426 0.991 1 0.7078 0.7078 -0.0338 -0.0562 -0.6134 -0.4876 -0.6764 -0.5866 -0.6764 -0.4248 -0.4426 -0.3484 -0.3124 -0.3304 -0.4158 -0.218 -0.0696 0.1686 0.3708 0.7304 0.7842 0.5146 0.5776 0.609 0.555 0.3932 0.2808 0.3124 0.3618 -0.4798 0.8508 1 0.4244 0.194 -0.015 0.0534 -0.0576 -0.4926 -0.467 -0.6076 -0.5224 -0.4712 -0.4158 -0.4372 -0.548 -0.4498 -0.5948 -0.2196 -0.0022 0.4116 0.5906 0.565 0.6034 0.4542 0.5224 0.5266 0.4968 0.548 0.2538 0.3006 0.3092 0.1904 1 1 0.5714 0.4762 -0.1428 -0.0476 -0.1904 -0.238 -0.4286 -0.4762 -0.4286 -0.381 -0.619 -0.5238 -0.4286 -0.381 -0.381 -0.2858 0.238 0.5238 0.4762 0 0.619 0.8096 0.8096 0.8096 0.4762 0.4762 0.2858 0.0952 0.1428 0.3454 0.8546 0.8546 0.7818 0.6728 0.309 0.091 0.0182 -0.309 -0.1272 -0.1272 -0.091 -0.0182 -0.091 -0.091 -0.0546 -0.2728 -0.2728 0.0546 0.309 0.5272 0.8546 1 0.8182 0.9636 0.8546 1 0.7454 0.309 0.5272 0.4546 0.7818 0.2702 0.8918 0.6756 0.946 0.6216 -0.027 -0.4324 -0.4594 -0.3784 -0.5136 -0.5946 -0.7568 -0.5676 -0.5406 -0.4054 -0.3784 -0.5136 -0.5676 -0.3784 -0.2162 -0.5406 0 0.8108 0.8108 0.7568 0.7028 0.919 0.7568 1 0.6486 0.5136 0.3244 -1 -1 -1 -1 -1 -1 -1 -0.9818 -0.9806 -0.9748 -0.4494 0.9144 0.7602 0.6664 0.5866 0.4552 0.3592 0.293 0.1776 0.085 0.3022 -0.0828 -0.5946 -0.904 -0.9566 -0.9634 -0.9726 -1 -1 -1 -1 -1 -1 -1 -1 -1 -1 -1 -1 -1 -0.9638 -0.9572 -0.9414 -0.409 0.932 0.8324 0.7822 0.744 0.5692 0.4296 0.2954 0.1642 0.0758 0.2816 -0.128 -0.5692 -0.7758 -0.8214 -0.8586 -0.8948 -1 -1 -1 -1 -1 -1 -1 -1 -1 -1 -1 -1 -1 -0.9296 -0.9268 -0.9668 -0.7 -0.863 -0.8858 -0.883 -0.8944 -0.8858 -0.883 -0.9058 -0.9744 -0.99 -0.9876 -0.9776 -0.7968 -0.0968 -0.2168 -0.23 -0.4034 -1 -1 -1 -1 -1 -1 -1 -1 -1 -1 -1 -1 -1 -0.3428 -0.9714 1 1 1 -0.5714 -0.8286 -0.9714 -0.9142 -0.8858 -0.8858 -0.8858 -0.8286 -0.6572 -0.5428 -0.4 -0.2 -0.6858 -0.7428 -0.5142 -1 -1 -1 -1 -1 -1 -0.1266 -0.1266 -0.1936 -0.18 -0.232 -0.2642 -0.2916 -0.3182 -0.3724 -0.194 1 1 1 1 1 1 1 1 1 1 -0.72 -0.1764 -0.4826 0.625 0.9748 0.9488 0.8372 -0.075 0.2258 0 0.1936 0.0322 0.258 0.5806 0.7742 0.9032 1 0.9354 0.8388 0.9354 0.613 0.4838 0.5484 0.5484 0.742 0.4516 0.5484 0.5162 0.5162 0.4194 0.742 0.6452 0.1612 0.5484 0.4838 -0.129 0.258 0.4838 0.3226 -0.5162 0.5814 0.3954 0.186 -0.1162 0.279 -0.0698 0.1628 0.372 0.6976 1 0.8838 0.7906 0.9302 0.5582 0.372 0.4418 0.4884 0.372 0.1162 0.4186 0.5116 0.0698 0.3024 0.1162 0 0.093 -0.0232 0 -0.2326 0.0698 0.1162 -0.6046 0.5748 0.8426 0.1968 -0.0866 -0.0078 -0.2126 -0.1654 0.0708 0.1338 0.433 0.811 0.7796 1 0.748 0.5434 0.3386 0.8426 0.2914 0.0552 0.2284 0.244 -0.1496 -0.496 -0.433 -0.2598 -0.2126 -0.1968 -0.4174 -0.2914 0.0236 0.2284 -0.5118 1 -1 -1 1 -1 -1 -0.8 -0.7666 -1 -0.5536 -0.3036 -0.3928 -0.2858 -0.2142 -0.1608 -0.3392 -0.4286 -0.3214 0.3392 0.8928 1 0.875 0.9642 0.9108 0.4108 0.6964 0.2322 0.25 0.4822 0.6964 0.5892 0.0536 0 -0.3214 -0.4108 -0.5358 -0.1786 -0.3928 -0.3214 -0.5178 -0.5536
2 0.208 1 0.9758 0.8424 0.7374 0.099 -0.0506 -0.2646 -0.491 -0.499 -0.3898 -0.1758 -0.2162 -0.1676 -0.499 -0.4142 -0.499 -0.4344 -0.1434 0.208 0.9516 0.9676 0.9232 0.907 0.9516 0.8788 0.7212 0.6848 0.3212 0.2484 0.4384 0.4182 0.0524 0.7042 0.6254 0.7528 0.5768 0.015 -0.251 -0.427 -0.5918 -0.4982 -0.528 -0.4944 -0.2472 -0.2808 -0.322 -0.4194 -0.427 -0.5692 -0.367 -0.3932 -0.0712 0.8202 1 0.6966 0.7828 0.7978 0.8314 0.588 0.5918 0.472 0.3932 -0.0112 0.1022 0.7912 0.6868 0.8456 0.6034 0.0314 -0.382 -0.7412 -0.57 -0.5658 -0.6994 -0.7328 -0.2484 -0.382 -0.403 -0.595 -0.5616 -0.808 -0.7328 -0.4488 -0.094 0.7078 0.716 1 0.904 0.8162 0.5908 0.7704 0.4948 0.5532 0.144 0.073 0.1186 0.8128 0.7172 0.8752 0.6424 0.0978 -0.3098 -0.8378 -0.5884 -0.5718 -0.7214 -0.6466 -0.2142 -0.3556 -0.3638 -0.4636 -0.2724 -0.6092 -0.5136 -0.0562 -0.027 0.156 0.5758 1 0.9002 0.6756 0.7422 0.975 0.684 0.4802 0.5468 0.63 0.2236 1 0.9368 0.962 0.8102 0.173 -0.0506 -0.5992 -0.7258 -0.5908 -0.8102 -0.595 -0.3292 -0.1476 -0.3038 -0.2278 -0.2912 -0.2194 -0.0718 -0.135 0.1646 0.4136 0.7932 0.979 0.9832 0.8608 0.7426 0.865 0.8734 0.6414 0.5696 0.6708 -0.0444 0.9318 1 0.3482 0.273 -0.2184 -0.1296 -0.4676 -0.6076 -0.7236 -0.7064 -0.4676 -0.4062 -0.3448 -0.4778 -0.5052 -0.3994 -0.3788 -0.2696 -0.2218 -0.0376 0.4608 0.8088 0.9078 0.843 0.6656 0.6996 0.7168 0.5802 0.3106 0.1912 0.2286 -0.957 0.7496 1 0.6752 -0.2838 -0.2408 -0.4324 -0.2486 -0.4952 -0.726 -0.6282 -0.589 -0.5226 -0.6008 -0.6516 -0.6282 -0.7026 -0.6674 -0.6046 -0.409 -0.0764 0.2212 0.3816 0.5382 0.4756 0.4324 0.4482 0.3464 0.413 0.1468 0.1232 0.2094 0.24 0.96 1 0.64 0.52 0.04 -0.12 -0.2 -0.24 -0.72 -0.4 0 0.04 -0.2 -0.16 -0.24 -0.08 -0.2 0.08 0.2 0.64 0.68 0.36 0.64 0.64 0.56 0.36 0.4 -0.04 -0.36 0.16 0.32 0.098 0.6862 0.6862 0.6078 0.5686 0.1372 -0.0196 -0.1372 -0.255 -0.3726 -0.4118 -0.098 -0.255 -0.2156 -0.255 -0.255 -0.5294 -0.0588 0.1764 0.3726 0.8432 1 0.7648 0.3726 0.647 0.6862 0.5294 0.5294 0.3726 0.3726 0.2942 0.4902 0.055 0.7802 0.7802 0.4726 0.4506 -0.099 -0.2308 -0.6264 -0.5164 -0.5384 -0.4946 -0.2968 -0.3626 -0.2528 -0.2528 -0.3626 -0.2308 -0.2748 -0.2748 -0.1648 -0.077 0.4286 0.5384 1 0.978 0.6704 0.7362 0.8022 0.7802 0.3846 0.4506 0.099 -1 -1 -1 -1 -1 -1 -1 -0.9796 -0.9764 -0.9108 -0.4912 0.895 0.8444 0.8624 0.833 0.7248 0.6662 0.5838 0.5138 0.3728 0.4134 -0.0074 -0.7214 -0.9504 -0.9606 -0.9514 -0.9448 -1 -1 -1 -1 -1 -1 -1 -1 -1 -1 -1 -1 -1 -0.9618 -0.965 -0.8424 -0.4954 0.6742 0.8708 0.948 0.8228 0.7132 0.6464 0.4928 0.3864 0.2134 0.2084 -0.1662 -0.7074 -0.8082 -0.8156 -0.8432 -0.892 -1 -1 -1 -1 -1 -1 -1 -1 -1 -1 -1 -1 -1 -0.9624 -0.9234 -0.8234 -0.5968 -0.895 -0.8976 -0.8326 -0.8476 -0.9026 -0.8976 -0.9378 -0.9378 -0.9778 -0.9756 -0.9624 -0.6268 -0.09 -0.0634 -0.23 -0.4734 -1 -1 -1 -1 -1 -1 -1 -1 -1 -1 -1 -1 -1 -0.5142 -0.6572 1 1 1 -0.0572 -0.9142 -0.9714 -1 -0.9142 -0.9142 -0.7714 -0.7142 -0.6858 -0.2858 -0.2572 -0.5142 -0.7714 -0.4858 -0.4 -1 -1 -1 -1 -1 -1 0.0108 0.0074 0.0102 0.017 0.02 0.0266 0.0188 -0.0422 -0.118 -0.1112 0.712 0.686 0.6966 0.7808 0.8186 0.8396 0.9256 0.9506 0.9616 0.9604 -0.7466 -0.0236 -0.6116 0.275 0.675 0.7944 0.8066 -0.2666 0.203 0.609 0.609 0.594 0.624 0.8196 0.7744 1 0.985 0.9098 0.8948 0.6692 0.8046 0.639 0.3834 0.579 0.6542 0.5188 0.594 0.579 0.7294 0.4436 0.4436 0.3082 0.3684 0.3684 0.3234 0.3984 0.3534 0.4286 0.2632 0.0828 0.339 0.5762 0.4068 -0.0848 -0.0678 -0.0338 0.305 0.7118 1 0.8644 0.7118 0.7458 0.661 0.4746 0.339 0.5084 0.339 0.339 0.2882 0.5762 0.5594 0.2372 0.017 0.1356 0.1016 -0.1016 -0.0338 -0.017 -0.0848 -0.1526 -0.1356 -0.4746 0.5666 0.85 0.0834 -0.2166 -0.35 -0.1334 -0.1334 -0.15 -0.15 0.7334 1 0.75 0.8834 0.4 0.1834 0.35 0.3 0.2 -0.0666 0.1834 0.3166 0.3 -0.1666 -0.2 -0.2666 -0.2166 -0.0834 -0.4834 -0.4334 -0.4166 -0.3834 -0.9 0.0434 -1 -1 1 -1 -1 -1 -0.7 -1 -0.6936 -0.4054 -0.063 -0.045 0.027 -0.1172 0.2072 0.045 0.1892 0.4774 1 0.946 0.946 0.928 0.7298 0.7658 0.7298 0.1532 0.2072 0.4414 0.2972 0.982 0.6936 0.2972 0.3334 0.027 0.009 -0.009 -0.4234 -0.2252 -0.063 -0.5316
3 0.002 0.8828 0.9232 0.7132 0.7172 0.1556 0.0788 -0.309 -0.4344 -0.5434 -0.5596 -0.2526 -0.1556 -0.297 -0.1112 -0.095 -0.0586 -0.1556 0.0424 0.3656 0.5112 0.3696 0.3454 0.4868 0.7334 0.9272 1 0.7576 0.3616 0.2848 0.3414 0.3172 0.0984 0.8426 0.8268 0.811 0.7402 0.3268 0.2402 -0.3938 -0.4724 -0.6338 -0.5118 -0.1378 -0.2874 -0.13 -0.256 -0.0512 -0.193 0.0158 -0.0552 0.2796 0.1456 0.4764 0.4606 0.7598 0.689 1 0.8188 0.8544 0.6614 0.5788 0.4646 0.6772 0.2098 1 0.9508 0.942 0.8124 0.3214 0.1562 -0.3884 -0.5758 -0.8304 -0.616 -0.3928 -0.2768 -0.0982 -0.1652 -0.0044 -0.1518 -0.0268 0.2232 0.308 0.2232 0.2858 0.5536 0.634 0.8794 0.9108 0.8258 0.8258 0.5358 0.5 0.5714 0.5134 0.2224 1 0.9506 0.9102 0.7752 0.209 0.0112 -0.5192 -0.6674 -0.7618 -0.627 -0.4382 -0.3258 -0.182 -0.2944 -0.1866 -0.2764 -0.182 0.0652 0.1236 0.0562 0.1506 0.6494 0.654 0.928 0.9192 0.8426 0.7932 0.5102 0.4382 0.4248 0.3034 0.0958 0.9954 1 0.7534 0.7078 0.0366 0.0182 -0.7124 -0.9498 -0.863 -0.7808 -0.5708 -0.6118 -0.5114 -0.5206 -0.178 -0.2054 -0.3288 -0.306 -0.1278 -0.0594 0.306 0.6028 0.8356 0.79 0.7168 0.7032 0.4338 0.306 0.1826 0.169 0.1918 -0.4406 0.8766 1 0.3656 0.348 0.0484 -0.3656 -0.4406 -0.696 -0.9384 -0.555 -0.4626 -0.392 -0.6608 -0.467 -0.37 -0.3172 -0.348 -0.1982 -0.1234 -0.1322 0.0704 0.5948 0.6036 0.37 0.5066 0.4494 0.445 0.2908 0.1718 0.0352 -0.0176 -0.9244 0.6134 1 0.8068 -0.0714 0.1386 -0.269 -0.2984 -0.2564 -0.542 -0.5294 -0.584 -0.4118 -0.4118 -0.5966 -0.3908 -0.5798 -0.5378 -0.1092 0.105 0.2184 0.4874 0.5924 0.3782 0.5756 0.6386 0.668 0.5462 0.3782 0.0336 0.168 0.1764 -0.2572 0.8858 1 0.4858 0.5428 -0.1428 -0.4858 -0.3714 -0.6 -0.6 -0.5428 -0.6572 -0.6572 -0.6572 -0.2 -0.1428 -0.2572 -0.0286 0.3714 0.4858 0.1428 -0.2572 -0.5428 0.3142 0.6572 0.9428 1 0.7142 -0.0286 0.2572 0.1428 -0.2572 0.0434 0.8696 0.8696 0.7826 0.7392 0.174 0.2608 -0.087 -0.2608 -0.5218 -0.5652 -0.087 0.087 0 0.087 0.0434 -0.1304 -0.3044 0.2608 0.3478 0.6956 0.7392 0.6522 0.6522 0.8696 1 0.9566 0.6522 0.174 -0.087 0.3044 0.4782 0.1294 0.8588 0.8352 0.8352 0.7412 0.3412 0.2236 -0.3176 -0.4118 -0.5764 -0.3882 -0.1294 -0.3412 -0.0352 -0.1764 -0.1058 -0.2706 0.0352 0.0824 0.247 0.3176 0.4824 0.3882 0.647 0.8352 1 0.9058 0.953 0.6 0.647 0.647 0.7648 -0.9548 -0.9406 -0.9416 -0.9428 -0.9372 -0.9526 -0.9494 -0.934 -0.9372 -0.912 -0.8448 0.726 0.5918 0.4522 0.3554 0.297 0.2222 0.109 -0.01 -0.054 -0.165 -0.264 -0.6172 -0.9494 -0.9692 -0.9702 -0.9724 -1 -1 -1 -1 -1 -1 -0.8434 -0.7024 -0.6706 -0.541 -0.4162 -0.135 -0.2934 -0.3134 -0.131 -0.4912 -0.661 0.785 0.93 0.7062 0.5478 0.4192 0.3538 0.2098 0.035 -0.0168 -0.0572 -0.1704 -0.566 -0.8176 -0.853 -0.8876 -0.9146 -1 -1 -1 -1 -1 -1 -0.3668 0.0532 0.4732 0.87 0.69 0.86 1 1 1 0.7832 0 -0.8516 -0.8916 -0.8886 -0.9086 -0.9876 -0.9426 -0.955 -0.98 -0.96 -0.9426 -0.9326 -0.8334 -0.1934 -0.2434 -0.4234 -0.66 -1 -1 -1 -1 -1 -1 1 1 -0.1142 -0.5714 -0.6858 -0.8286 -0.8858 -0.9142 -0.6286 1 1 1 -0.2858 -0.8572 -0.8572 -0.9428 -1 -0.9142 -0.8572 -0.6858 -0.6858 -0.7714 -0.3428 -0.2858 -0.6572 -0.8286 -0.4858 -1 -1 -1 -1 -1 -1 0.1022 0.1198 0.1318 0.1534 0.1588 0.1754 0.1782 0.1668 0.1148 0.0616 0.7048 0.781 0.8744 0.9204 0.9746 0.9768 1 1 1 0.9386 -0.7866 -0.1294 -0.759 0.0562 0.9722 0.9636 0.9836 -0.1834 -0.4452 -0.1306 -0.0304 0.1212 0.1632 0.2518 0.2098 0.8578 0.8764 0.6924 0.6248 0.5222 0.4126 0.669 0.5548 0.5128 0.6666 0.6806 0.6386 0.7552 0.725 0.8298 0.9628 1 0.7762 0.9814 0.9488 0.7902 0.296 0.2424 0.2214 -0.1656 -0.852 -0.635 -0.2784 -0.2888 -0.2388 -0.1532 -0.2262 0.3388 0.439 0.3702 0.3994 0.5392 0.585 0.6768 0.7142 0.608 0.6142 0.8832 0.9688 0.781 0.7352 0.9186 0.758 0.7018 0.7998 0.9082 0.9834 1 0.6184 0.3618 0.2784 -0.0282 -0.534 -0.0918 -0.078 -0.2222 -0.1728 -0.1174 -0.0662 0.1096 0.4866 0.536 0.4532 0.3938 0.5598 0.6288 0.6248 0.546 0.5064 0.8362 1 0.773 0.688 0.767 0.8382 0.8894 0.8756 0.927 0.9882 0.8716 0.6406 0.301 0.1826 -0.234 -0.8118 -1 1 -1 -1 -1 -0.8 1 -1 -0.2048 0.0844 -0.1326 0.1084 0.0964 -0.012 0 0.0722 0.253 0.5302 1 0.9638 0.9278 0.9518 0.482 0.3012 0.5302 0.1686 0.1204 0.229 0.0964 0.3132 0.229 0.3374 0.024 0 -0.1686 -0.012 -0.1204 0 0.0362 -0.1326
3 0.1346 0.9904 1 0.774 0.7116 0.1682 0.101 -0.4278 -0.476 -0.3846 -0.4616 -0.2068 -0.3124 -0.1154 -0.3414 -0.274 -0.3414 -0.1826 -0.0914 0.2884 0.5288 0.8318 0.7356 0.6876 0.6924 0.9326 0.9086 0.8028 0.476 0.2308 0.0722 0.202 0.0944 0.7736 0.7358 0.7946 0.6898 0.2578 0.107 -0.5766 -0.585 -0.3626 -0.4716 -0.283 -0.3962 -0.2536 -0.1992 -0.0776 -0.3082 -0.2076 -0.3292 -0.2536 0.2368 0.3878 0.7778 0.8238 0.8868 0.8784 1 0.9916 0.6268 0.5682 0.371 0.2956 0.0886 0.7806 0.7216 0.8396 0.6836 0.1772 -0.0548 -0.6414 -0.633 -0.5316 -0.6034 -0.5358 -0.346 -0.2954 -0.1518 -0.1604 -0.1772 -0.211 -0.1984 -0.3038 -0.0422 0.422 0.7342 0.6456 0.7848 0.8524 1 0.73 0.8228 0.5358 0.5864 0.4978 0.1324 0.8482 0.783 0.8742 0.7094 0.154 -0.0932 -0.7658 -0.7354 -0.64 -0.6052 -0.5402 -0.2582 -0.2408 -0.0672 -0.102 -0.1496 -0.2278 -0.0412 -0.219 0.1626 0.3362 0.5792 0.8264 1 0.8656 1 0.6702 0.7788 0.5662 0.5922 0.514 0.191 1 0.9776 0.9146 0.8158 0.245 0.1012 -0.7528 -0.8338 -0.6044 -0.7304 -0.3708 -0.3842 -0.1012 -0.2674 -0.236 -0.3662 -0.1776 -0.191 0.0382 0.173 0.3574 0.7798 0.9102 0.7842 0.7932 0.7888 0.7888 0.5596 0.5102 0.5056 0.4966 -0.052 0.9504 1 0.553 0.5802 -0.2416 -0.3138 -0.6976 -0.6344 -0.8466 -0.6524 -0.4356 -0.2732 -0.4176 -0.2054 -0.359 -0.4176 -0.395 -0.1242 -0.237 -0.0474 0.1828 0.4944 0.7246 0.7426 0.7336 0.6118 0.4854 0.2144 0.3454 0.2144 0.1286 -0.4108 0.866 1 0.3794 0.067 -0.2142 -0.1518 -0.2768 -0.4598 -0.4508 -0.5892 -0.5358 -0.5044 -0.3482 -0.3706 -0.4508 -0.4956 -0.5268 -0.2902 -0.241 0.1428 0.3794 0.5044 0.6696 0.509 0.6964 0.692 0.2322 0.1964 0.0044 -0.0714 -0.0848 0.1818 0.9546 1 0.5454 0.4546 -0.091 -0.2728 -0.2272 -0.4546 -0.3182 -0.3636 -0.2272 -0.1818 -0.1364 -0.4546 -0.1818 -0.1818 -0.1818 0.409 0.4546 0.3636 0.5454 0.409 0.0454 0.5 0.7272 0.8182 0.2728 -0.1364 -0.0454 -0.1818 -0.091 0.2094 0.9534 0.9534 0.814 0.7674 0.2094 0.2094 -0.4418 -0.2094 -0.3024 -0.2558 0.0232 0.0232 -0.1162 -0.3954 -0.907 -0.3488 0.1628 0.3024 0.5814 0.814 1 0.907 0.6744 0.5814 0.6744 0.628 0.5348 0.6744 0.4884 0.628 0.721 -0.0124 0.679 0.6296 0.7284 0.5802 0.1112 -0.0124 -0.5556 -0.7038 -0.5308 -0.3828 -0.284 -0.5802 -0.432 -0.3334 -0.2592 -0.2592 -0.2346 -0.7284 -0.4814 -0.3334 0.2098 0.753 0.679 0.8518 0.7778 1 0.9012 0.6544 0.5062 0.5556 0.4074 -0.9196 -0.9334 -0.923 -0.9368 -0.9218 -0.9506 -0.9276 -0.9356 -0.9264 -0.9368 -0.885 0.7126 0.8034 0.7426 0.6126 0.5586 0.4954 0.3758 0.284 0.1666 0.1564 -0.0368 -0.7092 -0.9426 -0.9724 -0.977 -0.9678 -1 -1 -1 -1 -1 -1 -0.6642 -0.4556 0.0512 0.3184 0.29 -0.1016 -0.0594 -0.0046 -0.2398 -0.4684 -0.7584 0.6148 0.967 0.947 0.699 0.6724 0.592 0.4272 0.3166 0.1236 0.0632 -0.097 -0.6742 -0.8628 -0.8546 -0.8756 -0.9066 -1 -1 -1 -1 -1 -1 0.3132 1 1 1 1 1 1 1 1 1 0.2132 -0.8172 -0.8916 -0.943 -0.9116 -0.883 -0.8944 -0.9076 -0.93 -0.9826 -0.9876 -0.975 -0.8434 -0.3868 -0.25 -0.2968 -0.5468 -1 -1 -1 -1 -1 -1 1 0.2286 -0.4 -0.6572 -0.8572 -1 -0.9428 -0.8286 -0.3142 1 1 1 0.2 -0.7714 -0.9142 -1 -1 -0.8858 -0.8572 -0.8572 -0.8858 -0.5714 -0.5142 -0.6 -0.8572 -0.8 -0.2858 -1 -1 -1 -1 -1 -1 -0.1422 -0.1204 -0.0884 -0.055 -0.0428 -0.0092 0.0134 0.0226 -0.0164 -0.0584 0.7784 0.7906 0.8026 0.8406 0.8984 0.905 0.953 1 1 1 -0.7734 -0.153 -0.7804 -0.2544 0.8418 0.9066 0.9606 -0.2666 -0.5878 -0.2844 -0.1928 -0.1354 0.0478 -0.0554 0.0306 0.4924 0.5324 0.4236 0.3816 0.3988 0.477 0.5076 0.4904 0.4352 0.4026 0.7386 0.7386 0.5744 0.6946 0.769 0.8436 1 0.855 0.7672 0.8034 0.6718 0.3492 0.271 0.166 -0.1394 -0.9112 -0.6552 -0.518 -0.344 -0.3656 -0.2502 -0.2352 -0.0076 -0.0042 -0.0426 0.041 0.1482 0.2804 0.3004 0.1916 0.2318 0.272 0.3372 0.5314 0.4678 0.5062 0.61 0.6804 0.8344 0.8846 1 1 0.9682 0.6066 0.5732 0.4946 0.18 -0.6176 -0.293 -0.2912 -0.3202 -0.349 -0.2714 -0.2372 0.1 0.2786 0.3652 0.1704 0.0928 0.468 0.5456 0.3868 0.2822 0.2606 0.4626 0.5708 0.542 0.6736 0.7512 0.8232 0.7872 0.8412 0.8576 1 0.8594 0.5384 0.412 0.2894 0.156 -0.795 -1 1 -1 -1 -1 -1 1 -1 -0.5038 -0.3024 -0.0232 -0.0232 -0.2094 -0.1938 -0.0388 -0.0698 0.0852 0.752 0.8294 0.6124 0.876 1 0.4264 0.5038 0.5504 0.2094 0.1472 0.3178 0.1628 0.3488 0.2558 0.3798 -0.0078 -0.1938 -0.2714 -0.3334 -0.5038 -0.2714 -0.3178 -0.5814
4 0.1626 1 0.9732 0.706 0.5768 -0.069 -0.2606 -0.4388 -0.568 -0.4522 -0.715 -0.6614 -0.706 -0.6614 -0.5056 -0.5858 -0.7594 -0.6436 -0.2918 -0.0868 0.47 0.5858 0.7728 0.6482 0.5278 0.4032 0.6614 0.4788 0.5368 0.118 0.1092 0.2428 0.0906 0.7914 0.7204 0.7678 0.5906 -0.1024 -0.378 -0.4686 -0.7678 -0.6732 -0.63 -0.5906 -0.5158 -0.5394 -0.6418 -0.7008 -0.7716 -0.5708 -0.3228 0.0158 0.2756 0.7756 1 0.7284 0.7008 0.5434 0.6142 0.2638 0.0314 0.3662 0.3228 0.4922 0.214 1 0.8838 0.9906 0.721 -0.2372 -0.5116 -0.4046 -0.6418 -0.6604 -0.7256 -0.772 -0.5906 -0.7534 -0.7906 -0.8652 -0.7814 -0.3628 -0.2232 0.1348 0.1768 0.9348 0.8838 0.7954 0.6838 0.5024 0.5116 0.7814 0.4884 0.6604 0.4976 0.5814 0.113 0.82 0.728 0.8076 0.5858 -0.1506 -0.4854 -0.6026 -0.7448 -0.7072 -0.6904 -0.7112 -0.502 -0.6276 -0.477 -0.5606 -0.5774 -0.6276 -0.5858 0.0334 0.1256 0.7698 0.7908 1 0.9206 0.7406 0.6108 0.3054 0.1338 0.2092 0.1716 0.3348 0.1848 0.9532 0.8896 0.8854 0.7282 0.0106 -0.223 -0.6306 -0.792 -0.8598 -0.7368 -0.639 -0.3504 -0.3122 -0.431 -0.3674 -0.4394 -0.465 -0.4522 -0.346 -0.0488 0.5542 0.8938 0.9746 1 0.9024 0.949 0.6008 0.5372 0.1464 0.0192 -0.1252 0.002 0.9758 1 0.4808 0.493 -0.2998 -0.2878 -0.5936 -0.6298 -0.6498 -0.7948 -0.5856 -0.4768 -0.4728 -0.4568 -0.5614 -0.4246 -0.4286 -0.4648 -0.2194 0.155 0.5694 0.831 0.8068 0.67 0.6942 0.678 0.348 0.1428 0.1308 -0.0182 0.0906 -0.7546 0.8004 1 0.5884 0.0396 -0.0728 -0.2308 -0.1892 -0.6674 -0.5884 -0.659 -0.659 -0.6716 -0.58 -0.5468 -0.6216 -0.5634 -0.5426 -0.4262 -0.239 -0.0602 0.2058 0.4012 0.5676 0.393 0.3514 0.264 0.1434 -0.0728 -0.185 -0.2266 -0.1226 0.1708 1 1 0.6098 0.2682 -0.0732 -0.1708 -0.2682 -0.122 -0.122 -0.1708 -0.122 -0.122 -0.4146 -0.317 -0.8536 -0.2196 -0.122 -0.1708 0.1708 0.317 0.561 0.2682 0.4146 0.2196 0.3658 0.6098 0.8048 0.9024 0.2682 0.3658 0.2682 0.347 0.9592 1 0.6734 0.6326 0.1836 0.1428 0.0612 -0.0612 -0.3062 -0.4286 -0.6326 -0.3062 -0.3878 -0.0612 -0.0612 -0.1428 -0.1836 0.102 0.0204 0.4694 0.4694 0.551 0.347 0.551 0.5102 0.7552 0.7142 0.5918 0.4286 0.3062 0.2654 0.0724 0.7972 0.6812 0.7972 0.5652 -0.2754 -0.5072 -0.5362 -0.913 -0.855 -0.6232 -0.7102 -0.5942 -0.6232 -0.3914 -0.5652 -0.4782 -0.6812 -0.7682 0.0724 0.1304 0.7972 0.7682 1 0.913 0.7682 0.6522 0.2754 0.1014 0.2464 0.1594 0.2174 -1 -1 -1 -1 -1 -1 -1 -0.9776 -0.9798 -0.8934 -0.6486 0.7314 0.7218 0.6426 0.6686 0.723 0.626 0.4414 0.2746 0.2082 0.3172 -0.0782 -0.6828 -0.9456 -0.9538 -0.968 -0.9656 -1 -1 -1 -1 -1 -1 -1 -1 -1 -1 -1 -1 -1 -0.9586 -0.9564 -0.1114 -0.1384 0.689 0.9544 0.8838 0.775 0.7958 0.8206 0.6444 0.408 0.3064 0.2898 -0.0824 -0.5832 -0.8518 -0.8392 -0.8912 -0.9326 -1 -1 -1 -1 -1 -1 -1 -1 -1 -1 -1 -1 -1 -0.96 -0.9 -0.62 -0.05 -0.8 -0.875 -0.8326 -0.8826 -0.8776 -0.8726 -0.88 -0.9026 -0.88 -0.92 -0.9046 -0.5934 -0.18 -0.19 -0.3668 -0.6934 -1 -1 -1 -1 -1 -1 -1 -1 -1 -1 -1 -1 -1 -0.8572 1 1 1 1 -0.6286 -0.8858 -0.9142 -1 -0.6 -0.7142 -0.9428 -0.8286 -0.7142 -0.7428 -0.4286 -0.5428 -0.5428 -0.4286 0.1428 -1 -1 -1 -1 -1 -1 -0.2766 -0.269 -0.2464 -0.2254 -0.1914 -0.1984 -0.186 -0.2292 -0.2254 -0.1836 0.8 0.8368 0.8522 0.8562 0.8972 0.937 0.933 0.9308 0.9632 0.9582 -0.7466 -0.047 -0.3106 -0.073 0.8776 0.8538 0.9472 1 -0.3908 -0.0464 0.1126 0.1524 0.245 0.1788 0.245 0.2582 0.1788 0.6556 0.6954 0.4834 0.788 0.6954 0.6556 0.7218 0.7218 0.9338 0.8676 1 0.8278 0.7218 0.788 0.5496 0.5364 0.5894 0.6424 0.6292 0.3378 0.298 0.1126 -0.4834 -0.0858 0.3286 0.2286 -0.1858 -0.0858 -0.0428 -0.1286 -0.1714 -0.1286 0.3572 0.8 0.6142 0.5286 0.9286 0.6858 0.6142 0.6858 1 0.9572 0.7 0.7 0.5142 0.5142 0.5 0.5428 0.5428 0.3572 0.4714 0.2428 0.2858 0.2286 -0.1142 0.1532 0.343 -0.2262 -0.124 -0.1532 -0.1678 -0.0948 -0.0802 -0.051 0.0656 0.708 0.6934 0.4014 0.9416 1 0.3722 0.6058 0.489 0.3722 0.781 0.6204 0.6788 0.197 0.1532 0.2262 0.2992 0.4014 0.2554 0.1094 -0.0072 0.0072 -0.124 1 -1 -1 1 -1 -1 -0.8 -0.7 -1 -0.4774 -0.2612 -0.1352 -0.2432 -0.1352 0.081 -0.1172 0.045 0.1172 1 0.928 0.7478 0.8198 0.6216 0.3334 0.3874 0.4414 -0.045 0.1712 0.3874 0.4414 0.1352 0.009 0.4594 0.4414 -0.063 -0.063 -0.2432 -0.3694 -0.3334 -0.4054 -0.946
4 0.1888 1 0.9602 0.7534 0.5706 0.1372 -0.0418 -0.4076 -0.5826 -0.4314 -0.515 -0.3916 -0.3678 -0.4036 -0.2088 -0.1968 -0.2406 -0.2564 -0.2008 -0.2008 0.1968 0.4832 0.5666 0.4314 0.499 0.7574 0.7654 0.9522 0.9244 0.7216 0.658 0.7138 0.157 0.8846 0.7852 0.8808 0.65 0.1968 -0.1928 -0.4434 -0.7972 -0.7296 -0.7256 -0.7496 -0.3042 -0.3956 -0.1212 -0.2922 -0.2286 -0.2446 -0.0458 0.0934 0.2128 0.6064 0.654 0.8966 0.8768 0.34 0.5268 1 0.845 0.7376 0.5984 0.8092 0.0282 0.6074 0.5374 0.6006 0.3844 0.015 -0.4176 -0.3478 -0.7504 -0.7504 -0.8302 -0.8236 -0.4742 -0.584 -0.371 -0.4742 -0.3078 -0.3144 -0.258 0.1214 0.1114 0.4876 0.594 1 0.8602 0.6074 0.564 0.7004 0.4342 0.4942 0.4144 0.4242 -0.0434 0.528 0.435 0.528 0.329 -0.0176 -0.4158 -0.3644 -0.65 -0.6662 -0.9166 -0.7784 -0.4638 -0.5794 -0.419 -0.4446 -0.3354 -0.3098 -0.2584 0.0914 0.0722 0.4382 0.7078 1 0.8362 0.541 0.5634 0.663 0.4254 0.4736 0.4028 0.3868 0.0054 0.666 0.5656 0.6912 0.4794 0.0952 -0.2926 -0.2746 -0.5728 -0.5656 -0.7486 -0.781 -0.5728 -0.6768 -0.4722 -0.6552 -0.4794 -0.447 -0.2854 -0.0126 0.0556 0.4362 0.5332 1 0.9354 0.702 0.6768 0.8744 0.72 0.605 0.605 0.7056 0.081 0.8784 0.8716 0.571 0.5304 0.1386 0.081 -0.4594 -0.6452 -0.5642 -0.6892 -0.6892 -0.5506 -0.5034 -0.5406 -0.6452 -0.5304 -0.3378 -0.206 0.071 0.4088 0.5034 0.8244 0.9696 1 0.973 0.8682 0.821 0.7398 0.6858 0.5202 0.5202 -0.628 0.8294 1 0.512 -0.1024 -0.355 -0.355 -0.3584 -0.7064 -0.802 -0.6518 -0.6076 -0.645 -0.6928 -0.645 -0.6348 -0.611 -0.5358 -0.2252 0.0238 0.041 0.5358 0.7474 0.7236 0.7236 0.6006 0.5598 0.4948 0.372 0.3754 0.1946 0.355 0.2222 1 1 0.3888 0.2222 -0.1112 -0.2222 -0.5 -0.4444 -0.2778 -0.1666 -0.0556 -0.3334 -0.2222 -0.0556 -0.2778 -0.2778 0 -0.2222 -0.3334 0.3888 0.6112 0.5 0.1666 0.4444 0.6112 0.4444 0.6112 0.6112 0.3888 0.2222 0.5556 0.2 1 1 0.8858 0.6 0.1428 0.0286 -0.3142 -0.4858 -0.6572 -0.5428 -0.3714 -0.8286 -0.6572 -0.8286 -0.3142 -0.3714 -0.2 -0.1428 0.1428 0.4286 0.6572 0.5428 0.3142 0.4286 0.6572 0.8858 0.9428 0.6572 0.7714 0.6 0.6572 0.24 0.76 0.66 0.78 0.58 0.36 -0.04 0.08 -0.16 -0.2 -0.4 -0.5 -0.3 -0.3 -0.1 -0.3 -0.1 0.1 0.14 0.24 0.28 0.74 0.72 1 0.86 1 0.72 0.92 0.78 0.86 0.8 0.8 -1 -1 -1 -1 -1 -1 -1 -0.9874 -0.9864 -0.9432 -0.8194 0.6336 0.4946 0.4584 0.334 0.25 0.3078 0.2446 0.158 0.1562 0.2536 0.027 -0.7906 -0.9486 -0.9566 -0.9638 -1 -1 -1 -1 -1 -1 -1 -1 -1 -1 -1 -1 -1 -1 -0.9708 -0.9676 -0.579 -0.1538 0.74 0.8404 0.7458 0.6454 0.6388 0.7514 0.7182 0.5546 0.5028 0.438 0.1214 -0.698 -0.8388 -0.809 -0.8332 -1 -1 -1 -1 -1 -1 -1 -1 -1 -1 -1 -1 -1 -1 -0.98 -0.98 -0.78 0.26 -0.8468 -0.8378 -0.8712 -0.7978 -0.72 -0.7712 -0.8312 -0.7868 -0.8468 -0.9512 -0.9712 -0.51 -0.16 -0.1268 -0.05 -1 -1 -1 -1 -1 -1 -1 -1 -1 -1 -1 -1 -1 -1 -0.3142 0.6858 1 1 1 -0.4858 -0.9428 -0.9428 -1 -1 -0.9142 -0.9428 -0.8572 -0.6286 -0.3428 -0.3142 -0.6 -0.8572 -0.6286 -1 -1 -1 -1 -1 -1 -1 -0.092 -0.0962 -0.078 -0.0712 -0.0618 -0.0506 -0.054 -0.0698 -0.0556 -0.024 0.8704 0.9418 0.916 0.9154 0.8736 0.8886 0.9068 0.9462 1 1 -0.7334 0.047 -0.2008 -0.166 0.9724 0.8882 0.8632 1 -0.5208 -0.0834 0.1042 0.1458 0.2084 0.3124 0.3124 0.2708 0.4792 0.5208 0.4792 0.4792 0.6876 0.6458 0.625 0.7292 0.8542 0.8958 1 1 0.9792 0.9376 0.8124 0.6458 0.7292 0.5 0.5208 0.5416 0.375 0.3124 0.1458 -0.625 -0.4388 -0.0936 -0.108 0.0648 -0.036 -0.1942 -0.3956 -0.0216 0.3238 0.7698 0.6978 0.2086 0.669 0.741 0.6116 0.6402 1 0.9856 0.9568 0.8848 0.8992 0.8848 0.9424 0.6546 0.813 0.669 0.5828 0.8562 0.813 0.7266 0.3956 0.1224 -0.132 0.4528 0.2264 0.151 -0.2264 0.0188 -0.0754 0.1886 0.1698 0.4716 0.4716 0.566 0.7736 0.8114 0.7358 0.8868 0.717 0.9434 0.6792 0.9434 0.9434 1 0.6604 0.6416 0.3396 0.4716 0.5284 0.3962 0.4906 0.415 0.5472 0.3208 1 -1 -1 1 -1 -1 -1 -0.7334 -1 -0.4722 -0.5834 -0.2362 0.0834 0.0834 -0.1528 0.0416 0.0556 0.2362 1 1 0.5138 0.6112 0.8472 0.5556 0.5972 0.5 0.1806 0.2638 0.2084 0.5278 0.5 0.0556 0.0834 0.2222 0.0972 -0.0416 0.0138 -0.2222 -0.0416 -0.1666 -0.4722
5 0.0616 0.7376 0.658 0.7336 0.5188 0.0854 -0.2326 -0.4116 -0.8568 -0.8568 -0.7256 -0.682 -0.2684 -0.332 -0.34 -0.4394 -0.2366 -0.4274 -0.34 -0.2326 0.0696 0.5268 0.8012 1 0.984 0.8808 0.8688 0.9244 0.825 0.5626 0.503 0.4036 0.1094 0.7262 0.635 0.6788 0.4782 0.1022 -0.2408 -0.5912 -0.7336 -0.7008 -0.6314 -0.6606 -0.4964 -0.562 -0.2664 -0.3906 -0.2446 -0.3868 -0.27 0.1862 0.2372 0.3248 0.77 1 0.9416 0.6898 0.7554 0.8248 0.646 0.3868 0.3138 0.3322 -0.019 0.603 0.5076 0.5648 0.3436 0 -0.4236 -0.458 -0.6604 -0.6564 -0.855 -0.9274 -0.8778 -0.7938 -0.6106 -0.6832 -0.5802 -0.7252 -0.645 0.0726 0.0802 0.3854 0.5726 1 0.8664 0.6642 0.7176 0.9312 0.5114 0.3778 0.2824 0.252 0.1208 0.8374 0.7458 0.7792 0.5708 0.0792 -0.2708 -0.2458 -0.6 -0.5334 -0.8166 -0.825 -0.6958 -0.6958 -0.6124 -0.6834 -0.6876 -0.5916 -0.3334 -0.2876 -0.0792 0.4792 0.6584 0.9416 1 0.8626 0.9458 0.7708 0.8166 0.5542 0.525 0.5376 0.2086 1 0.9686 0.8386 0.748 0.2598 0.1378 -0.1142 -0.2678 -0.4056 -0.559 -0.4724 -0.4488 -0.3464 -0.504 -0.3504 -0.4016 -0.311 -0.2638 -0.1062 0.1536 0.3228 0.689 0.7796 0.8898 0.9566 0.8504 0.7952 0.6456 0.563 0.5906 0.5354 -0.1934 0.9256 1 0.2936 0.394 -0.171 -0.2194 -0.6022 -0.5168 -0.6618 -0.6356 -0.658 -0.5018 -0.5092 -0.5836 -0.591 -0.4832 -0.5576 -0.2304 -0.0408 0.1264 0.6208 0.8364 0.8066 0.8104 0.8438 0.8252 0.6914 0.409 0.3308 0.3494 0.3198 -0.8448 0.7798 1 0.657 0.3682 0.3574 -0.1516 0.047 -0.2382 -0.3898 -0.4044 -0.4008 -0.3502 -0.5342 -0.473 -0.4296 -0.296 -0.2744 0.1192 0.592 0.7762 0.7184 0.6318 0.538 0.7436 0.9676 0.8086 0.6028 0.462 0.1336 0.2346 0.3032 0.1162 0.721 0.628 0.7674 0.628 0.2558 0.0232 -0.2094 -0.4418 -0.4884 -0.4418 -0.3954 -0.1162 -0.0232 -0.1162 -0.1162 -0.0698 -0.0698 -0.0698 0.0698 0.4418 0.1162 0.7674 1 0.9534 0.5814 0.7674 0.8604 0.814 0.1162 0.721 0.628 0.1304 0.6956 0.6956 0.6956 0.5218 0.2174 -0.2608 -0.174 -0.5218 -0.4782 -0.6956 -0.5218 -0.2174 -0.3044 -0.0434 -0.1304 0 -0.174 0.087 -0.174 0.0434 0.4782 0.6522 0.7392 0.8696 1 1 0.9566 0.913 0.7392 0.6522 0.4348 0.091 0.659 0.591 0.6136 0.3864 0.159 -0.341 -0.3182 -0.4772 -0.4772 -0.6818 -0.7954 -0.5 -0.5228 -0.5454 -0.4546 -0.6364 -0.75 -0.591 0.1364 0.1136 0.341 0.7046 0.9318 0.841 0.909 0.8864 1 0.5 0.5454 0.4546 0.341 -1 -1 -1 -1 -1 -1 -1 -1 -0.9826 -0.9826 -0.1434 0.5554 0.61 0.6994 0.5868 0.3848 0.3732 0.2908 0.2896 0.3662 0.3476 -0.0552 -0.6958 -0.9164 -0.9188 -0.8944 -0.9362 -1 -1 -1 -1 -1 -1 -1 -1 -1 -1 -1 -1 -1 -1 -0.9628 -0.962 0.0748 0.7116 0.8792 0.94 0.94 0.5906 0.5954 0.3994 0.365 0.3564 0.4316 0.0204 -0.5374 -0.702 -0.7678 -0.782 -0.8154 -1 -1 -1 -1 -1 -1 -1 -1 -1 -1 -1 -1 -1 -1 -0.9468 -0.9934 -0.7 -0.885 -0.83 -0.78 -0.7126 -0.8126 -0.8476 -0.9134 -0.9868 -0.989 -0.9468 -0.9334 -0.4168 -0.06 -0.0768 -0.2 -0.36 -1 -1 -1 -1 -1 -1 -1 -1 -1 -1 -1 -1 -1 -1 -0.8572 1 1 1 -1 -0.9428 -0.9142 -0.7428 -1 -1 -1 -0.8 -0.5142 -0.3714 -0.2286 -0.2858 -0.7142 -0.7142 -0.0858 -1 -1 -1 -1 -1 -1 -0.0126 -0.0224 -0.023 -0.0284 -0.0278 -0.0378 -0.0696 -0.0906 -0.063 0.0298 1 1 1 1 1 1 1 1 1 1 -0.76 -0.0236 0.4954 0.84 0.603 0.7468 0.8068 1 -0.12 0 -0.16 0.12 0.12 0.08 0.08 0 -0.12 0.48 0.8 0.96 0.96 0.84 0.72 0.88 1 1 1 0.84 0.6 0.52 0.44 0.04 -0.04 -0.04 -0.2 -0.16 0.08 -0.12 -0.08 -0.32 0.2632 0.3984 0.3384 -0.0376 -0.0526 -0.0076 0.0526 -0.0076 -0.0676 0.233 0.564 1 0.9548 0.5488 0.579 0.564 0.6542 0.8948 0.8646 0.5038 0.3834 0.3534 0.4888 0.233 -0.218 -0.3534 -0.5338 -0.2782 0.0226 0.2632 0.218 -0.5338 0.7414 1 0.8448 0.2932 0.138 -0.1206 0.0518 0.0862 -0.0344 0.3104 0.4656 0.9656 1 0.9482 0.8794 0.8104 0.8104 0.7932 0.862 0.7242 0.5518 0.4828 0.4828 0.2758 -0.2586 -0.138 -0.1034 -0.1552 -0.0862 0.3966 0.2932 -0.1206 1 -1 -1 1 -1 -1 -0.6 -0.8334 -1 -0.6568 -0.0896 -0.1344 0.0448 0.0448 0.1194 0.209 0.0896 0.6418 0.791 0.8508 0.3732 1 0.9254 0.7014 0.5672 0.5224 0.2538 0.2986 0.2388 0.3582 0.4328 0.4626 0.4626 0.2538 0.0896 -0.0298 -0.0598 0.0598 0.2538 0.0896 -0.1642
5 0.0824 0.9882 1 0.6784 0.4784 -0.0902 -0.3254 -0.298 -0.4392 -0.804 -0.596 -0.3608 -0.4666 -0.3922 -0.4432 -0.3882 -0.5764 -0.6118 -0.6 -0.4392 -0.3844 0.1098 0.5098 0.6196 0.6 0.6862 0.6902 0.698 0.6196 0.655 0.4862 0.4196 0.124 0.829 0.7486 0.6964 0.4974 -0.0436 -0.3404 -0.6544 -0.9406 -0.8534 -0.7102 -0.6964 -0.48 -0.5288 -0.5044 -0.5428 -0.5602 -0.6928 -0.6894 -0.6788 -0.5114 0.2322 0.3856 0.9406 1 0.801 0.7766 0.9302 0.8674 0.7418 0.6336 0.5044 0.2702 0.9764 0.8462 0.925 0.6016 0.1204 -0.3964 -0.3768 -0.7358 -0.8462 -0.7988 -0.7594 -0.574 -0.4636 -0.353 -0.2938 -0.2978 -0.286 -0.2308 -0.0138 0.0966 0.2308 0.6646 0.8264 0.9764 1 0.9802 0.8778 0.933 0.7752 0.6568 0.574 0.077 0.6684 0.5316 0.6924 0.347 -0.029 -0.3162 -0.371 -0.576 -0.7264 -0.7676 -0.7402 -0.73 -0.73 -0.7368 -0.6752 -0.7334 -0.5624 -0.2616 -0.118 0.217 0.2752 0.812 0.7676 1 0.8018 0.9282 0.8598 0.9248 0.7504 0.7128 0.6548 0.05 0.6802 0.6026 0.6672 0.4636 0.0146 -0.3764 -0.37 -0.6414 -0.5962 -0.9774 -0.8676 -0.7092 -0.706 -0.5638 -0.6382 -0.525 -0.412 -0.2536 -0.1212 0.0436 0.4022 0.748 1 0.971 0.7448 0.8772 0.8998 0.8126 0.693 0.5864 0.5962 -0.0774 0.7492 0.7648 0.517 0.5108 0 0.0124 -0.3374 -0.3312 -0.678 -0.709 -0.6532 -0.5758 -0.6254 -0.6346 -0.5386 -0.616 -0.3778 -0.1176 0.0402 0.161 0.452 0.8916 1 0.7554 0.6688 0.8576 0.966 0.7524 0.4736 0.4552 0.647 -0.7398 0.8082 1 0.6162 0.1804 0.109 -0.148 -0.0178 -0.3268 -0.496 -0.4764 -0.6552 -0.4992 -0.4406 -0.4146 -0.317 -0.304 -0.0276 0.2196 0.6098 0.8178 0.717 0.7626 0.6976 0.7658 0.7788 0.717 0.457 0.3822 0.2748 0.2422 0.3692 -0.2122 0.8788 1 0.4546 -0.2728 -0.091 -0.2122 -0.2122 -0.394 -0.5152 -0.1516 -0.091 -0.3334 -0.1516 -0.1516 -0.2728 -0.2728 -0.5758 -0.3334 -0.5152 -0.6364 -0.1516 0.2728 0.394 -0.2122 -0.0304 0.3334 0.2728 -0.091 0.1516 0.0304 0.0304 0.2654 0.9592 1 0.796 0.5918 -0.0204 -0.0204 -0.0204 -0.0204 -0.5918 -0.3878 0.0204 -0.0204 -0.0612 0.0204 -0.0612 -0.4286 -0.1836 0.0204 0.0204 -0.1836 0.1836 0.5918 0.5918 0.3062 0.4694 0.3878 0.6326 0.7552 0.6326 0.796 0.7142 0.3044 1 0.913 0.942 0.6232 0.1594 -0.3624 -0.3914 -0.6522 -0.826 -0.6812 -0.7102 -0.4202 -0.3334 -0.3334 -0.3334 -0.4492 -0.1304 -0.2754 0.1014 0.1304 0.3334 0.7972 0.913 0.5652 0.6522 0.4492 0.4782 0.7392 0.6232 0.5652 0.6812 -1 -1 -1 -1 -1 -1 -1 -1 -1 -0.9786 -0.9674 0.5332 0.454 0.5456 0.4784 0.2486 0.1174 0.1988 0.268 0.2242 0.3656 0.2222 -0.7326 -0.9462 -0.9472 -0.9472 -0.9644 -1 -1 -1 -1 -1 -1 -1 -1 -1 -1 -1 -1 -1 -1 -1 -0.96 -0.9448 0.5448 0.6472 0.8048 0.6686 0.4896 0.47 0.5876 0.7132 0.5616 0.5974 0.4592 -0.6116 -0.738 -0.7808 -0.821 -0.8994 -1 -1 -1 -1 -1 -1 -1 -1 -1 -1 -1 -1 -1 -1 -1 -0.9668 -0.8868 -0.8712 -0.8712 -0.8556 -0.9068 -0.86 -0.8668 -0.772 -0.828 -0.842 -0.9 -0.922 -0.54 -0.08 -0.11 -0.2968 -0.56 -1 -1 -1 -1 -1 -1 -1 -1 -1 -1 -1 -1 -1 -1 -1 -0.6572 1 1 -0.6286 -0.7428 -0.7714 -0.6858 -1 -0.8858 -1 -0.8572 -0.6858 0.0286 -0.2 -0.3142 -0.4858 -0.3428 -0.4 -1 -1 -1 -1 -1 -1 -0.1374 -0.1446 -0.1314 -0.1416 -0.145 -0.1736 -0.1842 -0.2276 -0.2152 -0.0748 0.8486 0.8496 0.8752 0.8826 0.8756 0.9154 1 1 1 1 -0.7066 0.1058 -0.9528 -0.4146 0.9742 0.6142 0.5278 0.2416 0.0428 0.2478 0.5898 0.7094 0.5726 0.5726 0.5898 0.7948 1 0.5042 0.5384 0.4872 0.7948 0.5898 0.3676 0.3334 0.1624 0.6582 0.453 0.3846 0.5556 0.5726 0.6068 0.7436 0.282 0.7436 0.5726 0.6752 0.3504 0.5898 -0.077 -0.282 0.1594 0.2174 0.5362 0.6522 0.4928 0.4058 0.4638 1 0.9566 0.5072 0.8986 0.6666 0.8116 0.4492 0.7536 0.8696 0.913 0.7682 0.4638 0.5362 0.3188 0.3188 0.5942 0.5652 0.6666 0.3768 0.5362 0.3044 0.1884 0.0434 0.174 -0.3188 -0.1152 -0.091 -0.0424 0.3576 0.1758 0.2242 0.394 0.1758 0.5152 0.3576 0.5516 0.8182 0.9152 0.806 0.6848 0.794 0.6242 1 0.709 0.5758 0.4666 0.2728 0.406 0.6242 0.3818 0.4182 0.4546 0.1636 0.0788 0.406 0.3212 -0.1516 -0.984 1 -1 -1 -1 -1 -0.8 -1 -1 -0.4706 -0.2058 0.147 0.0736 0.1912 0.0588 0.3088 0.1764 0.75 0.9706 0.9852 0.6912 1 0.9558 0.8236 0.5442 0.5588 0.0588 0.3382 0.3382 0.397 0.4412 0.2942 0.2942 0.2058 -0.0148 0.2794 0.1324 -0.2352 -0.2352 0.103 -0.0294
6 0.0956 0.8426 0.7978 0.8202 0.7304 1 0.8426 0.6742 0.4326 0.0898 -0.028 -0.0562 -0.1574 0.0168 0.2304 0.3034 0.6348 0.5168 0.354 0.3932 0.2416 0.2808 0.3034 0.2022 0.2472 0.191 0.1292 0.0674 -0.0112 -0.2472 -0.1854 -0.118 -0.0128 0.599 0.5168 0.635 0.779 0.964 0.8766 1 0.5784 0.4088 0.0592 0.0694 -0.0952 0.1106 0.491 0.6092 0.8304 0.6246 0.2134 0.239 0.2956 0.1312 0.162 0.347 0.3264 0.5064 0.4036 0.1208 -0.0488 -0.0386 -0.0078 0.0128 -0.1034 0.4434 0.3546 0.4778 0.6354 0.7734 0.936 1 0.4384 0.3498 0.128 0.0296 -0.2808 0.3252 0.4926 0.6552 0.739 0.2316 0.1134 -0.0148 -0.064 0.2512 0.1674 0.3596 0.1922 0.33 0.0296 0.0986 -0.1428 -0.1626 -0.1922 -0.1822 -0.1238 0.4238 0.3476 0.4858 0.6286 0.7858 0.9238 1 0.5 0.3714 0.1762 0.138 0.062 0.2286 0.4238 0.2096 0.3666 0.0666 0.081 0.0238 0.0666 0.1904 0.1476 0.2142 0.1334 0.262 0.0096 0.1096 -0.1048 0.0142 -0.1 -0.019 -0.1052 0.512 0.4594 0.6602 0.7272 1 0.8278 0.9474 0.7272 0.4498 0.421 0.5454 0.665 0.7512 0.5168 0.488 0.1292 -0.1532 -0.0526 -0.0334 0.2536 0.2584 0.4784 0.5024 0.5454 0.2918 -0.0096 -0.0096 0.0144 0 0.0574 0.2822 -0.2566 0.4778 0.5044 0.6504 0.6682 0.9824 1 0.5266 0.4824 0.1592 0.2478 0.4912 0.6284 0.6416 0.5266 0.2832 0.0796 -0.1238 -0.1592 -0.2478 -0.2124 -0.1106 0.2522 0.5044 0.4514 0.261 0.23 0.0796 0.0576 -0.031 0.031 0.0354 -0.2676 0.879 1 0.5222 0.6688 0.6114 0.7708 0.6434 0.344 0.172 0.4012 0.5732 0.7134 0.7962 0.4268 0.242 -0.1082 -0.2102 -0.3758 -0.3566 -0.0636 0.1338 0.242 0.4012 0.3376 0.0636 0.0318 -0.1146 -0.1274 -0.242 0.0892 0.0382 0.081 1 1 0.8918 0.7838 0.4594 0.5136 0.5136 0.1892 -0.2972 -0.3514 -0.1892 -0.1892 0.027 0.1352 0.2432 0.8378 0.8378 0.6756 0.7298 0.5136 0.4594 0.5136 0.2972 -0.027 -0.1892 -0.2432 0.081 0.027 -0.3514 0.027 -0.081 -0.0698 0.5814 0.5348 0.628 0.4418 1 0.8604 0.628 0.4418 0.0698 -0.0698 -0.0698 -0.2558 0.0698 0.1162 0.2558 0.4418 0.4884 0.0698 0.1628 0.0232 0.2094 0.2094 0.2094 0.1162 0.2094 0.0698 0.2094 0.0232 -0.4418 -0.721 -0.3954 -0.1764 0.4314 0.4314 0.647 0.5686 1 0.9216 0.745 0.6666 0.3726 0.2942 0.5686 0.4902 0.8432 0.7058 0.3726 0.2156 -0.1764 -0.2352 -0.3138 -0.1568 0.1568 0.4314 0.7058 0.5686 0.2156 0.1372 0.1568 0.098 -0.3138 0.0196 0 -1 -1 -1 -1 -1 -1 -1 -1 -0.9798 -0.9798 -0.6096 0.6604 0.9428 0.9756 0.8106 0.692 0.6138 0.6116 0.6804 0.6784 0.4158 -0.0338 -0.801 -0.8762 -0.8318 -0.8994 -0.8836 -0.9068 -0.9132 -0.9174 -0.9068 -0.9186 -0.9164 -1 -1 -1 -1 -1 -1 -1 -1 -0.9734 -0.9702 -0.3308 0.3762 0.7368 0.8784 0.8882 0.8668 0.8576 0.8272 0.8292 0.9448 0.386 -0.245 -0.783 -0.781 -0.7108 -0.7244 -0.6556 -0.6328 -0.7148 -0.7784 -0.7946 -0.8428 -0.881 -1 -1 -1 -1 -1 -1 -1 -1 -0.9468 -0.9068 -0.6034 -0.844 -0.724 -0.716 -0.71 -0.71 -0.71 -0.7068 -0.7 -0.68 -0.7434 -0.8134 -0.5068 -0.24 -0.0534 0.0832 0.11 0.1066 -0.04 0.16 0.1132 -0.1 -0.5534 -1 -1 -1 -1 -1 -1 -1 -1 -0.9428 1 1 1 -0.3142 -0.6286 -1 -0.9428 -0.7714 -0.7714 -0.7428 -0.4 0.1714 1 1 0.7428 -0.6858 -0.8572 -0.9142 -0.8286 -0.7428 -0.8858 -0.4 1 1 0.6658 0.7074 0.7074 0.7586 0.7782 0.8166 0.8648 0.9322 0.9978 1 -0.1754 -0.2056 -0.2056 -0.1462 -0.1598 -0.1458 -0.129 -0.176 -0.1706 -0.3902 -0.7466 -0.3764 -0.234 0.076 0.5842 0.7492 0.755 0.775 -0.0886 0.114 0.519 0.4684 0.2658 0.2152 0.2152 0.5444 0.8988 1 0.7722 0.9494 0.9494 0.924 0.6962 0.4936 0.5696 0.6202 -0.0886 -0.1392 -0.038 0.1898 0.2658 -0.2152 -0.443 -0.367 -0.3418 -0.3164 -0.3924 -0.2658 -0.2912 -0.4178 0.115 0.2744 0.5576 0.6814 0.5398 0.3098 0.5752 0.7346 0.947 1 0.8054 0.9116 0.9116 0.8584 0.823 0.6814 0.7522 0.77 0.5576 0.3628 0.292 0.2744 0.3098 0.292 0.2212 -0.1682 -0.2212 -0.1504 -0.0442 0.0088 -0.0796 -0.2744 0.6458 0.8334 0.6876 0.5624 0.0834 0.0624 0.0416 0.375 1 0.8334 0.5834 0.5624 0.5624 0.4584 0.3542 0.4584 0.4792 0.5416 0.2084 0 -0.1458 0.25 0.2708 0.2292 0.1458 -0.3124 -0.25 -0.3124 -0.0834 0.0834 -0.1666 -0.4792 0.358 -1 -1 1 -1 -1 -0.8 -0.8 -1 -0.5126 -0.2774 0.0756 0.2436 0.4454 0.3782 0.4622 0.7142 0.731 0.6974 0.1596 0.4286 0.6302 0.6302 0.5798 0.5462 0.8152 0.6974 0.2268 0.4958 0.5966 0.6134 0.6302 0.7478 0.6302 0.7816 1 0.6638 0.8152 0.731 0.5294 0.2606
6 -0.082 0.541 0.4918 0.6502 0.7378 1 0.8744 0.4864 0.3006 0.235 0.0656 0.0438 -0.0984 0.0164 0.0874 0.3826 0.47 0.4536 0.3334 0.1968 0.164 0.2132 0.3388 0.3006 0.5356 0.541 0.4316 0.246 0.224 -0.071 0.0218 0.2132 -0.1214 0.4212 0.3386 0.5866 0.8346 1 0.7778 0.7158 0.3644 0.4212 0.2042 0.199 0.1732 0.1214 0.1008 0.1938 0.447 0.3282 0.1938 0.0904 0.1422 -0.0284 0.0026 0.1782 0.1782 0.3902 0.2868 0.0026 -0.044 0.0078 -0.1112 0.0646 -0.1428 0.3864 0.3302 0.5832 0.8548 1 0.733 0.8174 0.4098 0.4098 0.2132 0.1522 0.363 0.199 -0.0772 0.5598 0.658 0.2132 -0.1008 0.1756 0.1662 0.0304 0.0024 0.3536 0.246 0.3256 0.0118 -0.0492 -0.1334 -0.0538 0.0726 0.0352 -0.1822 0.3498 0.3892 0.596 0.8916 1 0.9458 0.9704 0.3498 0.3104 0.271 0.1478 0.2956 0.5172 0.6108 0.4876 0.3892 0.005 -0.1182 -0.2562 -0.1478 0.1428 0.3152 0.4188 0.3498 0.3794 0.0936 0.0492 -0.3646 -0.3252 -0.2562 -0.1724 -0.185 0.349 0.363 0.6018 0.8688 1 0.8266 0.9298 0.4566 0.2834 0.2552 0.2178 0.3162 0.5316 0.658 0.4754 0.3864 0.1896 0.1148 -0.007 0.0866 0.0024 0.3396 0.452 0.3114 0.2834 0.2318 0.068 -0.1008 -0.1428 -0.3068 -0.1008 -0.2212 0.5576 0.576 0.659 0.6636 0.9954 1 0.5162 0.4332 0.2488 0.3272 0.4838 0.6036 0.659 0.7188 0.5438 0.2672 0.1244 -0.0092 -0.0876 0.1106 0.0552 0.3594 0.5668 0.5484 0.3318 0.0922 0.0138 -0.1844 -0.106 -0.1428 -0.1198 -0.5904 0.8314 1 0.4036 0.6686 0.512 0.9638 0.988 0.2832 0.3976 0.3434 0.6326 0.6928 0.747 0.7048 0.1506 -0.0602 -0.0844 -0.0422 0.0302 0.1204 0.2048 0.3976 0.5722 0.5964 0.241 0.0482 -0.1566 -0.1686 -0.1084 0.1204 0.2228 0 0.625 0.5416 0.7084 0.6666 1 0.9584 0.6666 0.3334 0.3334 -0.0834 0.125 -0.25 -0.3334 -0.0416 0.4166 0.5 0.2916 0.25 0.2916 0.125 0.2916 0.4584 0.4166 0.375 0.4584 0.4584 0.4166 0.375 0.3334 0.3334 0.375 -0.08 0.44 0.36 0.6 0.68 1 0.92 0.48 0.2 0.2 0.08 0.24 0.24 0.28 0.36 0.64 0.44 0.68 0.56 0.48 0.36 0.52 0.4 0.4 0.76 0.68 0.28 0.48 0.44 0.24 0.32 0.36 -0.191 0.3708 0.3932 0.573 0.8876 1 0.7752 0.8876 0.4158 0.3708 0.236 0.2134 0.3708 0.2808 0.3034 0.573 0.618 0.1012 -0.0562 -0.0562 -0.1012 0.146 0.0338 0.2584 0.3034 0.4606 0.146 -0.1012 -0.1012 -0.1236 0.0338 0.0562 -1 -1 -1 -1 -1 -1 -1 -1 -0.9824 -0.9872 -0.4452 0.5846 0.902 0.9776 0.9626 0.855 0.6708 0.4954 0.3622 0.2444 0.084 -0.2308 -0.7098 -0.9132 -0.9234 -0.9498 -0.949 -0.9586 -0.9538 -0.9658 -0.9562 -0.9602 -0.9562 -1 -1 -1 -1 -1 -1 -1 -1 -0.9756 -0.9786 -0.4018 0.5322 0.893 0.9288 0.9282 0.9112 0.6962 0.6016 0.5068 0.4208 -0.0024 -0.3364 -0.7172 -0.8842 -0.8848 -0.8858 -0.857 -0.8682 -0.7758 -0.8266 -0.8374 -0.837 -0.8892 -1 -1 -1 -1 -1 -1 -1 -1 -0.8868 -0.96 -0.8434 -0.72 -0.712 -0.752 -0.76 -0.756 -0.7568 -0.7668 -0.75 -0.7168 -0.8434 -0.9234 -0.8568 -0.29 -0.1234 0.0266 -0.0568 0.0466 0.0732 0.1766 0.0866 -0.0068 0.09 -1 -1 -1 -1 -1 -1 -1 -1 -0.6858 1 1 1 -0.7142 -0.7428 -0.8572 -0.6572 -0.8 -0.8572 -0.8572 -0.7142 0.0572 0.5428 1 1 -0.3714 -0.8572 -0.8 -0.4858 -0.4858 -0.8 -0.8572 -0.5428 -0.4858 0.9442 0.9442 0.9546 0.962 0.9804 0.994 1 1 1 1 0.2064 0.2064 0.2412 0.2202 0.1606 0.112 0.042 -0.0502 -0.2226 -0.4292 -0.7334 -0.4 -0.121 0.2128 0.6382 0.8222 0.9854 1 0.1764 0.647 0.8236 0.8236 0.8236 0.7058 0.8824 1 0.8824 0.9412 0.7058 0.7058 0.7058 0.8236 0.8824 0.5882 0.647 0.4706 0.4706 0.4706 0.4118 0.2352 0.353 0.4118 0.5294 0.2942 0.4706 0.5294 0.2352 0.353 -0.2942 -0.2942 0.2766 0.4468 0.9788 1 0.383 0.4042 0.2554 0.851 0.9788 0.766 0.617 0.5744 0.9362 0.9362 0.532 0.5744 0.4042 0.468 0.234 -0.0426 0.0426 0.1702 0.0638 0.149 0.0426 -0.4894 -0.3618 -0.2978 -0.4042 -0.2978 -0.4468 -0.5958 0.7292 0.9792 0.9584 1 0.6042 0.3124 0.2084 0.2916 0.625 0.7084 0.4166 0.3334 0.8124 0.6876 0.4792 0.5 0.4584 0.3542 0.1458 0.0208 -0.0416 0.0208 -0.0416 0 -0.1666 -0.3542 -0.25 -0.3334 -0.2708 -0.375 -0.0624 -0.3334 0.6904 -1 -1 1 -1 -1 -0.8 -0.8334 -1 -0.5162 -0.4354 0.0322 0.129 0.1936 0.5 0.4354 0.4354 0.8064 0.742 0.742 0.9194 0.887 0.7742 0.6774 0.7904 0.9194 0.7742 0.613 0.8064 0.5806 1 0.9032 0.7096 0.6612 0.5968 0.9194 0.9678 0.613 0.7742 0.2904 0.129
7 0.0342 0.9872 0.9958 0.718 0.6324 0.1538 0.0642 -0.3462 -0.4102 -0.5982 -0.6196 -0.3548 -0.4444 -0.2864 -0.423 -0.0982 -0.1794 -0.047 0.2522 0.453 0.7394 1 0.7522 0.5042 0.5556 0.8548 0.7394 0.8418 0.6282 0.5256 0.6752 0.8676 0.1264 0.8616 0.8142 0.8972 0.755 0.2964 0.0988 -0.3596 -0.589 -0.743 -0.589 -0.411 -0.2806 -0.1502 -0.2766 -0.1858 -0.1422 -0.087 0.1068 0.1186 0.589 0.668 1 0.9446 0.664 0.7352 0.8182 0.7748 0.6838 0.589 0.6562 0.6562 0.1188 0.831 0.7546 0.8752 0.6902 0.1388 -0.1308 -0.501 -0.654 -0.6418 -0.5694 -0.4688 -0.32 -0.2998 -0.4084 -0.4044 -0.4486 -0.3158 -0.4246 -0.1428 0.1912 0.5896 0.827 0.831 0.8752 1 0.5774 0.674 0.3682 0.4608 0.2474 0.2516 0.136 0.921 0.8422 0.9912 0.7938 0.1974 -0.0702 -0.535 -0.7106 -0.9342 -0.7106 -0.6974 -0.3992 -0.4868 -0.3378 -0.3464 -0.2632 -0.3158 -0.193 -0.2808 -0.0264 0.6404 0.9036 0.8422 1 0.8202 0.943 0.5964 0.5878 0.3684 0.3904 0.4606 0.077 1 0.9916 0.792 0.7588 0.0978 0.0562 -0.738 -0.738 -0.7796 -0.8462 -0.6174 -0.4096 -0.4512 -0.3306 -0.4636 -0.447 -0.2848 -0.2308 0.0312 0.16 0.3222 0.8004 0.867 0.7672 0.7962 0.6882 0.4968 0.397 0.3888 0.4636 0.447 -0.5656 0.8606 1 0.4344 0.3934 0.1148 -0.2828 -0.414 -0.668 -0.5246 -0.7582 -0.6926 -0.418 -0.3934 -0.5122 -0.5902 -0.5368 -0.4508 -0.2378 -0.1066 -0.0614 0.545 0.5368 0.5778 0.668 0.6394 0.504 0.0164 -0.0286 -0.0246 0.0082 0.254 -0.9166 0.6984 1 0.7142 0.3134 0.3888 -0.0436 0.2778 0.0556 -0.5238 -0.492 -0.6388 -0.4326 -0.3612 -0.4404 -0.4802 -0.5158 -0.0318 0.119 0.4842 0.6468 0.7818 0.9008 0.8532 0.762 0.7024 0.6112 0.3888 0.2302 0.1826 0.3412 0.3254 0.0638 0.9148 1 0.7022 0.149 -0.1914 -0.234 -0.1914 -0.1914 -0.4894 -0.234 -0.3618 -0.4042 -0.3618 -0.7872 -0.0212 0.1914 -0.0212 0.3618 0.532 0.2766 0.4468 0.1914 0.3618 0.4894 0.7872 1 0.9148 0.3192 0.4042 0.5744 0.532 0.2 0.9112 0.8666 0.7778 0.7334 0.3334 0.2888 -0.0222 -0.1112 -0.4666 -0.3778 0.0222 -0.1112 -0.0666 -0.0666 0.0666 -0.1112 0.1556 0.4666 0.5112 0.4666 0.8222 0.8666 0.4222 0.6444 0.9112 0.7778 0.9112 0.6888 0.6888 0.6444 1 0.1904 0.8572 0.8096 0.9048 0.762 0.2858 0 -0.1904 -0.5476 -0.4048 -0.4048 -0.3096 -0.0952 -0.0238 -0.0714 -0.1428 -0.238 -0.238 0.1428 -0.0238 0.5952 0.6428 1 0.9286 0.0952 0.6904 0.8334 0.7142 0.7858 0.6666 0.6904 0.6666 -1 -1 -1 -0.973 -0.964 -0.976 -0.9686 -0.9102 -0.9208 -0.9492 -0.8624 0.6918 0.5048 0.5392 0.6454 0.5392 0.3074 0.1594 0.1908 0.4226 0.3374 -0.1772 -0.7248 -0.9446 -0.9342 -0.9312 -0.9342 -1 -1 -1 -1 -1 -1 -1 -1 -1 -0.9396 -0.9344 -0.6822 -0.6652 -0.4866 -0.1412 1 0.0506 0.7716 0.8162 0.9094 0.958 0.8332 0.5574 0.3526 0.2738 0.497 0.4446 -0.023 -0.438 -0.5522 -0.6442 -0.7084 -0.8056 -1 -1 -1 -1 -1 -1 -1 -1 -1 -0.8934 -0.88 -0.9268 -0.8134 -0.8068 0.55 0.82 0.39 -0.825 -0.89 -0.875 -0.8876 -0.8576 -0.875 -0.8926 -0.889 -0.9156 -0.9734 -0.86 -0.36 -0.0234 -0.0234 -0.1334 -0.3168 -1 -1 -1 -1 -1 -1 -1 -1 -1 -0.4286 -0.3714 0.2286 -0.1428 1 1 1 1 1 -0.5142 -0.8572 -0.9142 -0.9428 -0.8858 -1 -1 -0.8286 -0.7428 -0.4286 -0.0858 -0.6 -0.8 -0.5428 -0.2858 -1 -1 -1 -1 -1 -1 0.0188 0.0322 0.033 0.061 0.0654 0.0924 0.085 0.0634 0.0244 0.0892 0.8034 0.8152 0.847 0.8716 0.9064 0.946 0.9298 0.9706 1 0.9566 -0.7734 -0.0352 -0.2882 0.22 0.9738 0.7072 0.82 1 -0.7924 -0.4464 -0.3564 -0.2802 -0.1626 -0.0866 -0.0726 -0.045 -0.0726 0.2872 0.4326 0.3218 0.5916 0.7024 0.834 0.8408 1 0.917 0.8686 0.7508 0.6402 0.6124 0.4602 0.481 0.3634 0.564 0.5432 0.5986 0.5986 0.4326 0.1004 -0.4878 -0.8296 -0.7794 -0.5588 -0.5488 -0.5338 -0.5388 -0.3032 -0.193 0.0126 0.0726 0.233 0.3334 0.5588 0.7594 0.4786 0.6592 1 0.98 0.7244 0.7344 0.7594 0.7294 0.6892 0.7092 0.7244 0.7192 0.6842 0.609 0.5588 0.5538 0.4736 0.2732 -0.5658 -0.1866 -0.364 -0.315 -0.1804 -0.162 0.0092 0.0764 0.107 0.37 0.8042 0.4496 0.8776 1 0.9572 0.8654 0.9266 0.8654 0.7676 0.6208 0.6086 0.6698 0.6942 0.688 0.5352 0.7432 0.7064 0.5596 0.4312 0.3456 0.4312 0.2294 1 -1 -1 1 -1 -1 -1 -0.3 -1 -0.7206 -0.4852 -0.3236 -0.0148 -0.103 -0.2794 -0.1912 -0.0148 0.5294 0.7794 0.8088 0.6912 1 0.853 0.4852 0.4706 0.4118 0.147 0.0736 0.25 0.1324 0.2648 0.1764 0.1618 0.2794 0.2058 -0.2942 -0.3382 -0.4412 -0.4706 -0.5442 -0.897
7 0.0322 0.7782 0.758 0.5162 0.4354 0 -0.0524 -0.5524 -0.6088 -0.6048 -0.4678 -0.3306 -0.4314 -0.3346 -0.2056 -0.0806 -0.246 -0.25 -0.0604 0.0928 0.6654 0.6774 0.6008 0.6492 0.9032 1 0.8992 0.8588 0.7096 0.6976 0.6048 0.5766 0.06 0.724 0.66 0.728 0.568 0.204 -0.04 -0.364 -0.676 -0.556 -0.448 -0.364 -0.232 -0.22 -0.048 -0.08 -0.136 -0.22 -0.184 -0.096 0.112 0.54 0.756 0.556 0.74 0.872 1 0.64 0.704 0.72 0.76 0.784 0.0544 0.7406 0.636 0.8076 0.5524 0.1548 -0.1758 -0.1088 -0.615 -0.6234 -0.7322 -0.7406 -0.5356 -0.5104 -0.343 -0.2218 -0.092 -0.0334 -0.0126 0.3766 0.41 0.9038 0.8996 0.954 0.7866 1 0.6988 0.6946 0.5774 0.6108 0.5984 0.59 -0.01 0.6198 0.5128 0.699 0.4416 0.0496 -0.2278 -0.1882 -0.493 -0.5564 -0.691 -0.79 -0.8654 -0.7386 -0.592 -0.5842 -0.5406 -0.5446 -0.3624 0.0732 0.109 0.6356 0.798 0.9486 0.901 1 0.7466 0.7504 0.4732 0.41 0.4574 0.4574 0.094 0.8038 0.7244 0.858 0.6534 0.1774 -0.1566 -0.1524 -0.5616 -0.453 -0.5032 -0.4948 -0.4822 -0.5366 -0.4406 -0.5282 -0.5574 -0.5992 -0.474 -0.0898 0.1148 0.7662 0.8872 0.9416 1 0.9082 0.8872 0.6158 0.4906 0.4948 0.453 0.5866 0.002 0.8846 0.8926 0.6382 0.6222 -0.002 -0.0258 -0.4552 -0.487 -0.825 -0.8092 -0.662 -0.6422 -0.6262 -0.5864 -0.6302 -0.4354 -0.4116 -0.2246 -0.0536 0.4474 0.5586 0.9046 1 0.7614 0.7176 0.5944 0.5428 0.3122 0.1212 0.2008 0.34 -0.5418 0.8326 1 0.4184 0.1116 -0.1036 -0.2152 -0.3228 -0.6574 -0.6254 -0.7212 -0.6694 -0.6334 -0.482 -0.4104 -0.4542 -0.49 -0.4462 -0.1832 0.0318 0.1952 0.5258 0.6294 0.5896 0.6056 0.3586 0.3824 0.3228 0.1474 0.0836 -0.02 -0.008 -0.2 0.7 0.75 0 -0.1 -0.4 -0.5 -0.55 -0.55 -0.65 -0.75 -0.4 -0.35 -0.85 -0.7 -0.05 0.1 0 0.15 0.2 0.3 0.05 0.5 0.6 0.65 0.95 0.9 1 0.7 0.6 0.55 0.5 0.1064 0.7022 0.617 0.6596 0.4894 0.1064 0.0638 -0.4468 -0.532 -0.4042 -0.3618 -0.1914 -0.2766 -0.3192 -0.1064 -0.1064 -0.2766 -0.149 -0.1064 0.1914 0.8724 0.9148 0.532 0.617 0.9574 1 0.8298 0.532 0.7022 0.7022 0.617 0.4468 0.012 0.6386 0.5662 0.6868 0.4458 0.1326 -0.1326 -0.1084 -0.4698 -0.5422 -0.5422 -0.6144 -0.759 -0.3254 -0.229 -0.1084 -0.0362 0.1084 0.012 0.4458 0.3976 0.759 0.8554 1 0.759 0.9036 0.5662 0.6626 0.494 0.4216 0.4698 0.4458 -1 -1 -1 -1 -0.9684 -0.9684 -0.9016 -0.9356 -0.8474 -0.8814 -0.8032 0.8536 0.8372 0.8246 0.7072 0.489 0.4234 0.3602 0.3362 0.2656 0.4738 0.2214 -0.605 -0.9154 -0.9444 -0.9672 -0.9672 -1 -1 -1 -1 -1 -1 -1 -1 -1 -1 -0.954 -0.9586 -0.1584 0.1806 1 0.5112 0.0344 0.73 0.9504 0.9026 0.762 0.7344 0.7116 0.447 0.3394 0.2256 0.3036 0.0408 -0.6214 -0.8374 -0.8604 -0.8796 -0.9256 -1 -1 -1 -1 -1 -1 -1 -1 -1 -1 -0.88 -0.9268 -0.62 0.7366 0.8432 0.7332 0.3932 -0.75 -0.875 -0.8926 -0.8526 -0.7626 -0.7976 -0.8626 -0.89 -0.89 -0.8876 -0.869 -0.69 -0.1468 -0.2 -0.2134 -0.5468 -1 -1 -1 -1 -1 -1 -1 -1 -1 -1 -0.7142 1 1 1 0.9714 1 1 1 -0.4572 -0.9428 -0.8572 -0.8286 -0.9142 -0.9428 -0.9142 -0.9142 -0.4858 -0.4858 -0.6 -0.6572 -0.7428 -0.5714 0.4286 -1 -1 -1 -1 -1 -1 -0.1294 -0.1084 -0.0656 -0.0576 -0.0282 0.0042 0.0098 0.0492 0.083 0.0716 0.8896 0.8872 0.9346 0.9646 0.972 0.9534 1 1 1 1 -0.7334 -0.0706 0.0216 0.2054 0.762 0.9128 1 1 -0.8186 -0.6802 -0.4988 -0.5084 -0.2888 -0.284 -0.117 -0.0596 -0.0024 0.2506 0.1886 0.3556 0.6802 0.7566 0.6992 0.8186 0.9474 1 0.9952 0.8616 0.8998 0.8424 0.6898 0.7996 0.58 0.7136 0.7614 0.79 0.7662 0.6182 0.3748 0.0692 -0.8778 -0.6294 -0.6084 -0.3978 -0.381 -0.4442 -0.2674 -0.1916 -0.0022 0.3094 0.3642 0.3894 0.6378 0.8232 0.6168 0.819 0.9874 1 0.8442 0.8022 0.8948 0.8442 0.8022 0.7768 0.7852 0.8022 0.7178 0.6842 0.6506 0.7222 0.5916 0.1958 -0.4646 -0.3496 -0.4248 -0.5088 -0.6106 -0.447 -0.1682 -0.0132 0.1062 0.3098 0.6194 0.469 0.8584 1 0.8274 0.7346 0.792 0.8584 0.6726 0.6238 0.6328 0.584 0.5 0.4336 0.4248 0.469 0.553 0.4956 0.3496 0.3982 0.208 -0.3142 1 -1 -1 1 -1 -1 -0.6 -0.1 -1 -0.7018 -0.1578 -0.2456 0.0702 -0.0878 -0.1228 0.0176 -0.035 -0.1228 0.5264 0.9824 1 0.7544 0.386 0.2106 0.3684 0.5438 0.3334 0.2808 0.4912 0.4386 0.6316 0.0702 0.2456 -0.2106 -0.4386 -0.4912 -0.4036 -0.4036 -0.5614 -0.4036 -0.5264
8 -0.0616 0.5954 0.7302 1 0.8652 0.9238 0.4898 0.2668 -0.0674 -0.1144 -0.1848 -0.2316 -0.1788 -0.214 -0.1496 0.0616 0.0498 0.4838 0.8006 0.9882 0.7888 0.4546 0.4722 0.4194 0.7302 0.6422 0.6246 0.4194 0.3256 0.2258 0.2492 0.5014 -0.0484 0.5516 0.8 1 0.9152 0.9696 0.3636 0.297 0.0484 -0.1576 -0.097 -0.2 -0.1516 -0.109 -0.1818 -0.006 -0.0546 0.1516 0.4666 0.5212 0.7576 0.709 0.594 0.4788 0.3454 0.3818 0.3272 0.0424 -0.1636 -0.1516 -0.0424 0.1696 -0.0396 0.5198 0.8136 1 0.6498 0.661 0.2146 0.13 -0.0452 -0.2316 -0.2486 -0.2656 -0.2204 -0.2598 -0.3502 -0.2882 -0.2486 -0.2486 0.1356 0.2768 0.548 0.661 0.6328 0.5594 0.4406 0.4576 0.3502 0.209 0.1526 0.226 0.1808 0.1808 -0.033 0.5368 0.7812 1 0.7302 0.3536 0.0076 -0.1044 -0.2722 -0.313 -0.43 -0.4504 -0.2926 -0.3536 -0.4148 -0.486 -0.4148 -0.1502 0.0992 0.1908 0.5268 0.8118 0.8016 0.5522 0.491 0.6234 0.5064 0.201 0.2978 0.313 0.2366 0.1908 -0.1128 0.5898 0.5794 1 0.882 0.0872 -0.0462 -0.5692 -0.5692 -0.718 -0.6924 -0.5538 -0.3128 -0.2564 -0.3026 -0.3128 -0.2616 -0.2308 0.0154 0.2154 0.4102 0.518 0.5948 0.6102 0.4924 0.477 0.2974 0.3488 0.3026 0.1334 0.1692 0.2052 -0.256 0.9084 1 0.7736 0.8976 0.2884 0.186 -0.2022 -0.4178 -0.6712 -0.8168 -0.585 -0.4448 -0.407 -0.2884 -0.2884 -0.283 -0.0296 0.0782 0.4178 0.5364 0.8976 0.9568 0.8436 0.7358 0.6604 0.6928 0.5148 0.4394 0.3262 0.3962 0.4016 -0.8774 0.773 1 0.4846 0.2392 0.135 -0.6688 -0.595 -0.6994 -0.5644 -0.6504 -0.6258 -0.5828 -0.4786 -0.362 -0.4846 -0.3804 -0.454 -0.4786 -0.276 0.3866 0.6134 0.4724 0.3558 0.4786 0.4356 0.5154 0.3496 0.2086 0.1596 0.0614 0.4172 -0.2308 0.2692 0.3076 0.6538 0.6154 0.6154 0.3846 0.1538 -0.1154 -0.077 -0.1924 -0.0384 -0.0384 0.0384 -0.0384 0.2308 0.2692 0.577 0.8462 1 1 0.8462 0.8462 0.8846 0.9616 0.9616 0.923 0.8076 0.6924 0.6154 0.6924 0.6924 0 0.6 0.7 1 0.9 1 0.4 0.4 -0.05 -0.15 -0.2 -0.4 -0.15 -0.25 -0.1 0 -0.1 0.35 0.55 0.75 0.35 -0.25 0.3 0.25 0.6 0.6 0.3 0.1 0.25 0.05 0.05 0.5 0.0322 0.5268 0.8064 1 0.742 0.3334 -0.1828 -0.1612 -0.2258 -0.2044 -0.4194 -0.4194 -0.2904 -0.3978 -0.3764 -0.6774 -0.742 -0.2904 0.0322 0.1612 0.656 0.957 0.785 0.5698 0.4194 0.4838 0.5268 0.1612 0.2044 0.2258 0.3118 0.1612 -1 -1 -1 -1 -1 -1 -1 -1 -0.9854 -0.9824 -0.4694 0.445 0.5716 0.6894 0.7244 0.9192 0.9912 0.7828 0.3008 -0.1276 -0.185 -0.481 -0.9678 -0.9844 -0.9864 -0.9874 -0.9688 -0.9854 -0.9834 -0.9824 -0.9814 -0.9522 -0.9436 -1 -1 -1 -1 -1 -1 -1 -1 -0.977 -0.9776 -0.2998 0.608 0.2878 0.3878 0.3578 0.4958 0.758 0.3906 -0.036 -0.3332 -0.3734 -0.6396 -0.969 -0.9748 -0.9794 -0.9794 -0.7918 -0.9472 -0.8488 -0.6424 -0.5452 -0.2802 0.378 -1 -1 -1 -1 -1 -1 -1 -1 -0.96 -0.9668 -0.8168 -0.736 -0.8 -0.7668 -0.7834 -0.7934 -0.79 -0.8034 -0.8134 -0.8334 -0.7668 -0.8068 -0.9668 -0.8868 -0.9934 -0.9868 -0.56 -0.5268 0.3 0.6732 0.6632 0.5966 0.58 -1 -1 -1 -1 -1 -1 -1 -1 -0.7142 1 1 1 -0.7428 -0.9714 -0.9142 -0.8858 -0.6572 -0.6858 -0.8286 -0.8572 1 1 1 -0.9714 -0.9428 1 1 0.5142 1 1 -0.1714 -0.3428 -0.5428 0.7362 0.733 0.7356 0.7388 0.7372 0.7372 0.7368 0.7252 0.6512 0.4142 0.752 0.7218 0.686 0.6694 0.6816 0.679 0.6178 0.5982 0.6992 0.739 -0.72 -0.353 -0.1998 0.8488 0.4136 0.2464 0.3296 1 -0.0638 0.4042 0.532 0.617 0.4468 0.4042 0.532 0.617 0.7872 0.8724 0.9148 1 0.9148 0.9148 0.8298 0.7872 0.8298 0.7446 0.617 0.6596 0.4042 0.4042 0.2766 0.1064 0.1914 0.149 0.1064 0.0212 -0.1064 -0.234 -0.234 -0.4468 0.312 0.504 0.76 0.584 0.344 0.296 0.328 0.472 0.552 1 1 0.824 0.904 0.84 0.712 0.712 0.808 0.728 0.52 0.456 0.44 0.376 0.312 0.2 0.296 -0.04 -0.008 -0.168 -0.504 -0.088 -0.12 -0.424 0.5052 0.732 1 0.6494 0.2164 0.1546 0.1546 0.2578 0.4226 0.8762 0.9382 0.7526 0.7938 0.7526 0.6288 0.5464 0.7114 0.567 0.464 0.4846 0.3814 0.0928 -0.0104 -0.1958 -0.1134 -0.2372 -0.3196 -0.3608 -0.5258 -0.464 -0.4432 -0.5876 1 -1 -1 1 -1 -1 -1 -0.8334 1 -0.3476 -0.2942 -0.0802 -0.1444 -0.2086 -0.0696 -0.0696 0.1016 0.091 0.3262 0.4652 0.4974 0.786 0.861 0.647 0.8824 0.9786 0.968 0.9038 0.9358 0.7006 0.8288 0.861 0.7006 0.9572 1 0.786 0.786 0.4974 0.5188 0.508 0.3262
8 -0.1398 0.4766 0.6944 0.8756 0.9534 1 0.5906 0.3626 0.1036 -0.0622 -0.0518 -0.0778 -0.1348 -0.031 -0.0414 -0.0362 -0.145 0.1762 0.4094 0.5026 0.8186 0.7202 0.5854 0.5492 0.5388 0.741 0.7202 0.658 0.4352 0.2746 0.285 0.3782 -0.1272 0.4234 0.735 0.9012 0.9792 1 0.361 0.2572 -0.0338 -0.278 -0.2416 -0.1792 -0.2 -0.2572 -0.4026 -0.2988 -0.4286 -0.2832 0.2728 0.5376 0.9012 0.7766 0.7454 0.4442 0.4182 0.9064 0.8182 0.013 -0.0286 -0.0442 0.3922 0.4026 -0.0578 0.4894 0.8264 1 0.821 0.821 0.3422 0.2052 -0.1474 -0.3736 -0.3052 -0.2632 -0.3316 -0.2158 -0.4052 -0.3736 -0.379 -0.3158 0.1684 0.4316 0.7 0.7526 0.8578 0.4 0.3894 0.721 0.5684 0.3526 0.221 0.1684 0.421 0.3316 -0.124 0.4026 0.843 1 0.5342 0.524 0.195 0.0836 -0.281 -0.4632 -0.3772 -0.286 -0.3114 -0.3316 -0.4076 -0.2152 -0.4178 -0.4784 -0.119 0.0278 0.362 0.5494 0.6354 0.7772 0.7518 0.762 0.6708 0.4784 0.2608 0.2254 0.1544 0.1392 -0.1116 0.4888 0.6958 1 0.8094 0.2576 0.1076 -0.1562 -0.3468 -0.4726 -0.4362 -0.5294 -0.5862 -0.3914 -0.4118 -0.2252 -0.2008 -0.071 0.2048 0.4078 0.566 0.6632 0.8296 0.8216 0.7404 0.6754 0.6998 0.501 0.351 0.2982 0.221 0.355 -0.2828 0.7374 0.9394 1 0.8888 0.3384 0.106 -0.3838 -0.4798 -0.5606 -0.5354 -0.5152 -0.5758 -0.4646 -0.4192 -0.3586 -0.2474 -0.1262 0.0758 0.2626 0.4798 0.7172 0.8888 0.8282 0.808 0.7122 0.8182 0.6616 0.4142 0.4142 0.3636 0.399 -0.49 0.8074 1 0.6034 0.1954 0.0708 -0.3088 -0.2692 -0.5808 -0.3314 -0.4164 -0.456 -0.4164 -0.3542 -0.3542 -0.2124 -0.2464 -0.3484 -0.1502 -0.0198 0.3824 0.4618 0.5354 0.3484 0.3484 0.558 0.626 0.5864 0.541 0.4164 0.4504 0.541 -0.2122 0.6364 0.7576 0.8788 0.5152 1 1 0.6364 -0.091 0.0304 0.0304 -0.4546 0.0304 0.091 -0.091 -0.091 0.091 0.1516 0.2122 0.8182 1 0.8788 0.5758 0.4546 0.1516 0.8182 0.8182 0.8788 0.6364 0.697 0.4546 0.6364 -0.1708 0.3658 0.561 0.756 1 0.9512 0.0732 0.2196 0.2682 -0.0732 -0.122 -0.0244 -0.1708 -0.2682 0.0244 0.0732 -0.3658 0.0732 0.2682 0.5122 0.8048 0.8048 0.561 0.3658 0.2196 0.7074 0.6586 0.4634 0.5122 0.1708 -0.0244 0.2682 -0.238 0.6666 0.6904 1 0.9762 0.238 0.1904 -0.1666 -0.381 -0.381 -0.262 -0.381 -0.5 -0.4048 -0.3572 -0.1428 -0.2142 0.0238 0.262 0.5 0.381 0.5952 0.8096 0.6666 0.9762 0.8334 0.6428 0.5714 0.4048 0.3096 0.5952 0.5476 -1 -1 -1 -1 -1 -1 -1 -1 -0.9816 -0.99 -0.925 0.43 0.8884 0.7516 0.715 0.7666 0.9674 0.9076 0.6234 0.3642 0.0416 -0.4866 -0.9734 -0.9866 -0.9892 -0.9884 -0.9584 -0.9792 -0.975 -0.9766 -0.955 -0.9424 -0.9358 -1 -1 -1 -1 -1 -1 -1 -1 -0.9776 -0.9786 -0.8854 0.4118 0.9282 0.766 0.6176 0.5468 0.6124 0.5864 0.4988 0.1108 -0.2108 -0.6244 -0.9692 -0.9776 -0.977 -0.9782 -0.7134 -0.688 -0.38 0.0264 -0.0034 -0.2004 -0.145 -1 -1 -1 -1 -1 -1 -1 -1 -0.9156 -0.96 -0.95 -0.7868 -0.71 -0.7634 -0.81 -0.823 -0.8258 -0.7772 -0.7716 -0.7972 -0.8144 -0.7516 -0.96 -0.9068 -0.8868 -0.9334 -0.5434 0.4066 0.5966 0.52 0.6032 0.4132 0.3466 -1 -1 -1 -1 -1 -1 -1 -1 -0.2 -0.8286 1 1 0.4572 -0.9428 -1 -0.9714 -0.9714 -0.7428 -0.8858 -0.4572 0.9142 1 1 -0.9428 -0.8572 0.2572 1 1 1 -0.2858 -0.7142 -0.7142 -0.2286 0.8898 0.8908 0.8858 0.8838 0.8698 0.8636 0.8464 0.8226 0.7556 0.5266 0.6332 0.6194 0.646 0.6358 0.693 0.7502 0.7808 0.8014 0.8426 0.8568 -0.68 -0.2588 -0.9766 -0.0768 0.4998 0.9282 0.912 1 0.2898 0.2174 0.7102 0.6232 0.4058 0.5798 0.826 0.8986 0.9856 0.7102 0.913 0.5652 0.7972 0.5218 0.4928 0.8986 0.8696 0.884 0.6666 0.5218 0.4348 0.7102 0.942 0.8406 0.6666 0.6956 0.5798 0.7392 0.3478 0.3044 0.1884 -0.1014 0.1818 -0.091 0.2878 0.8788 0.697 0.5454 0.9242 0.7576 1 0.697 0.4394 0.6516 0.5454 0.4696 0.5304 0.3484 0.894 0.7272 0.5758 0.4242 0.6818 0.4242 0.5758 0.6666 0.6212 0.4546 0.1516 0.3636 0.2122 0.2272 0.1666 -0.303 0.2086 -0.0216 0.3238 0.4676 0.3238 0.741 1 0.741 0.8418 0.5684 0.669 0.4532 0.1654 0.5972 0.482 0.5828 0.7698 0.6546 0.6402 0.4244 0.741 0.7266 0.6116 0.8274 0.7554 0.482 0.482 0.367 0.0936 0.4532 -0.0216 -0.367 -0.9948 1 -1 -1 -1 -1 -1 -1 1 -0.6548 -0.5834 -0.4286 -0.4048 -0.4762 -0.4404 -0.1548 0.0596 0.25 0.2262 0.4286 0.881 0.9286 0.9404 1 0.7024 0.8928 0.762 0.8572 0.8214 0.6786 0.7142 0.619 0.762 0.6666 0.762 0.8096 0.619 0.6666 0.6786 0.619 0.25
9 -0.2488 0.2248 0.3122 0.442 0.6772 0.6712 1 0.8944 0.834 0.7044 0.7496 0.828 0.7678 0.2942 0.086 -0.2066 -0.3966 -0.3666 -0.1312 -0.1132 0.0226 0.1432 0.3574 0.2398 -0.0528 -0.276 -0.2248 0.0378 0.0588 -0.0408 -0.1674 -0.448 -0.172 0.3288 0.2954 0.5092 0.606 0.7362 0.9566 1 0.9966 0.7228 0.7462 0.9032 0.8498 0.4558 0.0684 -0.152 -0.3156 -0.3456 -0.1854 -0.1118 -0.0084 0.212 0.252 0.015 -0.1954 -0.3288 -0.2922 -0.1486 0.1086 0.045 -0.1652 -0.5426 -0.3124 0.1546 0.1892 0.2712 0.366 0.6846 0.8012 1 0.8076 0.5742 0.5048 0.5078 0.3218 0.3124 0.1042 -0.1324 -0.2682 -0.306 -0.1892 -0.0252 0.0378 0.347 0.3912 0.1388 -0.0348 -0.2146 -0.2114 -0.0852 -0.0536 -0.0032 -0.2146 -0.4258 -0.211 0.2914 0.2914 0.4558 0.636 0.7004 0.9388 1 0.707 0.4622 0.3236 0.4492 0.4848 0.6844 0.5878 0.5524 0.1788 0.0242 0.0274 0.1562 0.2078 0.298 0.388 0.3076 0.0692 -0.1112 -0.2754 -0.2818 -0.1884 -0.2238 -0.2624 -0.607 -0.1022 0.452 0.4334 0.6284 0.938 1 0.9102 0.8298 0.26 0.0928 0.0186 0.192 0.26 0.2756 0.2942 0.4272 0.3312 0.4954 0.3808 0.3282 0.2538 0.2384 0.1518 0.2352 0.2136 0.1456 0 0.0682 -0.0248 -0.0248 -0.0154 0.0216 0.0796 0.8408 0.8128 0.9656 0.8534 1 0.8534 0.3916 0.195 -0.1294 -0.2168 0.0296 0.0514 0.0764 0.014 0.0046 -0.011 0.1326 0.4758 0.5788 0.716 0.582 0.6818 0.56 0.5008 0.4758 0.6132 0.3728 0.3728 0.273 0.1856 0.3104 -0.3446 0.8958 1 0.805 1 0.5596 0.6068 0.3512 -0.1866 -0.2606 -0.358 -0.2034 -0.2572 -0.2268 -0.2908 -0.4252 -0.3848 -0.116 0.1194 0.2638 0.8454 0.9798 0.8756 0.7648 0.6874 0.7714 0.6404 0.3446 0.4924 0.4824 0.3714 0.2974 -0.1818 0.2272 0.3636 0.4546 0.7728 0.909 1 0.909 0.909 0.7272 0.6364 0.8636 0.7272 0.4546 -0.1818 -0.2272 -0.1818 -0.591 -0.0454 0.1364 0 0.0454 0.4546 0.5454 0.3182 -0.091 0.2272 0.3182 0.1818 -0.409 -0.1818 -0.1818 -0.132 0.283 0.283 0.4716 0.6982 0.7736 1 0.9622 0.6604 0.6226 0.6982 0.6604 0.6604 0.2076 0.0188 -0.0566 -0.3208 -0.1698 -0.0566 -0.0944 0.2452 0.132 0.0944 0.1698 0.2076 -0.2452 -0.0944 -0.0188 0.1698 0.1698 -0.0566 -0.6604 -0.0256 0.641 0.641 0.8206 0.7436 1 0.7948 0.4358 0.2052 0.1538 -0.1282 -0.1794 0.0512 -0.0512 -0.1538 0.0256 -0.1282 0.1282 0.6666 0.5384 0.3334 0.4616 0.6924 0.4102 0.3076 0.8206 0.8462 0.4358 0.3076 0.2564 0.2308 -0.0512 -1 -1 -1 -1 -1 -1 -1 -1 -0.984 -0.9742 -0.405 0.7444 0.5586 0.4272 0.517 0.6288 0.7 0.6976 0.9176 0.7112 0.5918 0.137 -0.7406 -0.957 -0.9594 -0.9582 -0.9644 -1 -1 -1 -1 -1 -1 -1 -1 -1 -1 -1 -1 -1 -1 -0.9618 -0.9782 -0.3734 0.0958 0.282 -0.155 -0.0126 0.0612 -0.0308 -0.1834 -0.198 -0.3274 -0.4134 -0.5956 -0.8948 -0.9386 -0.9556 -0.9602 -0.9732 -1 -1 -1 -1 -1 -1 -1 -1 -1 -1 -1 -1 -1 -1 -0.8134 -0.8668 -0.82 -0.76 -0.7224 -0.702 -0.7 -0.708 -0.716 -0.76 -0.788 -0.854 -0.94 -0.862 -0.4834 -0.1968 -0.3034 -0.4568 -0.8 -1 -1 -1 -1 -1 -1 -1 -1 -1 -1 -1 -1 -1 -1 1 1 1 1 -0.7428 -0.9714 -0.9714 -0.8858 -0.6286 -0.8 -0.6858 -0.5142 -0.6858 -0.0286 0 -0.4858 -0.9142 -0.4858 -0.3428 -1 -1 -1 -1 -1 -1 1 1 1 1 1 1 1 1 1 1 -0.7024 -0.667 -0.6954 -0.7622 -0.8348 -0.9058 -0.8842 -0.8308 -0.8006 -0.3678 -0.68 0.153 -0.1632 0.152 0.0798 0.099 0.6984 1 0 0.3044 0.6956 0.8696 0.9566 1 0.9566 0.913 0.7392 0.826 0.913 1 1 0.9566 0.913 0.7392 0.7392 0.5652 0.3914 0.4348 0.4782 0.2608 0.2608 0.2608 0 -0.0434 0.087 0.0434 0.0434 0.2608 0.2174 -0.5652 0.0656 0.3114 0.6558 1 0.9836 0.9672 0.9672 0.754 0.5082 0.6558 0.7214 0.9836 0.8196 0.8032 0.8524 0.623 0.3114 0.0984 0.0492 0.1804 -0.0492 0.164 0.1804 0.2622 0.2786 -0.082 -0.2296 -0.3606 -0.2622 -0.4426 -0.3442 -0.5574 0.4528 0.585 0.7358 1 0.9812 0.9246 0.849 0.5472 0.2642 0.3018 0.3584 0.8114 0.717 0.5094 0.5284 0.1886 -0.3018 -0.3396 -0.5472 -0.3018 -0.3962 -0.3018 -0.3208 0.151 0.1698 -0.3396 -0.3396 -0.415 -0.6982 -0.6982 -0.5284 -0.6226 1 -1 -1 1 -1 -1 -1 -0.8334 -1 -0.4516 -0.4032 -0.1936 0.2904 0.4194 -0.0162 0.0968 0 0.129 0.8226 0.9032 1 0.7904 0.742 0.5968 0.3226 0.5162 0.371 0.5322 0.2258 0.1612 0.1452 -0.1452 0.3548 0.1452 0.371 0.2096 -0.0484 -0.0322 0.0322 -0.0646 -0.4032
9 -0.1922 0.3414 0.2632 0.4884 0.525 0.6474 0.9388 1 0.6696 0.6132 0.667 0.6084 0.2534 -0.0502 0.0746 -0.038 -0.0428 -0.4002 -0.4026 -0.087 -0.1456 -0.0746 0.0062 0.038 -0.0844 -0.104 -0.2802 -0.3366 -0.3488 -0.3048 -0.2386 -0.2632 -0.1622 0.3308 0.2658 0.4526 0.6134 0.6706 1 0.9636 0.9066 0.7692 0.5564 0.4838 0.5538 0.3566 0.3488 0.144 0.0272 -0.253 -0.3982 -0.419 0.0402 0.0998 0.406 0.336 -0.2582 -0.4164 -0.4708 -0.432 -0.3618 -0.253 -0.271 -0.2296 -0.1648 0.3212 0.2738 0.4218 0.5866 0.595 0.9526 0.8268 1 0.6984 0.338 0.715 0.6648 0.6872 0.5028 0.204 -0.2458 -0.324 -0.3632 0 0.2346 0.4302 0.5112 0.1592 -0.19 -0.4526 -0.5056 -0.31 -0.1816 -0.1062 0.0308 -0.053 -0.1764 0.2948 0.3032 0.433 0.5768 0.6276 1 0.828 0.8816 0.4668 0.3004 0.4076 0.5656 0.7744 0.56 0.6446 0.2356 0.1678 -0.3682 0.0126 0.1198 0.4894 0.4782 0.2016 0.0438 -0.1764 -0.34 -0.512 -0.4696 -0.227 -0.0578 -0.148 -0.118 0.4214 0.3764 0.5758 0.8398 0.896 1 0.941 0.3708 0.2332 0.0956 -0.1208 -0.0056 0.1826 0.2978 0.4972 0.3932 0.6068 0.4016 0.2162 0.3118 0.2022 0.3398 0.2444 0.0506 -0.1096 -0.0562 -0.2304 -0.1516 -0.2162 -0.1068 -0.0366 -0.0128 0.8026 0.7998 1 0.957 0.8512 0.7712 0.382 0.1244 -0.0014 -0.0644 -0.0214 0.1188 0.1616 0.0702 0.133 -0.033 0.1674 0.3792 0.6852 0.751 0.8484 0.8684 0.9198 0.957 0.754 0.588 0.3048 0.2132 0.3506 0.3476 0.4164 -0.8254 0.706 1 0.7148 0.869 0.8748 0.3886 0.3916 0.1558 -0.1966 -0.3624 -0.3276 -0.2722 -0.2954 -0.278 -0.2752 -0.2168 -0.1848 0.1586 0.38 0.5836 0.7118 0.703 0.674 0.6564 0.6274 0.5226 0.5458 0.4788 0.1732 0.2082 0.2082 -0.102 0.4286 0.3062 0.6326 0.4286 0.7552 0.9592 1 0.8776 0.5918 0.796 0.796 0.347 0.2244 0.347 0.2654 0.0204 0.0204 -0.0612 0.102 0.1836 0.102 0.3062 0.3062 0.2244 0.102 -0.0204 -0.3878 -0.0204 -0.0204 -0.0612 -0.0612 -0.1764 0.2942 0.1372 0.4902 0.451 0.6078 0.9216 1 0.647 0.4902 0.6862 0.6078 0.4118 0.2942 0.1372 0.0196 0.0588 -0.2942 -0.4118 -0.098 -0.1372 0.098 0.255 0.255 -0.0588 0.0196 -0.1764 -0.098 -0.255 -0.1764 -0.2156 -0.2156 -0.0786 0.4606 0.3484 0.618 0.9102 1 0.7752 0.7978 0.3708 0.3034 0.2134 0.0786 0.146 -0.0338 0.1012 0.236 0.3034 0.6854 0.663 0.3932 0.3258 0.3034 0.191 0.3258 0.0562 -0.3484 0.2584 0.1236 0.2134 0.146 0.3034 0.2808 -1 -1 -1 -1 -1 -1 -1 -1 -0.9822 -0.9902 -0.5334 0.192 0.411 0.4838 0.4892 0.5096 0.568 0.7526 0.9192 0.6524 0.1698 -0.1938 -0.6088 -0.9104 -0.9752 -0.969 -0.9698 -1 -1 -1 -1 -1 -1 -1 -1 -1 -1 -1 -1 -1 -1 -0.981 -0.9828 -0.2126 0.4228 0.6762 0.674 0.6352 0.7786 0.816 0.8642 0.5482 0.3384 -0.1454 -0.4308 -0.7276 -0.8904 -0.913 -0.9382 -0.9598 -1 -1 -1 -1 -1 -1 -1 -1 -1 -1 -1 -1 -1 -1 -0.98 -0.94 -0.7768 -0.716 -0.671 -0.6328 -0.6364 -0.6474 -0.662 -0.7256 -0.7238 -0.7764 -0.8492 -0.8474 -0.7786 -0.3018 -0.0686 -0.2286 -0.4552 -1 -1 -1 -1 -1 -1 -1 -1 -1 -1 -1 -1 -1 -1 0.3142 1 1 1 -0.8 -0.9714 -0.9142 -0.8858 -0.7714 -0.7142 -0.4286 -0.5428 -0.4 -0.0286 -0.2572 -0.2286 -0.6858 -0.6572 -0.3142 -1 -1 -1 -1 -1 -1 1 1 1 1 1 1 1 1 1 1 -0.6386 -0.6408 -0.6162 -0.62 -0.687 -0.7492 -0.8054 -0.8464 -0.921 -0.4292 -0.6666 0.2942 0.2014 0.085 0.393 0.5332 0.6432 1 -0.238 0.0952 0.7142 0.8572 0.7142 0.9524 1 0.762 0.619 0.762 0.619 0.8572 0.9048 0.8096 0.619 0.9048 0.9048 0.5714 0.5238 0.5714 0.4286 0 0.0476 0.0476 -0.1904 -0.1904 -0.1904 -0.238 -0.3334 -0.238 -0.619 -0.7142 0.2 0.3392 0.7218 1 0.9826 0.9652 1 0.7392 0.4086 0.4956 0.4956 0.8434 0.774 0.4608 0.5478 0.7392 0.687 0.2174 0.374 0.5652 0.426 -0.1304 0.2522 0.3392 0.0434 -0.4608 -0.3914 -0.6174 -0.513 -0.3566 -0.513 -0.6522 0.604 0.8812 0.8416 0.8812 1 0.8218 0.6238 0.3862 0.1684 0.1684 0.406 0.5248 0.1882 0.208 0.1486 -0.0892 -0.0496 -0.0892 -0.3466 0.01 0.0298 -0.3268 -0.3664 0.109 -0.109 -0.208 -0.505 -0.307 -0.2674 -0.2278 -0.406 -0.6634 1 -1 -1 1 -1 -1 -0.6 -0.8334 -1 -0.3582 -0.1492 -0.1194 0.2388 -0.1194 0.2538 0.3134 0.209 0.1642 1 1 0.7762 0.6268 0.5522 0.582 0.582 0.388 0.1642 0.3732 0.418 0.418 0.4626 0.6268 0.6268 0.4776 0.1044 0.1194 -0.015 0.1492 0.2836 -0.1642 -0.418
10 -0.0304 0.628 0.653 1 0.8998 0.3668 0.1162 0.17 -0.0948 -0.1556 -0.2272 -0.2094 -0.4132 -0.4634 -0.2058 -0.306 -0.0876 0.1842 0.467 0.467 0.4776 0.2808 0.2988 0.1878 0.3024 0.1592 0.1484 0.1806 0.1628 0.17 0.2058 0.2522 0.0272 0.645 0.7788 1 0.8246 0.9206 0.666 0.6368 0.1524 0.002 -0.1232 -0.3068 -0.1816 -0.357 -0.2902 0.19 0.0354 0.2526 0.57 0.7536 0.4572 0.286 0.023 0.2568 0.3402 0.1816 0.1064 0.0354 0.1566 0.0898 0.1232 0.1064 -0.1202 0.4108 0.6008 0.7714 0.9612 1 0.628 0.5194 0.1666 -0.1202 -0.1976 -0.0078 -0.0426 -0.4418 -0.31 -0.1124 0.0776 0.1706 0.5426 0.4534 0.0814 0 -0.128 0.0776 0.0852 0.155 0.0348 -0.0504 -0.1512 -0.0852 -0.0466 -0.0232 -0.112 0.4208 0.6024 0.7568 0.9922 1 0.5792 0.471 0.0888 -0.1854 -0.1738 -0.058 -0.0888 -0.61 -0.4402 -0.2664 -0.1738 -0.0464 0.5598 0.525 0.1738 0.0424 0.1082 0.3012 0.3012 0.22 0.1274 -0.0232 -0.1042 -0.0154 -0.2394 -0.2432 -0.01 0.6072 0.7836 1 0.8878 0.9438 0.519 0.455 0.0742 -0.1302 -0.2264 -0.2224 -0.1584 -0.8276 -0.6312 -0.2626 -0.1784 0.026 0.471 0.5512 0.1864 0.2024 0.3066 0.3426 0.3588 0.2786 0.2906 0.1944 0.1544 -0.0902 -0.1624 0.1102 -0.062 0.5478 0.6918 1 0.8024 0.4304 0.1222 0.072 -0.2864 -0.2764 -0.4572 -0.4238 -0.283 -0.3334 -0.5176 -0.4808 -0.4472 -0.1222 -0.072 0.3602 0.6114 0.6148 0.4942 0.5376 0.4974 0.417 0.2998 0.0586 -0.0284 -0.052 -0.0016 0.196 -0.1782 0.786 0.837 0.932 1 0.2802 -0.0254 -0.3276 -0.365 -0.6298 -0.6434 -0.3616 -0.2666 -0.219 -0.1816 -0.1544 -0.1816 -0.0424 0.1544 0.219 0.5042 0.6978 0.691 0.674 0.725 0.725 0.6028 0.3446 0.2122 0.1952 0.1816 0.1646 0.122 1 1 0.9512 0.9512 0.317 -0.0732 -0.0244 0.0244 -0.0732 -0.4634 -0.4146 -0.3658 -0.2196 -0.2196 -0.0732 -0.0244 -0.0244 0.2196 0.4146 0.317 0.4146 0.317 0.317 0.5122 0.2196 0.317 0.317 0.1708 0.317 0.317 0.317 0.1112 0.6296 0.5926 1 0.963 0.4444 0.1852 0.1852 0.074 0.037 -0.1112 -0.037 -0.4074 -0.5926 -0.4074 -0.1852 0.1112 0.4074 0.6296 0.6666 0.4814 0.2962 0.4074 0.4074 0.5186 0.4074 0.4074 0.4074 0.2962 0.2592 0.2962 0.3704 0.0256 0.6154 0.7692 1 0.6924 0.7948 0.4358 0.4102 0.0512 -0.077 -0.282 -0.1538 -0.077 -0.7948 -1 -0.4872 -0.4102 0.0512 0.2052 0.3076 -0.1026 0.2564 0.641 0.5642 0.641 0.282 -0.077 0.2564 0.359 0.2564 0.2052 0.3076 -1 -1 -1 -1 -1 -0.9872 -0.99 -0.9754 -0.9456 -0.9614 -0.8782 0.6272 0.4076 0.1256 0.129 0.1672 0.0886 0.0424 0.0582 0.1858 0.2292 -0.2484 -0.6992 -0.9064 -0.9784 -0.9812 -0.9796 -1 -1 -1 -1 -1 -1 -1 -1 -1 -1 -1 -0.9812 -0.9802 -0.8544 -0.3728 -0.3728 -0.7124 0.6064 0.4186 0.2272 0.3174 0.3974 0.2594 0.153 0.0518 0.201 0.2946 -0.2284 -0.6954 -0.853 -0.876 -0.884 -0.893 -1 -1 -1 -1 -1 -1 -1 -1 -1 -1 -1 -0.9668 -0.9734 -0.9134 0.6332 0.7 -0.05 -0.7576 -0.8076 -0.8026 -0.71 -0.7076 -0.689 -0.7846 -0.94 -0.9312 -0.9046 -0.94 -0.9434 -0.3534 -0.09 -0.0968 -0.13 -1 -1 -1 -1 -1 -1 -1 -1 -1 -1 -1 -0.1714 -0.1142 1 1 1 1 1 -0.6286 -0.8572 -0.9428 -0.9428 -0.9714 -1 -0.7714 -0.6 -0.4286 -0.4858 -0.2 -0.0572 -0.6858 -0.9142 -0.5142 -1 -1 -1 -1 -1 -1 0.3326 0.368 0.3952 0.4412 0.4768 0.5276 0.5936 0.6734 0.77 0.662 0.4908 0.4464 0.4062 0.3566 0.3102 0.2688 0.2518 0.2112 0.1834 0.3894 -0.68 -0.0118 -0.791 -0.3008 0.6962 1 0.6608 1 -0.5634 -0.3592 -0.162 -0.0916 -0.0422 0.014 0.014 0.0704 0.3802 0.2816 0.4154 0.4578 0.6268 0.6268 0.831 0.9366 0.838 0.9508 1 0.9084 0.7254 0.7536 0.7888 0.6338 0.6126 0.7958 0.6478 0.5634 0.5564 0.4508 0.2324 -0.183 -0.8876 -0.8224 -0.5798 -0.6214 -0.4556 -0.4734 -0.4082 -0.219 0.142 0.2072 0.3196 0.4024 0.6982 0.7514 0.6508 0.8758 1 0.8698 0.8284 0.7928 0.5976 0.568 0.6628 0.6804 0.6036 0.8876 0.8166 0.574 0.7042 0.781 0.4024 0.0414 -0.0186 0.216 0.1666 0.0864 0.0246 -0.074 0.074 0 0.3704 0.5494 0.5062 0.5864 0.9876 1 0.7038 0.7654 0.6604 0.4382 0.4198 0.4568 0.5556 0.4382 0.2902 0.216 0.1604 0.3024 0.3518 0.3456 0.1728 0 -0.0802 -0.6604 0.5188 -1 -1 1 -1 -1 -0.6 -0.3334 -1 -0.564 -0.3234 -0.3384 0.0676 -0.0076 -0.0226 -0.2932 -0.3082 -0.0526 0.609 1 0.639 0.6842 0.5038 0.4286 0.3534 0.6692 0.2932 0.203 0.2482 0.173 0.203 0.1278 0.2932 0.3082 -0.203 -0.218 -0.0828 0.0076 -0.218 -0.4736 -0.7444
10 0.0226 0.717 0.7548 1 0.9246 0.5736 0.3208 0.2226 0.0642 0.0754 -0.132 -0.0982 -0.2264 -0.4302 -0.0716 -0.0906 0.1472 0.5018 0.649 0.6982 0.6604 0.4452 0.566 0.668 0.8114 0.8566 0.6452 0.4114 0.3358 0.3584 0.434 0.5962 -0.1316 0.4018 0.5496 0.7442 0.9064 1 0.4378 0.2324 0.1316 -0.0018 0.0198 0.027 0.1388 -0.2288 -0.1496 0.0666 0.445 0.6864 0.6 0.5568 0.3766 0.4198 0.6144 0.6072 0.8162 0.7406 0.337 0.2504 0.081 0.2576 0.4306 0.51 -0.2076 0.2488 0.3928 0.5334 0.9794 1 0.4682 0.3482 0.132 -0.0394 0.0086 0.0464 -0.012 0.012 -0.091 0.1458 0.2658 0.5198 0.5678 0.5712 0.4374 0.4236 0.5368 0.6226 0.6364 0.4786 0.3584 0.0772 -0.0704 0.1046 0.2864 0.2762 -0.2118 0.267 0.4144 0.536 1 0.989 0.558 0.3812 0.035 -0.0902 -0.1454 -0.0498 -0.0608 -0.0534 -0.1786 -0.0902 0.1124 0.3738 0.3186 0.3812 0.3554 0.315 0.3592 0.5544 0.5212 0.3518 0.1012 0.024 -0.186 -0.0498 0.175 0.1676 -0.1086 0.4108 0.5736 0.7404 1 0.9768 0.4458 0.252 -0.0388 -0.2132 -0.217 -0.0466 -0.0658 -0.1162 -0.1512 0.0272 -0.1666 0.1086 0.372 0.5078 0.531 0.3838 0.4612 0.6318 0.7132 0.5814 0.3798 0.0776 -0.1318 0.0426 0.217 0.1822 -0.023 0.5978 0.7072 1 0.7954 0.6614 0.238 0.044 -0.2416 -0.2346 -0.3474 -0.3722 -0.231 -0.284 -0.284 -0.2664 -0.3016 -0.3052 -0.2522 0.0758 0.3086 0.4992 0.552 0.605 0.5838 0.4426 0.365 0.2592 -0.0052 -0.1464 0.157 0.2134 0.0016 0.8172 0.8402 0.9968 1 0.3442 0.3704 -0.0864 -0.1974 -0.3606 -0.3834 -0.4094 -0.3214 -0.266 -0.217 -0.1942 -0.217 -0.044 -0.0604 0.3148 0.6346 0.8532 0.7324 0.7978 0.8564 0.7554 0.677 0.3182 0.204 0.044 0.2332 0.292 -0.1052 0.8422 0.8422 0.2106 0.4736 0.1052 0 0 -0.1052 -0.1578 -0.6842 -0.2632 -0.1578 -0.3684 -0.0526 -0.3684 -0.1578 0.421 0.7894 1 0.7368 -0.1578 0.3684 0.4736 0.3158 0.9474 0.6316 0.7894 0.8422 0.421 0.1578 0.6316 0 0.6086 0.5652 1 0.913 0.4348 0.2174 0.174 -0.1304 -0.0434 -0.1304 0 -0.174 -0.6956 -0.3478 -0.3478 0.1304 0.3044 0.3914 0.5652 0.5652 0.174 0.4348 0.5652 0.7826 0.7392 0.5652 0.3914 0.2608 0.5218 0.6086 0.4348 -0.0136 0.5616 0.8356 1 0.8904 0.863 0.3424 0.2054 -0.1506 -0.3424 -0.3698 -0.2328 -0.2328 -0.1506 -0.315 -0.2876 -0.589 -0.178 -0.1232 0.1232 0.4794 0.5342 0.5342 0.452 0.5068 0.5068 0.452 0.2328 -0.0136 -0.3972 0.1232 0.2054 -1 -1 -1 -1 -1 -0.9852 -0.9844 -0.9878 -0.9514 -0.938 -0.95 0.5146 0.6166 0.4532 0.5666 0.5728 0.5006 0.4034 0.3122 0.3472 0.541 0.103 -0.7334 -0.944 -0.973 -0.9844 -0.9866 -1 -1 -1 -1 -1 -1 -1 -1 -1 -1 -1 -0.9762 -0.9776 -0.8914 -0.5648 -0.2862 -0.3644 0.3664 0.571 0.6758 0.9222 0.861 0.7294 0.5848 0.3954 0.2368 0.4622 0.0284 -0.712 -0.8486 -0.9074 -0.9174 -0.9644 -1 -1 -1 -1 -1 -1 -1 -1 -1 -1 -1 -0.9116 -0.8734 -0.8134 -0.39 0.6566 0.5332 -0.7276 -0.79 -0.675 -0.675 -0.7226 -0.7676 -0.7624 -0.7948 -0.93 -0.8856 -0.89 -0.7756 -0.179 -0.2656 -0.3022 -0.8522 -1 -1 -1 -1 -1 -1 -1 -1 -1 -1 -1 -0.1714 -0.6 1 1 1 1 1 -0.1714 -0.9428 -0.9714 -0.9142 -0.7714 -1 -0.3142 -0.1142 -0.3142 0 0.1142 -0.2572 -0.7714 -0.2858 -0.2858 -1 -1 -1 -1 -1 -1 0.4346 0.4556 0.4726 0.5078 0.5386 0.5806 0.646 0.7338 0.8368 0.744 0.553 0.5312 0.5206 0.5326 0.5156 0.5012 0.456 0.406 0.3672 0.5028 -0.68 -0.0236 -0.4694 -0.5302 0.4594 0.8002 0.6422 1 -0.541 -0.377 -0.2704 -0.2622 -0.1476 0.0492 0.0574 0.1312 0.205 0.3442 0.3524 0.3934 0.4672 0.7214 0.8688 0.795 1 0.7704 0.9262 0.9016 0.705 0.5574 0.4754 0.5246 0.4016 0.541 0.3524 0.4754 0.6804 0.5984 0.4426 0.0246 -0.8588 -0.7176 -0.5608 -0.6784 -0.655 -0.5294 -0.4196 -0.2392 -0.098 0.3412 0.2078 0.4432 0.702 0.7568 0.6156 0.8588 0.9922 1 0.851 0.7412 0.8196 0.7568 0.7334 0.6236 0.5372 0.6 0.7804 0.8824 0.8196 0.851 0.6236 0.2314 -0.7464 -0.6808 -0.3616 -0.568 -0.3708 -0.5118 -0.4836 -0.2018 0.0234 0.4648 0.5118 0.1924 0.7276 1 0.7276 0.5212 0.6338 0.6996 0.568 0.5492 0.5212 0.23 0.2676 0.3896 0.2958 0.2676 0.3428 0.5024 0.446 0.4272 0.399 0.0704 0.3004 -1 -1 1 -1 -1 -0.6 -0.5 -1 -0.3948 0.1184 0.1448 0.0526 0.1184 -0.0658 -0.1052 0.1578 0.1052 0.6448 0.8816 1 0.9342 0.8552 0.4606 0.4474 0.5 0.421 0.1184 0.1316 0.0526 0.171 0.1578 0.1184 0.2236 -0.0658 -0.0394 -0.25 -0.2368 0.0922 -0.1578 -0.3026
11 0.0534 0.8978 0.92 0.9556 0.9466 0.9956 1 0.3912 0.3112 -0.0666 -0.08 0.0088 0.0444 0.12 0.1378 0.4 0.52 0.8934 0.9022 0.8756 0.7912 0.6934 0.7288 0.7734 0.8266 0.6178 0.5244 0.3512 0.4044 0.3112 0.2712 0.3378 -0.0496 0.5602 0.5212 0.766 0.7022 1 0.8404 0.546 0.3476 0.1666 0.0106 0.149 -0.1914 -0.2164 0.1276 0.2164 0.5142 0.578 0.656 0.6632 0.2978 0.266 0.5496 0.5178 0.4256 0.3546 0.3086 0.2128 0.2908 0.1666 0.2128 0.078 -0.054 0.5714 0.5174 0.7644 0.803 1 0.7528 0.6178 0.2626 0.2008 -0.0386 0 -0.6526 -0.359 0.2316 0.1776 0.5136 0.4826 0.8262 0.6756 0.1352 0.2934 0.444 0.6564 0.776 0.4016 0.4556 0.139 0.1506 -0.085 -0.085 -0.0694 0.0382 0.7102 0.6418 0.9598 0.8108 1 0.7706 0.5734 0.2314 0.2032 -0.006 0.0824 -0.4608 -0.4004 0.1428 0.1228 0.4286 0.3642 0.843 0.7424 0.3522 0.34 0.5654 0.6298 0.8108 0.5372 0.4406 0.3158 0.4246 0.2234 0.2756 0.171 0 0.6568 0.6162 1 0.8966 0.69 0.5572 0.2656 0.0996 -0.037 -0.2288 -0.0406 -0.2804 -0.2472 -0.3026 -0.1992 0.0258 0.1328 0.4798 0.5756 0.6274 0.6974 0.583 0.6346 0.642 0.642 0.2878 0.0848 0.1586 0.1108 0.3248 0.2988 -0.18 0.6292 0.647 0.9786 1 0.3012 0.1444 -0.3262 -0.2478 -0.5188 -0.4224 -0.3548 -0.173 -0.2762 -0.098 -0.18 -0.0268 -0.009 0.2442 0.319 0.5116 0.5864 0.3548 0.4866 0.5472 0.533 0.3904 0.319 0.2942 0.1836 0.237 0.1622 -0.4562 0.863 1 0.4946 0.546 0.3234 0.105 -0.015 -0.4604 -0.379 -0.4904 -0.2934 -0.2292 -0.272 -0.4048 -0.3362 -0.272 -0.2034 0.0706 0.3362 0.7002 0.6788 0.606 0.6188 0.7088 0.6316 0.4776 0.2334 0.2034 0.2462 -0.1006 0.0878 0 0.85 0.9 0.7 0.7 0.45 0.2 -0.05 -0.6 -0.75 -0.05 0.05 0.05 -0.05 -0.05 0.1 0.7 0.8 0.95 1 0.7 0.55 0.7 0.75 0.55 0.45 0.55 -0.05 0.25 0 0 0.15 -0.0222 0.8222 0.8666 0.8666 0.9112 0.9112 1 0.6 0.2888 -0.1112 0.0222 -0.0222 0.0666 0.2 0.3778 0.4666 0.6 0.6888 0.8222 0.6444 0.6888 0.4222 0.7334 0.7334 0.9112 0.7778 0.4666 0.3334 0.2444 0.1556 0.2444 0.4222 -0.1 0.6 0.6 1 0.98 0.44 0.34 0.04 -0.02 -0.2 -0.24 -0.22 -0.2 -0.16 -0.14 -0.08 -0.04 0.08 0.1 0.4 0.42 0.44 0.54 0.84 0.92 0.58 0.58 0.24 0.34 -0.02 0.16 0 -1 -1 -1 -0.983 -0.984 -0.8324 -0.8046 -0.6692 -0.725 -0.8334 -0.8088 0.2674 0.4576 0.5194 0.4958 0.4484 0.4764 0.583 0.8258 0.9272 0.2284 -0.1734 -0.7936 -0.9644 -0.9686 -0.9712 -1 -1 -1 -1 -1 -1 -1 -1 -1 -1 -0.9732 -0.978 -0.1976 -0.4292 -0.6454 -0.6544 -0.729 -0.6878 0.2848 0.662 0.7684 0.7666 0.6842 0.6036 0.6084 0.7762 0.8716 0.1468 -0.2692 -0.794 -0.8824 -0.9116 -0.9296 -1 -1 -1 -1 -1 -1 -1 -1 -1 -1 -0.88 -0.9968 -0.4734 -0.11 -0.49 -0.47 -0.16 -0.1968 -0.8316 -0.7858 -0.8 -0.8 -0.8058 -0.8026 -0.8456 -0.8534 -0.8384 -0.8908 -0.9358 -0.5242 -0.2208 -0.3542 -0.4408 -1 -1 -1 -1 -1 -1 -1 -1 -1 -1 -0.8286 1 1 0.9428 0.5142 -0.7714 -0.8286 0.4572 1 -0.5714 -0.9142 -0.8572 -1 -0.9142 -0.8286 -0.8286 -0.5428 -0.2572 0.0572 -0.0572 -0.5142 -0.7714 -0.6572 -1 -1 -1 -1 -1 -1 -1 0.707 0.7288 0.7424 0.753 0.7806 0.8054 0.831 0.8606 0.8668 0.6878 0.2566 0.264 0.2584 0.285 0.285 0.2474 0.2388 0.2248 0.2622 0.4764 -0.7734 -0.1412 -0.7552 -0.215 0.3636 0.529 0.6448 1 0.0396 0.1526 0.3672 0.1714 0.307 0.3108 0.4012 0.499 0.45 0.6308 0.9812 1 0.9774 0.8268 0.6346 0.5178 0.7364 0.725 0.6798 0.7062 0.8192 0.887 0.7476 0.4048 0.42 0.2956 0.273 0.3634 0.2204 0.2204 0.2128 -0.0998 0.2866 0.2008 0.1346 0.2358 0.1228 0.0566 0.2164 0.154 0.4152 0.8636 1 0.692 0.7504 0.618 0.345 0.4074 0.7388 0.3724 0.2124 0.1424 0.2592 0.3528 0.3412 0.1346 -0.1034 -0.1424 0.0098 -0.0058 0.0058 0.0214 -0.228 -0.5478 0.0462 0.0986 0.1468 0.4124 0.2556 0.344 0.3682 0.3682 0.5694 0.9518 0.7988 0.9758 1 0.7988 0.4406 0.5774 0.5856 0.513 0.2152 0.1872 0.2194 0.4124 0.328 0.0986 -0.155 -0.348 -0.32 -0.324 -0.2516 -0.155 -0.2756 -0.658 1 -1 -1 1 -1 -1 -1 0.1334 -1 -0.568 -0.472 -0.184 -0.04 0.072 0.072 0.024 0.12 0.136 0.68 0.984 0.856 1 1 0.232 0.136 0.424 0.376 -0.392 0.136 0.056 0.024 0.168 0.184 -0.008 -0.2 -0.328 -0.344 -0.376 -0.056 -0.12 -0.488
11 -0.0062 0.8044 0.7964 0.939 0.8982 1 0.9552 0.3972 0.2586 0.051 -0.055 0.108 0.0306 0.0468 -0.0672 0.0712 0.2668 0.4664 0.6782 0.8044 0.6334 0.662 0.666 0.7148 0.5356 0.6334 0.5194 0.2506 0.283 0.3156 0.3402 0.4908 -0.0956 0.454 0.4018 0.7148 0.8296 1 0.7634 0.4782 0.2208 0.2974 0.0574 0.0608 0.0504 0.0122 -0.4018 -0.1444 0.1686 0.4434 0.6486 0.4644 0.3008 0.346 0.44 0.5444 0.5966 0.186 -0.0296 0.1234 0.1408 0.2592 0.2 0.3182 -0.1722 0.3406 0.3992 0.608 0.8902 1 0.5458 0.4542 0.2528 0.2014 -0.0256 -0.1648 0.0184 -0.26 -0.3882 -0.1466 -0.0952 0.4542 0.4212 0.5092 0.3736 0.3076 0.3664 0.4946 0.1356 0.1466 -0.088 -0.0622 0.1832 0.1026 0.2272 0.1428 -0.125 0.4054 0.5228 0.7348 0.909 1 0.4546 0.394 0.216 0.125 -0.0228 -0.1022 0.0682 -0.1478 -0.0606 -0.4054 -0.1818 0.2614 0.4508 0.7462 0.5834 0.2878 0.4848 0.5416 0.591 0.572 0.019 -0.106 -0.034 0.0304 0.1818 0.5114 -0.0386 0.5908 0.7298 1 0.803 0.942 0.4864 0.3514 0.0386 0.0154 -0.1158 -0.2046 -0.0888 -0.251 -0.054 -0.3244 -0.2896 -0.0966 0.1468 0.6872 0.6602 0.6448 0.5676 0.7182 0.8302 0.8648 0.3784 0.1814 -0.0116 0.1042 0.2934 0.3706 -0.1564 0.6436 0.6706 1 0.99 0.4454 0.21 -0.21 -0.2638 -0.553 -0.6268 -0.3512 -0.2034 -0.1394 -0.0958 -0.0118 -0.1126 -0.0622 -0.0084 0.2572 0.4218 0.5462 0.61 0.6268 0.7042 0.6606 0.4622 0.1194 0.042 -0.0992 0.0118 0.1126 -0.9098 0.7568 1 0.6902 0.6236 0.5844 0.0274 0.1254 -0.1254 -0.455 -0.5334 -0.455 -0.3098 -0.2156 -0.2862 -0.1334 -0.1764 -0.2706 -0.102 0 0.4666 0.5334 0.5138 0.647 0.753 0.7138 0.5412 0.0588 -0.1372 0.0666 0.0902 0.2746 0.1162 0.9534 1 0.814 0.814 0.628 0.5348 0.1162 0.0698 -0.1162 -0.0232 0.1628 0.0232 0.3024 0.3488 0.3488 0.628 0.721 0.6744 0.721 0.721 0.8604 0.9534 0.6744 0.4418 0.5348 0.6744 0.4418 0.3954 0.3954 0.2558 0.5348 0.1482 0.7778 0.7778 0.926 0.926 0.963 1 0.5556 0.4814 0.074 0.1852 0.1112 0.1112 0.1852 0.2592 0.2222 0.3334 0.4814 0.5926 0.8888 0.8148 0.6666 0.6296 0.6666 0.7038 0.5926 0.7038 0.4074 0.4814 0.4444 0.3704 0.6296 -0.0886 0.5444 0.6962 1 0.7216 0.7468 0.3164 0.2152 -0.2152 -0.1392 -0.3418 -0.3164 -0.3418 -0.3164 -0.1646 -0.2658 -0.2912 -0.3924 -0.2912 0.4684 0.6202 0.5696 0.7216 0.7722 0.7468 0.7974 0.6962 0.1646 -0.2406 0.1646 0.0886 0.2912 -1 -1 -1 -1 -0.9844 -0.9834 -0.8062 -0.7528 -0.807 -0.8364 -0.7914 0.5012 0.696 0.8512 0.9532 0.989 0.8998 0.7584 0.673 0.8484 0.2916 -0.152 -0.6334 -0.9422 -0.9742 -0.978 -0.9788 -1 -1 -1 -1 -1 -1 -1 -1 -1 -1 -0.9776 -0.9786 -0.7388 -0.6318 -0.7402 -0.7596 -0.7712 0.1686 0.5866 0.7742 0.8966 0.9492 0.8194 0.538 0.2792 0.4178 -0.0672 -0.41 -0.714 -0.896 -0.9208 -0.9412 -0.9696 -1 -1 -1 -1 -1 -1 -1 -1 -1 -1 -0.9434 -0.98 -0.7034 0.2 -0.1168 -0.1868 -0.18 -0.803 -0.7676 -0.7126 -0.7176 -0.7176 -0.7326 -0.8676 -0.8976 -0.8576 -0.935 -0.905 -0.7134 -0.1534 -0.1234 -0.3468 -0.9268 -1 -1 -1 -1 -1 -1 -1 -1 -1 -1 -0.5142 1 1 1 1 0.2286 0.3142 0.9714 -0.4572 -0.8858 -0.8572 -0.8 -1 -0.8286 -0.7714 -0.6858 -0.5428 -0.4286 -0.0858 -0.1428 -0.6572 0.1714 0.0858 -1 -1 -1 -1 -1 -1 0.7474 0.7664 0.7816 0.8032 0.8204 0.839 0.8636 0.9016 0.9212 0.7696 0.438 0.4542 0.4718 0.469 0.4246 0.3934 0.3354 0.2984 0.2726 0.4756 -0.72 -0.0942 -0.7794 -0.397 0.2838 0.4268 0.549 1 0.039 0.4142 0.5286 0.2448 0.199 0.1808 0.2952 0.3364 0.3592 0.5882 0.8582 0.8032 0.9268 0.9406 0.8536 0.707 0.8628 0.8124 0.8764 1 0.9954 0.968 0.8124 0.6568 0.6934 0.6248 0.4828 0.4966 0.3272 0.286 0.0618 -0.2082 -0.0282 0.122 0.2724 0.4508 0.3192 0.1126 0.1738 0.2442 0.4508 0.6808 0.9812 1 0.953 0.709 0.615 0.6292 0.9342 0.4414 0.2442 0.3522 0.4272 0.4976 0.4038 0.2112 0.1408 0.0846 0.1032 0.277 0.3098 0.2582 0.0658 -0.0986 -0.0994 0.1676 0.3508 0.5706 0.2774 0.0628 0.1308 0.0838 0.466 0.8168 0.9058 0.8324 1 0.7854 0.4764 0.4346 0.7278 0.6336 0.246 0.1938 0.0472 0.2828 0.1832 0.1832 -0.0994 -0.178 -0.3822 -0.1832 -0.157 -0.3142 -0.309 -0.5602 -0.0576 -1 -1 1 -1 -1 -0.8 -0.1 -1 -0.4852 -0.103 -0.2058 -0.0588 -0.25 -0.2058 -0.1176 -0.0148 -0.2058 0.5442 1 0.7648 0.8824 0.6324 0.4264 0.397 0.5736 0.4852 0.0588 0.1618 0.147 0.103 0.1764 0.1912 0.1324 -0.1324 0.0736 -0.103 -0.147 -0.0736 -0.4412 -0.8236
12 0.0038 0.7004 0.6304 0.8132 0.7744 1 0.8678 0.6654 0.3814 0.1946 -0.0078 0.0156 -0.0156 0.354 0.6576 0.5486 0.4358 0.1946 0.039 -0.0038 0.0466 0.0116 0.0116 0.074 -0.0622 -0.144 -0.0078 -0.0234 0.0312 -0.0894 -0.2178 0.0466 -0.0556 0.5332 0.4326 0.6984 0.8564 1 0.8384 0.9066 0.4722 0.447 0.0844 -0.0162 0.0198 0.4686 0.6446 0.4398 0.5512 0.1418 0.1778 -0.0342 -0.0736 0.0198 0.0736 0.271 0.1024 0.009 -0.1886 -0.167 -0.5152 -0.4902 -0.3536 -0.2818 -0.0946 0.4842 0.473 0.692 0.8702 0.974 1 1 0.5548 0.4472 0.2468 0.0612 0.1392 0.4916 0.5584 0.2654 0.232 0.0612 -0.065 -0.0612 -0.3024 -0.2244 0.0426 0.2208 0.2096 0.217 -0.0278 -0.1466 -0.0612 -0.332 -0.2654 -0.2244 -0.0964 0.4572 0.4822 0.6822 0.9108 1 0.9322 0.9392 0.6392 0.5642 0.5572 0.4108 0.525 0.1642 -0.1964 -0.2072 -0.2322 -0.2642 -0.3536 -0.1714 -0.3858 -0.2 -0.3892 -0.1 -0.0858 -0.1572 0.0322 -0.0964 0.0036 -0.3178 -0.4036 -0.4322 -0.1136 0.4794 0.4322 0.7666 0.7224 1 0.8202 0.7318 0.5206 0.6498 0.5048 0.53 0.2114 0.0788 -0.1798 -0.1924 -0.4258 -0.5488 -0.5868 -0.5174 -0.41 -0.3502 -0.2114 0.0914 0.2996 0.243 0.0568 -0.0978 -0.1672 -0.3186 -0.2744 -0.1324 -0.212 0.6264 0.6734 0.9372 1 0.7362 0.8368 0.4788 0.4662 0.3564 0.0676 -0.2748 -0.2748 -0.2748 -0.2936 -0.3156 -0.3344 -0.4128 -0.3972 -0.3626 -0.2872 -0.2558 -0.1366 0.0236 0.2056 0.2434 0.1554 0.0486 -0.1302 -0.2654 -0.237 -0.0958 -0.7088 0.7088 0.9052 0.5614 1 0.9192 0.4948 0.5824 0.3228 0.4386 0.2036 -0.2316 -0.1684 -0.379 -0.5368 -0.6562 -0.6176 -0.6176 -0.6842 -0.5122 -0.5192 -0.4842 -0.3964 -0.365 -0.2492 -0.1158 -0.0808 -0.1018 -0.2808 -0.5192 -0.4948 -0.2 0.2272 1 1 0.909 0.9546 0.9546 0.7272 0.8182 0.6818 0.2728 0.2728 -0.409 0.1818 0.6818 0.8182 0.7728 0.6364 0.0454 0.2728 0.1818 0.2728 0.2272 -0.2272 -0.0454 0.0454 0.0454 0.409 0.3182 0.3636 0.3182 -0.0454 0.091 -0.091 0.5454 0.5 0.6818 0.8182 1 0.8636 0.5454 0.3636 0.1818 0.0454 0.091 -0.2272 -0.1818 0.591 0.591 0 -0.1364 -0.409 -0.1818 -0.0454 -0.0454 -0.091 -0.0454 -0.0454 -0.1818 -0.1818 -0.2728 -0.2272 -0.5454 -0.2728 0 -0.1158 0.6632 0.6842 1 1 1 1 0.5368 0.621 0.4736 0.4316 -0.2 0.0106 -0.1158 -0.0526 -0.2 -0.1368 -0.3264 -0.2632 -0.621 -0.0316 -0.0948 0.0316 -0.0948 0.221 0.1578 0.0316 -0.0106 -0.1368 -0.2632 -0.2422 0.1158 -1 -1 -1 -1 -1 -1 -1 -0.9846 -0.9854 -0.9734 -0.5824 0.531 0.6212 0.6598 0.6418 0.6212 0.7234 0.9502 0.866 0.714 0.8308 -0.0104 -0.707 -0.8892 -0.9424 -0.9622 -1 -1 -1 -1 -1 -1 -1 -1 -1 -1 -1 -1 -1 -1 -0.9826 -0.9778 -0.9462 -0.4702 0.3358 0.3914 0.4684 0.5042 0.5732 0.6178 0.9254 0.7954 0.4716 0.5926 -0.2844 -0.7692 -0.8766 -0.9066 -0.9144 -1 -1 -1 -1 -1 -1 -1 -1 -1 -1 -1 -1 -1 -1 -0.9628 -0.94 -0.8668 -0.6368 -0.74 -0.6926 -0.71 -0.7176 -0.72 -0.72 -0.7776 -0.8424 -0.8912 -0.889 -0.9712 -0.98 -0.69 -0.66 -0.64 -1 -1 -1 -1 -1 -1 -1 -1 -1 -1 -1 -1 -1 -1 -0.4286 -0.8286 1 1 1 -0.3428 -0.7142 -0.8858 -0.7714 -0.7428 -0.7428 -0.7142 -0.4858 -0.0858 -0.1142 -0.3714 -0.4286 -0.8858 -0.9714 -1 -1 -1 -1 -1 -1 -1 0.8716 0.865 0.8768 0.9044 0.9196 0.937 0.96 0.9854 1 0.9938 -0.6876 -0.6848 -0.6992 -0.6978 -0.6848 -0.6766 -0.6692 -0.6914 -0.6492 -0.3112 -0.72 -0.0352 -0.3662 -0.0154 0.391 0.478 0.3818 0.125 -0.2464 -0.0724 0.6522 0.7102 0.4202 0.1884 0.6232 0.826 0.826 0.6812 0.855 0.6812 0.826 1 0.7972 0.7102 0.826 0.826 0.5362 -0.0144 0.0144 0.0144 -0.5362 -0.1304 -0.3334 -0.3624 -0.3914 -0.1304 -0.3334 -0.4202 -0.0724 -0.4202 -0.0186 0.1852 0.7592 0.9814 0.5556 0.2222 0.5186 0.963 1 0.7222 0.7592 0.7962 0.7038 0.9074 0.7778 0.5556 0.5556 0.4814 0.2962 0.1852 0 -0.037 -0.2962 0.1482 -0.4074 -0.426 -0.3704 -0.3334 -0.1852 -0.1852 -0.3148 -0.5 0.6082 0.7972 0.8648 1 0.554 0.3918 0.3918 0.6622 0.7432 0.6216 0.3244 0.581 0.6082 0.7838 0.6216 0.3378 0.4054 0.473 0.1486 0.0946 0.0676 -0.2028 -0.0136 -0.0676 -0.1756 -0.2162 -0.2432 -0.2162 -0.1486 -0.1082 -0.3244 -0.7162 0.3798 -1 -1 1 -0.8 -1 -0.8 -0.7334 -1 0.0526 -0.0176 0.228 0.4736 1 0.7544 0.5964 0.2456 0.2106 -0.1052 0.1754 -0.2106 -0.0176 0.1228 0.1228 0.228 0.3508 0.1052 0.2106 -0.0702 0.1754 0.5264 0.3684 0.2106 0.2982 0.4736 0.614 -0.0702 0.0176 -0.0878 -0.2456 -0.4386
12 -0.0074 0.6144 0.5666 0.8146 0.734 1 0.8684 0.6412 0.408 0.1868 -0.0702 -0.0464 0.145 0.2884 0.4828 0.5516 0.3124 0.2736 0.0732 0.0732 -0.0074 -0.0642 0.0672 0.2616 0.4828 0.423 0.4948 0.3424 0.1808 0.0822 0.2018 0.2706 -0.0848 0.5 0.4304 0.6606 0.8272 1 0.7878 0.8818 0.406 0.3394 -0.009 -0.0424 -0.0696 0.303 0.6242 0.491 0.4546 0.1728 0.0758 -0.2484 -0.2666 -0.1606 -0.0152 0.306 0.3758 0.5394 0.4334 0.0878 -0.0696 -0.0788 -0.1364 -0.106 -0.1018 0.4538 0.3766 0.5896 0.818 0.929 0.9784 1 0.4074 0.3456 0.1018 -0.0494 -0.0896 0.3704 0.4352 0.2686 0.2746 0.037 -0.0586 -0.1018 -0.2346 -0.284 -0.2006 -0.1636 0.253 0.2624 -0.0186 -0.037 -0.1698 -0.253 -0.324 -0.253 -0.1348 0.3802 0.3384 0.536 0.7544 0.8264 1 0.976 0.4192 0.3144 0.2634 0.1886 0.1228 0.027 0.018 -0.027 -0.1108 -0.1916 -0.3652 -0.2934 -0.3562 -0.2874 -0.1258 -0.0598 0.039 -0.0688 -0.1916 -0.2574 -0.2156 -0.3892 -0.4312 -0.461 -0.0714 0.5058 0.42 0.6942 0.8486 1 0.8914 0.9514 0.5914 0.5886 0.5686 0.4972 0.2342 -0.0542 -0.2858 -0.3828 -0.4372 -0.5028 -0.4628 -0.5114 -0.3742 -0.2228 -0.0886 0.0086 0.06 0.0342 -0.1286 -0.2628 -0.2886 -0.2686 -0.3342 -0.2172 -0.2696 0.7682 0.8434 0.887 1 0.7798 0.6928 0.4 0.3362 0.3334 0.287 0.1682 0.1508 0.084 0.0202 -0.1246 -0.2608 -0.3826 -0.3798 -0.4028 -0.2812 -0.3218 -0.2348 0.026 0.2898 0.3884 0.2116 -0.1276 -0.0608 -0.1044 -0.1218 0.0928 -0.821 0.5654 1 0.8306 0.802 0.9904 0.556 0.5654 0.6198 0.3226 0.1342 0.0352 -0.1438 -0.3322 -0.4536 -0.5336 -0.5654 -0.5464 -0.5654 -0.5048 -0.4856 -0.687 -0.7156 -0.6102 -0.4282 -0.2332 -0.131 -0.0608 -0.1854 -0.4504 -0.6422 -0.294 0 0.6086 0.5652 0.8696 0.8696 1 0.8696 0.5218 0.3914 0.3044 0 0.087 0.3044 0.3478 0.3044 0.2174 0.1304 0.1304 0.0434 -0.0434 -0.3914 0 0.1304 0.2608 0.2608 -0.0434 0.2608 0.4348 0.4348 0.3914 0.4348 0.4348 -0.0232 0.628 0.5348 0.8604 0.8604 1 0.9534 0.5814 0.4418 0.0232 0.1162 0.2558 0.2094 0.5348 0.4418 0.4884 0.4418 0.2094 0.0698 0.1628 0.0232 0.0698 0.0232 0.2558 0.721 0.6744 0.4418 0.3488 0.0232 0.2094 0.0232 0.2558 -0.0344 0.7702 0.816 0.908 0.931 0.954 1 0.4942 0.5632 0.6092 0.7242 0.3104 0.4482 0.1264 0.1954 -0.1264 -0.3564 -0.4712 -0.5862 -0.3334 -0.0804 -0.1034 0.1724 0.1724 0.5862 0.5402 0.0344 -0.1034 -0.0344 -0.0114 -0.2184 -0.0344 -1 -1 -1 -1 -1 -1 -1 -1 -0.9816 -0.9824 -0.307 0.685 0.971 0.9334 0.6842 0.5192 0.5482 0.6008 0.6018 0.2062 0.1728 -0.2658 -0.7754 -0.9658 -0.9676 -0.9754 -1 -1 -1 -1 -1 -1 -1 -1 -1 -1 -1 -1 -1 -1 -1 -0.9742 -0.9746 -0.3218 0.4776 0.8476 0.7836 0.5774 0.5606 0.646 0.6236 0.5174 -0.0234 -0.063 -0.4136 -0.8212 -0.941 -0.9488 -0.9484 -1 -1 -1 -1 -1 -1 -1 -1 -1 -1 -1 -1 -1 -1 -1 -0.9534 -0.9334 -0.8534 -0.84 -0.749 -0.752 -0.752 -0.764 -0.774 -0.772 -0.7866 -0.8782 -0.8782 -0.9342 -0.9156 -0.7722 -0.6422 -0.7222 -1 -1 -1 -1 -1 -1 -1 -1 -1 -1 -1 -1 -1 -1 -1 -0.8572 1 1 1 -0.8858 -0.8858 -0.5428 -0.6286 -0.6858 -0.7428 -0.6 -0.2 -0.5714 -0.1142 0.0286 -0.3142 -0.9428 -0.8286 -1 -1 -1 -1 -1 -1 -1 0.904 0.9148 0.9206 0.9272 0.9494 0.9628 0.9812 1 1 1 -0.0352 -0.0876 -0.0964 -0.1038 -0.1818 -0.163 -0.1554 -0.11 -0.2696 -0.2678 -0.72 0.153 -0.01 0.272 0.4414 0.4856 0.7586 1 0.238 0.5238 0.619 0.7142 0.762 0.6666 0.7142 0.762 0.762 0.5238 0.619 0.7142 0.9524 0.9524 1 0.9048 0.9048 0.8572 0.5714 0.6666 0.5238 0.7142 0.381 0.4286 0.5238 0.5238 0.381 0.2858 0.238 0.0952 0.1428 -0.0476 0.26 0.52 0.82 0.78 0.4 0.38 0.42 0.74 0.7 0.44 0.42 0.66 1 0.94 0.78 0.78 0.68 0.62 0.28 0.3 0.3 0.16 0.18 0.26 -0.2 -0.56 -0.3 -0.36 -0.08 -0.02 -0.3 -0.82 0.6482 0.8704 0.9814 1 0.574 0.426 0.537 0.3888 0.4814 0.426 0.3518 0.537 0.3334 0.7592 0.4814 0.4814 0.5186 0.3518 0.1482 0.0556 -0.037 -0.0926 -0.0186 0.2592 -0.1112 -0.2222 -0.2222 -0.2962 -0.1296 0.0926 -0.1482 -0.2592 1 -1 -1 1 -1 -1 -1 -0.8334 -1 -0.4406 -0.0508 0.2034 0.5594 0.2372 0.305 0.322 0.2372 0.1694 0.1864 0.2372 -0.0678 0.1186 0.1016 0.0678 -0.0508 -0.0848 0.1016 0.2712 0.2204 0.5424 1 0.305 0.2882 0.1016 0.1864 0.0678 0.0678 -0.2882 -0.1016 -0.2542 -0.678
13 0.0326 0.697 0.6678 0.746 0.658 1 0.8632 0.531 0.355 0.241 0.0326 0.039 -0.039 0.101 -0.0554 0.0684 0.3746 0.518 0.4918 0.544 0.5016 0.5928 0.5276 0.5538 0.6808 0.6222 0.342 0.2834 0.3778 0.355 0.5048 0.4364 0.007 0.6436 0.571 0.5778 0.7924 1 0.7302 0.5606 0.1314 0.1696 -0.1072 -0.1142 0.18 0.1212 0.1972 0.1764 0.4326 0.3494 0.3494 0.301 0.3426 0.3218 0.3668 0.5018 0.5122 0.4672 0.4014 0.3598 0.2352 0.4602 0.429 0.5224 0.0018 0.6366 0.5266 0.534 0.8458 1 0.5634 0.622 0.2074 0.178 0.0276 0.2074 0.4936 0.4348 0.5854 0.3028 0.2808 -0.156 -0.244 0.1192 0.0532 0.1964 0.3394 0.5266 0.2844 0.3358 -0.1412 -0.0678 0.0678 0.123 0.4238 0.3358 0 0.6132 0.4928 0.4964 0.7554 0.8796 0.697 0.719 0.4636 0.3942 0.4306 0.8212 1 0.6752 0.6496 0.0364 -0.4234 -0.6788 -0.5218 -0.1532 -0.2774 -0.051 0.3358 0.4598 0.0072 0.0146 -0.4598 -0.3722 -0.0036 0.1862 0.354 0.0912 -0.0206 0.6026 0.5294 0.558 0.8188 1 0.6916 0.7552 0.38 0.4244 0.4944 0.4532 0.5612 0.488 0.2306 0.116 -0.043 -0.2114 -0.4086 -0.5484 -0.574 -0.5898 -0.2274 0.078 0.1638 0.132 -0.1542 -0.167 -0.151 -0.0238 -0.1066 -0.3354 -0.45 0.8978 1 0.4302 0.3124 0.2102 0.5206 0.3006 0.2574 0.171 0.0294 -0.0806 -0.1278 -0.0452 -0.0334 -0.0884 0.0058 -0.222 -0.2612 -0.226 -0.3674 -0.446 -0.1944 0.0412 -0.167 -0.4538 -0.5246 -0.3124 -0.0412 0.1356 0.2024 -0.218 -0.9586 0.5442 1 0.7966 -0.6272 -0.7476 -0.3936 -0.2656 -0.3748 -0.45 -0.1902 -0.2016 -0.3898 -0.533 -0.6008 -0.6422 -0.469 -0.435 -0.5782 -0.3936 -0.3898 -0.4086 -0.4388 -0.4012 -0.4576 -0.7326 -0.8758 -0.597 -0.5368 -0.2392 -0.435 -0.3408 0 0.65 0.6 0.75 0.7 1 0.8 0.5 0.2 0.25 0.1 -0.1 -0.1 0.05 -0.3 -0.15 0.35 0.6 0.7 0.7 0.5 0.3 0.15 0.45 0.65 0.6 0.45 0.45 0.55 0.3 0.4 0.55 -0.05 0.7 0.7 0.75 0.75 1 0.9 0.5 0.35 0.2 0 0 -0.1 0.05 -0.05 0.2 0.25 0.6 0.7 0.85 0.5 0.65 0.65 0.75 0.55 0.55 0.05 0.1 0.55 0.6 0.5 0.65 0.037 0.8272 0.8272 0.9012 0.8518 1 1 0.4568 0.4814 0.3334 0.3828 -0.1852 0.0124 0.1852 0.2592 0.1852 0.3086 -0.0864 -0.037 -0.0618 -0.0124 -0.3828 -0.358 -0.0864 -0.0124 -0.2346 -0.284 -0.284 -0.0124 0.358 0.3334 0.0124 -1 -1 -1 -1 -1 -1 -1 -1 -0.9838 -0.9828 -0.3098 0.7574 0.9442 0.913 0.7348 0.489 0.4858 0.461 0.3612 -0.3548 -0.461 -0.3914 -0.7606 -0.9624 -0.97 -0.97 -1 -1 -1 -1 -1 -1 -1 -1 -1 -1 -1 -1 -1 -1 -1 -0.962 -0.9662 -0.0892 0.7328 0.9612 0.8238 0.6496 0.443 0.6292 0.5622 0.3634 -0.4712 -0.6094 -0.534 -0.8054 -0.9408 -0.9154 -0.8942 -1 -1 -1 -1 -1 -1 -1 -1 -1 -1 -1 -1 -1 -1 -1 -0.9734 -0.9468 -0.75 -0.7068 -0.7112 -0.7424 -0.7578 -0.7446 -0.7268 -0.7046 -0.8134 -0.969 -0.976 -0.94 -0.8968 -0.8134 -0.5734 -0.41 -1 -1 -1 -1 -1 -1 -1 -1 -1 -1 -1 -1 -1 -1 -1 -0.9142 1 1 1 -0.7428 -0.8286 -0.5428 -0.7714 -0.7428 -0.6 0.3428 0.4572 -0.7428 -0.6572 -0.5428 -0.6572 -0.5428 -0.7714 -1 -1 -1 -1 -1 -1 -1 0.8346 0.8366 0.842 0.8384 0.845 0.8454 0.8604 0.8718 0.8824 0.714 0.384 0.3666 0.3588 0.4118 0.4182 0.3806 0.2918 0.1796 -0.1248 -0.389 -0.72 0.0706 0.3296 0.4656 0.6898 0.878 0.9098 1 -0.4042 0.0212 0.149 0.2766 0.234 0.149 0.2766 0.5744 0.7872 0.8298 0.8298 0.9148 1 1 0.9574 0.9574 0.9148 0.8298 0.7446 0.7872 0.7872 0.7022 0.532 0.3192 -0.149 0.1064 -0.0212 0.0212 -0.234 0.1064 -0.1064 -0.2766 0.0794 0.3492 0.6032 0.5874 0.2858 0.0794 0.1904 0.3492 0.8096 0.8412 0.762 0.7302 0.9524 1 0.7936 0.873 0.9048 0.5874 0.6666 0.6984 0.8254 0.7142 0.6508 -0.0318 0 0.0158 -0.508 -0.3174 -0.1746 0.127 0.1112 -0.254 0.6436 0.8812 0.9406 1 0.4456 0.3466 0.2872 0.2674 0.4852 0.7426 0.6436 0.5644 0.9208 0.7624 0.6436 0.604 0.5446 0.406 0.2278 0.3466 0.5644 0.4852 0.307 0.0892 -0.3268 -0.406 -0.3664 -0.3664 -0.4852 -0.0298 0.01 -0.1684 1 -1 -1 1 -1 -1 -1 -0.8334 -1 -0.617 -0.234 -0.0638 0.2128 0.7234 0.6382 0.766 0.851 -0.0426 0.0426 -0.4042 -0.2978 -0.1914 0.1702 0.4894 0.3404 0.234 0.383 0.5744 -0.0426 0.1276 0.9148 1 0.383 0.2978 -0.4256 -0.0638 -0.2978 -0.5106 -0.5744 -0.6596 -0.7022
13 -0.064 0.5432 0.5042 0.585 0.7438 1 0.8608 0.3956 0.2144 0.326 0.103 0.2396 0.1922 0.1894 0.2172 0.2674 0.3398 0.5154 0.5766 0.5598 0.3872 0.3594 0.5988 0.6434 0.791 0.6658 0.674 0.5098 0.2506 0.4568 0.5432 0.5404 -0.1206 0.4442 0.3374 0.4656 0.8718 1 0.6 0.6122 0.4076 0.3558 0.1816 0.0962 0.3038 0.3038 0.4138 0.3068 0.255 0.2916 0.1756 0.1542 0.0992 0.252 0.4474 0.6092 0.6794 0.7832 0.5542 0.2184 0.029 0.2428 0.4656 0.4352 -0.0954 0.4506 0.3256 0.4736 0.852 0.921 0.852 0.8124 0.556 0.3882 0.3124 0.5428 0.6282 0.7632 0.7468 1 0.8422 0.2598 0.1282 0.2106 -0.0066 0.0526 0.523 0.4144 0.5986 0.4868 0.6382 0.3124 0.329 0.3848 0.319 0.1842 -0.0898 0.4682 0.3442 0.4748 0.8042 0.8826 0.889 0.8662 0.6476 0.5138 0.5628 0.9152 1 0.8402 0.8532 0.367 0.3018 -0.0114 -0.2104 -0.5236 -0.2332 -0.1648 0.2138 0.217 0.5792 0.4518 0.1126 0.0996 0.2006 0.0474 0.0278 -0.0832 0.2104 0.988 0.8918 0.8838 0.964 1 0.7516 0.98 0.7074 0.7796 0.7716 0.7996 0.7596 0.6754 0.475 0.3788 0.2986 0.1062 0.042 -0.1584 0.0622 0.01 -0.014 0.2666 0.2826 0.2946 0.03 0.046 0.491 0.535 0.2866 0.046 -0.3958 0.9062 1 0.3124 0.2188 -0.25 0.0764 0.2084 0.1944 0.0694 0.0624 0.007 -0.0452 0.0452 0.1216 0.0694 0.0972 -0.0208 -0.2638 0.1006 0.1632 0.0174 0.1528 0.1006 -0.2778 -0.4756 -0.2744 -0.198 0.132 0.243 0.1042 0.1528 -0.9304 0.5918 1 0.8102 -0.6044 -0.6012 -0.4684 -0.0792 -0.076 -0.2216 0.0664 -0.0728 -0.0918 -0.0696 -0.0664 -0.0886 -0.2658 -0.5284 -0.2406 0.0822 0.1614 -0.057 0.0728 0.0348 -0.2974 -0.3576 -0.4746 -0.4494 -0.2784 -0.1076 -0.0032 -0.193 -0.3024 0.4418 0.4884 0.3954 0.5814 0.5814 0.3954 0.3488 -0.1162 0.0698 -0.1162 0.0232 -0.2094 -0.0698 -0.0232 0.1162 0.3954 0.7674 0.721 0.721 0.3488 0.3024 0.4418 0.4418 1 0.9534 0.6744 0.5814 0.3954 0.3954 0.5348 0.4884 -0.1304 0.4782 0.4348 0.5218 0.6086 1 0.913 0.2174 0.174 0.2608 0.1304 0.174 0.1304 0.2174 -0.0434 0.0434 0.4348 0.3914 0.7392 0.7392 0.5652 0.4782 0.5218 0.6956 0.7826 0.6522 0.7392 0.6956 0.3478 0.5218 0.7392 0.7392 0.2132 1 0.9344 0.8032 0.7704 0.9344 0.7704 0.705 0.5082 0.705 0.4426 0.3442 0.6066 0.6394 0.1148 0.1476 0.2786 0.246 0.1804 0.082 0.4098 0.1476 0.0164 -0.0164 0.0492 -0.1804 -0.1804 -0.082 0.1804 0.2786 0.4426 0.2132 -1 -1 -1 -1 -1 -1 -1 -1 -0.983 -0.9854 -0.702 0.6876 0.9744 0.889 0.6356 0.4742 0.5074 0.5996 -0.02 -0.376 -0.4298 -0.3854 -0.7592 -0.965 -0.9624 -0.9514 -1 -1 -1 -1 -1 -1 -1 -1 -1 -1 -1 -1 -1 -1 -1 -0.9786 -0.9786 -0.5822 0.65 0.9582 0.6996 0.4996 0.4746 0.5892 0.5734 -0.222 -0.6232 -0.6398 -0.6124 -0.833 -0.9466 -0.9536 -0.9322 -1 -1 -1 -1 -1 -1 -1 -1 -1 -1 -1 -1 -1 -1 -1 -0.9268 -0.9668 -0.6234 -0.689 -0.6978 -0.72 -0.692 -0.62 -0.644 -0.702 -0.932 -0.986 -0.97 -0.944 -0.8834 -0.61 -0.5968 -0.7468 -1 -1 -1 -1 -1 -1 -1 -1 -1 -1 -1 -1 -1 -1 -1 -0.8572 1 1 1 -0.7142 -0.8 -0.6286 -0.7142 -0.6858 0.6858 1 -0.8 -0.6858 -0.6 -0.2286 -0.6 -0.9714 -0.7714 -1 -1 -1 -1 -1 -1 -1 0.9022 0.911 0.917 0.9304 0.9422 0.9612 0.97 0.9914 1 0.6958 0.4964 0.4892 0.4628 0.443 0.4168 0.3456 0.3186 0.2022 -0.159 -0.3898 -0.7066 0.1412 -0.561 0.2016 0.6696 0.8138 0.9764 1 -0.0256 0.282 0.5384 0.5384 0.3334 0.1282 0.077 0.4358 0.7436 0.8974 0.9488 1 0.9488 0.9488 0.8462 0.7436 0.8462 0.6924 0.4872 0.5384 0.5384 0.3334 0.3334 0.5898 0.5384 0.5898 0.5898 0.3846 0.282 0.077 0.0256 -0.3846 0.098 0.3138 0.6078 0.6078 0.1372 -0.0392 0.0196 0.1568 0.7058 0.7648 0.7254 0.745 1 1 0.6666 0.804 0.8236 0.196 0.0588 0.1764 0.1176 0.196 0.0588 -0.1372 -0.255 -0.255 -0.2746 -0.3334 -0.2352 -0.255 -0.1764 -0.6862 0.3846 0.6538 0.4038 0.3654 0.2884 0.2308 0.2692 0.4616 0.8076 0.8462 0.827 0.8654 1 0.9616 0.7692 0.6924 0.6924 0.4808 0.173 0.2308 0.327 0.423 0.2884 0 -0.2308 -0.5192 -0.5 -0.2884 -0.423 -0.2692 -0.2308 -0.4038 0.5716 -1 -1 1 -1 -1 -1 -0.8334 -1 -0.3208 0.132 0.0944 0.2452 0.132 0.4906 0.8302 0.5472 0.3018 0.6982 0.6982 0.566 0.3396 0.3208 0.4528 0.4906 0.5284 0.2076 0.8302 0.6604 0.0944 1 0.6416 0.6038 0.4906 0.3208 0.283 0.2452 0.0566 0.151 0.0944 -0.7736
14 -0.082 0.5116 0.459 0.5766 0.7466 1 0.8392 0.5394 0.2582 0.2642 0.119 0.1622 -0.0046 0.0294 -0.2982 -0.0602 0.4282 0.4064 0.524 0.4096 0.082 0.116 0.252 0.252 0.357 0.524 0.5858 0.4004 0.3694 0.252 0.2426 0.2148 -0.0448 0.5464 0.4504 0.5272 0.8562 1 0.6326 0.6964 0.31 0.294 0.1214 0.0352 0.1884 0.0192 0.067 -0.2012 0.0766 0.7188 0.7284 0.46 0.4058 0.2588 0.1884 0.3226 0.444 0.54 0.198 0.2652 0.3068 0.2524 0.4472 0.3354 -0.0726 0.511 0.3726 0.5244 0.9156 1 0.6964 0.6662 0.3154 0.177 0.0994 0.1704 0.2782 0.2446 0.2512 0.2006 0.1366 0.2614 0.3254 0.4772 0.3052 0.3592 0.4198 0.376 0.5682 0.4198 0.4368 0.1704 0.0186 0.312 0.3288 0.538 -0.1044 0.435 0.313 0.4992 0.9422 1 0.6148 0.5794 0.2616 0.1268 0.0208 0.1718 0.2584 0.3354 0.3258 0.618 0.5314 0.6566 0.3772 -0.1492 0.0016 -0.0176 0.3516 0.2776 0.4736 0.7432 0.8684 0.4638 0.3322 0.0594 0.1524 0.4318 0.1602 0.914 0.8086 0.9062 0.8632 0.9922 0.539 0.2812 -0.1524 -0.1524 -0.3828 -0.1718 0.2852 0.543 0.836 1 0.7812 0.3672 0.336 0.1992 0.1406 -0.2852 -0.1796 0.1758 0.5586 0.746 0.7734 0.5898 0.3554 0.3242 0.3008 0.3594 -0.3132 0.9094 1 0.4 0.5736 0.083 -0.185 -0.385 -0.5962 -0.6226 -0.6302 -0.6716 -0.2792 0.3434 0.4264 0.385 0.3548 0.1886 0.0038 0.166 0.1358 0.0944 0 0.0038 -0.0226 -0.0754 -0.049 -0.3812 -0.6944 -0.7018 -0.4452 -0.0452 -0.866 0.613 1 0.7624 -0.3754 -0.4022 -0.3142 -0.1724 -0.2796 -0.41 -0.3602 -0.6974 -0.0422 0.2108 0.2874 -0.0154 -0.1034 -0.1878 -0.069 -0.0038 0.0536 -0.0996 -0.1916 -0.2796 -0.1992 -0.0652 -0.0344 -0.3716 -0.5862 -0.6514 -0.5786 -0.1226 0.074 0.5926 0.5186 0.7038 0.7038 1 0.963 0.5926 0.1852 0.4074 0.2962 0.4074 0.2592 0.2962 0.1852 0.2962 0.4814 0.3704 0.6666 0.6296 0.4814 0.4444 0.5926 0.4444 0.5556 0.7778 0.8148 0.6296 0.3334 0.4444 0.5926 0.4814 -0.0384 0.5 0.423 0.6154 0.6924 1 0.8846 0.5384 0.3076 0.3462 0.1924 0.3076 0.0384 0.1538 -0.3846 -0.0384 0.5384 0.5384 0.3462 0.3462 0.3462 0.2692 0.3462 0.3462 0.423 0.3076 0.6154 0.4616 0.423 0.3462 0.423 0.4616 0.1352 0.7568 0.6216 0.7568 0.7838 1 0.4864 0.3244 -0.2162 -0.1622 -0.7028 -0.2162 0.2432 0.4054 0.6756 0.7838 0.8648 0.2162 0.3514 0.2702 0.2432 -0.5136 -0.3784 0.2702 0.4324 0.7838 0.5136 0.4594 0.4594 0.5946 0.5946 0.5946 -1 -1 -1 -1 -1 -1 -1 -1 -0.983 -0.986 -0.3088 0.8894 0.9342 0.8686 0.7102 0.6304 0.6474 0.7232 0.012 -0.3018 -0.3994 -0.6146 -0.9154 -0.977 -0.978 -1 -1 -1 -1 -1 -1 -1 -1 -1 -1 -1 -1 -1 -1 -1 -1 -0.9714 -0.9714 -0.0162 0.9134 0.8236 0.826 0.6646 0.5978 0.626 0.707 -0.0262 -0.4806 -0.5686 -0.7256 -0.922 -0.962 -0.9588 -1 -1 -1 -1 -1 -1 -1 -1 -1 -1 -1 -1 -1 -1 -1 -1 -0.9468 -0.9668 -0.8434 -0.7112 -0.7024 -0.7224 -0.72 -0.72 -0.72 -0.722 -0.888 -0.922 -0.902 -0.862 -0.8734 -0.8634 -0.7568 -1 -1 -1 -1 -1 -1 -1 -1 -1 -1 -1 -1 -1 -1 -1 -1 -0.8286 1 1 1 -0.7428 -0.8572 -0.9428 -0.8572 -0.2572 0.4 1 -0.3428 -0.4572 -0.5714 -0.5142 -0.8572 -1 -1 -1 -1 -1 -1 -1 -1 -1 0.98 0.9812 0.9856 0.9828 0.9746 0.9802 0.9838 0.9848 0.988 0.6692 0.3066 0.3008 0.2998 0.3018 0.2916 0.2614 0.1974 0.1304 0.1276 -0.1118 -0.7066 0.1058 0.5306 0.538 0.99 0.972 0.9252 1 0.1818 0.5454 0.591 0.7272 0.6818 0.7272 0.591 0.8182 0.909 1 0.9546 0.909 0.909 1 0.8182 0.9546 0.7728 0.7728 0.7272 0.7272 0.8182 0.7272 0.6364 0.4546 0.409 0.1818 0.3636 0.1364 0.2272 0.091 0.1364 -0.409 0.376 0.584 0.744 0.76 0.472 0.44 0.44 0.488 0.968 1 0.84 0.712 0.856 0.856 0.776 0.712 0.728 0.648 0.44 0.664 0.856 0.856 0.76 0.36 0.04 -0.072 -0.168 -0.248 -0.104 0.2 0.232 -0.008 0.6116 0.8058 0.9418 1 0.4368 0.4758 0.4758 0.5146 0.9224 0.7282 0.7088 0.8252 0.8834 0.6504 0.5146 0.5922 0.631 0.5728 0.2816 0.3398 0.631 0.6116 0.5922 0.4174 -0.4758 -0.3592 -0.398 -0.3204 -0.3786 -0.0292 0.2428 0.068 1 -1 -1 1 -1 -1 -1 -0.8334 -1 -0.2444 -0.1112 0.0666 0.3112 0.2222 0.3556 0.5778 1 0.7112 0.6444 0.7778 0.4666 0.4666 0.5556 0.4222 0.4666 0.7334 0.5778 0.9334 0.5778 0.3334 0.4222 0.5778 0.4666 0.5112 0.4888 0.2222 0.1112 0.2666 0.4444 -0.0444 -0.5334
14 -0.1218 0.4714 0.4126 0.6358 0.862 1 0.7886 0.5566 0.2188 0.1894 0.0102 -0.119 0.1218 0.0544 0.2658 0.1072 0.345 0.8884 0.9794 0.533 0.4566 0.4538 0.4038 0.5184 0.5154 0.4654 0.4068 0.5066 0.1954 0.298 0.4744 0.5712 -0.1474 0.3966 0.3172 0.5184 0.8754 1 0.5864 0.6118 0.3172 0.255 0.0198 -0.0396 0.1416 -0.0198 0.0794 0.119 0.1644 0.6998 0.626 0.51 0.374 0.323 0.153 0.238 0.2322 0.2946 0.4192 0.3768 0.0992 0.1104 0.2804 0.2946 -0.102 0.439 0.3542 0.5468 0.915 1 0.7308 0.711 0.3512 0.238 0.1416 0.1502 0.2634 0.1388 0.1614 0.1784 0.3144 0.6346 0.4816 0.4872 0.4022 0.4618 0.4306 0.408 0.4646 0.4362 0.4788 0.255 -0.068 0.2606 0.2804 0.4164 -0.099 0.4436 0.327 0.5278 0.9186 1 0.6472 0.6472 0.1994 0.1208 0.0638 0.0448 0.213 0.2348 0.3162 0.707 0.688 0.4546 0.2754 0.3242 0.1614 0.2294 0.2564 0.3216 0.753 0.734 0.6418 0.5414 0.2212 0.0664 0.0828 0.2022 0.155 0.95 0.9124 1 0.8968 0.9124 0.7684 0.3396 0.205 -0.2082 -0.3176 -0.1236 0.2332 0.5054 0.8342 0.9406 0.8904 0.5462 0.4178 0.4742 0.3052 0.0736 0.0234 0.0328 0.2864 0.7058 0.7246 0.5712 0.3428 0.1486 0.3302 0.4272 -0.6672 0.8578 1 0.3968 0.6776 0.2686 0.2028 0.1058 -0.3692 -0.48 -0.532 -0.5806 -0.4246 0.0642 0.1854 0.137 -0.1266 -0.1438 -0.0364 0.1092 0.2028 0.3484 0.2374 0.2306 0.2512 0.4246 0.4488 0.0572 -0.3656 -0.5564 -0.3796 -0.0642 -0.8808 0.6866 1 0.743 -0.1818 -0.0532 -0.2822 -0.0094 -0.1786 -0.2884 -0.1912 -0.3636 0.0126 0.1944 0.2602 0.232 0.0846 0.047 0.0126 0.1128 0.254 0.0344 0.0878 -0.047 -0.1442 -0.0032 0.0626 0.0062 -0.3606 -0.5142 -0.3574 -0.2068 -0.4286 0.1428 0.238 0.238 0.1428 0.4762 0.619 0.4762 0.1428 -0.1428 -0.1904 -0.3334 -0.1428 0.1428 0.381 0.4286 0.5238 0.8572 0.9048 0.6666 0.3334 0.238 0.6666 0.8096 0.9524 1 0.8572 0.4286 -0.1904 0.1904 0.5238 0.619 -0.1818 0.3636 0.409 0.5454 0.8182 0.909 0.6364 0.2728 -0.1364 0 0 -0.5454 -0.0454 0.2272 0.2728 0.091 0.3636 0.9546 1 0.7272 0.3636 0.5454 0.5 0.409 0.7728 0.909 0.7272 0.3182 0.4546 0.4546 0.2272 0.6364 0.1012 0.7304 0.663 0.8426 0.6854 1 0.7978 0.4832 0.2808 -0.1012 -0.3034 -0.0562 0.3034 0.4606 0.8652 0.9326 0.8426 0.8652 0.5956 0.618 0.191 0.146 -0.0112 -0.0112 0.191 0.6404 0.8876 0.7078 0.3034 0.1236 0.528 0.5506 -1 -1 -1 -1 -1 -1 -1 -1 -0.9852 -0.987 -0.967 0.4808 0.9148 0.9556 0.8314 0.6496 0.6156 0.5166 -0.1252 -0.454 -0.4826 -0.554 -0.846 -0.9678 -0.974 -0.9678 -1 -1 -1 -1 -1 -1 -1 -1 -1 -1 -1 -1 -1 -1 -1 -0.98 -0.9816 -0.8184 0.6628 0.96 0.8624 0.6264 0.5078 0.5252 0.6398 -0.299 -0.5946 -0.6232 -0.7002 -0.8788 -0.9482 -0.9558 -0.9518 -1 -1 -1 -1 -1 -1 -1 -1 -1 -1 -1 -1 -1 -1 -1 -0.9734 -0.9668 -0.9168 -0.616 -0.716 -0.72 -0.718 -0.722 -0.7038 -0.642 -0.8874 -0.862 -0.8764 -0.88 -0.77 -0.5434 -0.3968 -0.4934 -1 -1 -1 -1 -1 -1 -1 -1 -1 -1 -1 -1 -1 -1 -1 -0.2 -0.6 1 1 -0.9142 -1 -0.9142 -0.9428 -0.5428 0.7142 0.5714 -0.6572 -0.6 -0.5142 -0.6858 -0.7142 -0.9714 -0.6572 -1 -1 -1 -1 -1 -1 -1 1 1 1 1 1 1 1 1 1 0.766 0.2112 0.1822 0.1558 0.1052 0.1026 0.118 0.0972 0.1012 0.1802 0.0366 -0.7066 0.2588 -0.977 0.1716 0.6156 0.7988 0.9292 1 0.1008 0.0388 0.2094 0.5194 0.0232 0.1628 0.4884 1 0.628 0.4108 0.2714 0.3798 0.5504 0.2558 0.4264 0.659 0.1782 0.4728 0.3644 0.3798 0.5038 0.5038 0.3178 0.2714 0.3334 0.5814 0.628 0.3488 0.5194 0.1782 0.0698 -0.3644 0.1788 0.0464 0.1656 0.3908 0.404 0.7218 0.735 0.6822 1 0.5364 0.5496 0.404 0.51 0.1258 0.4438 0.5762 0.4966 0.7086 0.563 0.6292 0.351 0.5232 0.0994 0.4702 0.4172 0.4438 0.1788 0.3774 0.51 0.4304 0.245 -0.2848 -0.0744 -0.1404 0.438 0.8016 0.4214 0.5868 0.19 0.8512 1 0.5042 0.2396 0.7024 0.8016 0.372 0.5702 0.405 0.5868 0.3058 0.124 0.6034 0.4876 0.2728 0.4876 0.5206 0.7356 -0.0248 -0.0578 -0.2232 0.0744 0.0082 -0.2892 -0.7024 -0.9918 1 -1 -1 -1 -1 -1 -1 -1 -0.35 0.1334 0.05 0.35 0.0666 0.0166 0.4834 1 0.4666 0.6166 0.6666 0.2666 0.3666 0.3334 -0.0166 0.4 0.5 0.3 0.4834 0.3 0.15 0.5166 0.2666 0.7 0.6334 0.5334 0.1666 0.1334 -0.0666 0.1666 0.0166 -0.4
15 -0.1834 0.3176 0.4516 0.578 1 0.996 0.7554 0.6174 0.6332 0.4438 0.5424 0.9684 0.8896 0.6686 0.4082 0.215 0.0532 -0.0138 -0.065 0.0808 0.2742 0.3136 0.503 0.4556 0.2348 0.002 -0.1204 -0.0848 -0.1518 -0.0414 0.3018 0.2662 -0.1854 0.2836 0.44 0.571 1 0.9782 0.811 0.6254 0.6328 0.5818 0.5782 0.9018 0.749 0.4182 0.0654 0.0146 0.0728 -0.029 -0.269 0.011 0.0836 0.4654 0.4072 0 -0.1964 -0.1128 -0.4254 -0.4472 -0.3746 -0.1746 -0.091 0.04 -0.214 0.2316 0.435 0.5474 1 0.9684 0.628 0.4422 0.5474 0.607 0.593 0.6878 0.5508 -0.1158 -0.3474 -0.3228 -0.1438 -0.2596 -0.2772 -0.1368 -0.0632 0.028 0.0808 -0.0736 -0.2736 -0.1684 -0.1684 -0.1964 -0.0456 -0.0702 0.035 0.0878 -0.1862 0.27 0.5364 0.657 1 0.9562 0.5292 0.4744 0.5912 0.7664 0.7446 0.3832 0.2372 -0.0986 -0.4124 -0.657 -0.3832 -0.4744 -0.3394 -0.303 -0.1314 0.2372 0.1788 -0.124 -0.303 -0.646 -0.3212 -0.3284 -0.2336 -0.2008 -0.0802 0.1058 -0.0112 0.588 0.7266 1 0.794 0.854 0.5394 0.5918 0.8314 0.824 0.5918 0.3632 0.0338 -0.0412 -0.2996 -0.4644 -0.8128 -0.6404 -0.4944 -0.146 0.1236 0.337 0.3596 0.1424 -0.3034 -0.5356 -0.7416 -0.5468 -0.3146 -0.1836 0.045 0.2808 -0.2 0.629 0.6742 0.9646 1 0.4612 0.4484 0.571 0.6096 0.442 0.071 -0.2194 -0.1322 -0.2452 -0.387 -0.4806 -0.6064 -0.642 -0.7032 -0.3968 -0.3354 0.0388 0.0904 -0.0936 -0.4484 -0.6484 -0.6452 -0.6226 -0.5742 -0.3516 -0.1194 -0.2322 -0.8412 0.7556 1 0.6252 0.7678 0.7312 0.5968 0.7842 0.2708 0.1446 0.108 -0.3564 -0.222 -0.4338 -0.3442 -0.4256 -0.6294 -0.7394 -0.7148 -0.7882 -0.5152 -0.5112 -0.5724 -0.5764 -0.4746 -0.5112 -0.7842 -0.6578 -0.6456 -0.3604 -0.3808 -0.3564 -0.1364 0.3636 0.3182 0.591 0.8636 1 0.8636 0.5454 0.6364 0.5 0.4546 0.6818 0.909 0.8182 0.409 0.2728 0.2272 0.1364 0.1818 0.091 0.5 0.6818 0.591 0.409 0.409 0.2728 0.0454 0 0 -0.2728 0.2728 0.4546 -0.1666 0.25 0.375 0.5834 0.9584 1 0.75 0.6666 0.5834 0.5416 0.6666 0.9166 0.8334 0.7084 0.625 0.2916 0.0834 0.0834 0.1666 0.125 0.5 0.5834 0.4166 0.4584 0.3334 0.0834 -0.0834 0.0834 0.0834 0 0.4584 0.5416 0.0682 0.591 0.8182 1 0.75 0.909 0.6136 0.6136 0.841 0.7272 0.6364 0.4772 0.25 -0.0454 -0.0682 -0.4546 -0.7954 -0.4318 -0.1136 0.0682 0.2728 0.409 0.2954 0.2954 -0.341 -0.409 -0.909 -0.3182 -0.159 0 -0.0228 0.4318 -1 -1 -1 -1 -1 -1 -1 -1 -0.991 -0.9898 -0.67 0.4598 0.5062 0.6392 0.8042 0.9708 0.8308 0.4582 0.3524 0.3916 0.024 -0.57 -0.7898 -0.9564 -0.9766 -0.9808 -1 -1 -1 -1 -1 -1 -1 -1 -1 -1 -1 -1 -1 -1 -1 -0.9864 -0.9854 -0.5854 0.8256 0.795 0.8262 0.85 0.9632 0.8344 0.473 0.192 0.166 -0.2044 -0.6614 -0.8112 -0.9364 -0.9522 -0.9486 -1 -1 -1 -1 -1 -1 -1 -1 -1 -1 -1 -1 -1 -1 -1 -0.9068 -0.9134 -0.75 -0.7376 -0.7326 -0.735 -0.7226 -0.735 -0.7576 -0.8976 -0.9276 -0.9026 -0.9512 -0.9734 -0.92 -0.8 -0.7968 -0.7234 -1 -1 -1 -1 -1 -1 -1 -1 -1 -1 -1 -1 -1 -1 -1 -0.8286 1 1 1 -0.6286 -0.8572 -0.8286 -0.9428 -0.8858 -0.4858 -0.4286 -0.3714 -0.1428 -0.4572 -0.2286 -0.2572 -0.8858 -0.9428 -1 -1 -1 -1 -1 -1 -1 1 1 1 1 1 1 1 1 1 0.958 -0.8234 -0.8664 -0.8904 -0.906 -0.9278 -0.9508 -0.934 -0.8806 -0.8048 -0.6534 -0.6666 -0.0588 -0.4828 0.3584 0.923 0.8892 0.8668 1 0.0212 0.1914 0.532 0.9148 0.9574 0.8724 0.6596 0.8724 0.8724 0.7872 0.6596 1 1 0.8724 0.617 0.9148 0.9574 0.9148 0.5744 0.4042 0.3618 0.4042 0.4042 -0.0638 0.0638 0.0212 -0.0212 -0.149 0.149 -0.1064 -0.234 -0.234 0.2478 0.3578 0.7432 0.8716 0.7798 0.8166 0.8166 0.8716 0.688 0.5964 0.8532 1 0.9816 0.6698 0.3944 0.9082 0.8348 0.688 0.4496 0.2478 -0.1744 0.3212 0.3028 -0.1192 -0.3762 -0.266 -0.4496 -0.2844 -0.0642 -0.0276 -0.0458 -0.2478 0.579 0.7684 0.8106 0.9368 0.7264 0.7894 1 0.8526 0.3894 0.1578 0.5578 0.6422 0.5578 0.2 0.2422 0.5578 0.579 0.0948 0.3684 0.2842 -0.3052 0.0736 0.0736 -0.221 -0.5578 -0.3894 -0.4948 -0.4948 -0.579 -0.5578 -0.1578 -0.2 0.9662 -1 -1 1 -1 -1 -1 -0.8334 -1 -0.2916 -0.2916 0.2708 1 0.9792 0.5834 0.9166 0.4584 0.3958 0.625 0.8334 0.2084 0.25 0.1042 0.7292 0.875 0.5416 0.4376 0.6666 0.4792 0.6042 0.6042 0.7708 0.4376 0.3958 -0.1042 -0.0416 0.0624 0 -0.0208 -0.0624 -0.6874
15 -0.0652 0.5296 0.4658 0.6844 0.8362 1 0.7512 0.8058 0.4598 0.5022 0.0288 0.2534 0.7026 0.6084 0.0592 -0.0652 -0.0198 -0.1988 -0.39 -0.3596 -0.123 0.2564 0.308 0.2656 0.2474 -0.2382 -0.3506 -0.3292 -0.1532 -0.0166 0.0046 0.0592 -0.0982 0.4602 0.4018 0.632 0.8712 1 0.822 0.865 0.5982 0.5552 0.3036 0.2056 0.4478 0.2424 0.1166 0.0736 0.135 -0.2944 -0.3128 -0.3588 -0.1472 0.0522 0.2852 0.3742 0.0674 -0.1042 -0.2792 -0.3804 -0.3128 -0.2362 -0.1196 -0.0552 -0.116 0.4294 0.4514 0.6552 0.9184 1 0.7492 0.743 0.5736 0.4702 0.5518 0.3448 0.2634 -0.254 -0.3794 -0.0658 -0.116 -0.1504 -0.3198 -0.2916 -0.2352 -0.0032 0.5424 0.5142 0.0126 -0.1474 -0.2164 -0.2664 -0.1286 -0.1504 -0.1128 -0.1944 -0.0956 0.432 0.5556 0.7408 0.9538 1 0.716 0.6544 0.5556 0.6328 0.7932 0.3704 0.2562 -0.3456 -0.6388 -0.4414 -0.4538 -0.2592 -0.3118 -0.247 -0.1914 0.1142 0.5308 0.3858 -0.0648 -0.3364 -0.2686 -0.3456 -0.3334 0.1234 -0.0278 -0.1112 0.0178 0.6704 0.6802 1 0.803 0.9256 0.5768 0.6284 0.7576 0.7674 0.6188 0.4474 0.063 -0.189 -0.4216 -0.5316 -0.6188 -0.6382 -0.4572 -0.3022 0.0306 0.2214 0.4346 0.3894 -0.0566 -0.3442 -0.538 -0.5348 -0.3408 -0.0178 0.176 0.008 -0.2866 0.7632 0.845 0.8772 1 0.5936 0.5964 0.4064 0.541 0.465 0.1726 -0.0936 -0.0556 -0.1608 -0.2954 -0.4854 -0.4796 -0.6052 -0.6228 -0.459 -0.4094 0.0058 0.1638 0.1228 -0.1432 -0.2866 -0.4094 -0.3976 -0.2954 -0.0264 -0.0264 -0.3684 -0.8426 0.6128 1 0.8276 0.537 0.7156 0.3798 0.7822 0.8064 0.1134 -0.059 -0.1164 -0.401 -0.3676 -0.3494 -0.419 -0.4886 -0.5462 -0.4432 -0.3978 -0.422 -0.41 -0.4644 -0.3314 -0.2556 -0.3072 -0.5976 -0.525 -0.404 -0.2376 -0.2436 -0.3434 -0.087 0.4782 0.3478 0.6522 0.6956 1 0.8696 0.5652 0.4782 0.5652 0.3044 0.5218 0.6086 0.3914 -0.1304 -0.174 0.0434 0 -0.3478 -0.3914 0.174 0.3478 0.3478 0.4348 0.3478 -0.3044 -0.174 -0.174 0 0.1304 0.087 -0.2608 -0.1162 0.4884 0.3954 0.628 0.7674 1 0.7674 0.814 0.3024 0.3954 -0.1628 0.3488 0.7674 0.6744 0.1162 -0.3024 -0.1628 -0.3488 -0.2094 -0.2094 0.0232 0.3954 0.5348 0.0232 0.1628 -0.2558 -0.3954 -0.2558 -0.2094 0.1162 0.2094 0.3024 -0.1428 0.7142 0.738 1 1 0.6666 0.5952 0.238 0.7142 0.6428 0.4524 -0.0476 0.1428 -0.2858 -0.0714 -0.5 -0.5238 -0.5476 -0.738 -0.4286 -0.1904 0.2142 0.6666 0.5476 -0.0952 -0.1666 -0.4762 -0.4762 -0.3096 -0.0952 0.238 0.1666 -1 -1 -1 -1 -1 -1 -0.986 -0.9854 -0.9898 -0.989 -0.4094 0.6702 0.9266 0.95 0.8846 0.7892 0.69 0.519 0.4138 0.278 -0.0482 -0.5056 -0.8502 -0.9772 -0.9838 -0.9714 -1 -1 -1 -1 -1 -1 -1 -1 -1 -1 -1 -1 -1 -0.981 -0.978 -0.9832 -0.9574 -0.276 0.5914 0.8664 0.8976 0.7882 0.7258 0.607 0.3774 0.1398 -0.0176 -0.2966 -0.5956 -0.888 -0.9582 -0.9672 -0.96 -1 -1 -1 -1 -1 -1 -1 -1 -1 -1 -1 -1 -1 -0.9334 -0.8534 -0.9468 -0.5134 -0.64 -0.7112 -0.718 -0.718 -0.72 -0.72 -0.73 -0.81 -0.802 -0.896 -0.968 -0.962 -0.91 -0.76 -0.7368 -0.8868 -1 -1 -1 -1 -1 -1 -1 -1 -1 -1 -1 -1 -1 -0.4286 -0.8858 -0.6572 1 1 1 -0.8858 -0.8572 -0.9142 -0.8572 -1 -0.8286 -0.7428 -0.4858 -0.3428 -0.2858 -0.3142 -0.4 -0.9714 -0.8 -1 -1 -1 -1 -1 -1 -1 1 1 1 1 1 1 1 1 1 0.937 -0.7482 -0.7772 -0.7662 -0.773 -0.758 -0.7658 -0.7254 -0.6344 -0.471 -0.3462 -0.7066 0.1648 0.0384 0.3884 0.5788 0.6184 0.7518 1 0.32 0.72 0.92 1 1 0.96 1 0.92 0.72 0.72 0.8 0.76 0.76 0.6 0.64 0.56 0.6 0.6 0.6 0.48 0.56 0.52 0.52 0.24 0.36 0.56 0.36 0.36 0.48 0.56 0.52 0.08 0.215 0.4766 0.8504 0.8504 0.7758 0.6636 1 0.6636 0.4392 0.3084 0.4018 0.6822 0.3272 0.3458 0.271 0.2336 0.3272 -0.1028 -0.1402 -0.1402 0.028 0.3084 0.3458 0.215 -0.5514 -0.3644 -0.5328 -0.4018 -0.4766 -0.3832 -0.3832 -0.813 0.5762 0.7796 0.8474 1 0.6272 0.6102 0.983 0.7628 0.1694 0.1864 0.322 0.5084 0.339 0.1526 0.1016 0.1526 0.1694 0 -0.2542 -0.1526 -0.1016 0 0.1186 -0.0678 -0.322 -0.322 -0.305 -0.4238 -0.5424 -0.339 -0.4068 -0.7966 1 -1 -1 1 -1 -1 -1 -0.8334 -1 -0.421 -0.6578 0.3422 0.8948 0.7368 0.579 0.8684 0.4736 0.2368 0.0264 0.2632 0.1052 0.3948 0.2894 0.3948 0.6316 0.5526 0.6316 0.6316 0.1578 0.3158 1 0.8684 0.2894 -0.0264 0.2368 0.2894 -0.079 -0.0264 -0.3948 -0.1842 -0.2632
16 0.0878 0.961 1 0.5166 0.5126 0.037 -0.0604 -0.3178 -0.3216 -0.497 -0.345 -0.31 -0.2398 -0.267 -0.1618 -0.3294 -0.2944 -0.4114 -0.3412 -0.1462 0.041 0.3138 0.692 0.5478 0.7232 0.6608 0.848 0.8246 0.727 0.657 0.4658 0.4114 0.1212 0.841 0.822 0.6554 0.5872 0.2272 0.1402 -0.2348 -0.3334 -0.4054 -0.481 -0.1326 -0.2916 -0.1326 -0.2576 -0.1818 -0.3106 -0.3446 -0.428 -0.4394 -0.0568 0.2576 0.3446 0.7538 0.6136 0.8182 0.75 1 0.8258 0.8068 0.6742 0.644 0.1038 0.8092 0.7552 0.7262 0.5892 0.1078 -0.083 -0.3984 -0.5934 -0.4564 -0.6266 -0.502 -0.3402 -0.2532 -0.3858 -0.3402 -0.5478 -0.5352 -0.6804 -0.39 0.0374 0.0498 0.5518 0.7676 0.8922 0.7386 1 0.8258 0.863 0.6266 0.5352 0.444 0.1006 0.8028 0.7278 0.791 0.6134 0.1084 -0.1638 -0.4754 -0.6056 -0.507 -0.5108 -0.4636 -0.3768 -0.3846 -0.3806 -0.4162 -0.4162 -0.5384 -0.2228 -0.3688 -0.2662 0.3964 0.574 0.7712 0.9014 0.929 1 0.854 0.8658 0.6174 0.5898 0.3176 0.1168 0.8638 0.8016 0.7822 0.6536 0.1518 -0.0194 -0.4552 -0.6654 -0.5564 -0.6382 -0.5176 -0.5758 -0.4046 -0.3074 -0.2958 -0.3852 -0.2996 -0.214 -0.1478 0.0234 0.3112 0.8132 0.7898 0.9416 0.9378 1 0.821 0.6964 0.5058 0.4242 0.3036 -0.25 0.923 1 0.373 0.377 -0.1038 -0.2116 -0.4884 -0.6538 -0.7346 -0.8808 -0.7924 -0.6384 -0.4616 -0.3154 -0.3154 -0.4 -0.377 -0.3192 -0.1924 0.0924 0.177 0.7076 0.7346 0.7076 0.7538 0.7692 0.5616 0.35 0.2154 0.2154 0.227 -0.8318 0.6062 1 0.824 -0.0746 0.0784 -0.3078 -0.3652 -0.3154 -0.6062 -0.6674 -0.6674 -0.652 -0.6788 -0.3384 -0.476 -0.4952 -0.4646 -0.434 -0.1548 -0.0058 0.3766 0.5756 0.5296 0.3194 0.3422 0.3422 0.216 0.1052 0.0096 0.0326 -0.0172 0.4062 0.9688 1 0.5938 0.5624 0.0624 -0.0624 0.0624 0 0.0938 0.0938 0.0624 0.1876 0.2812 0.3124 0.2812 0 0.1876 0.2812 0.3124 0.4062 0.875 0.9376 0.7188 0.6876 0.75 0.6562 0.75 0.6876 0.5624 0.5312 0.4376 0.2758 0.9656 1 0.6206 0.6552 0.2758 0.2758 0.1724 0.0344 -0.138 -0.1034 0 0.1034 -0.0344 0 0.0344 -0.138 -0.2068 -0.0344 0.3448 0.5172 0.5862 0.8966 0.8966 0.8276 0.7932 0.8966 0.7932 0.6896 0.6206 0.6552 0.6206 0.0362 0.9278 0.9278 0.5662 0.5662 0.012 -0.012 -0.3976 -0.5662 -0.735 -0.8796 -0.759 -0.6144 -0.4698 -0.229 -0.2048 -0.1084 -0.2772 -0.1326 -0.253 0.0844 0.012 0.8072 0.735 0.8314 0.8796 0.976 1 0.5904 0.5662 0.4216 0.518 -1 -1 -1 -1 -1 -0.9846 -0.9862 -0.8616 -0.6358 -0.8696 -0.8696 0.6538 0.3508 0.2986 0.2806 0.1886 0.134 0.1178 0.046 0.0078 0.2268 -0.3092 -0.6448 -0.9528 -0.9764 -0.9706 -0.9756 -1 -1 -1 -1 -1 -1 -1 -1 -1 -1 -1 -0.9694 -0.968 -0.8102 -0.326 -0.555 -0.7196 0.6754 0.5606 0.5642 0.6098 0.393 0.3188 0.3216 0.2154 0.032 0.234 -0.239 -0.587 -0.8644 -0.8688 -0.8958 -0.95 -1 -1 -1 -1 -1 -1 -1 -1 -1 -1 -1 -0.966 -0.98 -0.87 -0.1834 0.1566 -0.0434 -0.8776 -0.8576 -0.8276 -0.855 -0.9026 -0.86 -0.8476 -0.855 -0.885 -0.8676 -0.8426 -0.7234 -0.0134 -0.0168 -0.2468 -0.6234 -1 -1 -1 -1 -1 -1 -1 -1 -1 -1 -1 -0.4572 -0.0572 1 1 1 1 1 -0.2286 -0.8286 -0.7428 -0.8286 -0.8286 -1 -0.7714 -0.5428 -0.6858 -0.7428 -0.0858 -0.1714 -0.6286 0 0.2 -1 -1 -1 -1 -1 -1 0.0216 0.0352 0.0348 0.0354 0.0466 0.066 0.0878 0.0842 0.0402 0.0344 1 1 1 0.9952 1 1 1 1 1 1 -0.7734 -0.0824 -0.7574 -0.1106 1 0.6876 0.557 1 0.126 0.4622 0.3614 0.311 0.1092 0.3278 0.4286 0.9328 1 0.9496 0.7142 0.4874 0.7564 0.5714 0.2858 0.5798 0.4202 0.5966 0.0504 0.168 0.3446 0.2942 0.2522 0.353 0.3194 0.2606 0.168 0.084 0.1176 0.2774 0.1428 -0.5882 -0.1326 0.0408 0.097 -0.0052 0.2092 0.1174 0.0918 0.1938 0.449 0.6276 1 0.9796 1 0.9694 0.8418 0.7346 0.7858 0.602 0.546 0.8622 0.8776 0.7704 0.6836 0.6378 0.5612 0.4592 0.2654 0.1582 0.1734 0.097 0.2142 -0.2704 -0.0316 0.2608 -0.0258 -0.106 -0.0028 -0.0602 0.0716 0.1634 -0.0028 0.381 0.9484 1 0.9714 0.9198 0.9598 0.7422 0.788 0.8968 0.3638 0.7478 0.9026 0.6046 0.2436 0.1634 0.232 0.318 0.0086 -0.066 -0.0544 0.1518 0.1002 -0.4786 -0.127 -1 -1 1 -1 -1 -0.8 -0.2334 -1 -0.4766 -0.208 -0.1544 0.1678 -0.0738 -0.1544 -0.0202 0.1276 0.0604 0.839 1 0.7316 0.6644 0.745 0.4766 0.396 0.463 -0.1544 0.5974 0.5436 0.3558 0.2752 0.1812 0.0336 -0.2752 -0.0872 -0.114 -0.396 -0.208 -0.141 -0.0738 -0.1812
16 0.1688 1 0.9822 0.7512 0.6666 -0.0312 -0.0978 -0.2444 -0.4088 -0.5112 -0.4356 -0.2756 -0.64 -0.6488 -0.6844 -0.6578 -0.4312 -0.3288 -0.0222 0.1378 0.3156 0.5734 0.6578 0.6578 0.4356 0.5112 0.5912 0.5956 0.5022 0.5288 0.3512 0.4266 0.1506 0.8922 0.8202 1 0.8426 0.1102 -0.1236 -0.2674 -0.555 -0.4382 -0.3662 -0.3034 -0.3528 -0.3214 -0.5102 -0.5596 -0.6808 -0.7752 -0.2898 -0.0606 0.3574 0.672 0.8922 0.7528 0.8338 0.8112 0.9596 0.8966 0.7168 0.3618 0.3888 0.4158 0.0954 0.781 0.6836 0.9188 0.712 -0.002 -0.355 -0.351 -0.6958 -0.6552 -0.4402 -0.4848 -0.3346 -0.432 -0.2658 -0.4362 -0.3794 -0.5334 -0.428 -0.286 -0.144 0.428 0.5618 0.8296 0.785 0.854 0.7768 1 0.8094 0.639 0.359 0.497 0.0952 0.7928 0.6872 1 0.7716 0.0486 -0.3616 -0.2812 -0.8224 -0.8478 -0.6026 -0.666 -0.315 -0.4208 -0.4122 -0.4884 -0.332 -0.2474 -0.1544 0.0232 0.1502 0.7378 0.7252 0.835 0.6998 0.7674 0.6576 0.8182 0.4292 0.4926 0.5814 0.611 0.118 0.8386 0.7722 1 0.793 0.0724 -0.2422 -0.3788 -0.7682 -0.8386 -0.6398 -0.6438 -0.3954 -0.4286 -0.3416 -0.4078 -0.3084 -0.2256 -0.118 0.2008 0.3168 0.7018 0.9586 0.9172 0.826 0.7226 0.764 0.586 0.4616 0.3954 0.2796 0.4368 0.01 0.984 1 0.6272 0.6754 0.014 0.038 -0.5592 -0.6594 -0.6874 -0.7716 -0.6192 -0.5952 -0.3186 -0.1904 -0.2586 -0.2826 -0.2464 0.0902 0.2464 0.483 0.6714 0.9398 0.9238 0.6714 0.8838 0.9158 0.7516 0.5512 0.3346 0.459 0.455 -0.7456 0.7694 1 0.6342 -0.002 -0.0616 -0.3916 -0.2326 -0.503 -0.5468 -0.5428 -0.7574 -0.5666 -0.6858 -0.7216 -0.5984 -0.6222 -0.5468 -0.324 0.2166 0.2008 0.3718 0.5428 0.511 0.6222 0.6144 0.5506 0.3916 0.157 0.157 0.0696 0.2048 0.4222 1 1 0.6888 0.4666 -0.0222 -0.1556 -0.0222 -0.5112 -0.8222 -0.2888 -0.0222 -0.2444 -0.3334 -0.0666 0.0222 0.1556 0.0666 0.0666 0.4666 0.5556 0.5556 0.5112 0.5112 0.7778 0.6444 0.5112 0.2888 0.5556 0.3778 0.5112 0.6 0.077 0.9488 1 0.4358 0.4872 -0.0256 0.0256 -0.282 -0.7436 -0.6924 -0.4872 -0.5384 -0.9488 -0.7436 -0.6924 -0.7436 -0.3334 -0.2308 -0.1794 0.1282 0.077 0.5898 0.6924 0.5384 0.282 0.6924 0.6924 0.3334 0.3846 0.2308 0.2308 0.4872 0.1352 0.8378 0.6756 1 0.7838 -0.027 -0.4324 -0.2702 -0.5946 -0.6216 -0.4054 -0.4864 -0.2702 -0.4054 -0.1622 -0.4054 -0.2702 -0.4594 -0.2972 -0.1622 0 0.6486 0.7028 0.5946 0.5406 0.8918 0.6216 0.973 0.7028 0.7028 0.7028 0.8108 -1 -1 -1 -1 -0.9696 -0.9696 -0.71 -0.7974 -0.8544 -0.8834 -0.8592 0.568 0.7962 0.864 0.9442 0.9854 0.9418 0.8848 0.7816 0.6056 0.6056 0.2864 -0.7512 -0.9576 -0.9588 -0.9696 -1 -1 -1 -1 -1 -1 -1 -1 -1 -1 -1 -0.9586 -0.9542 -0.3284 -0.4746 -0.63 -0.7942 -0.8012 0.2852 0.6846 0.8902 0.9758 0.9118 0.8384 0.7658 0.694 0.4616 0.4106 0.109 -0.726 -0.8738 -0.904 -0.9404 -1 -1 -1 -1 -1 -1 -1 -1 -1 -1 -1 -0.9534 -0.9068 -0.3968 0.15 0.2366 -0.0834 -0.2168 -0.88 -0.89 -0.8326 -0.8326 -0.8526 -0.825 -0.805 -0.86 -0.925 -0.96 -0.9378 -0.54 -0.2534 -0.36 -0.7934 -1 -1 -1 -1 -1 -1 -1 -1 -1 -1 -1 -0.9428 1 1 0.9714 0.3714 0.4 -0.0286 1 -0.0858 -0.7714 -0.9714 -0.8858 -0.9714 -1 -0.9714 -0.7714 -0.7142 -0.0572 0.0858 -0.5714 -0.7428 -0.1142 -1 -1 -1 -1 -1 -1 -1 -0.1246 -0.1012 -0.0654 -0.0512 -0.037 -0.016 -0.015 -0.0196 -0.0244 -0.0018 0.8296 0.7716 0.7764 0.765 0.7808 0.8118 0.885 0.9642 1 1 -0.7466 -0.0706 -0.8392 -0.4468 0.4338 0.5454 0.6594 1 -0.1112 0.2408 0.2638 0.2732 0.1064 0.2038 0.162 0.6436 0.7732 1 0.8612 0.7638 0.8888 0.8796 0.6806 0.5788 0.7686 0.588 0.6436 0.4908 0.6296 0.6898 0.6158 0.5232 0.4768 0.4398 0.537 0.3796 0.338 0.2824 0.2686 0.0092 -0.091 0.0606 0.0866 0.0086 -0.039 -0.0432 -0.0476 0.0086 0.065 0.3896 0.9826 0.974 0.7402 1 0.7142 0.6364 0.9826 0.8874 0.4718 0.7532 0.9308 0.8918 0.407 0.4156 0.2468 0.2424 0.4026 0.4026 0.1558 0.0952 0.065 -0.1342 -0.017 0.1064 -0.017 -0.0426 -0.0852 -0.051 -0.1234 -0.2042 -0.0808 0.1618 0.851 1 0.7574 0.9064 0.8468 0.583 0.766 0.6808 0.4468 0.332 0.4468 0.3702 0.2128 0.149 -0.0212 -0.1276 -0.1148 -0.1022 -0.0936 0.1702 0.1958 -0.251 0.6664 -1 -1 1 -1 -1 -1 0.0334 -1 -0.6078 -0.4902 -0.451 -0.2156 -0.255 -0.196 -0.3334 -0.0392 -0.1372 0.7058 1 0.7648 0.6862 0.7648 0.4314 0.4118 0.2352 -0.0588 0.4118 0.098 0.2942 0.4314 0.1372 0.1764 -0.255 -0.2942 -0.451 -0.196 -0.0392 -0.3138 -0.1764 -0.8236
17 0.0852 0.963 1 0.6296 0.6408 -0.0296 0.0222 -0.363 -0.326 -0.474 -0.326 -0.326 -0.2074 -0.3704 -0.4556 -0.4814 -0.4888 -0.0518 0.137 0.563 0.8962 0.774 0.763 0.6074 0.7592 0.6852 0.4592 0.3592 0.3334 0.3186 0.3926 0.4482 0.1134 0.7996 0.7866 0.8292 0.78 0.087 0.0148 -0.2216 -0.294 -0.1462 -0.2282 0.0148 -0.0706 -0.064 -0.1462 -0.261 -0.3596 -0.0542 0.4844 0.908 0.7964 0.849 0.7372 1 0.8752 0.4516 0.3234 0.11 0.018 0.2184 0.202 0.5008 0.1004 0.748 0.7288 1 0.933 0.094 -0.0112 -0.1706 -0.2728 -0.1196 -0.2248 0.1196 0.008 0.311 0.161 0.26 0.1068 0.1642 0.228 0.4578 0.6396 0.8342 0.6556 0.6172 0.4226 0.2504 0.0558 -0.0782 -0.3206 -0.2536 0.1866 0.3556 -0.0394 0.6094 0.5938 1 0.9496 -0.0898 -0.1118 -0.096 -0.178 -0.0866 0.011 0.3228 0.263 0.4016 0.3228 0.3134 0.178 -0.1906 -0.326 -0.1276 0.0582 0.4016 0.2882 0.1496 0.0174 -0.0708 -0.1968 -0.2378 -0.3732 -0.3826 -0.1874 0.052 -0.0366 0.6778 0.681 1 0.9776 -0.0048 -0.2792 -0.043 -0.0334 0.209 0.1706 0.2312 0.2248 -0.1132 -0.0782 -0.378 -0.3684 -0.5948 -0.5152 -0.429 -0.2886 -0.0176 -0.0366 -0.3014 -0.3078 -0.362 -0.3972 -0.5024 -0.5024 -0.5918 -0.3238 -0.1962 -0.6062 0.8558 1 0.5166 0.6648 0.4192 0.0526 0.0254 0.1774 -0.0176 -0.3022 -0.4736 -0.5166 -0.5594 -0.6608 -0.6608 -0.7504 -0.7504 -0.7192 -0.6492 -0.5868 -0.306 -0.2632 -0.5166 -0.6492 -0.575 -0.7038 -0.657 -0.4502 -0.349 -0.3684 -0.6726 -0.968 0.6674 1 0.7676 0.3466 0.483 0.1262 0.7596 0.6714 -0.1904 -0.1904 -0.3588 -0.2946 -0.3186 -0.5512 -0.507 -0.6272 -0.6874 -0.6272 -0.483 -0.4348 -0.523 -0.5552 -0.6554 -0.7234 -0.6594 -0.7154 -0.6914 -0.511 -0.527 -0.519 -0.5632 0.1914 0.9574 1 0.6596 0.4042 -0.3192 -0.3618 -0.3192 -0.149 -0.532 -0.4468 -0.5744 -0.1064 -0.0638 -0.4468 -0.2766 -0.234 -0.1064 0.0638 0.2766 0.7446 0.8724 0.7022 0.3192 0.5744 0.4894 0.532 0.3618 0.4468 0.3618 0.149 0.3192 0.2452 0.9622 1 0.6982 0.6982 0.2452 0.3208 0.0566 0.0944 -0.283 -0.0944 -0.132 -0.0188 -0.0566 -0.2452 -0.0566 0.2076 0.132 0.4716 0.5472 0.9622 0.8868 0.7358 0.6604 0.6604 0.8114 0.6226 0.6982 0.585 0.6982 0.6604 0.7736 -0.087 0.6304 0.6304 1 0.9782 0.0434 -0.1522 -0.0652 -0.1304 0.2608 0.2392 0.0652 0.087 -0.1522 -0.1086 -0.5218 -0.5434 -0.587 -0.5218 -0.3478 -0.326 -0.174 -0.1304 -0.4566 -0.3914 -0.4566 -0.4348 -0.6086 -0.5 -0.7826 -0.3696 -0.2826 -1 -1 -0.9828 -0.9874 -0.7544 -0.691 -0.9178 -0.8818 -0.9006 -0.9288 -0.8404 0.489 0.399 0.4672 0.5594 0.7198 0.9264 0.978 0.6408 0.025 -0.0266 -0.4522 -0.788 -0.9648 -0.9632 -0.9586 -0.9514 -1 -1 -1 -1 -1 -1 -1 -1 -0.9564 -0.9754 0.1244 0.0244 -0.3528 -0.3862 -0.5924 -0.7796 -0.826 0.3156 0.3028 0.4534 0.5682 0.5842 0.8094 0.9678 0.532 -0.126 -0.1536 -0.4804 -0.753 -0.9174 -0.8908 -0.88 -0.8892 -1 -1 -1 -1 -1 -1 -1 -1 -0.7868 -0.98 -0.5734 0.59 0.7966 0.69 0.5432 0.2432 -0.39 -0.8476 -0.82 -0.82 -0.84 -0.7926 -0.79 -0.79 -0.89 -0.9824 -0.9624 -0.9356 -0.8668 -0.6734 -0.5934 -0.5134 -0.5734 -1 -1 -1 -1 -1 -1 -1 -1 -0.1142 1 1 1 0.4 -0.5428 1 1 1 1 -0.8 -0.8286 -0.7428 -0.7142 -0.6572 -0.6 -0.4 -0.5142 -0.8572 -0.8 -0.2858 -0.3428 -0.6286 -0.8286 -0.4286 -1 -1 -1 -1 -1 -1 0.0356 0.0372 0.0472 0.0274 0.0292 0.0362 0.0532 0.0756 0.1022 0.2524 0.7752 0.768 0.7804 0.744 0.704 0.6978 0.6762 0.5942 0.2276 -0.1834 -0.8134 -0.047 -0.8416 -0.2254 0.4678 0.3776 0.2862 -0.5584 -0.18 0.2154 0.1592 0.1032 0.0088 0.0738 0.2006 0.1946 0.2478 0.351 0.4042 0.5428 0.7168 0.882 1 0.9764 0.9794 0.8672 0.941 0.938 0.8584 0.8496 0.8702 0.6136 0.6638 0.6402 0.5664 0.469 0.2154 0.1858 -0.053 -0.3274 -0.276 -0.2318 -0.237 -0.1848 -0.2188 -0.1848 -0.198 -0.1484 -0.1536 -0.0104 0.2864 0.3646 0.3046 0.7318 0.8802 0.8126 0.7838 0.763 0.737 0.8958 1 0.9714 0.776 0.638 0.6172 0.6068 0.625 0.5364 0.1016 0.2006 0.052 -0.177 -0.0176 0.3816 0.2262 -0.166 -0.1696 -0.0494 0.1626 0.0706 0.0176 0.4346 0.993 1 0.8728 0.9646 0.8904 0.8374 0.8234 0.8056 0.636 0.9116 0.954 0.8092 0.5054 0.2686 0.212 0.1626 0.325 0.212 0.0318 0.007 -0.113 -0.417 1 -1 -1 1 -1 -1 -1 0.3666 -1 -0.4108 -0.0852 0.3334 0.3024 0.4108 1 1 0.721 0.3334 0.4884 0.6124 -0.0232 0.1782 0.3488 0.6124 0.6744 0.0388 0.0388 0.4264 0.1938 0.2248 0.2714 0.1938 0.1318 0.4574 0.3488 0.1162 -0.1318 -0.1782 -0.1008 -0.1782 -0.6434
17 0.179 0.965 0.965 0.895 0.8678 0.323 0.3036 -0.4164 -0.4396 -0.249 -0.2802 -0.109 -0.1322 -0.074 -0.0818 -0.1712 -0.2062 0.0506 0.2646 0.825 0.856 0.7938 0.8016 0.9766 1 0.8678 0.8054 0.2918 0.1868 0.4086 0.5604 0.7626 0.1182 0.8032 0.7678 1 0.8818 0.13 -0.0118 -0.5826 -0.441 -0.244 -0.3976 -0.2126 -0.2008 -0.0708 -0.3032 -0.193 -0.3228 -0.189 0.5866 0.6536 0.874 0.8976 0.9646 0.9686 0.8308 0.807 0.2086 -0.0276 0.3622 0.2834 0.6732 0.6024 0.0036 0.6214 0.5956 1 0.8714 -0.0404 -0.2464 -0.4448 -0.342 -0.2058 -0.3786 -0.3052 -0.0992 -0.0514 -0.1434 -0.136 -0.1508 0.2426 0.6986 0.5956 0.7868 0.6618 0.8676 0.6912 0.4448 0.2206 -0.1066 -0.033 0.103 0.272 0.3824 0.5074 -0.118 0.4496 0.6548 1 0.877 -0.0974 -0.2786 -0.1316 -0.33 -0.2102 -0.241 -0.1624 -0.0804 -0.0462 -0.029 -0.0462 0.0018 -0.1042 0.2924 0.1966 0.453 0.412 0.6068 0.4222 0.029 -0.1864 -0.5898 -0.2718 -0.159 0.094 0.159 0.1932 -0.1134 0.47 0.62 1 0.9 0.1366 -0.04 -0.0166 -0.1966 -0.0834 -0.0134 0.1234 0.26 0.3366 0.09 0.1266 -0.3166 -0.3866 -0.1166 -0.0434 0.2966 0.3066 0.16 0.1466 -0.1866 -0.21 -0.6634 -0.62 -0.42 -0.0934 0.1266 0 -0.1714 0.7642 0.8072 0.9608 1 0.2286 -0.1464 -0.1642 -0.0322 0.1 0.2178 0.275 0.2178 -0.1 -0.2286 -0.4322 -0.4786 -0.5928 -0.6072 -0.2322 -0.1536 0.2786 0.3286 -0.075 -0.1928 -0.25 -0.3786 -0.5 -0.3392 -0.2928 -0.2392 -0.2428 -0.8462 0.7554 1 0.708 0.2544 0.2702 0.2702 0.5226 0.3728 0.4596 0.3136 -0.2624 -0.2228 -0.3334 -0.4082 -0.4122 -0.645 -0.645 -0.6134 -0.503 -0.4872 -0.3964 -0.2978 -0.4754 -0.5306 -0.4754 -0.6094 -0.57 -0.5108 -0.144 -0.1558 -0.4044 0.3794 0.9656 1 0.8276 0.8276 0.4482 0.5172 0.1034 0.138 0.0344 0.069 0.1724 0.2414 0.1034 0.069 -0.0344 0.1724 0.3104 0.5172 0.8276 0.9656 0.8966 0.8966 0.7932 0.7932 0.931 0.931 0.5862 0.7586 0.6896 0.7932 0.7586 0.0256 0.8974 0.8974 0.7948 0.7436 0.1794 0.1794 -0.7948 -0.6924 -0.5384 -0.5384 -0.1282 -0.1282 -0.1794 -0.282 -0.3846 -0.6924 0.0256 0.0256 0.7436 0.8974 0.641 0.7436 0.9488 1 0.3846 0.2308 -0.5384 -0.077 0.641 0.7436 0.5384 0 0.5892 0.5892 1 0.9464 0.0178 -0.0178 0.0178 -0.0358 0.125 0.2858 0.625 0.5358 0.0892 0.0536 -0.125 -0.1786 -0.3214 -0.3392 0.0892 0.1964 0.5714 0.5 0 0.0358 -0.0892 -0.1072 -0.7142 -0.1608 -0.0536 0.0178 0.1072 -1 -0.9916 -0.994 -0.9524 -0.8534 -0.8876 -0.923 -0.9436 -0.9458 -0.9574 -0.43 -0.0824 -0.0564 0.0388 0.238 0.5678 0.922 0.9734 0.792 0.1976 -0.285 -0.575 -0.8588 -0.98 -0.9868 -0.9846 -1 -1 -1 -1 -1 -1 -1 -1 -0.9816 -0.9836 -0.8382 -0.3904 -0.51 -0.5556 -0.6996 -0.7786 -0.903 -0.5002 -0.1158 0.0112 0.1016 0.272 0.6482 0.9344 0.9546 0.8622 0.2462 -0.339 -0.6126 -0.864 -0.9438 -0.9528 -0.9606 -1 -1 -1 -1 -1 -1 -1 -1 -0.9668 -0.9868 -0.8068 0.36 0.77 0.7966 0.7632 0.35 -0.05 -0.7334 -0.8658 -0.8716 -0.7076 -0.7076 -0.7476 -0.8176 -0.8976 -0.89 -0.905 -0.9776 -0.94 -0.8834 -0.7668 -0.7434 -0.7834 -1 -1 -1 -1 -1 -1 -1 -1 -0.6858 0.2572 1 1 -0.1142 -0.6572 0.7428 1 1 1 1 -0.6 -0.6 -0.7142 -0.8858 -0.7714 -0.7428 -0.4 0.1714 0.1142 -0.4 -0.3428 -0.6286 -0.8858 -0.8572 -1 -1 -1 -1 -1 -1 -1 0.2162 0.2006 0.1926 0.1852 0.161 0.1416 0.1094 0.0812 0.0916 0.2518 0.7674 0.7494 0.7284 0.7288 0.6776 0.7118 0.7224 0.6588 0.4556 -0.0332 -0.7734 -0.1058 -0.3806 -0.1476 -0.1206 -0.0648 0.0052 -0.4166 -0.1888 -0.0094 0.0254 0.0148 -0.0334 0.0308 0.1138 0.1138 0.1058 0.1112 0.1968 0.4646 0.7108 0.8608 0.9786 0.9384 0.8688 0.8554 0.9544 1 0.9866 0.8714 0.7484 0.5636 0.5262 0.5368 0.4726 0.3788 0.2396 0.0496 -0.063 -0.3038 -0.353 -0.1808 -0.1168 -0.1686 -0.1784 -0.1784 -0.075 -0.0996 -0.1808 0.0308 0.4146 0.3506 0.3506 0.6778 0.754 0.6506 0.7146 0.5916 0.8254 0.9902 1 0.818 0.6458 0.6458 0.5966 0.5768 0.4022 0.2324 0.1464 0.0726 -0.08 -0.2792 0.318 0.6558 0.3442 0.1476 0.023 -0.1082 0.1214 0.2 0.1902 0.6066 0.964 0.846 0.9214 1 0.9672 0.7442 0.8722 0.823 0.6688 0.9016 0.905 0.5606 0.4098 -0.082 -0.023 -0.059 -0.0196 -0.1868 -0.2032 -0.2394 -0.3704 -0.5574 0.2956 -1 1 -1 -0.6 -1 -1 0.5 -1 -0.1268 0.1408 0.1268 0.7042 1 0.4366 0.2958 0.3944 0.2254 0.2536 0.4366 0.1268 0.2254 0.1126 0.1972 0.4084 0.4226 0.3802 0.4788 0.2676 0.169 0.1268 -0.0282 0.169 0.0986 0.0986 0.1268 -0.0282 -0.0422 0.0564 0.0564 -0.155
18 -0.1994 0.3122 0.2408 0.447 0.5544 0.6726 0.9532 1 0.6038 0.5654 0.4498 0.359 0.3012 0.0014 -0.084 -0.2628 -0.2518 -0.172 -0.1746 -0.0894 -0.0372 0.1802 0.183 -0.0096 -0.1856 -0.2628 -0.238 -0.0178 -0.0096 -0.1444 -0.4774 -0.6148 -0.2064 0.2664 0.232 0.404 0.5186 0.5616 1 0.9512 0.533 0.381 0.0402 0.0258 -0.1662 -0.341 -0.3124 -0.1662 -0.3008 -0.2006 -0.2264 -0.1978 -0.275 0.086 0.0716 -0.1948 -0.2608 -0.2292 -0.2292 0.0144 -0.0144 -0.4756 -0.5846 -0.6934 -0.1988 0.2952 0.25 0.4246 0.5964 0.6536 1 0.9488 0.6386 0.485 0.3374 0.1174 -0.1054 -0.232 -0.3222 -0.25 -0.4156 -0.3254 -0.1838 -0.0482 0.0844 0.2168 0.0692 -0.1716 -0.4728 -0.3796 -0.2138 0.0904 0.0722 -0.3704 -0.5572 -0.7832 -0.2192 0.274 0.2602 0.441 0.6466 0.715 1 0.9644 0.4028 0.3096 0.4958 0.441 0.5206 0.0958 -0.1232 -0.485 -0.463 -0.3068 0.0384 0.1206 0.1452 0.1452 -0.2328 -0.285 -0.263 -0.3726 -0.2548 -0.3808 -0.4 -0.652 -0.6302 -0.852 -0.1322 0.3912 0.4366 0.6302 0.8918 0.9716 1 0.9858 0.4736 0.3656 0.3712 0.818 0.9516 0.5874 0.4254 0.0298 0.0698 0.1238 0.0668 -0.1978 -0.2404 -0.3086 -0.357 -0.357 -0.4082 -0.414 -0.2888 -0.4196 -0.613 -0.8294 -0.946 -0.8236 -0.147 0.6376 0.6234 0.8688 0.8232 1 0.943 0.535 0.261 0.0814 0.0014 0.3922 0.6176 0.7546 0.826 0.7718 0.612 0.4436 0.1584 -0.1326 -0.2582 -0.4694 -0.6176 -0.515 -0.5492 -0.3952 -0.4436 -0.5406 -0.7832 -0.7888 -0.7146 -0.632 -0.6856 0.7424 0.9666 0.6488 0.816 0.709 0.4648 0.5452 0.1538 -0.0334 -0.0168 0.0802 0.3378 0.5352 0.8964 1 0.7692 0.6086 0.2108 -0.127 -0.2474 -0.4448 -0.5652 -0.592 -0.6722 -0.5986 -0.6422 -0.5886 -0.6856 -0.7158 -0.5652 -0.612 -0.149 0.4042 0.4042 0.4894 0.4894 0.8724 0.7872 1 0.8724 0.7446 0.7446 0.6596 0.4468 -0.0638 -0.0638 -0.149 -0.149 -0.234 -0.0212 0.1064 0.1914 0.149 -0.0212 0.0638 -0.1914 -0.2766 -0.149 0.1914 0.234 0.0638 -0.3192 -0.4042 -0.3192 0.1914 0.234 0.3618 0.4894 0.617 0.9148 1 0.6596 0.4042 0.4894 0.4468 0.2766 0.1914 -0.1914 -0.3618 -0.1914 -0.234 -0.1914 -0.532 0.0212 0.4042 0.3618 0.1064 -0.1064 -0.149 -0.234 -0.1064 -0.4894 -0.532 -0.7446 -0.7872 -0.0192 0.5192 0.5192 0.75 0.8076 1 0.827 0.673 0.5192 0.327 0.25 0.5384 0.8654 0.9616 0.7116 0.6924 0.5384 0.5192 0.0962 0.1924 -0.0576 -0.4038 -0.423 -0.3462 -0.2116 -0.2308 -0.2884 -0.3846 -0.6154 -0.6154 -0.7116 -0.5192 -1 -1 -1 -1 -1 -1 -1 -0.9784 -0.9824 -0.962 -0.0428 0.9214 0.8916 0.8156 0.783 0.8346 0.863 0.8862 0.9472 0.8196 0.6516 0.1838 -0.882 -0.9606 -0.958 -0.9716 -1 -1 -1 -1 -1 -1 -1 -1 -1 -1 -1 -1 -1 -1 -0.9808 -0.9762 -0.9752 0.1748 0.8964 0.7388 0.5878 0.4984 0.4732 0.4656 0.442 0.3208 0.1136 -0.0374 -0.3864 -0.8848 -0.9132 -0.9368 -0.9686 -1 -1 -1 -1 -1 -1 -1 -1 -1 -1 -1 -1 -1 -1 -0.9794 -0.92 -0.78 -0.68 -0.72 -0.732 -0.734 -0.724 -0.72 -0.734 -0.73 -0.724 -0.716 -0.738 -0.728 -0.5168 -0.4 -0.5034 -0.8468 -1 -1 -1 -1 -1 -1 -1 -1 -1 -1 -1 -1 -1 -1 -0.2858 -0.8 1 1 0.7714 -0.8572 -0.9714 -0.9428 -0.7714 -0.7714 -0.9142 -0.7428 -0.6572 -0.6572 0.5142 0.3142 -0.9428 -0.4858 -0.5428 -1 -1 -1 -1 -1 -1 -1 1 1 1 1 1 1 1 1 1 1 -0.5278 -0.5404 -0.5542 -0.5918 -0.509 -0.4926 -0.4164 -0.378 -0.3988 -0.9476 -0.7066 0.1648 0.058 0.5732 1 0.8854 0.8384 1 -0.0218 0.3044 0.7392 1 1 0.9782 0.913 0.6086 0.413 0.5 0.7392 0.7826 0.6086 0.5434 0.587 0.4566 0.1304 0.0434 -0.0218 0.0434 0 0 0.087 0.0434 -0.0434 -0.0218 -0.0434 -0.1522 -0.326 -0.1522 -0.2392 -0.6086 0.0322 0.1398 0.5914 1 0.8064 0.871 0.828 0.3764 0.0108 0.1612 0.5698 0.871 0.3334 0.2044 0.4408 0.3118 -0.0538 -0.2044 -0.1182 0.0322 0.0322 0.0968 -0.2258 -0.0108 -0.0322 -0.1828 0.0322 -0.0538 0.1182 0.1828 0.0108 -0.3978 0.5058 0.6552 0.7702 1 0.9196 0.816 0.6782 0.161 0.1724 0.2758 0.6666 0.7472 0.3104 0.1724 0.3448 0.2874 -0.161 -0.2988 -0.2758 -0.0344 -0.046 0.0574 0.0344 0.0114 -0.023 0.0114 0.0344 -0.023 0 -0.023 -0.0574 -0.2298 1 -1 -1 1 -1 -1 -1 -0.7666 -1 -0.2966 -0.0896 -0.0344 0.5034 0.3104 0.1448 0.4206 0.7104 1 0.5586 0.4896 -0.0482 0.0068 -0.0344 0.0068 0.131 -0.0068 -0.1034 -0.0482 -0.2552 0.0482 -0.062 -0.0896 -0.1034 -0.0206 -0.1724 -0.1862 -0.2414 -0.1586 -0.2828 -0.2828 -0.3104
18 -0.1652 0.4112 0.3764 0.4708 0.5578 0.759 0.8782 1 0.7888 0.605 0.5802 0.518 0.1826 -0.0136 -0.0956 -0.1354 -0.3864 -0.3392 -0.205 -0.1652 0.0882 0.1602 0.1056 -0.2596 -0.364 -0.3416 -0.2994 -0.036 -0.0708 -0.2596 -0.5204 -0.5752 -0.2192 0.2732 0.1888 0.3412 0.5592 0.6694 0.9578 1 0.606 0.5638 0.4044 0.3012 -0.048 -0.1982 -0.0974 -0.4186 -0.3928 -0.374 -0.381 -0.2802 -0.1278 0.0622 -0.1066 -0.3482 -0.4584 -0.3506 -0.2662 -0.2192 -0.116 -0.1348 -0.517 -0.7304 -0.2378 0.2428 0.2104 0.3748 0.574 0.6414 1 0.975 0.6438 0.5342 0.6288 0.4172 -0.2278 -0.2852 -0.2826 -0.3674 -0.447 -0.3326 -0.2004 -0.056 0.056 0.1034 -0.4122 -0.5044 -0.6314 -0.6588 -0.579 -0.1682 -0.0734 -0.4372 -0.5144 -0.8954 -0.2472 0.2396 0.2422 0.4078 0.616 0.6838 1 0.9674 0.4982 0.3702 0.5382 0.32 0.2898 -0.1442 -0.1518 -0.3426 -0.3878 -0.32 0.1442 0.2496 -0.054 -0.0112 -0.4102 -0.4454 -0.5684 -0.5558 -0.4002 -0.463 -0.5784 -0.5558 -0.5834 -0.8846 -0.1748 0.3508 0.3404 0.5348 0.7844 0.8712 1 0.9816 0.4296 0.3456 0.3746 0.5506 0.6898 0.3298 0.1484 -0.1668 0.025 0.0932 -0.0854 -0.1512 -0.3746 -0.2904 -0.6216 -0.5638 -0.7056 -0.6846 -0.5952 -0.6032 -0.7056 -0.8686 -0.8764 -0.8792 -0.1672 0.4814 0.4524 0.7508 0.7598 1 0.899 0.578 0.2502 0.1358 0.1896 0.4208 0.6948 0.8338 0.8564 0.7328 0.6768 0.5354 0.147 -0.0774 -0.2054 -0.349 -0.5264 -0.4612 -0.5354 -0.4748 -0.4838 -0.4838 -0.542 -0.6924 -0.4344 -0.266 -0.6494 0.6766 0.837 0.5516 0.924 0.7364 0.606 0.5978 0.0598 -0.125 0.1658 0.2282 0.5164 0.7962 0.9972 1 0.837 0.587 0.1712 -0.163 -0.182 -0.3152 -0.5028 -0.5816 -0.5978 -0.4892 -0.4918 -0.5842 -0.6278 -0.5652 -0.3778 -0.481 0.2 0.95 1 0.75 0.85 0.8 0.8 0.95 1 0.75 0.9 0.45 0.5 0.55 0 -0.25 -0.2 -0.25 0.25 0.3 0.55 0.25 0.45 0.25 0.1 0 -0.15 0.05 -0.1 0 -0.4 -0.25 -0.1112 0.4444 0.3704 0.5556 0.4814 0.8518 0.926 1 0.8518 0.7408 0.6296 0.7408 0.5556 0.1852 0 0.037 -0.1112 -0.1112 -0.1852 0 0 0.1482 0.1112 0.1112 -0.1112 -0.2222 0.1852 0.1482 0.037 -0.074 -0.074 -0.2962 -0.2392 0.3478 0.3696 0.6086 0.8044 1 0.7392 0.674 0.4348 0.3914 0.326 0.4348 0.8478 0.8478 0.7392 0.6956 0.6304 0.5434 -0.2174 -0.326 -0.3914 -0.4566 -0.826 -0.587 -0.4348 -0.5 -0.3914 -0.587 -0.587 -0.8044 -0.6956 -0.5218 -1 -1 -1 -1 -1 -1 -1 -1 -0.982 -0.978 -0.7404 0.6536 0.97 0.9122 0.7444 0.6166 0.5716 0.6496 0.8312 0.8892 0.4958 0.0504 -0.7444 -0.956 -0.963 -0.972 -0.97 -1 -1 -1 -1 -1 -1 -1 -1 -1 -1 -1 -1 -1 -1 -0.9438 -0.9836 -0.497 0.5268 0.9828 0.7626 0.488 0.3676 0.3662 0.371 0.2804 0.3354 -0.0186 -0.4044 -0.8396 -0.8868 -0.919 -0.9514 -0.9656 -1 -1 -1 -1 -1 -1 -1 -1 -1 -1 -1 -1 -1 -1 -0.81 -0.9268 -0.8068 -0.72 -0.7092 -0.6982 -0.642 -0.6546 -0.7146 -0.722 -0.7182 -0.642 -0.6638 -0.8 -0.5368 -0.2968 -0.2534 -0.3934 -0.7 -1 -1 -1 -1 -1 -1 -1 -1 -1 -1 -1 -1 -1 -1 1 1 1 1 -0.8572 -1 -0.9714 -0.8858 -0.8286 -0.8572 -0.8286 -0.5428 -0.6572 -0.0286 -0.2 -0.4572 -0.6572 -0.5714 -0.4858 -1 -1 -1 -1 -1 -1 1 1 1 1 1 1 1 1 1 1 -0.6676 -0.6478 -0.6742 -0.6628 -0.6094 -0.6214 -0.5948 -0.6268 -0.6424 -1 -0.7066 0.3058 -0.238 -0.2286 0.528 0.6172 0.9176 0.825 0.0638 0.4042 0.7872 0.9148 1 1 0.9574 0.8724 0.7446 0.8298 0.8724 0.8298 0.8298 0.7872 0.5744 0.5744 0.4042 0.4042 0.1064 0.234 0.3192 0.1914 0.1914 0.2766 -0.1914 0.149 0.1914 0.1914 0.149 0.149 0.0638 -0.0638 0.0962 0.274 0.6296 0.9704 0.8962 1 0.926 0.6444 0.5852 0.6148 0.8666 0.8074 0.6296 0.6444 0.7186 0.3778 0.2592 0.1112 0.2888 0.2296 -0.0518 0.037 0.2592 0.0518 -0.037 -0.1852 -0.1408 -0.0666 -0.3778 -0.0814 -0.363 -0.4814 0.2872 0.3862 0.4852 1 0.9406 0.7624 0.7426 0.3466 0.3466 0.307 0.7822 0.7228 0.3268 0.4258 0.4654 0.0298 -0.109 -0.1288 -0.2278 -0.1288 -0.1486 -0.208 0.3664 0.307 -0.1882 -0.1882 -0.1684 -0.406 -0.4852 -0.4456 -0.5248 -0.6436 0.7808 -1 -1 1 -1 -1 -0.8 -0.8334 -1 -0.2392 -0.0674 0.0798 0.4478 0.2638 0.276 0.595 1 0.8528 0.3252 0.3866 0.1534 0.1534 -0.0184 -0.0306 0.497 0.3988 0.2884 0.3128 0.1902 -0.0062 0.0306 0.178 0.227 0.3006 0.0062 0.1534 -0.1534 -0.0674 -0.0674 -0.1902 -0.3988
19 -0.1838 0.3556 0.3222 0.5848 0.7184 1 0.8854 0.5656 0.3556 0.3366 0.198 0.2936 0.1218 0.1742 0.3126 0.3556 0.6516 0.6658 0.2362 0.1694 -0.0214 -0.0978 -0.284 -0.389 0.0502 0.241 0.1838 -0.0072 0.0836 0.0978 0.1838 0.0454 -0.1072 0.4114 0.3266 0.581 0.8354 1 0.7506 0.8104 0.3916 0.4264 0.3118 0.3216 0.197 0.182 0.3068 0.636 0.8354 0.6458 0.4564 0.3616 0.3916 0.0624 -0.0124 0.1322 0.3516 0.6558 0.606 0.3018 0.3168 0.3566 0.192 0.3216 -0.1934 0.3396 0.283 0.5188 0.849 1 0.7264 0.8066 0.349 0.3444 0.2264 0.1462 0.1416 0.0142 0.1462 0.316 0.4482 0.132 0.0896 0.0236 0.0236 0.0708 0.0188 0.165 0.2028 0.2264 0.085 0.1556 0.066 0.0896 0.1274 0.1084 -0.1652 0.3624 0.289 0.5366 0.8578 1 0.711 0.6788 0.234 0.2294 0.1056 0.0826 0.188 0.0872 0.2202 0.1238 0.3486 0.0964 -0.3074 -0.2568 -0.2614 -0.0504 -0.0046 0.2614 0.3944 0.5734 0.4542 0.1468 -0.0138 0.023 0.0872 0.1744 -0.1824 0.4638 0.4462 0.6616 0.6176 1 0.9296 0.4374 0.345 0.099 0.0462 0.2132 0.1648 0.3802 0.4286 0.5296 0.4418 0.288 0.1208 0.1032 -0.178 -0.0242 0.2264 0.3714 0.5208 0.5736 0.5472 0.2968 0.033 -0.055 -0.0726 0.0198 -0.3508 0.801 0.911 0.8062 1 0.8168 1 0.801 0.199 0.1466 0.0314 0.1676 0.4922 0.487 0.5916 0.6858 0.6178 0.1466 0.1832 0.1256 0.0052 -0.0732 0.2252 0.4502 0.513 0.6858 0.6702 0.3926 0.3926 0.1048 0.11 0.2774 -0.8444 0.7166 1 0.7556 0.9556 0.9888 0.6056 0.7278 0.5334 0.2278 0.25 0.0666 0.4888 0.3612 0.7222 0.7666 0.5056 0.1056 0.2056 0.2334 0.0778 -0.05 0.2056 0.1834 0.2944 0.5278 0.6778 0.5222 0.1778 0.1666 0.2334 0.2612 -0.1482 0.3704 0.3334 0.6296 0.5556 1 0.926 0.4444 0.1852 0.3704 0.1482 0.2592 0.074 0.2962 0.1852 0.4074 0.5556 0.6666 0.4444 0.2592 0.2592 0 -0.037 -0.2962 -0.1852 0.3704 0.3334 -0.074 0.1482 0.037 0.2962 0.1112 -0.28 0.24 0.24 0.52 0.68 1 0.84 0.52 0.32 0.24 0.16 0.24 0 0.04 0.28 0.36 0.56 0.6 0.12 0.12 -0.2 -0.28 -0.48 -0.52 -0.16 0.04 0 -0.08 0.04 0 0.04 0.04 -0.1314 0.394 0.2728 0.5556 0.8384 1 0.798 0.8384 0.4142 0.4142 0.3132 0.2526 0.0708 0.0304 0.192 0.6768 0.7778 0.495 0.293 0.1516 0.192 -0.1112 -0.0708 0.1112 0.2728 0.4748 0.3334 0.293 0.192 0.3334 0.1314 0.192 -1 -1 -1 -1 -1 -1 -1 -1 -0.9906 -0.9912 -0.4984 0.8482 0.943 0.8372 0.6874 0.478 0.2862 0.2102 0.097 -0.038 0.1186 -0.2122 -0.7376 -0.9492 -0.943 -0.9492 -0.937 -0.9268 -0.9472 -0.956 -0.96 -0.9606 -0.9634 -1 -1 -1 -1 -1 -1 -1 -1 -0.9844 -0.9864 -0.448 0.6222 0.8156 0.576 0.3732 0.209 0.074 0.0052 -0.0668 -0.2344 -0.2246 -0.427 -0.8132 -0.9012 -0.778 -0.5966 -0.5928 -0.6108 -0.6572 -0.7014 -0.6734 -0.5634 -0.6788 -1 -1 -1 -1 -1 -1 -1 -1 -0.9134 -0.9334 -0.6934 -0.72 -0.684 -0.7 -0.716 -0.716 -0.72 -0.7068 -0.6734 -0.76 -0.7668 -0.82 -0.6268 -0.2568 0.5932 1 1 1 1 1 0.9766 1 0.8766 -1 -1 -1 -1 -1 -1 -1 -1 -0.7142 1 1 1 -0.4858 -0.8 -0.4572 -0.7428 -0.8572 -0.9142 -0.8858 -0.6858 -0.6858 0.5428 0.4 1 1 0.6286 -0.7714 -0.9142 -0.6858 -0.7428 -0.7428 -0.8572 -0.7142 1 1 1 1 1 1 1 1 1 1 -0.824 -0.824 -0.7956 -0.7858 -0.571 -0.515 -0.5194 -0.474 -0.3288 -0.2828 -0.7466 -0.4 -0.3196 0.3932 0.7238 0.698 0.9892 1 -0.1304 0.3478 0.6086 0.6956 0.6086 0.4782 0.5652 0.7826 0.913 0.913 0.826 0.7826 0.913 1 0.913 0.826 0.826 0.8696 0.7826 0.6522 0.6522 0.4782 0.3044 0.174 0.0434 0.0434 -0.087 0.087 -0.087 -0.2174 -0.2174 -0.6522 0.2786 0.459 0.6722 0.6558 0.5574 0.377 0.623 0.754 1 0.9016 0.8524 0.7214 0.836 1 0.7704 0.7868 0.8032 0.8524 0.6886 0.5902 0.4918 0.4754 0.4426 0.1968 -0.0164 -0.1148 -0.2786 -0.1312 -0.164 0.0492 -0.082 -0.2296 0.5254 0.7118 0.8814 1 0.6102 0.3728 0.5084 0.5762 0.8984 0.695 0.3898 0.2372 0.678 0.678 0.4238 0.4576 0.5084 0.5594 0.4238 0.1694 0.0678 0 0.0508 0.0338 -0.1186 -0.322 -0.3728 -0.339 -0.2882 -0.0848 -0.1694 -0.305 0.5732 -1 -1 1 -1 -1 -1 -0.8334 -1 -0.853 -0.6324 -0.6618 -0.3236 -0.3676 -0.4558 -0.147 0.103 0.0588 -0.147 0.2352 -0.103 -0.0736 0.2058 0.2058 0.4412 0.4118 0.4118 0.6324 0.8088 0.9706 0.9852 0.9118 0.7648 0.8088 1 0.9118 0.8236 0.4852 0.5 0.103 -0.0294
19 -0.0072 0.6182 0.6038 0.7422 0.7136 1 0.9046 0.5084 0.3604 0.2268 0.0072 -0.0692 0.0692 0.1122 0.179 0.1694 0.4606 0.556 0.3604 0.2554 0.1456 0.0644 0.16 0.2268 0.3508 0.3078 0.4034 0.4034 0.241 0.198 0.1646 0.0358 -0.1174 0.4508 0.3756 0.6526 0.8028 1 0.784 0.6338 0.2442 0.2254 -0.014 -0.0282 -0.155 -0.0752 0.3334 0.3662 0.6808 0.5024 0.1878 0.1456 0.1924 0.3756 0.4508 0.2488 0.3944 0.5212 0.3662 0.4084 0.23 0.2254 0.1362 0.324 -0.1106 0.4134 0.3798 0.6154 0.8654 1 0.8174 0.8654 0.274 0.1586 0.1346 0.0722 0.0866 0.0914 0.2212 0.2788 0.423 0.3942 0.3318 0.1154 0.1154 0.3846 0.2788 0.3414 0.3222 0.452 0.4472 0.375 0.2452 0.1972 0.0962 0.1346 -0.1474 0.4108 0.384 0.6116 0.8794 1 0.8706 0.9108 0.2678 0.1608 0.0938 0.0446 0.2276 0.192 0.3482 0.375 0.4598 0.259 0.2634 -0.0178 0.0446 0.1742 0.1876 0.3036 0.4152 0.4956 0.3124 0.1294 0.0492 -0.0402 -0.0224 0.125 -0.0992 0.4366 0.3968 0.635 0.8134 1 0.8254 0.738 0.4524 0.2142 0.0714 0.1388 0.3334 0.4206 0.5834 0.619 0.5556 0.385 0.1072 0.1072 -0.0238 -0.0318 -0.0556 0.135 0.3968 0.4604 0.3888 0.3334 0.1032 0.1032 -0.0358 -0.0516 -0.1554 0.6798 0.703 0.8098 0.833 1 1 0.3178 0.1786 -0.2018 -0.0812 0.4106 0.5592 0.6658 0.8144 0.819 0.6334 0.2714 0.072 -0.1322 -0.2854 0.1368 0.188 0.239 0.3364 0.4292 0.5824 0.4988 0.2064 0.0812 -0.007 0.2204 -0.3202 0.8818 1 0.468 0.66 0.5124 0.7734 0.7438 0.3004 0.271 0.2216 0.3842 0.3202 0.5714 0.5666 0.5566 0.5518 0.2168 0.0738 0.202 0.33 0.2414 0.271 0.2118 0.473 0.803 0.739 0.5862 0.4828 0.2464 0.271 0.3744 0 0.8 0.8 0.8 0.85 0.9 1 0.6 0.3 0.05 0.05 -0.1 0.05 -0.05 -0.1 0.1 0.05 0.4 0.3 -0.45 0.1 0.05 -0.2 0.1 0.15 0.3 0.3 0.45 0 0.15 0.2 -0.1 -0.1112 0.5112 0.5112 0.6444 0.7334 1 0.8666 0.5112 0.3334 0.1556 0.0222 -0.0222 -0.1112 0.0222 0.1556 0.2444 0.4666 0.5556 0.4222 0.4222 -0.3334 0.0222 0.2444 0.0666 0.4666 0.2 0.2888 0.2444 0.2888 -0.0222 0.2 0.2888 -0.1546 0.5258 0.5052 0.7114 0.6494 1 0.9588 0.4846 0.3814 -0.0928 -0.0104 0.4226 0.3608 0.6288 0.5464 0.835 0.8144 0.1958 0.1958 -0.464 -0.402 0.1134 0.0722 0.3402 0.3196 0.5052 0.6082 0.4432 0.3196 0.1752 0.134 -0.134 -1 -1 -1 -1 -1 -1 -1 -1 -0.9838 -0.9804 -0.4678 0.5814 0.9266 0.9696 0.9276 0.8524 0.7746 0.7666 0.67 0.3516 0.1056 -0.1154 -0.7468 -0.9356 -0.9382 -0.9258 -0.9392 -0.9428 -0.9338 -0.915 -0.9428 -0.9392 -0.949 -1 -1 -1 -1 -1 -1 -1 -1 -0.9776 -0.9734 -0.2296 0.434 0.8704 0.9932 0.8924 0.8228 0.6948 0.7492 0.676 0.307 0.0338 -0.3254 -0.7862 -0.8234 -0.6844 -0.582 -0.5176 -0.5846 -0.6306 -0.6916 -0.7168 -0.7324 -0.7126 -1 -1 -1 -1 -1 -1 -1 -1 -0.98 -0.8468 -0.6968 -0.7568 -0.71 -0.6868 -0.7034 -0.6934 -0.7168 -0.7168 -0.7134 -0.7 -0.8 -0.8658 -0.6734 0.2066 0.7466 0.8132 0.7432 0.7566 0.7032 0.62 0.7266 0.7 0.62 -1 -1 -1 -1 -1 -1 -1 -1 -0.9142 1 1 1 -0.3714 -0.8858 -1 -1 -0.8858 -0.7142 -0.7142 -0.5142 -0.1428 0.5428 1 1 1 -0.7142 -0.9142 -0.9428 -0.8858 -0.8572 -0.9428 -1 -0.8286 0.8628 0.8792 0.8932 0.8964 0.9068 0.9218 0.9456 0.9868 1 0.9948 0.0272 0.009 0.0148 0.0176 0.039 0.046 0.0868 0.1096 0.0752 -0.1708 -0.7466 -0.3294 -0.0244 0.1294 0.5292 0.7414 0.9048 1 0.2 0.36 0.64 0.68 0.4 0.4 0.44 0.72 0.96 0.92 0.8 0.8 0.96 1 0.76 0.8 0.84 0.88 0.68 0.68 0.6 0.52 0.4 0.04 -0.2 -0.28 -0.24 -0.44 -0.48 -0.32 -0.52 -0.56 0.3 0.4572 0.7428 0.7428 0.4286 0.3428 0.5 0.6 0.9572 0.8858 0.7286 0.7572 0.9858 1 0.7 0.6428 0.7142 0.7858 0.5142 0.5 0.5572 0.5 0.5 0.0572 0.2572 0.2142 0.0572 -0.4 0.0428 0.1142 0.0428 -0.2142 0.76 1 0.96 0.86 0.56 0.2 0.12 0.46 0.72 0.42 0.18 0.34 0.66 0.68 0.54 0.22 0.5 0.44 0.1 0.04 0.12 -0.04 0.14 -0.12 -0.12 -0.26 -0.4 -0.34 -0.22 -0.14 -0.2 -0.34 0.898 -1 -1 1 -1 -1 -0.6 -0.8334 -1 -0.8418 -0.5108 -0.2662 -0.1366 -0.2518 -0.1654 -0.1654 0.2662 0.0792 0.0936 0.1798 0.3094 0.295 0.6546 0.5684 0.4244 0.4532 0.7842 0.6116 0.5684 0.928 1 0.9136 0.9424 0.7986 0.7698 0.6116 0.554 0.0936 0.0072 0.1654 -0.4676
20 -0.0504 0.9496 1 0.3854 0.3486 -0.2018 -0.2386 -0.399 -0.422 -0.6926 -0.6422 -0.5596 -0.5366 -0.5596 -0.5138 -0.6376 -0.6698 -0.734 -0.5964 -0.0918 0.0872 0.7202 0.9358 0.6468 0.7432 0.5918 0.7156 0.4634 0.4862 0.3348 0.211 0.0046 0.1006 0.7342 0.7172 0.5672 0.506 0.0698 -0.012 -0.2368 -0.3288 -0.4412 -0.506 -0.3152 -0.448 -0.2402 -0.3936 -0.3254 -0.431 -0.5332 -0.2674 -0.0086 0.2028 0.4548 0.7854 1 0.8194 0.6934 0.5878 0.6422 0.4582 0.0698 0.0664 0.1108 0.0258 0.7108 0.6594 0.5882 0.4614 -0.1446 -0.3188 -0.505 -0.7108 -0.608 -0.7148 -0.5564 -0.5288 -0.41 -0.6872 -0.6158 -0.8258 -0.8654 -0.4178 -0.406 0.2238 0.3862 1 0.9684 0.7426 0.6396 0.5604 0.4218 0.0178 -0.1128 0.0376 0.105 0.1034 0.8146 0.7456 0.7328 0.5776 -0.0818 -0.3146 -0.5172 -0.7758 -0.6982 -0.5518 -0.5 -0.487 -0.4656 -0.6206 -0.6164 -0.763 -0.8318 -0.7112 -0.2068 0.1682 0.612 0.8966 0.7544 1 0.694 0.7112 0.3018 -0.181 0.0172 0.0776 0.3362 0.1054 0.8102 0.768 0.7552 0.6118 -0.0042 -0.2152 -0.616 -0.7638 -0.6666 -0.6118 -0.4556 -0.4262 -0.3418 -0.578 -0.5274 -0.6202 -0.6034 -0.6118 -0.4556 0.1476 0.4346 0.9578 0.8482 1 0.8566 0.7216 0.481 -0.0676 -0.2574 -0.0506 0.1012 0.006 0.9722 1 0.4654 0.493 -0.2872 -0.2674 -0.5366 -0.6476 -0.7624 -0.699 -0.3504 -0.3544 -0.3584 -0.4178 -0.406 -0.5882 -0.7306 -0.5762 -0.2436 0.006 0.3702 0.6634 0.8496 0.7664 0.7148 0.5644 0.4258 0.2356 -0.0496 0.0456 0.0614 -1 0.7346 1 0.7306 -0.0694 0.01 -0.4258 -0.3426 -0.5842 -0.493 -0.4534 -0.4892 -0.5486 -0.5446 -0.5288 -0.4496 -0.501 -0.4892 -0.5842 -0.3346 -0.204 -0.0178 0.093 0.208 0.1842 0.4496 0.4496 0.2712 -0.0218 -0.2634 -0.2832 -0.1762 -0.1334 0.9334 1 0.4 0.0666 -0.4 -0.3334 -0.2666 -0.4666 -0.6 -0.5334 -0.7334 -0.8666 -0.5334 -0.2 -0.3334 -0.5334 -0.4666 -0.8 -0.1334 0.4 0.5334 0.9334 0.5334 0.7334 0.7334 0.9334 0.5334 0.2666 0.6 0.4 0.3334 0 0.909 1 0.5454 0.3182 -0.091 -0.1818 -0.3182 -0.2728 -0.5 -0.591 -0.6818 -0.4546 -0.3636 -0.3182 -0.3636 -0.7272 -0.6818 -0.2728 -0.4546 -0.2272 0.5 0.591 0 0.0454 0.3182 0.5 0.3636 0 0.091 0 -0.2728 0.0516 0.6702 0.5876 0.5464 0.4226 -0.0928 -0.2164 -0.464 -0.5876 -0.464 -0.5258 -0.4226 -0.299 -0.2372 -0.567 -0.6082 -0.7732 -0.7526 -0.567 -0.3608 0.2578 0.2784 0.9794 1 0.6494 0.6082 0.567 0.5052 0.134 0.0928 0.0104 -0.0104 -1 -1 -1 -0.9792 -0.9842 -0.9208 -0.7952 -0.7904 -0.8724 -0.901 -0.901 0.5756 0.3778 0.267 0.2088 0.1514 0.1434 0.1098 0.0652 0.0484 0.175 -0.1958 -0.7152 -0.9684 -0.9664 -0.9762 -0.9812 -1 -1 -1 -1 -1 -1 -1 -1 -1 -0.9622 -0.9676 -0.5286 0.7 0.9568 0.4334 -0.0984 -0.638 0.5896 0.5958 0.5752 0.4934 0.3148 0.3112 0.3166 0.2654 0.1586 0.2294 -0.1568 -0.6704 -0.8788 -0.8626 -0.8994 -0.9426 -1 -1 -1 -1 -1 -1 -1 -1 -1 -0.94 -1 -0.63 1 0.92 0.5766 0.5032 0.1766 -0.8258 -0.8486 -0.8226 -0.86 -0.89 -0.8926 -0.8926 -0.89 -0.8876 -0.88 -0.8726 -0.5868 -0.1734 -0.1068 -0.32 -0.7868 -1 -1 -1 -1 -1 -1 -1 -1 -1 -0.7714 1 1 1 -0.0858 0.4572 1 1 1 0.2572 -0.8286 -0.4 -0.6572 -1 -1 -0.8858 -0.6286 -0.6286 -0.4286 -0.2572 -0.4572 -0.7428 -0.1714 -0.1714 -1 -1 -1 -1 -1 -1 -0.2308 -0.2012 -0.193 -0.1378 -0.1008 -0.0452 -0.0242 -0.0378 -0.0902 -0.077 0.9654 0.9614 0.9052 0.9338 0.9776 1 1 1 1 0.9814 -0.7734 -0.1058 -0.6696 -0.366 0.8724 0.8536 0.604 1 -0.756 -0.2804 -0.2318 -0.0934 -0.1748 -0.2276 -0.1504 -0.183 0.0448 0.0366 0.1422 0.0082 0.191 0.4756 0.3292 0.3822 0.6138 0.7276 0.8902 0.7926 0.8536 1 0.8658 0.9878 0.9146 0.8658 0.752 0.7114 0.561 0.3374 0.244 -0.065 -0.6712 -0.5908 -0.4494 -0.3844 -0.3804 -0.35 -0.3614 -0.1778 -0.0592 0.2964 0.4914 0.2734 0.499 0.9542 0.9924 0.4302 0.6978 1 0.9886 0.7018 0.8624 0.977 0.8356 0.717 0.7094 0.7476 0.74 0.7552 0.6482 0.5756 0.3766 0.2046 -0.3702 -0.1602 -0.2028 -0.032 -0.089 -0.2278 -0.121 -0.1958 0.025 0.1992 0.5944 0.8754 0.4804 1 0.911 0.669 0.6868 0.6868 0.5908 0.7224 0.8256 0.7188 0.548 0.4128 0.2812 0.2918 0.2456 0.2846 0.1174 0.1814 -0.0142 -0.4056 0.7242 -1 -1 1 -1 -1 -1 0.1334 -1 -0.5468 -0.375 -0.125 0.0624 0.0468 -0.1094 0.2188 0.2032 -0.0468 0.4844 1 0.7344 0.6718 0.7656 0.3282 0.5624 0.6094 0.0468 0.1562 0.3126 0.1876 0.6406 -0.0156 0.0624 0.0782 -0.0782 -0.5938 -0.1094 -0.1562 -0.2344 -0.375 -0.375
20 0.0548 0.9738 1 0.6236 0.5318 -0.011 -0.1072 -0.4486 -0.5492 -0.6062 -0.5142 -0.4354 -0.466 -0.348 -0.348 -0.3698 -0.5054 -0.383 -0.4354 -0.348 -0.2386 0.3566 0.6718 0.7856 0.79 0.6806 0.8774 0.8818 0.8336 0.8862 0.6456 0.4836 0.125 0.8428 0.7822 0.8468 0.6814 0.1694 -0.0846 -0.4274 -0.7258 -0.75 -0.5202 -0.4314 -0.383 -0.3588 -0.1774 -0.2298 -0.238 -0.3266 -0.0806 -0.1774 0.0888 0.1612 0.4838 0.6532 0.9112 0.871 1 0.8912 1 0.7782 0.7944 0.6976 0.1368 0.8316 0.739 0.8358 0.6084 0.0316 -0.4064 -0.499 -0.819 -0.8022 -0.6674 -0.6968 -0.3936 -0.5368 -0.4948 -0.5706 -0.3852 -0.3052 -0.179 -0.099 -0.0484 0.3516 0.4822 1 0.9158 0.819 0.659 0.8442 0.5622 0.579 0.4148 0.5032 0.1686 0.804 0.7098 0.8078 0.5726 0.0666 -0.3922 -0.5058 -0.7922 -0.7922 -0.5844 -0.604 -0.4666 -0.4352 -0.2236 -0.3764 -0.302 -0.3648 -0.3098 0.0628 0.0392 0.3412 0.6862 1 0.745 0.7254 0.6432 0.7294 0.4236 0.4314 0.3568 0.2706 0.1092 0.8236 0.7142 0.8026 0.5798 0.0042 -0.353 -0.563 -0.8782 -0.937 -0.7478 -0.7142 -0.563 -0.5042 -0.3404 -0.4328 -0.3782 -0.3026 -0.2142 -0.063 0.0504 0.29 0.7142 1 0.916 0.7142 0.6638 0.6596 0.4538 0.3488 0.2606 0.21 0.0162 0.9798 1 0.4838 0.492 -0.2662 -0.3186 -0.621 -0.8146 -0.6936 -0.6976 -0.3912 -0.3226 -0.4516 -0.3548 -0.4194 -0.488 -0.5322 -0.363 -0.3468 -0.1734 0.2782 0.7218 0.8548 0.762 0.7702 0.7944 0.5888 0.1976 0.1774 0.0928 0.1492 -0.7012 0.8128 1 0.5378 -0.1594 -0.2908 -0.1792 -0.1554 -0.6454 -0.7212 -0.6772 -0.757 -0.6812 -0.6294 -0.506 -0.6016 -0.5618 -0.5618 -0.5896 -0.2868 -0.1274 0.247 0.522 0.51 0.3984 0.3706 0.3546 0.3466 0.2032 -0.1236 -0.1274 -0.0598 0.1176 0.8824 1 0.4706 -0.353 -0.353 -0.4706 -0.4706 -0.353 -0.4118 -0.353 -0.4118 -0.0588 -0.2352 -0.0588 -0.2942 -0.2942 -0.353 -0.2942 -0.4118 0.1764 0.7058 0.5294 0.8236 0.7648 0.5882 0.7058 0.1764 0.7058 0.7058 0.7058 0.5882 0.087 0.913 1 0.6956 0.4782 -0.1304 0 -0.174 -0.174 -0.3914 -0.3914 -0.3914 -0.3044 -0.3478 -0.2608 -0.2174 -0.5652 -0.3044 -0.2174 -0.2608 0.087 0.174 0.5218 0.6956 0.6086 0.7392 0.6522 0.826 0.7392 0.6086 0.5218 0.2608 0.1058 0.8118 0.8118 0.6236 0.553 -0.0352 -0.1058 -0.7648 -0.6942 -0.4352 -0.5764 -0.3882 -0.3648 -0.4824 -0.4824 -0.4352 -0.4118 -0.2236 -0.153 -0.2706 0.1058 0.153 0.9058 1 0.7648 0.7648 0.4352 0.2236 0.0352 0.0118 0.0588 0.2236 -1 -1 -1 -0.9808 -0.9846 -0.97 -0.847 -0.6686 -0.8598 -0.879 -0.879 0.512 0.2272 0.1798 0.208 0.1898 0.1506 0.0752 0.0588 0.0368 0.0914 -0.006 -0.6842 -0.9208 -0.9718 -0.9608 -1 -1 -1 -1 -1 -1 -1 -1 -1 -1 -0.9596 -0.9674 -0.8858 0.0972 0.7994 0.407 0.1454 -0.4134 0.5616 0.5236 0.4174 0.4332 0.3888 0.3366 0.2722 0.2168 0.1058 0.082 -0.0274 -0.6068 -0.8138 -0.8002 -0.744 -1 -1 -1 -1 -1 -1 -1 -1 -1 -1 -0.9598 -0.9734 -0.9068 0.8466 1 0.99 0.7032 0.3766 -0.7676 -0.8426 -0.7976 -0.8 -0.7976 -0.8326 -0.84 -0.9026 -0.9756 -0.9868 -0.9734 -0.7868 -0.1468 -0.1034 -0.0134 -1 -1 -1 -1 -1 -1 -1 -1 -1 -1 -0.5714 -0.5714 1 1 1 -0.4858 1 1 1 -0.4572 -0.9428 -0.9714 -0.9714 -1 -1 -0.9714 -0.8572 -0.8572 -0.6572 -0.4572 -0.3142 -0.6572 -0.8286 -1 -1 -1 -1 -1 -1 -1 -0.3108 -0.2698 -0.2344 -0.168 -0.1366 -0.0988 -0.084 -0.0804 -0.1444 -0.144 0.9398 1 0.9908 0.993 1 1 1 1 1 1 -0.7334 -0.047 -0.4888 -0.4174 0.9714 0.7202 0.5576 1 -0.8158 -0.3992 -0.3158 -0.3378 -0.2632 -0.2764 -0.3684 -0.2588 -0.1666 0.1316 0.1536 0.0482 0.3202 0.4298 0.3026 0.171 0.4298 0.478 0.7894 0.6666 0.978 0.9736 1 0.943 0.9166 0.921 0.8684 0.5658 0.7106 0.6754 0.4386 -0.0132 -0.7892 -0.7162 -0.5268 -0.458 -0.3592 -0.4108 -0.4322 -0.4236 -0.3548 -0.114 0.286 0.0538 0.2388 0.686 0.6344 0.3592 0.6 0.7806 0.8624 0.7678 1 0.9784 0.8494 0.8838 0.8064 0.729 0.5182 0.5268 0.5354 0.656 0.4624 0.1698 -0.5698 -0.271 -0.3824 -0.3506 -0.2828 -0.1792 -0.1474 -0.0518 -0.012 0.0438 0.4224 0.5298 0.3228 0.8326 0.9362 0.522 0.5698 0.8366 0.7012 0.729 1 0.9362 0.769 0.6176 0.6614 0.3626 0.2788 0.3386 0.275 0.2192 0.4462 0.275 0.273 -1 -1 1 -1 -1 -0.6 0.0334 -1 -0.1764 0.0148 0.0588 0.103 -0.0736 0.1764 0.3088 0.4118 0.397 1 0.9558 0.603 0.7352 0.9264 0.6176 0.8676 0.7352 0.4118 0.4852 0.5294 0.5736 0.8382 0.397 0.5882 0.2794 0.25 -0.0148 0.2794 0.1618 0.0588 -0.0588 -0.1912
21 0.2552 1 0.9054 0.502 0.2182 -0.3004 -0.5474 -0.465 -0.6748 -0.753 -0.7614 -0.8806 -0.7284 -0.6544 -0.6626 -0.8766 -0.7078 -0.461 -0.2182 -0.0576 0.5556 0.646 0.3168 0.2592 0.1194 -0.0864 0.2552 0.4898 0.6544 0.4938 0.3704 0.4568 0.0704 0.7062 0.6136 0.8632 0.4768 -0.163 -0.5372 -0.5614 -0.7142 -0.8712 -0.6902 -0.666 -0.6016 -0.8068 -0.8108 -0.9154 -0.5856 -0.3602 0.3158 0.4366 1 0.9758 0.513 0.3924 0.5412 0.3038 0.4366 0.4044 0.4124 0.5332 0.497 0.8552 -0.0912 0.4598 0.796 1 0.6494 -0.306 -0.4884 -0.56 -0.5098 -0.6672 -0.5278 -0.3882 -0.3524 -0.56 -0.653 -0.8498 -0.2486 -0.059 0.7316 0.7496 0.721 0.6602 0.7746 0.5922 0.4276 0.0232 -0.3202 -0.0518 -0.1092 0.2022 0.4026 0.5742 -0.1574 0.3508 0.8098 1 0.6722 -0.105 -0.2296 -0.2852 -0.2852 -0.4852 -0.341 -0.1902 -0.1442 -0.0754 -0.1312 -0.1606 0.0394 0.0754 0.246 0.3082 0.5082 0.459 0.5836 0.4066 -0.0656 -0.4032 -0.541 -0.423 -0.4196 -0.1114 0.1574 0.2984 -0.1372 0.4052 0.7504 1 0.8028 0.0848 -0.2266 -0.2882 -0.3406 -0.3282 -0.0724 0.131 0.3036 0.359 0.2728 0.057 -0.0416 -0.2634 -0.1618 -0.1802 0.1864 0.1988 0.0878 -0.0354 -0.3466 -0.3652 -0.3036 -0.4052 -0.3528 -0.1372 -0.0262 -0.094 -0.0254 0.6792 0.6762 1 0.958 0.2114 0.1514 -0.0134 0.0044 -0.0314 0.0254 0.0614 0.0704 -0.1304 -0.1574 -0.2924 -0.3104 -0.2984 -0.2594 -0.0944 0.0374 0.1274 -0.0374 -0.1754 -0.2594 -0.3974 -0.3764 -0.2984 -0.1754 -0.0764 -0.1724 -0.2414 -0.332 0.8962 1 0.5436 0.7514 0.3692 0.6624 0.5992 0.4694 0.3358 -0.3172 -0.2876 -0.2022 -0.0798 -0.3804 -0.4768 -0.5696 -0.5956 -0.5474 -0.4656 -0.2468 -0.2802 -0.499 -0.4138 -0.5844 -0.5548 -0.6474 -0.4656 -0.5214 -0.4768 -0.5622 -0.3544 0.3044 1 1 0.2608 0.0434 -0.2174 -0.2174 -0.087 -0.2174 -0.3044 -0.3914 -0.4348 -0.3478 -0.4348 -0.2608 -0.3044 -0.087 -0.0434 -0.087 -0.2174 0 -0.0434 -0.2174 -0.0434 -0.087 0.087 -0.0434 0.3478 0.0434 0.2608 0.0434 -0.087 0.4468 1 0.9148 0.5744 0.4042 0.0212 -0.0638 -0.1064 -0.149 -0.4042 -0.8724 -0.4042 -0.149 -0.149 -0.234 -0.3192 -0.2766 0.149 0.149 0.0212 0.4042 0.5744 0.532 0.234 0.617 0.617 0.7022 0.7022 0.8298 0.7022 0.234 0.532 -0.1288 0.4654 0.604 1 0.8812 0.1882 -0.01 -0.4456 -0.604 -0.2872 0.0496 0.109 0.1486 0.2476 -0.0694 0.0694 -0.2278 -0.1486 0.0496 0.0298 0.307 0.2872 0.0892 -0.109 -0.1486 -0.2872 -0.1288 -0.1486 -0.4456 -0.0892 0.2278 0.0892 -1 -1 -1 -1 -1 -1 -1 -1 -0.9922 -0.9892 -0.8958 -0.581 -0.4434 -0.1068 0.377 0.8324 0.9936 0.9174 0.7038 0.1084 -0.3652 -0.6896 -0.9046 -0.9774 -0.9808 -0.9872 -0.9848 -0.9798 -0.9784 -1 -1 -1 -1 -1 -1 -1 -1 -1 -1 -1 -1 -0.9834 -0.983 -0.9076 -0.6418 -0.471 -0.063 0.4122 0.8606 0.9626 0.8564 0.752 0.0642 -0.4432 -0.7092 -0.8864 -0.9542 -0.9594 -0.9516 -0.9594 -0.9594 -0.9626 -1 -1 -1 -1 -1 -1 -1 -1 -1 -1 -1 -1 -0.9328 -0.9068 -0.83 -0.8912 -0.9024 -0.7756 -0.8224 -0.809 -0.8178 -0.8178 -0.849 -0.8824 -0.9668 -0.969 -0.91 -0.7434 -0.6468 -0.6734 -0.6334 -0.8168 -0.7234 -1 -1 -1 -1 -1 -1 -1 -1 -1 -1 -1 -1 -0.4286 -0.6572 0.8858 1 -0.2858 -0.6286 -0.8572 -0.8572 -0.6286 -0.6 -0.2858 0.2286 -0.2572 -0.4858 -0.4858 -0.6 -0.9142 -0.9428 -0.9142 -0.9714 -0.8 -1 -1 -1 -1 -0.6702 -0.634 -0.6482 -0.6276 -0.606 -0.5714 -0.5092 -0.4226 -0.3114 0.0688 0.641 0.6024 0.6228 0.6622 0.6676 0.7084 0.7588 0.6972 0.4756 -0.1026 -0.7066 0.047 -0.9118 -0.7156 -0.6406 -0.6246 -0.5796 -0.6666 0.238 0.0748 0.2926 1 0.796 0.8504 0.796 0.6734 0.6734 0.8368 0.7688 0.7278 0.9456 0.9456 0.687 0.4014 0.932 0.9728 0.7278 0.6598 0.6326 0.5238 0.619 0.6462 0.6598 0.5238 0.551 0.4694 0.3334 0.5238 0.1972 -0.2926 0.1938 0.0698 0.1472 0.938 0.5814 0.4728 0.5968 0.5968 0.6434 0.845 0.7054 1 1 0.3488 0.7054 0.6744 0.938 0.9224 0.6124 0.5814 0.5348 0.5504 0.8914 0.7674 0.7674 0.7674 0.6124 0.5814 0.3178 0.4574 0.1008 -0.1628 0.6062 1 0.0052 0.285 0.2538 0.1296 0.4094 0.2954 0.202 0.3886 0.5648 0.5026 0.3576 0.6374 0.7512 0.2746 0.6062 0.399 0.399 0.4818 0.1398 0.1502 0.202 0.2746 0.2332 0.1502 0.2332 0.0362 0.1296 -0.202 -0.5026 -0.6476 -0.9924 1 -1 -1 -1 -1 -1 -1 -1 -0.08 0.1 0.18 0.32 0.78 0.82 1 0.74 0.32 0.36 0.3 0.26 0.56 0.3 0.54 0.34 0.44 0.54 0.2 0.3 0.42 0.32 0.04 0.2 0.24 0.6 0.62 0.24 0.36 0.26 -0.04 -0.56
21 0.214 1 0.9378 0.6148 0.4786 -0.2684 -0.4552 -0.4552 -0.7004 -0.568 -0.747 -0.6888 -0.7976 -0.891 -0.6536 -0.6498 -0.4046 -0.428 0.0156 0.2218 0.5914 0.5836 0.1906 0.0038 0.1284 0.6614 0.8444 0.5992 0.6926 0.4436 0.4824 0.2684 0.1576 0.8842 0.7844 0.9242 0.6926 -0.1498 -0.4012 -0.2734 -0.4172 -0.3572 -0.549 -0.5848 -0.453 -0.5528 -0.6806 -0.453 -0.2016 0.1378 0.3094 0.9042 1 0.6886 0.6526 0.4172 0.4452 0.7446 0.6646 0.5928 0.4212 0.4092 0.497 0.5728 -0.0106 0.5936 0.6396 0.887 0.6466 -0.1202 -0.5512 -0.6572 -0.3992 -0.477 -0.53 -0.5088 -0.2756 -0.3286 -0.205 -0.3462 -0.325 0.0106 0.2968 0.781 0.6608 0.7208 0.848 1 0.6042 0.3004 -0.0318 -0.1448 -0.1378 -0.1732 0.166 0.4452 -0.0622 0.5218 0.736 1 0.7858 -0.1086 -0.4504 -0.5776 -0.3634 -0.3634 -0.3882 -0.3572 -0.0714 0.028 0.1926 0.2204 0.3944 0.1242 0.031 0.2392 0.2546 0.6118 0.4938 0.267 0.1056 0.0218 -0.2268 -0.2546 -0.354 -0.3602 0.1956 0.2268 -0.0366 0.5842 0.6208 1 0.896 0.0168 -0.1264 -0.3708 -0.368 -0.1714 0.1376 0.2668 0.3848 0.3904 0.3426 0.0534 -0.0168 -0.191 -0.4102 -0.2838 -0.059 0.205 0.1938 -0.073 -0.0702 -0.264 -0.3904 -0.3484 -0.3792 -0.2584 -0.045 -0.0758 -0.3212 0.8842 1 0.5994 0.7582 0.3874 -0.1754 -0.3046 -0.043 0.2152 0.159 0.0728 -0.0364 -0.1524 -0.3212 -0.3974 -0.4834 -0.51 -0.6158 -0.6192 -0.51 -0.3212 -0.2848 -0.5298 -0.5794 -0.5332 -0.563 -0.4966 -0.3576 -0.245 -0.3378 -0.3344 -0.854 0.579 1 0.8302 0.2734 0.4466 0.0866 0.7522 0.7792 0.1206 -0.1748 -0.236 -0.4602 -0.3548 -0.5076 -0.623 -0.5654 -0.7012 -0.7012 -0.6264 -0.5994 -0.6842 -0.6096 -0.5008 -0.4228 -0.6028 -0.7894 -0.613 -0.6298 -0.3888 -0.511 -0.657 0.3192 1 1 0.4468 0.3618 0.0638 0.0212 -0.4042 -0.2766 -0.4894 -0.5744 -0.4042 -0.3192 -0.532 -0.4468 -0.4042 -0.532 -0.4894 -0.2766 -0.0212 0.0638 0.532 0.4894 0.149 -0.0638 0.3618 0.532 0.5744 0.617 0.0638 0.0212 0.1064 0.25 1 0.9 0.65 0.55 -0.15 -0.45 -0.45 -0.65 -0.45 -0.65 -0.85 -0.65 -0.6 -0.25 -0.3 -0.2 -0.15 0.2 0.2 0.75 0.75 0.1 0.1 0.55 0.5 0.9 0.65 0.8 0.5 0.6 0.45 -0.04 0.54 0.6 1 0.86 -0.02 -0.14 -0.28 -0.22 -0.1 0.08 0.2 0.62 0.64 0.3 0.18 -0.02 -0.1 -0.52 -0.28 0.08 0.08 0.36 0.2 -0.02 -0.32 -0.32 -0.24 -0.16 -0.3 -0.02 -0.12 -1 -1 -1 -1 -1 -1 -0.9856 -0.9868 -0.9822 -0.9678 -0.6608 0.108 0.2682 0.4874 0.6298 0.7424 0.9038 0.9822 0.5336 -0.0546 -0.2016 -0.4848 -0.8254 -0.9776 -0.9776 -0.9756 -1 -1 -1 -1 -1 -1 -1 -1 -1 -1 -1 -1 -1 -0.974 -0.9658 -0.9628 -0.9502 -0.7272 -0.076 0.1078 0.4188 0.6652 0.7404 0.7488 0.9442 0.4442 -0.1514 -0.3308 -0.5102 -0.8172 -0.9404 -0.9476 -0.9428 -1 -1 -1 -1 -1 -1 -1 -1 -1 -1 -1 -1 -1 -0.9668 -0.74 -0.6268 -0.4534 -0.7868 -0.8912 -0.8912 -0.8624 -0.7046 -0.7156 -0.8068 -0.8846 -0.8956 -0.98 -0.956 -0.942 -0.8634 -0.7668 -0.58 -0.62 -1 -1 -1 -1 -1 -1 -1 -1 -1 -1 -1 -1 -1 -0.7714 -0.8 -0.8 -0.4858 0.9714 1 -0.5714 -0.5142 -0.6858 -0.5428 -0.7142 -0.2572 -0.2286 -0.3428 -0.6286 -0.4286 -0.0286 -0.3714 -0.8572 -0.8286 -1 -1 -1 -1 -1 -1 -1 -0.4092 -0.3958 -0.378 -0.353 -0.3156 -0.2888 -0.2648 -0.2308 -0.2186 0.0566 0.8752 0.842 0.8094 0.8508 0.8666 0.8544 0.8362 0.7892 0.623 -0.0214 -0.7466 0.0824 -0.7208 -0.2164 -0.077 -0.054 -0.0012 -0.725 -0.325 -0.075 -0.2876 -0.3126 -0.025 0.1 0.15 0.125 0.1624 -0.025 0.1 0.85 0.6876 0.775 1 0.7 0.5624 0.525 0.4 0.725 0.5374 0.2124 -0.0126 0.0624 -0.0876 0.0624 0.125 -0.275 -0.1126 -0.0876 -0.2876 -0.6 0.087 0.3304 -0.1218 -0.0608 0 0.2174 0.1392 0.0956 0.2522 0.2434 0.5826 0.8 0.6782 0.687 1 0.8782 0.5304 0.5478 0.3392 0.5914 0.6782 0.4086 0.2782 0.2522 -0.1304 0.0522 0.1914 0.1914 0.0782 0.1218 -0.2522 -0.4782 0.8188 1 0.3914 -0.029 -0.0434 0.0072 0.0724 0.0798 -0.0144 0.145 0.3044 0.558 0.6304 0.6594 0.5798 0.5362 0.6232 0.7536 0.471 0.5072 0.558 0.2174 0.1812 -0.0144 -0.058 -0.058 0.0434 0.1304 0.0218 0.116 -0.1594 -0.4566 -0.9784 -1 1 -1 -0.8 -1 -1 -0.4334 -1 -0.5862 -0.0804 0.0574 0.5172 0.5862 0.954 1 0.7472 0.1724 0.4942 0.862 0.6552 0.4252 -0.2184 0.1954 0.3564 0.4252 0.2414 0.5402 0.5632 0.0114 -0.0574 -0.0804 -0.2874 -0.0804 0.1264 0.1264 0.1494 -0.0804 -0.0804 -0.5172 -0.5402
22 0.1064 1 0.9958 0.7494 0.6994 0.1274 0.048 -0.4406 -0.478 -0.6116 -0.5282 -0.1984 -0.3194 -0.165 -0.24 -0.002 -0.0438 0.0188 0.3402 0.57 0.5366 0.6242 0.5408 0.8872 0.858 0.4572 0.3946 0.2192 -0.0648 0.0104 -0.0146 0.1356 0.0888 0.7336 0.6876 0.7796 0.6514 0.1678 -0.023 -0.4704 -0.6612 -0.5624 -0.3684 -0.2336 -0.2632 -0.181 -0.2236 -0.1842 -0.444 -0.4474 -0.3718 -0.1382 0.25 0.6448 0.7664 0.6876 0.829 0.9276 1 0.7664 0.6908 0.3914 0.3388 0.0856 0.1248 0.8336 0.7306 0.8614 0.6316 -0.006 -0.39 -0.5524 -0.8138 -0.7862 -0.6158 -0.6752 -0.3702 -0.4892 -0.291 -0.493 -0.493 -0.6 -0.4694 -0.4218 -0.3466 0.3504 0.5802 0.9802 0.8812 0.8258 0.7426 1 0.7782 0.6476 0.3466 0.3624 0.1788 0.8664 0.7564 0.8506 0.5914 -0.1042 -0.5992 -0.8272 -0.8036 -0.8114 -0.7406 -0.8036 -0.4734 -0.666 -0.5324 -0.6896 -0.5442 -0.6856 -0.7288 -0.4342 -0.2456 0.163 0.5952 1 0.7918 0.6582 0.666 0.776 0.332 0.3516 0.171 0.0806 0.1942 0.951 0.861 0.9304 0.7138 -0.0674 -0.411 -0.7056 -0.861 -0.7914 -0.771 -0.8118 -0.5746 -0.5992 -0.4234 -0.5378 -0.546 -0.6278 -0.5788 -0.4684 -0.2352 0.2516 0.501 1 0.9182 0.7546 0.6974 0.7506 0.6278 0.5132 0.1902 0.1534 0.0092 0.9708 1 0.5868 0.6344 -0.0932 -0.1774 -0.6124 -0.9342 -0.7368 -0.6892 -0.5612 -0.3346 -0.2944 -0.3456 -0.4332 -0.499 -0.3382 -0.148 0.0092 0.1664 0.426 0.7478 0.967 0.9414 0.6782 0.7514 0.766 0.4442 0.4114 0.0968 0.3272 -0.7662 0.774 1 0.5978 -0.0076 -0.046 -0.5594 -0.4368 -0.6704 -0.6514 -0.682 -0.728 -0.751 -0.8008 -0.567 -0.5708 -0.6206 -0.5938 -0.3296 0.1264 0.2528 0.433 0.6704 0.6704 0.6284 0.4828 0.475 0.4252 0.1302 0.2452 0.2796 0.2068 0.1 0.95 1 0.45 0.3 -0.35 -0.05 -0.2 -0.4 -0.95 -0.25 -0.2 -0.35 -0.2 0 0.2 0.2 0.45 0.3 0.1 0.15 0.3 0.4 0.25 0.4 0.3 0.25 0.05 0.05 -0.05 0 0.15 0.1578 1 1 0.7894 0.7894 0.0526 0.0526 -0.1578 -0.1578 -0.6316 -0.4736 -0.0526 -0.2106 -0.1052 -0.3684 -0.1578 -0.1052 0.4736 0.6842 0.7894 0.6316 0.4736 0.579 0.7894 0.579 0.0526 -0.2106 0 -0.2106 0.2106 0.2632 0.421 0.0882 0.853 0.6764 0.853 0.6176 -0.147 -0.5294 -0.5882 -0.853 -0.8824 -0.8824 -0.7942 -0.4706 -0.4706 -0.2648 -0.4118 -0.6176 -0.5294 -0.4706 -0.4706 -0.3236 0.1764 0.3824 1 0.853 0.7058 0.853 1 0.6176 0.7352 0.4412 0.4412 -1 -1 -1 -1 -1 -0.9778 -0.97 -0.9668 -0.9756 -0.9568 -0.818 0.4398 0.9534 0.9446 0.7914 0.5508 0.3178 0.2702 0.3056 0.2412 0.2934 -0.016 -0.6982 -0.9468 -0.939 -0.9446 -0.9346 -1 -1 -1 -1 -1 -1 -1 -1 -1 -1 -1 -0.9686 -0.9584 -0.9504 -0.9222 -0.8262 -0.768 0.2634 0.893 0.9418 0.7948 0.4206 0.1658 0.1518 0.1722 0.0724 0.1856 -0.1384 -0.6886 -0.7948 -0.7806 -0.8042 -0.8986 -1 -1 -1 -1 -1 -1 -1 -1 -1 -1 -1 -0.9934 -0.8934 -0.86 -0.5234 -0.1168 -0.4434 -0.885 -0.875 -0.8468 -0.88 -0.8912 -0.9024 -0.9246 -0.9624 -0.9468 -0.9512 -0.949 -0.7134 -0.0768 -0.16 -0.2768 -0.5668 -1 -1 -1 -1 -1 -1 -1 -1 -1 -1 -1 -0.6286 -0.7714 -0.3714 1 1 0.2572 1 0.7142 -0.4572 -0.7714 -0.6858 -0.8 -1 -0.8286 -0.8572 -0.6858 -0.6572 -0.3142 -0.2858 -0.8 -0.3142 0.0572 -1 -1 -1 -1 -1 -1 -0.1116 -0.0904 -0.063 -0.041 0.0096 0.0336 0.0224 -0.008 -0.1246 -0.1842 0.3536 0.3744 0.4182 0.4522 0.5216 0.6404 0.7214 0.838 0.9612 0.9842 -0.7334 0.0236 -0.8114 -0.3192 0.239 0.5826 0.7814 -0.65 -0.2796 -0.292 -0.1304 0.2546 0.1428 0.2546 0.3168 0.9628 0.9752 0.7764 0.6024 0.7888 0.7268 1 0.6274 0.6274 0.7018 0.4658 0.3044 0.4782 0.6024 0.5156 0.5032 0.9378 0.9254 0.7142 0.8012 0.59 0.5156 0.1056 0.1304 -0.1926 -0.5 -0.0834 -0.0916 -0.0334 -0.0334 -0.05 0.25 1 0.9416 0.8334 0.625 0.5166 0.5834 0.5 0.3416 0.575 0.775 0.65 0.5 0.675 0.5916 0.5584 0.575 0.6084 0.2 0.175 0.2584 0.2584 0.525 0.55 0.3 -0.15 0.3148 0.5834 0.2222 0.3148 0.3518 0.1296 0.324 0.8148 1 0.824 0.6018 0.6482 0.6296 0.4444 0.324 0.4074 0.7222 0.426 0.4352 0.3704 0.4814 0.4444 0.4814 0.3796 0.2962 0.1574 0.176 0.574 0.6574 0.7686 0.5092 0.3334 -0.8726 -1 -1 1 -1 -1 -1 -0.4334 -1 -0.2106 0 0 0.3422 0.2368 0.0526 0.2106 0.171 0.2632 0.8422 0.921 0.75 0.9342 1 0.9078 0.7368 0.8026 0.579 0.3684 0.5922 0.5132 0.6974 0.3026 0.5132 0.1578 -0.0264 -0.0132 0.1842 0.1052 0.1052 0.0526 -0.329
22 0.1476 1 0.9328 0.4804 0.3122 -0.5664 -0.4804 -0.413 -0.4804 -0.3794 -0.4392 -0.4468 -0.3794 -0.0692 0.1962 0.514 0.514 0.3532 0.3158 0.1514 0.2224 0.1664 0.2822 0.3794 0.1814 0.0542 -0.099 0.129 0.0094 0.0318 -0.0504 0.2262 0.2308 1 0.912 1 0.7728 -0.1904 -0.3186 -0.3956 -0.4872 -0.3882 -0.3114 -0.3076 -0.4212 -0.3554 -0.2234 -0.1538 -0.0732 0.2014 0.5092 0.5604 0.7436 0.4982 0.5714 0.7802 0.8168 0.4102 0.326 0.033 -0.0512 0.1136 0.099 0.2564 0.1248 0.82 0.7378 1 0.782 0.1406 -0.2606 -0.3776 -0.8988 -0.8326 -0.4976 -0.4976 -0.3396 -0.4344 -0.2322 -0.4092 -0.3712 -0.583 -0.368 0.0048 0.3112 0.7598 0.8736 0.8958 0.88 0.94 0.9368 0.9304 0.5956 0.3712 0.289 0.2922 0.1826 0.8514 0.735 1 0.735 0.1858 -0.3312 -0.286 -0.8836 -0.8836 -0.6962 -0.622 -0.3926 -0.4022 -0.2472 -0.218 -0.1568 -0.1406 -0.1568 0.2214 0.357 0.6768 0.7706 0.903 0.6996 0.803 0.6768 0.6996 0.6898 0.6122 0.5638 0.4152 0.1764 0.8986 0.781 1 0.7582 0.1308 -0.379 -0.317 -0.817 -0.9444 -0.621 -0.621 -0.3464 -0.4738 -0.183 -0.2876 -0.2254 -0.2352 -0.1046 0.196 0.255 0.6536 0.7418 1 0.8888 0.6078 0.5098 0.6176 0.5228 0.4248 0.4608 0.4804 0.0904 0.994 1 0.6928 0.6808 -0.0482 -0.0904 -0.6204 -0.7078 -0.7168 -0.6326 -0.4698 -0.4608 -0.4036 -0.229 -0.0994 -0.229 -0.1778 -0.1144 0.1356 0.4246 0.6416 0.8976 0.9216 0.732 0.7078 0.5754 0.5844 0.521 0.506 0.3494 0.241 -0.8884 0.7798 1 0.6418 0.1102 0.025 -0.113 -0.025 -0.3304 -0.492 -0.486 -0.7592 -0.63 -0.5478 -0.586 -0.4772 -0.5742 -0.2628 -0.1512 0.0572 0.4302 0.5448 0.8208 0.8678 0.6886 0.815 0.9354 0.7738 0.6418 0.4772 0.348 0.3804 0.1352 1 1 0.3514 0.1892 -0.4054 -0.7838 -0.5676 -0.2432 -0.081 -0.2972 0.081 0.1352 0.4054 0.4054 0.4054 0.5136 0.1352 0.2432 -0.027 0.4594 0.2432 0.5676 0.4054 -0.2432 -0.1352 -0.3514 0.081 -0.027 -0.1352 -0.2432 -0.1892 0.0286 1 1 0.4286 0.4858 -0.5428 -0.5428 -0.3714 -0.8286 -0.4858 -0.5428 -0.4286 -0.5428 -0.2 0.0858 0.8286 0.8286 0.1428 0.3142 0.1428 0.3714 0.3714 0.1428 0.2 -0.0858 -0.1428 -0.4286 0.0286 0.0858 0.0858 0.2 0.4858 0.0588 0.6942 0.6706 0.8352 0.6942 0.0588 -0.2236 -0.4588 -0.5764 -0.4824 -0.4118 -0.3176 -0.247 -0.2 -0.247 -0.247 -0.553 -0.247 0.2236 0.5058 1 0.953 0.6942 0.6942 0.9764 0.8118 0.5058 0.1764 -0.247 0.0588 0.1294 0.4352 -1 -1 -1 -1 -1 -1 -1 -0.9882 -0.9866 -0.9682 -0.8026 -0.378 -0.117 0.6588 0.8404 0.5536 0.2902 0.1872 0.1614 0.0794 0.0326 -0.2342 -0.6522 -0.9306 -0.9632 -0.9698 -0.9624 -1 -1 -1 -1 -1 -1 -1 -1 -1 -1 -1 -1 -1 -0.9768 -0.9756 -0.962 -0.8268 -0.4594 -0.236 0.5764 0.9468 0.6002 0.2408 0.1606 0.1202 0.0028 -0.0792 -0.2348 -0.6376 -0.8634 -0.8544 -0.8708 -0.9058 -1 -1 -1 -1 -1 -1 -1 -1 -1 -1 -1 -1 -1 -0.9534 -0.94 -0.7668 -0.8734 -0.89 -0.88 -0.828 -0.68 -0.7764 -0.7692 -0.751 -0.9 -0.9764 -0.9382 -0.94 -0.7634 -0.1568 -0.0768 0 -0.2868 -1 -1 -1 -1 -1 -1 -1 -1 -1 -1 -1 -1 -1 -0.8 -0.9142 -0.4 1 1 -0.6 1 -0.2858 -0.5142 -0.9428 -1 -0.9714 -0.7428 -0.7142 -0.5714 -0.2 -0.2858 -0.6286 -0.6858 -0.5428 -1 -1 -1 -1 -1 -1 -0.597 -0.5566 -0.5328 -0.4854 -0.492 -0.452 -0.3796 -0.2724 -0.1946 -0.0898 -0.2608 -0.1902 -0.1706 -0.1442 -0.091 -0.0482 0.072 0.3454 0.5896 0.8364 -0.7334 0.2588 -0.82 -0.6076 -0.4754 -0.3988 -0.4148 -0.475 0.1272 0.0546 0.1878 0.7576 0.6606 0.6 0.6848 0.9152 1 0.7212 0.7696 0.8788 0.806 0.8546 0.6364 0.5758 0.6484 0.6848 0.709 0.6848 0.9516 0.4304 0.709 0.6484 0.5878 0.7334 0.394 0.3696 0.5516 0.406 0.3454 -0.709 0.0488 -0.0122 0.0976 0.6586 0.5732 1 1 0.9146 0.9634 0.4878 0.9634 0.8536 0.7196 0.5854 0.3536 0.756 0.7074 0.3902 0.5366 0.3536 0.6708 0.5366 0.756 0.561 0.5854 0.5732 0.5488 0.5122 0.256 -0.0366 0.0732 -0.3048 0.7242 1 0.2344 0.2276 0.1172 0.2138 0.4206 0.5724 0.469 0.3932 0.3104 0.7794 0.5172 0.5242 0.4 0.4482 0.3794 0.3724 0.469 0.2276 0.2758 0.5586 0.4758 0.5724 0.5034 0.7656 0.6828 0.5586 0.462 0.4896 0.138 -0.6828 -0.9938 1 -1 -1 -1 -1 -0.4 -1 -1 -0.3094 -0.0216 0.108 0.4964 0.3812 0.2806 0.2518 0.2374 0.3238 0.7698 0.7266 0.6546 0.6402 0.8418 1 1 0.7554 0.482 0.4676 0.5972 0.6546 0.5972 0.41 0.3812 0.3526 0.6116 0.3526 0.1654 0.0792 0.4388 -0.2662 -0.3812
23 -0.0746 0.613 0.6026 0.9058 0.8484 1 0.613 0.383 0.1974 0.187 0.1686 0.2942 0.4406 0.5478 0.587 0.3882 0.234 -0.119 -0.1608 -0.1164 -0.0876 0.051 0.187 0.4066 0.6104 0.6026 0.2156 -0.0718 -0.145 -0.1424 0.1112 0.2784 0.0094 0.6782 0.7792 1 0.5994 0.634 0.1672 0.1262 -0.1452 -0.0978 0.1546 0.3438 0.3438 0.4416 0.4038 -0.1198 -0.246 -0.6182 -0.5362 -0.47 -0.5078 -0.3912 0.0662 -0.1072 -0.3124 -0.3754 -0.5332 -0.6688 -0.6466 -0.4858 -0.41 -0.366 -0.0614 0.6318 0.8872 1 0.7744 0.1344 -0.1244 -0.2538 -0.5522 -0.5058 -0.6286 -0.1808 -0.0614 0.0714 0.0116 -0.058 -0.1642 -0.3366 -0.3764 -0.4096 -0.1178 0.0646 0.1112 -0.3532 -0.4958 -0.4494 -0.486 -0.5158 -0.6318 -0.3898 -0.383 -0.4528 -0.2868 0.5688 1 0.8574 0.4814 -0.1928 -0.261 -0.4198 -0.6628 -0.8574 -0.987 -0.6012 -0.624 -0.5624 -0.7536 -0.6272 -0.65 -0.4748 -0.0924 0.1378 0.491 0.585 0.5656 0.5916 0.5494 0.5008 0.2674 0.1312 -0.0924 -0.2188 -0.073 0.1832 -0.172 0.6402 1 0.914 0.6688 -0.0254 -0.3122 -0.6528 -0.7198 -0.828 -0.895 -0.7834 -0.691 -0.672 -0.8312 -0.9808 -0.93 -0.6942 -0.3886 0.0382 0.4522 0.5828 0.4236 0.5764 0.4586 0.57 0.5 0.2484 -0.1528 -0.0764 -0.0956 0.3184 -0.1298 0.6402 0.6554 1 1 0.18 0.0578 -0.47 -0.5616 -0.385 -0.326 -0.2716 -0.1538 -0.1298 -0.025 0.1276 0.2716 0.2584 0.2846 0.2758 0.3282 0.228 0.108 0.2082 0.132 -0.0208 0.012 -0.0208 0.0884 0.2694 0.361 0.326 -0.5488 0.8478 1 0.5648 0.9226 0.701 0.4552 0.3832 -0.1054 -0.0654 0.012 0.3324 0.247 0.279 0.4526 0.223 -0.028 -0.2016 0.0174 0.052 0.1856 0.2096 0.1428 0.2016 0.1562 -0.1348 -0.1134 -0.279 -0.1162 0.2978 0.3404 0.0654 0.1428 0.9428 1 0.8858 0.8286 0.5428 -0.4286 -0.2572 -0.6572 -0.6572 -0.4286 -0.0858 -0.3142 -0.3714 0.0858 0.0858 0.0858 0.2572 -0.2 -0.0286 0.0286 -0.0286 -0.4286 0.0286 0.4858 0.6 0.2 -0.5428 -0.0858 0.2 0.3714 0.3142 0.0196 0.647 0.5686 0.9608 1 0.804 0.804 0.451 0.3726 0.3334 0.2156 0.451 0.3726 0.451 0.3334 0.3334 0.4902 0.3726 0.3726 0.2942 0.255 0.3334 0.3334 0.3334 0.451 0.2942 -0.0196 0.2942 0.4902 0.3726 0.3726 0.3726 -0.2 0.8462 1 0.9076 0.7538 0.4462 0.0154 -0.2 -0.323 -0.3538 -0.1384 -0.0154 0.3538 0.2924 0.5692 0.3846 -0.2 -0.7846 -0.5076 -0.2308 0.0154 0.2616 0.4154 0.2 0.0462 -0.2616 -0.3846 -0.5384 -0.4154 -0.323 -0.3538 -0.4154 -1 -1 -1 -1 -1 -1 -1 -1 -0.9858 -0.9858 -0.7016 0.6724 0.744 -0.0854 -0.4106 0.3998 0.2872 0.1062 0.4206 0.8824 0.5514 -0.3748 -0.814 -0.9708 -0.9742 -0.9774 -0.9742 -1 -1 -1 -1 -1 -1 -1 -1 -1 -1 -1 -1 -1 -1 -0.9782 -0.975 -0.2718 0.5052 0.8674 -0.287 -0.5654 0.147 0.0618 -0.1756 0.0524 0.5836 0.331 -0.499 -0.8284 -0.921 -0.9204 -0.9334 -0.948 -1 -1 -1 -1 -1 -1 -1 -1 -1 -1 -1 -1 -1 -1 -0.9 -0.94 -0.1768 -0.7784 -0.7368 -0.815 -0.8718 -0.8134 -0.8318 -0.8318 -0.82 -0.8862 -0.8848 -0.9754 -0.8468 -0.6268 -0.63 -0.6 -0.6634 -1 -1 -1 -1 -1 -1 -1 -1 -1 -1 -1 -1 -1 -1 -0.9428 1 1 1 0.8286 1 1 1 -0.3142 -0.8572 -0.5428 -0.4858 0.4 0.6858 -0.4 -0.4858 -0.9428 -0.8858 -0.2572 -1 -1 -1 -1 -1 -1 0.6684 0.7072 0.7224 0.7562 0.7744 0.7716 0.6646 0.4828 0.3934 0.3192 -0.2302 -0.2624 -0.2892 -0.37 -0.437 -0.5744 -0.6402 -0.6468 -0.4354 -0.1212 -0.5866 0.4706 -0.34 -0.3996 0.5488 0.5406 0.7828 1 -0.0652 0.3044 0.413 0.4782 0.5434 0.5434 0.587 0.587 0.674 0.6522 0.6086 0.587 0.7174 0.8044 0.913 0.9348 0.9566 1 0.9348 0.8478 0.8044 0.7392 0.7174 0.3914 0.3914 0.1956 0.2174 0.4566 0.5218 0.4566 0.2174 -0.174 -0.0082 0.3554 0.2728 0.2232 0.19 0.3884 0.3388 0.6528 0.752 0.3058 0.3554 0.5538 0.8512 0.8016 0.8348 1 0.9174 0.9834 0.8678 0.8348 0.752 0.6364 0.7852 0.5206 0.6034 0.6198 0.5868 0.4214 0.5206 0.5206 0.4214 0.1404 -0.077 0.3334 0.3846 -0.0598 -0.2136 -0.1624 0.0086 0.5726 0.7094 0.2308 -0.1452 0.282 1 0.983 0.3504 0.5042 0.8462 0.9488 0.829 0.7094 0.47 0.5384 0.6582 0.6068 0.077 0.0428 0.1966 -0.0256 -0.3162 -0.0086 0.3162 0.1452 1 -1 -1 1 -1 -1 -1 -0.7666 -1 -0.398 -0.0874 -0.0098 0.4174 0.2428 0.6894 0.8446 1 0.0874 0.4758 0.4368 0.1068 0.3204 0.4564 0.301 0.5534 0.1456 0.5728 0.67 0.5146 0.2234 0.1844 0.301 0.4564 0.4952 0.5922 0.398 0.2622 0.1844 -0.1068 -0.068 -0.3204
23 -0.0608 0.584 0.5352 0.837 0.9392 1 0.7348 0.3018 0.36 0.365 0.1022 0.1046 0.4258 0.6132 0.7372 0.5644 0.4258 0.197 0.0316 0.0924 0.1824 0.292 0.197 0.4794 0.6034 0.5864 0.2262 0.2482 0.1532 0.0486 0.4744 0.5378 0.013 0.6374 0.7468 0.9424 0.9454 1 0.3986 0.3008 0.3986 0.269 0.3238 0.4474 0.6058 0.4792 0.505 0.0216 -0.2 -0.1598 -0.1742 -0.0158 0.1338 0.2892 0.292 0.3094 0.1108 -0.108 -0.2288 -0.292 -0.1224 0.0188 0.1828 0.1166 0.1588 1 0.8756 0.892 0.6302 0.0606 -0.2078 -0.2374 -0.3356 -0.2766 -0.1816 -0.0704 0.0802 -0.041 -0.0082 -0.2046 -0.4174 -0.342 -0.329 -0.2832 -0.1554 -0.113 -0.0932 -0.3028 -0.437 -0.522 -0.6366 -0.604 -0.496 -0.5482 -0.1718 -0.185 -0.0744 0.5166 0.7228 1 0.8006 -0.2462 -0.6106 -0.6426 -0.7732 -0.78 -0.473 -0.4982 -0.2714 -0.3746 -0.1958 -0.1706 0.0172 -0.0882 0.1134 0.4662 0.5486 0.3974 0.402 0.7458 0.7136 0.3746 0.283 -0.1822 -0.276 -0.2028 0.1088 0.244 0.0734 0.7594 0.6912 1 0.8254 -0.3038 -0.5114 -0.686 -0.8202 -0.9468 -0.4886 -0.4608 -0.2228 -0.2304 -0.481 -0.5038 -0.3544 -0.4254 -0.2532 0.324 0.5924 0.676 0.7848 0.476 0.519 0.5342 0.4886 0.1088 0.0178 0.1342 0.2708 0.4734 -0.0808 0.7178 0.727 1 0.9886 0.0444 -0.2606 -0.6974 -0.752 -0.8522 -0.6952 -0.1672 -0.1058 0.0056 0.0648 -0.099 -0.0512 0.0672 0.2788 0.4426 0.5176 0.6268 0.6018 0.7566 0.711 0.6632 0.4904 0.281 0.19 0.124 0.0648 0.2424 -0.6494 0.8158 1 0.5914 0.9622 0.8184 0.0518 0.1576 -0.2384 -0.2636 -0.2384 -0.0946 0.2484 0.5158 0.5082 0.5662 0.4728 0.1298 0.1148 -0.0064 0.1374 0.2586 0.4476 0.5006 0.3468 -0.0694 -0.1576 -0.319 -0.3266 -0.377 0.135 0.1324 0 0.9 0.95 0.95 1 0.35 0.05 0.15 -0.05 0 -0.6 0 0.15 0.1 0.35 0.35 0.35 0.3 0.3 -0.15 -0.05 0.05 -0.1 0.1 0.7 0.7 0.15 0.4 0.15 0.3 0.35 0.4 -0.0698 0.628 0.5814 0.9534 0.9534 1 0.907 0.3024 0.0698 0.3954 0.2094 -0.0698 0.3024 0.5348 0.6744 0.721 0.4884 0.2094 0.3024 0.4418 0.3954 0.3954 0.3488 0.7674 0.907 0.814 0.628 0.6744 0.3954 0.0698 0.5348 0.6744 0.0448 0.7014 0.9104 1 0.403 0.2836 0.1044 0.0448 -0.0448 0.1642 0.3732 0.194 0.194 -0.194 -0.3732 -0.5224 -0.5224 -0.4626 -0.5224 -0.4626 -0.2238 0.0448 0.1044 -0.5224 -0.3134 -0.7314 -0.6418 -0.4926 -0.5224 -0.3732 -0.2238 -0.3432 -1 -1 -1 -1 -1 -1 -1 -1 -0.9888 -0.9874 -0.6678 0.529 0.8466 0.4386 -0.6854 0.4744 0.7526 0.0602 -0.1122 0.096 0.1472 -0.1472 -0.5642 -0.8788 -0.9768 -0.9796 -0.9748 -1 -1 -1 -1 -1 -1 -1 -1 -1 -1 -1 -1 -1 -1 -0.9824 -0.9824 -0.3368 0.4238 0.9416 0.3084 -0.7796 0.1396 0.419 -0.1586 -0.3104 -0.0856 -0.0316 -0.3 -0.6632 -0.8832 -0.9412 -0.9434 -0.9446 -1 -1 -1 -1 -1 -1 -1 -1 -1 -1 -1 -1 -1 -1 -0.98 -0.96 -0.1534 -0.78 -0.6418 -0.7818 -0.8968 -0.8368 -0.8 -0.7448 -0.7662 -0.76 -0.8186 -0.9294 -0.9668 -0.76 -0.5934 -0.5768 -0.5734 -1 -1 -1 -1 -1 -1 -1 -1 -1 -1 -1 -1 -1 -1 -0.8858 1 1 1 -0.5142 1 1 1 -0.2858 -0.8572 -0.7714 -0.5142 -0.2572 -0.3714 0 0.0858 -0.7142 -0.8572 -0.8858 -1 -1 -1 -1 -1 -1 0.7474 0.7806 0.8132 0.8376 0.871 0.8772 0.8278 0.5572 0.3624 0.2056 -0.2044 -0.2896 -0.3484 -0.3874 -0.455 -0.4962 -0.5648 -0.5774 -0.4798 -0.0794 -0.7466 0.5058 -0.3574 -0.2138 0.3566 0.4584 0.6852 1 -0.284 0.1112 0.1604 0.0864 0.2346 0.2592 0.3086 0.2098 0.4814 0.4814 0.5802 0.6544 0.8272 0.926 0.9754 1 0.9754 0.926 0.8518 0.8518 0.5062 0.5062 0.3828 0.3334 0.2098 0.0864 -0.1112 -0.1604 -0.1604 -0.0618 -0.2346 -0.5802 -0.18 0.16 0.14 -0.2 -0.18 -0.02 0.02 0.08 0.28 0.24 0.32 0.4 0.64 0.52 0.66 0.82 0.98 0.92 0.94 1 0.44 0.64 0.54 0.64 0.48 0.64 0.32 0.16 0.16 0.28 0.1 -0.06 0.2812 0.5312 0.6718 -0.0624 -0.2188 -0.3594 -0.0782 0.0468 0.4688 0.0312 -0.0468 -0.0312 0.5782 0.6406 0.4376 0.5938 0.5312 0.5156 1 0.9062 0.2188 0.3124 0.2968 0.5468 0.4376 0.0782 0.0312 -0.1876 -0.2344 -0.0782 0.4218 0.2656 0.4194 -1 -1 1 -1 -1 -0.6 -0.7666 -1 -0.2 -0.0728 0.3818 0.3636 0.3454 0.9454 1 0.7818 0.0546 0.3818 0.3636 0.0182 0.2182 0.091 0.3454 0.5818 0.5272 0.4546 0.5454 0.5454 0.3818 0.1272 0.1454 0.2 0.2182 0.2364 0.1818 -0.0182 -0.0546 0.0546 -0.091 -0.7454
24 -0.283 0.3812 0.4264 0.6 0.8868 1 0.917 0.5774 0.2604 0.2528 0.1622 0.1698 0.2982 0.4566 0.5094 0.5698 0.6528 0.6604 0.6378 0.5018 0.3886 0.4566 0.351 0.3812 0.5246 0.5622 0.3812 0.4416 0.2226 0.2528 0.1698 0.2982 -0.3104 0.1586 0.3242 0.4896 0.9242 0.9862 0.8138 0.7724 0.4276 0.2758 0.3242 0.2552 0.3104 0.531 0.538 0.8966 0.8344 1 0.7794 0.6276 0.5862 0.5932 0.6414 0.5518 0.7586 0.6 0.7172 0.4966 0.5172 0.5518 0.4896 0.5724 -0.2926 0.1428 0.3198 0.4694 0.8504 0.8844 0.8572 0.7824 0.4694 0.2926 0.2926 0.3198 0.3334 0.619 0.653 0.898 0.8776 1 0.6326 0.6394 0.6122 0.5646 0.6462 0.6666 0.7824 0.6734 0.6802 0.5782 0.517 0.5238 0.4898 0.619 -0.3066 0.1118 0.3124 0.4498 0.8452 0.8682 0.8568 0.788 0.467 0.2952 0.2836 0.2894 0.2952 0.5988 0.679 0.874 0.9084 1 0.6332 0.6218 0.5588 0.5014 0.6962 0.725 0.7936 0.6276 0.616 0.5702 0.467 0.4842 0.5186 0.5874 -0.2238 0.2022 0.3638 0.5364 0.9514 1 0.7358 0.7142 0.504 0.3908 0.2938 0.1968 0.3424 0.4124 0.5094 0.8114 0.7682 0.7736 0.6388 0.5688 0.4824 0.4716 0.5526 0.5796 0.6118 0.5364 0.4824 0.3638 0.31 0.3584 0.38 0.4124 -0.3602 0.2422 0.3914 0.7392 0.8386 1 0.733 0.292 0.0372 0.1242 0.0062 0.0994 0.236 0.2732 0.4162 0.41 0.795 0.7516 0.6832 0.6024 0.6708 0.6398 0.6398 0.4968 0.2982 0.2298 0.2174 0.1678 0.2174 0.354 0.385 0.2608 -0.3766 0.5062 0.5864 0.8518 0.8766 0.5494 0.426 0.1358 -0.037 -0.1976 -0.2222 -0.0618 0.0432 0.216 0.2716 0.4506 0.537 0.7346 0.895 1 0.821 0.6666 0.432 0.2592 0.247 0.2222 0.105 0.253 0.3148 0.4136 0.426 0.4506 -0.4054 0.6756 0.8378 0.7838 0.946 0.8378 1 0.4594 0.2432 0.1352 0.1892 0.2972 0.4594 0.5136 0.5676 0.4594 0.6216 0.3514 0.5676 0.4594 0.6216 0.3514 0.4594 0.3514 0.4054 0.4054 0.3514 0.3514 0.2432 0.081 -0.081 0.027 -0.3076 0.1538 0.2692 0.4616 0.8462 1 0.8076 0.6538 0.3846 0.3462 0.3076 0.1924 0.1924 0.4616 0.577 0.6924 0.7692 0.7692 0.7308 0.5 0.3846 0.5384 0.423 0.423 0.6538 0.7308 0.5384 0.577 0.3076 0.3076 0.5384 0.423 -0.1636 0.2364 0.4182 0.5818 0.9818 1 0.8 0.7636 0.6 0.4546 0.3818 0.3272 0.3818 0.6 0.5636 0.8728 0.7818 0.891 0.6182 0.6728 0.6 0.6 0.6182 0.6 0.7818 0.509 0.6182 0.4364 0.4182 0.509 0.4364 0.509 -1 -1 -1 -1 -1 -1 -1 -1 -0.9836 -0.987 -0.8274 0.5006 0.9176 0.6644 0.6332 0.6384 0.577 0.5162 0.4954 0.3594 0.0082 -0.101 -0.8404 -0.98 -0.9826 -0.9836 -0.9844 -0.7192 -0.8638 -0.9532 -0.9488 -0.967 -0.9758 -1 -1 -1 -1 -1 -1 -1 -1 -0.9826 -0.9854 -0.903 0.22 0.8668 0.8628 0.8614 0.9854 0.9124 0.6266 0.2194 0.0664 -0.2054 -0.4074 -0.9156 -0.9822 -0.984 -0.9834 -0.986 -0.7036 -0.7608 -0.8508 -0.8394 -0.8506 -0.8818 -1 -1 -1 -1 -1 -1 -1 -1 -0.9334 -0.94 -0.8368 -0.815 -0.705 -0.665 -0.57 -0.57 -0.68 -0.73 -0.73 -0.69 -0.716 -0.784 -0.8834 -0.9134 -0.8534 -0.96 -0.98 -0.6434 -0.1634 0.5 0.33 0.23 0.2 -1 -1 -1 -1 -1 -1 -1 -1 -0.5714 -0.4 1 1 1 -0.2 -1 -1 -0.8 0.1714 0.2572 -0.3428 1 1 1 0.2286 -0.8858 -0.8858 1 1 1 0.2 -0.9142 -0.9428 -1 1 1 1 1 1 1 1 1 1 1 -0.4016 -0.3356 -0.3356 -0.2716 -0.2254 -0.1998 -0.198 -0.1772 -0.183 -0.228 -0.7466 -0.5764 -0.929 -0.405 0.7566 0.8714 0.863 1 -0.0076 -0.2932 0.4586 0.4586 0.3534 0.3984 1 0.7594 0.4286 0.5488 0.5488 0.3234 0.4286 0.188 0.4888 0.3384 0.1578 0.203 0.0978 -0.188 0.4586 0.4136 0.3384 0.4436 0.3984 0.2632 0.624 0.4736 0.0978 -0.0076 0.3684 -0.3984 0.1812 0.0604 0.6778 0.651 0.396 0.6778 0.812 0.7718 0.396 0.7718 0.463 0.6644 1 0.651 0.6778 0.6644 0.8524 0.4362 0.6242 0.7046 0.6778 0.7986 0.4228 0.49 0.7316 0.745 0.6778 0.6108 0.0872 0.2886 0.1678 -0.3826 0.0844 0.6626 0.518 0.3734 0.1686 0.4096 0.771 0.4216 0.747 0.9278 0.5662 0.5784 1 0.747 0.482 0.9156 0.5904 0.6144 0.3374 0.2892 0.5662 0.4216 0.253 0.2892 0.0482 0.3012 0.265 0.0722 0.3254 0.1084 0.1204 -0.2892 -0.9902 1 -1 -1 -1 -1 -1 -1 1 -0.8102 -0.4598 -0.2408 0.0072 -0.0802 0.2262 0.3284 0.2408 0.4014 0.3576 0.416 0.5328 0.6058 0.4744 0.5036 0.3284 0.2554 0.4452 0.3576 0.3576 0.6058 0.5474 0.5036 0.5036 0.562 0.5182 0.781 1 0.6642 0.3868 0.27 -0.124
[truncated: 31,048,763 more chars]
