# Supplementary material for: A hybrid feature selection algorithm and its application in bioinformatics
Source: PeerJ Comput Sci. 2022 Mar 22;8:e933. doi: 10.7717/peerj-cs.933 (PMC9044222; doi:10.7717/peerj-cs.933)
Supplement: Supplemental Information 1 [file peerj-cs-08-933-s001.zip › madelon.data]

-1 485 477 537 479 452 471 491 476 475 473 455 500 456 507 478 491 447 422 480 482 515 482 464 484 477 496 509 491 459 482 483 505 508 458 509 517 479 487 473 472 474 531 485 508 517 489 507 515 440 465 550 532 450 483 460 469 507 485 479 458 516 480 460 479 648 480 561 481 474 474 544 484 490 451 494 480 486 459 521 500 466 457 494 492 488 497 477 461 473 464 476 471 481 507 474 500 481 536 464 501 479 480 483 462 470 181 510 470 431 482 496 481 469 539 491 482 481 476 533 495 474 485 479 495 465 541 493 488 452 481 491 501 477 479 503 529 540 504 482 463 477 530 508 488 488 474 479 506 478 511 501 474 483 575 478 482 461 480 543 415 527 477 487 486 511 474 477 482 476 516 466 492 561 479 472 457 497 475 452 491 477 454 461 472 481 490 526 490 459 478 461 516 511 544 519 487 485 475 477 476 478 470 493 581 484 476 521 474 492 459 487 504 464 485 478 465 603 475 481 491 555 424 528 511 384 525 459 478 477 539 479 508 471 517 482 518 473 478 506 476 507 434 466 480 547 518 516 476 492 454 463 497 477 531 472 495 532 496 492 480 480 479 517 470 470 500 468 477 486 553 490 499 450 469 466 479 476 401 491 551 477 517 492 475 537 516 472 451 484 471 469 523 496 482 458 487 477 457 458 493 458 517 478 482 474 517 482 488 490 485 440 455 464 531 483 467 494 488 414 491 494 497 501 476 481 485 478 476 491 492 523 492 476 464 496 473 658 507 628 484 468 448 502 618 438 486 496 535 452 497 490 485 504 477 481 473 517 476 479 483 482 458 464 466 473 482 497 479 497 495 489 483 500 490 479 471 468 496 419 513 475 471 514 479 480 486 480 477 494 454 480 539 477 441 482 461 484 510 475 485 480 474 474 442 477 502 402 478 504 476 484 475 488 486 524 506 480 451 512 498 478 485 495 476 496 485 496 485 486 482 505 528 496 533 504 512 474 646 526 485 541 487 568 492 467 479 483 479 546 476 457 463 517 471 482 630 481 494 440 509 507 512 496 488 462 498 480 511 500 437 537 470 515 476 467 401 485 499 495 490 508 463 487 531 515 476 482 463 467 479 477 481 477 485 511 485 481 479 475 496
-1 483 458 460 487 587 475 526 479 485 469 434 483 465 503 472 478 469 518 495 491 478 530 462 494 549 469 516 487 475 486 478 514 542 406 469 452 483 498 480 476 474 504 478 493 472 461 521 521 499 458 466 519 487 485 489 485 551 516 435 487 525 481 529 486 488 513 415 463 481 481 491 504 496 433 475 416 481 482 493 536 483 416 553 460 554 447 477 499 470 527 476 480 507 522 474 485 478 479 468 397 482 469 477 476 553 431 489 447 535 487 488 557 485 515 484 497 479 494 436 470 477 468 480 587 503 429 496 502 473 485 522 484 481 486 519 455 442 499 470 483 508 510 481 494 483 473 481 510 480 447 538 497 475 404 479 519 486 492 520 519 500 482 486 487 533 487 476 480 475 459 470 522 489 477 447 519 484 472 458 510 529 539 456 478 490 509 481 524 530 478 495 507 459 467 494 470 480 491 476 503 485 475 508 488 495 477 507 482 447 482 483 455 485 474 478 579 540 484 508 480 492 517 490 547 510 465 495 477 475 497 477 442 489 507 466 504 493 471 478 467 530 551 476 470 575 477 510 486 473 504 451 450 477 506 480 506 575 502 486 489 485 479 488 524 465 516 443 503 517 498 482 467 454 407 484 479 475 498 514 492 477 435 491 475 503 480 506 512 482 477 504 527 454 483 458 473 484 542 469 459 462 503 477 492 469 467 475 483 491 464 466 475 477 502 483 506 474 494 469 524 483 434 488 463 495 483 468 481 493 489 538 469 477 480 460 495 469 469 528 544 497 497 462 478 494 481 493 461 482 483 471 422 493 511 471 497 523 476 462 453 471 502 475 536 481 389 491 464 500 553 467 497 489 486 490 540 487 488 526 477 480 462 523 483 488 475 485 479 492 452 479 441 475 442 476 475 484 500 570 482 481 428 477 456 477 546 502 477 516 467 512 469 498 501 503 539 493 505 543 556 486 483 514 476 457 507 475 448 479 481 486 500 489 442 509 479 500 517 489 488 494 496 463 460 472 478 457 487 420 463 484 474 459 311 479 582 480 495 538 487 537 488 485 483 500 487 476 526 449 363 466 478 465 479 482 549 470 506 481 494 492 448 492 447 598 507 478 483 492 485 463 478 487 338 513 486 483 492 510 517
-1 487 542 499 468 448 471 442 478 480 477 468 497 477 491 493 502 465 567 510 475 474 483 490 492 544 482 454 496 491 495 476 438 489 432 486 512 475 476 480 476 477 516 454 486 459 493 472 455 460 449 493 562 454 486 468 525 524 487 531 475 479 486 449 478 485 504 564 468 482 475 548 508 488 542 475 527 466 424 486 450 531 542 467 459 523 516 478 492 475 477 476 545 506 492 483 500 476 473 494 474 494 487 487 455 457 593 460 527 479 485 469 509 484 484 500 464 488 497 489 490 475 435 486 417 472 513 487 504 487 444 541 520 505 482 453 473 525 472 471 513 525 513 487 467 492 478 480 485 485 497 550 491 493 585 478 522 509 458 478 508 462 475 498 487 528 487 475 476 478 432 455 471 518 477 475 529 508 474 537 439 513 491 470 499 504 468 532 532 514 487 494 494 482 507 485 487 476 487 476 560 451 502 480 533 472 478 530 476 501 499 505 572 481 463 484 496 466 465 495 471 567 544 513 472 466 475 468 477 475 479 477 485 463 510 503 489 469 480 482 486 505 474 476 501 470 551 477 477 482 557 527 499 476 530 474 473 530 415 486 495 498 478 515 543 475 466 483 484 462 509 477 501 463 477 492 496 476 498 495 473 478 535 485 475 486 522 435 537 473 497 533 461 486 478 429 516 471 468 484 469 460 507 490 500 514 462 481 487 508 466 491 507 494 532 484 489 473 481 506 466 481 386 517 486 479 479 461 507 499 489 481 453 477 485 449 516 465 572 431 531 457 455 540 502 501 489 478 523 513 513 485 511 487 519 509 488 482 475 488 474 509 459 460 481 483 477 494 485 501 475 459 453 513 442 527 457 478 486 464 458 477 479 437 486 498 470 492 479 521 485 480 535 479 505 479 514 495 486 534 477 473 508 477 465 476 466 498 483 487 482 458 523 457 482 506 470 494 435 588 563 487 469 459 476 474 497 480 437 468 478 497 517 435 569 511 505 466 470 465 479 469 480 503 472 490 478 471 492 516 483 506 481 505 606 484 424 484 455 495 503 447 468 513 445 509 492 487 524 479 441 529 481 485 478 479 454 503 501 500 484 479 470 466 529 482 486 487 480 522 481 487 481 492 650 506 501 480 489 499 498
1 480 491 510 485 495 472 417 474 502 476 455 520 437 472 481 436 503 522 488 468 492 488 476 479 477 485 506 476 472 506 479 472 504 553 492 494 464 448 486 476 475 438 448 464 487 484 509 464 529 465 550 420 500 482 495 478 477 489 586 505 485 484 531 479 415 507 478 485 478 474 574 486 410 501 469 534 483 468 475 499 489 565 500 490 482 419 484 500 476 505 476 495 473 499 472 482 480 488 466 434 494 496 482 483 479 698 492 463 521 469 498 475 481 507 410 477 505 468 487 508 472 445 490 454 470 478 465 515 493 494 487 501 524 485 476 473 458 458 481 462 481 624 483 483 485 491 477 482 481 494 500 456 482 591 478 489 489 493 543 550 474 486 492 472 456 499 477 471 476 439 514 517 495 477 462 566 470 477 467 543 516 460 451 483 505 447 456 518 505 478 488 542 512 475 549 480 475 487 474 500 515 470 495 461 464 477 493 477 497 518 474 503 483 519 485 539 535 468 460 477 463 536 459 475 437 524 467 479 475 508 457 495 449 459 480 454 487 482 502 478 502 569 492 463 510 473 486 477 479 491 431 526 478 540 484 488 490 482 486 484 508 487 524 529 481 494 556 500 491 494 471 472 609 505 479 472 477 484 524 475 475 526 470 476 521 433 440 437 478 493 519 482 490 473 517 506 465 502 511 493 458 497 479 483 461 478 484 485 456 504 478 449 489 491 490 463 483 474 458 501 469 479 505 458 503 477 493 481 472 517 516 468 475 529 513 491 398 480 377 463 475 471 510 524 579 466 490 496 525 546 485 390 488 482 512 469 489 476 520 494 498 483 558 483 488 493 466 460 457 447 495 458 506 466 514 519 480 493 553 477 479 486 536 484 485 475 475 476 457 533 474 488 475 431 480 505 481 467 481 477 481 534 477 428 475 443 468 474 478 472 471 493 495 500 457 573 499 466 554 488 480 489 475 476 501 511 466 510 489 483 486 494 477 565 490 507 475 529 478 495 503 486 447 381 489 480 481 497 436 495 469 472 477 545 477 456 480 436 513 485 496 499 472 564 496 481 490 446 486 485 576 481 457 476 481 602 500 503 481 487 465 473 477 515 525 468 487 458 489 490 491 480 474 572 454 469 475 482 494 461
1 484 502 528 489 466 481 402 478 487 468 432 494 493 434 505 497 486 471 467 476 455 517 483 465 512 552 505 464 472 419 479 543 491 488 446 563 471 457 475 478 473 539 469 481 543 499 464 497 429 499 523 527 508 480 457 493 539 474 497 483 483 487 443 492 387 536 542 489 484 481 527 472 510 523 488 482 481 487 510 479 516 499 544 492 474 477 483 493 470 571 477 489 534 505 476 508 484 496 496 509 466 476 486 480 478 451 487 487 534 471 487 402 472 441 482 477 479 486 543 491 482 475 480 477 410 516 483 523 475 531 467 478 453 479 451 586 564 485 481 485 497 486 463 474 480 480 482 479 479 411 480 485 466 448 479 500 464 494 470 522 475 491 477 478 402 475 476 475 477 487 444 518 470 478 469 449 492 485 535 527 480 491 483 495 470 487 472 511 586 475 480 438 454 452 556 479 486 485 475 464 476 480 468 559 508 478 475 477 485 467 480 582 447 445 491 511 484 483 499 486 492 513 468 475 508 515 508 479 476 476 495 489 487 507 500 454 479 481 490 478 478 538 485 489 556 492 478 476 478 477 465 454 477 518 469 446 530 434 507 503 494 473 506 544 497 466 466 491 445 478 507 487 532 529 488 491 476 501 516 532 478 456 497 476 541 502 547 477 480 469 507 498 477 472 465 499 446 508 480 541 534 482 481 472 478 473 491 481 513 473 488 492 500 456 466 421 468 477 462 594 472 459 510 485 477 484 493 509 513 491 535 488 475 488 524 473 385 525 509 471 588 541 475 472 443 475 478 455 460 461 485 400 459 459 503 483 412 477 509 549 547 506 420 464 481 513 482 469 493 538 477 493 523 490 515 497 496 467 424 460 482 482 450 500 502 476 491 476 507 519 478 458 480 455 479 477 479 499 515 483 481 485 476 465 475 467 492 477 491 473 503 465 487 460 509 447 477 496 478 487 473 497 469 476 504 506 501 521 530 479 450 517 478 462 501 475 466 557 437 474 464 487 536 459 517 478 478 469 516 450 490 472 496 426 477 465 482 486 463 491 500 453 528 525 485 492 468 505 476 513 444 476 500 479 483 560 474 486 459 494 509 456 472 520 468 482 473 473 498 485 488 479 452 435 486 508 481 504 495 511
1 481 496 451 480 516 484 484 476 500 482 453 474 517 483 480 520 494 493 492 490 485 469 481 463 487 484 494 460 505 527 488 527 498 495 468 498 468 516 474 475 479 498 467 510 458 430 528 491 464 511 516 548 463 478 558 502 441 491 550 496 495 481 541 466 348 582 491 481 480 479 416 490 459 516 470 461 484 454 532 481 486 430 526 491 427 471 484 506 483 491 476 467 483 487 492 449 491 478 490 464 488 483 482 480 513 667 480 470 478 468 489 422 475 545 498 487 502 466 459 461 477 489 475 511 487 533 515 504 493 457 519 483 506 477 487 606 537 448 494 493 498 501 458 496 476 450 474 518 479 569 494 477 460 401 476 410 509 490 522 468 469 474 462 495 480 486 477 479 479 568 526 510 488 478 483 489 465 472 519 447 491 486 470 496 464 518 549 508 490 468 461 491 533 511 458 478 479 482 476 496 534 473 482 472 481 478 520 474 482 508 449 459 502 478 488 477 501 468 499 491 482 584 467 500 524 510 479 479 475 479 468 502 489 488 461 530 487 476 469 478 501 545 474 484 530 485 505 479 486 487 438 499 484 573 473 534 483 481 499 484 519 473 480 521 469 502 510 487 470 482 490 469 488 489 468 492 477 436 471 513 478 429 479 475 519 490 456 544 482 519 495 522 493 478 484 523 450 522 439 495 526 507 477 464 447 445 482 471 558 492 489 506 480 479 472 483 472 480 553 574 510 472 491 484 500 483 477 474 484 555 533 485 474 468 474 487 316 443 429 447 473 533 500 490 523 487 471 529 463 513 488 460 465 478 506 520 481 475 523 544 485 488 576 506 476 558 474 475 480 461 426 515 500 489 481 479 473 488 468 480 477 456 505 468 453 475 478 475 483 500 473 523 473 460 475 510 482 518 454 474 477 569 475 451 478 481 465 476 528 462 528 401 523 487 533 427 499 502 564 469 483 480 481 475 507 493 477 449 498 481 484 531 499 435 494 483 483 510 504 495 470 493 445 452 500 476 483 488 418 469 486 492 506 428 475 423 486 502 417 448 482 469 544 478 486 472 489 590 471 482 542 480 458 478 455 557 489 498 514 462 479 489 479 508 548 481 485 514 483 465 478 481 477 435 491 564 482 463 457 500
1 484 533 498 466 577 482 471 477 476 468 476 507 385 550 490 461 472 516 515 486 484 490 475 486 525 519 529 493 493 496 485 552 466 554 479 425 472 504 481 474 478 613 445 491 497 465 468 444 447 388 514 501 456 479 508 524 515 489 525 475 485 480 529 483 496 505 460 535 480 482 515 504 489 477 474 499 484 500 495 507 528 544 471 459 604 413 477 493 466 540 476 541 485 487 482 509 479 431 473 521 492 486 484 470 487 571 426 534 536 473 419 437 481 478 439 470 471 494 479 492 477 467 481 427 488 455 471 489 485 513 455 480 498 474 475 528 560 493 481 486 516 484 498 494 531 470 485 562 479 483 481 473 489 495 479 519 515 468 505 495 495 475 488 478 450 470 476 479 477 535 513 563 455 479 473 509 480 499 491 527 473 564 457 482 481 483 509 507 460 477 478 494 533 540 414 493 475 473 475 442 510 512 470 633 449 475 470 484 520 483 478 510 458 552 464 542 457 484 513 485 475 469 487 513 485 524 447 474 476 498 497 491 502 484 493 510 467 481 469 487 492 418 507 503 519 463 556 480 495 478 508 508 479 481 472 487 517 521 493 493 467 474 505 441 485 471 483 491 489 501 483 499 367 485 476 485 477 474 505 493 478 476 486 476 460 463 499 493 481 504 453 528 492 469 465 515 513 524 537 491 398 482 479 503 533 523 504 488 503 497 458 492 500 511 491 489 478 475 528 526 493 489 524 479 484 487 478 511 493 521 454 466 476 520 504 505 476 579 538 408 493 473 531 515 535 480 474 467 487 448 477 466 460 470 495 528 481 476 416 447 522 483 457 487 483 504 521 485 490 528 496 483 470 480 533 457 494 493 444 511 484 480 514 493 484 478 500 479 504 448 473 470 475 494 474 478 496 460 540 480 477 504 474 507 477 464 500 477 497 469 499 530 473 470 507 543 477 484 509 563 475 509 476 476 488 480 461 460 486 481 474 571 461 492 485 551 487 468 482 476 518 463 578 551 475 478 489 496 394 471 474 486 497 657 473 389 483 471 406 451 521 482 524 438 514 537 470 483 489 511 508 489 526 476 468 389 470 489 404 489 465 461 480 541 418 486 490 480 550 484 472 483 490 648 484 475 479 475 462 484
-1 474 468 598 490 530 482 448 476 497 489 459 471 481 482 501 472 503 492 461 464 476 508 466 476 514 419 507 471 485 522 464 492 477 444 508 445 472 456 477 476 480 490 460 485 573 483 504 523 496 452 521 528 493 478 516 549 487 436 499 441 469 482 405 478 384 510 528 495 481 483 502 488 516 434 483 513 479 470 488 424 494 492 533 491 439 513 471 455 475 505 475 458 511 507 475 472 481 470 463 490 482 478 482 494 621 584 448 472 520 491 479 440 481 529 548 463 496 469 510 466 478 459 474 455 504 496 479 521 484 422 495 521 495 482 516 453 454 482 484 478 486 536 453 484 476 470 482 466 477 464 552 464 479 457 476 546 472 478 573 514 505 474 490 475 446 450 476 480 478 459 515 549 473 476 472 502 501 471 469 532 480 584 516 475 466 496 481 497 525 485 489 480 506 535 512 481 477 495 478 523 487 532 512 547 488 478 525 479 463 478 482 555 532 502 487 528 529 465 469 486 465 483 461 510 536 526 520 479 478 494 476 465 462 483 514 496 498 476 493 486 464 590 493 480 529 522 485 480 493 515 515 485 478 525 490 481 456 498 486 479 479 475 470 519 494 498 559 489 440 490 490 551 423 481 490 489 476 488 502 484 478 455 470 477 471 459 464 522 475 506 450 522 481 485 494 486 500 520 528 492 482 489 479 513 509 521 482 469 466 455 453 484 528 471 474 501 481 475 496 526 495 507 497 475 503 474 458 460 500 512 448 495 475 491 507 488 372 490 437 481 547 489 542 589 534 483 494 498 463 570 473 440 480 499 480 486 544 475 540 486 497 474 485 485 474 520 476 495 477 518 513 394 508 469 474 499 465 507 516 464 478 443 525 468 498 483 488 477 514 493 476 448 474 538 479 516 473 469 524 478 478 454 478 507 477 457 482 479 504 481 485 476 417 494 510 509 491 502 506 559 490 481 481 476 472 477 521 532 500 476 483 462 487 466 464 509 452 559 502 502 539 503 401 535 460 479 471 486 541 474 461 480 489 388 493 510 479 484 543 521 497 479 507 435 468 510 482 542 495 439 574 475 439 479 489 609 500 489 457 505 487 519 489 441 520 490 471 437 504 486 469 479 511 351 462 533 480 501 529 489
1 484 498 558 489 508 478 471 478 488 470 512 490 491 472 478 464 445 404 537 473 505 511 468 475 540 478 459 466 486 508 470 477 503 469 486 552 462 487 486 475 478 479 512 461 512 487 499 477 524 485 499 477 512 483 549 486 438 543 513 458 466 496 542 482 421 486 461 494 482 466 464 487 455 506 491 539 486 492 543 473 519 515 466 471 499 476 482 508 483 519 477 497 510 457 486 523 471 460 478 463 481 473 480 498 486 700 487 523 483 480 499 485 473 527 545 483 480 500 552 471 479 467 481 439 482 425 465 458 497 403 490 498 482 483 479 453 527 521 475 489 510 459 490 490 480 494 477 566 482 484 465 493 483 598 477 483 474 494 499 535 473 471 476 485 504 490 478 479 477 466 438 495 501 477 487 547 474 480 473 584 544 492 492 476 484 462 456 516 531 470 451 505 512 453 547 497 482 487 475 497 527 466 448 438 456 478 465 480 479 508 460 488 502 500 501 459 562 466 463 485 485 455 503 515 457 429 498 479 478 480 483 497 487 533 496 463 486 468 483 486 473 535 488 472 446 539 451 483 470 487 489 518 480 507 478 478 431 491 490 482 489 480 500 473 492 497 457 495 467 480 487 560 592 478 491 488 476 480 465 504 476 546 491 478 522 481 451 505 483 488 500 509 452 490 443 420 539 479 497 495 422 498 478 533 495 383 486 499 470 513 467 496 504 494 486 517 466 470 498 482 497 497 505 483 512 472 506 460 494 614 489 457 476 466 483 482 396 427 355 487 542 502 530 490 527 483 489 464 468 497 478 453 452 489 480 471 564 479 497 454 462 501 590 495 490 495 505 474 484 463 481 424 503 465 554 493 478 453 532 461 480 455 543 474 483 483 457 476 537 430 473 501 475 526 476 518 487 552 489 488 481 450 476 514 476 469 528 478 522 483 504 472 510 464 505 493 486 487 456 509 482 481 485 475 498 479 500 488 453 481 482 540 429 553 491 598 496 515 464 495 523 483 432 509 489 475 498 503 488 475 464 481 459 597 494 432 485 495 471 437 490 507 480 464 486 469 479 551 507 529 528 477 453 478 477 541 504 525 511 497 485 449 477 516 486 500 466 430 536 473 473 478 478 633 453 556 458 473 531 440
-1 496 448 570 476 477 481 595 477 465 490 420 499 468 457 480 429 486 468 467 475 488 479 472 485 522 475 455 486 498 484 479 522 461 508 493 483 486 484 482 476 480 513 488 514 499 510 535 494 557 481 442 484 462 475 485 493 454 474 548 486 495 482 533 476 628 485 522 495 477 477 491 463 487 481 466 516 475 482 492 508 472 587 488 478 487 472 471 464 477 497 477 480 462 505 478 467 479 493 484 537 478 471 469 484 468 580 519 481 560 481 432 527 473 484 527 507 458 460 489 498 474 498 488 541 494 480 503 549 489 504 505 506 510 473 516 456 524 471 484 479 500 458 479 487 504 477 480 439 474 450 478 485 483 630 477 504 434 460 494 502 459 487 500 484 447 495 476 481 477 538 441 517 502 476 473 478 497 474 472 477 485 512 486 474 517 461 514 511 483 480 505 459 506 556 493 469 474 478 478 463 458 482 499 457 464 478 528 476 476 491 505 418 470 450 473 482 506 479 478 494 515 448 494 484 584 470 465 477 477 481 490 498 470 505 546 466 507 484 487 475 457 464 417 473 540 489 478 485 475 509 493 488 469 546 470 503 558 463 484 482 497 483 472 535 495 478 471 481 476 478 483 501 438 482 476 479 478 498 471 502 475 558 459 476 463 472 497 539 479 494 466 520 499 476 504 461 488 414 502 508 484 522 475 500 541 462 494 472 519 455 473 448 503 506 495 482 486 493 568 413 478 499 475 488 500 479 491 451 486 534 512 474 476 474 453 490 640 489 407 500 522 497 485 517 472 474 475 435 502 464 479 507 464 474 489 487 438 477 548 511 461 479 476 475 491 478 483 485 486 495 422 445 507 496 489 494 481 456 590 424 477 479 491 499 477 470 455 476 511 490 476 532 486 491 481 520 475 428 518 490 476 527 477 449 476 482 478 479 479 485 497 498 489 464 524 590 497 556 406 463 486 467 474 476 485 522 495 470 521 478 482 468 529 580 491 419 483 532 511 478 508 460 351 479 517 475 493 486 511 491 497 490 508 543 474 550 482 524 579 484 562 478 498 534 497 487 480 510 455 567 483 476 414 478 481 433 489 481 530 476 485 529 476 464 512 482 467 487 479 472 485 476 447 576 511 508 478 486 582 496
-1 478 446 457 475 468 475 482 479 478 473 528 538 448 520 488 480 449 538 452 485 487 482 469 476 535 522 510 476 486 519 487 480 495 477 473 399 474 494 476 477 474 485 506 478 473 501 533 508 490 480 537 509 474 478 519 499 505 496 498 462 453 483 494 491 619 481 488 521 487 472 530 497 440 531 479 514 498 520 519 484 456 432 506 456 496 458 485 516 481 466 477 495 478 511 491 577 476 503 461 477 481 478 484 472 437 380 509 473 485 475 522 449 477 507 477 488 488 487 513 442 477 480 483 471 519 523 466 506 470 471 503 503 471 480 468 447 481 450 486 470 487 521 451 467 470 468 477 545 477 551 434 493 486 572 479 442 455 463 466 457 475 491 502 479 545 506 478 483 477 551 447 504 471 479 493 502 483 467 457 536 512 480 535 496 483 463 489 549 536 478 485 498 473 589 495 488 474 491 475 487 444 462 466 567 425 477 531 480 500 489 462 542 496 533 462 547 498 478 478 504 520 520 519 542 370 472 498 480 477 468 492 460 463 496 494 533 487 477 518 477 530 449 525 471 500 490 387 479 478 512 496 493 480 521 469 497 493 425 481 470 502 481 518 495 470 470 544 500 433 534 495 538 461 550 480 487 477 519 473 475 476 509 490 478 516 500 486 428 481 504 456 534 498 479 489 411 484 494 493 508 448 503 486 506 537 493 530 470 481 437 565 510 472 500 483 491 480 476 496 556 473 476 504 492 498 485 469 502 508 457 468 486 477 497 529 505 656 452 532 536 522 512 507 472 564 485 480 472 500 523 469 478 450 484 487 473 497 477 464 587 394 504 509 520 489 521 480 465 488 479 486 549 490 450 513 444 500 494 500 452 473 479 452 496 471 473 470 479 511 540 470 525 475 485 482 462 485 511 419 475 476 502 477 459 476 442 456 487 494 473 475 537 536 486 501 520 505 487 588 521 485 486 474 476 468 470 469 398 465 464 502 467 475 547 489 516 472 598 489 487 415 479 451 640 500 476 481 490 512 500 454 480 487 476 480 573 482 461 441 537 504 512 538 527 473 516 483 549 471 436 485 477 462 476 487 413 476 466 431 487 509 455 481 555 544 490 490 573 493 479 515 479 506 491 512 476 471 501 550 517
-1 486 479 528 483 530 484 479 477 462 487 499 507 474 504 463 490 487 473 493 475 499 495 459 476 455 484 472 475 464 446 480 501 447 456 472 498 478 488 496 477 478 504 501 488 579 476 455 462 518 467 470 524 501 478 472 511 551 480 468 466 488 477 488 475 492 501 471 531 487 477 498 488 458 427 477 462 502 466 500 462 516 549 490 485 434 478 476 506 482 530 476 509 468 484 488 507 478 476 464 433 467 481 483 469 482 519 417 486 563 466 490 435 472 473 420 464 520 469 488 466 479 482 500 486 483 478 481 475 481 536 498 495 497 480 500 545 585 511 487 472 478 466 477 496 475 494 473 516 486 517 530 479 473 472 476 483 507 483 462 515 455 481 486 483 427 473 476 476 478 492 557 527 412 476 477 494 471 478 431 551 528 499 510 497 471 472 487 458 504 475 498 481 500 538 514 474 490 487 477 474 529 475 477 543 469 477 567 480 490 469 491 504 502 604 481 531 497 481 454 490 479 471 509 499 504 533 483 477 477 481 487 451 472 483 456 501 498 475 487 478 473 476 489 476 534 517 476 478 478 500 501 509 475 455 470 470 498 487 478 501 498 481 479 562 472 489 488 479 505 535 516 408 435 467 501 480 476 479 504 498 478 464 494 476 540 456 482 504 479 475 485 515 515 474 476 526 475 495 469 462 492 477 477 485 536 544 488 488 499 500 506 491 490 512 498 473 490 487 433 446 490 507 463 455 486 481 473 450 470 559 462 475 476 511 471 472 472 501 556 575 405 494 540 524 502 475 474 535 503 516 483 433 450 457 518 484 513 473 496 549 547 490 430 470 479 553 471 495 480 515 467 440 448 473 504 463 477 483 539 492 485 450 517 475 480 464 489 477 522 509 485 507 475 475 475 480 473 460 509 484 476 488 477 468 476 460 477 481 461 489 472 412 466 462 499 488 477 567 447 530 478 485 461 476 510 494 494 518 500 470 504 530 513 478 451 523 478 440 440 490 457 464 621 531 473 478 489 501 486 476 491 467 490 578 477 449 485 500 442 472 540 481 535 520 467 483 492 492 464 466 494 482 546 478 475 456 466 461 458 502 465 485 476 549 527 498 485 443 506 490 492 476 498 599 459 452 475 496 505 485
1 466 486 540 492 500 475 491 474 505 475 460 534 528 531 494 483 475 516 458 462 500 516 481 480 430 501 494 469 461 501 489 492 481 494 477 448 473 482 474 476 476 569 476 468 502 469 500 505 503 484 447 500 493 475 547 499 490 432 476 464 495 485 462 470 570 496 477 487 477 484 479 523 496 459 480 561 486 498 457 486 485 515 474 483 499 434 481 469 475 523 476 553 499 478 479 570 483 508 454 440 484 494 473 479 518 469 473 491 479 470 468 525 473 491 467 469 518 487 457 459 472 484 479 434 471 499 480 480 476 497 510 463 469 480 470 507 498 528 467 506 516 553 469 510 512 524 477 491 463 507 514 468 488 530 479 554 487 497 491 467 458 506 488 483 562 503 474 477 475 540 503 441 400 480 471 421 500 476 491 504 475 543 462 489 473 508 540 504 557 480 493 528 506 534 471 474 491 498 479 472 493 497 510 502 481 475 526 481 462 465 500 519 466 461 496 489 499 478 530 485 450 500 499 432 527 536 488 477 477 454 500 488 461 495 434 529 475 474 458 477 488 422 456 472 464 550 443 475 477 531 452 507 477 528 485 504 515 500 495 483 490 469 481 538 473 467 517 482 496 501 497 539 522 521 469 515 475 466 500 486 478 497 490 478 498 511 488 465 481 473 503 505 492 472 438 487 517 486 506 481 471 488 478 487 481 467 515 485 479 473 465 483 472 487 475 493 469 477 430 572 479 455 507 486 479 480 497 469 476 494 475 457 476 465 514 488 558 458 594 442 470 493 488 494 538 495 484 418 456 531 486 426 520 479 463 474 467 475 592 535 428 489 471 504 482 471 496 474 497 526 505 472 479 464 554 518 476 502 517 522 484 497 499 488 442 471 478 479 443 490 476 429 473 490 480 503 477 379 522 481 475 525 475 470 477 432 449 478 520 462 499 410 494 489 537 555 476 542 486 452 478 493 476 475 472 495 515 568 450 478 525 487 453 516 508 518 482 522 460 487 525 490 659 516 493 477 481 492 507 481 496 467 472 661 479 449 488 491 459 454 456 519 442 473 498 484 476 458 485 481 546 487 539 476 476 383 481 506 515 494 482 464 470 491 547 494 459 496 499 470 464 481 459 696 470 503 473 493 506 522
-1 477 510 536 497 481 488 556 478 486 475 479 426 507 432 491 475 477 530 463 468 481 486 477 476 523 586 499 489 475 476 477 528 460 446 476 493 476 480 478 474 477 556 490 475 554 458 505 504 417 480 509 493 479 483 488 497 483 483 563 494 476 477 515 479 438 582 519 538 479 475 559 492 469 488 491 613 469 478 545 453 494 553 506 482 521 473 484 449 478 515 475 433 468 477 486 527 479 473 440 474 474 493 478 481 463 498 483 503 484 492 456 538 469 498 396 472 481 481 510 505 479 491 480 481 475 462 476 514 479 460 514 500 433 483 484 495 493 491 500 470 482 558 471 483 464 503 476 516 485 456 487 478 486 563 476 493 483 499 508 481 462 483 495 481 475 476 476 477 477 472 450 531 535 476 484 540 499 479 466 550 445 489 498 492 500 462 504 450 547 481 472 470 476 556 538 486 480 473 475 452 479 494 490 496 517 476 535 474 508 478 495 519 483 509 469 486 506 500 480 493 541 479 458 432 452 473 476 478 477 482 489 500 487 481 499 475 485 483 468 478 537 488 493 507 496 580 481 477 481 495 550 517 477 442 483 537 480 544 494 466 509 486 528 489 470 475 500 484 465 509 479 488 425 508 473 486 477 463 487 510 477 519 476 475 496 528 460 453 490 471 501 537 494 471 503 502 476 486 489 499 498 473 474 504 485 459 465 477 466 476 483 496 477 461 486 501 473 473 469 534 473 480 488 481 519 481 549 473 483 497 430 452 477 438 484 471 420 462 462 501 515 451 458 481 532 483 484 508 481 505 486 452 545 479 458 476 562 479 531 480 508 487 468 452 475 487 480 478 492 481 493 537 482 446 529 464 481 503 410 551 478 471 518 462 484 473 451 478 498 508 478 544 478 501 480 481 490 555 506 482 481 505 479 496 475 482 428 486 469 470 515 481 465 465 499 492 480 561 489 458 488 478 477 477 481 523 467 506 479 482 509 521 482 541 465 526 474 552 466 470 458 498 571 485 492 477 487 498 552 487 495 474 490 616 484 412 482 478 559 518 536 500 476 504 479 476 469 453 484 498 495 476 508 480 487 471 478 479 465 461 473 478 482 491 496 489 498 565 489 484 480 481 490 649 486 520 485 480 500 485
-1 490 454 491 476 517 489 459 477 508 482 481 471 473 522 494 451 460 471 516 473 489 482 473 489 483 518 501 480 493 499 471 572 511 506 454 500 490 486 474 479 473 461 484 469 471 480 424 464 537 437 497 491 504 477 484 508 505 528 602 494 500 475 504 480 504 485 467 513 486 473 500 493 503 476 479 423 478 501 528 508 477 562 525 477 537 476 476 441 466 543 477 455 484 468 474 483 474 512 497 487 480 467 487 461 489 710 508 409 532 467 472 490 475 546 487 497 492 472 500 502 476 492 470 515 454 488 477 512 495 464 502 473 502 484 485 511 465 479 483 481 491 542 465 492 481 493 489 463 472 529 510 460 463 551 477 488 500 474 469 480 474 466 473 488 538 484 476 479 476 571 479 560 483 476 483 497 484 489 495 609 515 556 446 463 468 489 500 521 584 480 536 497 472 584 522 492 463 465 477 492 507 470 489 571 469 477 536 470 488 472 469 477 442 525 472 525 568 484 455 490 448 548 456 484 465 533 485 477 476 520 492 489 506 492 501 467 480 477 500 477 535 476 484 494 424 529 465 479 475 468 473 473 479 513 470 475 526 476 483 481 495 480 493 529 476 505 571 507 505 522 486 561 468 537 466 494 476 544 492 486 477 497 497 476 513 363 511 537 469 534 484 547 478 468 468 488 483 511 468 492 500 482 475 493 487 474 497 478 469 488 462 471 503 552 481 491 480 482 530 509 479 472 482 498 494 477 499 479 497 533 518 483 476 463 510 479 486 475 428 491 483 529 471 481 529 491 481 536 469 488 478 494 489 480 513 480 495 478 552 490 464 479 487 478 473 493 491 477 492 464 528 538 475 483 494 491 473 479 586 491 482 446 506 481 465 498 507 475 503 457 481 507 478 532 482 501 489 447 558 481 476 469 476 496 477 460 460 476 453 480 463 526 502 496 439 582 482 504 535 451 470 452 478 476 481 484 457 528 466 477 502 496 454 536 476 517 479 484 489 472 492 470 466 483 513 478 488 482 451 478 508 487 513 600 472 435 486 505 451 440 550 474 503 457 490 497 485 527 501 596 600 474 466 476 482 455 483 444 508 475 505 495 479 486 522 492 473 435 489 471 480 484 485 633 562 482 474 500 535 474
-1 485 472 536 485 497 466 530 478 475 475 412 530 453 383 473 496 461 495 463 482 482 480 469 473 420 534 464 485 458 510 483 437 519 467 512 480 481 487 484 477 481 547 497 507 531 505 479 487 421 456 468 427 490 472 501 543 447 484 423 497 527 474 446 478 502 564 491 523 480 475 455 502 461 490 477 561 480 476 521 481 515 568 420 476 458 533 474 530 485 557 476 548 500 501 474 420 483 470 492 478 482 478 493 492 485 430 441 538 457 484 449 488 461 524 446 486 461 501 541 468 478 492 482 480 484 544 499 492 473 456 509 459 503 472 500 490 506 497 483 497 501 509 472 499 479 477 478 474 480 505 485 487 480 639 478 424 488 502 507 532 443 482 499 479 456 509 476 482 479 509 545 561 577 478 479 514 497 482 509 531 432 540 501 462 494 430 438 495 530 483 481 538 468 544 495 480 481 485 477 520 469 466 488 560 480 477 546 473 467 519 487 508 503 437 468 543 480 478 448 484 505 528 473 490 471 524 478 477 476 503 503 496 478 500 492 513 478 477 498 470 506 465 517 465 599 527 423 476 475 501 481 488 481 507 483 468 471 500 472 487 482 471 497 499 484 465 532 500 490 483 466 568 513 464 472 497 476 502 520 467 479 554 476 475 477 471 450 491 484 530 485 473 483 480 512 538 507 442 483 488 516 512 482 486 493 532 501 478 427 448 474 474 527 533 483 494 469 475 415 546 491 443 475 479 494 469 494 399 486 610 516 473 475 422 451 500 490 451 484 521 516 523 530 504 537 469 473 569 489 490 478 488 438 503 468 472 594 476 455 508 490 487 495 484 484 518 507 481 488 527 486 539 496 511 449 526 479 458 414 490 485 449 502 480 493 443 512 479 521 525 479 490 478 493 472 483 491 433 485 483 474 476 477 461 477 463 555 476 464 469 523 427 455 486 488 456 472 520 539 453 469 483 481 476 483 456 492 486 527 483 481 497 520 592 512 487 484 546 512 494 433 472 611 490 484 476 489 482 462 493 507 465 523 701 488 425 483 489 446 460 515 498 518 435 497 492 473 492 458 493 546 479 540 479 484 445 483 479 501 475 490 490 472 438 516 493 471 428 473 477 470 481 501 732 509 548 479 500 529 539
-1 483 506 450 490 519 484 455 476 473 468 570 515 526 431 480 498 474 520 498 475 487 514 483 470 525 534 467 498 494 463 484 494 516 553 447 492 470 503 488 475 474 438 498 498 520 513 486 487 442 474 439 477 438 477 555 489 448 482 500 491 458 481 471 482 450 504 498 477 482 470 487 507 470 471 462 494 479 494 481 497 449 504 438 476 494 490 476 454 482 567 476 492 489 458 489 440 479 476 470 450 490 472 476 481 474 408 504 472 498 498 531 441 467 516 499 486 512 481 532 465 476 514 488 528 440 487 462 491 471 438 528 477 486 473 473 473 514 488 475 484 492 476 489 478 495 475 484 497 486 436 584 507 463 405 476 511 477 462 480 499 496 495 508 482 410 476 476 481 477 580 549 477 505 477 507 566 491 486 488 517 527 492 475 471 503 479 477 492 494 477 488 432 509 484 459 490 473 485 476 539 513 503 487 507 504 476 531 473 501 515 473 461 474 460 489 515 471 468 525 485 443 489 457 585 473 475 484 481 477 477 494 479 494 438 511 526 465 479 491 482 545 551 515 445 548 499 473 477 480 525 492 548 474 470 477 527 521 502 511 482 493 475 495 509 474 508 462 489 457 492 486 505 463 549 483 474 476 522 486 442 478 430 453 476 534 504 480 502 484 511 473 504 510 471 504 523 461 488 578 490 445 490 480 487 509 493 491 472 492 476 449 495 505 560 503 480 468 488 523 521 477 489 517 478 502 480 466 496 496 572 517 468 476 516 485 484 422 487 509 484 519 481 521 503 551 474 491 519 467 468 488 437 521 499 485 480 476 477 491 514 520 505 513 482 480 493 473 487 461 523 497 499 461 508 485 487 484 462 432 423 477 490 452 473 497 486 463 475 499 418 481 494 478 478 478 504 493 538 546 483 475 471 475 485 476 518 462 480 479 490 501 437 485 517 516 534 491 521 499 487 476 473 459 475 495 542 473 517 522 480 528 489 505 439 474 496 508 552 443 482 509 477 393 488 496 476 467 501 520 470 473 485 453 235 482 608 470 452 469 515 488 533 503 456 496 497 476 524 476 450 515 479 435 476 473 544 501 468 471 486 462 517 487 453 552 481 463 433 500 465 509 470 502 207 547 479 476 461 520 504
1 485 481 428 478 531 469 468 477 473 471 451 459 464 406 491 487 469 458 502 467 482 542 476 476 539 489 512 484 477 495 495 528 498 541 473 390 477 478 482 476 476 518 487 485 511 503 503 506 546 484 635 527 472 479 454 477 472 502 528 498 493 488 446 474 744 546 524 481 482 473 505 489 481 496 478 484 480 491 507 494 510 533 485 454 468 509 473 459 468 436 475 516 466 507 488 492 481 474 450 438 482 475 479 469 495 401 475 431 442 480 512 494 485 456 510 485 466 513 495 498 480 482 482 420 465 526 488 506 469 533 472 456 514 478 505 527 504 496 480 484 510 554 475 482 446 461 483 590 483 480 479 479 477 606 478 476 456 474 493 490 456 465 471 492 483 483 477 472 477 473 429 489 453 480 432 458 493 472 429 457 508 554 464 499 495 462 433 503 507 475 426 521 515 509 517 479 496 480 474 485 489 495 509 502 468 476 538 484 498 479 488 469 461 444 474 505 505 477 570 474 458 521 504 480 490 466 505 476 475 473 489 475 481 479 504 498 493 475 475 475 497 435 466 487 468 468 456 478 484 458 456 490 479 489 473 464 482 467 501 467 510 479 519 534 499 532 559 486 459 498 504 443 531 457 485 490 476 493 519 449 478 543 491 477 504 529 497 438 478 493 467 492 497 478 502 517 471 459 498 505 452 511 483 493 536 439 490 485 540 456 469 477 513 563 485 463 469 479 473 493 488 466 488 497 478 477 493 478 471 519 518 493 475 512 471 481 742 449 533 498 578 520 483 443 429 478 478 478 452 565 483 538 440 485 504 475 486 476 495 511 486 487 550 489 488 482 464 487 470 467 497 488 551 506 472 494 487 441 576 529 478 480 509 501 486 470 433 475 513 486 470 531 474 427 477 473 466 438 500 476 476 456 477 489 477 442 509 475 469 477 480 471 461 488 502 489 490 494 462 564 483 487 476 476 477 463 485 461 473 475 475 511 516 597 473 524 483 555 511 496 542 488 444 486 504 475 473 486 466 474 529 475 487 522 477 640 470 384 527 456 477 506 471 450 475 504 481 489 530 488 553 478 460 478 482 392 449 474 490 475 486 480 479 517 521 485 495 418 485 478 477 479 503 549 506 574 483 496 521 495
-1 475 454 539 467 510 480 498 477 505 473 467 453 472 525 475 481 457 481 504 488 484 492 480 478 519 511 471 483 466 475 486 538 533 530 528 474 485 470 476 473 470 510 468 487 482 455 489 531 456 501 521 465 495 478 467 499 478 489 558 444 505 485 443 489 646 527 514 493 484 474 477 513 539 469 473 508 471 473 464 530 451 490 435 483 469 530 478 518 470 491 477 482 495 468 479 524 483 486 507 449 490 481 486 464 472 359 442 455 505 493 541 499 490 521 537 489 480 491 489 453 478 488 506 450 476 514 465 506 464 500 476 472 465 476 469 509 563 473 482 467 488 516 467 482 502 522 479 506 480 547 396 498 481 671 477 461 509 474 529 502 418 481 490 471 493 488 475 487 477 468 522 424 538 479 467 401 482 473 527 556 532 533 471 426 505 544 477 541 559 481 467 499 529 543 546 504 483 486 477 459 539 502 504 522 495 475 510 480 485 484 508 491 485 435 460 548 463 468 472 496 460 501 501 479 589 519 476 477 477 494 504 488 453 464 494 500 471 471 481 468 475 439 501 448 448 504 448 479 477 526 462 515 471 540 478 521 572 456 482 485 481 481 495 498 484 529 452 494 451 539 473 481 501 531 466 467 476 494 484 477 481 592 499 477 511 511 547 485 478 521 575 491 547 478 472 576 428 514 484 486 472 505 483 489 542 450 480 482 534 490 483 495 494 507 481 474 469 472 434 549 474 478 554 474 467 487 444 528 477 487 473 481 476 469 531 528 637 475 507 461 502 503 503 493 493 501 483 459 460 483 479 452 434 494 481 475 488 475 479 469 511 458 485 460 486 476 500 461 488 516 504 457 503 477 531 475 474 487 455 486 478 463 492 467 480 468 490 476 516 534 473 521 480 470 481 501 498 420 515 474 475 520 477 450 477 517 475 476 433 473 498 486 488 471 473 575 486 507 505 534 487 473 491 476 505 500 494 557 471 471 481 504 487 619 511 480 480 563 482 493 349 470 548 486 467 478 477 476 509 492 485 467 482 623 482 533 477 538 525 502 481 496 489 545 496 507 481 530 520 554 504 479 500 477 474 399 521 454 473 492 521 465 478 512 523 482 485 498 497 474 479 479 470 627 509 451 476 479 540 506
1 472 485 461 483 533 484 569 480 496 471 502 488 435 512 454 496 477 511 495 487 475 482 480 488 459 426 521 474 497 453 483 483 526 508 469 505 505 495 484 477 477 497 480 503 505 473 504 505 468 500 505 524 473 481 507 435 419 504 500 491 504 477 556 485 331 593 510 455 477 491 514 487 452 451 471 539 484 472 527 521 503 529 502 491 536 528 475 499 491 541 476 533 491 513 490 523 478 462 511 541 478 476 483 482 481 667 433 438 509 475 533 471 477 485 538 446 496 488 511 478 476 497 484 504 460 549 461 491 492 498 483 504 455 479 463 482 553 507 479 463 516 555 479 478 479 487 485 468 475 550 500 462 472 390 475 484 488 464 506 546 476 479 470 493 458 492 477 473 476 489 488 511 600 477 490 527 502 481 400 493 518 479 454 461 494 512 519 487 525 477 473 452 516 476 505 491 486 475 479 478 498 508 514 451 517 475 470 479 475 463 485 445 479 491 467 537 486 470 433 479 480 466 519 524 472 488 460 475 476 493 482 521 470 443 467 494 485 480 486 480 520 575 448 478 448 452 431 483 479 525 510 537 474 512 487 554 505 404 497 476 517 465 483 420 479 523 486 497 450 526 495 507 538 494 454 487 477 469 509 526 477 435 485 474 572 443 468 517 476 519 494 450 519 475 519 493 490 478 464 470 469 498 478 507 515 443 467 494 509 411 507 487 488 489 469 512 469 481 541 493 480 480 524 480 485 480 512 477 481 464 553 503 476 488 548 506 320 490 439 536 539 470 450 492 513 481 493 550 460 509 488 514 522 495 512 483 535 479 522 441 470 524 482 441 487 518 475 474 485 491 434 434 501 492 511 463 467 452 474 442 488 496 545 492 485 495 540 479 472 387 478 495 476 462 482 525 494 429 480 482 484 508 476 485 475 443 463 469 496 468 528 434 472 481 489 558 478 504 497 475 474 491 472 475 501 489 496 502 516 467 515 515 497 408 461 534 482 492 521 465 469 469 444 521 475 481 481 481 533 477 483 491 473 356 477 437 484 439 503 490 502 464 504 421 480 545 474 547 497 451 552 481 448 477 479 597 455 504 415 479 488 450 470 443 542 489 460 455 498 477 505 479 449 363 495 536 484 494 503 447
-1 491 487 520 463 501 486 487 476 486 471 468 468 472 440 493 471 480 511 457 479 488 501 499 494 425 546 477 496 473 492 473 578 461 409 447 472 470 496 480 475 469 460 473 486 500 468 483 511 452 481 498 456 508 487 527 506 482 477 470 494 486 474 449 490 315 542 515 486 477 481 528 487 467 483 482 560 497 472 526 470 534 492 509 485 475 496 487 495 477 455 475 530 464 491 486 452 482 527 460 460 459 482 470 474 429 522 475 521 546 489 505 500 478 499 460 457 471 475 505 500 479 466 486 409 512 510 487 480 481 461 481 485 506 478 448 514 472 459 473 483 516 460 489 479 495 511 478 507 480 512 481 482 481 370 478 507 457 475 500 494 493 460 479 480 557 507 474 476 477 525 485 437 550 476 468 473 487 489 515 451 474 598 504 495 487 478 460 487 491 482 472 480 524 493 516 488 472 487 477 495 499 501 507 464 558 476 511 473 502 487 468 488 484 445 482 486 481 469 474 475 500 473 507 476 472 539 488 474 477 510 504 440 479 490 490 494 498 482 485 478 483 603 532 470 573 550 413 480 476 482 489 484 475 482 485 533 520 501 482 462 511 485 513 463 476 495 527 495 456 493 497 527 485 408 480 480 477 540 460 495 479 394 495 477 494 477 485 452 473 503 527 548 492 483 512 487 506 506 527 515 487 470 476 448 492 548 472 473 461 468 486 455 538 470 486 508 482 482 462 521 481 448 509 474 508 480 472 480 475 489 483 488 477 484 531 485 287 514 500 476 610 496 472 456 545 499 479 559 456 525 484 505 482 480 494 471 555 476 502 461 504 509 547 495 479 497 551 488 489 514 486 532 503 472 517 509 477 464 453 523 466 465 475 495 485 463 520 479 507 529 481 518 477 484 472 496 475 457 494 491 475 527 476 466 477 494 502 474 470 486 486 527 517 522 453 522 490 463 448 446 487 475 452 476 475 508 467 485 510 475 543 509 389 401 499 539 481 465 461 469 464 474 523 496 495 478 487 485 480 462 498 473 487 327 480 459 497 473 451 472 534 498 495 436 491 508 477 482 522 441 561 476 487 478 465 638 518 490 477 475 469 449 489 529 508 473 512 551 485 483 504 480 499 285 486 480 479 493 578 484
1 470 464 494 512 559 484 398 478 486 485 501 494 538 491 496 452 476 470 508 470 500 480 474 478 457 510 503 485 482 488 476 513 519 523 497 486 476 523 483 477 474 476 485 489 505 463 486 523 493 484 485 443 495 479 576 486 375 512 554 466 478 493 479 486 592 479 491 487 473 484 466 475 457 526 484 416 476 501 553 488 481 537 459 495 550 490 473 498 481 482 476 529 481 516 480 477 482 488 487 469 477 476 496 463 513 511 461 504 521 477 447 462 464 432 442 488 497 512 545 498 480 487 500 517 497 464 463 539 480 383 462 481 465 485 500 470 435 517 469 483 485 522 491 481 474 498 472 532 480 473 595 491 507 462 479 485 456 440 491 530 491 460 484 483 460 498 474 479 476 527 550 544 518 477 472 534 499 471 475 490 444 555 495 483 486 485 532 541 558 487 525 442 512 449 503 480 485 487 477 483 474 510 505 488 520 475 485 472 494 487 495 513 467 476 460 581 476 487 490 497 499 512 471 495 484 472 476 476 475 501 464 503 439 478 436 517 485 475 458 472 494 365 508 457 511 517 479 477 487 505 570 472 479 478 472 476 526 497 496 493 484 490 501 420 471 460 503 469 483 482 468 491 413 443 462 490 476 538 519 490 479 458 470 474 553 500 477 517 478 475 418 475 448 477 456 498 460 507 499 479 471 487 475 519 471 476 490 483 484 473 501 480 503 525 493 427 492 485 487 407 479 544 479 498 476 475 509 488 473 495 527 486 476 463 534 474 585 542 629 492 499 513 521 451 508 486 488 548 493 520 489 499 487 479 463 491 535 477 494 481 457 498 519 497 491 498 510 495 488 502 467 525 505 501 569 550 486 478 506 483 481 490 520 510 477 471 460 478 520 469 488 533 480 472 482 492 484 531 508 479 478 494 476 484 477 454 532 478 504 484 494 522 498 492 485 525 478 490 534 535 479 489 476 476 474 470 489 517 508 477 479 527 478 471 506 526 472 577 453 470 483 496 647 459 502 474 482 476 464 466 501 478 503 620 484 418 486 434 495 505 513 475 418 533 473 486 476 443 451 482 552 478 557 477 473 322 467 498 442 487 495 441 491 464 536 476 472 462 488 480 508 483 484 708 545 462 474 503 454 501
-1 481 480 473 483 504 477 493 477 494 482 491 524 489 397 491 476 452 533 460 472 474 507 470 472 505 495 481 482 487 503 474 516 479 520 499 543 490 495 485 474 480 509 503 473 511 481 482 464 426 510 582 509 505 474 547 525 490 502 500 476 484 479 579 477 608 564 491 492 484 462 536 500 508 483 486 570 480 497 545 474 465 521 484 476 557 512 475 489 475 497 476 504 464 489 480 470 477 446 512 499 491 473 479 494 471 331 507 492 502 491 490 439 491 488 408 455 507 483 527 511 478 485 481 487 479 543 473 515 462 548 557 500 506 482 479 495 559 513 479 474 470 517 469 482 474 458 482 521 479 444 525 479 485 520 477 503 519 469 516 446 499 493 468 473 419 523 475 474 475 507 449 460 480 477 471 488 492 480 451 520 445 518 463 468 487 504 528 478 558 478 482 498 501 442 498 481 486 502 475 554 502 473 496 483 488 475 532 476 459 467 489 534 474 525 452 507 462 475 474 498 496 495 498 476 560 507 475 477 477 503 481 470 490 469 482 501 479 480 446 484 460 446 460 494 521 500 511 487 473 513 517 477 474 530 483 483 481 470 481 518 486 478 476 439 494 487 525 492 464 497 494 561 419 469 515 483 477 486 508 496 477 490 479 477 522 497 413 498 473 522 494 537 517 482 520 480 475 515 498 480 536 497 479 543 475 533 460 488 555 477 451 456 519 526 463 488 496 474 500 476 464 453 496 479 480 480 491 470 502 581 438 501 475 543 498 463 594 477 577 504 458 468 462 446 473 489 471 464 512 524 495 520 505 480 495 471 534 479 461 542 489 500 524 431 482 551 504 469 472 514 456 458 487 479 497 455 484 443 410 437 481 470 520 477 475 473 507 476 493 379 477 460 474 480 476 485 490 548 475 483 475 452 475 519 476 496 514 476 506 481 483 470 496 482 482 567 489 476 477 476 479 473 483 477 491 481 480 465 485 481 504 476 473 514 504 546 486 494 518 469 514 480 490 401 521 480 486 497 537 475 471 481 517 443 472 571 474 448 468 478 548 481 556 416 482 428 488 499 480 496 496 485 477 479 464 403 473 497 541 463 451 482 469 529 459 470 469 497 495 488 468 480 496 453 451 462 484 492 520 511
1 482 487 543 479 498 475 436 476 476 479 542 526 450 549 479 496 490 390 488 472 505 443 467 489 473 475 463 477 489 540 471 438 488 472 459 505 473 493 482 475 475 448 475 481 464 501 537 516 439 452 543 501 484 482 480 475 462 511 580 469 474 485 552 467 376 502 604 504 488 469 495 500 489 450 488 458 473 521 549 477 519 466 533 479 502 538 475 498 482 605 476 506 467 493 478 506 481 476 513 461 483 491 493 483 465 523 491 498 492 479 498 484 479 494 484 474 490 495 500 484 475 474 489 494 467 436 471 501 481 529 484 474 476 481 492 510 487 464 467 494 518 488 463 492 501 430 472 468 478 505 548 482 483 393 475 459 468 424 493 494 521 495 465 490 480 475 475 475 479 494 497 450 490 478 484 492 486 466 505 533 433 541 475 439 487 492 524 476 515 477 506 479 506 527 456 490 484 474 475 465 451 508 513 521 547 478 526 477 452 510 486 539 454 480 492 491 501 481 458 490 450 473 490 449 460 501 507 479 477 505 483 443 505 483 471 496 477 475 469 482 507 538 491 490 479 508 491 472 479 503 520 507 478 544 481 477 548 408 471 504 491 486 500 469 491 480 440 499 455 481 519 435 487 421 492 481 477 519 524 491 476 421 478 476 527 508 487 513 473 466 488 551 475 479 522 486 440 494 485 532 511 493 476 488 548 501 497 489 508 485 467 486 448 468 491 520 474 476 509 508 498 475 483 482 512 474 475 496 491 511 517 473 476 495 524 507 352 505 504 473 500 507 493 513 497 493 476 431 449 554 478 440 465 484 517 469 484 477 518 550 504 523 428 462 485 392 469 481 473 418 466 470 485 466 491 455 482 474 437 522 477 495 517 483 468 492 552 475 510 512 476 500 478 472 477 447 498 536 546 477 481 468 475 484 477 509 468 482 461 479 480 452 466 461 540 472 483 529 485 528 481 507 466 477 477 467 478 417 465 480 495 474 464 424 495 521 482 483 502 479 424 472 489 479 450 473 491 477 575 474 490 482 512 368 474 463 479 481 571 452 513 461 436 472 496 476 464 479 468 485 581 480 478 479 472 544 477 486 484 491 497 452 472 553 496 485 475 475 496 468 496 474 466 366 443 489 480 515 520 500
-1 488 425 465 483 571 482 436 478 478 486 497 429 400 466 485 472 468 545 489 476 491 534 480 479 526 506 485 469 472 508 476 480 494 477 481 515 493 500 482 475 471 472 463 461 435 484 467 424 424 459 517 527 498 483 507 516 515 474 582 485 464 478 501 478 479 524 533 516 481 474 537 489 472 384 488 425 484 528 555 508 496 539 504 488 534 468 477 481 466 611 476 529 441 490 479 468 481 483 499 458 482 489 487 487 482 443 508 438 518 478 517 427 485 501 353 471 465 475 475 502 476 496 481 512 501 493 474 489 474 471 505 473 474 477 560 589 467 516 483 468 471 481 476 493 470 437 479 517 484 500 476 472 486 534 479 457 514 494 472 531 457 494 477 493 474 495 475 481 474 506 511 582 456 477 475 534 471 479 508 486 466 542 508 478 479 476 541 480 611 482 488 511 502 523 503 490 489 486 475 505 512 506 496 538 525 474 514 484 492 470 502 378 447 522 474 505 476 489 476 487 497 516 507 461 531 522 483 477 477 458 498 453 488 510 477 490 481 478 491 471 469 477 530 451 510 535 458 484 471 538 489 499 475 532 489 495 472 502 455 475 490 483 494 581 504 522 535 492 512 526 481 546 405 400 468 503 476 469 505 511 476 505 476 477 523 499 527 483 487 498 482 483 487 480 542 529 497 476 507 516 445 479 472 485 497 528 467 485 505 444 479 498 526 430 493 482 467 477 456 493 470 515 507 484 501 471 452 460 496 540 503 512 476 483 440 498 458 489 512 476 508 510 515 495 479 485 467 475 476 461 480 513 426 484 480 489 466 478 443 505 468 496 551 484 479 485 541 493 479 560 548 508 544 498 518 432 471 488 425 471 485 483 538 494 488 475 516 476 489 445 480 465 476 492 481 458 484 514 551 491 482 510 477 486 477 428 471 475 460 478 478 430 496 507 537 500 499 514 462 469 484 490 465 475 484 505 488 411 541 465 484 505 418 530 481 489 482 462 448 461 481 512 581 464 486 475 471 476 454 471 483 472 460 570 481 450 478 474 597 425 502 478 529 497 485 473 489 553 480 423 532 479 522 476 487 457 495 463 438 495 482 479 464 575 495 501 478 487 530 490 473 480 506 596 463 486 478 510 472 508
-1 489 510 492 468 510 486 481 477 482 477 495 489 513 476 470 441 468 463 503 458 502 467 473 461 433 482 472 466 474 505 464 486 449 504 487 466 464 467 479 476 474 496 465 481 465 440 477 500 431 497 552 534 474 474 460 492 563 540 479 476 505 473 545 482 439 486 529 510 479 466 527 494 507 517 481 479 477 454 525 502 481 536 501 476 531 534 480 482 488 509 476 526 505 496 482 489 485 476 492 487 470 481 493 448 470 503 469 456 520 488 444 468 478 498 509 473 493 476 477 509 477 471 488 486 450 473 509 496 479 479 489 489 498 472 492 563 509 476 482 498 495 415 481 493 486 489 479 522 484 530 562 477 484 560 478 452 470 506 501 493 453 492 484 491 386 466 475 477 475 536 546 550 537 477 490 466 490 471 471 498 520 516 509 473 499 493 475 456 544 483 425 523 477 536 538 487 482 490 476 485 487 503 467 522 470 476 498 479 505 484 489 507 477 565 496 423 501 478 498 487 494 448 524 412 456 500 478 476 475 497 480 471 480 505 479 462 477 480 471 489 516 490 497 473 506 487 358 479 481 557 468 549 478 583 483 537 454 459 475 490 452 482 500 497 463 503 545 490 498 473 504 514 420 475 462 487 476 473 513 480 476 513 456 474 486 521 453 514 473 507 523 505 524 480 436 482 477 473 509 503 463 484 479 512 471 463 472 477 483 452 516 469 500 493 482 452 472 481 464 476 477 475 501 481 478 477 525 473 477 531 555 481 474 485 526 501 434 498 461 517 489 497 460 519 537 484 492 539 473 496 482 487 451 454 512 495 519 477 527 424 540 499 502 467 491 544 518 515 504 487 406 479 506 471 507 519 494 454 415 501 480 494 511 507 511 478 518 476 488 448 472 491 480 489 477 487 475 506 516 474 482 529 477 528 476 492 471 476 484 474 458 491 518 478 491 587 467 543 557 492 487 493 514 476 492 495 491 513 487 476 514 499 470 552 529 453 476 545 469 479 447 468 565 573 467 477 471 499 455 464 500 473 490 620 485 415 474 479 509 502 452 522 459 436 480 479 486 567 464 466 523 485 515 475 477 472 503 478 508 466 511 442 483 484 498 499 456 434 511 481 504 478 494 604 553 518 473 454 455 528
1 469 448 478 485 492 464 513 477 515 477 487 449 497 518 512 476 482 477 492 501 486 526 472 478 585 519 470 484 465 511 483 476 463 453 476 499 471 510 481 474 483 502 446 490 458 463 532 467 484 445 445 446 479 483 505 515 491 493 500 496 504 479 496 482 564 597 478 484 483 481 512 489 549 558 480 479 488 518 514 458 500 529 518 490 443 448 470 476 479 549 476 516 480 517 484 490 476 494 466 470 500 489 487 488 480 440 465 523 481 497 443 483 479 427 457 501 477 460 484 495 478 451 483 490 509 503 482 505 474 492 472 456 463 477 506 504 519 520 471 500 503 516 477 486 478 501 477 476 477 552 510 514 478 489 477 529 515 519 504 487 476 482 482 472 441 466 478 479 477 510 463 550 470 476 481 549 484 477 548 524 544 462 465 484 494 529 538 519 454 472 461 459 490 489 585 482 482 463 475 529 507 492 488 439 439 476 556 475 496 489 494 498 476 481 465 449 568 490 525 480 509 500 468 509 512 501 492 476 477 524 468 478 478 485 516 510 515 481 454 479 496 415 483 506 508 585 455 476 479 530 449 495 477 514 483 454 510 519 472 458 481 477 494 564 464 448 422 495 502 478 494 528 431 490 475 487 475 427 445 516 478 474 492 475 490 535 433 434 475 468 524 456 456 480 507 519 451 510 484 480 559 495 481 446 485 491 475 470 528 473 488 475 545 483 480 474 480 478 440 527 476 517 489 481 486 481 457 494 489 561 521 461 477 460 491 491 553 425 613 527 541 535 440 462 535 475 478 473 487 514 490 529 457 484 519 516 499 474 521 474 452 470 476 461 488 480 473 504 472 493 496 484 473 489 508 473 475 513 495 479 491 457 435 493 467 465 487 477 502 446 471 500 474 434 473 500 476 561 524 480 479 477 478 563 475 501 496 477 481 472 454 554 535 480 423 446 479 471 484 549 474 473 496 477 506 507 495 409 387 479 463 543 483 494 500 590 480 476 502 471 504 487 664 483 523 477 488 481 403 468 480 469 490 596 474 460 473 472 459 479 535 480 505 435 486 510 478 514 499 414 545 477 542 473 479 377 469 491 513 489 462 503 476 509 512 469 481 543 434 485 491 478 541 649 435 513 481 463 506 569
-1 480 461 496 476 448 472 429 477 492 486 501 448 416 468 474 514 484 507 518 502 472 478 484 472 520 502 516 485 468 502 473 507 428 525 484 463 457 524 480 475 474 461 472 482 519 499 464 574 522 540 555 481 486 483 538 492 484 486 520 496 460 484 440 486 321 521 532 474 487 471 577 497 500 470 476 454 485 490 517 459 463 585 492 474 556 452 477 447 484 567 476 534 480 483 486 462 474 481 486 511 466 486 473 466 507 605 489 470 491 482 430 475 467 485 443 483 447 486 498 490 477 485 462 477 461 523 463 501 487 505 506 465 490 478 492 583 521 476 485 507 483 531 476 489 476 535 474 485 489 529 565 481 486 299 477 511 474 498 527 483 472 477 490 486 505 482 479 483 478 502 606 432 537 477 492 527 499 493 499 534 506 481 485 481 502 477 484 482 522 477 468 462 526 476 507 487 482 477 479 448 545 500 509 490 518 474 475 480 504 476 471 491 498 520 481 501 531 485 472 465 504 487 513 509 531 513 507 475 475 468 487 487 477 487 486 509 494 482 461 472 481 611 479 490 510 515 538 482 486 488 520 499 473 539 482 483 512 400 480 486 504 482 499 517 471 505 528 492 466 484 454 420 518 521 466 494 475 476 488 546 477 390 480 475 439 465 448 544 475 489 517 477 497 477 484 469 528 511 478 526 507 486 481 458 513 562 483 476 496 512 515 499 559 524 465 481 474 494 450 611 454 448 522 477 493 472 476 490 501 444 480 497 477 515 520 500 277 497 522 473 569 491 508 503 505 501 485 494 518 482 468 482 351 449 486 469 460 476 485 479 529 506 437 553 480 460 505 499 502 438 458 497 474 501 466 509 477 467 549 478 489 478 548 472 456 478 471 481 496 490 484 515 474 483 475 498 483 538 532 476 471 496 477 474 476 419 477 476 464 478 487 445 544 468 516 548 495 484 563 481 479 462 484 477 498 472 506 505 559 479 489 469 486 366 532 557 451 506 508 493 487 472 533 466 502 476 499 494 523 460 488 470 497 332 487 459 476 525 541 426 524 483 479 508 455 473 493 528 477 487 483 472 501 478 488 651 470 493 534 488 466 429 472 479 490 484 490 507 517 474 448 473 487 314 464 499 480 463 480 464
1 475 485 541 478 542 486 509 478 492 480 505 537 496 451 474 417 490 452 484 474 505 487 479 492 559 473 482 468 457 505 492 526 546 494 456 506 493 525 488 475 477 472 495 483 485 514 487 474 568 481 519 533 482 477 463 463 482 517 558 451 452 480 451 478 749 490 501 522 480 467 435 474 455 468 476 508 479 496 526 472 473 561 426 477 441 541 476 494 481 510 477 561 499 485 479 566 478 466 452 457 472 477 484 468 462 365 541 492 522 494 512 481 482 490 597 486 474 477 491 495 478 498 487 472 462 514 480 540 467 527 496 465 471 484 504 469 488 495 474 476 469 551 483 499 501 507 476 470 478 514 455 491 478 650 480 510 449 488 504 522 470 463 489 490 493 496 476 479 477 589 512 504 576 476 483 537 481 469 562 470 539 558 473 480 493 506 446 516 445 476 515 478 522 432 476 483 472 489 475 534 477 478 495 474 498 475 439 481 495 484 503 522 497 511 470 555 477 492 522 465 533 483 487 498 473 536 491 478 477 500 481 495 487 503 487 510 484 475 485 479 531 441 459 472 500 394 524 480 473 491 533 511 468 534 479 520 535 518 487 491 495 469 455 495 474 483 518 490 507 514 487 478 453 416 524 443 477 559 479 521 475 539 474 476 438 509 491 493 477 458 473 508 475 483 473 541 445 498 498 496 439 524 474 483 439 521 481 485 502 449 490 484 535 536 497 497 487 480 427 590 460 515 507 478 444 464 488 492 467 493 472 484 476 479 493 457 753 456 544 475 475 466 438 520 483 473 482 502 455 523 500 514 482 475 464 520 462 476 520 436 438 504 409 471 487 523 504 474 466 522 530 554 504 497 503 531 475 493 618 487 486 454 550 498 502 481 529 477 479 502 484 494 479 461 479 473 485 509 463 481 476 472 476 487 477 520 523 478 476 477 489 459 523 485 462 537 464 564 478 458 488 455 468 476 495 472 489 439 469 471 477 523 492 589 508 507 471 495 481 469 497 479 487 525 469 480 486 487 539 478 490 466 517 541 477 645 484 544 497 469 499 450 487 496 492 499 495 455 467 449 513 481 477 475 480 421 475 478 453 493 477 497 480 483 496 493 481 508 483 484 536 478 513 561 504 509 482 485 481 487
-1 484 478 566 483 483 484 502 476 486 475 517 501 489 527 492 482 482 532 470 486 474 532 481 478 458 481 445 494 467 512 478 564 487 449 502 488 465 469 487 477 478 471 485 493 495 496 500 503 514 514 520 477 464 486 455 492 501 490 590 467 482 488 513 470 527 509 501 501 487 474 537 483 474 515 481 441 470 454 488 518 509 492 469 476 559 538 486 491 482 548 477 471 513 497 485 501 480 485 472 425 477 466 482 499 508 457 500 468 487 490 455 425 485 490 497 498 506 508 494 489 472 526 495 505 480 531 502 489 475 503 489 481 500 483 489 527 466 529 477 481 526 500 475 472 498 518 477 472 478 506 487 472 486 415 478 521 467 465 475 500 497 466 480 475 437 529 476 473 479 495 496 523 520 477 467 560 478 484 454 455 529 580 495 473 517 480 488 516 426 477 488 485 486 506 531 489 485 491 475 494 515 461 479 457 529 476 564 482 504 517 512 478 509 509 456 493 564 482 474 480 535 485 472 479 491 520 494 480 477 492 468 491 488 491 531 518 501 479 485 486 441 442 481 501 444 541 444 482 480 482 506 501 475 504 492 488 482 532 484 464 509 489 483 509 486 481 489 480 463 500 471 496 499 536 465 489 475 477 528 496 476 434 480 476 530 462 466 475 478 506 482 508 526 471 427 568 472 488 515 533 516 502 471 479 458 460 512 477 567 493 482 497 475 522 496 524 479 468 442 518 486 449 474 483 513 489 483 486 486 488 502 491 475 489 493 500 521 498 615 534 562 508 534 453 430 492 488 493 475 527 473 488 454 494 492 474 553 476 471 545 490 542 481 502 477 531 508 482 475 468 423 489 470 477 525 474 475 490 538 539 473 506 525 484 467 473 498 477 499 484 480 476 479 516 481 485 495 522 553 478 473 502 474 479 477 449 469 473 497 483 493 403 526 487 495 510 481 492 519 483 488 477 463 477 486 476 503 464 475 481 525 473 482 441 494 485 471 481 522 483 412 470 666 502 492 477 484 499 434 491 474 469 510 537 470 474 478 464 442 484 516 425 487 456 471 510 481 570 462 441 578 483 554 477 477 401 473 465 454 463 516 497 479 495 493 457 480 465 501 482 517 482 465 557 527 525 478 485 467 473
-1 478 528 527 482 538 469 426 477 505 491 491 534 501 429 498 444 475 558 479 479 472 478 467 484 500 492 452 475 500 512 486 484 476 502 466 448 487 479 480 479 481 513 480 466 532 480 488 511 475 477 511 550 481 484 480 464 546 478 567 480 477 480 504 484 623 548 499 512 483 480 466 470 464 511 476 522 464 495 508 480 528 525 443 515 504 507 476 464 483 538 475 502 456 484 495 494 480 491 463 491 475 471 495 458 488 437 455 463 481 498 542 510 482 472 486 503 479 487 493 457 477 513 479 459 482 504 473 478 474 438 478 493 485 482 529 499 477 515 480 481 507 487 484 484 511 472 481 485 482 511 457 495 478 590 476 518 479 478 480 538 537 461 480 485 498 510 478 482 476 448 501 498 550 479 465 443 484 471 465 450 522 450 439 512 500 490 494 492 612 475 448 471 476 477 580 473 479 489 478 486 498 459 462 457 478 477 472 472 469 498 484 506 493 473 481 515 506 482 503 481 444 488 529 510 460 511 506 477 477 489 478 496 480 483 488 536 496 475 468 485 501 453 477 491 511 510 448 477 489 509 531 419 473 510 494 504 501 537 474 494 508 489 485 478 493 527 514 467 469 481 468 473 382 536 478 475 477 483 552 498 476 523 451 473 488 483 490 468 483 492 446 479 502 481 517 467 497 481 507 496 499 507 473 514 445 479 479 470 508 500 466 468 513 438 471 452 458 480 546 558 493 456 501 474 490 480 476 483 479 483 491 497 476 537 509 490 636 541 477 515 489 462 476 530 504 492 472 452 469 496 489 486 580 476 499 474 522 479 489 479 507 453 437 473 477 527 498 497 486 568 510 509 473 518 501 474 484 470 482 428 483 524 500 471 481 472 486 475 498 460 480 449 473 440 473 473 477 515 481 476 472 488 479 519 476 392 418 479 452 468 497 563 488 503 591 507 483 557 514 535 488 487 486 477 490 477 487 486 442 473 523 465 471 573 497 519 467 550 506 460 511 491 387 561 518 476 480 489 461 497 493 490 517 475 484 591 481 497 441 508 586 493 485 411 462 495 484 480 475 413 476 478 421 475 480 423 463 502 471 478 463 454 480 492 509 479 491 412 490 489 485 490 498 489 487 550 477 486 443 532
1 489 474 578 482 545 477 473 479 490 480 544 467 437 574 493 463 469 487 488 474 470 492 477 488 510 465 500 491 502 478 479 422 420 505 485 433 475 451 477 479 481 431 453 502 519 483 527 469 431 496 531 564 482 472 501 480 559 558 480 502 482 486 520 478 473 507 480 475 484 484 487 468 509 518 482 463 472 439 499 483 514 472 458 493 516 524 472 469 483 508 476 540 460 483 478 530 479 507 471 496 470 477 477 454 470 489 499 399 527 483 507 526 471 489 545 502 507 499 528 498 477 509 486 472 478 471 498 498 478 481 544 520 489 478 488 509 448 485 480 471 498 528 484 496 489 480 481 431 487 474 503 462 483 603 478 460 489 475 517 504 467 481 489 483 543 441 476 477 477 448 475 493 463 477 494 440 472 474 486 443 501 539 457 494 458 494 485 463 470 483 513 495 524 499 584 482 477 478 477 530 503 452 479 505 458 476 447 484 486 487 493 580 454 466 483 469 517 475 496 489 425 575 505 501 475 495 511 475 476 529 486 517 458 474 525 462 490 479 432 470 494 550 447 509 477 534 490 478 464 512 514 554 478 502 486 519 545 440 472 473 475 480 472 458 481 449 494 480 526 524 494 531 416 472 474 478 476 484 508 511 476 524 485 474 508 481 460 469 485 493 501 477 492 484 559 509 489 429 501 442 471 485 474 509 505 467 479 476 456 496 534 508 515 482 493 497 483 468 547 511 507 480 497 465 467 472 469 449 468 536 499 473 477 467 483 499 449 495 365 461 469 517 477 497 506 474 477 491 476 446 490 500 507 473 493 471 528 476 522 463 459 476 505 455 479 519 527 492 484 505 489 410 511 494 463 452 482 463 425 468 477 471 508 482 490 486 477 478 494 501 482 499 477 472 481 480 490 438 503 483 477 483 474 481 476 560 464 481 473 478 448 489 476 499 499 415 481 481 496 459 475 477 474 477 492 487 521 477 518 470 467 492 483 560 469 481 476 526 469 478 530 481 301 551 501 477 480 493 397 482 473 490 462 381 485 556 470 430 523 489 492 482 482 487 464 522 489 510 500 438 470 484 396 474 486 549 481 498 412 495 501 473 478 508 513 484 487 464 490 482 453 481 492 357 527 509 477 487 481 481
1 498 488 516 490 485 476 540 476 481 471 491 513 431 504 502 482 493 485 475 473 495 488 474 466 526 565 521 476 484 479 467 480 469 515 448 501 497 476 477 475 477 537 475 503 486 494 509 500 522 464 565 549 509 477 492 510 522 505 462 477 509 490 520 474 542 504 520 515 488 472 478 492 471 538 470 447 482 480 521 524 477 519 463 484 446 526 471 479 481 468 476 508 447 492 488 501 485 448 466 482 485 472 489 489 459 523 441 451 468 489 476 472 478 508 434 476 460 472 471 485 480 473 487 450 484 537 474 470 481 494 551 516 488 479 446 547 486 520 475 487 481 508 479 476 475 481 485 497 471 514 597 483 490 413 476 514 498 473 472 478 498 477 493 476 511 483 477 481 475 504 511 503 559 476 515 487 475 485 469 504 442 528 454 472 496 513 525 494 550 477 474 457 501 477 520 483 484 470 476 503 475 471 486 540 467 476 462 479 471 508 474 467 464 481 500 529 481 471 477 482 444 528 478 376 361 516 508 476 477 486 475 438 464 476 505 548 474 483 477 482 438 457 469 471 527 496 436 481 491 487 447 499 476 472 485 452 476 442 489 507 484 480 489 529 472 478 587 486 490 505 471 548 393 497 480 485 477 538 477 548 476 427 511 476 575 478 484 502 483 517 491 536 489 483 511 499 483 483 490 476 492 475 481 494 461 545 477 496 499 453 491 471 541 539 469 522 484 500 503 505 474 459 489 482 503 474 434 528 489 475 483 480 476 557 479 500 536 453 594 512 484 488 438 561 546 472 481 468 532 477 475 455 501 488 481 485 515 475 465 512 522 487 476 478 480 533 506 469 504 500 477 511 491 502 510 489 475 467 559 472 476 501 492 493 482 477 488 477 511 450 469 497 476 471 477 474 481 482 532 474 473 459 476 474 477 477 483 474 487 495 512 518 498 491 456 523 494 514 467 515 470 508 479 476 485 490 468 505 539 478 467 562 468 419 452 495 494 608 551 491 488 511 524 422 476 478 479 500 484 458 470 481 468 466 478 503 474 464 442 461 564 469 496 467 472 490 493 492 481 465 538 480 499 479 484 428 465 493 446 479 523 484 483 434 464 492 455 544 510 496 489 482 488 477 437 514 477 486 480 479
1 483 485 481 491 517 483 441 476 465 483 458 503 469 501 488 516 460 481 505 475 485 529 486 462 492 508 504 489 484 470 469 531 487 478 548 445 473 486 480 475 480 553 448 479 507 461 472 493 433 471 490 446 489 482 487 488 470 537 525 460 471 485 491 473 538 473 591 514 480 476 487 486 447 503 488 476 487 509 517 477 507 522 491 481 588 500 479 484 480 562 477 521 514 509 470 506 481 493 470 444 487 490 481 487 513 464 497 455 462 483 482 515 477 516 516 502 512 464 494 520 475 490 481 440 449 481 472 499 476 499 471 488 490 484 482 464 521 482 486 497 459 486 486 480 481 476 478 559 478 492 542 467 488 584 476 488 510 488 498 470 502 474 477 487 563 473 475 479 479 528 477 527 477 478 482 482 512 478 469 494 469 456 489 450 482 460 484 501 503 478 482 507 485 518 519 491 484 474 477 463 463 496 452 487 505 477 507 481 476 479 516 533 467 520 462 539 500 488 492 490 480 486 487 502 488 510 504 476 477 486 478 507 487 499 509 494 495 487 484 486 479 462 501 478 474 527 504 478 497 515 496 512 477 509 464 423 492 520 495 507 510 476 512 480 470 487 576 470 478 484 485 447 549 542 479 487 477 554 514 476 478 530 478 476 477 482 520 399 479 516 510 472 523 475 484 514 469 503 516 521 429 461 477 508 495 474 490 474 496 464 503 471 491 494 464 472 480 494 507 429 467 447 465 475 488 467 484 511 477 478 501 465 478 532 524 502 520 467 470 543 521 524 439 453 543 480 486 434 476 473 475 502 552 488 509 477 513 474 452 459 415 492 449 500 481 512 502 482 478 540 468 504 502 434 492 503 487 500 430 484 482 467 483 500 469 455 482 478 511 473 476 523 477 545 480 492 501 493 535 481 479 552 476 507 477 507 504 472 513 496 500 546 493 485 483 502 461 489 478 525 476 464 477 477 489 500 486 362 429 474 554 501 474 560 506 504 470 548 448 491 445 454 504 462 467 476 486 502 471 493 492 481 497 589 478 478 468 471 438 457 521 480 485 481 486 487 491 451 520 539 496 476 484 478 476 430 471 511 523 485 451 435 486 544 470 467 475 467 503 485 525 480 527 598 508 533 470 510 520 486
1 484 482 496 485 528 480 466 475 503 481 478 503 464 487 496 494 479 449 465 468 494 499 483 483 462 532 458 486 495 515 475 569 507 484 481 419 496 483 483 477 477 516 507 505 500 468 527 515 541 450 612 462 472 480 455 485 483 493 473 450 475 491 489 481 506 470 577 490 483 481 484 488 471 418 480 534 489 486 527 486 464 555 399 502 512 517 486 464 484 558 476 515 484 538 484 506 485 483 479 468 483 481 492 467 479 564 522 465 493 473 522 473 482 444 528 513 449 470 506 495 473 469 479 552 477 473 468 456 484 533 468 512 478 476 518 450 501 456 478 484 491 539 505 494 479 495 486 533 475 487 494 481 496 424 477 478 483 430 518 482 481 489 491 483 452 487 478 484 480 512 481 610 545 477 478 568 457 484 406 506 513 559 455 503 506 466 457 548 544 475 501 490 506 500 591 489 484 476 477 553 483 481 484 488 464 474 448 477 499 489 496 443 481 508 469 470 454 493 516 481 488 541 469 484 489 476 451 474 476 508 466 466 472 513 497 516 485 478 458 481 470 537 470 494 518 488 446 477 495 503 527 528 473 495 480 481 529 496 474 485 496 484 478 537 468 469 457 476 529 473 484 538 469 443 458 477 476 530 485 510 479 431 486 477 542 481 516 451 478 533 508 508 479 483 460 523 467 526 474 509 492 493 473 509 472 471 486 482 467 498 484 502 472 509 487 459 475 477 529 429 470 502 513 485 516 484 460 427 490 451 458 481 476 506 466 484 491 485 507 531 531 491 494 521 529 488 476 508 499 492 479 497 482 473 471 506 569 474 517 491 508 511 484 546 473 560 475 482 493 460 508 446 500 507 521 472 490 497 607 462 488 463 495 472 477 465 481 477 491 489 475 535 479 524 474 486 470 440 542 483 481 523 476 450 477 434 517 485 493 486 483 548 504 459 495 387 473 460 505 511 484 494 475 477 499 485 505 494 486 478 523 497 486 435 505 477 478 500 472 490 511 469 393 491 465 478 464 478 512 501 516 486 485 326 470 557 480 507 480 476 493 500 456 501 471 528 477 546 505 555 430 480 427 478 479 520 484 484 459 469 490 490 451 475 457 478 480 485 478 461 502 489 482 346 486 524 476 489 483 476
-1 481 467 540 490 503 479 495 475 474 483 461 461 427 587 476 484 446 440 487 493 481 537 475 481 443 511 495 485 491 499 489 478 431 520 478 511 484 469 487 476 476 499 465 468 549 476 498 451 492 485 481 517 481 480 541 500 544 507 555 527 494 485 501 481 618 523 536 515 483 474 489 499 468 460 486 509 476 469 525 469 486 565 457 469 515 480 473 504 473 570 476 538 466 479 470 557 473 459 456 448 489 481 479 469 445 413 522 481 483 483 461 462 468 515 466 491 475 484 461 495 479 484 475 466 480 494 507 509 471 511 505 490 520 477 503 504 507 493 480 514 482 480 481 480 465 472 479 523 480 512 487 483 492 553 478 568 499 499 532 493 515 477 478 477 496 488 474 481 476 489 485 463 485 478 507 505 462 480 482 534 440 522 498 492 480 489 515 482 442 484 484 550 487 511 458 497 482 480 477 510 491 495 506 509 492 477 575 488 459 478 472 492 565 533 471 456 476 469 491 477 426 482 442 428 420 502 509 480 476 499 494 462 492 486 483 514 507 478 440 481 517 428 486 490 508 515 517 479 487 506 449 442 477 496 476 535 577 443 469 493 470 481 468 392 481 482 563 481 474 515 491 519 498 475 466 486 477 466 506 515 474 510 441 476 558 454 446 541 478 495 516 471 515 473 458 518 471 462 486 504 473 508 481 494 531 466 473 484 496 459 513 480 559 505 484 494 485 492 526 541 495 532 462 480 504 486 482 497 492 518 450 495 476 456 352 506 677 473 531 507 480 469 573 486 514 486 477 468 467 513 489 480 491 492 492 481 511 478 521 468 438 492 417 475 478 478 487 491 484 525 516 460 521 520 541 504 481 473 509 443 483 495 508 503 465 469 482 476 486 568 473 486 475 483 474 530 490 468 456 480 478 467 475 562 477 460 454 475 474 476 474 555 491 503 526 539 481 535 566 456 475 474 467 477 485 506 530 467 474 481 526 498 458 532 493 529 477 537 420 483 556 478 449 531 487 476 478 498 485 485 484 487 512 493 480 580 467 469 491 486 493 500 483 462 472 489 492 558 462 477 526 477 455 478 475 402 511 487 466 498 487 511 453 522 487 481 444 522 484 492 492 484 485 506 467 523 476 473 524 508
-1 487 477 509 489 468 475 430 476 486 486 463 497 490 538 475 486 482 522 481 474 472 458 469 485 500 481 464 482 463 496 482 480 522 477 484 427 462 487 480 477 475 487 516 489 530 475 480 480 539 511 557 537 463 483 513 493 494 549 497 482 482 479 503 484 534 464 510 475 483 474 477 472 494 354 471 475 489 459 467 492 425 568 469 485 485 467 476 497 475 494 476 453 472 466 477 497 491 532 516 529 466 486 478 470 474 492 489 536 458 468 476 584 474 470 497 484 466 474 509 470 478 489 466 494 501 525 489 486 479 551 466 501 521 485 511 559 471 472 490 465 484 472 478 486 480 496 480 462 477 436 457 486 493 472 477 497 455 476 483 479 460 483 489 480 436 509 476 478 478 498 510 514 534 476 453 453 474 477 503 555 469 509 518 488 460 519 449 566 498 474 472 509 498 463 550 480 480 483 476 478 493 500 508 486 477 474 473 476 466 485 484 446 487 515 461 399 532 490 548 469 504 517 487 439 499 453 492 476 476 504 491 457 470 471 499 497 490 488 514 484 513 470 520 495 467 522 487 480 478 458 457 519 472 536 484 430 520 466 491 478 498 479 506 525 487 489 458 512 463 498 482 529 514 504 460 462 476 522 483 504 475 464 494 477 491 460 478 475 479 471 486 539 520 471 594 494 411 490 507 536 507 492 477 517 522 437 488 487 523 497 532 496 485 477 482 507 451 472 440 493 494 492 469 480 478 476 475 525 476 518 482 478 476 458 523 478 526 485 589 464 431 515 504 492 542 482 473 495 483 476 483 475 488 494 452 489 522 476 498 483 436 480 504 483 490 500 499 469 477 524 480 419 486 445 474 530 484 467 565 500 484 471 502 490 489 478 474 476 466 493 475 516 479 532 473 473 476 499 541 486 477 512 474 500 476 480 526 479 436 470 493 518 534 477 438 521 476 479 529 550 481 477 488 477 482 484 499 467 523 476 490 519 539 478 522 505 476 509 462 491 555 477 604 613 489 478 473 480 563 444 494 466 498 548 481 490 487 534 472 500 558 466 503 378 480 469 499 479 493 457 583 482 540 476 488 444 500 493 465 500 500 486 469 514 524 495 487 521 452 474 480 480 489 571 556 540 475 489 546 467
-1 488 462 538 479 542 485 477 476 528 471 501 474 484 383 477 465 455 498 513 496 471 520 473 475 483 474 508 484 472 493 485 488 532 467 508 413 487 482 482 475 475 480 466 492 576 444 466 499 482 483 536 465 520 479 483 450 536 464 550 461 513 481 479 475 583 563 490 476 480 472 553 485 470 519 483 539 475 487 533 483 463 491 479 467 470 516 482 500 487 502 476 472 467 458 483 493 475 477 463 489 496 476 488 469 421 470 502 470 597 478 516 550 474 493 492 495 461 479 514 481 481 462 487 432 475 458 479 507 476 490 548 485 525 484 527 397 474 501 486 481 514 481 484 483 519 449 477 496 473 507 499 480 481 531 478 499 504 504 488 498 523 480 477 484 491 528 477 485 476 491 496 484 564 476 478 473 457 474 419 546 409 500 504 461 491 477 509 512 506 487 489 449 480 497 496 487 479 483 474 511 523 525 489 498 503 477 520 473 490 473 491 484 460 568 475 459 531 462 499 499 471 490 468 459 528 492 517 479 476 509 468 476 480 452 521 456 472 473 511 478 495 410 517 505 543 503 506 480 478 508 473 477 474 441 486 441 540 398 492 477 476 475 513 430 484 490 593 515 449 465 498 491 471 495 483 485 476 468 555 512 477 495 445 477 481 497 436 503 475 513 479 545 518 473 456 504 484 530 496 482 488 466 472 514 515 491 475 500 443 483 480 493 483 492 476 435 463 476 458 506 484 493 503 478 494 474 497 451 506 497 520 467 476 543 445 476 566 453 586 500 498 506 467 524 461 467 484 520 476 490 468 522 492 486 475 488 529 478 465 480 481 484 465 497 483 607 518 480 500 528 471 462 483 468 518 478 472 497 496 452 484 477 469 500 485 478 513 475 547 505 482 543 478 522 481 473 491 519 554 484 475 483 478 507 477 515 475 475 502 477 499 435 488 455 504 486 493 491 544 498 480 470 489 476 501 473 490 556 489 473 527 537 478 520 484 552 471 533 524 498 497 496 635 444 467 477 468 462 535 484 499 472 528 690 482 444 480 463 521 509 439 476 445 507 520 482 480 484 454 554 535 473 542 478 479 368 504 495 490 490 491 471 481 531 513 473 480 447 499 479 519 475 489 689 448 465 483 462 525 513
-1 476 490 549 481 484 475 498 476 487 480 430 452 479 448 476 480 497 513 527 485 493 510 476 482 526 528 509 480 464 497 471 555 515 454 512 495 488 455 478 475 472 466 499 477 492 480 533 483 528 449 499 504 492 487 521 521 497 546 514 506 482 485 438 484 547 502 489 478 480 479 508 506 460 417 484 518 450 450 537 505 560 545 482 495 558 468 473 502 472 532 476 488 481 513 475 527 482 497 481 518 482 468 477 468 454 489 523 472 497 464 485 459 475 508 453 443 471 450 558 529 476 473 482 532 466 518 504 528 478 487 520 472 532 480 471 486 516 455 481 490 495 477 488 484 491 489 478 473 479 422 458 481 480 404 476 486 471 491 528 557 491 491 468 479 559 502 477 474 476 489 466 485 529 476 506 488 477 470 421 525 521 556 454 486 520 457 515 521 553 483 475 455 507 529 462 478 486 498 477 463 501 478 471 486 462 475 529 481 486 484 482 471 486 490 485 538 509 495 483 470 413 440 529 459 476 492 500 478 477 533 472 498 486 457 490 483 488 476 471 480 584 423 509 490 524 553 415 477 492 487 438 456 472 521 472 491 477 449 496 502 495 486 467 495 488 507 498 484 522 498 486 432 503 433 469 478 477 514 501 479 479 434 494 476 543 422 455 433 483 466 500 534 560 479 465 554 445 538 500 517 459 500 482 543 475 466 471 482 481 492 486 494 452 502 469 484 484 480 426 491 488 494 486 502 488 475 483 477 484 458 466 470 476 466 473 476 525 531 643 531 479 520 459 529 562 476 482 491 487 475 485 483 500 490 488 497 499 474 505 583 486 499 450 510 477 488 518 456 480 529 452 506 479 505 542 510 483 454 561 444 475 465 513 491 480 478 482 475 494 550 473 460 471 542 477 495 474 477 528 478 474 512 475 496 476 408 475 481 506 478 466 521 414 488 483 582 477 521 498 534 482 456 480 476 472 496 486 465 488 481 495 429 450 430 531 505 466 605 507 473 497 443 695 529 499 475 467 485 472 493 494 464 487 591 475 450 480 457 494 464 428 463 541 460 492 473 481 509 478 458 495 474 571 475 478 386 475 482 560 499 491 491 494 408 480 479 476 473 513 485 503 481 499 608 486 519 475 487 446 487
-1 480 470 444 478 463 482 485 475 501 471 499 478 501 447 461 482 503 514 479 481 481 505 477 488 474 511 482 484 485 477 486 442 417 513 493 421 467 471 485 475 480 472 491 496 465 519 508 476 473 487 491 532 464 479 518 513 412 470 555 511 509 493 534 495 329 552 455 469 490 482 493 505 489 478 486 465 487 546 516 510 490 520 514 486 501 480 479 484 471 481 477 454 488 493 489 527 483 489 470 500 480 487 477 467 403 644 533 476 525 472 494 500 476 460 503 490 449 497 523 503 476 455 469 533 469 582 462 482 495 489 510 488 499 477 482 532 596 487 478 501 490 550 494 490 465 490 488 481 480 555 463 490 491 465 475 512 498 469 521 501 471 479 494 486 545 487 476 478 477 537 499 497 514 480 510 517 466 476 446 526 480 554 481 509 477 470 526 463 519 482 482 491 479 638 508 489 479 482 477 468 481 494 499 432 473 476 474 477 480 486 482 484 464 446 494 468 513 504 485 492 444 452 468 427 545 507 513 478 478 528 486 488 486 488 535 520 474 478 499 470 504 561 456 452 556 499 494 475 474 440 523 441 478 534 483 481 570 496 488 492 473 487 511 571 468 501 442 498 439 477 477 468 514 500 485 486 476 467 485 492 475 459 467 475 511 526 541 529 476 468 468 543 473 472 479 511 499 487 496 494 431 496 471 502 543 478 498 485 461 455 472 462 513 485 476 499 480 484 493 542 492 487 497 484 486 482 506 520 472 506 443 464 475 442 566 474 278 421 411 512 525 496 488 504 465 485 491 502 485 505 483 453 488 482 479 482 447 477 537 474 476 495 429 489 481 470 507 499 469 581 486 536 449 522 486 450 478 468 480 482 482 496 491 487 458 464 475 479 499 452 474 464 474 432 478 480 481 497 477 487 476 484 475 480 476 492 437 479 469 473 438 415 486 475 490 498 473 517 465 523 483 465 486 477 480 476 483 423 486 477 512 494 502 472 491 495 476 511 476 492 466 484 520 487 479 476 479 476 489 485 477 481 481 532 484 358 482 499 442 507 488 452 451 530 467 497 474 508 461 485 467 480 493 478 482 564 494 441 444 479 498 444 493 498 438 489 473 504 504 473 502 477 502 557 493 530 476 489 578 492
1 477 451 504 483 501 484 506 477 496 483 474 556 484 391 495 505 480 583 437 460 477 476 486 488 536 541 498 483 503 499 489 469 498 495 480 496 486 477 479 479 476 531 466 484 478 471 557 492 451 466 512 522 483 485 543 468 505 528 512 488 492 484 497 485 356 538 448 509 479 478 481 501 458 449 482 517 479 469 526 426 511 403 485 491 518 459 482 463 477 483 476 498 498 493 484 502 478 495 481 450 470 476 488 452 504 621 470 508 492 484 531 494 465 471 487 531 434 477 540 494 473 471 484 545 444 494 466 467 489 497 545 501 478 473 486 475 478 512 493 488 505 496 503 487 499 450 480 479 467 458 470 486 469 394 476 509 462 469 519 495 497 490 473 483 551 513 476 476 477 494 472 548 478 478 500 494 488 481 529 473 531 479 494 422 517 488 431 512 623 477 472 493 501 508 545 473 482 476 476 445 498 463 479 524 433 476 470 475 502 472 491 459 456 435 458 525 502 482 473 487 499 562 500 450 485 463 468 477 475 495 479 468 487 495 511 493 489 478 472 478 505 538 457 479 560 506 435 484 477 510 536 502 474 502 476 496 490 432 481 494 518 487 478 433 473 544 545 488 460 517 494 552 472 503 475 505 476 526 474 458 477 434 497 476 550 487 488 467 476 510 510 521 510 474 426 520 500 489 470 470 540 495 479 520 425 502 495 465 522 497 451 492 548 491 491 512 467 480 541 569 512 467 492 491 506 489 451 465 497 568 518 473 476 459 490 477 329 484 453 542 510 549 456 503 518 480 472 457 528 536 480 483 496 485 485 493 500 474 483 542 504 497 438 507 477 526 485 501 473 535 487 539 507 512 521 493 494 510 453 469 489 505 490 475 498 488 507 473 474 473 482 528 479 501 478 469 482 460 531 480 476 486 475 506 478 415 489 477 432 467 463 486 519 466 535 494 491 471 547 501 482 461 485 476 491 484 498 482 517 475 527 479 501 431 506 483 460 504 498 493 458 450 457 482 454 478 482 502 517 470 487 489 492 427 471 425 477 521 550 505 508 456 545 440 476 489 486 501 482 498 574 476 466 478 472 543 479 488 522 492 469 475 477 485 570 504 476 460 469 485 496 477 493 418 475 490 475 488 520 480
1 480 497 506 482 490 490 504 479 488 487 564 470 445 489 489 512 477 564 528 465 493 519 462 497 499 534 489 506 473 494 490 534 471 438 460 513 483 505 485 476 479 510 492 463 512 490 464 517 519 464 486 473 484 481 488 491 464 507 478 468 511 485 438 471 389 514 556 519 476 471 545 509 480 425 484 539 476 481 526 500 535 481 474 461 546 497 481 488 460 469 476 493 455 483 474 496 477 489 443 498 476 472 481 479 559 686 527 468 548 471 458 465 476 488 466 477 478 485 494 525 477 480 495 552 471 523 490 480 497 475 509 550 465 476 513 554 524 493 490 481 471 502 480 489 470 526 480 555 481 425 462 488 493 551 476 462 513 486 496 512 516 480 466 479 544 475 476 479 477 542 532 540 502 479 473 514 492 488 470 525 522 505 478 462 498 479 497 455 500 480 490 525 522 513 479 487 488 476 476 456 456 465 481 498 539 477 522 478 496 508 478 513 452 489 488 451 505 475 451 482 475 448 566 528 547 504 479 476 476 485 489 508 474 517 496 515 487 478 445 476 503 552 484 496 478 479 565 478 484 476 518 450 473 493 484 492 500 524 485 489 479 475 492 468 478 513 497 476 501 491 495 532 446 545 489 488 476 450 474 500 477 507 496 477 499 561 469 448 473 502 491 492 501 483 467 525 476 507 485 489 454 512 482 499 486 488 504 462 522 491 489 511 529 515 488 515 480 489 465 472 478 480 479 499 492 481 470 431 490 529 506 494 478 481 450 491 347 504 399 438 504 498 485 526 508 483 477 487 502 522 483 547 494 483 484 499 475 476 517 567 456 475 504 486 475 486 512 461 484 558 473 472 501 522 406 477 491 478 556 478 479 472 501 471 493 483 479 476 498 471 486 490 477 504 476 443 499 441 426 482 479 497 477 500 477 483 463 476 427 478 461 582 498 499 437 527 476 497 522 513 473 480 464 475 489 507 447 515 499 476 464 530 452 533 530 499 499 629 428 486 564 474 493 532 501 476 490 500 515 477 518 473 513 592 485 418 485 487 385 477 506 497 488 468 465 484 482 466 511 504 545 485 479 479 482 580 493 469 473 488 509 472 489 450 538 490 501 467 455 487 490 479 494 601 467 491 472 476 532 469
1 475 511 466 484 508 473 471 477 496 469 513 478 489 464 477 469 467 523 497 474 469 530 477 477 454 477 487 467 470 482 480 491 489 516 481 540 487 498 478 479 475 423 524 459 515 493 447 520 453 497 546 506 460 478 515 470 565 515 388 413 499 492 409 472 525 531 483 469 478 473 459 486 482 470 489 506 466 482 612 466 458 411 444 455 558 495 479 485 482 547 476 526 443 491 487 512 479 503 500 426 493 465 481 465 513 382 476 420 477 495 500 508 481 489 473 463 539 457 506 454 479 445 482 446 480 482 461 512 469 410 470 438 463 480 477 518 566 508 488 499 527 482 479 479 465 482 478 488 487 494 509 507 483 395 475 520 465 490 515 495 484 488 477 482 485 491 474 479 477 492 521 520 472 476 505 518 457 475 445 509 540 539 460 465 473 450 516 465 464 478 503 502 508 399 486 482 483 488 475 517 480 501 463 503 457 473 495 478 494 468 491 473 462 483 488 501 558 481 469 475 496 521 450 481 446 464 495 479 477 491 455 502 470 499 484 473 489 474 446 479 483 423 484 459 487 502 520 484 488 498 507 530 478 519 488 467 481 481 462 476 483 486 496 443 481 466 465 502 487 495 506 575 533 365 448 485 477 502 535 446 476 426 505 479 513 431 438 428 477 500 447 476 512 474 479 501 458 475 533 471 480 494 478 462 544 455 489 487 493 467 510 480 488 491 464 485 487 478 454 592 486 443 483 476 492 491 496 455 515 500 549 469 476 508 501 485 524 464 673 550 559 430 503 508 467 485 477 534 523 505 481 495 499 481 502 492 538 477 501 455 427 464 467 515 486 529 456 479 466 550 520 538 493 509 501 495 492 466 447 481 487 466 481 480 503 477 496 478 463 541 477 568 474 504 480 479 490 492 461 490 475 510 476 486 476 498 421 478 500 489 472 511 488 479 502 463 490 443 556 517 485 477 507 476 489 472 455 443 508 484 521 566 467 426 482 588 469 568 463 481 476 468 665 561 505 476 462 485 426 484 483 472 483 525 486 456 486 515 526 469 481 519 535 555 497 487 475 502 452 443 518 472 570 477 475 386 482 505 435 480 463 470 484 477 498 489 472 484 500 487 471 476 471 537 484 417 477 492 537 487
1 476 483 508 469 511 486 461 477 492 488 416 491 462 564 489 481 506 505 487 473 490 526 477 488 506 497 462 483 485 457 473 499 466 506 473 437 487 504 482 474 475 467 486 488 511 503 453 478 525 489 526 419 470 477 485 495 512 417 522 467 468 493 516 490 515 503 491 495 478 471 514 480 486 498 485 532 476 453 492 492 528 521 493 475 523 491 481 482 480 510 476 520 459 500 473 509 479 493 491 435 484 493 473 483 536 540 505 471 517 478 444 477 478 506 519 504 496 482 543 487 481 456 468 520 490 535 500 488 482 530 475 468 537 479 475 561 510 460 476 488 503 572 488 478 495 489 479 498 486 476 463 489 487 438 476 442 529 503 524 457 467 488 462 479 505 485 476 474 476 542 468 492 465 477 464 466 458 476 480 526 484 462 498 486 460 471 484 477 447 481 450 482 502 514 434 472 485 485 478 442 490 486 495 443 484 475 417 477 482 524 475 464 490 530 477 542 547 457 486 477 452 440 468 547 485 471 478 478 476 476 486 490 461 492 482 486 483 480 490 476 498 497 522 470 534 545 515 479 478 488 501 509 475 521 480 509 500 515 487 477 509 471 478 485 487 465 504 471 494 457 493 569 435 535 473 489 475 537 489 460 478 444 504 476 450 501 425 481 477 522 451 546 505 475 516 470 468 518 465 516 452 490 480 477 541 527 506 487 492 473 479 472 489 540 466 524 480 486 497 522 501 474 525 482 493 482 444 491 516 565 439 481 477 548 526 478 500 448 542 449 455 525 492 566 541 488 482 527 445 509 482 457 388 481 508 508 531 475 533 435 447 500 538 509 483 492 492 478 456 494 432 478 528 473 500 543 489 467 567 491 481 460 497 483 492 470 471 481 522 472 478 410 476 500 478 479 484 505 561 478 476 492 476 527 477 506 484 484 458 477 498 588 507 485 491 536 517 511 500 485 474 483 463 476 493 519 487 523 478 477 477 523 467 450 493 528 475 549 541 480 553 476 486 491 445 478 482 493 549 468 510 480 459 427 476 527 484 489 493 557 520 511 543 503 501 516 491 452 471 534 523 469 476 478 476 481 477 472 557 495 455 437 500 497 499 488 478 483 489 477 457 479 506 439 514 536 482 485 509 534
-1 477 504 535 487 434 488 471 476 470 480 467 517 453 526 502 440 453 481 489 466 479 539 475 476 559 529 484 498 480 476 486 493 484 489 444 490 478 487 484 474 484 482 477 534 481 489 482 460 496 499 497 510 519 477 513 495 494 549 502 478 481 486 477 471 320 489 554 468 483 477 589 498 496 474 485 455 484 438 591 486 486 547 423 483 466 469 475 470 480 486 476 452 459 530 470 477 480 446 495 493 463 477 476 465 503 633 435 523 439 485 496 483 468 475 501 493 488 463 518 468 478 461 485 523 469 565 479 464 489 442 529 542 453 477 497 482 477 478 479 493 465 503 476 485 501 481 481 575 475 473 511 498 489 368 477 512 519 473 489 478 460 498 486 495 520 477 476 477 477 492 544 556 501 477 469 457 473 480 473 508 506 500 427 476 471 479 511 459 555 486 453 468 529 504 545 488 485 482 476 465 496 515 512 439 476 478 492 476 446 507 502 418 483 455 513 511 528 468 484 503 457 471 509 543 523 472 494 478 476 496 458 485 483 473 460 470 467 485 476 474 456 580 518 504 481 537 483 476 470 478 466 503 482 524 475 521 491 484 498 483 498 476 520 495 478 459 486 490 532 509 483 481 476 470 453 487 477 524 504 485 476 407 462 475 522 489 486 426 478 536 507 517 493 486 538 478 500 500 534 511 502 496 479 485 452 542 499 479 523 464 541 487 555 500 476 481 472 469 484 474 488 547 473 472 501 472 501 482 466 483 424 462 475 482 497 494 291 464 483 491 482 476 473 500 554 474 467 443 457 509 491 416 455 484 488 516 438 475 506 511 410 493 451 496 479 542 509 488 466 505 501 517 502 456 516 464 471 498 515 507 476 510 503 468 466 476 508 478 483 537 467 478 482 500 474 449 493 501 522 478 472 468 476 464 477 494 483 476 484 472 504 495 457 510 456 442 480 523 481 496 490 470 471 477 491 513 474 545 450 477 479 538 482 393 495 542 477 549 519 459 439 476 506 511 510 478 479 469 492 467 508 477 487 376 473 432 479 489 474 490 516 486 455 444 471 498 472 513 461 470 527 472 484 477 481 607 497 483 516 509 490 458 483 524 444 477 466 499 492 467 460 481 490 389 500 481 471 497 479 493
-1 490 519 525 491 497 473 508 476 504 476 466 488 488 460 496 485 499 574 450 478 482 506 477 484 451 505 494 496 471 476 488 534 545 441 484 545 492 473 482 478 475 490 478 506 502 448 501 430 509 459 506 460 473 472 524 494 500 436 579 498 499 477 505 481 459 504 529 477 472 469 491 484 491 367 484 484 479 504 562 448 488 426 396 509 491 484 473 508 471 489 476 482 463 509 473 553 472 478 500 514 480 483 479 452 504 561 481 458 530 483 501 492 480 507 488 457 469 477 510 488 479 472 490 460 472 427 480 496 484 465 480 459 472 481 458 511 470 509 484 506 506 510 480 487 464 494 480 470 482 426 441 496 490 422 478 502 460 495 493 499 473 473 461 477 519 522 475 481 477 578 486 512 533 477 467 479 501 482 553 528 473 489 483 479 468 486 460 488 560 478 484 474 488 479 512 476 471 487 476 513 466 505 480 508 518 476 429 482 473 507 486 424 455 564 487 533 480 505 465 480 513 440 522 482 534 506 475 479 477 489 487 468 457 479 492 511 474 476 463 479 433 465 455 478 457 503 437 474 494 506 539 480 471 496 484 528 478 539 496 486 495 479 489 508 482 425 492 497 555 478 500 492 491 422 485 471 475 524 479 520 476 429 486 477 533 494 499 483 478 491 482 492 488 477 475 523 493 530 479 457 479 485 481 475 421 488 504 473 493 497 485 480 566 510 492 502 470 476 452 551 484 500 500 497 455 481 479 503 484 456 473 478 476 458 415 510 439 492 587 565 466 494 502 457 488 461 482 455 458 533 476 535 474 492 491 501 498 482 461 560 498 528 453 487 492 467 479 489 500 414 492 499 560 448 474 490 494 493 522 511 478 456 517 507 484 483 516 479 494 471 480 497 476 455 474 502 500 491 456 486 476 483 476 524 476 516 448 475 491 473 500 516 540 462 461 494 473 566 577 497 484 451 480 477 476 505 488 519 472 478 516 507 475 423 510 456 458 508 461 489 480 498 664 457 498 476 494 483 565 483 499 471 486 587 482 407 478 492 476 427 461 454 434 485 485 514 489 545 485 543 603 477 566 477 482 441 483 467 512 504 500 485 455 538 516 460 488 497 473 470 491 482 469 584 544 511 478 488 483 528
1 470 492 453 483 575 482 471 476 497 480 564 492 419 503 503 481 476 486 449 473 467 501 472 478 488 523 483 469 471 504 475 510 502 459 439 505 472 467 483 477 479 479 454 497 526 490 573 487 515 509 454 452 451 485 477 473 542 484 531 488 503 486 468 491 521 505 483 463 476 478 468 479 486 415 480 515 506 460 540 464 501 480 514 483 474 463 477 467 472 518 476 579 446 478 480 492 476 453 500 441 481 462 482 484 477 461 484 473 452 466 476 493 483 489 454 476 495 474 516 499 477 491 481 570 464 534 459 473 476 479 479 490 490 476 486 485 574 494 488 468 509 425 485 477 486 494 478 507 492 560 442 486 492 545 477 529 493 488 494 491 484 483 487 490 419 505 474 483 478 511 446 519 502 479 462 488 494 483 508 534 577 482 518 461 472 462 424 508 545 482 495 475 515 498 615 476 472 468 475 536 453 506 474 518 432 475 475 474 503 508 481 588 511 467 479 432 442 481 487 479 495 541 518 441 511 489 500 478 477 511 480 464 492 481 468 508 466 478 486 480 492 562 489 491 494 527 511 476 482 485 497 490 477 484 471 481 505 534 481 477 501 475 489 535 478 467 470 500 497 502 465 511 455 480 473 483 476 478 491 463 475 510 489 475 459 479 454 510 482 480 449 506 463 488 442 523 510 480 509 522 489 502 478 522 509 535 485 488 467 491 505 461 468 508 479 523 496 481 454 463 479 498 471 477 507 478 435 503 483 506 573 497 474 506 551 494 498 454 450 448 496 510 474 484 429 487 480 440 458 508 500 460 482 502 491 482 476 476 462 492 458 491 370 485 475 593 533 491 489 492 509 509 505 457 492 518 480 504 538 514 487 475 469 470 508 479 488 474 501 488 483 427 477 439 479 495 489 395 525 476 480 464 476 512 477 439 447 480 490 461 505 535 545 486 493 449 480 514 513 458 479 457 489 477 494 466 522 470 420 480 485 530 515 542 498 397 490 493 478 481 438 487 416 473 487 479 482 506 439 476 491 471 464 401 477 595 477 534 503 477 496 523 473 446 485 512 482 550 483 486 537 484 444 475 484 566 471 491 520 484 505 479 481 510 499 487 475 462 439 474 515 479 498 412 474 497 471 462 568 458
-1 473 514 552 498 523 476 498 476 508 474 503 490 521 509 494 475 468 534 451 469 484 491 483 474 544 515 447 486 468 444 479 515 534 522 522 480 471 458 482 474 472 506 470 470 529 489 524 510 474 487 508 544 465 478 498 501 417 452 500 441 484 478 476 480 548 490 537 457 489 482 556 474 479 478 471 565 471 479 466 463 507 496 510 477 469 482 483 474 480 564 476 540 479 491 477 466 478 492 459 521 475 508 482 485 455 471 430 502 421 485 471 441 474 488 423 450 452 497 459 504 475 491 476 524 490 541 486 529 476 465 481 541 506 475 448 481 450 450 478 485 502 506 490 485 472 490 483 514 486 488 408 496 478 582 477 510 476 435 537 509 480 487 471 477 490 452 475 475 476 549 534 514 477 477 505 467 466 485 440 511 499 508 487 457 480 509 468 510 460 476 482 493 547 487 587 481 476 483 476 463 526 453 485 461 515 477 514 475 462 448 477 404 486 557 499 544 523 489 434 463 525 552 576 421 525 483 496 477 475 512 486 483 476 507 505 507 461 479 449 477 481 433 499 489 511 510 417 483 471 546 497 480 480 510 467 505 512 543 482 480 464 481 476 462 475 499 423 489 437 519 517 413 411 535 470 507 475 498 524 513 478 516 487 475 486 491 516 474 484 501 476 529 479 488 536 501 485 524 495 480 469 474 483 431 477 488 485 477 501 450 492 495 425 523 487 473 494 477 442 537 491 482 476 477 479 472 483 456 502 563 423 490 476 435 447 488 546 510 528 432 496 458 502 510 505 488 476 499 510 517 481 416 562 484 492 474 486 478 470 511 549 464 442 488 484 417 509 471 475 499 489 482 503 483 546 498 488 478 482 471 479 440 532 481 475 472 472 477 507 454 477 535 474 483 479 483 483 454 468 480 470 527 476 470 477 538 484 485 520 482 494 462 476 473 454 558 480 451 528 543 484 484 480 475 492 488 509 475 506 472 497 562 460 558 482 500 479 508 562 490 396 470 610 510 468 476 486 488 409 479 493 470 485 668 478 447 487 527 366 489 479 521 440 607 471 472 468 537 476 448 448 475 527 477 482 404 506 486 421 469 470 518 467 477 557 474 497 485 477 483 472 473 505 669 446 614 488 510 501 476
-1 482 503 483 486 519 468 434 477 498 469 437 549 436 541 481 473 489 471 494 481 491 506 468 477 509 502 478 478 497 491 470 481 509 603 484 529 474 436 477 474 472 488 507 508 508 504 434 526 416 490 537 495 519 478 474 503 518 427 568 468 493 481 473 479 256 561 572 489 473 482 491 465 445 457 476 509 462 441 525 480 493 523 460 486 436 496 475 473 470 437 476 491 496 482 480 497 484 473 442 457 487 479 484 465 511 734 473 518 456 477 503 476 464 502 469 472 499 482 489 492 475 484 465 472 486 521 493 536 497 394 519 464 458 475 488 451 581 467 486 475 512 552 501 486 466 464 480 466 484 533 425 483 466 481 476 494 487 498 490 507 506 487 469 478 501 435 478 479 477 514 504 517 538 478 470 520 477 486 524 571 499 588 495 456 481 475 419 515 556 472 486 503 477 456 499 485 475 471 477 516 526 500 506 540 483 474 474 479 488 441 479 499 486 507 490 551 493 497 485 481 492 536 493 433 411 505 497 476 476 493 511 450 501 502 484 509 475 478 461 469 521 540 461 487 514 500 423 474 482 494 472 515 476 532 484 453 514 495 489 479 474 480 477 393 485 471 481 493 449 502 477 417 458 455 461 490 476 474 468 447 476 469 460 476 481 502 526 454 476 474 448 470 490 471 514 556 508 518 466 498 444 489 482 499 520 424 475 479 547 442 502 461 504 451 472 426 474 499 551 474 481 557 510 493 495 468 494 497 474 471 508 489 477 420 508 468 221 488 340 495 505 485 477 498 512 477 479 480 530 501 486 476 475 465 495 483 528 479 483 536 435 456 495 511 483 500 519 472 482 413 437 501 468 449 499 457 481 501 392 459 479 463 546 485 498 458 545 479 486 397 469 516 475 547 475 474 472 412 478 475 479 425 474 511 477 470 493 474 480 473 501 442 485 478 516 566 470 519 518 515 480 473 489 476 476 497 495 533 421 475 503 500 496 485 460 490 489 488 520 486 449 474 470 438 484 478 477 482 466 490 497 489 494 528 482 345 495 527 533 398 564 510 556 404 487 462 472 467 497 489 437 478 469 477 486 570 498 476 521 485 477 489 489 481 524 508 480 453 463 478 437 480 501 555 478 490 474 468 469 479
-1 473 435 549 489 476 475 501 476 511 488 507 434 473 529 477 519 475 454 469 486 474 511 481 467 467 509 480 488 474 482 476 423 514 536 473 404 473 493 474 475 476 496 498 470 518 470 497 502 533 489 527 480 519 476 509 496 461 501 451 478 503 472 464 467 573 547 553 473 481 483 504 482 446 443 471 511 500 479 452 463 459 436 497 494 530 441 471 444 474 488 476 526 493 439 486 499 478 502 489 513 498 460 481 469 425 438 505 481 527 490 521 486 483 492 531 465 463 481 501 500 471 486 487 466 474 461 491 488 474 487 497 519 491 476 539 540 526 527 480 484 489 458 454 495 490 489 483 504 482 504 531 496 497 457 477 466 496 479 516 528 455 462 483 484 426 464 477 477 476 545 509 535 529 478 468 474 455 475 485 555 465 523 465 466 519 497 509 542 591 480 528 485 504 451 557 497 469 486 477 472 490 508 514 515 434 476 520 479 466 466 498 444 466 505 489 615 499 491 493 478 463 402 477 556 450 455 487 477 475 470 464 501 487 436 488 480 494 477 450 467 496 446 459 497 500 512 448 481 478 428 485 498 477 485 469 490 522 452 494 490 505 472 516 455 464 481 434 496 500 505 476 466 440 485 492 488 478 536 479 513 479 456 479 475 538 520 509 451 478 470 478 525 548 471 435 564 469 505 523 481 517 500 484 487 474 471 475 486 496 464 512 480 521 471 466 491 476 484 465 504 484 447 482 479 498 475 502 469 474 542 483 451 476 527 530 473 584 515 595 467 581 477 482 512 543 487 476 486 531 499 472 468 474 498 476 482 535 474 540 541 502 480 485 512 483 497 501 482 482 511 558 502 482 451 476 473 484 475 559 519 488 531 500 489 446 488 483 478 491 512 477 456 478 516 474 481 480 478 500 485 478 525 476 482 476 552 447 485 462 481 504 455 566 494 457 488 456 531 534 447 483 455 491 476 497 483 497 480 536 477 477 472 441 467 464 518 505 512 505 504 533 503 561 517 507 478 472 464 456 472 491 473 482 489 482 538 480 469 492 481 467 456 504 490 474 479 471 468 460 513 534 470 513 474 464 418 483 516 523 480 470 486 486 459 376 484 481 427 485 471 464 481 519 509 436 500 485 529 529 439
-1 488 454 474 494 469 469 493 477 507 482 462 477 508 451 475 522 474 515 511 478 480 481 482 466 548 538 450 489 468 488 485 512 580 494 469 441 468 433 480 476 474 541 467 507 466 507 472 526 416 424 462 562 476 481 530 490 461 493 522 464 474 473 461 485 425 551 485 476 476 469 492 482 465 516 482 547 475 470 423 475 458 519 469 489 459 452 465 504 482 525 476 473 492 517 488 516 475 475 448 469 483 470 486 503 518 521 479 501 512 497 464 517 478 533 477 461 487 480 498 547 473 468 495 392 471 521 485 498 481 518 518 478 495 475 511 429 529 462 474 479 481 499 489 479 480 502 477 465 482 568 514 480 477 626 476 480 478 492 504 560 428 463 472 464 526 495 479 478 478 532 532 510 452 478 506 475 481 478 424 538 476 510 479 477 480 476 631 471 493 478 496 472 470 490 469 489 479 466 476 509 478 478 488 486 476 475 519 475 471 462 489 510 466 547 484 464 464 474 494 483 461 492 490 449 437 474 468 477 477 517 483 479 476 510 460 519 497 475 488 475 536 507 549 480 462 527 553 475 486 492 498 460 480 522 461 446 465 563 471 487 496 473 526 493 486 490 482 509 459 476 479 440 493 511 483 491 476 524 473 502 475 546 490 476 477 494 475 452 481 483 440 496 454 478 447 469 457 509 528 466 521 506 479 507 579 487 481 481 501 489 473 487 447 492 486 471 475 482 448 476 481 473 487 479 461 479 501 487 481 428 452 493 476 476 481 504 395 499 418 485 513 487 487 521 521 491 492 579 476 485 476 458 487 480 491 451 507 477 507 535 451 482 417 500 479 497 467 490 488 520 511 474 513 503 534 512 486 478 413 501 483 477 560 469 505 487 474 478 507 482 472 497 474 475 479 462 495 474 471 477 480 482 477 446 479 500 525 476 480 484 481 484 428 491 501 523 457 484 489 506 478 488 474 476 494 497 482 506 531 478 531 510 495 584 487 517 467 483 471 494 500 485 574 439 500 476 478 485 455 460 470 469 474 633 476 408 474 451 459 568 453 464 476 445 497 497 492 497 504 415 502 486 515 479 490 494 474 472 493 471 482 483 471 465 498 472 484 510 453 478 478 480 496 680 490 512 481 496 507 534
-1 473 462 540 497 537 475 541 475 476 488 459 527 489 465 476 504 477 540 508 481 486 488 484 483 477 465 472 485 450 528 482 528 490 478 424 479 493 456 478 477 477 525 475 485 519 487 539 512 472 477 564 464 446 480 522 490 474 466 452 470 470 478 522 488 523 550 526 514 484 488 485 506 459 492 488 495 489 511 567 471 502 499 519 459 539 504 479 496 489 494 477 496 469 489 491 451 481 456 448 462 463 476 476 506 508 476 492 440 469 480 533 485 498 501 451 446 501 500 507 493 476 467 469 612 485 505 486 500 477 499 500 483 439 472 498 436 489 504 478 448 494 550 495 495 464 477 480 511 475 453 521 484 461 708 479 510 527 497 483 460 446 480 478 482 530 484 476 482 475 483 460 504 455 476 485 535 480 488 509 409 523 523 483 503 493 488 482 522 628 477 517 515 492 453 532 474 485 493 477 521 476 505 520 635 504 475 522 477 467 474 476 511 506 500 487 480 569 473 470 495 485 439 507 527 538 477 426 475 476 495 473 467 495 463 483 514 494 481 452 479 484 460 534 494 512 535 480 477 475 515 506 504 477 524 479 458 492 497 483 501 493 474 502 481 482 505 573 475 522 495 496 514 555 457 509 498 477 478 478 527 478 592 488 477 494 512 501 444 482 494 493 545 471 463 545 523 447 515 492 464 539 483 477 477 464 500 470 477 510 479 517 475 491 511 493 501 472 485 403 480 455 478 504 494 474 475 464 484 476 537 438 481 475 489 587 465 524 536 471 476 490 520 548 557 479 483 481 502 505 554 476 427 483 464 519 481 445 475 562 470 433 492 492 527 478 398 516 477 468 584 469 569 508 480 491 509 493 479 480 503 495 430 502 462 473 483 484 479 495 483 471 569 475 513 478 486 481 525 501 482 481 494 474 470 478 529 467 477 470 469 501 524 497 506 444 644 494 535 507 506 473 482 461 475 485 521 493 515 488 479 492 538 458 645 518 500 479 576 529 488 454 470 645 459 483 479 488 485 466 485 469 458 498 773 477 425 478 538 459 413 459 475 449 473 467 478 495 579 477 507 484 487 543 478 480 428 496 502 485 478 514 465 485 394 531 490 475 477 472 487 478 479 474 758 505 414 477 476 493 545
1 483 493 436 501 510 494 489 478 491 470 461 496 468 514 498 474 469 494 433 471 519 494 472 485 506 503 483 512 469 500 474 527 546 511 459 439 500 474 475 475 476 496 481 466 465 459 456 486 535 479 558 521 527 467 464 491 501 457 517 470 476 480 487 467 410 568 476 508 485 475 476 497 509 526 482 472 476 435 589 465 497 428 508 475 498 476 476 485 475 633 475 530 458 471 480 480 481 484 471 457 469 495 484 448 491 667 518 481 538 468 512 463 481 483 520 466 494 491 488 521 478 521 479 506 465 548 455 547 488 455 479 495 502 476 465 496 508 502 475 482 484 525 479 464 496 548 480 519 480 479 451 502 485 441 479 534 495 473 450 550 493 477 490 476 499 486 476 479 477 568 502 584 489 478 481 507 488 484 412 467 528 569 476 483 493 490 473 514 524 478 456 451 501 486 516 483 485 486 476 488 534 492 493 516 537 477 557 476 489 490 469 452 490 460 482 567 533 489 542 461 534 477 494 481 498 502 473 478 476 501 458 479 487 518 473 483 479 479 510 477 501 559 515 467 511 532 441 476 483 433 503 489 474 519 477 507 448 442 490 486 497 477 493 503 490 488 457 508 472 483 478 532 455 519 477 484 476 462 421 510 476 447 481 476 437 527 489 494 485 479 423 465 478 488 480 497 458 545 483 481 510 495 483 498 451 459 481 482 480 482 510 486 520 500 486 527 474 482 454 538 498 471 516 479 466 474 505 498 471 527 518 458 475 502 502 482 377 416 482 499 500 489 510 515 441 492 489 477 463 467 488 424 471 497 494 478 500 477 526 507 523 514 449 480 477 444 490 492 486 549 493 399 511 455 497 479 488 474 595 472 486 457 436 499 480 489 471 476 521 484 477 442 474 489 479 489 494 468 513 479 473 478 476 483 477 504 559 481 489 482 456 495 525 510 437 481 470 478 494 491 472 485 480 476 476 491 463 497 433 476 486 517 480 454 501 489 474 437 513 497 450 453 520 515 476 480 469 481 458 483 494 471 501 473 480 461 463 478 497 478 520 455 506 490 460 470 485 473 493 550 586 474 492 476 474 564 489 493 468 475 447 502 483 474 480 471 480 467 472 480 502 481 475 487 475 532 468 469 465 508
-1 483 472 455 486 416 492 458 476 525 465 445 489 523 549 499 440 482 504 506 457 472 484 479 488 517 486 474 492 484 489 473 507 511 565 510 428 461 470 476 477 472 440 480 489 544 509 480 468 455 479 431 545 470 484 512 499 432 515 443 488 488 479 480 467 462 517 502 517 474 469 566 476 464 494 475 534 473 470 502 472 560 492 462 483 464 522 479 464 485 458 476 484 486 477 477 530 480 441 491 475 496 484 469 498 471 367 506 502 485 495 509 456 486 488 503 485 486 466 510 503 477 475 472 440 491 535 485 504 469 481 618 507 499 481 518 542 462 490 489 497 480 496 496 473 472 484 476 464 485 478 477 485 473 431 479 520 467 479 486 468 495 461 481 475 507 523 476 467 476 544 516 512 552 479 501 546 473 479 432 499 453 499 479 481 486 538 526 510 495 477 492 508 522 500 483 483 475 480 478 503 502 529 487 533 469 475 507 479 461 522 495 508 485 467 466 498 449 478 515 495 481 478 583 468 429 524 493 478 477 513 487 496 487 485 470 535 480 480 506 479 482 604 487 462 572 512 444 472 494 498 543 474 480 529 479 514 461 478 489 474 478 480 545 518 485 495 492 475 491 488 468 485 434 470 477 478 475 553 513 541 478 441 477 477 539 489 476 448 476 494 422 459 490 471 477 466 457 455 522 475 424 456 480 506 555 487 500 489 526 462 483 474 502 499 480 492 480 476 494 467 471 494 484 467 499 476 496 523 490 545 482 474 477 483 521 501 437 509 496 565 500 530 491 496 528 473 484 449 463 516 487 551 490 476 479 511 522 475 540 514 490 511 489 488 478 483 550 477 470 499 388 426 492 511 527 428 487 486 452 481 481 455 533 463 485 470 472 478 491 497 475 535 473 492 475 485 488 472 539 485 476 490 477 528 476 521 485 471 450 482 502 496 501 465 463 515 487 528 500 478 478 460 470 475 489 495 485 477 497 480 511 498 474 454 445 481 492 536 484 483 481 477 377 487 474 477 476 489 535 478 485 479 466 203 476 602 479 436 505 502 507 524 489 415 474 466 494 505 501 566 521 485 433 476 490 618 481 483 517 498 496 486 465 478 470 487 477 480 481 486 472 482 422 267 488 475 481 458 575 496
-1 479 489 464 504 561 478 501 475 464 484 475 487 482 477 472 443 504 488 497 483 491 503 478 483 502 519 469 494 487 487 479 528 479 437 522 573 477 517 479 477 475 551 467 482 541 481 479 546 505 525 524 524 478 480 493 458 467 461 567 499 475 478 529 487 644 509 483 487 492 485 465 490 471 453 490 477 487 443 531 454 491 502 472 484 469 509 483 481 496 457 476 460 501 511 492 533 475 464 477 469 494 485 488 499 408 426 481 481 451 474 469 475 485 496 421 485 483 481 487 492 475 455 487 469 445 549 468 509 473 529 471 469 524 491 451 587 480 464 480 480 469 493 481 483 499 500 479 577 480 494 506 487 502 555 476 475 484 490 451 489 454 484 485 484 462 499 475 477 479 508 459 515 524 478 480 499 492 481 471 427 492 531 480 514 483 501 581 492 523 488 531 447 486 517 497 478 476 481 474 455 426 499 487 524 509 475 541 480 497 509 492 470 495 466 488 504 558 462 517 480 478 496 483 486 499 486 528 477 477 470 485 451 479 480 486 483 491 480 496 474 481 430 467 459 488 502 495 471 481 500 512 487 481 503 478 495 470 495 472 485 481 485 474 475 492 493 518 492 451 478 470 505 490 499 467 496 476 485 499 484 478 510 470 474 483 500 487 573 479 488 450 476 544 473 514 493 462 453 487 506 489 458 479 522 515 494 452 491 484 471 514 471 568 468 489 472 474 481 499 518 489 446 500 475 461 492 495 494 481 412 497 483 476 468 478 493 662 571 541 546 556 492 458 507 418 482 492 484 485 448 481 449 492 460 513 492 567 479 513 463 492 492 523 482 485 528 475 478 489 516 420 565 519 474 538 506 477 496 529 520 486 469 525 471 484 481 444 478 498 500 479 490 477 481 477 531 472 437 515 485 474 505 475 488 476 500 483 481 534 474 499 494 500 487 500 604 476 522 494 552 480 483 486 477 482 500 492 510 538 485 474 469 494 552 500 496 479 534 453 474 464 476 478 489 507 478 494 480 487 483 477 480 510 529 475 560 469 531 530 522 549 520 448 447 432 463 470 532 509 533 522 478 472 478 477 398 498 487 453 487 473 446 479 536 538 473 493 475 496 468 519 490 486 536 506 502 475 453 455 511
1 491 442 452 491 438 476 458 475 479 475 498 501 472 493 498 471 473 512 491 480 505 500 475 479 498 519 479 489 494 475 486 475 456 480 465 497 471 490 483 474 476 524 481 470 508 463 486 493 533 421 531 506 473 479 508 500 453 483 540 516 483 473 491 485 522 469 485 515 481 483 471 483 453 515 479 441 479 477 531 491 486 537 462 469 519 464 478 467 496 538 477 472 500 482 476 499 484 500 480 418 488 486 472 464 463 567 462 473 515 455 514 455 480 519 476 469 487 488 487 443 480 462 470 517 462 555 475 508 484 509 479 517 487 478 524 497 470 468 490 470 507 498 468 464 469 499 483 560 477 469 469 477 490 435 477 491 494 496 515 528 463 506 490 473 424 486 479 473 477 580 545 495 540 478 492 481 475 488 517 459 491 537 485 486 500 503 441 478 571 471 444 484 496 462 530 499 483 499 478 496 497 482 535 593 527 478 480 485 484 493 481 524 508 508 494 520 585 483 472 479 489 478 455 451 462 480 510 476 476 491 508 459 503 466 489 493 474 476 467 478 522 522 440 452 467 470 498 482 484 496 498 457 479 518 496 505 520 498 477 465 473 480 484 434 485 492 493 512 455 512 506 475 484 497 481 480 476 482 499 477 474 444 476 476 538 441 492 461 477 514 474 531 539 477 467 495 505 507 496 482 444 504 479 444 480 421 498 486 471 487 510 463 517 545 488 470 475 486 532 565 481 500 488 471 495 481 485 453 492 496 492 478 477 485 478 466 500 579 503 494 573 490 507 454 542 482 482 472 508 563 480 467 437 481 469 467 537 480 514 512 451 508 513 464 481 440 518 490 484 442 462 477 492 474 504 501 482 478 556 549 491 466 499 475 459 473 450 477 483 459 484 496 474 498 479 488 494 465 513 481 477 520 478 552 477 416 477 472 497 481 538 529 504 457 476 509 505 540 514 562 489 489 503 476 492 494 496 556 499 472 512 477 422 451 494 452 481 536 456 496 545 484 398 521 483 477 467 481 443 497 473 486 462 355 483 555 478 475 503 487 559 507 455 488 508 512 493 561 527 494 489 478 432 477 493 506 459 491 535 476 463 477 477 518 453 485 488 569 509 491 471 484 498 375 520 560 480 484 530 478
1 493 452 500 480 502 478 466 475 489 474 478 445 503 484 487 493 467 493 548 491 479 475 471 476 577 495 523 476 466 476 486 442 476 481 458 484 492 463 479 477 480 516 441 469 497 492 496 488 502 456 525 526 463 481 467 496 479 503 531 479 527 473 433 481 463 459 551 492 490 478 472 509 485 497 485 605 481 492 467 484 515 494 534 483 572 466 479 520 475 487 476 504 467 501 470 519 481 461 487 470 479 480 486 471 496 567 517 498 491 489 515 503 457 444 483 468 502 487 502 535 475 464 463 485 494 463 490 528 484 536 507 463 518 481 522 547 517 491 473 490 459 476 500 485 448 518 479 514 482 460 483 504 500 562 477 478 482 495 536 492 471 464 479 477 493 495 474 484 476 477 494 490 488 478 462 476 455 483 443 473 508 523 405 468 529 503 522 468 415 480 474 464 511 461 529 502 473 488 479 500 451 476 508 479 528 476 468 489 478 499 469 510 470 470 491 510 522 499 470 500 513 452 462 481 537 524 444 477 477 510 464 468 490 462 492 536 487 484 442 471 542 509 493 462 470 518 459 484 487 521 504 528 475 584 478 449 512 553 481 480 465 477 531 429 469 475 522 497 474 455 494 504 534 385 475 485 477 448 477 503 477 509 465 478 560 569 508 420 481 469 450 498 508 471 476 510 472 565 522 487 518 489 476 486 475 455 488 482 487 457 433 458 416 480 474 491 478 479 445 535 481 463 492 467 486 488 467 455 489 479 447 463 476 443 487 481 443 487 464 526 526 520 463 445 586 504 491 539 427 458 491 478 525 511 482 497 545 476 525 497 488 514 466 472 476 491 521 497 484 440 486 474 484 482 516 502 485 505 519 475 488 497 442 501 465 482 456 476 528 529 478 521 477 515 478 502 477 426 519 486 478 452 476 524 477 490 381 480 480 476 500 453 494 498 530 475 494 514 477 472 474 476 474 476 465 510 465 484 497 484 503 487 481 537 475 476 501 520 490 481 559 448 544 561 489 478 473 475 488 491 490 468 476 590 471 442 478 425 455 477 531 504 433 437 502 497 476 491 452 464 542 475 509 479 469 498 470 494 497 497 474 490 485 479 619 472 483 496 454 486 511 483 474 616 475 466 475 497 543 477
-1 488 556 519 476 523 492 490 476 504 491 484 486 497 421 505 459 490 502 467 470 479 501 470 477 487 522 491 510 468 482 481 500 490 532 499 405 474 488 481 476 478 463 454 485 494 473 486 563 480 512 542 452 480 480 474 489 418 470 538 471 515 488 416 492 366 437 503 479 479 465 551 481 466 481 508 542 492 528 565 508 530 472 484 486 488 523 481 498 481 533 476 509 468 511 472 509 481 490 511 506 477 494 482 454 442 651 466 479 447 476 496 499 468 497 439 480 441 484 472 497 478 469 496 459 476 513 461 520 493 438 465 530 470 481 454 521 499 479 482 477 505 529 486 490 446 513 485 487 476 486 501 478 484 539 476 500 496 479 438 452 473 486 472 474 531 482 475 481 477 499 481 527 564 479 472 533 468 484 489 435 434 513 519 471 480 506 523 507 513 480 485 470 501 516 481 497 476 475 481 528 476 482 458 447 531 475 462 481 509 491 482 481 522 502 483 438 559 463 503 470 476 490 481 515 504 541 461 477 475 487 484 450 510 472 500 529 490 479 477 480 527 547 519 501 598 512 487 475 483 499 514 534 482 468 485 476 489 529 486 478 483 472 503 489 473 502 517 495 520 503 515 436 437 470 494 485 476 474 487 493 478 500 485 478 492 529 455 471 484 513 519 463 493 475 507 480 489 494 520 476 489 479 481 501 470 479 469 479 502 457 496 513 492 491 483 514 458 475 443 410 481 486 506 468 515 481 473 501 505 522 473 467 476 537 477 496 330 554 407 497 504 507 494 548 446 488 496 451 438 505 479 481 423 471 451 498 524 476 574 505 492 520 498 512 477 469 475 459 480 494 522 451 510 481 557 472 476 487 488 502 475 516 465 491 492 479 472 477 493 527 478 557 478 518 476 449 478 452 406 484 471 501 477 444 477 479 503 479 523 481 506 540 427 487 441 466 488 509 562 491 478 481 478 477 476 477 470 450 502 478 523 490 501 521 449 548 476 521 422 493 503 507 570 517 501 477 458 490 478 473 485 469 478 623 491 370 480 465 467 482 571 479 439 571 469 517 483 500 462 513 562 475 519 479 485 539 502 486 491 465 492 505 488 414 535 500 483 504 504 489 480 484 462 620 513 563 477 473 513 504
1 484 455 490 481 431 480 518 476 486 470 479 493 482 492 463 504 469 454 513 485 466 483 475 484 454 526 495 481 490 478 489 477 523 472 458 471 481 487 479 476 475 477 494 513 517 491 538 452 459 465 513 499 480 482 491 480 512 490 477 467 509 480 541 482 435 507 506 514 474 469 490 476 482 495 475 478 469 476 478 494 513 520 530 496 531 447 474 498 475 491 476 441 465 505 478 499 478 480 484 518 483 484 477 473 518 631 509 505 573 468 490 493 467 517 431 475 520 479 441 479 476 481 496 544 454 466 490 487 489 505 596 467 524 473 495 434 528 479 475 454 500 541 485 484 481 485 481 467 483 484 535 480 473 507 477 476 499 486 522 515 480 471 477 481 549 508 477 481 476 524 501 511 474 475 483 528 492 480 508 564 518 521 485 505 492 510 487 457 475 473 497 500 507 553 512 471 482 492 477 543 452 471 534 429 539 476 512 483 483 480 484 472 497 457 495 551 491 487 503 467 586 414 543 445 539 524 474 475 476 509 492 456 492 451 529 462 480 481 453 470 516 468 475 474 489 588 542 481 491 481 532 512 483 561 473 465 422 474 481 488 490 482 520 448 481 521 521 480 521 501 481 487 553 487 477 504 477 533 478 499 478 484 484 476 480 494 452 531 485 474 506 508 493 481 524 496 465 514 471 495 490 472 476 467 426 499 481 493 526 471 467 476 459 481 481 503 472 471 514 499 474 499 499 477 504 489 474 520 483 551 473 476 476 452 524 495 395 459 460 507 499 473 519 495 552 477 476 522 450 572 483 474 469 485 489 470 516 480 520 532 468 462 503 501 479 516 476 480 507 500 458 494 496 457 575 511 485 500 460 531 482 480 539 482 485 488 494 477 478 475 474 523 478 475 477 448 480 422 489 493 470 488 476 549 477 507 479 475 468 485 496 434 480 488 460 531 493 547 464 476 485 495 485 476 490 474 527 447 467 473 517 514 479 506 487 467 491 515 521 481 533 486 551 483 500 480 486 472 501 482 478 484 502 631 477 392 483 458 545 488 515 483 434 500 475 501 490 544 483 543 563 473 509 478 478 441 488 517 469 478 493 478 487 519 559 478 488 457 455 463 448 486 520 654 506 495 472 486 454 503
1 488 507 486 500 575 482 493 475 457 470 464 528 544 375 492 473 482 525 504 469 478 521 488 488 485 578 468 467 493 489 482 491 442 483 440 542 474 482 481 477 473 502 470 468 500 469 516 429 460 478 516 504 482 489 458 523 396 490 464 464 480 478 481 481 330 447 488 495 484 479 544 489 501 506 474 456 486 479 504 475 457 493 505 483 527 501 478 451 474 492 477 490 490 498 469 495 473 478 495 486 480 488 490 428 432 624 472 514 539 477 469 552 480 497 486 486 486 484 510 510 473 513 482 531 484 465 471 492 494 504 530 465 503 474 470 458 510 488 473 499 534 490 491 494 484 456 477 505 482 409 509 466 484 423 475 522 468 510 502 543 461 496 477 489 481 501 475 471 479 506 444 544 576 480 464 492 485 467 574 530 525 486 470 522 468 430 524 460 450 481 498 439 493 479 499 486 484 485 476 466 491 503 477 494 479 475 447 479 495 506 473 488 487 523 479 475 468 476 488 496 474 517 519 439 477 446 476 477 476 491 491 462 475 505 486 516 488 473 480 477 479 549 489 512 438 479 414 485 492 524 481 548 480 509 473 483 494 503 498 497 496 477 477 497 456 496 486 502 481 469 475 549 489 591 486 489 477 466 513 485 475 433 461 476 554 524 426 507 481 494 504 490 494 473 498 519 458 517 497 498 487 498 475 507 468 558 462 477 500 487 458 482 532 561 500 506 467 483 536 519 453 501 501 498 503 486 465 509 478 464 453 486 477 478 512 478 310 489 431 461 520 516 477 536 472 475 471 494 488 561 493 480 463 477 515 512 505 473 484 536 491 525 524 515 481 486 473 488 486 502 474 481 491 445 428 496 464 482 463 441 481 468 474 476 493 467 498 476 483 493 471 478 481 481 485 510 482 481 466 484 477 484 475 551 478 468 481 465 471 481 477 465 483 468 480 504 496 450 516 533 484 463 494 477 495 462 478 466 582 469 475 506 502 435 473 470 490 499 487 478 454 461 459 442 476 477 469 485 481 456 500 490 479 425 481 409 483 493 488 480 491 498 466 489 513 479 493 463 486 522 557 475 463 481 480 570 471 477 494 482 473 494 472 511 500 462 486 460 461 463 495 473 468 440 498 542 479 486 505 458
-1 486 441 492 490 528 474 435 477 462 463 448 489 366 438 478 460 482 515 471 479 469 531 470 478 519 490 476 491 493 493 486 566 484 446 525 436 466 448 482 478 476 480 516 505 532 489 429 490 420 485 540 512 526 472 524 510 506 476 523 465 519 478 448 473 362 570 504 444 482 479 540 495 461 461 483 574 479 476 561 449 472 499 479 475 535 490 484 457 480 489 476 495 492 495 487 547 481 519 484 519 476 477 483 476 571 649 524 492 489 498 496 513 476 501 461 512 480 497 478 485 475 482 502 474 492 508 488 510 488 473 460 460 477 476 439 447 544 510 493 494 510 499 495 474 495 519 475 496 477 547 400 473 475 628 477 466 481 468 507 472 476 477 489 484 486 505 478 478 477 464 462 521 531 477 488 596 498 478 476 441 466 519 457 440 486 482 483 512 478 472 443 452 481 527 491 487 482 478 475 472 489 476 505 485 549 477 502 484 490 491 477 469 473 469 464 514 536 472 511 473 455 513 502 463 500 508 499 476 476 479 476 472 509 487 484 473 485 476 447 467 437 557 497 479 569 523 494 479 486 537 520 496 481 516 479 529 568 436 488 501 501 472 524 452 480 478 499 478 479 472 474 552 468 487 469 474 476 460 504 459 476 536 493 475 518 526 444 396 476 491 514 503 541 473 433 512 438 679 509 535 513 503 476 446 564 451 468 468 496 454 512 465 484 463 500 481 468 481 525 472 462 536 498 473 502 475 448 519 488 506 508 501 477 462 586 501 328 453 302 534 506 439 495 466 505 478 475 504 465 484 474 451 528 471 484 495 502 477 455 539 460 524 448 471 479 495 519 479 474 485 493 501 488 521 517 516 483 451 404 536 481 511 478 484 494 481 495 476 505 461 476 473 476 470 473 506 488 466 526 483 473 529 474 517 477 470 468 474 486 473 513 460 485 504 478 569 478 557 499 554 476 483 467 476 470 483 469 507 518 474 488 521 461 597 475 555 483 567 507 482 555 516 404 484 485 478 473 505 537 458 470 483 508 557 479 403 477 424 507 476 478 496 536 482 499 516 462 508 501 468 561 476 443 477 477 581 503 486 521 501 471 495 463 469 563 481 452 495 541 472 492 477 504 574 455 491 478 457 484 526
1 472 546 542 479 569 479 459 476 493 467 481 504 500 406 461 477 499 468 504 480 481 490 476 479 582 509 481 450 483 474 477 477 569 454 502 520 481 477 477 479 481 546 472 478 473 537 482 466 507 494 545 512 462 474 458 521 524 530 522 498 467 489 503 494 387 550 570 462 478 487 544 506 455 522 474 485 486 441 490 495 491 478 477 484 521 489 479 511 480 527 476 500 477 474 472 491 475 481 466 491 481 473 479 489 480 749 521 506 495 488 539 540 472 479 468 478 497 492 487 519 474 492 477 484 450 531 488 521 498 468 574 462 536 477 464 453 506 486 485 466 530 498 480 483 487 487 476 541 478 477 474 482 474 587 479 468 464 483 488 444 459 477 494 482 455 508 475 477 474 572 517 499 556 478 503 532 465 475 549 468 502 496 429 509 488 520 488 524 531 479 481 492 501 526 555 491 483 473 477 452 473 518 491 530 479 476 532 473 483 480 489 564 489 486 481 479 514 480 504 488 451 501 458 510 478 496 489 475 477 510 468 465 485 495 457 531 479 473 460 475 505 548 489 479 483 556 474 480 479 479 495 502 471 496 474 478 496 494 504 476 482 478 497 459 471 495 549 485 508 514 470 499 484 529 479 487 476 509 496 468 475 530 456 476 520 521 487 435 484 488 542 452 504 487 481 454 462 483 470 488 456 487 477 475 532 462 499 485 470 487 476 491 547 501 474 490 471 485 497 474 478 463 488 465 503 480 476 522 486 529 436 486 476 516 457 507 354 489 328 487 496 495 450 442 497 486 475 421 485 509 481 462 492 494 485 491 481 478 443 566 424 468 456 471 488 479 469 490 481 472 488 537 530 499 518 451 478 489 520 469 478 470 653 497 506 480 521 476 528 510 478 458 474 525 471 473 498 390 518 480 477 504 476 455 478 472 497 472 492 487 479 413 469 454 510 560 488 515 508 555 488 485 475 476 494 517 460 501 385 473 485 488 461 563 485 485 474 535 480 486 475 468 441 479 490 474 458 498 516 461 486 479 459 584 466 405 476 508 412 527 544 474 549 523 471 492 487 494 459 438 537 479 454 478 468 579 453 518 561 483 491 497 466 461 447 486 482 514 507 481 476 480 476 618 501 582 487 487 479 488
-1 479 479 473 474 444 482 543 478 483 467 487 505 474 400 496 473 500 525 480 468 481 555 466 478 529 553 513 472 501 505 484 545 516 512 505 497 482 479 479 474 472 490 483 491 518 444 526 515 513 437 622 502 506 484 477 478 532 490 486 452 497 467 497 475 509 540 470 523 492 480 559 491 488 415 473 482 473 475 489 452 469 511 509 471 518 478 480 495 476 484 477 519 472 454 465 548 479 426 460 474 486 480 479 454 493 628 466 476 443 476 448 371 474 447 429 508 466 477 495 471 477 475 468 416 470 523 498 516 487 510 465 481 469 473 514 476 485 490 473 466 497 487 480 484 506 512 481 397 475 467 476 474 480 384 477 480 522 474 486 482 509 471 486 476 509 546 476 477 478 510 496 544 486 477 493 511 472 483 449 470 507 528 459 496 474 501 509 471 490 474 483 481 518 502 542 498 486 490 475 491 510 504 488 598 512 475 504 482 467 490 479 485 489 489 478 461 459 473 516 484 491 568 524 490 538 475 481 480 478 494 484 470 456 459 536 484 489 479 449 479 527 427 459 472 571 476 416 476 483 508 461 549 483 513 468 437 456 468 481 485 521 470 525 456 491 459 490 502 517 526 467 500 438 467 477 488 476 493 503 448 476 402 477 475 529 509 487 498 480 486 535 529 485 478 508 523 474 508 523 491 432 505 465 524 480 473 485 481 500 465 491 458 522 497 458 473 478 479 548 527 482 430 542 483 479 477 440 517 493 519 494 491 477 506 489 488 488 447 581 562 457 498 472 498 444 481 485 568 452 540 484 472 430 477 488 493 552 478 508 494 496 502 437 498 466 467 499 477 469 489 513 472 495 439 488 477 489 520 526 478 483 483 469 505 461 494 508 480 496 506 478 538 477 485 476 521 491 469 555 487 481 534 476 524 476 412 422 471 532 477 509 597 471 513 510 485 483 516 543 509 475 488 485 476 477 477 486 492 529 478 529 564 502 408 493 561 473 509 470 504 451 485 567 463 517 478 489 500 527 466 483 492 479 536 478 408 485 489 526 506 500 476 497 433 492 518 484 571 515 514 558 475 511 476 480 394 450 470 505 483 510 484 473 501 488 484 462 433 482 492 465 490 486 566 550 538 474 484 512 550
-1 485 494 510 496 487 491 449 476 482 481 521 477 462 432 487 534 490 489 467 471 490 488 481 464 544 524 475 469 461 495 485 459 528 535 533 496 483 439 479 477 475 424 457 478 527 492 392 504 421 496 508 534 440 483 464 517 443 481 491 492 457 488 485 482 360 460 589 491 478 481 561 494 457 487 473 512 480 492 513 490 460 478 478 489 455 477 477 460 484 504 476 512 487 512 476 548 480 462 488 432 471 483 478 490 544 468 514 474 506 486 490 492 473 466 445 486 464 486 494 448 481 528 481 476 511 509 485 532 476 504 501 462 490 473 472 485 492 521 477 475 484 491 500 487 494 462 478 524 482 519 548 478 473 493 477 494 486 440 538 542 512 486 477 479 488 476 476 478 478 520 451 463 527 477 471 530 463 480 510 526 478 519 499 468 466 539 544 535 485 481 502 489 487 541 432 484 473 477 478 427 502 477 476 509 470 477 531 478 461 486 482 481 471 475 472 485 485 487 487 492 511 579 496 500 520 551 498 474 475 540 474 478 493 496 480 496 471 478 455 475 506 549 558 471 504 481 471 482 484 469 471 488 479 530 475 471 501 496 489 493 488 470 457 596 476 496 466 498 462 488 482 508 502 512 486 483 477 503 493 497 477 475 463 474 504 527 530 514 477 515 519 508 518 469 491 483 484 517 495 508 472 488 481 473 493 492 470 489 492 478 462 482 551 524 483 509 484 482 410 574 499 540 489 477 499 483 472 490 499 471 417 480 476 475 421 487 305 487 488 534 530 524 493 538 515 476 468 499 506 516 485 436 520 481 497 493 548 476 527 500 476 518 464 506 476 535 578 483 489 536 488 473 521 494 483 494 483 502 416 509 473 463 498 497 491 489 516 480 517 448 471 533 475 458 473 462 476 416 497 475 475 488 475 450 476 492 462 480 540 472 478 453 467 488 539 542 477 466 469 512 480 478 478 477 477 458 485 463 540 474 481 509 518 490 499 487 489 515 527 495 432 510 615 468 465 479 484 493 490 505 452 465 493 512 476 422 480 412 529 536 525 452 472 497 520 502 483 519 461 446 549 480 530 477 477 561 496 481 518 488 488 485 492 511 431 489 487 499 470 489 480 478 532 523 525 523 490 473 543 520
-1 479 447 498 483 554 480 541 475 490 473 420 519 424 537 498 486 490 490 457 486 513 488 477 478 468 479 499 488 485 516 496 464 466 501 465 518 466 497 477 477 480 535 461 499 505 461 496 472 435 543 568 602 518 478 478 501 438 474 519 456 485 480 485 475 424 526 388 523 485 469 498 474 496 451 484 431 485 480 615 480 469 495 484 488 525 525 482 482 478 573 475 494 483 467 469 543 473 475 464 422 484 487 483 481 528 533 425 402 553 497 461 483 470 562 486 487 529 498 512 511 474 495 479 500 471 556 486 500 481 493 462 470 497 477 490 623 501 489 477 488 499 528 471 479 498 508 480 555 486 529 481 487 501 616 477 466 513 500 493 471 472 476 491 479 454 489 475 481 477 493 432 522 556 478 484 512 472 480 509 561 463 480 522 482 460 465 522 523 508 476 516 489 474 557 406 488 484 477 481 488 472 497 501 475 440 475 485 481 482 509 480 484 488 451 465 551 495 482 526 492 458 484 489 518 472 514 473 476 475 497 491 488 483 484 511 464 463 481 502 485 456 560 511 485 572 486 471 478 478 491 495 505 473 560 485 520 491 537 465 497 507 488 498 497 481 473 466 508 445 463 516 465 471 472 462 500 476 475 503 513 476 538 497 477 548 515 468 509 483 496 514 496 504 472 508 454 458 586 496 500 560 466 481 473 496 474 460 470 468 481 462 479 545 510 465 461 465 483 498 524 484 464 467 486 480 476 438 480 466 418 493 468 476 527 524 474 386 453 381 498 543 460 488 486 482 490 481 543 509 543 482 474 468 479 478 498 461 478 507 498 444 518 420 475 484 434 468 470 478 446 432 545 499 478 525 472 474 470 442 465 486 480 471 504 485 475 528 477 493 508 476 535 475 514 477 470 496 490 525 492 480 499 476 495 477 468 502 473 466 477 494 516 495 469 499 572 490 506 562 475 485 481 475 476 489 501 479 468 483 475 460 530 523 577 464 503 461 468 550 482 429 474 408 478 546 479 472 476 548 488 479 480 482 487 481 484 481 521 565 447 514 506 464 424 465 461 482 539 479 519 551 478 441 475 480 561 467 513 457 485 545 510 486 543 513 491 490 548 466 480 457 476 488 504 463 553 477 497 518 465
-1 493 520 493 461 497 481 489 476 482 484 430 481 499 457 483 503 460 540 501 470 497 483 479 479 484 479 526 490 463 459 476 531 538 474 505 513 478 520 475 477 478 433 443 462 515 502 477 440 517 484 496 525 470 477 497 499 486 507 570 480 476 482 523 477 609 524 489 497 482 485 523 477 482 531 481 484 488 475 471 467 471 489 488 468 510 520 481 456 482 525 477 559 485 482 482 516 482 495 443 430 485 485 482 456 535 325 437 439 498 499 447 446 478 487 501 498 509 479 508 467 477 460 468 615 480 436 498 509 463 465 450 497 477 476 519 453 529 481 482 491 432 514 489 479 478 482 477 522 470 433 484 499 483 456 476 464 469 440 522 500 457 480 479 483 433 486 477 472 478 512 468 498 510 478 493 486 465 484 532 561 526 571 448 490 479 488 502 500 496 483 536 498 498 494 508 493 474 477 476 492 478 490 491 500 581 473 575 476 503 480 480 455 456 428 479 457 480 473 466 474 464 478 474 512 538 531 494 479 476 484 503 481 477 474 506 465 493 468 482 477 470 494 548 483 460 467 522 477 482 521 496 466 480 466 489 552 543 485 490 487 478 484 483 467 484 481 518 477 494 490 495 474 475 485 479 482 477 528 542 516 477 454 469 476 511 502 513 439 478 488 507 515 487 481 510 439 443 514 508 516 483 484 480 462 540 458 487 494 513 484 459 477 517 534 484 481 481 488 444 476 468 453 500 483 479 481 481 524 492 450 423 510 477 517 502 496 637 433 656 516 489 488 513 480 480 466 486 474 470 511 488 514 507 491 500 459 544 477 517 485 499 495 444 485 487 514 507 485 505 483 496 472 502 488 499 476 485 460 541 488 467 507 536 481 488 471 540 477 504 502 478 521 478 520 475 485 476 446 506 489 473 513 476 486 476 519 511 481 506 474 500 513 488 500 446 570 469 516 556 411 480 482 489 476 497 491 503 483 450 468 449 536 508 464 480 520 474 502 460 485 472 460 499 479 458 479 469 488 497 506 496 466 436 350 469 654 463 541 488 445 526 495 480 457 481 513 488 518 507 449 560 485 481 479 485 479 471 490 539 476 500 460 478 572 561 493 481 487 530 463 472 482 479 335 537 514 475 490 470 547
-1 479 488 546 488 510 477 497 478 473 491 530 489 425 474 486 437 463 440 466 469 486 486 458 491 465 538 448 472 473 496 479 479 547 497 471 402 488 519 478 476 478 490 491 495 497 493 521 498 470 480 462 545 457 484 489 501 489 489 509 478 509 470 440 471 570 465 521 485 470 489 525 462 478 453 474 498 491 499 459 471 489 528 520 508 562 447 476 486 487 437 476 491 479 507 482 487 480 458 480 421 479 497 482 480 486 422 475 472 502 493 470 462 468 505 359 490 481 492 511 452 479 474 453 501 468 459 488 551 473 540 456 493 470 479 514 488 566 501 481 501 490 545 491 476 471 483 477 542 474 552 466 476 462 633 477 473 499 456 516 503 441 481 483 478 478 455 477 489 477 474 530 490 550 477 490 423 477 489 511 471 491 550 500 505 492 525 545 489 553 485 505 506 529 515 585 478 493 492 478 518 477 511 513 476 489 476 567 473 480 497 476 485 490 544 459 495 477 489 512 481 418 590 534 572 479 501 501 480 477 514 478 493 471 497 504 472 475 483 451 479 475 474 513 471 474 495 442 487 486 478 538 538 482 479 485 505 579 440 494 506 470 481 484 476 478 492 464 493 507 491 483 536 455 447 512 470 477 498 461 542 479 537 491 476 518 506 493 543 479 499 521 428 468 481 488 499 441 499 500 485 488 493 477 516 490 431 490 489 445 453 505 465 492 512 468 550 465 475 462 516 464 460 468 477 546 482 446 436 483 542 451 509 477 533 460 491 559 455 471 542 503 523 513 545 547 480 500 508 469 485 487 497 495 504 487 500 516 478 495 539 467 516 493 515 485 467 516 505 494 554 476 463 490 491 479 474 482 491 475 432 475 504 521 470 485 467 517 479 506 474 468 458 472 461 479 524 485 491 458 483 475 511 475 498 476 483 505 472 484 484 468 455 489 491 534 553 503 488 481 516 481 498 490 476 500 465 478 541 494 475 447 565 475 582 482 497 483 508 505 498 442 469 489 473 511 475 492 506 494 462 493 473 499 559 472 529 480 470 494 470 528 457 481 551 493 471 478 522 504 470 479 474 477 478 484 453 476 513 519 491 490 449 476 524 450 465 482 441 477 480 454 480 474 589 498 464 469 481 501 460
1 474 497 469 490 557 480 462 477 478 481 457 501 459 471 502 415 471 461 482 485 486 507 479 471 546 508 491 498 497 470 474 518 496 536 446 496 484 455 475 479 472 532 469 519 542 498 462 501 537 464 473 442 530 472 513 509 475 487 548 452 481 482 470 483 441 479 566 515 472 483 559 475 471 499 486 453 482 475 599 484 486 527 507 481 556 488 471 460 486 573 476 526 473 487 489 468 480 464 482 478 474 477 478 468 450 571 559 397 465 497 540 383 466 464 546 494 475 492 508 440 476 527 474 452 510 536 481 532 485 439 466 474 518 478 469 490 513 463 476 483 502 445 485 488 471 463 480 436 485 437 491 492 476 353 479 506 479 544 515 491 489 490 475 491 503 498 476 482 476 486 465 470 490 476 468 462 467 492 525 494 513 498 448 529 488 469 591 510 475 477 454 486 448 489 471 485 483 487 478 452 475 496 494 415 460 478 458 476 466 468 493 498 523 412 491 478 500 488 531 501 569 450 510 490 454 534 505 478 478 480 477 484 464 481 464 461 482 477 480 483 491 576 489 506 528 513 519 485 482 488 458 455 479 500 470 478 486 503 499 500 478 471 498 473 464 484 540 493 497 489 470 580 477 443 463 479 476 525 475 493 476 397 489 476 429 501 533 504 482 495 467 501 506 481 540 458 497 561 486 532 559 517 479 483 477 458 485 495 432 434 500 461 525 495 495 462 479 473 532 541 475 527 481 488 491 472 421 417 485 489 453 506 475 445 449 487 413 459 480 517 503 492 526 466 504 466 481 517 464 497 483 445 449 483 482 477 569 478 508 519 467 512 477 451 481 515 496 462 493 482 507 595 508 500 510 557 472 471 576 481 487 498 567 469 471 461 495 476 501 466 469 469 476 522 479 472 491 503 518 472 473 434 474 463 476 501 478 483 486 484 465 412 494 456 497 543 504 511 570 442 483 486 480 477 498 503 482 507 475 482 474 499 489 401 494 456 467 499 448 465 488 502 332 509 480 477 489 477 462 481 479 487 490 215 488 584 477 492 541 459 531 513 489 439 481 510 497 524 466 482 554 482 406 475 485 587 499 499 522 478 528 473 478 500 448 521 461 510 499 474 450 475 504 174 492 518 476 481 561 452
-1 477 504 481 485 522 490 422 476 510 481 495 495 488 487 463 452 502 501 475 465 485 477 475 481 476 534 498 475 495 503 489 473 545 476 510 517 476 456 478 475 479 486 470 514 492 463 461 479 454 516 492 593 490 480 512 511 467 507 501 489 514 484 479 482 427 554 525 500 479 470 464 509 481 480 489 485 481 491 583 476 499 503 497 497 451 515 488 487 483 547 476 511 490 488 480 530 483 487 479 473 485 477 483 442 455 602 465 489 433 472 471 398 468 517 482 516 482 486 461 491 474 512 489 504 472 523 478 513 487 496 507 485 517 471 493 484 501 513 470 470 489 474 494 493 478 511 477 497 480 439 468 485 474 646 475 447 511 474 461 492 528 485 493 483 527 479 475 471 477 580 486 519 399 478 486 542 475 474 512 436 517 497 487 499 488 489 459 503 491 471 465 482 511 411 522 490 488 489 477 480 506 460 478 569 485 473 496 477 456 462 471 556 483 531 506 412 534 503 481 481 428 446 508 458 514 501 476 479 477 502 509 510 470 504 502 521 469 476 496 485 459 560 538 484 537 508 466 483 477 474 492 468 481 458 476 489 537 483 484 473 488 496 489 480 492 492 469 495 498 495 486 522 427 548 480 476 476 520 479 475 478 549 469 476 486 549 436 484 480 486 445 559 503 481 424 525 482 490 492 487 496 479 480 494 536 465 475 482 493 455 492 459 514 532 482 532 478 477 533 545 489 511 480 473 469 483 497 480 473 532 464 455 476 481 572 509 415 547 327 496 511 474 498 553 546 487 483 456 459 501 485 417 471 467 499 467 505 478 520 532 502 496 429 491 478 539 448 480 484 501 562 542 503 514 467 509 481 530 459 469 478 447 489 478 451 463 457 476 498 432 474 476 477 454 483 493 483 483 528 487 474 486 477 481 477 428 467 474 441 481 496 439 479 498 517 568 472 468 574 442 482 475 492 477 504 471 480 515 543 470 503 552 436 605 529 520 469 456 461 497 425 456 312 519 494 477 482 491 453 490 482 487 476 459 480 511 472 424 485 505 458 480 464 476 484 507 488 575 464 401 527 469 413 475 474 592 462 493 426 492 483 446 488 432 562 486 494 525 466 476 483 473 507 471 454 502 477 481 536 492
1 488 502 489 488 492 465 431 478 519 474 468 530 532 507 471 481 477 563 430 462 490 483 477 490 447 509 511 494 458 476 478 494 482 520 470 558 479 500 486 478 482 457 493 512 481 460 523 476 507 469 518 425 505 483 490 495 520 512 483 472 472 481 528 473 506 558 474 516 495 474 519 504 471 451 476 567 474 535 483 478 494 494 470 492 578 513 479 495 470 451 476 549 489 484 485 460 485 517 463 500 474 489 492 469 525 539 464 497 483 482 485 522 483 507 485 487 528 482 526 501 475 480 476 480 456 526 495 518 482 477 543 508 527 481 467 552 495 489 480 475 427 514 488 488 494 512 483 535 484 471 406 513 479 604 477 487 485 506 509 535 435 461 474 475 491 513 476 474 477 491 529 566 468 476 496 471 484 494 550 504 443 456 530 492 487 523 541 492 530 485 535 507 485 620 549 474 492 479 477 462 484 493 493 499 524 476 528 481 446 507 489 497 482 455 485 583 482 497 473 524 521 477 486 469 510 461 464 478 477 520 476 476 492 483 498 510 503 476 457 474 470 485 519 454 501 528 494 483 486 515 537 496 477 554 477 502 483 522 510 496 503 482 512 577 471 498 464 469 458 501 461 499 475 474 480 478 476 494 471 483 477 540 447 478 506 480 438 445 481 483 439 493 476 476 514 533 511 495 492 511 493 462 487 530 399 473 484 478 496 501 495 484 485 437 490 532 477 476 404 574 476 489 459 476 475 480 475 520 470 538 466 485 477 509 521 482 485 531 480 535 448 529 516 516 472 496 480 534 487 516 494 421 411 503 511 456 523 476 522 507 473 482 512 485 480 471 513 495 485 517 484 467 458 478 453 455 483 539 533 475 484 464 505 480 508 474 483 480 476 477 477 463 475 495 473 497 486 447 466 476 471 483 473 453 476 497 522 481 503 485 496 474 554 478 514 551 468 469 436 492 491 497 480 476 473 480 495 514 454 471 494 486 497 561 516 484 482 482 425 478 569 487 614 473 493 476 472 508 422 481 469 461 500 668 491 442 491 489 465 449 577 457 560 541 482 466 487 448 515 444 468 476 529 479 480 467 485 494 447 492 482 472 485 490 449 502 478 542 489 496 469 478 497 693 452 539 479 499 522 442
-1 477 462 476 485 503 482 439 475 494 472 486 517 493 474 482 471 487 463 463 485 493 501 477 477 536 487 478 503 459 484 484 475 514 421 489 506 499 475 474 475 477 491 462 488 490 415 546 455 514 497 506 509 487 482 416 500 442 460 574 472 474 468 491 479 516 512 558 533 478 485 469 475 499 461 486 448 458 489 503 487 479 515 459 474 480 477 475 514 488 484 477 484 455 545 469 474 486 486 460 518 492 480 483 478 442 362 513 488 533 492 512 440 461 498 504 469 450 505 512 498 473 542 491 511 458 582 465 481 467 471 530 497 479 478 517 554 449 489 480 506 552 421 504 487 487 500 485 478 478 512 518 489 501 405 478 504 527 461 499 531 497 496 480 471 513 503 477 475 477 504 556 545 538 477 484 469 482 480 499 477 514 546 484 456 506 460 420 387 563 471 468 442 532 523 492 516 472 472 481 494 490 487 515 528 508 476 529 477 501 461 483 512 482 420 485 573 562 470 492 493 450 476 541 515 474 484 513 478 476 481 494 449 461 471 472 538 480 479 516 477 497 514 494 496 520 529 463 486 479 506 479 514 479 540 466 484 475 490 486 497 481 468 489 476 488 467 549 490 463 508 475 538 431 540 502 490 476 470 515 505 477 421 473 475 517 514 463 513 483 483 474 508 498 483 524 497 421 540 482 488 487 475 480 496 514 507 471 490 501 515 471 488 520 465 476 480 474 474 418 506 477 500 495 488 513 482 513 522 494 534 556 469 476 436 450 483 504 558 613 458 517 488 499 468 463 489 490 454 485 522 481 528 551 500 470 483 378 476 540 502 447 483 472 464 487 534 497 512 490 588 508 520 489 509 488 495 494 473 522 466 475 489 509 481 465 464 522 476 489 440 472 496 470 447 478 489 469 519 475 482 475 530 474 515 476 433 465 484 508 471 484 479 500 485 567 556 481 520 502 477 481 481 450 475 454 486 473 458 499 472 511 530 479 426 456 484 471 545 503 505 517 479 546 485 481 473 482 484 474 470 484 464 506 373 476 580 477 525 469 440 485 533 485 469 489 510 478 513 502 603 522 474 509 476 486 515 481 478 492 465 485 430 473 473 567 489 467 480 499 472 459 474 493 359 575 533 490 489 581 478
1 467 460 491 472 498 481 462 476 487 474 481 476 427 411 478 461 499 522 486 489 463 474 481 480 464 476 508 482 496 485 481 484 493 547 501 464 489 458 481 477 476 526 485 480 488 452 473 471 460 514 532 638 480 485 523 510 430 505 458 437 489 480 474 489 470 510 497 500 486 471 533 474 501 537 495 380 477 470 478 473 520 440 452 485 468 475 475 473 481 536 475 525 454 470 477 514 478 456 481 465 481 476 481 469 484 559 516 455 442 482 520 532 469 524 419 486 499 498 464 473 475 503 469 451 496 508 503 516 483 542 518 478 495 483 454 454 536 505 479 487 520 536 474 487 482 473 477 484 480 455 431 457 477 558 477 479 501 495 475 490 500 477 480 478 480 471 476 479 478 547 507 447 502 479 502 499 505 469 461 474 477 467 491 436 495 482 488 516 489 482 438 508 527 489 470 487 477 484 477 456 478 464 481 527 455 473 486 478 514 474 512 514 463 463 474 532 471 484 486 492 453 457 475 528 470 477 517 478 477 481 463 471 484 506 480 465 501 479 524 470 467 532 511 485 521 513 500 472 475 501 481 494 482 517 476 487 460 403 476 493 484 478 503 485 474 501 494 467 498 481 489 518 525 524 493 487 476 454 541 538 477 513 482 474 457 487 509 491 484 491 501 512 511 474 465 487 488 492 510 483 463 507 476 461 461 537 468 476 478 513 460 491 516 481 473 522 479 472 549 531 481 469 481 476 500 482 477 491 473 526 480 473 476 519 522 498 448 514 400 524 528 468 514 471 579 496 481 525 479 538 481 450 470 479 502 480 496 478 484 572 484 493 462 463 486 472 477 469 493 482 522 518 479 508 506 465 478 460 459 500 480 446 478 466 452 470 457 476 517 401 475 525 472 425 482 457 488 442 554 483 475 462 476 472 478 473 513 477 450 478 492 501 497 489 437 513 487 455 571 497 483 485 455 476 495 490 488 543 542 476 477 514 496 548 490 493 473 564 488 477 487 471 352 493 489 478 473 491 441 465 483 489 498 434 477 520 477 467 482 456 460 496 514 495 487 495 493 527 488 535 556 473 406 479 474 524 498 472 536 482 457 511 475 496 555 493 479 484 464 486 467 477 481 450 511 493 474 488 487 478
-1 481 456 518 480 520 477 446 478 499 483 449 470 498 494 471 486 480 477 506 464 483 494 475 493 501 534 512 473 502 503 480 529 482 589 491 445 484 514 479 475 476 540 461 479 462 467 511 507 498 483 499 535 495 479 489 502 561 472 483 469 467 476 488 478 528 549 486 475 488 490 536 480 426 433 485 504 488 483 509 509 439 571 478 479 470 468 476 444 461 545 476 512 488 498 474 523 482 442 484 481 472 495 484 486 452 780 462 470 527 462 497 470 484 508 453 494 512 466 508 487 481 501 490 454 450 495 492 496 500 395 492 495 510 479 442 547 417 481 473 493 464 544 482 487 504 488 480 563 489 508 416 476 482 589 480 503 495 470 486 517 523 472 482 482 527 502 477 479 476 620 528 471 505 476 473 492 505 476 430 495 504 504 472 491 483 475 526 507 508 481 441 494 471 549 587 472 486 474 480 519 506 479 488 504 443 478 510 487 486 466 475 481 449 471 489 519 550 479 488 481 520 533 459 485 517 556 502 479 476 484 471 477 461 487 498 530 473 480 454 484 502 396 511 484 486 515 451 479 474 550 455 483 479 488 473 452 458 425 495 482 485 479 519 487 480 492 511 478 489 519 473 528 496 537 472 490 475 551 495 473 477 518 476 475 562 479 480 424 481 496 510 480 495 467 426 488 468 511 502 508 539 487 466 452 490 492 474 477 508 454 516 477 504 533 484 438 490 494 546 565 472 447 480 472 494 481 481 442 497 510 463 478 475 493 492 463 515 501 455 487 526 481 491 467 478 497 474 484 465 510 467 486 496 500 543 487 489 476 508 485 448 469 474 498 469 522 502 504 461 507 497 546 494 511 512 492 480 492 514 500 486 474 460 474 496 464 543 479 527 520 470 468 474 491 480 464 485 499 546 492 470 493 476 456 476 464 458 484 515 481 521 435 527 455 484 540 489 562 524 493 480 498 468 477 489 474 493 479 521 480 521 564 452 546 477 527 492 522 472 490 519 464 553 522 498 473 459 490 433 488 493 490 499 748 475 315 473 448 530 464 469 492 494 460 467 502 481 500 479 431 470 475 507 477 480 353 478 492 495 495 471 506 469 428 502 474 503 513 474 480 507 478 471 820 483 554 476 472 521 492
-1 481 461 493 492 504 493 537 478 491 471 452 447 500 473 485 494 468 525 460 480 472 474 477 475 512 498 473 467 490 497 482 556 546 473 500 490 492 484 479 473 473 470 478 503 533 464 536 485 464 498 545 535 454 484 507 503 471 466 557 511 484 480 480 488 574 471 468 483 481 471 463 486 485 488 486 482 483 471 451 499 484 551 514 483 540 506 482 486 477 544 476 553 467 528 491 520 486 492 473 526 476 484 476 484 471 466 460 486 454 477 448 527 482 551 431 450 489 489 516 463 476 494 480 414 494 502 472 565 476 490 500 482 505 477 532 473 548 489 471 513 476 476 477 485 513 516 483 493 476 470 502 474 484 592 477 506 495 459 456 475 491 467 475 477 497 461 478 474 476 489 350 558 531 478 481 499 495 475 482 482 441 511 464 487 485 471 522 478 499 485 500 489 525 529 488 483 480 478 477 485 546 464 521 518 516 476 523 469 485 469 494 496 504 467 482 560 424 476 581 492 451 523 562 532 462 480 494 477 476 488 464 506 483 503 463 511 475 470 446 481 539 476 421 487 493 531 481 478 492 499 473 574 480 462 478 511 493 541 490 473 477 488 497 492 471 480 493 484 518 499 492 441 431 519 499 489 475 512 501 546 477 532 458 477 478 470 497 504 479 534 469 457 534 463 519 458 456 466 490 489 514 485 475 535 413 466 468 482 468 471 451 474 487 485 492 482 471 484 517 450 488 538 489 470 491 478 496 468 477 506 424 479 476 513 469 491 563 501 445 450 491 506 470 506 570 494 477 503 473 480 483 521 430 469 516 508 493 475 507 509 449 499 476 494 486 568 500 498 476 579 473 504 496 483 464 498 483 486 466 477 485 506 500 484 487 466 500 476 509 475 479 493 473 531 477 448 461 529 589 477 474 488 479 458 476 485 499 482 529 471 468 527 477 451 491 462 490 469 503 499 475 470 486 477 493 523 508 585 457 486 467 505 417 564 486 522 485 533 476 494 414 475 404 466 493 478 461 486 419 481 483 484 475 509 484 530 472 437 570 540 466 469 525 440 465 474 484 513 461 531 575 479 445 477 490 456 485 461 392 488 504 488 489 519 458 493 497 560 505 479 502 481 494 535 476 529 471 502 453 472
1 486 525 488 487 504 477 532 477 511 474 500 483 521 586 492 461 483 481 496 487 469 491 471 480 447 482 457 475 467 474 470 480 475 508 452 574 473 470 481 476 482 467 508 477 519 453 497 457 401 498 521 534 534 465 509 483 498 503 553 505 498 462 494 476 528 535 516 487 479 483 507 499 494 515 480 559 469 487 477 460 485 407 474 468 448 502 467 472 481 441 476 538 492 497 483 497 477 502 498 508 469 472 479 442 468 194 457 506 475 480 551 467 478 513 499 466 501 494 496 471 475 512 483 446 494 425 473 527 450 433 512 482 461 476 507 446 465 506 483 503 471 474 481 482 465 474 474 572 492 492 485 459 463 341 478 494 429 523 488 512 427 483 489 475 585 471 476 475 476 421 456 497 492 477 473 524 480 491 555 478 495 544 453 492 483 469 521 521 491 475 458 508 447 467 478 476 481 478 476 489 488 521 480 451 469 473 465 483 492 497 458 574 486 523 463 428 519 469 512 471 512 538 496 444 527 530 444 478 477 490 488 502 456 471 463 520 487 479 498 481 514 496 489 464 528 590 556 473 475 486 479 508 473 519 479 484 531 510 487 491 499 462 501 485 490 494 493 479 500 536 505 454 535 499 499 456 477 487 530 489 477 402 495 475 561 474 498 458 474 490 513 540 525 464 401 526 510 513 496 500 430 483 471 521 544 457 478 476 505 460 508 456 508 510 489 484 462 489 444 511 499 525 496 463 493 476 461 435 489 539 472 479 474 500 530 481 517 410 684 492 516 557 504 533 502 484 479 431 486 481 487 511 483 490 500 463 537 475 472 531 448 488 401 505 478 536 487 481 465 459 504 443 505 502 511 501 485 467 386 497 485 511 608 488 485 477 491 476 484 490 488 531 477 498 474 439 485 464 523 484 470 480 475 448 478 458 486 481 451 479 465 500 485 491 470 488 480 446 535 486 476 472 464 477 495 482 497 533 459 468 503 510 492 402 495 492 480 483 496 496 477 484 566 467 480 478 464 478 474 473 463 468 501 251 477 639 477 470 514 518 491 495 546 388 483 509 470 538 471 477 453 478 513 478 488 485 504 503 519 506 469 466 473 480 555 472 467 430 529 483 490 474 438 265 449 453 477 491 491 513
-1 489 482 473 494 498 474 424 476 460 488 489 467 505 522 504 494 460 474 477 483 465 457 479 484 518 493 463 489 463 470 486 528 540 459 477 495 485 453 487 477 478 493 418 483 495 460 552 476 524 521 541 482 528 479 483 486 530 523 458 462 504 477 448 475 445 541 521 463 478 485 521 493 513 521 478 476 487 486 486 503 464 612 480 461 473 503 488 490 494 630 476 493 463 490 482 419 477 450 462 475 467 484 479 459 483 614 466 468 487 462 487 429 482 478 477 489 500 480 447 525 480 456 473 489 472 499 476 498 487 470 494 468 539 477 476 531 540 473 480 460 499 489 478 482 507 517 476 526 487 462 471 476 487 473 477 492 485 464 505 538 475 490 495 477 482 527 476 473 478 498 546 491 469 476 476 491 495 475 469 526 508 428 472 476 484 459 491 461 561 482 489 483 491 529 480 494 487 487 478 444 501 449 502 480 491 477 578 482 481 473 498 458 504 428 478 459 489 484 443 505 498 525 532 425 476 518 476 478 476 484 473 479 514 484 500 531 496 481 460 480 492 506 524 491 527 529 441 479 500 513 483 474 477 497 478 474 456 514 492 486 520 477 498 460 488 516 592 469 478 476 493 514 553 496 495 486 476 472 498 486 475 465 495 475 505 468 463 533 482 527 479 539 503 479 568 454 472 478 520 559 424 487 475 529 460 511 478 460 548 452 490 489 518 495 472 477 471 483 432 526 485 490 495 471 480 485 495 458 480 493 496 474 473 465 472 476 415 466 509 545 594 503 532 484 524 480 494 485 454 512 484 492 479 483 532 497 536 477 537 499 505 459 493 470 478 470 445 490 483 493 443 547 506 511 494 465 468 475 552 485 484 499 544 478 503 490 479 476 480 543 473 492 474 502 483 477 457 417 534 489 482 500 474 490 476 439 502 488 469 474 505 531 435 479 461 497 504 526 512 468 484 478 478 475 482 496 516 400 478 483 484 524 498 479 464 468 481 500 491 502 530 456 598 447 500 476 477 481 546 479 500 467 488 554 474 415 482 439 485 420 491 473 532 433 487 490 465 506 496 455 517 485 522 477 479 494 497 502 521 474 424 504 472 526 540 483 479 491 491 493 485 477 438 593 472 509 478 459 494 483
-1 481 487 474 488 561 482 354 478 468 471 467 464 510 522 479 467 494 458 463 453 479 503 479 475 443 537 505 476 464 497 475 542 490 543 470 442 483 526 482 478 473 411 438 472 464 496 442 519 470 502 561 548 494 476 494 509 468 489 572 490 479 489 518 472 543 533 510 494 487 473 516 472 474 486 475 499 484 469 565 477 490 478 511 486 527 451 483 488 488 472 476 512 425 480 475 478 480 469 468 451 483 484 482 479 509 452 484 488 532 502 487 464 481 512 502 490 478 508 481 486 473 474 491 443 479 533 482 542 475 493 506 503 509 480 423 543 493 513 480 466 492 457 483 482 506 457 483 556 470 503 489 487 469 591 477 482 471 474 517 478 480 478 490 486 335 469 476 475 477 578 439 528 526 477 453 477 500 481 478 488 472 471 463 483 521 473 485 539 446 480 479 479 503 526 481 477 486 470 477 490 492 514 504 502 506 476 541 475 456 545 497 502 429 519 475 553 512 484 504 489 465 503 495 456 454 521 489 477 476 513 477 511 481 517 470 514 490 472 484 478 506 439 522 486 514 540 504 480 488 514 492 526 480 537 486 474 535 550 488 483 514 484 494 490 486 496 548 466 517 503 475 477 561 409 472 482 477 451 506 467 479 526 462 478 534 463 475 419 480 494 506 499 525 468 391 474 505 471 517 466 428 488 478 485 544 545 481 465 518 451 439 465 466 516 496 444 475 481 442 492 492 495 486 497 474 482 470 498 500 490 497 470 476 491 487 466 550 463 526 604 557 509 566 471 421 474 487 525 484 468 475 529 539 497 471 474 528 477 478 530 486 458 463 506 479 493 486 487 486 457 520 532 473 514 510 493 489 461 474 440 477 498 481 501 490 483 472 475 517 480 487 506 473 498 480 500 474 428 482 483 482 485 477 478 477 491 534 478 496 482 506 490 481 495 529 553 497 492 443 455 484 486 484 475 487 525 526 535 532 469 468 461 474 555 470 454 480 554 544 491 583 498 624 516 506 479 498 482 476 471 495 468 438 629 481 450 478 440 529 492 509 492 548 464 469 503 471 520 463 501 547 470 542 479 475 407 469 467 484 486 493 433 491 518 511 472 470 458 485 491 512 482 493 697 486 567 476 508 554 536
-1 482 484 501 484 496 481 463 477 516 474 465 504 453 429 507 493 459 436 477 474 482 492 486 469 554 494 513 491 485 468 487 477 474 446 497 492 481 512 475 476 475 555 440 475 506 490 500 523 435 488 431 525 481 477 489 523 460 588 545 496 504 480 512 474 537 517 480 504 487 474 552 500 473 462 488 505 480 521 465 497 503 530 442 473 485 437 488 459 477 510 476 517 479 491 481 512 480 437 483 476 465 480 472 488 513 482 468 437 508 462 521 434 484 441 481 477 486 491 535 505 476 478 478 531 472 497 503 457 477 556 505 464 496 476 551 457 579 481 488 473 505 531 478 485 470 528 477 411 474 479 501 474 491 641 477 493 485 489 480 507 488 480 466 484 567 466 476 484 476 664 430 538 500 478 481 459 467 484 495 498 551 566 465 468 480 450 475 465 510 487 453 474 492 565 491 472 479 496 476 464 472 477 485 537 480 477 473 477 507 497 488 495 444 508 455 496 514 488 502 475 515 451 480 535 471 517 484 483 477 506 447 480 493 500 452 518 472 482 488 486 539 449 489 447 490 491 440 480 475 549 525 533 483 519 488 498 488 550 489 503 521 481 490 466 473 482 482 508 493 476 503 543 484 471 481 481 476 525 500 497 479 555 480 475 433 527 511 489 473 495 418 534 508 465 448 496 463 459 486 504 498 492 481 472 524 512 471 504 487 480 493 497 503 516 482 530 488 482 502 461 504 505 522 486 510 480 481 515 479 477 464 488 475 522 520 504 528 494 449 510 516 485 512 517 545 476 472 463 501 505 493 420 446 480 473 471 519 475 461 425 418 500 505 459 482 514 506 511 483 474 486 494 482 479 540 487 482 459 418 433 474 538 536 499 470 473 518 477 483 500 476 471 477 445 479 453 499 485 500 483 480 525 478 507 477 453 446 488 490 469 500 492 494 471 487 541 479 562 495 497 477 479 476 476 486 481 479 406 455 475 485 462 472 576 529 420 480 556 448 494 538 475 507 442 553 475 482 485 524 468 473 481 469 607 478 461 474 483 522 433 461 491 485 448 495 492 487 514 514 432 541 472 485 477 484 422 461 517 451 499 480 448 488 511 579 487 486 488 491 476 443 474 524 682 486 526 487 485 443 470
1 485 448 422 476 464 474 488 477 488 478 518 537 418 472 481 482 478 481 477 467 467 472 478 474 518 518 438 482 497 474 488 460 548 478 481 450 491 506 492 476 481 541 495 465 517 467 440 466 525 493 570 550 489 480 563 538 464 504 514 513 443 482 467 467 750 429 523 495 479 481 556 490 521 496 485 461 470 507 570 517 510 469 475 474 539 514 481 472 485 443 476 477 447 489 493 569 486 501 492 573 469 477 492 462 513 590 471 480 481 474 535 521 485 479 420 469 471 462 477 513 474 496 497 469 455 471 510 494 486 440 527 492 496 473 470 529 466 483 485 499 466 451 467 505 515 486 478 455 478 447 455 485 488 720 476 523 452 508 515 493 459 486 485 487 565 485 475 481 476 465 456 482 526 476 450 467 483 480 465 537 551 530 490 489 496 529 545 483 588 477 497 522 493 519 484 478 484 489 478 505 457 508 564 459 517 479 483 477 446 467 486 465 467 538 468 512 477 471 509 472 454 560 471 433 459 523 475 477 478 515 472 485 492 488 495 519 485 478 440 478 489 369 501 527 568 548 524 480 484 550 483 479 475 497 485 502 522 458 487 477 502 487 509 505 471 473 470 481 490 467 477 507 525 470 475 492 477 460 513 484 477 646 503 474 495 528 463 476 481 502 481 484 506 478 499 445 507 459 484 556 452 498 479 509 469 479 480 483 473 463 481 477 462 453 487 428 452 481 541 540 486 504 473 481 475 482 488 523 489 575 538 507 476 476 523 481 714 512 403 497 527 485 481 500 577 473 483 541 458 507 483 483 479 483 507 476 507 477 464 543 467 478 513 498 480 564 508 494 514 455 549 511 491 489 535 434 465 464 564 484 477 462 513 484 498 472 508 475 496 519 478 563 473 439 476 446 487 435 507 481 473 488 475 478 476 488 424 481 479 473 486 469 505 504 491 528 479 485 487 482 492 471 470 476 486 489 471 472 483 477 431 499 446 681 499 450 478 564 480 489 591 486 411 486 480 476 497 476 527 499 502 489 501 723 479 525 485 449 505 500 455 458 479 476 478 455 475 518 518 486 624 473 446 479 476 342 521 507 458 494 464 457 467 547 493 472 459 462 484 481 449 475 471 752 466 459 471 477 526 477
-1 481 431 453 475 453 476 439 477 483 483 426 493 410 486 495 488 468 526 475 462 466 512 488 481 515 459 470 455 499 471 482 521 455 441 490 484 489 481 479 477 476 537 487 471 525 490 426 496 524 515 594 505 474 481 479 527 488 444 531 459 467 472 446 473 658 485 566 490 483 476 495 491 486 510 478 551 484 456 577 499 479 487 480 480 487 450 464 471 480 532 476 485 462 491 484 543 473 483 495 450 486 483 473 470 503 504 440 513 516 480 463 498 476 534 478 487 494 483 488 522 478 531 498 502 457 518 460 528 479 497 545 463 472 480 530 539 492 483 493 480 496 519 472 474 463 456 479 565 483 539 505 456 492 543 476 489 491 472 453 502 449 485 463 478 427 516 475 481 474 491 490 466 434 477 481 475 508 473 513 442 420 509 475 445 493 488 430 502 494 480 489 528 514 485 428 473 482 484 475 476 496 494 527 571 482 475 503 479 491 489 493 529 490 503 458 541 498 483 515 495 466 548 473 465 437 477 526 478 476 500 476 479 475 467 483 510 496 476 471 484 486 436 486 451 530 508 506 473 483 509 548 499 477 501 473 518 513 438 488 477 490 476 504 478 490 446 493 484 523 488 446 553 470 463 490 472 476 519 501 508 479 502 473 475 506 459 461 543 485 509 479 551 469 470 502 484 492 487 462 542 453 482 476 549 491 478 486 475 508 492 473 458 512 553 472 516 476 484 550 439 505 465 507 477 479 478 486 496 495 476 487 477 475 530 415 504 643 472 509 491 448 502 519 505 495 488 482 493 464 548 486 456 536 455 507 464 562 476 495 529 463 528 520 460 486 500 495 497 479 563 471 507 519 477 490 504 487 472 548 410 474 499 499 487 469 490 492 480 525 515 475 502 476 452 480 499 478 502 487 484 476 481 476 512 478 450 450 482 466 484 512 408 502 464 496 473 498 510 483 492 482 487 462 476 463 488 542 467 490 470 474 470 467 539 486 460 459 539 462 493 449 462 395 522 494 477 487 485 506 491 508 490 480 488 480 576 483 504 462 508 566 482 563 424 523 546 476 509 461 465 468 476 437 474 478 389 474 478 502 494 474 469 460 495 502 477 481 513 491 489 493 483 486 506 519 431 474 476 454 485
-1 481 451 508 477 526 488 420 478 491 486 537 448 528 530 488 482 486 520 502 468 500 504 483 475 529 480 467 465 452 484 498 473 421 480 505 562 485 443 481 476 472 461 497 525 476 506 514 501 426 479 475 532 486 478 480 481 465 471 525 478 501 473 427 477 329 508 474 498 474 477 545 507 506 474 473 533 466 460 509 508 487 452 548 461 435 472 478 461 484 493 476 469 455 511 468 541 477 483 472 575 486 471 472 467 474 458 490 500 489 488 519 454 491 509 455 485 481 495 496 494 479 448 467 469 525 505 490 495 475 508 509 468 487 473 486 484 477 498 486 461 470 404 483 475 488 512 481 504 480 511 476 488 471 452 477 477 472 434 513 478 490 467 472 482 440 470 478 483 477 537 482 497 492 478 469 519 476 476 442 498 502 545 499 485 473 500 469 486 565 473 437 490 513 480 454 499 479 477 477 491 487 460 496 550 451 479 496 476 521 497 489 531 462 486 488 498 545 466 499 478 498 453 507 432 515 494 487 475 475 496 504 451 477 494 501 491 484 474 480 472 525 564 449 488 540 550 506 482 478 477 530 509 480 494 487 454 552 516 500 483 489 468 466 509 469 473 511 486 496 519 468 569 462 424 461 474 477 518 512 477 477 447 492 475 456 513 466 515 482 515 525 498 486 473 486 551 504 516 464 537 488 460 481 512 498 438 456 470 466 490 525 466 473 509 457 534 468 476 414 455 488 494 534 480 495 474 472 506 484 453 488 471 476 520 459 487 292 467 516 520 529 487 509 500 520 498 477 472 477 487 469 440 518 483 486 489 509 477 494 494 479 535 495 514 482 495 513 469 486 603 466 493 505 454 490 476 488 440 416 532 469 478 449 463 480 509 507 477 482 534 478 519 475 493 478 493 493 426 536 479 475 418 478 503 477 531 458 476 481 475 479 479 509 490 423 542 472 488 498 467 482 473 475 477 480 489 493 440 414 482 523 505 525 454 482 577 475 580 512 480 445 490 624 497 511 478 475 479 459 499 484 461 528 474 478 424 485 541 533 481 520 509 532 474 495 489 476 479 462 493 545 477 543 475 479 587 504 490 566 481 460 484 466 550 529 474 497 494 470 463 522 477 469 488 520 512 474 501 527 497
-1 484 501 609 489 471 491 452 477 502 468 486 493 429 440 498 480 484 504 508 492 469 515 466 479 467 490 480 486 494 500 484 500 584 464 460 516 492 470 474 478 478 497 481 514 505 490 510 525 512 493 467 526 465 477 495 503 467 467 566 510 481 479 556 496 494 493 539 512 482 475 470 479 455 439 484 484 483 431 493 511 502 508 507 485 628 477 478 488 477 473 477 542 482 473 483 485 474 500 489 397 476 489 483 465 412 675 528 560 481 483 500 453 477 507 477 461 467 493 468 507 479 502 488 495 486 565 501 480 493 404 471 485 474 479 521 490 466 527 487 482 461 476 470 495 499 474 477 549 481 482 476 475 496 554 481 516 469 516 491 501 458 459 478 473 534 502 477 476 477 537 550 420 502 480 475 471 479 473 436 522 515 458 442 480 501 455 442 449 586 472 501 480 472 553 486 473 485 475 478 528 507 509 518 540 507 474 524 474 467 472 506 497 541 507 490 578 490 475 540 476 450 496 491 514 424 490 476 474 476 509 481 483 483 485 485 491 491 481 465 482 504 469 477 464 493 451 465 480 491 511 549 472 484 490 490 513 495 461 481 478 504 469 508 502 474 465 496 484 522 504 482 555 544 419 454 466 477 486 546 468 476 507 481 477 530 505 460 530 479 452 577 506 466 477 588 456 461 533 538 516 467 495 477 476 441 409 487 475 506 506 502 465 509 493 492 498 499 468 528 528 491 476 501 477 493 481 478 468 486 482 452 501 475 457 499 484 475 507 428 467 484 537 489 544 438 479 481 541 491 499 487 529 473 466 492 495 495 476 544 543 484 508 511 459 482 469 504 470 477 518 435 482 517 475 493 546 473 511 538 502 478 453 529 474 458 498 504 479 468 458 474 471 473 488 482 495 475 517 536 488 479 426 478 475 478 505 479 478 474 485 470 465 511 473 546 584 493 497 546 505 467 483 453 476 475 477 509 492 433 474 543 548 496 542 502 531 493 513 481 503 550 504 480 460 490 478 470 499 427 464 498 488 455 607 483 418 489 480 531 468 469 486 492 458 461 486 475 527 470 505 548 479 473 475 480 445 483 511 502 501 473 473 487 484 449 485 488 503 466 489 476 483 476 665 470 488 478 498 480 525
1 486 489 463 493 429 465 462 474 469 492 491 510 476 467 468 503 490 511 481 479 487 466 478 477 501 487 485 486 469 473 473 387 556 473 503 496 473 499 490 476 483 504 483 491 493 465 495 432 446 493 580 491 489 472 486 506 456 513 542 488 485 481 455 472 496 506 508 484 476 484 435 486 467 515 472 464 472 462 478 492 499 470 447 484 531 473 488 487 481 506 475 501 453 445 473 477 478 509 466 485 486 481 475 473 391 413 482 461 501 474 531 415 472 543 403 493 487 487 508 505 475 507 471 581 474 470 488 507 470 442 499 451 466 481 494 534 497 530 474 478 493 449 481 485 467 497 479 541 477 561 465 485 487 427 478 527 476 496 523 515 426 482 486 483 476 474 479 484 477 469 537 520 609 477 457 481 463 469 427 479 561 491 462 471 480 531 484 513 591 480 420 519 462 430 482 493 473 479 476 484 501 464 484 525 525 476 566 472 458 501 513 477 493 529 468 509 502 475 442 488 444 573 489 528 498 539 485 479 477 478 477 455 502 476 491 508 486 475 488 483 520 452 463 489 480 498 505 481 486 502 478 496 475 549 462 461 545 472 485 487 492 478 502 487 475 485 563 459 496 476 512 503 534 501 483 495 476 448 497 462 477 436 478 477 497 479 470 566 479 478 452 529 517 478 489 520 472 479 457 527 471 502 481 504 461 455 498 488 495 495 474 461 523 492 475 490 472 474 454 592 458 500 508 479 491 479 517 473 497 494 467 474 477 474 491 509 475 483 625 550 521 453 522 498 505 486 482 498 460 504 485 456 448 488 491 471 571 479 570 559 492 466 497 543 478 507 474 485 480 493 495 565 496 524 506 501 478 471 434 531 486 503 514 484 471 484 539 480 517 489 474 501 477 478 475 484 468 519 469 491 480 524 474 468 477 467 453 476 461 481 498 445 544 481 475 612 479 534 555 466 475 467 474 476 519 485 469 475 498 477 487 497 538 450 498 527 479 542 541 482 488 463 663 526 512 476 494 487 503 461 464 471 528 511 474 455 471 474 505 475 467 476 478 442 490 494 481 514 522 480 550 484 544 477 479 421 505 490 490 478 495 517 487 481 485 481 497 519 512 475 463 473 442 547 502 450 476 488 515 516
-1 476 458 511 480 472 480 488 476 493 485 508 453 463 418 467 482 466 507 488 470 482 508 477 485 529 524 497 490 507 481 487 535 450 481 476 469 473 494 492 479 479 479 507 482 481 460 488 495 498 474 491 485 494 476 462 521 516 485 550 493 494 486 465 477 559 536 534 511 476 465 523 492 481 482 476 439 491 456 560 492 498 486 449 481 495 537 476 472 483 598 476 548 495 473 476 481 472 485 460 465 481 475 474 502 509 553 528 479 500 471 462 522 472 485 505 471 498 482 466 473 477 479 479 437 470 495 487 491 483 478 508 515 471 477 508 514 415 508 475 481 478 582 489 473 476 435 477 431 478 459 494 481 477 566 474 469 475 462 482 479 473 480 469 480 513 495 476 475 476 517 494 487 551 477 480 527 464 487 444 523 522 522 434 482 482 519 484 558 556 480 462 468 496 516 534 470 475 476 477 465 515 465 493 531 436 475 492 478 479 516 472 396 490 540 471 437 457 488 506 484 484 478 485 456 470 497 438 477 477 501 479 440 494 508 481 498 476 477 491 483 563 471 518 471 496 471 473 476 474 447 490 510 475 528 478 441 521 493 475 481 473 476 473 504 475 479 497 477 458 479 480 579 522 497 448 482 476 528 477 511 475 503 494 475 489 537 418 475 481 515 495 494 489 482 464 513 466 496 479 508 504 492 479 506 520 514 489 469 417 476 490 485 502 517 495 484 466 477 588 520 477 526 512 498 482 479 502 486 508 488 454 467 477 475 540 482 565 443 440 521 481 477 479 465 489 490 478 434 457 472 469 512 500 484 511 509 485 476 523 536 487 477 450 519 482 493 472 471 501 478 477 469 468 492 456 498 475 481 516 509 486 488 481 466 459 472 514 477 495 499 478 517 477 398 481 474 492 433 597 488 482 506 478 465 478 473 499 476 550 480 494 491 448 471 476 485 473 511 616 496 476 494 506 476 482 494 502 469 493 477 454 490 498 532 487 522 469 539 452 486 466 494 348 532 515 475 458 467 501 479 482 495 475 475 485 528 484 531 457 434 463 477 491 502 500 493 484 519 474 461 482 475 420 478 477 447 474 483 478 483 467 481 485 463 423 478 485 557 471 494 495 471 488 489 463 575 489 488 529 514
-1 490 442 471 487 567 476 444 475 485 467 459 460 482 435 508 493 498 471 464 493 486 539 468 470 442 447 447 492 503 519 486 525 488 567 433 471 492 517 479 477 478 510 470 504 484 480 561 503 508 514 534 570 480 471 429 501 508 536 484 487 495 482 509 487 556 595 469 476 483 487 516 493 453 532 478 513 475 503 475 483 486 460 472 462 571 553 476 512 480 543 476 539 466 479 487 512 481 483 435 426 476 475 474 473 464 538 453 509 494 497 498 476 481 495 523 465 527 499 526 484 478 490 468 506 482 469 471 482 484 398 453 478 455 475 496 499 451 490 482 504 497 510 487 481 464 509 477 493 482 438 568 483 486 563 477 510 483 468 535 464 453 478 485 485 546 523 478 483 478 433 573 544 490 476 479 537 471 476 456 553 513 548 469 452 510 481 553 511 514 484 456 479 484 470 536 490 474 480 476 433 507 488 477 466 431 477 518 478 477 503 516 509 507 476 489 526 516 484 502 491 441 485 526 526 468 496 493 478 476 521 472 523 487 484 483 514 480 484 490 480 516 496 486 504 498 532 460 476 491 458 529 553 479 492 491 504 476 429 490 489 480 482 514 374 483 522 575 520 450 539 500 513 434 539 490 479 475 457 494 472 478 521 470 477 475 474 474 498 479 488 507 502 501 480 492 517 524 503 511 472 517 468 476 517 493 476 486 482 502 468 474 456 453 507 476 469 477 483 561 527 485 469 458 481 521 484 466 486 469 535 452 479 477 463 462 479 558 500 420 491 459 521 518 484 566 472 474 498 461 510 481 483 435 476 528 481 482 478 549 503 503 467 466 458 484 481 481 483 503 520 439 539 527 486 513 470 476 486 532 478 474 485 510 480 470 466 516 478 484 472 473 547 479 520 478 488 496 476 482 487 482 529 476 492 476 487 490 472 477 480 463 453 521 498 522 493 479 523 564 512 486 474 466 476 488 498 486 457 506 477 526 494 456 554 511 536 485 528 499 477 428 483 357 535 488 478 477 488 481 478 483 490 490 457 479 554 477 464 480 500 510 480 494 470 499 491 469 472 441 426 516 479 413 479 483 479 475 482 452 487 474 480 461 505 493 488 480 461 502 486 483 477 491 472 459 465 466 491 530 487
-1 481 469 488 502 552 471 547 473 501 480 545 551 517 477 483 502 503 477 435 498 503 471 467 475 488 457 489 478 487 505 485 514 461 510 491 424 470 466 483 476 477 449 474 447 492 485 445 532 470 480 497 514 467 480 512 510 500 517 519 441 496 489 463 471 434 492 456 520 473 478 571 502 467 517 476 472 483 536 488 479 489 478 499 478 516 534 472 507 477 557 476 503 514 494 471 463 481 471 475 422 489 482 488 486 507 631 472 530 539 449 509 514 481 478 440 502 478 476 466 476 478 457 486 517 450 545 488 482 495 539 517 499 495 477 488 463 454 469 493 482 472 510 468 490 472 503 478 522 478 458 511 473 479 569 476 495 502 460 538 499 515 471 475 481 461 512 477 479 477 513 494 466 562 477 477 551 451 483 467 470 431 515 489 468 485 505 579 467 514 482 463 490 499 534 499 495 478 484 475 433 458 495 510 464 447 477 482 476 477 491 493 494 526 514 469 583 513 494 428 498 473 489 488 543 502 494 493 480 476 478 481 494 485 523 505 511 477 476 440 480 474 507 501 476 509 526 519 472 474 515 472 486 473 495 465 510 523 497 486 482 476 479 514 455 477 490 551 491 469 505 485 534 497 492 452 489 475 474 532 512 478 527 506 476 500 507 518 517 474 534 510 515 502 475 532 520 446 488 498 449 467 480 480 457 489 445 466 467 515 464 478 492 493 465 462 476 486 479 515 551 486 517 519 482 515 477 438 483 487 511 464 477 475 471 576 478 409 486 384 571 466 482 459 478 489 467 478 442 460 520 489 490 441 492 472 478 497 474 533 560 533 502 506 475 483 506 470 479 488 488 521 539 448 532 558 510 478 492 478 487 486 488 535 489 497 481 484 477 507 464 476 510 479 473 481 453 469 502 580 485 476 510 476 500 477 493 476 484 547 477 491 536 462 478 470 565 478 533 473 524 486 468 458 476 474 467 486 541 538 478 453 522 472 537 512 495 479 550 505 485 528 475 462 571 487 476 476 504 490 473 491 485 517 567 485 412 473 503 522 461 488 506 523 492 475 496 478 486 514 509 571 485 465 479 477 492 492 479 561 481 484 475 472 518 469 482 483 462 484 487 480 482 463 620 478 487 485 496 477 522
1 487 451 556 487 513 487 462 475 480 464 512 492 504 484 476 531 483 519 506 475 498 495 467 492 534 505 502 472 477 477 472 472 545 518 497 479 472 479 470 476 476 530 495 483 505 518 482 429 573 480 522 547 460 486 486 477 508 456 549 441 479 481 518 472 527 552 490 498 489 464 463 496 515 477 477 558 491 484 439 453 511 416 444 471 492 488 486 471 477 422 476 551 473 510 501 431 480 454 530 527 482 490 481 490 541 661 457 508 522 482 512 453 471 452 540 489 471 470 529 481 477 503 481 563 481 551 487 497 492 506 517 508 491 479 474 513 544 524 478 482 555 540 471 495 512 454 481 467 476 515 491 488 474 573 474 467 504 537 469 501 446 478 492 477 442 512 475 474 476 460 567 497 465 478 471 502 484 485 485 558 479 528 454 442 456 472 536 490 505 482 440 489 512 544 521 484 480 484 475 547 514 519 463 569 494 477 503 481 485 469 499 469 465 493 472 437 473 471 543 495 464 527 496 494 494 497 470 476 475 489 469 471 503 490 524 497 492 473 475 482 420 458 490 477 489 477 493 475 486 532 478 458 475 558 475 521 501 507 497 498 520 473 471 538 468 545 514 507 542 520 459 508 475 449 471 485 476 487 513 489 476 516 464 473 460 516 509 457 477 469 513 494 488 474 468 484 497 520 510 483 490 474 482 492 537 492 481 486 551 491 509 486 531 485 491 509 481 480 475 570 482 473 480 477 471 484 476 498 492 452 528 474 477 500 522 489 520 413 466 521 556 518 487 561 455 478 479 466 510 447 474 476 481 475 503 498 575 477 532 526 468 476 475 478 475 527 526 468 484 482 515 447 504 500 486 499 494 482 591 479 480 479 465 468 495 486 481 475 496 506 475 488 476 457 475 488 490 475 493 481 476 438 477 452 477 461 486 478 513 482 458 503 474 489 476 437 471 460 540 467 476 473 491 477 485 491 488 484 459 474 507 483 460 537 503 483 492 525 530 467 407 476 554 441 507 475 500 497 527 468 506 475 482 710 478 412 474 506 568 504 541 475 472 498 452 475 493 487 491 424 549 477 501 477 478 428 460 476 506 479 493 444 490 530 513 471 476 467 509 488 458 475 520 745 489 487 481 474 543 455
-1 480 464 483 471 454 498 479 477 513 477 516 470 509 425 471 425 475 521 449 487 470 500 497 478 560 539 492 489 490 477 483 554 531 504 544 527 475 465 484 475 475 512 471 483 466 481 544 530 422 473 554 451 504 472 520 553 500 485 567 474 483 484 555 490 614 525 487 488 485 481 537 510 506 529 476 473 477 473 526 489 468 480 471 467 512 499 479 468 484 536 475 491 471 492 487 504 476 467 469 543 468 482 464 489 491 313 460 482 543 468 463 528 491 530 482 520 490 490 507 512 472 455 486 474 438 487 497 504 464 408 501 484 475 473 519 445 514 506 479 483 490 512 475 492 503 489 486 494 481 515 469 479 483 610 477 502 504 474 522 496 490 494 471 478 509 464 476 480 477 468 467 521 558 477 456 499 463 478 450 446 583 548 511 483 462 500 602 475 469 477 482 453 503 519 576 483 477 495 472 458 465 498 501 503 446 477 522 477 499 499 484 501 478 525 485 453 611 489 459 480 503 541 467 487 499 516 467 475 476 481 470 484 470 516 504 501 483 478 458 481 518 438 435 480 537 512 473 477 485 518 524 459 480 484 486 473 477 514 483 485 490 481 469 455 487 512 445 503 499 462 476 494 495 519 481 458 476 459 485 506 478 537 481 476 510 521 465 531 480 468 479 513 521 475 455 513 471 535 511 540 445 471 472 490 516 474 486 474 514 481 475 476 522 478 475 503 460 476 516 576 467 473 514 462 479 482 464 487 491 485 483 489 476 476 481 490 598 446 516 474 522 518 522 464 560 487 481 507 519 492 470 451 582 482 488 509 476 475 551 502 569 504 483 484 480 529 491 506 484 489 449 497 516 428 494 534 483 502 407 495 490 486 466 489 452 508 486 475 552 441 474 452 479 455 475 494 479 514 498 492 479 449 475 536 476 484 500 476 480 479 492 524 445 464 453 520 486 523 526 436 486 473 469 476 497 504 510 479 432 491 474 480 461 575 463 521 472 512 537 474 490 490 467 428 487 477 486 482 441 474 484 482 473 519 483 547 477 450 521 468 498 462 489 440 502 475 488 444 472 448 554 479 466 479 465 397 500 509 526 485 470 445 474 511 462 483 474 442 497 474 515 480 487 530 489 494 479 482 462 477
-1 468 467 411 482 523 466 422 478 479 482 447 482 532 529 497 463 488 484 500 473 494 458 464 488 601 530 528 490 484 490 470 536 527 493 482 400 455 486 490 477 478 447 455 497 522 481 502 477 509 459 546 468 471 472 497 512 438 478 409 500 481 486 488 486 547 499 503 493 475 471 521 513 441 424 483 518 459 443 487 471 484 565 520 458 488 496 484 486 484 503 477 498 457 502 474 470 485 463 479 487 495 483 484 481 502 361 509 476 557 481 527 457 477 522 523 491 462 498 499 467 477 411 478 554 517 548 464 511 469 436 502 540 448 484 471 541 470 505 485 490 480 501 473 493 459 512 478 570 489 465 542 490 473 445 477 506 490 506 530 495 456 469 483 483 515 481 475 479 477 452 526 464 518 477 482 545 474 479 518 478 453 584 462 435 499 431 559 481 483 472 468 460 528 499 551 480 484 479 474 477 522 442 489 444 508 476 423 474 486 486 513 476 465 460 485 484 510 468 497 490 474 485 481 497 481 522 481 476 476 508 492 494 469 489 454 506 471 478 474 479 534 538 476 483 503 495 412 481 471 528 492 526 480 491 479 492 539 534 495 495 482 481 518 543 480 505 560 504 486 476 468 498 495 436 475 485 476 499 495 505 479 449 480 475 549 485 471 454 479 522 488 499 504 485 555 440 439 499 487 512 467 489 474 514 442 498 485 486 535 477 496 462 510 466 496 478 484 482 498 481 484 448 497 471 494 480 481 481 486 460 481 500 477 438 464 505 560 525 549 511 554 497 479 472 532 491 495 418 499 555 486 459 480 493 519 475 504 478 491 475 481 489 328 509 481 512 519 470 494 483 520 465 477 498 444 497 478 489 528 506 478 485 503 503 484 471 536 477 486 486 468 533 473 482 478 479 489 470 536 479 478 496 476 516 476 517 453 480 498 482 458 533 501 478 438 586 478 550 525 446 481 477 495 475 486 480 452 504 578 473 494 460 452 455 519 492 490 506 439 482 542 501 379 498 455 477 498 472 499 474 501 479 484 237 478 644 469 517 471 492 523 473 488 447 487 459 489 517 473 539 621 479 421 478 473 553 499 528 481 482 498 507 488 488 481 487 473 421 460 476 456 475 468 228 452 548 474 478 495 492
-1 484 500 501 478 489 461 506 477 482 492 432 496 489 468 495 495 495 526 512 475 488 499 484 473 523 514 454 487 464 493 473 477 444 408 494 431 478 463 480 476 474 463 461 504 541 504 470 499 414 460 555 450 514 475 492 500 543 458 509 473 485 477 456 472 542 408 497 504 481 470 575 445 503 507 474 492 486 491 460 464 493 483 477 491 486 513 473 477 480 490 476 500 461 492 478 523 483 495 490 514 493 472 483 464 485 377 475 468 440 485 514 397 481 485 443 491 517 470 535 459 479 456 483 476 481 527 481 488 469 460 494 502 460 489 466 475 438 510 469 493 465 555 463 476 465 481 484 532 487 459 530 485 491 602 476 509 503 504 482 522 477 485 479 483 442 485 472 478 478 473 469 500 462 475 471 517 495 474 483 504 595 536 446 458 476 473 562 479 545 476 504 497 478 404 457 477 481 500 477 460 489 478 476 422 490 477 498 481 474 488 489 408 494 495 473 491 474 490 496 485 455 548 511 476 525 465 448 479 475 493 480 457 483 480 550 543 481 484 517 475 506 435 535 473 523 439 479 481 480 490 496 491 476 526 485 498 559 493 483 519 460 474 484 499 485 509 543 509 478 492 516 485 486 444 518 481 476 545 518 436 479 526 475 477 566 492 492 528 477 480 488 533 502 488 462 555 470 474 534 509 471 516 480 551 541 446 469 484 505 455 481 477 469 504 504 445 473 483 434 495 484 465 486 481 510 474 494 473 468 510 442 465 476 433 493 491 529 451 537 509 565 510 493 540 525 505 480 525 448 473 480 473 564 473 494 500 538 476 517 536 443 512 461 487 479 480 514 498 471 499 515 496 496 462 491 467 489 498 425 494 482 485 526 483 473 481 518 477 480 460 473 462 483 406 474 496 481 487 467 491 477 500 476 483 477 483 500 482 463 478 475 564 470 504 463 543 495 552 442 510 476 463 476 477 501 489 467 521 472 477 509 490 479 570 480 473 491 493 569 492 427 494 622 527 492 476 477 526 487 481 513 467 486 632 476 456 478 542 535 480 512 512 492 485 511 440 476 484 483 548 497 484 543 475 480 398 469 492 512 467 486 487 468 478 550 488 484 454 497 471 485 477 475 724 474 476 476 488 470 432
-1 473 447 510 479 464 477 471 476 495 477 567 477 502 463 476 460 474 528 479 472 470 480 475 488 492 501 492 489 486 489 491 448 512 417 484 554 475 502 489 475 478 453 452 489 524 447 482 521 485 478 490 520 501 486 522 479 423 470 459 493 492 478 515 478 388 552 413 492 477 463 545 489 499 483 477 493 489 439 479 494 486 492 487 479 500 480 471 459 473 497 476 500 505 471 468 466 485 468 510 550 474 499 488 475 503 676 508 505 479 492 511 497 473 491 485 466 479 473 506 525 474 411 497 507 470 499 480 445 493 470 512 456 508 481 516 498 497 485 477 471 450 502 483 487 466 516 477 501 479 578 524 459 490 537 478 484 496 458 419 495 485 462 489 488 484 480 473 476 478 552 481 533 511 476 459 566 476 479 531 539 516 469 478 448 472 506 504 481 540 483 508 513 472 471 489 480 479 477 477 474 488 469 491 580 452 476 548 479 497 505 472 482 515 406 483 576 504 486 508 485 459 576 487 487 450 485 498 479 478 488 465 483 484 486 488 476 493 477 455 474 482 539 499 496 502 575 475 476 482 489 502 473 478 489 487 522 500 475 494 489 457 479 518 481 478 471 473 479 541 509 505 569 526 529 473 511 475 505 497 510 476 496 451 477 492 534 510 539 480 489 484 523 485 479 531 540 486 465 509 480 463 515 479 503 493 482 483 485 515 483 541 486 498 530 463 455 489 484 504 455 472 479 498 476 496 485 491 400 470 560 545 471 474 479 505 506 341 482 379 519 513 516 479 461 486 485 481 468 455 517 490 457 483 482 511 459 552 476 477 474 516 483 483 468 474 502 502 492 480 512 522 414 474 485 509 490 475 490 497 508 491 516 455 461 465 480 504 481 503 544 474 469 477 473 476 486 472 465 520 478 471 511 478 512 476 457 459 484 554 480 518 518 507 448 490 534 499 473 587 471 486 492 471 477 479 458 469 495 535 478 492 523 487 523 465 501 476 540 445 483 441 483 454 475 494 478 475 490 483 477 495 480 491 519 472 424 478 481 504 555 488 445 496 448 482 486 475 472 464 488 537 477 462 479 480 544 490 488 474 483 481 435 489 504 486 488 489 499 492 470 445 481 498 541 496 531 471 453 531 454
-1 475 450 522 483 515 489 464 475 477 477 472 453 457 461 467 477 486 517 494 462 483 486 468 470 416 466 470 478 497 497 492 478 448 579 466 457 475 478 486 476 478 468 523 507 493 546 526 500 510 466 521 566 491 485 469 488 495 485 500 460 468 481 504 468 597 565 433 482 484 473 521 487 482 570 479 546 472 519 490 479 505 496 499 493 524 433 473 483 480 549 475 473 477 483 485 476 484 488 456 473 473 471 488 478 457 489 517 496 461 471 515 466 483 520 451 470 478 474 471 487 473 478 479 532 488 519 486 485 478 512 494 499 482 472 462 517 415 460 484 506 454 561 500 480 483 519 474 483 481 511 508 483 486 527 479 497 456 517 489 464 498 487 482 482 497 497 478 479 477 515 510 492 476 477 460 493 483 472 468 496 583 518 488 474 469 494 428 497 528 470 469 495 501 526 480 492 479 482 475 531 454 524 461 512 491 476 512 475 476 485 500 522 468 490 499 520 472 452 478 480 470 466 497 420 452 501 495 477 476 479 472 466 478 494 527 534 491 476 464 484 550 449 469 506 468 542 493 477 483 484 499 483 479 505 476 506 494 499 483 481 473 486 506 465 483 471 516 489 470 492 465 553 469 469 470 494 477 488 509 512 475 494 494 475 496 517 522 512 479 468 521 505 494 471 462 461 479 475 531 483 475 514 476 453 477 483 481 462 510 479 487 456 517 521 482 515 484 482 526 642 481 478 500 476 502 479 495 515 482 524 438 482 476 495 507 473 613 522 519 461 412 524 470 520 463 490 484 504 496 489 475 485 462 476 504 494 505 477 554 479 507 500 513 488 483 522 511 476 473 516 479 429 517 518 483 449 465 472 524 501 482 454 425 483 479 491 450 480 506 544 483 468 472 449 477 515 483 580 582 486 487 521 475 477 477 457 547 480 491 479 492 473 486 498 465 498 495 577 501 492 478 478 489 475 486 485 495 490 560 475 481 501 511 528 482 511 468 482 494 486 462 496 438 484 520 479 474 483 416 481 494 487 471 485 490 558 476 528 465 462 534 492 514 428 495 474 495 528 456 462 548 478 445 478 477 432 502 475 473 502 522 459 471 467 492 477 472 458 506 468 463 476 502 501 462 496 472 479 555 544
-1 499 551 505 475 520 485 396 474 488 479 556 514 509 480 490 486 482 507 519 479 479 504 480 478 521 492 463 474 493 527 489 480 471 503 488 551 474 444 481 475 479 370 454 495 455 493 463 534 458 468 524 538 498 480 509 476 467 473 510 490 479 484 520 486 583 538 602 502 484 481 505 468 468 405 481 500 475 512 511 464 524 534 454 501 517 500 473 452 481 468 476 545 469 480 482 457 481 467 482 521 476 489 464 483 464 366 499 544 491 486 496 467 483 489 444 489 477 487 433 478 477 457 476 491 491 476 506 491 467 452 520 441 509 480 458 504 616 481 469 495 513 500 466 460 475 478 483 472 486 498 512 487 499 512 477 512 450 462 539 495 496 472 482 483 500 498 474 477 477 548 503 552 522 475 482 537 451 473 535 497 546 503 428 498 474 491 569 518 601 479 447 537 524 551 505 493 494 474 476 517 485 501 467 514 512 476 524 489 476 499 496 503 463 516 493 479 522 494 514 472 456 473 428 471 466 523 501 473 475 477 453 474 516 458 490 522 466 478 462 474 507 460 478 478 457 517 453 481 491 519 504 481 478 517 480 526 576 501 491 500 476 475 481 443 485 481 589 489 419 518 461 448 507 449 491 481 475 507 519 437 480 482 474 474 474 489 464 550 486 454 502 539 454 486 416 553 478 401 487 470 464 482 475 490 515 471 509 494 440 458 479 479 517 501 485 520 491 471 515 422 484 516 462 469 531 475 499 488 500 537 446 489 476 503 446 486 585 461 558 497 458 488 488 500 512 470 481 421 463 447 488 450 513 469 466 459 460 477 498 545 518 502 503 506 480 422 487 495 473 497 519 524 471 541 487 502 476 496 459 437 473 505 549 471 483 495 440 475 478 418 482 500 478 517 476 534 480 452 529 479 476 487 475 468 476 493 438 469 457 473 475 509 513 519 502 500 493 501 531 473 485 481 481 477 467 496 453 476 474 486 464 440 479 503 453 543 473 498 458 478 388 502 452 494 518 476 483 470 519 466 493 484 523 405 483 600 473 436 483 489 534 463 533 448 467 516 490 485 491 515 517 486 462 478 485 424 470 453 552 496 500 504 472 506 477 484 485 457 500 487 484 475 491 417 505 447 471 497 481 491
1 475 473 458 479 543 475 448 477 502 471 473 495 452 450 471 486 459 510 498 484 500 496 483 483 501 548 496 479 490 455 491 469 481 485 484 478 480 469 480 474 478 536 460 501 498 517 493 438 468 519 549 536 487 475 542 475 406 467 546 452 479 481 514 479 509 502 472 478 482 462 569 478 494 479 476 547 462 516 505 468 480 563 468 488 506 499 477 474 486 484 475 502 478 462 481 541 480 461 487 452 487 481 482 454 527 471 456 431 433 477 492 475 465 491 498 451 473 485 521 441 478 528 500 481 437 501 485 501 476 499 519 494 520 476 484 548 441 511 488 467 522 597 488 488 475 485 480 459 483 531 508 466 470 360 478 508 455 516 467 507 482 483 484 474 465 463 479 479 476 470 466 513 456 477 474 488 477 478 477 495 469 539 423 473 488 520 500 412 466 479 456 487 505 462 515 480 483 486 476 446 490 484 500 542 508 476 486 479 495 503 478 545 467 530 482 487 524 494 507 485 487 555 518 416 518 557 466 476 476 474 483 478 486 493 481 471 475 478 476 466 512 443 487 472 466 556 431 483 483 442 467 475 478 489 480 429 463 481 492 483 474 478 490 443 477 528 503 495 480 480 478 522 506 459 486 492 476 488 471 442 477 401 477 476 478 495 465 399 476 496 458 486 505 480 375 511 495 532 534 472 492 478 471 541 521 460 478 479 517 473 487 486 500 533 487 458 483 490 516 453 471 468 488 474 481 482 484 535 478 441 524 483 474 492 516 485 489 464 607 447 475 523 530 570 531 497 486 524 509 546 472 472 487 479 501 495 469 474 473 506 465 470 363 491 484 462 502 486 499 462 509 493 498 483 496 433 473 476 474 478 490 459 460 467 513 483 422 478 471 484 461 486 473 506 475 466 476 547 482 479 479 502 476 476 476 506 513 483 471 481 463 487 453 498 476 458 484 476 503 458 481 477 485 476 491 488 459 493 430 479 499 550 481 409 527 492 472 522 440 481 540 462 577 479 500 479 466 480 497 484 488 484 454 448 481 477 489 450 587 488 542 458 563 535 501 470 495 469 477 520 526 486 513 478 486 393 502 530 470 502 472 497 474 488 502 504 484 501 469 491 458 483 436 460 452 592 477 490 421 499
-1 481 536 543 490 425 484 496 479 484 486 479 505 494 535 469 463 456 492 503 483 463 481 465 489 569 532 509 487 493 512 484 517 545 457 491 496 483 483 481 475 477 515 482 492 508 485 568 472 466 483 520 540 493 484 479 486 423 492 507 499 507 485 477 481 548 486 443 477 482 482 548 492 463 397 482 494 479 491 482 493 527 531 472 461 494 491 473 467 494 523 476 480 450 487 477 487 477 501 504 461 492 481 481 504 511 346 501 491 510 471 449 490 465 494 518 466 498 488 464 463 473 445 471 487 483 511 494 493 467 543 443 476 511 473 478 546 494 502 483 468 494 452 493 465 480 483 476 470 482 563 546 455 482 333 476 488 490 440 510 479 487 501 472 478 426 462 478 479 477 489 509 479 532 479 492 440 482 479 470 544 509 526 456 456 492 488 487 433 514 482 451 478 491 471 515 494 483 512 477 479 528 488 512 556 424 478 561 482 484 501 497 530 475 471 471 521 469 487 488 478 460 511 459 554 543 444 472 477 477 459 489 477 465 484 473 506 486 480 491 489 482 430 478 479 553 553 475 474 472 510 541 539 476 489 490 455 458 481 482 499 505 484 455 562 487 526 511 512 470 471 484 520 488 537 472 483 476 458 488 459 478 405 496 476 485 434 503 460 474 483 543 513 528 479 500 445 485 538 463 495 498 502 481 490 463 433 459 475 493 456 495 502 495 530 488 450 480 485 538 461 471 515 500 487 484 483 456 483 495 457 501 467 476 496 487 491 572 520 694 444 467 500 469 532 486 483 482 440 507 550 472 470 467 462 478 487 457 480 507 504 415 479 522 513 476 529 548 494 473 505 481 507 474 468 463 487 471 518 470 496 473 517 510 477 464 484 488 476 501 466 476 573 475 480 476 505 485 426 433 480 480 495 475 501 476 474 463 480 495 483 493 495 450 518 477 612 491 517 491 540 483 495 460 476 488 483 506 488 472 478 443 445 517 383 459 493 484 565 488 491 518 468 532 458 516 479 467 474 481 499 467 486 508 374 489 543 471 449 479 485 487 485 480 465 513 472 493 451 471 553 473 485 502 478 488 404 476 499 470 484 507 464 468 565 556 484 474 487 497 490 502 482 488 358 469 568 478 480 529 490
1 475 509 520 488 451 485 424 476 492 468 473 499 378 548 454 473 464 492 506 484 492 498 480 470 614 535 485 496 483 454 483 528 486 514 477 476 475 467 477 478 477 522 466 489 453 471 414 517 565 462 492 547 491 475 500 514 460 519 555 467 492 482 556 464 476 484 418 524 480 473 507 495 465 462 488 466 474 513 476 459 463 463 454 489 518 477 477 472 484 556 476 495 457 459 479 505 482 468 464 439 484 480 481 500 472 757 483 533 465 491 497 470 475 518 469 460 536 480 481 490 477 469 477 467 453 515 474 469 499 474 496 487 498 478 476 589 502 486 496 475 483 512 483 463 470 476 479 512 478 421 524 480 478 595 476 484 478 514 536 474 481 474 476 487 447 501 477 484 478 503 551 532 573 475 463 483 487 471 504 509 482 499 475 501 495 454 519 516 495 485 466 504 503 503 494 484 472 495 478 480 496 512 512 543 494 475 524 473 476 497 504 499 523 463 485 556 460 474 493 499 436 500 546 515 449 500 482 479 476 499 480 447 505 472 496 515 481 480 466 467 487 513 451 486 560 488 440 479 490 477 487 507 478 488 478 488 539 536 490 497 525 488 497 429 471 477 470 475 480 421 457 519 457 486 511 475 475 468 498 470 477 529 491 478 497 524 488 426 483 516 467 533 483 470 494 445 457 496 513 506 480 475 480 536 491 475 456 496 495 456 455 501 497 497 480 476 465 469 496 550 473 462 523 478 487 485 469 489 494 532 486 495 477 560 552 485 453 587 378 528 441 462 499 469 404 466 478 525 454 498 484 449 450 480 478 475 476 479 532 594 454 480 434 475 487 411 531 479 489 512 522 499 493 472 471 460 473 488 601 446 493 448 480 488 497 468 502 477 500 430 472 466 478 476 479 524 484 439 486 480 481 507 474 458 478 466 468 476 491 473 514 455 462 493 441 477 487 459 511 488 481 463 475 476 476 471 479 468 485 476 496 520 485 564 494 468 453 606 556 481 455 476 459 471 502 476 473 481 402 476 460 480 470 591 476 430 482 500 421 470 508 484 463 474 516 505 467 567 476 422 507 484 464 478 479 507 496 491 521 490 476 513 473 543 498 465 478 448 489 478 433 486 427 686 475 509 479 484 544 507
-1 473 482 501 481 491 482 503 477 480 484 421 406 528 489 481 463 480 486 505 475 491 481 487 493 428 534 487 477 462 493 482 472 525 532 488 533 512 458 476 472 478 521 497 480 506 467 498 520 440 455 528 440 440 484 543 531 499 464 498 481 484 480 444 485 473 495 497 490 473 478 499 510 464 489 479 487 493 454 504 480 564 473 477 473 535 472 471 522 476 488 476 574 509 485 490 522 479 455 437 479 487 493 481 477 496 356 485 492 510 480 519 402 459 511 465 478 507 448 538 491 480 468 486 526 460 499 475 460 465 470 507 517 478 482 479 502 504 469 483 507 493 517 487 486 482 475 480 479 481 476 478 486 467 553 476 477 455 512 487 461 471 476 492 479 505 495 476 483 476 513 481 509 534 477 471 484 481 476 422 457 490 543 480 489 492 504 549 507 583 480 432 506 488 505 451 484 476 494 478 499 437 481 472 485 543 480 491 479 501 488 496 560 455 494 466 535 441 468 485 488 530 490 511 542 502 491 504 479 476 517 478 473 471 498 521 546 482 479 494 480 491 572 514 476 533 509 468 483 473 499 502 487 482 530 475 526 482 504 476 490 522 479 491 496 467 486 531 472 494 468 486 535 488 631 475 505 476 527 493 496 477 505 480 474 528 520 476 425 482 487 455 538 494 474 503 488 445 532 512 507 465 491 473 477 497 570 475 478 478 486 507 484 494 527 485 488 477 476 438 540 485 478 504 469 511 470 479 522 493 536 476 480 479 522 497 489 449 455 480 534 485 564 480 529 540 483 483 436 517 524 483 546 471 492 500 463 530 478 545 457 471 517 543 487 482 494 522 465 487 474 561 553 517 513 507 541 485 469 443 508 483 523 477 472 477 461 461 477 479 475 474 529 473 497 480 470 484 463 504 478 474 519 474 503 476 464 394 471 440 472 498 443 505 488 495 563 491 506 586 482 485 502 460 477 485 515 519 494 515 473 515 541 499 528 491 538 475 437 472 490 456 471 465 465 466 477 511 490 446 479 501 466 534 400 484 571 476 525 465 457 514 448 513 514 490 511 471 546 474 483 499 474 466 481 488 584 447 474 464 489 489 481 468 584 485 500 484 485 493 492 457 477 514 374 490 560 472 463 518 488
1 486 453 560 486 538 480 526 477 507 486 436 522 514 496 487 463 499 511 541 481 487 527 467 478 484 579 466 477 468 461 492 523 530 526 512 516 496 493 489 475 476 534 465 466 539 467 469 501 461 450 424 575 508 477 478 510 583 480 483 455 497 485 515 474 576 519 510 500 485 468 474 486 491 473 478 462 478 473 482 481 478 517 455 488 502 537 478 480 494 525 476 493 417 506 486 516 487 489 468 457 488 480 497 475 444 304 485 507 429 491 466 519 482 485 496 472 472 481 493 502 472 479 493 459 457 490 483 465 462 504 458 462 518 478 493 472 488 496 488 472 519 451 478 476 495 471 480 519 480 483 482 464 481 443 475 497 480 457 507 509 521 455 473 482 522 526 475 480 476 464 480 524 541 476 470 509 484 473 505 467 511 490 424 469 508 484 510 501 532 479 471 500 519 490 534 476 473 471 474 457 481 491 477 530 461 473 500 477 450 524 483 483 455 425 492 571 403 468 509 487 461 488 495 491 471 502 494 478 477 480 492 479 484 488 496 477 494 484 491 480 532 467 501 470 466 544 470 488 475 482 522 491 473 523 471 490 596 490 490 482 518 489 523 443 479 502 542 486 464 481 460 530 508 488 480 494 476 485 481 488 477 445 502 477 524 458 472 507 479 503 547 529 484 483 472 535 501 464 487 513 475 497 482 496 552 436 483 495 493 492 513 486 496 491 489 473 479 483 443 589 478 469 475 479 463 478 477 476 494 474 475 466 477 451 498 469 562 518 634 497 560 470 499 529 533 494 476 539 480 585 473 505 439 509 480 468 514 474 498 507 476 520 545 487 483 473 466 474 474 469 513 497 439 504 485 536 487 489 461 530 479 453 467 479 487 474 531 478 485 482 472 500 472 486 476 476 481 477 485 482 475 546 475 489 476 525 467 479 479 473 471 471 487 475 516 439 494 530 557 487 491 489 478 476 462 475 465 562 571 474 482 508 458 454 519 460 471 504 493 505 474 489 571 561 483 473 498 485 502 478 469 468 490 416 496 597 472 481 532 445 481 498 505 490 464 502 478 497 456 479 440 484 516 476 484 447 458 507 472 492 499 508 488 525 590 491 477 563 483 465 456 482 512 415 523 452 478 484 502 491
-1 489 461 544 485 558 479 477 475 494 476 546 541 441 447 461 489 497 479 491 487 480 497 477 484 467 508 543 481 467 488 484 533 563 418 474 527 467 458 480 479 473 506 494 465 511 480 567 470 436 482 485 479 483 498 452 510 474 497 511 466 474 475 548 482 613 536 493 506 491 474 517 502 508 531 490 461 488 470 474 486 483 495 454 478 523 473 484 500 470 541 476 496 479 474 479 498 479 494 480 433 484 476 480 458 501 148 485 467 497 470 447 518 490 475 405 459 504 502 508 451 477 483 476 405 465 495 487 538 448 457 478 444 483 478 490 553 501 472 478 476 459 436 483 483 493 486 480 440 475 469 471 498 479 572 478 481 497 460 522 501 439 478 479 469 498 470 477 474 477 597 458 470 552 479 479 442 465 468 426 536 504 459 520 456 481 504 451 430 502 480 458 520 465 529 496 480 480 472 477 457 481 504 485 432 479 475 490 477 473 516 499 574 472 460 479 522 464 478 514 477 499 436 476 457 469 543 495 477 478 513 475 487 474 515 481 510 474 482 476 483 463 509 531 485 508 501 411 482 481 579 508 478 470 540 477 496 503 379 470 475 475 479 510 470 486 495 563 486 426 493 456 480 461 515 475 480 474 497 497 505 476 521 482 477 466 463 471 448 483 494 514 524 490 480 479 475 484 552 502 513 483 506 477 520 548 470 474 481 552 497 508 503 419 486 479 517 495 461 445 499 514 501 504 487 487 475 458 491 450 536 521 498 476 539 511 483 606 470 534 492 556 521 471 603 464 481 491 521 486 564 480 442 431 476 465 463 485 477 513 453 453 478 567 488 482 456 482 505 485 461 490 538 448 492 466 494 475 468 414 495 489 508 520 470 475 457 470 473 528 475 478 506 472 448 478 491 495 498 561 489 475 463 477 505 477 499 500 490 469 475 509 452 494 503 430 628 498 616 499 446 481 483 491 476 498 502 510 502 449 478 481 508 493 551 484 519 463 499 443 512 514 459 430 535 529 476 482 485 493 475 469 469 481 352 483 686 472 551 483 439 495 464 505 555 488 504 459 537 504 518 544 482 445 475 484 515 471 506 542 488 493 521 475 448 525 490 499 451 515 466 459 475 487 335 504 568 482 485 530 493
-1 485 470 521 498 501 488 455 477 484 483 475 460 494 509 467 467 492 507 486 463 507 472 475 494 516 494 510 487 498 472 482 477 545 517 493 542 484 460 476 474 467 496 435 508 530 453 485 518 568 485 527 465 463 481 510 502 438 471 425 474 486 473 576 475 527 452 554 515 476 475 450 477 507 454 484 523 458 417 544 453 468 440 515 468 507 479 468 481 480 495 476 492 489 497 485 503 482 450 470 488 488 475 479 485 544 737 504 467 599 498 488 406 480 460 501 473 505 486 495 537 479 476 491 486 436 556 495 500 503 409 512 461 523 482 497 464 512 490 488 494 475 512 492 476 454 484 486 507 487 486 517 478 486 590 478 492 453 491 496 537 453 485 470 478 424 522 477 478 476 625 568 504 471 478 477 566 505 488 467 488 503 449 437 475 491 482 508 486 508 480 462 515 519 497 553 489 470 497 478 474 483 494 439 528 465 475 455 478 490 510 498 538 496 467 464 521 559 480 442 485 515 460 474 422 461 503 489 477 477 487 477 460 458 480 462 520 486 481 481 493 513 464 499 482 481 494 520 481 477 510 483 515 475 510 473 538 537 519 480 483 481 483 476 446 475 505 447 480 455 519 484 534 455 527 466 486 475 454 524 487 477 521 476 477 517 520 508 533 478 522 498 485 524 483 473 495 449 529 493 502 468 498 476 461 502 464 475 498 513 507 510 447 490 512 502 507 482 481 546 565 473 475 496 477 493 482 483 492 508 566 572 479 476 496 509 481 520 502 398 523 522 553 465 536 482 474 482 471 516 511 475 500 508 486 479 466 602 475 513 530 519 481 477 481 479 465 495 468 480 492 529 492 500 486 481 470 471 489 600 463 476 505 494 493 462 470 512 477 510 404 481 513 476 469 477 491 493 505 451 477 474 547 475 482 477 479 486 475 452 488 497 547 492 481 494 561 484 502 487 523 475 476 479 476 471 510 523 484 516 473 449 504 532 555 445 441 480 507 490 489 501 486 421 549 525 482 488 490 576 474 494 489 482 636 481 429 474 453 535 491 497 527 520 530 488 497 497 524 472 502 555 477 451 477 483 440 503 449 452 480 520 500 478 573 495 491 461 468 474 490 463 488 482 703 466 477 476 487 470 477
-1 483 386 445 482 516 477 459 477 501 487 455 545 490 507 480 474 485 531 482 507 487 489 483 489 491 536 477 466 468 511 479 446 525 478 523 537 478 490 477 479 478 498 483 480 486 464 534 498 445 464 473 446 458 481 479 522 433 490 488 457 481 482 471 481 388 537 544 492 478 472 509 501 474 470 478 446 458 559 524 467 493 521 442 493 433 551 488 501 468 488 476 524 442 458 486 523 478 473 492 497 472 469 474 488 471 511 486 457 505 500 464 486 480 548 463 477 464 484 442 475 476 462 479 434 460 433 495 509 480 502 497 493 445 477 522 491 506 515 477 501 545 438 482 482 476 488 485 452 480 516 366 491 478 450 476 474 447 519 458 528 471 473 473 487 541 473 478 477 476 509 463 484 492 477 452 463 452 476 549 446 461 533 445 456 478 462 463 519 532 478 421 482 529 471 449 474 477 482 478 500 530 503 484 505 461 476 515 476 496 457 488 417 486 475 503 540 459 491 479 500 487 482 473 490 556 521 456 478 476 486 479 500 474 447 507 479 491 475 518 466 488 535 515 481 543 555 496 486 488 479 502 494 479 548 474 486 504 492 490 483 473 472 503 512 468 482 451 464 478 469 473 478 484 460 461 484 476 498 494 497 474 446 487 476 546 447 428 479 477 502 539 448 482 487 501 416 516 509 504 464 510 489 479 462 524 486 476 497 493 489 499 458 496 526 488 505 473 481 443 504 489 497 515 469 485 489 472 484 470 498 514 489 477 518 491 500 348 465 516 497 523 518 528 571 519 493 477 542 484 490 472 403 421 481 462 492 467 477 468 452 514 484 485 469 473 532 464 476 504 495 461 508 496 500 498 495 476 470 446 412 473 450 500 493 480 462 504 477 467 478 473 476 477 526 476 477 491 486 511 480 474 416 478 444 477 456 542 478 432 466 488 488 488 481 512 514 471 490 494 490 483 509 488 476 494 506 474 444 497 482 488 476 491 456 463 555 482 566 510 477 496 498 581 528 500 478 475 509 475 474 483 470 496 490 479 423 472 522 522 493 551 529 506 534 488 526 473 567 487 468 543 471 525 479 473 524 479 488 490 470 509 480 485 462 469 493 480 535 534 474 480 481 501 507 481 559 479 477 522 497
-1 491 473 503 480 550 470 503 477 507 475 512 487 528 525 487 505 478 482 490 469 489 525 478 481 513 501 494 475 487 529 488 461 444 436 487 410 494 478 478 478 473 505 443 484 484 483 461 491 439 486 585 562 459 474 512 485 541 477 494 479 519 485 501 479 589 453 462 471 478 481 489 488 480 521 485 500 489 491 495 470 505 404 526 470 637 471 479 519 479 500 476 502 453 503 479 508 477 481 496 504 477 476 478 466 494 411 444 455 483 482 434 442 469 485 569 461 513 469 512 511 475 472 480 527 444 520 489 521 471 521 490 492 463 480 483 558 424 506 474 492 487 451 462 478 470 480 478 530 488 418 565 495 490 566 478 484 482 464 537 531 475 466 496 491 477 505 477 480 478 580 571 509 476 478 470 488 483 482 487 437 454 460 472 486 477 505 491 446 560 486 488 488 517 437 557 477 479 496 473 516 527 498 505 558 576 476 506 487 471 450 485 461 450 440 482 559 505 478 501 471 478 493 474 519 514 485 469 480 476 541 457 476 480 493 474 494 489 478 483 474 514 444 473 463 478 473 430 479 471 481 472 579 478 531 475 513 521 468 496 492 488 486 530 436 472 513 521 496 438 481 486 480 464 428 452 482 476 505 495 502 476 513 465 476 485 481 462 519 488 510 458 484 518 486 422 506 458 461 483 496 486 505 485 527 520 513 472 498 503 482 505 494 490 485 501 483 484 484 501 492 491 508 517 466 459 480 465 500 477 505 545 478 477 487 483 469 573 456 518 503 596 500 482 496 548 484 486 414 471 545 486 421 461 498 521 491 509 478 449 508 466 473 463 483 476 494 466 494 508 514 470 495 499 488 499 510 478 468 441 486 485 479 509 498 470 472 518 475 486 458 476 486 477 425 478 492 488 436 506 492 479 507 476 479 476 481 504 477 444 471 490 540 532 481 482 546 460 559 495 569 489 486 476 476 475 501 473 448 496 479 502 506 469 545 485 544 471 518 476 485 448 485 497 567 508 477 472 483 545 459 476 482 497 536 462 522 480 487 531 526 528 491 427 547 460 464 487 562 467 441 492 481 480 478 484 405 454 486 489 485 497 468 479 491 547 460 484 475 517 474 495 482 480 553 507 501 485 486 564 464
1 487 525 432 480 541 467 483 477 463 485 540 515 469 511 477 503 462 505 478 495 482 482 473 493 559 517 481 491 469 519 474 519 501 497 504 515 482 450 472 476 474 455 506 462 534 437 568 500 447 479 561 511 487 479 513 459 462 486 494 487 486 478 495 494 398 535 530 502 475 472 462 491 491 470 470 452 457 469 573 447 467 553 443 476 517 425 478 488 482 533 476 479 487 469 475 487 478 470 464 458 478 478 487 455 479 440 508 494 503 481 448 471 482 451 496 488 484 452 498 509 479 462 488 472 486 502 457 462 473 512 560 499 486 485 461 575 543 492 476 499 489 482 463 484 493 471 479 420 477 343 539 472 474 489 479 495 467 467 440 475 457 466 482 479 448 522 476 481 476 451 448 518 482 476 457 439 479 483 541 489 512 520 461 462 468 487 507 486 496 480 528 531 496 514 602 480 470 491 477 481 478 444 502 495 490 476 520 479 497 512 490 464 482 476 472 434 465 476 498 476 494 434 442 539 497 556 485 479 476 492 470 498 483 481 483 518 506 476 449 479 487 600 555 467 536 422 487 478 492 509 481 486 479 526 480 468 450 463 483 486 458 479 501 464 496 494 505 503 531 494 482 423 458 497 459 484 476 447 514 495 477 475 498 475 580 456 487 500 479 439 471 499 488 467 518 513 480 490 452 498 522 510 480 487 496 467 476 487 550 426 524 490 464 505 480 514 482 483 450 528 490 468 466 475 469 477 434 444 474 560 504 472 478 437 457 496 357 518 451 473 555 467 542 492 556 487 486 477 507 493 474 517 524 457 462 492 527 478 512 509 475 527 456 470 479 512 487 480 464 497 431 462 527 437 542 480 487 491 450 489 480 496 509 475 465 461 498 475 493 487 480 455 477 522 474 518 483 450 496 480 476 494 477 508 476 484 471 473 540 469 462 492 557 478 518 542 464 454 566 456 481 473 472 476 477 500 480 515 456 481 472 479 464 490 473 502 485 460 456 482 478 491 458 517 500 478 468 500 461 470 494 470 474 338 474 540 481 476 381 550 466 519 448 601 474 515 489 536 459 485 478 486 463 478 483 633 495 482 412 500 470 426 489 497 528 486 478 497 460 463 503 477 523 342 443 580 477 509 530 513
-1 486 508 527 488 512 481 448 477 474 484 494 532 521 464 460 495 518 526 467 463 458 523 472 486 500 522 529 484 496 470 479 560 517 447 517 436 475 528 482 478 478 470 482 494 498 511 466 477 497 502 470 519 498 477 523 466 526 459 534 499 495 481 446 475 549 508 495 465 486 474 449 503 488 530 479 461 484 501 507 473 493 494 464 481 546 507 470 487 477 525 476 524 470 473 472 544 480 509 499 485 496 492 479 489 509 535 468 487 509 476 526 502 488 487 452 494 471 485 492 484 478 466 473 520 467 500 472 484 482 530 483 478 512 479 480 482 484 504 494 508 466 482 474 483 457 469 483 545 482 507 488 484 472 617 477 522 514 479 542 489 440 463 479 478 502 485 478 481 476 561 440 552 518 477 479 489 499 492 470 585 513 474 457 511 532 521 507 484 432 482 473 511 477 493 506 496 481 476 474 417 499 484 490 580 473 477 420 485 468 482 478 558 461 471 479 573 503 488 498 497 493 517 485 472 519 486 497 478 476 495 481 517 475 497 492 511 478 475 507 479 502 501 491 477 487 490 471 476 479 514 442 512 480 482 479 499 465 502 474 489 463 475 511 498 473 465 548 476 478 489 488 408 498 395 470 496 476 506 474 450 477 518 515 475 545 463 477 595 482 503 448 454 498 477 473 514 525 479 549 506 512 482 483 542 536 499 476 485 487 470 471 483 550 466 488 496 479 464 525 542 478 403 492 474 464 480 432 467 474 472 516 473 476 493 453 471 545 466 416 492 492 490 505 517 479 487 486 462 474 508 480 543 498 482 493 488 502 477 471 606 469 508 473 499 483 496 512 468 483 434 509 467 476 497 480 487 483 492 514 434 486 488 509 477 510 491 476 479 499 491 472 465 473 468 475 475 495 438 500 475 480 496 477 465 476 470 486 483 517 472 498 454 493 518 466 481 481 521 534 484 473 460 459 476 493 487 478 417 362 479 486 482 523 546 460 551 458 604 454 484 481 500 383 494 488 479 464 500 486 477 469 486 499 478 475 552 476 524 496 458 491 506 562 533 494 491 479 523 476 491 494 479 424 481 481 486 468 499 435 459 551 508 471 477 502 523 481 489 508 485 462 477 448 490 472 481 479 462 474 496
1 469 464 518 473 511 479 441 478 502 473 510 491 520 467 496 507 490 465 489 485 488 512 478 469 556 509 479 480 467 435 494 517 534 514 513 461 485 504 483 475 476 502 467 478 498 488 499 486 480 489 479 525 460 486 511 492 396 495 568 497 511 470 462 481 551 526 481 482 490 476 535 460 469 449 481 506 490 477 513 495 491 547 455 487 554 502 475 510 480 453 476 521 480 519 481 512 480 496 461 521 484 476 480 466 482 430 448 480 503 454 490 464 484 529 485 467 503 499 532 462 472 480 465 469 501 524 479 494 474 513 474 487 494 474 470 523 519 517 484 476 499 467 487 474 487 489 481 501 480 533 363 483 487 461 477 466 483 479 496 474 459 498 488 483 508 483 475 481 477 549 529 442 470 479 470 542 478 490 501 536 521 513 456 482 501 460 459 542 527 478 457 444 511 468 511 481 479 498 477 476 478 474 512 452 505 476 500 477 498 477 475 457 496 552 480 470 474 487 469 490 534 450 468 515 521 519 523 479 476 493 467 519 465 485 509 479 487 480 474 465 524 430 519 497 536 518 438 479 482 502 492 476 479 437 471 489 533 535 490 501 455 477 483 475 483 452 555 486 475 492 494 493 444 475 474 464 476 471 522 497 476 456 492 476 534 463 476 538 478 484 502 562 550 479 462 555 451 527 509 492 519 468 480 488 536 477 484 471 527 475 444 451 487 487 482 496 476 467 445 516 488 502 473 479 486 473 482 447 500 513 448 471 476 522 489 498 552 473 617 511 501 468 502 513 579 477 489 541 471 475 471 389 429 496 478 491 509 478 441 459 480 483 424 504 483 473 543 493 490 541 460 469 527 464 519 474 477 525 489 465 484 457 460 474 481 472 491 479 505 505 475 512 475 555 474 462 499 493 509 480 473 473 476 484 477 469 459 474 461 479 498 522 513 490 508 443 475 541 545 497 482 473 467 475 487 491 491 529 527 485 496 547 484 472 516 500 467 537 477 480 524 467 611 504 463 478 468 487 476 466 478 470 503 594 486 459 483 482 460 512 490 461 458 479 486 464 472 548 480 436 478 480 561 479 476 379 507 501 418 488 525 446 495 483 521 490 477 540 491 490 481 484 483 615 486 475 468 498 474 511
-1 477 449 464 484 476 490 459 478 479 487 425 543 474 529 498 492 493 477 485 478 496 520 470 465 449 522 504 459 474 509 474 544 496 442 505 435 480 457 480 476 476 521 442 484 475 451 473 511 499 453 484 551 482 475 442 494 491 507 452 432 466 479 523 490 537 467 477 474 479 464 519 496 496 486 478 602 453 449 538 475 450 486 494 493 531 468 486 510 474 526 476 491 467 484 476 486 482 452 502 507 483 481 474 469 488 382 491 479 531 471 452 449 484 477 482 486 473 466 521 493 477 510 489 418 475 539 475 530 468 523 488 503 477 478 429 471 538 503 470 466 451 523 497 484 481 496 484 524 479 482 562 501 488 418 477 481 487 458 503 463 457 482 498 478 491 508 477 471 474 522 477 523 541 478 481 465 488 477 484 521 558 565 483 485 476 503 523 536 482 470 485 471 537 530 613 485 463 482 476 492 462 502 465 525 414 477 474 478 467 488 474 497 446 496 487 543 539 476 465 485 478 534 489 512 530 505 485 476 478 482 496 459 483 500 496 466 486 481 447 482 514 532 472 480 464 484 503 474 475 524 480 489 483 489 467 528 502 534 482 468 497 477 465 488 475 493 467 495 505 480 481 543 499 465 493 491 476 541 466 523 476 439 480 475 503 481 522 506 487 465 485 517 502 477 460 462 509 455 492 485 474 490 475 441 501 450 480 484 516 477 448 476 467 511 479 476 502 494 466 480 501 481 461 485 492 480 446 436 485 554 454 495 476 537 583 495 517 485 584 509 498 524 506 516 508 476 486 487 471 498 486 463 467 470 478 494 481 479 509 496 516 508 459 475 476 431 509 497 477 463 501 486 491 485 524 482 472 501 514 524 482 480 521 470 473 483 519 480 516 494 473 399 477 481 474 484 491 476 538 477 476 514 474 464 477 438 517 482 503 478 505 430 454 475 489 441 481 475 561 491 470 452 496 476 482 498 441 480 460 475 469 444 452 446 494 456 490 563 460 476 454 457 468 488 496 474 476 476 480 462 480 473 482 305 487 630 480 475 442 503 513 454 503 469 502 473 459 473 466 487 588 476 468 477 484 537 492 494 516 504 476 453 487 403 493 479 488 446 493 480 483 479 429 287 439 502 479 481 494 460
-1 488 461 487 475 517 486 488 475 484 482 483 472 531 482 485 463 481 536 492 489 495 523 478 471 503 525 503 504 472 485 472 501 482 513 493 495 477 451 474 477 474 484 506 446 509 475 550 481 437 475 498 456 532 483 521 493 440 478 448 489 466 478 413 478 302 559 607 454 480 477 465 462 425 432 481 480 474 469 533 479 466 502 507 494 484 475 473 477 481 545 476 468 484 487 473 495 478 494 493 434 483 489 477 499 484 459 463 505 476 477 422 527 484 445 488 493 510 488 454 518 477 506 497 507 482 566 475 508 475 397 464 494 471 479 452 560 491 466 470 448 454 472 489 481 482 461 483 463 481 537 395 472 491 356 479 492 502 448 456 484 498 503 488 480 517 525 478 473 479 553 518 519 505 478 471 483 468 480 516 547 523 500 431 458 480 487 443 477 633 480 470 487 464 489 501 487 477 481 476 462 508 493 491 496 560 477 519 482 448 487 493 470 470 544 479 520 525 469 488 480 474 528 493 495 528 477 516 480 477 491 472 475 465 495 485 475 501 477 444 474 510 616 510 497 493 513 520 490 490 488 427 551 471 512 482 502 440 517 482 479 479 473 530 520 477 520 545 505 472 492 502 501 489 422 472 490 476 496 455 515 479 408 485 475 539 491 476 488 478 474 484 518 512 477 526 515 431 454 503 516 474 486 483 516 525 479 499 479 503 480 484 507 572 452 495 521 473 470 461 539 490 490 474 470 479 483 494 463 486 492 470 464 476 487 478 466 263 494 481 484 442 490 499 483 551 478 481 470 491 502 492 611 474 483 510 499 603 476 569 507 462 498 483 494 482 509 471 504 477 551 458 553 473 509 571 483 481 488 431 517 487 446 494 486 466 481 458 476 470 463 478 491 481 490 476 504 489 497 443 490 480 449 476 464 475 497 418 482 510 471 493 493 535 473 516 523 489 563 419 498 480 484 466 475 493 507 506 518 538 476 444 575 472 392 471 465 493 471 487 485 481 486 467 438 513 476 470 463 490 480 482 472 505 231 471 518 481 453 467 515 529 472 495 473 470 515 496 534 475 445 437 473 468 479 489 677 475 462 527 486 488 447 485 485 461 477 482 543 472 488 471 481 513 248 577 544 481 461 511 499
-1 477 484 455 494 602 486 479 475 458 472 469 513 471 563 488 458 484 443 486 480 479 525 476 470 474 480 481 499 479 507 472 494 479 513 508 562 485 506 483 475 472 518 482 488 541 487 468 476 410 471 523 535 466 480 454 488 490 536 504 475 505 472 464 482 503 511 484 487 478 479 506 471 513 475 474 560 475 483 465 476 506 484 467 477 546 482 474 510 484 518 477 497 505 511 482 502 473 449 438 471 491 489 491 480 446 416 499 447 465 473 464 435 478 444 485 489 476 492 450 495 476 466 479 443 496 507 498 499 473 486 518 490 482 475 490 578 503 492 486 500 477 451 495 489 490 481 479 517 476 508 484 498 485 699 473 498 455 478 484 507 438 483 486 477 541 462 475 478 477 546 545 505 491 476 460 498 494 491 517 476 524 475 504 457 472 473 547 509 508 488 482 463 506 483 476 487 477 496 475 465 493 475 494 520 493 476 485 475 515 495 502 466 518 447 480 498 517 459 501 501 521 493 551 473 455 474 502 479 476 487 470 510 482 485 469 489 506 482 462 469 460 489 494 461 538 497 503 486 468 449 525 555 478 531 484 550 453 388 472 482 475 480 487 471 479 480 474 490 455 514 482 427 454 514 484 485 476 505 505 497 476 569 466 477 463 521 417 483 474 523 532 478 476 472 490 462 483 495 490 481 480 491 474 533 502 490 483 457 460 469 447 455 532 544 481 463 488 475 482 556 486 474 483 471 464 484 484 458 484 531 489 475 476 507 528 477 485 472 427 488 537 467 502 492 587 485 489 436 492 473 487 502 469 488 470 463 530 477 500 523 515 505 449 496 476 537 497 508 477 457 474 508 487 472 505 448 478 444 379 451 483 441 499 485 463 472 484 477 501 419 477 537 475 474 484 487 476 436 521 478 475 432 474 466 476 455 524 478 482 468 512 490 509 488 500 530 478 484 530 508 483 466 488 476 471 481 471 487 434 476 470 500 435 591 478 482 463 476 535 475 496 473 492 594 524 476 461 529 467 476 474 477 485 572 480 480 476 467 439 512 569 494 521 461 459 484 497 486 436 537 525 484 478 475 471 470 494 500 521 499 501 431 476 495 506 493 472 526 484 481 483 481 475 611 468 517 482 476 569 493
-1 483 476 452 488 489 478 535 475 493 479 419 480 485 499 480 490 492 516 552 470 497 499 479 474 505 470 484 466 478 517 476 494 572 533 458 424 477 492 487 476 478 449 495 491 527 458 478 490 402 496 637 477 505 477 457 500 472 441 550 484 484 486 461 481 559 470 507 471 486 483 544 477 491 468 485 517 482 505 518 445 494 509 517 472 522 454 481 469 484 454 476 513 475 525 486 451 474 476 457 482 480 484 482 487 500 310 457 486 479 483 471 447 467 490 541 490 474 482 499 459 477 489 474 513 497 499 456 496 463 474 514 486 497 481 478 543 533 482 476 467 466 511 482 486 478 502 482 559 482 406 476 481 477 591 477 474 484 515 520 511 487 465 478 471 516 518 475 478 477 559 439 480 450 476 503 475 485 476 486 469 501 517 505 485 530 464 548 477 534 476 482 484 478 444 538 482 470 493 476 503 471 516 503 520 455 476 447 480 484 489 493 481 471 499 462 481 511 484 510 486 490 587 517 439 520 559 509 479 476 495 485 457 479 470 514 481 472 479 478 474 499 468 527 468 561 478 463 476 482 478 481 532 478 505 465 498 473 482 486 488 496 487 511 453 467 485 508 507 465 532 499 479 425 500 473 492 476 514 530 514 477 545 512 476 468 458 473 436 477 443 444 519 487 478 472 487 446 524 488 495 480 494 476 487 496 468 484 483 498 480 450 471 490 510 489 387 486 488 480 519 469 471 505 489 452 487 474 473 484 589 496 476 476 551 467 487 567 443 500 472 493 472 538 530 554 484 483 454 513 488 471 402 424 483 484 432 495 473 514 523 496 450 409 465 478 494 580 474 469 536 497 451 498 495 482 512 485 474 380 467 478 483 503 468 492 475 513 479 483 548 476 519 472 487 481 493 483 407 454 474 474 475 479 443 477 380 504 481 468 472 509 486 463 505 493 506 481 479 539 461 481 464 488 476 518 512 506 469 557 480 528 507 487 575 490 519 496 541 442 480 452 479 480 555 481 477 484 486 451 476 482 476 520 492 480 561 480 459 527 497 478 508 498 455 486 464 483 516 473 416 467 475 473 477 482 448 454 489 468 466 482 499 480 506 500 471 473 425 525 480 473 479 507 510 523 554 483 473 510 482
1 485 503 556 488 489 476 475 477 514 492 460 462 485 513 466 462 480 505 477 475 483 497 472 491 450 494 460 498 463 487 483 527 444 478 480 479 477 502 483 476 478 527 464 492 543 499 515 535 520 501 586 508 457 476 508 496 538 499 474 471 467 481 482 464 631 476 464 490 475 472 522 477 483 520 480 486 482 486 485 496 480 533 456 473 490 491 483 493 474 562 476 479 503 484 479 541 485 462 482 459 472 473 482 479 507 414 448 529 460 477 505 415 475 472 513 463 502 482 483 486 479 439 471 519 521 493 475 512 471 480 513 508 465 477 521 542 518 530 475 493 478 585 490 496 511 494 478 536 472 502 487 476 485 625 476 537 484 466 505 497 480 470 469 477 498 492 476 482 476 484 481 484 472 476 480 463 500 480 486 485 521 459 520 517 527 418 468 463 549 478 483 519 522 469 526 492 483 489 473 492 514 491 476 571 507 478 515 485 474 498 472 415 502 493 464 466 575 480 484 480 493 458 452 479 476 522 487 478 477 525 489 487 500 490 455 535 488 480 439 474 530 441 519 468 541 560 435 477 487 521 479 461 483 513 477 464 485 539 481 472 480 475 470 424 490 496 475 504 466 472 502 537 530 460 474 464 476 502 487 478 475 546 475 475 535 489 493 458 479 495 516 471 477 483 590 530 484 543 491 492 470 491 473 495 527 490 480 483 481 460 444 471 499 469 497 479 490 490 422 472 472 451 507 484 495 482 439 483 458 487 501 473 478 495 528 480 617 468 529 499 517 470 483 530 621 481 486 569 481 514 483 456 416 470 485 516 504 476 539 537 476 495 501 459 484 472 487 459 499 538 513 493 511 483 506 523 487 482 533 546 480 470 479 502 480 477 491 475 513 519 475 483 479 499 475 484 482 527 509 473 475 523 475 488 476 487 488 479 468 480 516 532 542 488 457 524 481 594 491 484 487 483 487 475 486 497 514 468 474 480 522 499 480 560 475 478 489 577 449 471 529 454 542 503 507 474 472 500 433 473 502 467 513 597 471 541 471 464 462 522 457 472 462 484 468 486 476 498 473 548 510 478 500 474 480 414 490 484 499 486 500 477 449 544 482 482 474 491 497 483 489 477 498 647 491 501 484 479 500 472
-1 482 458 550 493 454 479 503 477 476 467 520 502 515 489 504 507 499 524 487 473 480 449 485 485 483 463 508 508 502 473 488 435 465 410 478 452 468 433 474 477 475 381 482 461 510 533 425 447 527 446 501 560 516 478 508 482 548 446 481 516 510 478 462 482 549 496 528 509 483 490 511 496 476 491 473 427 472 494 601 461 499 484 490 474 456 507 476 487 469 531 475 479 500 460 496 517 476 486 445 434 477 470 477 450 505 553 474 449 526 503 449 529 480 465 531 514 524 479 510 460 476 460 467 480 497 450 488 512 485 566 485 483 518 480 445 482 500 487 474 478 463 450 485 479 495 492 481 415 489 439 475 487 493 484 479 475 481 454 489 501 487 479 469 471 477 439 479 484 476 457 440 515 499 478 462 537 496 484 471 500 532 543 405 507 495 496 481 492 530 479 491 542 488 496 540 474 477 483 475 526 475 497 524 453 441 478 480 480 491 462 490 456 459 513 493 502 528 489 467 482 465 528 507 528 480 525 488 479 476 508 476 467 480 508 516 497 480 476 467 481 492 470 529 501 526 468 465 478 473 455 458 584 483 528 470 493 503 551 492 492 489 489 486 515 485 506 509 494 501 470 489 465 422 537 493 465 477 482 528 477 474 470 483 476 500 483 465 480 482 509 510 517 511 471 522 463 473 522 501 509 486 475 483 514 481 484 489 494 508 480 414 486 530 521 489 498 488 481 547 488 491 443 484 463 452 481 502 438 504 513 434 482 476 459 437 513 544 537 496 521 444 496 479 579 566 486 479 466 538 494 469 473 455 464 482 507 480 476 489 503 484 478 439 502 490 469 479 488 501 532 475 516 449 488 524 475 485 486 557 447 480 481 486 466 483 485 461 475 468 502 483 545 474 496 476 471 494 477 540 482 477 481 477 468 477 455 454 475 471 477 472 521 496 490 534 550 495 496 413 490 490 477 472 475 479 481 509 434 473 478 465 525 515 486 476 526 475 530 495 481 553 466 428 504 481 477 492 488 474 461 493 490 475 469 487 523 474 523 519 481 501 439 502 448 502 510 476 519 491 506 574 477 450 478 485 450 483 483 490 478 506 434 458 531 485 501 458 477 497 464 483 484 470 483 421 517 482 475 514 501
-1 481 466 596 505 496 486 487 477 464 472 449 488 439 498 470 503 483 467 471 472 501 465 478 491 508 503 472 496 475 475 480 540 515 543 475 491 463 495 480 476 474 450 392 502 505 482 505 511 502 456 539 465 539 491 502 501 459 449 514 494 484 485 526 476 280 439 420 487 483 485 587 488 503 461 484 472 469 495 505 520 443 473 442 481 473 521 475 505 475 545 476 441 500 481 483 465 479 533 505 459 459 489 484 510 442 664 486 505 499 478 468 518 471 476 472 452 504 491 530 479 477 465 468 556 487 494 483 478 489 489 517 514 468 473 494 451 551 504 493 514 463 499 465 493 473 485 480 563 472 499 460 466 494 337 480 461 475 508 546 515 480 483 483 489 438 494 478 480 476 445 507 530 525 477 483 480 474 481 467 563 517 524 485 473 510 488 570 483 563 474 483 525 497 592 533 480 472 467 477 464 487 475 473 516 481 477 503 478 486 513 503 497 482 529 483 501 496 472 509 479 503 502 570 566 459 511 500 477 477 483 466 451 472 501 504 494 481 479 520 487 507 602 485 504 529 461 392 477 472 499 506 491 478 517 471 459 475 522 467 476 514 462 494 493 471 480 529 515 494 475 489 533 457 501 475 496 476 433 465 527 477 391 469 479 509 505 420 478 482 471 480 483 554 479 505 454 449 530 509 503 502 509 473 521 482 429 479 483 509 469 475 471 468 545 475 444 480 480 470 510 477 469 495 475 469 475 489 486 479 494 446 505 476 490 478 508 251 456 493 523 499 490 496 514 496 475 492 458 498 484 483 540 491 471 442 473 503 475 517 477 486 495 471 514 483 526 491 507 479 470 518 489 528 512 519 507 475 481 514 459 482 468 507 464 478 496 499 477 490 467 485 547 475 459 478 513 493 513 596 477 476 479 477 484 476 482 454 483 525 474 462 413 485 469 530 571 462 490 465 467 483 474 482 475 482 490 492 567 512 475 522 535 504 364 481 469 492 531 507 485 515 481 539 435 490 477 491 482 528 467 491 474 491 395 486 423 488 492 485 478 485 518 455 501 486 491 492 435 482 534 543 475 501 477 491 623 463 484 488 493 484 484 471 485 500 486 472 491 480 465 443 478 436 364 481 554 480 477 492 443
-1 486 454 463 487 453 467 474 477 487 483 496 493 490 518 479 481 482 508 465 481 488 451 466 494 462 485 468 479 466 477 486 481 463 454 518 505 478 447 479 473 478 491 478 500 499 470 532 475 520 481 479 437 491 480 480 527 496 463 488 446 520 490 502 477 437 498 566 485 487 473 462 484 434 479 476 519 489 482 525 457 507 608 479 472 517 482 471 505 480 514 476 495 473 503 475 537 472 479 479 465 481 478 483 463 465 560 516 518 512 469 485 487 477 527 457 477 487 497 463 477 479 496 457 471 489 522 472 537 485 442 480 466 481 485 522 511 539 478 487 472 492 509 476 488 487 501 479 508 477 524 501 497 489 453 479 470 480 460 462 487 497 484 487 480 497 484 478 476 476 523 529 492 483 477 460 561 488 478 471 544 479 481 430 476 489 494 439 532 475 484 467 499 499 534 556 497 486 478 476 487 507 502 532 440 502 476 518 478 466 495 490 506 507 474 452 503 514 487 464 481 427 486 467 532 525 496 494 476 475 540 475 469 469 490 522 492 482 478 484 480 478 512 456 478 450 501 498 478 492 513 411 492 476 472 479 469 473 531 490 503 490 480 528 456 466 492 565 490 500 480 474 453 453 514 469 479 477 520 535 509 479 453 496 475 458 466 471 599 479 486 511 516 498 465 454 462 465 488 514 494 522 475 481 497 534 450 498 476 545 501 494 455 465 542 481 483 491 480 443 515 477 454 530 465 518 472 503 503 492 494 550 485 476 463 525 491 404 445 515 433 422 480 518 514 438 485 485 593 508 528 489 498 477 500 533 485 577 477 474 470 517 502 437 462 472 503 490 474 463 590 522 496 514 486 478 470 480 460 547 441 481 432 516 490 461 481 521 479 466 532 482 468 477 447 480 468 475 483 530 486 475 492 476 475 477 450 504 479 473 476 478 443 479 488 469 614 488 494 493 493 478 501 469 476 473 494 510 460 484 478 518 458 501 467 494 460 440 511 508 484 464 487 567 549 465 479 484 485 541 462 469 469 493 513 480 452 487 468 516 479 465 475 513 542 449 460 474 458 503 473 499 476 513 481 473 507 473 488 513 491 480 445 483 440 494 488 470 428 514 481 505 478 473 525 456 571 473 459 421 470
-1 492 513 463 483 509 470 475 477 471 477 513 463 503 477 482 468 479 478 475 476 484 479 471 469 474 494 460 476 480 517 469 462 492 460 483 476 475 494 486 477 474 501 500 499 471 485 499 536 489 444 485 514 477 472 422 470 465 443 492 506 487 478 470 487 520 549 572 546 490 481 574 492 474 483 481 504 482 484 472 510 504 514 492 502 556 461 485 476 479 581 477 529 479 489 476 536 482 450 475 419 491 474 473 481 432 542 521 452 538 503 483 503 479 506 472 497 484 471 519 482 472 495 473 499 482 542 455 478 483 502 483 458 465 473 494 513 468 481 480 507 484 487 495 477 463 524 487 445 485 508 511 458 473 529 479 449 492 480 573 520 490 471 497 476 502 482 477 477 476 461 499 478 444 476 491 476 490 483 421 483 500 503 485 486 503 460 442 500 547 477 464 432 529 556 501 482 477 480 477 518 478 472 511 537 489 477 522 477 465 498 504 521 513 492 473 488 531 474 489 478 476 502 422 498 514 499 494 480 477 521 473 499 481 501 499 516 487 478 502 473 523 457 465 487 513 519 488 477 466 502 436 481 473 555 483 467 479 441 480 482 505 478 469 423 486 487 494 508 490 474 498 502 515 557 461 489 477 464 527 502 476 494 482 477 508 505 471 465 479 486 561 504 487 476 461 500 478 496 471 543 461 496 480 502 470 532 474 495 450 456 513 492 487 537 474 498 493 485 486 521 502 458 484 483 477 479 511 472 496 557 554 464 476 472 479 471 505 409 512 502 475 491 458 493 507 489 496 405 499 505 484 471 510 488 452 462 482 475 510 411 483 479 543 493 484 471 526 503 491 567 491 456 505 500 522 491 480 492 505 449 482 444 467 476 480 490 464 477 502 423 476 525 476 515 478 478 487 443 511 477 484 500 474 538 477 507 376 473 519 465 522 510 498 485 497 482 476 544 565 484 481 488 492 475 479 483 517 487 543 478 491 464 484 520 533 522 472 489 486 491 423 499 558 535 459 476 488 486 414 467 496 477 491 581 485 443 484 480 493 479 491 457 547 455 468 496 476 500 466 538 482 480 504 479 473 433 505 513 541 485 473 475 470 513 520 486 481 419 484 471 453 486 480 597 528 516 478 488 557 491
1 478 505 635 485 552 473 462 476 502 471 530 467 465 388 493 488 493 448 488 485 473 547 482 477 609 542 467 485 466 498 486 558 472 517 514 475 468 481 480 476 485 548 471 490 481 490 525 496 462 442 502 543 503 474 527 498 555 488 436 466 479 472 499 470 422 427 499 456 489 472 477 490 466 464 488 497 482 453 531 504 473 513 498 485 467 488 474 468 475 436 476 534 433 481 479 538 478 507 484 416 475 470 476 476 475 520 502 525 499 488 501 487 479 475 526 426 476 490 472 538 477 459 466 488 527 526 473 489 480 430 502 487 493 476 482 516 565 472 487 479 488 487 495 485 465 465 484 506 477 488 534 483 471 558 476 503 470 485 517 504 480 466 479 468 455 511 474 480 477 465 496 564 491 477 472 602 474 476 577 483 573 493 511 500 485 491 514 495 587 476 503 518 519 476 511 507 481 478 478 538 480 512 453 559 465 477 499 474 470 482 520 522 485 476 491 525 552 476 525 505 445 480 494 480 533 478 519 477 475 494 483 469 469 498 471 478 474 475 490 476 592 543 469 469 502 536 519 480 490 509 537 497 476 542 464 438 526 530 478 497 480 471 494 570 483 507 500 469 499 469 461 582 499 467 493 461 475 535 500 449 476 519 506 477 481 529 486 599 480 486 496 491 507 481 458 488 457 444 487 490 546 510 477 494 479 505 471 485 480 472 499 506 518 497 495 502 480 503 439 543 477 433 495 475 505 484 481 504 466 484 466 482 476 504 466 503 396 483 424 476 462 531 513 464 557 481 479 520 446 530 481 464 530 456 480 493 485 477 533 512 487 514 435 471 479 517 499 494 478 449 496 474 491 458 557 521 479 487 464 428 486 475 484 493 489 478 459 477 496 448 472 510 477 466 483 484 485 410 472 484 475 420 475 496 476 485 529 481 513 479 495 491 499 475 493 545 505 485 542 508 473 486 487 476 470 506 524 471 531 484 511 486 483 549 465 466 480 526 398 497 495 455 520 542 523 477 468 497 488 473 492 469 480 546 486 459 484 513 509 525 528 486 489 474 492 486 492 511 474 479 550 464 491 478 466 549 458 484 477 484 449 448 460 487 443 470 479 478 460 488 489 479 485 576 479 513 473 465 575 466
1 491 462 513 491 450 477 520 474 459 484 446 469 542 497 486 501 493 553 464 476 502 514 479 485 441 503 481 463 500 501 484 415 508 573 534 476 464 489 473 476 475 515 470 469 501 481 509 460 523 499 489 523 443 479 471 535 525 529 515 496 502 479 465 484 377 531 505 514 490 468 520 493 464 503 470 478 479 445 497 475 464 425 508 481 472 496 476 472 480 505 476 442 471 488 474 557 485 458 516 429 474 479 487 515 498 815 488 508 516 466 431 492 474 497 481 456 513 488 517 484 475 513 476 355 490 493 491 505 510 452 493 484 481 473 491 628 450 500 476 479 498 525 482 477 461 494 482 474 482 456 449 481 474 667 475 486 486 433 526 501 526 475 496 475 519 464 476 475 478 558 445 492 502 476 506 517 490 484 480 486 502 563 466 461 494 500 499 472 456 478 469 531 499 539 530 458 480 479 477 525 502 484 481 484 460 474 495 482 499 503 496 442 503 428 475 418 533 470 466 478 525 483 466 461 518 528 512 477 477 505 450 471 462 498 483 525 471 482 470 486 527 588 445 499 500 529 490 476 487 547 453 529 476 467 475 520 465 522 470 495 506 486 476 494 465 500 518 486 448 473 479 469 464 531 472 496 476 500 487 516 475 573 488 478 494 476 446 474 486 473 499 435 514 475 476 461 480 475 486 521 451 515 475 519 502 498 497 487 551 497 489 484 500 496 472 477 462 479 544 490 479 512 504 512 477 476 488 487 489 586 480 486 477 503 507 493 338 478 221 499 454 464 451 465 570 486 458 485 510 493 476 532 454 482 492 478 462 476 579 506 456 473 499 479 481 515 520 482 470 454 460 463 490 490 518 511 473 494 554 517 485 477 540 482 511 473 514 477 488 498 475 488 477 530 483 512 467 362 461 482 473 501 473 480 476 480 457 473 467 478 466 438 435 456 537 556 506 559 495 474 469 472 484 477 475 487 489 472 486 468 506 540 503 596 511 451 475 464 451 489 475 487 319 538 489 480 475 474 492 462 497 489 463 580 472 402 482 529 477 521 517 496 460 448 461 499 485 500 448 507 573 479 396 479 481 621 465 491 456 493 479 456 476 486 518 498 491 479 440 476 478 480 486 625 458 495 482 476 485 458
-1 472 463 518 487 549 482 498 477 502 482 524 456 508 529 505 452 498 538 464 463 491 506 485 487 442 495 451 463 516 472 475 491 539 528 443 457 490 452 483 475 476 516 499 461 481 503 550 494 483 413 505 468 479 478 502 471 468 477 480 446 489 475 461 480 429 493 590 501 479 474 505 488 515 460 485 586 488 512 538 473 511 608 430 481 485 530 477 473 486 581 476 517 484 504 473 437 481 525 463 495 484 488 485 471 478 563 487 481 443 469 487 489 477 455 466 490 495 470 474 487 475 497 472 497 504 511 499 464 485 530 509 494 480 478 539 480 494 531 484 469 472 466 475 472 477 482 481 503 477 551 445 465 483 381 477 516 504 485 492 516 508 474 487 468 434 454 477 475 478 561 455 534 510 476 463 534 481 478 520 528 541 486 485 433 509 513 518 525 463 481 442 447 520 514 446 483 483 475 477 480 507 503 540 440 493 474 489 474 505 513 490 426 474 510 488 508 514 484 425 466 481 444 550 455 577 528 489 479 478 468 473 481 469 468 471 467 504 483 445 483 519 563 419 456 452 485 446 477 473 464 493 488 474 535 485 522 395 564 494 477 495 485 492 499 480 531 524 498 494 503 499 480 543 588 488 488 476 462 491 467 479 412 484 475 542 454 510 498 484 472 477 483 509 470 519 499 426 437 523 493 498 491 474 518 518 463 494 486 563 470 499 499 534 469 475 446 477 481 597 499 503 451 478 479 454 481 513 422 489 558 561 461 474 521 521 487 406 494 447 500 497 511 479 490 532 487 491 522 478 491 482 443 469 471 492 477 509 476 472 501 479 490 496 488 474 477 485 487 493 489 483 484 511 450 477 478 474 471 496 473 485 501 484 464 458 458 481 478 482 538 481 498 475 407 477 536 503 452 477 487 475 508 474 491 477 486 464 478 464 479 515 467 481 470 498 456 477 517 550 525 480 472 461 477 504 485 488 510 460 468 473 515 461 408 485 499 475 455 529 488 481 486 282 481 481 477 482 481 498 466 490 500 476 175 482 611 480 425 405 492 484 490 503 480 502 467 477 497 473 504 527 475 379 479 478 594 483 471 487 486 454 462 468 462 505 501 474 494 489 484 482 482 448 201 491 509 476 499 534 500
-1 471 398 428 473 514 468 526 475 475 479 465 431 456 506 479 463 491 524 500 487 466 500 458 478 481 495 434 465 463 473 488 437 554 464 506 453 475 480 470 477 480 443 478 469 456 471 492 472 445 487 553 523 528 481 518 473 529 453 470 448 500 484 503 472 396 549 447 482 478 475 569 478 452 554 486 521 484 477 509 473 472 507 453 468 486 447 475 484 487 524 476 521 518 498 477 547 477 463 456 527 478 482 474 487 464 469 530 531 560 457 521 458 455 487 470 471 456 467 467 468 474 483 493 434 483 500 506 488 476 461 532 482 500 473 488 522 457 526 485 512 459 426 474 485 456 498 474 471 486 527 515 485 471 422 476 445 501 486 484 440 555 487 470 494 482 503 472 478 477 501 469 397 563 479 499 492 459 478 442 496 615 595 537 511 460 494 524 469 513 483 464 488 500 526 548 472 480 476 477 465 539 476 518 521 514 477 496 470 471 493 507 468 490 505 452 504 464 491 483 491 494 568 482 557 477 542 497 477 476 516 468 491 477 491 486 525 470 480 486 480 492 514 451 490 419 541 518 479 475 513 501 533 474 529 477 467 595 436 481 478 473 473 495 453 477 490 545 506 419 501 488 490 534 474 468 482 476 561 485 481 476 437 472 476 478 522 484 493 479 501 452 519 478 473 479 513 468 540 521 488 437 480 474 488 473 456 473 473 554 484 488 477 425 441 490 509 474 483 439 436 495 466 503 498 510 483 539 483 491 567 471 465 477 488 501 487 366 472 556 469 531 504 446 503 469 477 486 522 457 500 463 429 521 489 517 498 543 476 496 548 452 416 421 493 477 489 519 492 480 455 498 452 442 465 539 487 479 500 433 488 477 458 510 480 481 495 485 475 518 547 476 462 479 441 484 502 484 513 486 481 481 492 476 463 477 487 475 476 505 477 506 492 488 488 490 566 509 570 542 463 494 478 465 476 486 496 478 484 518 473 478 517 504 445 447 472 463 547 445 480 500 476 604 535 532 477 464 486 462 479 482 467 499 492 491 427 479 452 456 511 501 501 532 486 485 484 469 535 475 419 521 481 536 478 487 508 494 488 452 495 453 474 477 484 546 480 491 457 473 490 522 478 485 511 513 499 477 500 483 510
1 475 518 531 476 479 472 518 477 459 484 425 483 517 514 483 458 486 552 486 475 488 483 476 492 484 433 468 481 472 493 490 492 453 505 471 499 487 460 478 476 471 550 500 470 457 486 503 500 441 487 520 508 488 480 474 505 574 519 561 464 512 482 563 481 527 536 512 478 480 478 497 488 526 515 482 500 472 411 487 505 500 483 485 506 531 538 473 514 479 534 476 476 493 522 495 496 480 486 457 457 482 479 476 481 475 232 453 479 545 467 551 442 477 504 467 469 540 480 484 507 478 447 472 421 479 507 497 538 456 513 527 465 512 483 484 547 462 474 471 457 526 473 488 467 479 483 484 498 479 535 438 482 460 370 476 476 503 472 499 507 467 469 472 468 581 525 473 477 478 520 463 468 493 475 462 521 494 481 433 462 540 491 491 503 470 554 532 461 484 478 520 459 492 449 568 478 488 497 477 508 512 497 479 521 566 475 577 479 473 467 491 506 459 468 481 480 495 470 493 480 468 508 476 535 470 508 483 480 477 494 475 497 469 463 498 512 484 477 480 479 475 495 480 488 485 558 491 486 474 498 472 515 483 414 495 509 512 503 481 477 490 479 504 438 479 489 547 483 466 528 493 549 471 473 495 487 476 454 519 506 475 414 495 477 461 462 445 463 480 490 493 511 494 471 453 541 494 490 502 490 465 515 483 507 535 487 467 471 521 486 472 473 496 500 490 498 481 484 464 538 491 510 496 480 501 482 503 458 478 493 479 496 476 481 456 491 520 506 643 441 537 487 471 496 430 479 495 551 513 493 478 406 439 482 527 474 532 477 482 511 478 470 516 520 481 451 535 487 479 521 538 480 500 494 489 490 480 478 434 446 483 477 486 480 497 482 469 475 481 451 477 526 475 451 483 491 476 469 519 483 473 517 476 472 477 479 444 474 479 492 487 513 484 480 488 437 494 474 465 470 479 491 484 475 475 506 481 474 460 476 476 555 427 392 484 445 483 529 445 482 457 495 543 520 482 478 472 484 469 492 497 472 475 281 478 593 482 481 536 433 552 509 507 440 481 489 481 488 446 446 557 480 500 478 482 484 475 489 457 459 505 519 467 503 528 482 488 541 483 484 483 481 481 252 465 468 476 488 529 458
1 485 471 545 483 510 465 487 474 496 479 559 481 483 446 477 479 466 490 454 481 472 512 478 489 545 476 493 475 485 503 479 511 488 484 511 525 464 478 480 479 475 465 484 473 463 484 510 474 497 485 550 558 512 486 529 494 485 456 548 509 478 478 440 484 468 543 542 510 478 482 518 468 497 469 491 499 467 497 465 494 460 501 507 486 504 520 485 469 492 517 475 518 523 472 475 506 476 505 433 482 481 482 484 453 440 480 453 487 474 494 517 529 487 525 505 491 497 478 529 490 476 490 495 503 460 433 475 444 477 520 494 480 467 478 493 543 514 505 480 503 492 488 466 476 489 518 475 540 475 490 476 479 483 411 476 490 501 496 471 463 483 503 454 489 414 513 476 477 478 536 523 516 491 477 484 482 482 489 461 590 526 559 517 450 517 479 507 546 485 484 450 517 502 558 582 488 487 481 474 465 518 510 490 478 485 474 509 478 502 517 484 589 532 532 477 492 471 491 517 485 485 463 456 480 468 479 502 480 475 489 466 543 483 486 487 498 472 478 484 472 487 552 435 480 522 506 458 482 478 429 507 516 482 491 472 440 497 481 464 497 496 487 497 498 484 484 573 474 447 468 507 443 492 479 488 465 475 524 485 478 474 440 509 475 518 511 479 456 481 483 448 501 527 467 540 560 516 548 493 517 497 490 478 491 502 485 477 470 517 454 490 466 493 564 470 524 467 475 505 547 474 497 501 486 485 482 546 482 465 544 494 475 477 462 466 499 451 495 506 552 508 518 532 604 548 484 484 533 480 529 484 492 500 503 507 500 537 475 542 512 484 479 455 496 475 453 509 481 498 554 490 545 514 454 516 495 488 457 517 475 485 509 461 507 467 476 474 471 522 413 476 493 475 419 476 492 476 521 564 476 479 432 477 477 476 449 441 481 502 477 483 475 536 502 512 492 503 476 514 489 482 486 471 476 498 497 495 508 554 476 483 520 455 439 510 499 484 560 549 501 469 449 401 468 502 476 484 467 461 464 485 481 486 294 482 580 479 531 496 505 548 478 502 506 468 496 470 501 502 448 477 473 440 478 481 566 470 481 491 506 526 485 467 476 512 483 470 475 506 470 513 484 511 264 490 482 473 468 511 494
-1 487 457 503 496 547 480 433 477 499 485 396 490 514 515 496 475 460 509 523 477 486 512 490 488 608 507 455 493 471 565 489 553 529 519 460 480 476 469 481 475 472 399 465 496 489 472 541 476 447 515 494 517 464 473 473 491 519 471 551 493 504 476 444 479 503 539 496 482 467 478 537 495 501 488 476 570 478 441 491 468 490 550 477 486 507 563 468 466 476 476 476 521 496 488 480 490 477 494 518 504 470 459 477 481 461 377 487 488 466 476 478 554 479 462 452 484 497 497 516 482 474 476 495 473 471 499 487 498 467 515 510 481 497 473 472 515 510 503 474 482 508 421 497 494 481 480 481 553 481 523 386 486 491 514 476 510 498 510 486 490 482 461 476 491 451 487 477 479 476 533 486 447 511 477 474 515 488 476 419 459 508 471 526 476 482 501 570 515 582 476 459 471 494 548 529 484 477 465 476 501 485 485 487 449 595 474 504 477 488 519 480 483 501 498 483 460 436 481 550 475 496 617 505 486 405 509 494 475 477 494 488 480 488 470 498 509 464 477 471 479 487 517 453 498 485 507 541 476 480 504 485 459 475 475 470 510 497 445 481 487 524 474 502 408 461 475 561 473 469 504 499 492 460 610 450 490 477 474 498 534 477 487 476 476 465 472 473 408 487 495 504 519 485 479 525 444 462 510 461 441 421 499 484 485 462 515 477 487 513 448 486 489 472 466 471 461 476 485 456 521 488 492 467 473 497 481 491 518 493 529 455 475 475 472 481 484 487 470 519 474 500 492 473 532 489 479 477 546 513 456 479 428 463 492 519 487 528 475 575 489 485 535 452 508 478 438 488 500 510 480 515 496 533 481 457 511 477 490 450 458 466 465 426 505 466 494 515 479 487 473 470 442 477 441 474 500 476 516 514 486 477 492 474 490 477 508 488 478 480 478 509 505 492 531 466 450 463 525 536 471 476 486 486 477 479 463 507 491 455 478 526 462 469 510 452 516 459 502 444 479 495 487 495 471 477 477 479 474 470 468 498 472 497 425 471 561 482 458 453 419 535 502 485 478 483 490 482 542 469 486 474 481 480 478 480 515 482 494 495 495 487 514 473 490 478 480 474 480 465 482 488 481 477 427 540 582 478 480 515 521
1 487 542 454 470 484 476 468 477 480 473 432 504 478 533 491 502 472 474 494 472 482 474 489 464 474 468 469 488 464 494 480 484 470 426 484 507 490 462 491 477 478 472 486 495 551 494 543 455 530 434 546 504 472 473 548 486 423 459 524 486 491 470 478 485 608 454 496 497 484 471 457 481 462 466 479 556 463 454 445 464 504 464 435 483 461 471 481 508 468 531 476 536 503 534 482 489 478 502 502 491 474 482 479 480 454 499 538 450 446 484 496 568 479 517 462 476 492 475 502 497 473 490 492 478 480 519 486 491 479 451 487 499 495 476 499 647 453 513 477 477 481 550 500 476 475 482 476 493 485 501 457 484 495 561 478 504 495 446 490 431 488 489 476 470 429 487 478 480 475 557 490 528 504 475 468 559 469 487 487 498 445 536 459 476 487 456 487 518 531 485 498 503 529 588 506 476 476 501 478 508 490 466 516 532 490 476 468 485 479 524 490 496 474 467 510 478 550 481 482 498 506 450 492 536 495 498 487 477 476 507 510 450 475 489 474 504 498 472 465 480 517 416 507 459 541 528 478 479 477 477 534 493 482 493 475 489 462 514 507 470 488 473 480 465 489 483 509 483 457 495 482 547 423 494 482 472 476 495 488 478 476 514 500 474 549 469 502 479 482 473 454 502 515 476 472 519 465 495 521 510 495 477 474 465 448 482 488 488 554 487 485 477 484 522 461 447 481 486 437 465 481 426 498 474 475 476 475 444 486 561 484 466 476 450 577 491 596 465 557 486 523 497 468 513 554 474 486 531 480 481 487 409 521 506 478 472 493 476 530 497 483 496 440 500 473 507 516 475 441 500 491 497 506 487 476 504 480 465 550 454 476 464 479 474 459 482 495 479 545 469 473 515 476 483 478 462 492 500 475 488 481 459 476 453 477 475 475 476 474 472 528 436 491 503 468 492 496 542 506 476 491 469 480 475 473 499 524 518 536 479 433 512 501 544 474 518 475 563 483 506 504 507 602 559 512 478 473 480 545 468 503 467 465 667 476 473 487 487 489 475 562 482 485 455 479 494 469 518 468 383 534 483 530 477 474 375 483 494 442 477 484 513 481 531 453 487 468 360 499 482 501 484 508 676 546 599 474 518 490 465
-1 481 471 497 476 484 478 461 476 489 472 518 495 509 458 489 482 490 490 465 489 473 498 479 475 481 497 498 476 472 495 466 478 523 406 453 559 474 485 479 478 476 452 472 489 516 491 525 471 455 477 607 557 463 479 484 520 438 523 459 462 469 480 513 476 473 526 557 490 482 472 485 494 480 503 476 527 474 498 517 469 480 516 510 511 535 484 482 484 477 479 477 527 458 550 485 549 478 488 480 475 477 485 477 489 503 412 469 510 503 476 517 475 482 557 553 457 479 483 532 482 478 482 492 499 476 484 472 513 471 438 500 501 476 473 485 544 549 482 477 500 480 556 482 483 515 471 479 531 478 390 526 467 471 565 478 464 486 481 470 514 466 483 484 472 464 534 478 481 477 546 502 554 470 480 458 484 464 478 407 521 478 508 437 483 491 440 459 506 501 479 499 496 485 511 575 469 479 495 478 533 503 524 469 545 420 476 501 480 509 486 469 476 456 490 455 520 455 472 500 499 483 481 491 581 485 484 524 473 476 496 482 489 478 490 479 487 529 474 483 481 484 556 489 498 502 455 515 479 474 503 557 509 473 418 487 489 412 486 502 491 489 483 498 452 466 502 493 504 504 463 466 476 518 429 490 500 476 527 477 465 475 516 467 475 476 521 503 463 482 480 443 475 497 481 552 491 472 465 464 482 459 477 474 551 453 478 496 490 511 492 493 496 478 483 482 440 480 476 458 506 489 477 491 484 474 482 516 489 473 575 471 480 476 455 490 502 451 559 438 478 497 482 477 527 597 495 477 564 469 462 483 431 482 484 483 480 456 479 510 416 457 516 561 510 488 541 482 500 483 484 423 477 441 496 498 504 476 489 453 439 493 485 500 473 460 496 488 479 491 519 474 523 476 497 476 469 494 570 536 480 478 510 476 491 477 482 495 483 485 471 490 497 523 479 520 524 477 493 585 487 484 480 507 476 483 469 503 524 445 482 499 482 516 543 490 504 479 518 474 456 481 479 436 471 575 479 477 482 536 486 515 472 516 402 478 564 486 439 535 505 526 508 525 501 495 429 470 543 499 535 484 475 455 479 485 557 475 504 463 492 495 445 469 408 461 469 476 448 448 477 512 484 430 413 461 526 477 471 492 474
-1 481 468 476 474 536 480 508 478 483 477 498 454 486 434 483 488 482 509 427 482 500 500 475 476 533 500 439 479 488 463 474 519 509 515 483 446 474 485 476 474 473 431 490 521 474 466 507 541 438 479 458 490 494 482 485 504 528 509 520 497 492 497 520 475 546 522 491 481 483 461 469 516 478 498 474 542 489 486 488 474 464 474 463 479 524 493 473 480 473 479 476 545 466 509 492 495 473 437 473 505 483 485 473 488 516 466 448 490 496 475 499 483 473 472 555 475 536 489 516 480 478 489 473 513 512 537 498 524 476 492 485 466 510 479 468 543 543 498 474 490 473 606 488 475 490 504 480 521 487 551 572 506 477 646 475 462 493 509 527 494 468 470 473 478 515 446 475 469 477 510 502 469 449 476 505 461 485 477 485 490 538 509 497 468 503 498 444 474 579 473 502 514 501 502 531 477 481 478 478 497 468 487 488 492 454 475 542 479 475 495 501 473 459 488 476 417 531 462 446 480 470 511 533 505 510 492 488 477 476 497 508 442 480 501 520 484 489 482 474 478 526 480 495 484 523 492 490 473 479 470 507 522 481 503 473 514 486 545 486 480 492 482 491 505 494 468 463 485 469 482 477 516 548 483 503 488 476 486 472 429 477 551 472 477 531 469 512 532 483 495 483 476 509 477 532 415 464 487 498 475 489 481 472 533 461 515 467 483 484 498 561 506 506 514 469 480 501 504 512 461 482 464 503 473 492 483 521 491 499 488 484 499 477 485 483 489 540 626 419 494 569 473 500 563 401 490 482 446 459 487 490 420 501 498 482 483 468 477 516 460 519 525 453 454 479 503 461 491 474 525 464 507 499 468 511 487 497 410 435 501 477 495 477 484 479 476 563 477 522 496 472 557 472 432 474 466 490 457 525 487 475 518 475 491 477 499 495 485 490 500 457 539 522 472 504 446 492 510 444 522 482 479 475 476 488 489 534 499 462 472 481 485 479 612 474 498 456 533 541 499 491 448 424 487 500 476 476 477 464 490 481 481 473 559 491 517 474 480 493 496 501 462 508 563 484 513 476 472 483 508 506 482 450 478 492 461 485 487 547 511 449 525 471 543 464 472 484 475 495 480 490 481 456 590 521 503 474 492 564 510
1 483 451 495 485 453 488 435 477 490 475 487 475 442 507 459 469 479 476 480 481 483 483 475 472 493 499 471 486 495 526 471 485 477 420 533 461 487 459 483 475 474 471 468 513 456 513 462 547 538 498 505 495 483 480 448 468 506 527 530 474 482 496 503 469 483 534 520 507 483 475 522 472 474 550 477 456 475 514 563 474 463 483 459 481 490 511 479 477 482 520 477 539 482 530 474 461 478 492 517 496 479 473 481 503 492 581 510 492 449 465 560 503 479 479 399 449 496 468 536 471 473 451 476 467 442 460 485 501 488 447 508 535 490 475 505 544 476 483 491 492 514 502 472 483 451 530 481 468 485 496 493 478 481 431 475 488 512 464 459 444 468 487 499 482 509 485 471 487 477 503 528 459 494 478 488 444 469 489 465 522 451 495 454 499 490 456 542 527 523 473 503 488 519 465 594 488 480 485 478 438 498 516 444 445 417 476 486 473 481 458 483 447 479 455 496 476 491 466 516 490 480 476 551 533 460 526 517 478 476 500 466 471 483 467 467 507 473 475 451 477 541 532 458 472 443 539 467 481 478 469 536 510 478 527 475 516 546 515 475 490 508 472 477 505 473 510 531 468 488 501 472 537 573 519 441 471 476 456 496 513 477 440 460 476 510 482 463 508 482 480 468 439 514 460 440 462 488 508 505 479 493 480 470 476 493 466 491 487 521 475 455 456 497 534 477 511 490 478 538 505 472 529 536 491 478 481 470 467 493 507 458 491 476 565 559 492 464 467 481 553 443 493 462 562 440 497 494 366 480 495 477 489 434 466 477 494 425 477 447 467 514 523 453 509 490 469 485 469 508 570 475 521 484 485 484 468 468 485 578 508 485 474 516 466 474 481 503 478 502 491 477 545 476 474 473 472 482 485 520 485 479 487 478 545 476 472 434 474 498 488 521 534 463 475 483 520 472 567 532 523 480 496 480 476 510 528 481 481 524 477 518 426 451 448 473 524 472 448 486 478 493 467 403 520 466 475 498 490 461 467 493 486 485 380 482 538 480 423 583 497 426 486 530 563 486 495 489 494 498 498 576 485 434 476 479 523 509 496 453 497 486 489 486 516 495 484 472 504 493 487 474 474 473 377 454 531 485 491 524 497
-1 476 459 519 477 453 472 427 475 500 476 469 555 456 554 497 488 469 460 500 480 479 486 480 472 548 495 474 460 472 475 480 518 539 418 538 456 470 480 479 477 480 482 482 526 497 501 461 519 436 460 572 560 497 481 493 506 522 584 484 491 498 494 456 464 504 496 440 499 475 472 502 492 489 539 463 470 477 479 544 493 442 485 492 472 541 531 485 470 477 453 477 524 431 484 486 546 477 495 478 522 472 475 483 467 466 462 486 518 423 485 431 542 461 522 512 462 520 490 504 505 474 525 486 413 454 529 498 458 476 536 542 503 486 475 481 473 537 501 482 489 476 525 481 485 499 499 481 528 476 480 507 499 469 571 477 511 490 436 514 487 500 465 470 473 509 520 476 478 476 429 400 566 504 478 457 526 475 474 510 451 526 474 445 498 484 528 512 512 527 478 472 491 494 509 510 498 479 482 477 515 495 485 493 492 412 475 421 475 483 509 497 508 456 455 485 389 507 471 529 508 463 530 475 548 510 470 489 478 477 500 490 508 481 484 469 509 474 481 519 465 501 464 479 479 487 463 518 473 486 508 482 545 484 488 477 534 492 462 478 489 507 490 499 439 491 508 501 491 433 517 483 495 518 500 454 474 476 484 498 522 479 518 490 474 461 533 483 534 477 486 485 530 499 478 467 523 476 571 479 516 492 495 481 492 451 446 479 473 507 460 475 448 505 536 503 525 475 482 462 528 481 508 462 479 481 476 488 446 488 513 454 476 477 485 480 472 484 518 500 529 476 471 503 520 523 488 477 539 512 526 479 495 472 486 468 490 545 475 490 507 487 454 455 493 479 522 471 469 492 489 485 485 529 444 424 489 472 504 444 503 477 467 504 451 499 482 462 477 473 470 476 503 480 512 478 488 479 418 514 482 478 499 475 483 476 508 454 478 460 476 504 492 478 448 412 565 492 501 570 460 488 474 472 476 488 504 524 487 507 484 475 404 471 556 487 488 482 529 467 471 420 456 588 551 490 476 486 482 513 489 482 473 464 591 481 442 481 481 423 476 473 492 545 499 472 518 478 524 485 480 510 476 518 476 478 430 454 477 504 479 510 494 490 528 489 496 481 513 478 467 469 474 482 643 442 501 476 495 509 542
-1 478 496 493 485 432 476 436 477 489 476 544 499 513 513 476 464 491 508 447 477 483 508 481 480 545 504 447 493 463 515 473 535 516 498 466 425 467 489 478 476 475 538 500 520 496 481 489 464 530 446 528 459 523 472 533 488 522 500 465 488 462 481 490 477 494 518 482 489 478 472 544 500 525 503 476 503 480 494 491 479 484 542 520 473 536 559 472 514 481 548 477 586 489 461 473 545 481 465 501 488 477 475 482 455 482 459 541 451 514 478 473 450 468 481 506 475 495 465 469 469 476 474 482 468 479 505 483 493 475 506 517 470 509 473 495 537 472 515 487 478 472 556 500 474 513 484 478 557 486 472 510 463 480 453 478 485 506 501 495 538 531 465 477 478 487 512 478 481 479 469 411 532 523 477 456 442 495 483 527 515 549 500 416 466 489 527 472 497 605 477 497 504 527 549 491 495 476 483 476 437 508 476 532 490 481 478 534 475 482 452 473 461 502 456 478 469 506 468 474 488 474 523 493 484 484 466 454 482 475 488 480 460 477 464 515 505 499 482 450 488 505 530 474 489 489 552 539 478 488 493 468 503 476 477 472 417 469 579 470 479 486 482 494 499 483 495 457 525 458 504 503 573 511 432 454 488 476 524 503 480 478 455 486 476 498 457 486 564 474 472 481 510 507 472 377 530 463 420 506 519 544 498 476 537 494 486 499 484 515 500 488 492 544 540 480 455 480 477 429 520 486 485 495 478 533 481 510 447 480 472 487 512 477 470 478 508 474 507 538 514 588 488 513 481 509 475 473 468 454 526 477 497 451 470 484 466 516 476 511 495 513 493 475 550 484 493 473 483 476 523 515 485 521 495 467 448 478 483 553 472 474 469 506 488 468 485 479 476 488 462 482 483 476 449 481 479 484 490 548 477 475 499 474 485 476 471 466 484 499 463 507 452 524 520 489 515 455 575 537 483 475 494 461 476 482 487 527 527 551 475 486 505 479 464 456 483 470 616 493 482 483 484 537 472 496 478 480 497 459 469 484 466 468 415 481 537 474 487 403 508 523 481 492 510 478 490 488 490 497 471 543 487 491 474 478 531 496 503 419 495 496 525 472 509 488 479 474 497 479 496 463 480 451 431 495 483 478 469 467 452
1 481 494 576 473 420 485 513 477 495 489 510 477 444 524 486 487 484 464 467 478 462 490 470 473 488 479 452 471 467 525 474 453 463 513 459 413 489 499 480 477 466 567 529 498 492 501 486 499 442 393 534 463 519 477 490 519 505 513 521 472 487 485 496 465 417 549 484 508 483 478 558 490 494 497 489 506 487 470 400 469 546 484 505 493 475 457 485 481 482 550 476 494 473 500 467 580 475 465 480 505 478 471 492 483 554 475 453 508 476 495 512 458 484 472 456 461 507 495 457 488 478 501 461 469 483 483 493 550 477 444 538 464 484 473 502 501 480 506 477 494 522 557 494 484 467 514 484 481 484 512 524 502 503 370 478 482 474 476 515 517 438 475 473 488 488 528 476 477 477 496 489 543 447 474 457 515 495 490 502 527 540 568 458 472 499 492 474 521 482 477 483 456 483 497 514 493 486 483 475 536 464 479 492 513 504 475 491 477 465 470 454 515 451 494 481 554 491 487 492 486 478 563 495 452 525 503 473 478 476 443 476 482 469 484 498 455 480 476 482 477 544 468 464 460 583 527 463 481 478 486 476 496 480 474 468 510 471 518 486 483 508 474 502 550 474 470 440 495 511 480 471 569 446 488 463 460 476 524 529 499 477 420 486 478 463 472 479 509 481 531 516 472 506 478 516 519 457 489 491 509 500 507 473 489 469 422 469 488 508 480 500 462 483 447 500 455 475 494 444 549 468 460 496 484 497 475 456 493 472 579 465 481 477 456 510 489 394 528 619 464 510 454 513 516 473 478 479 502 483 504 481 520 428 467 531 503 507 476 478 549 544 494 424 470 481 524 506 475 480 487 521 506 491 509 503 561 482 498 434 470 480 484 518 479 488 493 474 478 514 388 476 540 472 430 475 457 490 532 506 480 479 486 478 476 477 485 537 485 502 484 493 475 507 487 495 548 474 507 517 475 488 489 469 477 502 507 483 528 501 479 541 509 525 413 504 493 485 582 518 484 448 464 763 501 515 478 490 481 496 468 490 470 464 544 484 392 489 459 557 528 479 493 530 506 522 527 478 495 480 477 529 479 568 476 482 440 495 486 477 489 476 530 476 584 446 487 479 503 479 484 488 482 495 558 459 481 477 492 539 529
-1 483 454 504 501 472 482 506 476 514 480 481 527 489 405 464 505 493 477 442 475 475 518 475 486 441 567 479 486 466 491 480 483 506 449 484 483 497 533 471 480 474 490 487 486 488 445 470 519 467 482 555 519 468 480 525 484 458 489 549 492 497 485 474 484 585 528 506 486 480 470 572 495 473 460 477 498 490 483 515 483 475 554 460 490 502 497 478 438 476 555 476 531 480 484 473 501 482 527 473 510 465 486 475 466 459 388 502 494 528 494 447 481 474 503 469 499 495 479 510 493 476 468 493 487 437 562 479 508 469 486 502 460 494 482 488 486 470 511 475 476 492 489 480 482 505 511 484 484 481 578 470 478 497 662 478 511 485 490 461 507 451 474 470 471 550 501 475 481 477 534 476 572 545 478 475 505 453 477 499 460 539 559 416 492 480 480 411 483 559 472 456 502 492 497 436 490 474 486 475 491 501 514 462 485 536 476 480 481 484 509 488 516 477 492 463 472 512 475 484 475 508 466 482 567 494 473 452 478 476 468 491 525 473 504 494 471 485 474 500 475 476 462 446 464 539 532 480 474 470 479 482 430 473 485 485 469 577 470 480 481 501 479 501 509 467 503 472 493 502 483 486 498 500 461 478 492 476 475 460 501 475 557 499 476 468 544 540 493 476 506 477 504 546 480 463 548 480 504 492 442 471 479 478 459 510 528 477 477 506 464 541 474 433 491 505 453 487 473 446 554 472 462 478 461 475 484 528 482 476 509 448 479 475 524 473 495 608 452 476 558 567 478 480 529 460 495 485 431 519 406 469 564 479 475 503 502 526 475 545 524 486 490 551 485 474 574 495 474 471 458 489 480 493 453 498 498 476 472 473 515 488 472 466 460 510 477 531 476 485 519 469 492 477 478 488 517 484 445 516 475 479 494 479 501 476 544 460 484 478 487 488 413 520 493 489 540 484 397 568 529 484 491 483 475 497 497 495 527 456 477 467 544 534 626 496 522 469 547 457 458 475 492 504 501 516 477 485 488 541 480 507 469 483 608 472 550 484 522 445 480 509 466 419 468 507 518 489 561 451 532 474 479 486 480 471 436 473 501 497 508 506 479 469 561 483 490 485 474 488 465 522 475 476 614 554 528 477 468 487 505
-1 492 497 551 492 447 479 513 476 488 477 477 474 532 476 463 478 502 482 487 484 488 475 473 476 443 530 495 486 462 483 479 515 525 516 484 493 474 476 485 479 479 497 470 517 485 496 546 442 457 467 526 496 490 469 499 495 534 522 430 481 504 480 520 475 297 511 516 490 479 476 445 490 480 525 478 482 477 503 535 488 509 522 508 471 481 518 480 466 481 576 476 506 518 491 486 454 481 477 502 488 476 488 477 471 494 532 467 499 540 478 497 441 470 466 440 487 480 491 498 460 473 469 496 458 468 540 477 511 483 535 505 478 487 472 498 487 639 467 482 488 493 513 480 488 491 513 480 548 472 460 466 478 469 382 475 521 484 466 516 513 526 474 484 480 450 447 476 480 479 565 468 532 503 477 484 516 462 478 553 533 452 463 460 499 492 484 470 469 557 478 502 490 489 526 497 469 479 489 477 504 515 500 489 502 512 477 487 469 449 480 471 464 473 471 466 475 512 489 487 484 532 543 481 488 537 504 454 474 478 523 496 471 485 484 479 475 465 477 461 480 507 555 478 472 542 530 447 479 493 499 550 465 478 582 483 485 480 539 482 471 487 469 482 516 482 503 510 490 489 480 461 498 463 448 480 504 477 496 480 504 478 429 501 478 477 511 393 382 476 479 428 509 492 471 447 504 475 508 489 488 436 479 477 499 487 463 498 497 498 447 443 463 482 522 484 470 477 479 428 514 481 529 479 469 554 482 479 465 459 514 521 477 476 412 499 473 274 496 507 489 526 476 498 499 495 477 485 528 471 502 478 481 469 495 505 494 517 476 491 447 441 493 453 486 481 475 465 485 492 534 552 496 511 472 557 510 466 527 455 496 484 474 523 496 474 463 533 477 488 470 476 442 476 470 479 473 484 464 534 489 482 452 476 459 477 473 454 477 481 475 506 484 532 533 495 538 477 538 500 530 481 468 479 475 463 506 508 479 443 476 467 516 539 422 454 471 476 481 487 479 535 480 585 435 478 479 481 512 517 484 480 467 511 452 481 408 473 486 553 433 541 478 481 438 453 466 469 495 488 529 506 484 539 478 483 581 484 480 449 512 473 487 466 571 507 477 457 487 485 449 484 483 490 465 456 519 484 490 541 440
-1 489 534 396 499 537 481 531 477 487 482 443 501 536 399 472 461 477 444 489 478 483 499 466 467 507 484 448 473 468 489 489 518 511 562 469 508 486 481 483 477 479 449 417 489 520 472 501 523 509 453 445 517 479 477 482 494 386 472 542 485 473 481 491 482 359 604 504 467 476 478 479 496 503 460 478 481 474 496 502 481 531 461 493 471 516 450 462 482 488 489 476 471 473 478 473 500 477 445 461 443 491 494 484 492 500 604 504 447 445 503 486 504 472 511 484 494 496 485 502 457 472 460 489 530 481 526 484 519 488 483 513 446 499 478 496 569 493 499 474 479 505 555 478 481 461 491 481 440 478 428 443 485 473 432 477 485 474 466 502 517 472 479 483 486 498 500 476 471 478 500 450 459 457 476 462 509 482 485 465 506 510 482 424 463 463 479 513 456 510 476 525 541 497 510 557 489 483 493 476 424 460 547 504 574 457 474 439 479 479 472 499 559 481 539 482 486 549 486 488 495 504 531 461 521 518 468 450 478 478 517 495 469 476 483 480 507 482 479 477 477 496 545 513 478 479 445 461 481 474 494 476 535 479 573 484 524 551 503 483 506 492 485 508 512 476 512 457 522 511 501 468 514 463 524 491 484 476 538 523 531 476 439 472 477 495 619 493 496 477 515 503 548 479 479 460 486 474 473 532 501 459 480 483 523 499 452 470 486 568 485 481 494 494 576 499 504 478 478 443 471 485 520 503 479 478 481 474 451 489 458 469 503 477 455 513 481 351 477 488 522 528 518 520 494 468 472 482 457 461 508 494 457 535 480 487 508 537 482 496 481 544 496 426 474 479 528 513 498 487 499 467 407 490 508 547 499 481 474 535 517 474 474 521 490 470 485 442 475 491 442 473 462 477 442 481 506 496 477 627 478 476 449 475 481 476 465 533 473 466 466 492 463 494 465 464 489 495 572 566 576 479 460 493 476 480 497 476 483 508 473 478 461 474 446 494 485 494 525 492 472 538 466 590 480 510 478 483 472 520 489 480 469 502 513 478 408 471 477 437 385 504 477 507 510 470 529 480 540 485 486 497 476 522 475 479 566 491 486 523 491 478 501 484 552 508 479 483 471 486 482 475 480 536 528 487 522 478 461 526 440
-1 476 503 473 477 496 482 445 476 495 471 480 508 439 522 501 497 481 487 476 471 480 453 477 487 458 487 475 480 447 516 465 544 509 500 527 427 463 491 481 473 482 427 476 476 494 481 471 505 515 496 496 493 488 479 503 476 536 493 498 496 499 481 533 490 566 493 521 497 478 483 534 513 477 493 483 458 469 457 471 488 468 539 486 469 498 517 470 511 469 470 477 452 471 467 493 552 479 482 458 492 487 481 480 484 453 501 474 505 509 512 471 562 484 469 420 495 510 496 455 451 476 490 496 448 499 513 500 477 479 414 515 495 479 482 484 560 484 520 465 477 484 521 468 501 488 500 482 481 474 550 558 478 475 645 476 516 518 459 521 482 472 492 473 487 500 465 474 472 479 498 453 489 532 477 457 447 488 486 502 507 507 493 498 472 463 484 467 531 544 478 490 491 503 511 518 489 477 479 475 485 494 494 505 538 432 476 450 477 450 509 476 508 467 513 473 491 507 473 449 498 506 489 556 403 451 502 470 477 477 499 496 423 479 484 476 468 487 477 503 473 511 430 507 487 557 431 444 477 478 555 514 519 477 530 471 452 466 460 482 508 501 473 460 507 472 518 530 485 460 515 486 434 471 474 478 492 475 502 524 511 477 592 456 476 517 529 454 497 479 498 514 448 521 473 474 453 436 500 513 480 460 503 477 461 511 479 436 474 508 469 449 474 474 513 481 437 481 492 386 584 472 455 478 471 492 476 529 474 502 513 468 508 476 521 559 499 590 432 498 509 543 436 519 469 528 476 483 513 509 497 474 536 475 480 470 502 427 478 545 628 510 491 497 518 480 451 541 510 497 528 499 432 498 500 500 463 483 515 538 495 489 483 494 465 468 481 510 477 476 484 468 502 479 430 484 489 494 477 474 483 477 493 475 539 477 461 449 480 468 473 506 514 517 487 487 488 482 525 470 511 482 477 486 477 502 484 532 479 505 474 470 496 468 626 473 496 484 524 438 464 507 496 669 470 500 476 478 500 448 489 498 457 473 785 484 420 476 534 479 507 557 460 513 467 493 515 471 485 451 447 490 489 567 478 472 397 469 488 505 484 480 518 491 522 503 506 476 462 445 493 510 478 469 920 484 564 478 475 486 493
-1 492 477 558 487 469 478 491 477 475 488 525 491 472 444 470 512 468 514 495 476 509 476 476 481 512 515 486 480 486 500 488 477 446 503 500 541 484 430 471 476 475 482 500 464 547 485 546 500 448 455 492 495 501 480 505 491 464 490 529 483 500 473 545 485 470 412 461 501 483 480 455 488 480 435 484 491 496 508 540 473 470 511 514 488 511 535 474 467 482 521 476 553 486 508 488 519 475 493 497 501 484 473 477 489 458 405 480 496 487 490 474 455 493 495 548 494 490 478 533 460 476 466 460 444 510 427 468 472 472 510 503 481 504 473 486 526 508 504 494 509 511 552 474 481 465 483 484 601 477 615 484 473 473 429 478 487 478 468 522 462 474 483 479 484 512 522 478 481 476 433 473 534 506 478 485 554 483 480 483 505 543 486 488 461 477 470 500 474 580 491 423 509 441 578 550 467 474 489 474 469 496 510 482 533 491 476 499 480 484 459 451 484 481 479 511 467 557 479 502 485 436 498 582 578 479 487 466 478 476 489 489 510 495 461 463 519 499 477 468 475 523 532 487 497 498 519 487 485 482 464 457 535 478 539 473 519 551 511 474 480 505 479 521 514 469 484 556 496 545 495 463 498 472 453 465 478 476 499 501 523 476 448 470 475 464 484 498 473 477 477 477 462 517 466 434 466 468 599 470 511 418 502 475 528 503 500 484 472 515 517 483 509 434 505 494 492 463 472 504 637 505 463 502 487 488 478 465 501 500 524 520 498 475 432 527 482 448 505 520 446 497 486 469 479 538 480 476 479 491 479 488 523 449 487 474 480 521 477 500 530 461 514 463 464 478 501 488 482 465 534 490 475 507 508 530 482 471 500 444 446 494 463 465 500 461 499 464 476 501 499 474 525 475 488 477 477 478 454 516 490 478 513 479 461 476 482 456 475 511 476 479 432 473 478 558 531 472 526 545 520 481 458 477 475 481 511 487 513 470 478 470 544 472 446 479 464 466 505 441 487 440 494 423 493 486 479 470 479 492 492 488 481 491 318 474 581 487 512 490 483 458 445 530 493 492 482 479 529 462 503 507 476 447 476 481 546 478 486 474 484 479 504 477 514 538 497 457 502 502 476 498 483 485 312 442 499 475 489 512 463
1 483 480 513 502 520 481 502 477 519 475 424 505 499 503 489 509 484 508 483 457 509 476 476 478 507 500 453 486 497 480 476 519 521 560 466 529 495 468 474 472 474 535 466 477 520 436 471 416 528 512 556 510 449 480 517 488 476 515 451 465 512 477 487 486 415 502 409 486 481 477 497 465 448 515 478 501 490 501 532 496 499 545 439 475 531 531 480 490 480 512 477 471 512 502 476 506 474 500 493 448 469 495 471 473 514 864 460 503 549 474 525 556 471 488 445 469 464 508 496 510 475 480 469 493 470 538 483 472 504 479 469 481 474 473 477 532 467 485 478 499 524 511 487 473 535 472 482 507 480 532 419 499 474 561 478 471 477 467 523 537 499 474 477 483 498 500 476 478 478 542 494 572 451 477 473 474 492 486 587 561 429 493 462 417 495 516 543 469 535 483 464 496 535 495 521 485 490 468 476 502 506 495 497 625 491 476 520 476 465 473 495 496 461 429 490 483 495 484 491 507 452 560 524 524 489 503 489 476 476 457 470 464 459 466 476 479 479 483 456 471 462 534 443 472 521 495 454 481 480 455 489 526 471 486 481 472 485 433 477 463 476 477 494 564 488 479 497 480 452 469 498 519 485 494 507 485 475 486 514 484 476 514 482 478 542 450 442 494 479 487 506 527 532 469 514 444 450 474 486 514 537 504 474 472 513 496 482 492 507 468 521 468 484 514 467 508 498 487 537 562 475 470 480 477 499 470 481 441 511 462 530 466 476 497 472 494 359 480 333 490 588 495 534 468 494 484 482 545 488 503 476 536 474 469 492 467 434 476 584 457 472 489 380 466 481 480 473 488 493 540 504 600 458 515 483 562 481 479 550 495 489 467 438 490 438 476 531 476 502 497 478 551 476 521 478 470 474 448 546 470 472 485 474 444 477 514 484 484 513 480 460 457 508 477 522 476 513 514 553 548 484 461 496 476 495 471 487 447 504 472 495 479 434 535 479 464 474 482 520 500 476 482 377 519 495 477 459 502 525 489 477 491 442 529 484 424 475 500 522 517 488 486 418 551 487 483 478 554 495 404 606 475 429 480 469 565 480 458 500 484 472 459 495 495 526 500 476 481 481 489 455 486 531 550 502 497 480 486 496 462
1 470 484 497 469 464 473 441 477 494 492 449 472 477 460 483 474 468 524 432 484 491 477 478 480 513 498 471 479 468 479 485 386 449 435 490 464 491 481 479 474 476 460 485 498 505 488 496 460 523 493 544 495 508 482 488 477 421 460 532 513 493 475 514 463 451 539 513 461 486 476 510 467 440 471 480 440 492 459 475 484 502 551 455 489 559 441 475 500 482 489 476 557 443 498 492 537 485 459 463 467 485 482 468 454 513 610 460 470 502 484 446 481 483 520 463 503 499 477 505 490 469 485 473 487 475 512 492 537 488 499 519 470 512 474 454 584 442 471 472 494 469 596 477 475 516 478 475 439 484 416 434 486 486 565 475 499 488 452 489 494 464 483 484 480 490 516 476 484 477 478 524 505 465 479 464 534 472 476 453 572 528 510 459 488 499 516 453 467 520 472 494 466 497 459 416 478 486 493 479 437 460 479 506 519 514 475 542 476 494 501 489 418 461 514 486 529 568 477 496 466 510 587 432 402 418 490 479 477 477 511 482 489 474 449 498 496 472 476 492 468 476 530 470 485 528 504 466 479 480 525 458 488 475 546 474 458 468 499 468 482 480 475 450 466 489 476 490 505 473 505 486 505 508 484 509 468 476 494 513 491 477 520 462 476 533 448 499 493 478 490 509 489 470 479 469 488 479 521 512 452 486 479 470 507 488 447 462 486 485 448 511 488 501 483 470 439 473 475 438 524 497 495 502 480 466 483 473 503 512 533 522 461 478 501 510 487 422 501 412 486 485 502 510 541 480 479 493 350 486 492 477 470 451 483 504 481 434 477 517 504 465 472 428 495 492 503 459 493 498 503 550 489 477 488 468 460 468 454 542 522 479 499 523 483 468 478 550 479 513 471 473 499 473 480 476 457 487 479 491 490 475 537 474 531 477 415 500 476 504 470 511 456 545 474 515 528 470 507 470 493 465 492 470 476 475 499 494 477 435 475 479 499 462 556 486 462 486 549 509 496 467 459 514 566 491 478 463 501 451 486 495 469 499 590 472 440 482 479 512 507 574 488 493 507 494 454 482 512 508 457 547 481 493 477 476 528 463 464 495 488 456 484 469 413 484 461 468 508 535 470 528 476 494 652 455 579 473 474 560 516
-1 484 525 491 494 553 481 542 479 489 467 472 492 516 540 480 469 476 507 540 480 487 474 479 468 513 530 473 483 481 482 488 501 537 537 458 525 510 488 487 475 469 511 518 474 490 469 534 462 433 483 457 499 519 479 514 474 498 490 511 487 469 490 464 479 471 501 482 489 484 480 529 484 508 443 493 587 478 436 486 477 522 489 454 478 527 456 479 468 477 492 476 497 480 490 477 461 481 470 469 557 479 473 481 470 506 386 517 513 529 487 434 475 479 471 442 470 494 473 545 497 475 495 486 481 488 550 487 461 469 488 459 446 484 478 500 488 525 483 476 496 479 435 463 495 482 488 485 459 480 504 518 499 465 438 476 482 481 461 545 473 489 470 479 484 524 488 476 480 476 474 477 524 446 477 472 516 493 493 497 451 508 450 519 501 485 455 496 529 520 473 501 473 483 514 596 469 474 480 477 446 464 485 500 496 559 478 478 486 489 495 496 519 495 477 464 431 508 480 471 478 502 535 481 526 530 480 461 477 476 482 455 501 483 500 528 507 486 481 490 479 484 518 518 489 528 484 485 475 463 509 513 483 470 502 473 445 428 394 470 480 493 476 481 475 479 491 462 484 481 504 475 546 513 587 472 493 476 509 518 500 477 445 481 476 547 535 495 456 478 478 441 492 474 476 472 527 501 503 458 463 448 496 479 451 549 542 470 492 493 467 533 481 490 481 500 494 484 471 487 524 484 491 453 482 523 491 497 463 475 565 523 456 476 511 583 483 453 517 546 554 532 492 555 492 492 480 481 524 483 425 485 489 526 489 511 495 496 476 515 440 501 480 384 463 482 467 473 480 487 497 490 500 505 484 550 475 468 499 441 463 486 480 437 474 491 484 460 477 486 483 484 527 479 499 474 456 485 455 543 482 475 492 475 459 477 445 477 475 479 469 475 460 521 489 484 540 508 499 513 468 483 475 486 476 495 512 497 445 455 475 495 480 411 454 502 511 464 528 461 487 443 435 488 532 447 478 446 497 493 487 462 477 512 367 467 538 490 516 495 531 461 472 466 586 466 466 483 480 457 572 473 480 476 477 482 526 492 487 531 484 479 487 486 471 477 484 493 510 484 467 470 485 488 373 462 540 470 483 530 540
-1 475 539 465 473 503 473 486 477 463 471 483 511 440 477 471 484 474 446 508 472 465 505 476 464 494 523 443 483 487 498 470 609 570 499 518 454 497 498 494 475 470 452 496 498 554 469 554 463 489 463 503 498 479 480 476 504 506 507 526 457 511 484 480 484 656 520 489 474 479 477 459 466 425 490 476 506 486 466 526 484 518 487 514 488 529 465 477 507 483 438 476 498 498 513 474 531 483 459 454 511 498 464 476 476 453 360 499 435 497 485 511 463 479 464 539 468 465 478 447 473 476 453 476 459 486 533 478 521 468 451 486 456 451 477 463 536 616 495 496 466 519 488 486 487 440 494 478 518 483 535 512 475 479 564 478 497 524 485 548 472 493 507 488 474 454 494 475 481 477 595 541 498 485 477 490 484 474 482 435 436 561 529 497 484 469 451 511 522 533 479 481 492 510 530 550 505 479 490 476 507 519 532 506 517 474 477 499 480 456 466 480 558 479 482 487 563 563 461 452 483 513 473 485 501 491 499 465 476 475 480 492 464 470 472 532 548 496 476 464 480 467 426 488 472 555 510 475 492 475 498 497 521 482 493 489 496 474 499 492 499 490 477 490 455 488 476 479 491 468 534 488 482 479 504 452 494 476 480 486 492 477 514 451 476 528 463 501 478 480 470 455 526 462 481 484 498 408 553 504 498 500 471 476 470 507 465 448 483 490 475 449 487 477 461 480 479 485 487 499 430 482 509 487 473 471 470 432 458 496 536 490 501 477 475 516 490 654 460 560 505 443 488 547 490 526 490 466 457 489 514 480 469 539 481 502 505 506 475 548 511 489 443 475 470 486 500 444 486 462 506 441 508 488 523 464 473 474 490 503 466 472 498 479 467 514 497 475 476 486 504 483 472 475 498 482 491 489 452 551 477 480 472 476 472 476 481 450 482 513 488 478 461 447 469 475 565 484 498 484 544 488 489 480 477 478 500 529 482 465 478 472 500 422 548 496 573 471 542 501 473 540 478 474 553 513 477 492 487 536 488 488 481 478 515 489 610 492 499 474 482 527 461 471 433 490 489 469 573 496 455 586 477 471 477 482 380 456 474 505 470 486 498 476 491 523 488 482 462 506 455 472 477 474 525 571 471 484 454 525 502
-1 492 438 497 489 478 490 480 474 495 471 530 491 535 442 479 532 476 418 464 486 508 490 484 467 501 450 482 475 489 561 478 564 538 451 470 525 475 468 481 478 476 554 444 490 513 487 460 439 452 481 494 528 461 479 476 447 486 485 526 446 452 483 496 476 478 519 489 494 475 477 471 477 506 507 494 468 469 445 510 481 483 498 471 458 478 501 482 491 479 579 475 466 522 476 484 502 485 492 470 431 474 479 483 457 508 410 505 502 484 485 466 528 464 507 490 493 487 472 470 516 475 481 485 486 502 547 499 468 469 480 583 480 494 478 446 545 531 476 480 491 514 498 497 501 502 508 474 486 476 457 454 454 480 442 476 469 473 480 537 460 467 476 485 474 459 469 473 480 478 447 447 573 463 476 463 492 492 481 515 516 547 525 507 484 469 468 489 493 577 483 532 527 502 519 473 488 479 487 478 514 484 483 489 398 457 476 525 475 469 476 488 530 511 481 476 498 484 491 497 498 452 466 541 506 456 509 486 477 475 482 501 479 474 482 508 460 466 488 485 480 525 553 490 487 505 506 494 475 477 506 523 516 475 506 481 494 510 457 501 482 472 489 491 531 477 512 451 465 486 471 480 495 555 481 459 477 475 444 481 387 478 454 484 477 489 509 468 470 477 490 506 527 497 487 443 452 483 499 490 481 504 484 478 548 451 478 471 479 480 467 464 462 512 492 475 515 463 475 504 584 470 498 473 477 499 472 443 493 496 519 463 476 475 472 519 472 456 516 503 611 460 481 551 490 520 498 477 456 501 485 482 418 508 481 515 501 511 477 491 406 555 505 529 504 479 477 481 492 506 497 486 530 519 470 478 513 486 506 455 494 482 493 502 500 468 468 519 481 510 413 477 488 479 493 475 525 480 435 507 477 476 445 475 485 476 479 432 483 466 477 503 506 516 475 466 481 471 486 558 510 476 482 473 475 478 504 490 548 476 471 490 487 440 461 452 509 460 550 508 497 530 468 399 511 508 476 486 485 421 472 495 481 488 292 476 609 469 461 486 510 489 475 458 453 474 490 492 528 468 505 521 478 444 476 481 560 485 511 451 485 495 489 460 519 522 491 485 463 495 475 477 474 499 300 485 513 484 475 492 506
1 479 438 533 490 485 479 493 479 504 483 485 518 485 474 499 496 456 494 499 479 462 518 489 468 493 486 491 464 472 532 495 468 496 535 484 549 466 491 479 480 480 513 526 476 479 520 436 442 443 488 503 489 490 479 515 489 435 515 465 494 491 483 518 478 441 492 523 522 483 479 550 509 495 505 479 502 469 480 530 487 505 587 480 495 478 489 475 492 480 535 476 496 485 490 488 495 483 487 490 535 482 493 484 491 457 485 467 493 515 470 430 479 471 489 394 487 459 474 547 509 477 481 470 425 467 471 481 511 478 508 503 500 483 481 491 418 449 513 489 484 521 543 488 468 482 491 482 470 485 455 466 488 472 574 475 469 476 487 481 469 483 461 508 488 543 515 476 476 477 510 456 410 564 476 473 524 477 477 490 465 502 542 489 460 482 480 432 481 551 479 472 425 493 537 498 484 480 485 476 434 502 531 496 487 535 474 498 476 442 535 492 507 476 441 495 484 491 466 465 493 551 494 439 408 466 471 530 481 475 480 484 477 467 489 501 522 504 479 463 475 547 519 524 473 502 475 470 478 484 501 501 484 472 495 482 545 553 514 484 492 487 471 501 512 490 493 474 485 439 551 467 447 460 470 474 467 476 548 489 494 475 523 465 476 502 479 445 417 475 491 419 438 484 467 438 498 481 518 457 481 485 481 475 539 489 445 484 485 556 495 491 492 534 494 504 460 477 480 462 523 468 448 489 499 452 485 493 489 482 488 482 472 477 484 506 471 425 519 433 485 540 514 451 517 553 478 482 439 467 505 488 414 479 466 523 475 515 478 502 490 481 486 475 442 472 596 518 479 486 479 508 477 509 504 579 487 490 464 434 442 478 463 477 480 513 476 470 477 536 483 478 523 477 470 475 466 471 514 569 491 479 518 476 473 477 509 536 477 532 483 493 485 476 476 500 506 461 528 579 449 467 457 485 476 492 476 494 504 451 472 484 532 508 553 470 455 482 475 510 495 467 479 513 530 492 479 479 488 489 467 490 472 480 525 482 465 467 462 515 476 518 505 429 469 467 483 476 496 501 510 506 470 487 476 484 527 475 487 484 460 461 482 495 506 520 493 479 486 476 476 477 472 495 564 474 516 482 469 574 482
1 472 436 556 483 522 471 491 479 482 477 492 477 487 553 503 504 493 450 467 470 489 477 475 479 549 439 489 477 501 481 469 568 457 483 414 483 473 486 486 477 478 501 460 475 522 433 492 487 531 473 515 509 512 490 465 409 558 463 531 501 492 488 522 476 514 445 464 512 482 482 475 500 516 462 474 485 466 467 553 465 458 584 512 469 453 473 466 467 480 532 476 598 469 512 475 494 481 502 493 478 475 482 483 503 443 548 473 485 569 475 455 474 476 471 488 494 457 500 493 490 475 490 503 476 513 512 490 498 483 528 536 483 461 463 521 414 537 515 477 466 496 508 501 485 488 459 485 465 478 542 504 469 483 395 479 436 480 466 499 479 469 473 465 479 507 442 475 474 476 543 561 436 481 478 501 550 477 484 490 533 514 550 535 457 481 479 391 538 554 476 521 509 487 478 489 483 473 485 477 489 498 489 501 451 500 476 499 479 484 495 473 437 527 547 477 495 509 480 499 465 459 463 518 463 483 486 482 478 476 431 461 520 488 526 469 496 465 480 504 477 492 534 471 463 466 473 431 484 483 464 474 536 479 506 470 511 415 557 483 484 482 477 518 476 477 484 556 510 530 522 496 523 556 518 490 493 477 467 460 536 478 438 465 476 576 495 511 437 478 500 495 501 496 478 477 557 466 488 512 518 436 505 482 479 522 472 491 471 496 466 503 471 553 515 493 501 467 477 557 458 486 477 492 484 489 480 528 488 476 569 458 458 477 522 517 501 506 541 504 531 481 466 516 452 476 485 490 492 432 467 491 474 448 473 487 492 546 478 423 545 484 493 508 511 487 524 475 497 479 499 506 516 540 529 469 513 475 485 557 427 474 493 543 495 505 492 550 481 497 461 490 521 480 489 476 480 487 484 524 479 476 448 475 502 476 458 534 478 443 483 469 546 503 483 439 411 495 489 511 503 473 482 460 475 488 516 502 461 554 477 453 526 508 424 530 503 473 564 504 492 447 497 357 499 524 475 480 471 495 480 472 492 531 292 484 576 492 507 521 530 501 477 484 450 507 488 486 494 493 513 570 474 417 478 482 526 496 505 459 489 486 536 468 520 514 504 485 476 516 460 476 488 516 253 413 502 476 476 511 534
-1 479 472 511 489 498 472 463 477 490 473 501 488 513 405 488 467 479 492 465 484 504 498 465 474 530 530 494 494 494 464 486 498 520 449 464 458 483 448 481 474 476 414 462 472 504 497 520 373 505 485 467 512 510 482 493 475 551 438 567 452 457 482 516 487 519 481 543 503 484 485 516 485 476 519 482 529 491 445 552 484 466 476 492 492 466 476 478 457 479 532 475 506 453 504 479 501 478 442 465 486 486 489 476 473 466 643 521 458 531 478 481 399 470 495 480 499 537 485 506 524 478 469 468 438 505 509 499 532 489 468 518 466 481 475 512 427 514 509 490 482 512 499 463 486 488 496 479 534 484 500 480 489 483 541 478 474 460 541 527 559 494 471 500 488 541 491 474 483 477 520 457 485 498 477 487 483 487 487 535 483 466 496 492 479 494 520 486 533 500 478 453 496 512 494 482 491 486 486 477 501 479 501 526 484 461 475 517 477 509 477 493 542 452 500 485 518 518 502 422 464 455 463 483 521 485 525 469 478 476 508 498 483 481 482 488 558 456 482 507 479 497 458 466 492 476 485 459 480 486 502 505 474 472 510 483 466 559 440 489 493 502 477 477 551 481 473 472 499 452 494 511 416 483 423 465 479 477 519 488 453 477 499 464 477 550 528 457 511 484 440 466 517 475 478 509 494 488 568 530 502 520 488 478 475 534 481 467 488 493 445 500 487 553 473 482 497 479 479 531 574 482 466 499 469 485 484 476 500 495 527 513 494 476 481 461 495 501 448 462 532 479 446 449 497 438 474 486 490 465 475 477 503 438 489 506 496 565 477 506 529 517 479 431 451 483 457 491 477 486 500 485 513 465 508 499 481 484 487 532 539 485 506 485 486 475 490 531 476 468 424 483 496 477 444 483 494 478 461 562 481 473 489 477 460 477 439 510 478 496 480 490 493 479 457 486 503 477 524 474 456 481 474 470 475 478 509 489 480 458 473 523 535 488 525 484 426 486 518 493 512 429 477 489 536 495 479 452 493 449 483 506 486 448 594 478 442 477 487 481 457 540 456 570 444 516 475 477 546 468 510 483 479 478 480 479 437 497 477 510 468 465 442 482 503 569 490 478 455 518 491 475 472 521 630 458 507 475 460 545 459
-1 484 508 459 501 471 476 474 475 487 476 497 467 490 479 462 489 488 501 490 482 487 496 480 493 523 543 464 499 501 500 483 481 519 470 506 496 476 550 478 475 481 486 453 489 543 475 518 560 453 467 524 513 469 480 511 489 478 430 425 490 494 485 529 472 657 431 498 469 485 475 476 464 492 476 477 556 471 473 477 486 492 559 532 485 489 461 478 507 480 500 477 563 468 475 482 487 481 493 458 503 495 483 492 486 501 359 510 493 526 477 466 551 480 524 559 473 500 459 476 536 470 494 467 488 502 572 494 518 466 497 454 490 486 481 480 503 480 475 480 491 497 481 483 479 479 475 481 492 474 481 537 490 473 594 478 467 473 475 484 520 439 483 487 478 462 484 475 477 477 521 522 536 505 478 471 471 486 491 410 590 501 517 511 487 498 486 504 486 521 479 472 488 486 504 474 484 478 471 476 546 518 475 516 538 539 475 608 479 442 538 473 454 424 475 477 550 605 469 456 494 440 539 506 472 512 528 517 481 476 475 483 461 473 497 444 510 487 477 443 472 545 430 486 493 515 517 487 483 488 490 487 491 474 505 468 504 528 464 481 481 496 484 489 419 467 496 418 479 513 491 465 467 542 450 488 474 476 461 479 445 476 532 463 474 534 502 456 485 470 521 520 466 542 481 491 496 513 472 508 508 483 487 476 491 460 485 481 475 521 460 511 487 473 479 490 463 495 490 558 455 468 509 525 485 461 482 511 471 482 484 444 483 477 508 495 503 686 465 516 378 530 489 494 497 546 484 485 428 486 497 476 533 446 490 498 453 477 477 524 493 490 500 455 494 479 513 547 470 498 492 473 566 498 479 498 447 468 496 451 498 472 505 475 467 472 486 477 478 478 451 471 511 480 511 470 527 494 479 505 479 481 518 476 488 477 456 470 478 493 472 549 495 456 505 503 435 476 525 527 444 481 462 471 476 484 500 508 522 460 476 523 551 471 580 499 487 464 554 462 487 443 483 382 487 508 476 460 482 445 470 491 492 504 456 487 611 482 466 514 446 521 495 508 472 471 498 477 516 442 510 492 481 425 475 491 392 454 506 451 496 492 467 481 529 541 493 479 487 501 479 491 469 504 462 499 528 485 493 433 474
-1 487 513 494 474 433 482 495 481 485 485 524 585 484 419 471 473 475 514 480 488 491 521 474 488 489 540 491 477 471 511 486 477 552 520 454 563 478 479 481 476 474 487 506 535 505 496 525 503 515 417 532 509 464 478 531 509 506 515 559 468 483 498 498 490 422 538 469 459 491 460 571 486 476 539 479 520 476 464 546 485 517 550 478 482 527 434 471 503 474 571 476 481 476 512 491 452 479 486 463 445 478 485 486 521 443 598 453 538 541 479 462 508 483 498 475 499 494 477 482 471 473 499 487 464 490 509 490 453 488 475 521 501 469 470 478 398 517 518 474 487 515 517 496 475 485 492 481 556 479 494 539 470 477 386 475 538 445 487 499 458 467 490 500 481 419 476 475 479 476 533 500 460 536 477 476 543 493 475 485 539 522 487 513 480 499 463 443 474 602 479 445 489 507 517 507 488 487 479 476 519 475 485 487 463 450 478 488 482 502 479 469 502 468 472 472 459 521 498 491 459 543 522 461 483 473 458 473 475 476 498 492 469 492 484 463 535 477 473 519 484 542 507 474 494 537 549 518 482 478 502 492 505 472 558 483 511 500 518 480 483 496 475 479 505 487 500 421 486 485 491 482 564 510 568 486 475 477 581 504 518 476 431 458 476 472 479 495 480 476 444 505 556 493 471 519 495 417 509 488 483 508 475 478 551 465 539 484 471 502 453 479 479 483 508 480 462 474 500 452 510 484 474 473 494 472 477 489 537 504 576 519 506 476 474 613 475 410 504 563 512 515 506 457 488 467 487 479 501 509 470 485 377 453 477 502 459 461 479 564 444 470 514 498 501 477 499 471 479 498 451 476 574 509 479 552 517 483 489 553 462 481 502 473 495 468 467 517 479 462 466 477 487 477 441 481 492 492 548 494 488 464 563 478 482 477 441 536 476 496 475 515 571 488 478 468 476 483 494 553 520 494 483 470 475 508 494 535 423 434 476 510 458 466 422 466 480 488 552 421 498 421 452 591 454 476 478 487 486 441 479 498 471 485 509 476 425 484 551 407 473 505 449 584 530 476 508 474 471 473 502 492 477 531 477 468 494 478 490 445 478 467 430 490 525 484 485 476 514 518 470 441 474 463 517 497 552 474 451 456 484
1 480 451 607 479 418 485 568 476 502 485 516 498 449 490 491 486 470 489 497 471 475 467 481 501 535 473 455 460 489 491 474 477 493 446 453 486 471 477 485 477 477 523 467 494 543 484 547 508 497 471 458 501 515 477 490 422 453 548 513 457 466 494 492 486 429 463 479 495 488 474 514 477 496 481 493 498 480 449 476 467 508 553 500 492 541 492 481 466 482 513 476 532 512 493 467 529 482 478 519 436 475 484 490 482 511 650 494 439 447 489 446 458 476 514 444 476 458 494 469 483 477 519 479 494 520 553 505 458 494 499 494 461 496 477 485 547 445 502 488 480 510 455 486 488 484 452 477 522 478 424 447 465 475 564 475 498 439 467 520 502 472 467 485 474 456 485 475 481 476 465 546 514 492 478 489 455 484 475 496 543 486 549 472 481 472 448 541 520 525 476 500 490 507 456 508 485 475 480 476 470 446 487 472 541 505 475 496 469 497 534 487 454 500 422 471 475 511 481 503 472 498 477 492 512 523 431 487 475 475 496 484 479 478 487 521 482 508 483 498 475 508 542 530 494 488 571 476 481 486 488 513 522 480 537 480 495 558 467 499 476 484 476 502 466 483 484 496 492 499 495 478 433 525 484 455 482 475 549 474 519 479 518 500 477 501 455 496 494 482 484 492 499 505 465 505 517 474 546 487 520 486 489 476 491 541 473 469 480 505 459 460 492 523 543 477 493 472 470 512 531 466 488 474 498 466 476 463 458 501 502 489 483 476 477 541 510 403 522 372 489 550 498 464 470 471 487 481 503 480 483 468 488 483 496 525 495 562 476 491 572 496 494 503 467 484 502 487 473 468 494 445 457 470 486 496 506 480 431 518 502 473 459 488 483 476 494 504 473 487 431 481 510 473 477 479 521 470 511 523 480 481 519 475 474 477 484 467 476 478 480 487 529 493 473 529 583 493 541 468 421 482 476 472 476 479 475 496 529 469 481 508 533 539 556 494 496 484 496 460 497 527 512 413 441 462 481 489 485 387 486 459 484 496 523 492 454 481 450 551 469 504 483 515 488 504 505 489 556 497 461 556 473 445 477 476 529 473 480 439 484 506 519 472 477 400 503 473 516 480 456 492 479 473 554 471 495 477 451 525 482
-1 481 512 555 477 550 485 475 478 485 482 390 523 445 510 477 464 492 528 448 471 482 474 474 470 458 477 499 493 488 494 489 577 472 526 495 427 490 454 474 476 486 543 490 480 454 492 509 550 431 508 509 533 513 476 527 505 486 467 502 515 499 487 512 486 539 451 418 496 475 477 529 461 471 563 477 538 471 458 483 448 506 509 440 478 506 529 474 502 478 541 476 418 471 486 481 494 479 472 470 494 479 481 484 485 513 468 461 454 490 493 480 471 482 472 486 505 478 477 474 495 476 444 478 505 447 538 482 509 476 526 504 504 479 476 493 502 535 496 487 470 498 524 480 490 458 510 478 563 479 445 440 471 487 574 481 484 482 452 487 495 500 494 472 486 465 477 477 480 478 501 489 476 496 479 472 503 474 489 439 457 537 484 473 474 480 479 403 530 483 482 483 525 457 545 570 483 481 479 476 470 502 462 498 474 499 478 489 475 453 515 478 475 491 495 487 547 476 479 447 487 511 510 490 528 442 528 474 477 475 479 507 504 475 450 486 512 499 481 448 470 478 436 515 472 510 553 446 484 474 501 460 497 477 483 490 487 415 499 470 484 466 488 521 472 482 490 554 468 474 513 492 494 563 476 465 481 477 543 523 517 479 521 490 477 497 488 441 552 481 489 491 524 504 478 448 509 494 536 493 516 467 488 476 468 534 510 476 482 521 456 484 508 477 528 473 479 464 483 517 493 481 447 481 499 535 468 526 528 494 518 475 491 476 526 561 488 549 515 485 569 566 525 525 526 504 477 492 450 479 497 487 490 522 497 526 454 526 475 436 538 513 503 497 480 482 475 510 490 482 463 446 509 535 472 498 500 480 491 424 460 478 484 504 500 502 487 454 478 510 494 481 480 478 449 481 458 471 529 540 485 471 487 476 515 477 441 503 478 483 477 485 447 463 494 477 531 483 506 538 484 487 465 489 476 482 483 492 518 481 477 514 512 461 565 491 500 488 543 500 484 515 495 506 618 500 477 517 454 435 480 468 484 523 589 477 473 485 467 465 491 485 450 509 602 451 505 488 485 495 436 531 484 484 477 472 400 487 496 515 492 440 518 479 444 483 490 494 403 474 484 482 485 505 602 537 493 480 519 497 488
-1 478 492 497 482 383 482 555 477 507 479 518 543 498 540 477 474 495 489 451 478 480 488 492 469 479 535 495 461 511 524 492 470 521 497 495 488 497 509 483 476 470 545 475 490 436 478 517 506 508 488 537 532 449 480 449 508 464 462 501 461 514 480 538 481 308 524 456 460 477 473 494 484 476 458 473 451 484 501 521 480 513 515 514 473 498 489 473 494 489 517 476 552 451 486 482 448 477 542 457 519 481 485 485 469 467 896 551 462 495 498 490 498 479 484 492 467 485 490 496 514 480 497 469 458 470 455 470 485 510 464 488 497 483 480 462 461 489 503 475 470 531 459 469 474 477 508 482 434 474 501 488 459 482 486 475 472 485 473 506 490 470 469 468 481 496 471 475 474 477 422 499 576 466 476 496 480 508 481 454 465 516 528 526 477 484 479 507 489 495 479 460 488 475 481 469 497 472 488 475 510 510 504 520 524 449 475 514 479 483 480 511 500 443 472 478 563 434 489 478 483 449 513 515 469 505 544 487 480 477 486 463 445 458 449 494 465 476 477 498 481 465 514 484 475 502 559 452 480 485 459 520 507 479 490 491 459 481 538 491 458 484 478 489 421 481 474 492 472 471 493 501 598 529 492 490 474 476 530 493 473 475 471 461 475 582 482 453 473 474 498 507 558 502 475 467 457 511 458 526 485 437 523 481 475 503 537 494 474 462 500 499 450 484 489 479 453 469 483 594 474 481 453 472 494 503 483 525 445 482 599 475 479 477 471 424 480 274 468 347 492 551 464 477 497 533 481 485 450 480 537 477 521 466 473 467 487 423 477 480 450 466 483 524 461 485 541 500 477 498 432 556 433 502 472 457 491 483 487 519 453 480 473 495 470 453 475 522 478 503 455 476 511 479 514 484 518 494 512 488 475 478 541 476 499 476 492 534 484 511 486 505 507 521 487 527 559 478 562 479 476 482 484 476 476 462 473 464 402 484 483 510 495 494 487 500 549 465 506 488 475 517 480 476 478 494 478 479 477 469 471 477 496 493 638 473 265 470 429 509 528 528 485 540 443 480 482 479 527 473 418 573 485 472 481 478 499 496 494 498 486 487 510 479 452 541 476 472 473 476 481 496 482 474 693 534 516 466 487 589 494
1 474 498 544 476 512 475 456 476 474 473 462 451 475 534 485 492 460 515 473 482 479 491 488 494 503 472 495 493 520 486 485 480 484 526 479 512 482 469 476 475 478 448 457 466 524 475 467 519 588 517 491 528 480 479 494 487 503 504 529 494 503 478 514 477 411 511 501 492 487 469 506 481 469 441 477 479 492 532 534 469 481 559 448 461 442 478 474 498 490 498 477 549 443 482 473 518 478 473 452 424 479 470 475 481 492 999 468 523 455 481 500 530 487 491 530 462 477 489 491 466 475 500 476 497 470 502 496 560 515 464 432 479 477 484 478 526 490 547 475 481 495 495 468 478 510 477 489 472 481 468 459 463 480 561 480 482 476 517 484 452 441 473 497 477 450 510 477 478 476 484 452 434 567 478 457 567 476 497 453 509 469 454 439 449 490 492 526 535 570 476 493 482 471 489 466 483 482 486 475 473 502 493 491 497 464 477 505 478 493 464 510 519 458 462 484 523 466 476 490 465 438 504 462 489 526 478 507 477 476 506 473 487 475 493 472 476 471 481 470 488 520 570 482 477 570 553 459 481 482 527 505 458 474 527 487 478 514 568 484 482 528 488 502 449 474 494 493 483 467 516 481 563 472 445 466 488 477 486 478 467 478 509 484 478 510 493 491 465 483 497 455 492 503 474 534 486 469 513 504 461 462 498 480 520 456 476 494 476 497 515 490 452 487 477 469 507 485 492 598 456 466 426 487 511 488 488 490 490 483 520 501 467 477 522 477 490 367 478 289 554 555 524 469 496 420 484 474 513 506 517 474 447 494 488 505 481 482 481 514 506 487 468 505 476 485 518 530 469 486 548 499 448 478 445 466 477 474 488 651 451 487 441 507 462 461 485 476 478 466 519 476 553 478 429 480 474 492 463 473 487 478 468 477 495 477 510 512 484 509 473 522 496 503 444 454 533 496 478 503 595 486 478 493 476 500 482 505 538 472 473 503 520 486 556 462 408 477 591 498 479 418 468 268 495 472 479 494 494 487 471 467 505 447 509 488 426 479 483 499 556 520 486 434 509 499 508 481 464 497 478 540 474 347 477 479 570 475 475 458 506 524 487 465 508 511 482 469 422 475 484 466 483 477 521 421 502 490 460 463 532
-1 481 455 497 468 474 473 410 477 474 480 494 490 368 434 464 448 478 472 475 477 489 473 482 474 508 499 521 468 467 505 480 502 522 475 497 446 469 500 485 478 472 502 487 500 531 493 464 506 523 474 552 517 503 486 545 499 391 489 502 476 475 470 488 483 495 513 490 505 480 476 496 478 490 441 485 458 478 455 534 506 476 455 495 434 517 496 480 484 476 547 476 532 475 469 479 467 482 497 467 456 480 495 484 467 491 462 458 513 562 471 474 430 480 507 468 514 474 493 459 463 471 478 485 528 471 462 493 476 476 482 496 486 503 474 477 522 503 498 479 487 555 540 492 479 520 472 477 523 478 517 448 479 493 446 476 463 453 468 491 468 459 497 472 486 442 489 477 477 476 619 529 582 499 480 498 533 490 477 506 489 583 508 467 456 489 487 465 502 514 474 509 486 506 472 501 474 483 481 475 488 484 500 491 519 524 475 493 475 480 490 483 509 435 483 483 531 528 464 486 492 445 450 503 520 465 524 492 478 475 489 491 493 464 499 558 512 485 475 461 473 446 537 478 490 559 500 515 478 481 487 458 493 475 523 489 504 541 478 479 468 495 475 490 494 474 525 440 495 470 492 483 466 474 464 479 484 476 475 513 458 477 448 486 476 506 501 488 498 484 482 489 484 476 471 489 492 480 503 508 492 486 508 481 483 546 518 470 481 551 491 508 463 471 509 472 518 477 472 440 548 486 474 484 488 475 481 510 545 502 467 547 493 477 458 458 495 476 453 539 474 489 462 518 546 517 472 472 557 445 539 488 533 449 489 541 489 500 478 560 484 436 491 477 466 484 550 466 477 471 525 505 506 565 502 521 519 479 457 553 491 482 452 514 472 511 465 498 477 501 536 479 483 479 478 478 482 477 436 515 468 479 436 476 462 476 533 448 476 443 476 500 498 504 474 503 508 491 532 504 483 487 493 475 476 490 484 494 470 486 480 506 539 428 459 523 464 478 540 529 494 367 475 502 443 490 478 481 496 496 472 482 469 515 400 495 549 477 496 478 478 487 468 503 440 467 474 478 468 481 469 507 477 483 478 470 538 477 500 480 479 440 472 475 511 459 502 487 541 486 483 472 479 501 395 493 476 482 489 523 487
-1 480 522 543 498 471 481 452 476 503 478 485 516 553 501 514 466 493 463 483 466 474 509 462 479 461 475 501 484 462 474 484 573 507 544 483 559 480 492 475 479 478 497 454 481 517 506 545 500 485 483 472 494 487 475 435 471 372 504 518 478 491 491 467 473 537 503 484 457 478 478 518 457 484 482 480 502 486 487 526 506 492 520 428 490 529 553 466 496 481 563 476 497 514 490 484 538 480 492 498 435 482 479 488 509 442 425 499 486 489 460 460 509 467 471 443 461 514 465 493 525 472 496 475 459 484 540 498 487 473 437 503 445 464 478 484 514 540 474 477 474 504 480 488 474 475 486 479 506 477 507 491 477 479 757 476 491 484 478 502 498 533 494 478 485 509 458 477 481 476 539 539 530 504 479 482 499 467 487 447 470 441 506 500 481 474 461 518 479 537 479 468 508 496 501 402 488 478 477 475 515 504 495 481 419 458 476 464 482 481 522 489 428 456 517 468 502 471 474 484 479 462 545 529 453 513 496 486 478 476 493 455 499 486 505 476 511 486 479 471 482 521 550 533 469 536 524 426 480 485 496 487 536 480 514 478 484 547 458 501 484 500 476 495 482 475 479 507 506 483 522 484 545 508 493 478 467 476 513 468 485 478 584 494 477 502 516 475 417 478 524 514 481 492 469 544 508 407 514 505 492 537 492 478 488 484 463 494 495 508 486 485 494 509 512 479 495 466 479 431 494 474 499 492 492 487 480 442 463 483 430 473 498 475 465 467 513 530 472 390 472 529 501 510 534 469 482 479 536 526 570 479 490 429 484 543 517 533 476 518 476 460 517 443 495 474 519 486 502 495 520 474 525 520 494 518 508 476 481 500 453 478 502 505 482 510 463 538 475 469 452 478 477 476 448 474 499 487 496 542 483 478 468 476 518 477 452 499 473 482 486 458 493 491 524 489 498 471 500 516 410 481 482 478 476 481 492 460 460 461 484 503 538 499 633 482 552 486 449 506 483 496 490 410 549 485 474 461 465 491 487 486 465 499 512 481 597 480 476 524 458 581 510 460 485 492 486 493 551 472 417 490 480 437 476 481 555 472 492 498 494 472 472 488 506 448 487 474 533 504 464 481 478 474 529 539 548 473 479 515 465
-1 476 436 580 486 489 469 467 476 442 478 484 520 462 511 487 488 487 467 451 479 490 486 471 479 553 489 498 483 504 463 486 492 545 517 471 469 491 487 477 477 473 504 477 496 502 422 509 502 547 462 528 511 484 474 488 504 450 477 541 477 484 483 469 475 557 502 485 482 485 485 444 493 508 496 476 522 483 448 521 481 470 434 525 488 497 469 478 494 475 501 476 476 467 489 466 469 482 462 483 477 481 481 490 477 463 686 487 494 496 477 454 433 478 475 451 483 490 482 529 492 474 475 487 498 452 499 498 538 499 486 468 510 493 474 530 484 552 506 476 469 474 573 481 482 480 466 481 466 476 552 473 479 499 587 477 503 458 480 533 496 498 467 489 474 431 491 477 474 475 556 487 443 481 475 494 430 482 480 448 614 543 504 454 464 467 439 538 519 467 478 464 438 503 551 540 469 475 466 476 523 493 502 467 520 492 477 547 474 487 497 478 488 489 445 482 521 460 476 527 509 453 430 510 551 524 572 498 478 476 475 489 496 469 499 494 479 472 477 457 485 511 428 433 486 574 546 504 483 479 507 503 536 480 483 481 496 525 460 471 482 506 478 538 479 494 505 500 490 509 470 501 452 523 515 471 442 477 451 479 491 475 528 434 478 507 457 503 510 486 449 478 489 504 489 454 541 504 526 446 536 418 500 479 476 495 479 464 486 483 482 479 488 483 501 469 567 490 473 545 457 485 488 514 467 475 485 466 510 525 493 473 489 476 493 472 489 539 502 443 570 500 498 482 537 499 486 486 486 449 436 482 512 473 486 465 465 517 476 435 462 520 480 525 510 481 464 488 483 475 478 515 474 483 486 480 487 488 464 585 513 479 466 502 476 470 482 453 477 508 426 475 484 473 480 478 488 480 566 499 481 476 496 479 408 477 502 477 481 534 476 506 477 507 501 484 497 481 456 546 493 487 485 480 476 488 500 459 499 437 475 501 507 433 544 519 493 479 486 512 505 495 481 468 516 452 478 481 484 490 464 491 491 484 678 467 422 479 483 488 483 502 423 515 558 494 478 479 559 529 456 454 477 468 477 486 394 466 503 492 477 496 444 472 420 512 473 481 512 453 468 499 476 463 705 530 473 479 494 470 453
-1 479 524 500 473 480 480 505 477 472 471 461 472 418 513 490 505 474 584 453 482 478 530 470 498 537 486 501 505 494 472 473 441 506 498 486 525 477 484 482 476 479 458 488 495 536 459 523 537 453 467 516 468 493 476 531 492 452 482 547 463 452 481 507 486 530 518 504 447 477 481 449 503 493 509 466 490 469 494 559 489 462 546 481 468 421 483 482 491 482 469 476 542 501 490 484 468 474 486 500 536 463 464 480 489 435 566 499 501 508 451 511 443 474 541 419 445 516 499 524 466 475 523 477 460 460 529 482 516 485 501 482 517 436 478 474 533 524 515 485 480 504 555 494 489 460 489 480 548 480 445 457 506 475 604 476 455 449 500 516 491 454 464 488 475 516 522 473 476 478 544 508 455 507 477 459 538 489 481 550 490 458 540 407 522 502 447 491 519 537 474 468 470 462 494 530 490 479 485 478 499 519 458 513 540 518 476 508 477 452 505 486 458 489 400 473 535 489 481 476 485 559 514 517 606 476 468 506 478 477 484 486 470 486 476 472 473 487 481 480 479 464 425 457 488 544 517 460 475 484 470 487 438 475 528 479 466 570 451 483 479 487 502 489 465 473 462 479 506 468 497 485 512 516 462 485 473 477 540 548 467 475 537 475 476 465 498 475 517 479 492 411 511 478 469 485 500 524 484 528 450 435 473 485 482 438 522 505 496 543 471 513 486 515 510 467 496 465 489 528 507 504 459 467 492 489 479 483 523 491 530 471 490 476 462 458 493 513 422 457 461 502 525 501 489 575 469 483 527 457 544 484 402 508 499 512 499 477 478 536 459 473 478 465 465 480 520 515 473 490 490 481 489 489 489 494 540 480 460 449 520 474 462 499 499 448 470 521 476 476 479 482 428 476 493 478 509 486 535 562 479 472 537 475 525 476 531 484 477 523 482 494 461 527 498 540 523 487 462 508 466 477 474 476 476 485 501 480 476 468 470 523 517 483 571 510 468 485 512 531 481 462 452 517 520 482 475 485 500 467 486 473 486 478 709 485 420 479 490 533 419 453 501 519 438 477 506 494 526 486 495 485 473 491 476 489 381 461 486 468 489 477 473 501 498 464 479 474 501 502 462 462 478 484 696 476 481 476 492 472 513
-1 481 475 463 499 547 468 509 476 494 475 471 464 491 479 482 477 475 521 467 477 476 496 479 484 543 537 502 487 468 524 496 439 527 505 476 502 476 446 477 476 477 444 508 480 486 490 466 513 449 475 515 484 457 477 476 465 471 528 537 499 488 479 509 485 535 502 523 476 474 466 550 508 489 477 465 505 477 503 480 504 520 465 476 485 545 512 478 493 481 521 476 529 471 485 465 534 474 483 468 456 494 496 483 466 459 378 500 479 473 489 472 490 477 504 410 480 492 466 536 502 476 440 483 501 486 546 488 494 470 494 472 492 523 479 532 490 556 498 477 483 487 518 505 480 506 461 475 431 478 539 460 483 497 636 475 519 498 488 534 470 469 483 494 482 463 462 475 486 476 533 479 474 570 478 464 453 486 484 482 508 524 458 486 472 473 508 464 537 520 477 491 480 545 556 483 496 484 487 477 525 499 520 506 481 469 476 456 475 511 514 466 457 482 453 505 483 531 463 489 494 417 504 437 468 556 500 518 478 478 455 475 493 466 482 490 501 481 481 453 478 503 496 468 464 533 458 469 475 481 500 436 475 480 514 472 503 466 441 480 496 510 476 486 480 473 516 471 466 475 466 486 542 463 575 468 489 476 479 492 500 477 543 465 476 468 516 458 549 479 477 458 495 487 481 519 476 496 452 492 460 472 495 482 455 533 520 483 487 546 500 566 469 484 500 470 493 475 477 441 470 494 520 482 497 507 470 502 492 480 495 471 491 476 498 467 489 524 459 466 477 517 511 519 441 643 481 478 504 501 573 491 488 468 491 494 462 496 473 518 517 494 475 481 469 481 447 494 475 477 464 519 489 488 506 506 495 489 475 448 500 469 487 453 516 492 474 500 476 494 433 470 447 477 570 481 495 476 444 522 485 473 460 478 493 477 464 473 488 501 489 479 502 505 489 531 486 487 527 555 489 477 461 459 476 474 478 483 478 522 480 527 468 418 582 469 447 488 487 538 488 569 485 504 526 479 477 484 513 571 468 495 469 474 543 485 528 480 472 462 506 504 493 492 545 489 505 477 575 483 504 561 478 487 475 486 481 446 475 480 466 471 474 481 429 531 493 466 491 439 478 479 472 492 566 473 562 480 498 540 476
-1 481 471 492 480 576 499 416 478 480 486 478 543 464 446 491 471 463 526 500 478 469 475 481 466 500 463 477 475 485 507 482 485 515 572 549 494 500 457 473 476 469 499 461 465 442 486 548 485 446 432 494 547 544 484 497 487 435 416 568 476 485 488 504 482 525 601 492 498 480 460 484 486 426 459 479 553 478 514 487 470 497 488 513 472 477 500 474 457 475 485 476 492 494 533 482 519 477 454 470 432 471 471 478 458 506 556 537 472 486 477 501 557 483 512 509 478 492 481 517 489 475 497 478 475 503 489 480 526 482 393 551 502 497 482 489 500 533 483 488 496 505 472 464 476 503 485 478 484 477 447 479 478 478 683 477 493 493 477 483 495 494 473 474 475 494 469 475 477 478 460 460 548 467 477 469 556 490 488 481 537 512 549 477 490 484 494 522 479 512 479 435 502 525 517 400 481 476 476 477 484 499 493 490 555 510 475 545 474 477 490 490 495 462 511 492 585 516 496 421 500 489 420 468 444 531 526 458 478 477 507 501 500 490 500 508 497 478 483 494 472 505 447 468 485 593 493 463 487 474 462 458 464 478 531 483 479 480 522 476 488 516 485 494 484 490 483 504 476 523 496 488 505 483 439 483 482 476 544 467 520 475 567 492 475 505 494 418 446 479 503 457 481 490 482 439 478 462 498 479 508 499 468 478 469 456 473 493 474 536 454 489 453 537 500 480 441 473 479 499 507 469 463 514 495 454 480 513 432 496 537 508 476 476 551 498 494 517 492 412 554 485 504 493 566 433 486 477 404 443 474 490 452 502 502 486 523 536 477 554 549 467 467 495 470 474 539 491 479 476 489 400 503 496 492 525 505 475 489 438 509 484 490 447 486 472 481 445 478 494 421 472 491 480 492 481 482 478 460 452 477 485 443 476 517 477 477 530 473 495 464 457 468 523 483 431 539 493 480 474 441 474 477 473 477 466 494 479 492 479 482 467 527 483 622 504 487 474 469 470 480 519 460 513 486 466 477 488 479 600 481 486 481 482 673 481 415 473 487 497 448 541 468 556 491 497 484 497 573 484 557 540 482 488 477 487 422 477 489 471 482 471 469 497 461 544 498 479 464 606 473 486 476 482 765 523 545 477 488 480 461
-1 482 451 559 490 442 473 438 479 484 478 515 497 488 491 480 485 488 465 486 477 481 512 478 472 469 523 485 460 465 497 482 504 497 516 499 446 477 515 481 475 470 458 461 486 500 412 477 526 436 509 495 560 473 485 452 516 372 502 499 471 489 478 510 483 622 555 504 503 481 490 529 483 449 502 479 484 483 513 494 500 505 517 470 470 452 523 486 481 470 539 475 530 461 507 484 474 475 470 507 484 486 487 485 452 449 292 476 452 461 474 486 579 476 517 472 511 524 478 487 472 476 435 490 437 459 513 489 520 460 442 481 480 490 480 476 479 533 488 490 478 514 477 491 506 496 450 480 500 486 438 488 464 483 678 477 535 494 493 465 486 474 494 484 478 444 504 472 482 477 568 515 584 542 478 505 538 480 486 503 531 531 479 470 471 501 455 477 537 487 483 472 508 487 488 439 483 477 502 475 486 476 478 494 497 482 475 458 476 506 489 502 572 439 527 477 472 532 486 482 468 456 436 482 464 506 460 474 476 476 497 464 478 487 470 500 512 471 474 459 479 515 442 470 484 497 554 477 483 495 496 490 494 479 483 490 530 426 461 485 496 496 481 494 511 482 501 502 505 487 478 474 522 488 489 464 492 476 500 540 509 476 567 457 475 494 503 543 494 484 480 493 522 487 490 592 476 453 516 466 484 496 456 484 509 503 469 489 467 517 457 483 516 501 480 482 440 473 484 443 545 479 472 464 489 462 486 500 513 478 538 467 460 476 498 463 462 655 445 526 492 525 502 463 483 535 491 481 504 484 510 483 540 508 482 487 511 479 477 501 482 504 516 475 503 480 562 461 467 488 504 493 548 517 476 469 474 486 514 442 435 482 465 528 472 486 480 512 476 496 506 472 480 473 482 477 461 487 429 528 471 476 461 478 543 476 525 474 479 477 494 513 554 505 503 448 533 488 525 485 520 479 474 476 476 468 481 482 490 484 485 486 531 448 651 522 515 498 585 519 474 447 488 539 596 525 475 485 487 488 476 488 468 490 604 488 572 479 511 512 489 477 469 505 423 499 487 478 479 463 464 494 480 495 479 473 398 496 500 502 486 493 488 486 569 562 476 491 561 456 483 518 480 502 644 437 535 475 491 492 468
-1 472 439 511 478 446 479 531 478 496 478 490 496 482 518 493 494 508 459 521 474 493 509 477 505 474 520 483 457 501 496 495 499 522 565 486 486 505 516 475 476 480 486 472 498 483 463 443 475 467 467 486 468 489 483 494 468 487 468 543 483 488 487 528 472 479 551 512 475 475 485 517 475 481 460 480 429 476 461 549 514 485 674 496 477 443 511 480 512 488 455 476 478 490 503 488 501 473 482 489 506 484 479 492 483 487 637 471 502 536 490 407 438 478 475 414 500 497 473 441 452 482 456 478 470 505 467 506 486 492 486 532 480 492 473 502 488 560 470 473 457 489 541 471 488 491 505 484 574 477 505 520 491 476 545 478 535 451 430 478 495 468 473 483 480 519 487 478 474 475 556 529 516 538 477 490 517 483 491 424 475 477 517 430 481 491 466 545 522 454 482 444 470 496 533 507 483 466 467 474 478 520 517 477 521 475 475 511 472 495 488 498 597 484 489 472 566 514 486 524 491 451 485 493 521 439 480 502 475 477 509 513 474 469 489 486 493 498 477 473 479 456 451 501 476 482 477 477 480 494 496 556 501 483 543 475 492 511 535 476 474 485 472 470 489 480 496 455 518 468 482 485 397 494 460 507 499 476 500 514 478 476 506 498 477 450 466 506 524 477 537 504 471 497 479 435 526 499 520 501 512 509 518 477 462 481 455 475 467 476 478 447 465 523 509 510 521 486 479 527 553 489 441 495 477 469 485 485 477 491 490 450 486 478 510 515 477 461 483 437 564 477 487 471 509 493 476 476 492 456 507 487 417 501 471 467 472 490 475 487 471 498 490 489 469 480 489 512 490 472 522 529 497 520 522 524 502 495 460 474 487 480 497 480 487 485 482 494 479 533 558 479 472 478 516 471 508 501 520 437 490 481 459 476 471 477 467 469 482 465 474 528 459 475 494 444 508 479 500 490 540 492 492 500 476 483 503 492 455 466 475 531 515 432 546 448 503 474 511 511 462 549 441 512 459 475 479 482 465 413 474 500 488 461 664 478 384 467 505 540 449 467 464 494 508 482 521 480 559 480 536 499 481 484 476 496 420 453 523 453 471 519 468 477 516 561 479 477 451 519 476 472 479 496 665 543 547 475 485 472 523
1 478 484 511 476 532 477 502 476 497 471 485 493 518 538 487 512 480 569 472 473 491 488 472 498 487 483 489 499 504 510 495 489 547 534 474 553 487 488 479 475 473 498 515 488 517 466 502 528 479 423 541 482 461 476 493 485 517 498 517 499 477 484 455 483 676 499 484 515 472 478 512 471 479 513 485 518 471 501 511 492 465 497 505 478 447 457 478 462 486 473 476 488 481 500 472 520 479 497 505 505 485 461 480 497 559 393 476 370 513 488 454 535 470 511 521 473 493 473 456 438 477 516 473 444 495 478 473 493 470 471 483 461 508 474 546 458 513 473 475 479 485 540 499 487 483 464 479 512 481 402 483 458 487 510 478 487 442 466 500 513 472 481 463 467 464 523 475 482 477 522 622 453 507 477 453 515 487 478 469 496 497 589 486 473 495 480 492 454 418 473 470 492 543 484 501 494 476 486 477 496 478 516 481 482 545 477 497 476 482 508 476 524 439 507 485 483 536 481 523 479 482 524 479 452 539 489 514 478 477 470 471 517 479 470 483 500 481 480 487 469 516 429 455 460 581 524 474 474 476 480 482 520 482 572 485 581 558 563 486 467 494 479 492 503 473 520 527 484 468 482 504 459 537 535 472 495 476 511 508 521 476 483 520 477 439 481 501 451 477 500 491 474 447 477 497 474 440 561 531 491 487 493 481 498 498 480 465 498 477 454 474 474 523 498 481 517 476 479 548 516 487 491 486 466 494 483 496 482 498 572 499 479 476 482 466 502 640 460 570 474 520 502 491 512 476 480 462 465 486 519 479 489 446 485 517 509 541 476 532 522 485 524 494 485 489 528 521 488 487 539 451 408 508 478 458 517 472 471 489 459 479 487 506 484 457 488 470 479 499 476 478 512 472 515 481 498 485 518 488 471 473 445 476 454 477 449 443 481 478 470 486 391 471 528 552 504 490 551 485 486 477 478 476 476 502 506 525 445 516 469 494 489 444 500 494 451 470 482 496 498 439 488 401 503 484 477 480 473 482 468 488 492 465 415 473 612 481 441 484 493 481 494 485 511 496 476 479 489 496 555 512 472 441 479 478 386 480 496 511 481 469 463 488 501 493 462 487 451 517 483 479 479 492 415 480 503 481 491 485 533
1 476 511 556 490 480 482 464 479 497 464 436 472 511 525 487 478 472 433 493 480 466 470 465 477 533 509 514 488 472 541 481 525 434 460 464 476 475 459 479 476 474 446 459 489 520 505 537 526 540 462 509 562 446 479 499 473 432 514 488 500 486 485 509 480 381 479 466 474 478 479 560 482 494 491 479 569 489 455 530 469 474 407 509 478 565 469 479 475 469 561 476 515 452 464 500 518 480 463 466 489 479 476 482 470 511 752 501 494 482 495 533 594 482 540 474 469 511 465 487 475 474 470 473 485 486 587 485 488 506 534 463 458 457 481 463 503 486 518 482 484 504 555 485 500 492 464 480 479 475 396 519 481 494 560 478 479 512 444 485 471 484 480 467 470 452 481 476 474 478 554 562 507 506 481 471 552 493 480 539 494 538 464 480 519 470 506 516 518 513 482 470 480 493 438 561 479 480 477 478 490 504 473 430 510 470 477 541 485 471 525 466 452 492 456 472 559 493 481 505 501 448 503 467 452 508 507 493 474 477 504 496 516 476 514 486 510 479 475 498 470 511 556 432 483 503 490 466 482 476 518 500 494 477 528 466 410 530 437 486 498 491 479 526 510 478 505 449 500 493 493 494 463 441 420 466 476 476 493 511 503 476 503 485 477 525 490 437 473 483 483 505 476 497 482 492 532 497 534 493 513 491 490 478 526 513 495 475 475 473 443 473 504 483 515 485 496 477 478 462 559 493 503 483 489 472 483 517 495 497 609 508 492 475 473 457 499 329 463 368 442 467 516 489 482 556 480 483 495 455 513 495 461 560 491 498 487 512 477 490 493 506 480 462 515 479 506 495 505 496 526 475 484 511 503 496 471 491 492 571 531 481 482 468 499 478 474 529 477 522 452 478 521 478 512 479 501 478 476 475 476 477 506 475 514 477 484 523 484 503 489 521 390 529 504 477 542 485 551 453 540 474 487 483 476 483 472 506 427 533 473 494 576 481 525 524 481 479 571 495 482 569 482 511 541 461 477 487 475 549 478 498 472 500 584 485 377 479 537 487 498 505 455 475 451 485 497 484 615 494 491 540 476 489 479 467 548 462 497 442 483 490 505 481 500 517 497 481 460 522 479 509 483 479 621 545 475 473 510 482 522
-1 475 516 531 476 490 496 532 478 497 482 460 518 482 502 496 500 494 498 496 478 485 485 467 474 514 505 467 441 498 490 489 491 536 482 487 584 470 436 477 475 476 461 498 477 502 513 496 499 554 471 540 536 466 482 496 505 449 485 569 459 459 483 489 477 611 491 524 495 485 477 512 470 499 389 464 490 475 442 543 504 501 504 482 468 485 498 480 506 475 580 477 472 482 509 487 498 476 492 479 524 493 473 482 485 518 614 496 411 482 485 454 515 477 492 476 478 488 492 479 483 475 451 481 447 496 547 486 475 487 464 482 486 513 475 513 501 518 482 485 473 457 482 501 471 475 521 476 498 477 514 423 476 478 622 477 507 495 490 503 478 466 467 484 483 504 478 475 476 477 562 523 408 507 479 469 593 486 485 481 515 486 532 450 466 495 461 462 496 539 483 467 510 477 450 517 485 491 490 475 446 501 458 482 474 510 477 489 476 506 474 467 461 466 442 456 588 475 468 506 485 515 464 470 469 520 470 485 479 477 476 462 492 475 503 471 508 468 479 488 478 492 482 450 472 485 547 484 473 469 491 493 453 477 508 493 496 458 548 476 489 505 472 530 451 486 474 419 517 499 499 467 504 456 478 496 474 476 476 464 496 477 537 487 476 500 505 489 490 485 502 440 446 530 483 514 515 507 510 509 441 504 479 477 490 468 486 475 488 503 478 459 503 518 505 483 500 491 486 543 497 494 497 473 486 460 481 522 455 500 539 453 481 475 455 465 492 617 524 427 461 440 491 490 511 473 493 476 539 491 492 481 483 402 470 527 467 467 476 491 545 461 495 483 498 486 448 488 481 511 552 522 484 466 502 493 504 480 427 580 475 486 457 526 475 503 480 531 475 487 518 475 456 476 496 478 505 487 505 520 477 474 512 477 455 476 452 463 474 474 472 477 463 502 509 507 554 494 589 627 479 483 482 484 476 479 492 481 451 500 485 500 529 496 582 485 529 478 497 535 479 453 484 340 551 480 478 479 484 461 480 484 488 462 506 462 558 486 512 499 507 515 506 478 483 506 506 463 523 462 435 473 475 402 474 475 466 492 500 485 478 472 476 472 463 507 492 482 460 476 480 498 479 487 525 460 489 474 489 477 500
-1 479 486 494 471 521 487 552 478 510 483 466 563 546 516 482 459 487 468 489 492 468 478 478 462 509 505 503 473 472 504 473 436 473 495 522 545 487 499 483 473 478 539 495 505 523 480 501 516 425 484 538 512 444 477 472 485 424 461 505 473 466 490 428 471 532 497 563 490 481 477 566 483 463 516 476 464 477 468 443 501 455 565 463 468 515 538 483 456 479 534 476 469 481 473 488 498 481 481 495 525 495 488 480 481 536 378 500 429 493 489 489 467 474 450 435 496 469 487 473 495 476 473 485 501 442 510 485 468 469 453 501 490 474 482 456 489 446 500 483 456 452 471 489 482 520 527 487 554 478 415 455 499 485 493 478 494 487 497 520 457 498 500 468 479 494 485 474 474 476 508 455 524 531 478 504 449 498 480 476 494 531 475 538 493 485 484 513 508 558 474 466 461 492 475 519 477 484 463 476 470 492 502 483 496 532 476 561 484 487 483 454 492 508 465 499 531 444 470 477 488 484 414 515 478 529 516 483 482 475 513 470 504 477 485 497 534 483 477 490 475 565 438 468 501 553 533 439 480 479 504 483 487 481 516 469 525 481 538 492 502 501 474 535 484 480 495 473 513 472 492 469 494 455 491 478 476 476 516 516 477 476 475 491 476 509 506 471 404 478 485 469 467 478 472 437 454 441 495 551 508 569 467 478 530 527 496 476 476 503 451 520 459 509 510 482 480 475 481 459 488 478 454 476 482 493 479 469 460 482 527 507 497 476 483 504 512 517 509 593 484 437 505 547 470 542 493 489 444 478 513 486 519 437 499 496 499 573 477 501 413 535 474 496 459 480 537 452 510 483 536 431 482 514 479 514 490 483 523 423 484 479 533 522 492 470 475 517 474 482 509 486 472 476 486 480 480 471 472 501 478 477 507 476 498 477 504 479 486 470 478 481 512 485 493 552 551 477 523 580 503 490 480 480 476 491 514 533 549 458 481 508 495 502 492 495 539 498 464 468 491 435 483 675 549 490 477 460 490 540 486 496 472 462 563 470 462 480 487 561 532 499 485 468 347 489 499 482 500 475 494 457 481 540 477 475 394 480 476 500 472 498 454 481 515 541 480 481 485 529 496 469 480 515 582 453 464 477 490 486 507
-1 482 494 505 483 525 486 456 478 467 480 437 497 489 491 462 475 488 482 505 469 495 517 483 470 507 582 499 483 492 474 497 544 476 476 555 415 485 472 480 477 470 492 501 451 499 472 519 477 540 453 538 468 451 481 415 453 463 519 466 515 482 481 510 480 560 518 541 476 481 484 508 467 476 492 479 557 471 444 544 493 484 436 479 507 559 517 481 474 486 487 476 548 488 475 483 508 477 460 499 514 490 469 488 484 530 609 480 467 467 482 517 451 470 475 475 502 483 476 479 433 475 458 493 480 466 453 498 486 487 491 537 473 468 481 485 565 558 477 487 475 487 467 495 474 468 485 474 572 484 508 416 473 470 700 476 478 505 469 508 498 452 493 470 471 432 502 478 477 477 536 464 490 498 478 498 457 515 478 457 521 534 568 517 472 497 481 485 551 606 477 480 529 530 543 521 473 469 475 476 477 491 471 463 597 509 477 553 475 481 497 494 483 468 487 483 500 489 470 539 478 502 538 523 542 477 471 484 481 477 492 456 494 484 519 505 547 481 482 465 476 499 509 501 464 513 519 483 478 467 449 449 448 478 494 489 503 523 446 488 494 484 479 476 481 467 490 487 491 480 518 495 484 491 492 493 479 476 464 470 455 477 561 478 476 468 501 477 511 477 490 477 491 509 476 510 487 523 502 487 541 454 498 475 452 466 513 479 475 492 488 492 513 516 510 476 496 467 482 512 549 493 440 523 478 504 479 490 479 490 503 497 480 476 493 462 482 570 479 354 504 529 494 509 554 437 486 479 463 454 483 478 463 478 475 494 494 408 476 581 430 478 509 443 474 483 440 477 468 494 528 477 518 494 461 500 490 472 482 575 494 478 457 513 473 476 468 497 478 481 473 484 487 476 520 478 475 493 481 469 483 481 478 478 533 477 481 578 480 536 478 475 465 511 490 462 532 489 480 520 434 481 481 475 476 492 457 535 419 506 474 491 508 466 635 507 532 484 504 470 492 506 483 353 495 523 478 476 484 458 469 486 483 496 559 474 536 481 439 482 499 498 491 456 512 474 471 485 520 474 488 454 478 422 481 486 499 475 493 481 491 438 454 499 467 470 471 481 487 503 474 475 473 487 579 503 512 478 480 473 487
-1 479 489 539 490 528 489 425 477 505 474 543 473 503 444 503 484 481 496 467 488 477 482 479 482 461 513 458 474 477 542 490 490 512 475 491 434 485 488 485 476 478 486 438 484 508 475 496 476 441 454 498 473 457 485 522 501 504 465 454 491 476 488 508 479 425 488 521 509 478 483 566 489 476 483 466 500 476 516 474 451 508 499 470 475 484 477 478 461 478 513 477 574 487 501 476 428 477 481 497 433 477 479 480 480 497 471 499 542 529 472 485 481 481 497 502 494 498 478 537 521 478 455 497 462 483 510 490 539 476 486 496 490 511 474 480 480 443 483 481 478 508 492 483 487 498 501 477 485 479 516 381 515 502 438 477 483 517 453 492 515 482 500 486 486 543 513 477 475 480 539 515 511 498 477 503 493 486 474 427 533 507 515 484 488 490 504 471 459 451 473 495 462 499 645 514 481 479 480 476 452 519 499 484 444 459 474 556 477 490 489 506 515 517 488 489 482 511 481 475 492 481 424 442 454 501 528 448 478 475 481 514 509 474 457 501 491 474 474 447 486 510 521 453 485 513 506 502 479 481 489 461 524 473 539 473 484 445 478 501 492 481 481 494 571 480 499 498 495 504 519 475 462 473 528 472 474 476 490 507 434 476 448 467 476 477 466 469 486 477 510 470 472 503 482 500 486 467 529 474 462 480 474 477 463 475 483 477 491 515 474 465 463 483 531 478 439 468 485 475 517 484 478 500 450 474 487 547 475 487 471 438 479 477 520 462 497 396 462 515 545 481 505 508 489 501 478 483 601 500 530 473 462 506 467 513 514 523 475 531 530 375 458 450 469 481 520 505 485 485 543 513 545 503 460 509 506 490 481 442 467 481 496 435 492 466 470 502 476 446 518 475 471 478 525 480 473 478 484 535 482 479 499 476 527 477 454 496 474 493 464 466 489 481 487 495 507 491 500 564 462 487 481 479 475 482 492 471 487 469 474 486 468 466 456 480 594 476 541 548 482 450 524 544 464 483 476 501 492 497 483 468 475 505 445 472 470 473 447 570 500 553 524 446 481 475 513 480 519 479 500 515 482 499 478 483 515 477 494 477 500 460 507 490 458 508 499 496 474 489 492 524 476 499 453 499 467 487 485 465 502
1 484 476 513 478 499 469 537 476 478 471 496 471 514 507 465 484 465 490 474 477 498 475 480 479 541 546 496 478 492 476 484 507 559 466 500 479 456 477 480 475 481 462 471 481 535 508 433 554 522 484 472 448 499 480 493 491 495 516 600 454 446 473 449 491 543 488 490 493 477 468 463 489 479 487 479 513 487 481 476 456 470 431 502 498 523 420 476 534 491 476 477 518 436 480 491 500 480 443 474 474 487 468 480 476 425 517 474 480 504 478 434 469 471 476 494 475 513 464 503 492 476 459 491 507 479 568 475 492 481 486 489 516 480 479 497 496 421 500 475 473 498 562 478 491 458 488 475 462 479 535 514 486 471 620 477 457 479 495 476 480 492 462 458 475 467 552 477 483 478 572 422 470 542 478 470 451 478 480 528 471 557 499 454 469 471 479 456 583 448 476 490 472 506 562 547 477 481 490 476 507 519 489 473 542 477 477 555 481 486 502 477 529 516 505 474 608 487 480 510 473 477 540 490 467 442 539 466 478 476 473 456 493 475 472 497 449 486 477 500 478 488 544 502 475 515 544 443 473 488 502 513 537 472 470 461 503 502 486 482 477 472 474 482 565 485 496 515 487 501 539 485 478 452 489 467 490 476 474 447 476 480 537 455 474 513 474 515 440 477 492 513 522 482 464 502 500 519 490 510 500 466 484 474 517 480 535 480 488 438 489 429 487 503 488 485 414 476 485 517 536 489 539 493 496 500 485 510 480 493 617 433 455 475 519 482 489 546 550 378 518 451 513 454 512 467 479 485 409 468 524 475 485 497 470 544 475 467 478 539 550 489 513 456 501 486 566 490 470 483 514 533 471 455 485 471 468 481 447 569 510 493 487 440 495 473 486 491 481 517 498 482 465 476 479 480 472 485 463 596 491 485 506 476 461 476 446 473 480 471 481 483 526 475 465 507 523 491 541 473 521 478 497 479 475 497 508 531 442 503 479 493 481 516 574 467 524 474 516 420 483 480 455 267 548 504 477 477 476 528 472 465 483 476 368 479 609 480 493 454 481 516 545 530 472 504 478 480 483 439 531 472 477 379 477 482 563 476 495 453 493 487 512 478 481 525 471 487 481 535 468 494 482 492 384 469 528 468 490 466 461
1 472 424 493 478 464 479 504 474 493 471 441 529 554 483 493 501 507 534 462 467 494 514 482 494 468 509 477 485 464 458 477 483 510 485 466 522 488 481 482 474 477 521 488 507 485 488 523 494 421 480 536 514 506 477 500 539 423 529 497 483 468 466 490 487 357 525 492 499 480 472 481 470 494 470 478 503 500 483 498 507 489 534 456 491 539 540 475 480 474 575 477 498 497 494 474 515 475 448 470 516 481 485 487 495 495 469 461 464 502 469 500 507 479 486 503 473 505 509 491 488 478 475 497 469 469 532 482 492 476 480 497 457 494 480 479 500 460 488 492 484 488 518 493 481 471 509 481 449 476 573 467 490 487 353 479 512 451 488 495 472 448 466 471 477 540 455 476 475 477 545 487 469 553 476 473 551 498 475 551 514 495 469 498 459 506 461 422 486 502 482 458 517 471 436 557 487 470 487 475 470 497 498 469 561 489 476 485 473 502 516 491 518 466 479 467 557 475 458 491 481 457 455 494 504 432 473 510 480 476 457 458 453 478 478 474 498 485 476 478 477 486 492 471 468 483 578 453 477 476 459 467 464 474 459 474 494 557 528 493 488 506 484 477 489 480 511 436 469 451 489 496 540 482 485 451 473 476 466 470 434 480 408 473 477 488 496 468 452 480 514 478 465 503 473 544 450 455 499 544 533 555 505 475 477 505 432 510 469 502 458 490 453 497 524 492 527 474 484 443 471 485 471 495 497 490 484 456 479 484 479 440 475 475 501 436 472 339 441 599 508 517 486 502 462 500 481 472 479 465 461 475 505 538 471 495 485 558 474 500 492 506 474 423 508 473 457 517 481 475 573 446 493 496 496 552 529 473 510 407 533 483 493 506 504 472 472 507 475 509 502 477 511 477 501 473 502 489 540 505 475 473 502 475 493 477 529 551 473 505 467 507 466 476 479 491 539 478 482 441 428 479 494 491 476 497 489 512 480 531 477 452 508 505 400 492 502 471 557 489 485 485 489 673 516 500 476 480 473 488 485 467 468 481 504 484 376 487 538 571 524 488 526 432 511 480 499 476 498 457 465 515 480 573 475 480 480 471 499 552 487 462 471 462 500 504 482 472 522 514 477 450 475 482 520 517 527 476 515 501 504
1 481 478 528 488 424 472 505 476 489 483 529 450 469 551 482 477 500 556 507 478 498 493 485 487 489 503 513 457 473 488 483 487 488 488 485 498 475 494 480 476 472 427 507 506 493 446 442 526 497 450 499 425 472 480 470 507 502 438 462 473 486 471 467 485 608 518 502 510 475 470 481 520 546 497 477 443 491 517 530 453 516 495 507 487 494 436 478 454 477 488 476 514 446 516 472 492 478 512 475 433 477 483 479 477 516 425 495 473 456 481 443 535 482 454 421 457 500 478 487 503 478 516 480 594 506 490 473 562 473 522 506 490 496 483 458 557 452 516 487 486 482 494 483 494 477 457 479 530 476 483 514 478 502 569 476 477 502 490 462 520 495 486 471 491 446 520 472 481 476 482 425 487 600 479 451 541 490 483 541 488 502 507 506 495 476 499 485 503 555 485 505 508 520 474 505 478 480 482 478 482 496 496 474 543 419 477 470 479 470 499 499 576 443 502 478 477 481 469 496 479 486 409 501 423 450 537 481 478 476 492 496 476 484 475 496 489 480 484 452 488 503 446 526 469 474 537 416 472 494 487 490 517 482 533 473 576 526 478 491 491 491 474 535 521 486 494 453 483 486 453 485 581 435 445 492 468 477 509 515 492 479 520 480 476 561 469 456 460 478 525 488 473 503 474 451 532 478 486 484 505 479 536 484 462 448 442 483 470 489 490 506 474 534 485 505 512 477 474 463 536 475 472 468 471 480 474 459 494 494 520 469 476 475 498 521 507 613 500 550 540 442 480 484 483 506 491 482 503 482 535 481 488 527 483 491 471 582 476 501 478 435 475 438 451 482 489 535 484 477 525 464 473 468 470 530 519 476 496 515 491 479 483 484 481 480 452 530 477 496 455 475 460 468 411 479 498 476 511 498 471 470 421 478 421 477 487 436 476 464 478 504 485 474 480 507 487 487 547 531 446 476 475 479 476 506 487 478 564 546 475 493 512 438 538 496 551 464 530 466 487 463 467 535 502 469 478 483 479 507 467 498 473 479 550 473 538 477 470 495 560 558 465 492 429 499 491 480 498 457 420 477 483 498 475 470 416 487 471 468 484 477 516 467 512 504 474 487 476 488 493 492 480 491 573 478 532 481 480 544 508
1 478 507 566 475 508 478 541 476 481 466 444 498 467 454 481 476 483 467 547 465 484 520 462 487 477 492 535 482 468 507 480 442 419 461 516 528 461 460 476 478 474 383 445 503 519 501 448 511 430 508 594 549 488 483 547 520 420 498 512 471 504 486 495 487 463 484 536 445 480 481 535 497 471 527 484 503 478 498 518 456 499 501 475 486 502 518 475 510 478 482 476 503 483 493 470 482 478 519 487 543 478 474 481 477 476 385 490 480 484 482 447 459 477 521 473 491 468 488 482 494 478 488 466 452 479 442 465 510 470 498 535 494 469 482 460 448 552 488 482 470 539 488 471 486 489 518 481 427 484 467 502 504 478 359 476 518 484 457 498 556 460 488 495 495 453 482 476 478 477 467 490 496 542 478 502 472 480 491 492 492 482 503 491 504 487 531 534 515 542 480 496 456 467 528 504 480 479 487 476 516 474 502 460 565 451 474 459 478 490 463 518 532 490 401 485 498 472 474 430 483 475 509 534 510 430 561 484 477 477 534 475 485 474 478 483 462 477 477 483 474 538 447 482 482 565 519 445 480 484 538 489 503 484 494 476 514 445 464 505 477 480 488 520 489 474 499 486 503 519 449 498 475 440 449 495 490 477 472 548 484 477 415 495 477 558 509 453 463 476 534 410 507 468 476 504 539 458 514 492 524 453 479 485 522 448 456 458 495 505 511 548 507 467 521 483 529 485 479 443 525 469 422 511 487 491 484 478 482 479 474 429 479 478 457 488 477 444 492 705 476 478 456 512 524 493 483 484 460 489 521 482 440 461 476 508 458 513 477 545 587 430 515 498 469 483 484 473 500 474 525 479 462 488 496 512 503 485 465 425 503 482 466 552 499 472 483 538 475 530 526 477 462 474 494 476 504 470 600 513 487 481 497 473 451 475 424 453 478 416 489 500 500 498 476 499 506 471 483 513 527 478 460 483 476 490 492 505 555 512 472 509 545 486 402 484 525 472 602 505 474 490 515 719 528 476 477 478 486 473 489 492 469 499 501 486 431 476 463 525 501 533 464 493 444 513 497 477 435 504 461 533 474 560 477 479 427 495 497 511 464 490 463 456 586 452 492 482 509 474 479 458 481 503 517 478 517 478 474 553 453
-1 479 506 440 492 513 477 442 477 490 500 560 494 527 469 481 460 484 496 479 475 478 443 476 466 446 501 515 470 501 481 483 556 539 497 489 468 482 476 477 478 476 510 494 498 483 490 518 489 434 475 559 552 460 482 452 464 488 515 517 488 500 475 520 479 604 487 587 495 487 480 501 452 439 480 472 463 478 463 483 490 507 525 486 494 496 462 476 507 477 501 476 561 459 517 492 537 485 457 493 481 476 481 486 478 505 360 484 432 475 459 470 474 476 466 486 486 477 455 574 519 476 509 471 440 482 514 472 539 465 558 537 504 462 475 443 506 465 464 475 474 465 544 474 498 480 480 477 495 479 535 440 491 473 442 478 468 465 477 508 459 502 476 497 470 543 482 477 478 476 478 526 567 469 477 483 461 465 475 477 524 552 536 489 512 477 501 550 492 493 480 482 458 495 498 518 478 475 492 477 500 492 466 518 531 486 478 501 475 474 502 478 506 478 500 475 513 506 486 438 481 456 404 503 457 484 563 467 479 476 537 460 486 462 507 515 507 484 484 434 473 518 443 542 474 568 451 440 476 480 490 475 479 481 523 491 486 493 451 470 484 517 479 469 480 474 485 516 502 502 496 493 499 432 480 484 472 475 452 493 487 475 451 486 475 531 463 570 469 483 485 521 480 481 473 456 503 496 520 498 505 468 472 478 488 509 493 460 465 468 471 522 505 486 482 484 486 483 474 540 504 462 502 475 484 500 478 482 528 481 556 453 487 476 506 505 502 602 480 594 465 515 488 557 478 473 480 487 468 463 479 484 471 469 475 500 494 499 475 466 487 482 505 455 465 487 501 485 473 499 560 420 545 476 498 545 546 489 499 421 543 477 500 445 477 489 474 477 478 501 434 480 463 480 528 476 491 482 478 647 477 485 442 475 514 477 383 495 479 462 476 504 541 504 492 448 459 481 491 485 460 496 485 481 477 475 473 485 544 467 475 516 466 483 460 514 520 480 597 514 473 449 469 458 510 498 479 484 470 433 496 511 490 504 376 481 579 475 456 401 471 482 528 546 540 495 557 462 496 507 473 541 469 465 480 465 412 491 503 476 496 503 544 479 487 501 489 485 438 505 482 438 482 481 395 469 499 485 485 579 537
1 476 474 507 493 526 479 545 475 501 478 426 516 463 474 484 487 473 521 498 498 488 496 477 516 561 482 470 472 489 499 487 545 530 514 495 515 491 455 481 477 477 429 466 514 535 509 478 515 424 511 517 504 495 492 449 503 477 445 558 483 506 476 496 485 340 476 516 506 476 479 551 476 518 400 482 469 478 505 513 491 520 511 496 476 516 470 479 480 472 445 476 528 478 491 487 521 482 493 536 475 487 470 487 460 464 584 515 498 507 490 524 527 476 525 470 468 464 491 483 495 474 471 478 412 428 497 467 512 485 489 491 488 494 474 509 514 517 527 481 485 478 501 464 496 506 500 474 510 482 459 500 477 491 442 477 438 511 454 535 501 496 493 477 479 476 482 475 471 475 545 467 500 537 477 471 525 510 484 443 526 521 536 492 448 485 483 545 506 431 481 447 498 494 491 538 499 483 472 476 490 490 485 481 472 529 476 516 470 458 480 470 487 507 486 464 539 542 481 444 505 519 513 480 460 503 552 480 477 476 512 481 481 484 497 535 500 486 479 469 478 493 529 457 480 528 532 546 484 492 488 502 503 479 530 470 499 518 511 485 480 499 485 497 511 478 502 506 460 485 519 491 467 520 438 460 466 477 534 494 492 477 451 475 477 514 441 517 455 481 503 529 557 541 474 417 474 510 507 441 464 467 500 472 506 546 438 484 471 507 490 476 453 556 455 483 504 483 474 514 463 467 472 490 495 491 481 468 504 479 490 486 522 477 508 470 478 317 468 460 523 426 452 464 490 479 478 475 466 472 548 468 503 554 488 469 485 535 477 528 538 528 477 433 495 479 468 479 470 482 528 565 483 510 496 535 491 491 503 422 495 475 466 489 499 483 461 497 480 488 487 478 525 478 552 482 465 485 396 437 478 476 540 475 483 477 435 488 474 489 476 443 486 500 483 460 523 469 457 539 508 483 486 499 476 480 484 459 422 494 473 496 464 522 462 504 382 464 570 545 480 446 467 529 519 510 477 478 491 538 487 471 483 494 477 478 392 478 477 516 490 509 510 528 473 487 458 492 534 495 485 535 478 489 482 473 532 498 491 492 491 431 461 475 492 515 468 467 474 471 488 498 481 471 490 508 573 476 497 522 477
1 476 519 523 478 552 474 466 478 490 467 532 508 465 497 478 509 483 491 470 492 476 513 485 483 487 462 503 468 486 467 476 510 480 473 454 503 477 505 486 476 474 483 475 464 493 498 503 534 432 457 623 537 507 478 496 470 558 449 441 461 461 476 512 480 395 490 479 494 485 482 543 457 495 477 472 448 479 480 597 457 501 509 484 485 505 426 473 513 478 493 477 570 483 517 466 485 478 454 481 521 475 470 471 483 487 470 460 486 503 490 431 489 488 475 489 496 491 497 487 481 479 498 483 457 494 487 500 506 476 465 562 481 466 474 462 557 492 478 476 509 508 532 480 491 473 490 471 504 483 473 454 485 497 379 475 480 493 475 548 507 491 486 489 477 494 500 478 482 480 516 560 540 601 477 468 504 477 468 549 536 474 485 449 508 480 502 487 503 477 475 522 465 488 527 487 493 478 475 478 551 477 484 507 481 493 476 556 478 464 494 494 505 472 425 469 523 491 475 532 487 532 478 504 515 456 480 459 478 476 488 480 488 467 488 514 450 482 474 460 484 516 563 464 481 549 449 451 482 500 505 496 486 475 482 484 523 478 491 492 476 458 468 493 514 477 537 521 489 519 492 468 523 514 528 489 488 477 467 518 494 476 419 471 477 490 515 461 506 481 472 461 432 473 466 460 420 451 487 517 482 493 464 468 508 546 503 493 472 471 476 492 483 470 498 456 454 487 480 505 491 493 422 505 498 476 479 482 469 492 590 499 492 477 496 430 496 364 502 528 469 573 493 511 530 530 493 480 475 471 465 489 490 471 477 478 497 543 475 532 494 451 470 465 480 477 505 518 461 485 547 510 469 516 510 431 460 485 465 438 460 488 481 474 485 474 477 495 476 492 508 481 459 473 511 472 496 483 438 454 483 473 504 476 520 476 464 442 483 495 469 487 371 424 481 421 553 480 421 488 445 480 470 473 477 473 482 507 406 451 480 480 508 502 408 469 498 477 454 535 496 516 491 488 537 517 476 467 490 443 473 489 482 480 317 474 497 487 497 488 490 505 507 476 484 481 456 473 426 493 497 470 481 478 477 480 542 476 494 433 450 452 491 477 456 559 455 485 477 489 480 493 476 462 337 538 551 499 490 465 547
-1 486 478 523 475 441 488 512 475 496 476 469 469 444 499 483 449 475 517 482 462 520 476 471 496 452 538 509 481 492 477 481 567 535 513 482 489 468 456 481 475 474 497 462 500 533 497 495 543 462 470 482 561 483 487 505 518 531 488 573 463 488 474 491 474 554 528 517 539 480 482 475 469 487 404 484 501 476 495 531 464 484 499 505 496 540 511 471 465 482 492 477 575 468 516 476 498 484 440 465 517 476 488 469 476 450 335 415 499 515 485 456 491 486 483 451 490 494 483 528 519 473 454 476 503 415 553 473 488 464 513 450 478 493 474 444 529 454 489 489 497 499 524 487 501 495 477 479 470 477 531 537 485 494 352 476 443 488 469 529 492 520 470 501 468 459 507 478 477 478 557 505 494 593 477 470 588 468 472 474 471 503 496 454 453 468 497 515 471 482 476 507 462 547 462 488 492 486 488 478 450 485 486 476 559 512 479 432 470 479 431 493 555 485 460 478 460 564 490 496 500 439 513 502 502 502 491 504 479 479 491 485 497 467 484 511 510 510 479 467 475 501 481 436 483 549 521 498 483 491 510 447 527 475 501 477 485 462 415 485 495 515 475 489 493 479 500 461 495 485 493 469 509 525 511 508 495 476 474 475 445 479 403 501 476 520 517 395 400 482 482 449 557 507 477 515 503 476 477 527 465 528 483 478 510 427 437 482 483 444 488 489 486 455 497 480 520 485 481 524 512 470 471 475 487 491 485 464 505 487 506 480 465 476 521 454 481 546 436 592 428 504 478 494 526 470 490 485 454 515 501 477 549 619 504 492 477 538 477 551 459 430 489 445 504 483 473 430 492 467 437 457 443 492 532 513 508 478 502 464 511 476 433 495 477 497 475 528 481 515 492 477 522 479 509 474 495 482 515 562 481 482 514 477 504 477 486 539 475 441 483 495 533 435 466 513 498 477 533 490 523 479 499 478 476 473 488 487 500 495 480 517 484 438 401 482 507 490 438 502 492 537 464 457 454 500 479 496 488 508 494 507 486 510 288 480 626 477 450 496 500 490 477 525 465 478 478 480 469 479 495 473 478 461 475 478 459 489 471 484 495 439 519 481 455 479 491 478 468 506 477 495 485 496 253 549 485 475 473 470 482
-1 484 487 450 479 468 463 565 475 461 483 428 536 460 512 496 471 468 479 459 470 471 510 481 490 503 515 463 489 469 497 479 486 506 409 468 459 485 454 486 479 477 495 466 461 531 471 459 525 470 503 498 518 502 470 493 488 459 467 498 463 524 479 465 482 515 478 518 522 473 479 509 511 482 492 480 493 497 493 472 468 495 457 452 472 445 550 478 485 483 569 476 513 449 470 486 516 486 480 467 484 480 472 488 470 454 481 491 467 510 486 509 449 473 490 456 496 491 485 557 490 477 496 480 488 476 464 471 504 478 524 479 470 467 475 426 563 479 472 473 459 469 516 480 483 481 456 479 520 480 433 497 474 486 602 478 492 455 457 496 479 464 472 468 478 420 493 474 476 477 531 445 451 481 478 474 490 510 477 461 557 466 528 473 492 480 488 557 496 538 474 475 538 489 445 507 497 490 492 475 457 506 491 498 503 521 477 538 479 481 466 476 477 473 469 482 422 520 489 491 488 505 481 492 490 472 531 466 477 477 475 489 514 489 485 504 521 470 476 484 488 521 467 466 478 475 512 424 477 479 520 481 461 472 471 482 498 430 517 492 514 485 469 477 493 490 506 462 504 448 480 458 513 425 549 483 488 476 492 493 489 477 547 492 476 525 477 442 529 479 487 459 514 502 472 518 503 480 517 460 483 508 502 477 481 463 461 500 459 534 443 465 484 481 483 461 476 489 491 442 509 475 514 494 476 451 480 472 488 482 474 546 477 477 482 479 485 506 468 487 564 489 501 490 475 493 498 485 485 495 472 480 489 499 505 482 472 550 479 526 528 533 503 417 488 479 496 468 500 478 496 522 499 485 512 500 485 496 468 476 471 479 446 460 502 491 484 518 478 461 468 476 578 475 500 476 500 495 438 542 472 484 504 475 449 477 449 476 478 524 484 446 539 482 501 529 467 468 554 590 496 480 490 468 476 475 498 498 474 468 476 475 468 464 575 484 540 463 497 457 489 441 491 570 471 514 474 466 486 439 487 469 467 487 672 481 452 472 532 407 472 506 477 508 458 480 515 479 479 449 524 503 475 526 479 478 446 479 477 500 489 469 443 476 465 491 469 456 487 512 486 491 484 463 691 501 528 475 484 539 458
1 473 445 484 476 496 486 481 476 482 488 442 465 451 429 496 449 495 433 481 472 498 563 475 475 523 494 521 489 493 495 472 508 524 462 463 468 479 462 478 474 477 563 514 514 471 464 480 420 528 505 591 524 498 478 492 495 451 458 484 485 487 482 488 486 347 523 496 489 473 483 528 490 502 489 486 606 452 475 513 463 441 544 439 472 520 479 481 477 478 512 475 496 502 488 484 451 477 505 471 462 487 477 478 472 521 739 478 465 513 479 435 401 470 421 458 466 501 504 462 515 479 503 494 485 492 557 463 517 501 512 511 475 524 475 492 493 476 507 478 481 489 523 483 470 490 496 473 471 480 552 468 472 489 418 478 471 505 455 507 479 522 477 492 485 452 536 477 476 476 516 494 511 520 477 476 439 489 482 510 533 567 481 488 464 485 485 477 493 449 489 485 506 517 510 508 477 474 478 477 506 490 465 489 451 493 476 461 480 472 491 492 541 490 482 486 520 507 488 499 494 478 524 544 436 502 487 470 478 478 491 480 486 483 492 480 471 485 480 438 483 485 537 490 497 503 478 438 476 462 511 501 501 482 502 473 482 491 456 487 473 491 478 500 464 479 483 538 482 435 484 472 542 399 486 499 488 476 471 494 500 477 435 453 477 461 503 493 484 478 517 468 467 463 469 497 503 486 550 480 514 407 497 479 494 506 503 482 485 513 505 538 474 544 513 475 511 462 477 533 470 486 400 493 489 483 481 466 444 493 518 455 475 476 505 479 494 311 462 430 521 543 545 459 447 456 501 482 460 465 524 476 475 514 482 471 468 535 479 532 480 467 490 494 468 482 502 483 490 479 506 451 470 488 477 488 466 462 501 574 448 480 500 440 459 482 482 521 477 506 526 483 505 477 505 481 479 474 504 547 472 478 500 474 505 477 510 504 480 450 489 474 472 472 501 522 571 488 495 517 488 493 513 454 476 472 490 488 533 460 477 530 536 495 443 493 469 485 522 545 502 465 476 479 561 492 479 481 479 482 471 505 487 477 512 473 369 477 547 551 462 463 453 422 449 491 495 491 517 501 510 541 480 473 477 472 536 491 501 490 479 490 462 472 549 533 471 478 507 449 474 516 482 472 534 561 522 487 479 467 476
1 492 502 507 468 559 490 514 478 470 464 423 492 455 481 485 531 493 492 412 472 481 520 476 474 523 455 471 468 489 468 496 523 504 485 481 506 455 486 481 476 474 442 491 493 506 484 480 510 476 439 541 496 464 482 550 458 475 549 531 469 464 482 482 477 548 491 521 503 480 474 468 479 490 487 486 480 482 504 484 504 553 490 476 461 545 506 481 489 483 554 477 505 503 517 471 486 480 488 507 455 483 499 488 467 481 500 492 517 529 480 532 492 494 492 415 507 467 491 525 473 475 489 484 460 458 467 483 530 480 545 489 483 486 468 500 478 528 481 475 485 501 473 488 488 508 514 473 591 481 493 502 486 482 484 476 450 488 492 538 494 428 485 487 480 490 483 475 473 476 500 492 540 494 474 465 463 479 482 410 491 590 538 473 483 485 462 477 519 526 484 512 506 486 448 450 474 475 500 477 506 494 512 517 511 445 475 500 475 469 492 485 488 498 450 482 536 479 471 432 483 481 530 429 478 490 458 484 472 476 492 502 471 473 486 516 503 478 480 447 471 476 449 459 489 505 548 424 482 484 524 554 444 481 489 475 491 510 537 509 491 487 480 487 521 461 488 448 495 498 493 468 536 557 459 472 492 476 462 524 498 478 471 483 477 600 476 473 504 484 491 488 464 480 462 458 575 440 498 527 496 496 484 481 481 458 471 476 477 486 452 495 478 553 521 478 479 488 488 510 450 481 474 483 457 482 488 461 498 489 543 535 477 477 486 443 487 527 477 541 545 446 531 499 470 461 496 477 469 452 464 473 442 483 488 503 494 488 477 528 521 468 535 506 444 479 462 499 477 488 469 499 484 519 510 470 527 488 514 484 493 474 489 439 470 494 473 571 476 515 516 484 494 476 512 477 441 483 500 467 483 475 477 476 519 478 484 457 487 424 477 494 539 402 492 508 594 489 513 453 485 478 471 475 476 491 448 460 472 508 470 492 479 489 488 487 527 479 487 451 482 545 490 508 485 502 474 478 465 420 470 496 486 474 515 486 484 477 519 433 455 530 503 499 539 491 495 481 545 484 369 469 483 487 478 479 417 482 494 501 492 477 484 468 479 552 483 481 513 494 472 459 481 467 540 527 513 481 475 473 521
1 480 479 528 477 452 486 469 477 502 474 443 462 511 497 482 466 488 448 484 470 473 492 471 486 487 577 497 470 470 519 474 526 499 410 487 383 479 466 487 478 481 506 463 505 514 471 511 434 418 487 492 443 487 482 525 512 504 416 575 485 510 490 481 489 421 518 452 498 480 482 493 488 486 465 483 491 495 474 534 483 502 472 502 488 495 497 476 446 482 466 476 482 468 445 474 478 478 449 473 506 481 484 484 460 486 347 432 486 576 487 523 508 475 472 463 458 508 479 487 478 481 502 488 492 442 474 483 519 467 455 518 469 488 483 497 450 498 519 481 495 508 514 501 497 450 480 480 427 485 466 516 478 465 404 476 464 441 465 510 556 440 482 472 475 561 478 478 480 476 591 490 522 480 476 499 530 497 488 494 464 547 516 497 452 503 454 451 501 545 480 527 494 477 479 527 490 473 486 476 463 463 494 461 488 489 478 500 475 490 493 475 531 461 477 485 507 548 477 454 502 485 526 497 500 502 516 465 478 475 455 495 483 479 483 486 491 509 475 454 470 491 554 439 482 541 524 513 475 475 503 517 488 474 525 486 524 519 456 496 508 454 465 479 499 491 498 462 486 449 504 502 572 451 436 489 481 476 413 484 480 476 428 499 477 555 492 511 564 487 512 498 535 516 468 519 437 462 491 515 522 471 526 482 484 559 496 487 484 479 450 485 440 515 515 492 542 473 482 449 512 475 539 493 491 484 484 501 471 482 447 483 499 478 466 515 496 377 509 528 485 551 497 514 490 442 488 479 469 480 505 479 461 463 470 506 473 483 477 488 462 414 506 447 450 479 499 504 476 489 519 534 471 478 512 475 483 485 465 398 523 482 496 484 494 448 473 482 474 509 572 483 500 477 435 476 451 478 435 515 476 480 511 476 474 476 502 432 474 486 473 503 519 470 490 409 425 482 465 390 503 475 463 490 476 482 488 506 475 525 482 483 508 518 434 471 533 483 585 549 488 484 461 509 498 482 478 497 486 538 454 489 470 497 314 481 542 477 455 447 447 519 481 573 543 474 489 493 491 506 491 489 470 489 480 491 595 499 510 504 486 493 475 482 522 491 491 477 520 459 476 520 480 506 283 449 448 473 473 496 492
-1 482 492 535 494 521 502 462 476 491 473 527 482 411 497 481 465 464 490 518 484 473 493 470 479 485 509 477 486 470 474 493 467 492 485 506 485 500 507 481 476 474 514 504 477 501 478 501 580 534 486 497 513 497 479 488 490 522 512 546 475 530 482 489 487 607 489 546 510 488 470 585 483 479 439 488 492 485 503 550 503 481 563 439 472 515 503 468 478 477 481 476 478 464 535 481 483 481 470 454 482 486 480 478 476 542 392 434 510 521 494 512 506 474 507 503 473 469 473 532 508 474 487 472 496 508 566 484 527 471 512 557 517 476 485 483 529 522 490 485 489 492 504 475 485 458 487 480 584 474 503 489 503 469 458 480 461 469 503 541 491 500 477 467 486 480 531 474 479 476 524 520 560 518 478 500 531 474 479 485 487 516 475 467 449 504 519 489 501 616 480 493 473 507 484 485 502 476 482 476 449 470 479 472 552 492 475 479 486 477 477 497 440 486 497 490 432 490 474 499 472 502 507 489 482 417 434 461 478 476 492 502 445 491 497 485 486 479 478 480 474 478 450 502 466 546 511 495 473 473 513 496 473 476 482 477 507 507 472 482 489 480 483 500 472 485 463 479 458 489 481 501 452 514 530 469 476 476 484 497 525 478 457 483 476 393 504 495 470 474 474 481 510 494 474 507 458 452 490 557 524 457 467 475 488 508 461 485 470 534 424 487 485 489 462 480 417 471 492 455 546 476 498 501 464 481 476 484 477 510 480 473 484 476 495 468 478 610 517 605 514 495 511 430 460 486 486 474 458 479 455 495 426 462 471 480 461 527 475 546 502 510 463 538 509 486 476 497 480 485 453 374 559 551 424 480 499 476 499 554 514 478 486 532 460 491 465 510 476 511 448 474 520 476 458 480 469 465 475 537 482 479 507 478 509 476 447 483 475 502 485 473 456 487 496 500 520 488 553 462 517 481 511 484 476 489 437 478 447 492 485 525 497 446 469 493 574 468 535 528 488 503 475 551 506 499 477 478 489 570 472 493 471 493 470 473 566 478 491 413 529 470 480 486 477 483 499 471 578 469 450 496 485 502 476 484 423 494 510 522 498 503 439 463 494 525 485 467 466 472 466 481 482 497 481 526 490 481 493 482 494
1 490 531 478 492 434 484 542 478 469 478 457 461 522 533 475 459 483 511 467 481 496 478 475 468 505 500 447 489 488 492 482 465 512 472 488 505 479 446 479 477 476 492 429 487 497 472 555 480 531 493 494 409 459 480 493 553 484 483 494 424 478 475 498 480 521 525 536 544 479 479 593 490 502 430 479 494 454 494 506 432 485 510 512 478 508 496 483 485 480 517 477 475 470 505 473 494 484 518 509 470 472 478 489 485 488 570 455 545 465 487 466 542 476 513 470 481 492 453 493 510 475 515 481 510 483 492 503 488 489 542 485 505 473 470 473 619 502 474 484 445 475 525 471 492 497 471 486 434 483 489 499 470 487 602 478 495 461 516 515 520 451 484 468 473 488 498 477 479 477 598 507 571 441 477 455 544 496 474 484 403 410 576 488 492 488 455 514 452 477 481 437 467 499 471 509 491 485 490 477 462 465 509 503 554 393 473 514 477 490 479 483 445 481 554 469 480 518 476 443 484 461 458 504 504 508 530 470 478 476 501 499 456 484 484 505 448 494 480 449 483 515 537 508 472 544 576 405 482 462 540 450 507 477 503 477 491 446 477 484 485 474 480 509 415 484 504 435 490 473 521 486 487 508 434 483 490 476 509 484 459 477 544 483 475 503 410 497 442 479 536 496 486 473 487 514 527 477 493 461 501 473 487 478 483 478 551 490 470 516 449 499 465 523 527 477 434 464 482 520 494 477 477 516 456 480 477 468 478 494 446 552 466 475 516 461 494 506 434 377 553 450 493 557 545 509 482 483 550 480 556 485 478 501 481 519 462 535 477 485 519 401 529 545 456 475 529 524 501 501 455 448 425 507 490 487 454 484 494 552 428 481 467 536 497 451 476 488 477 526 459 477 554 476 559 480 512 506 451 475 476 470 491 476 495 476 473 407 472 435 486 497 533 454 497 473 535 499 526 543 531 481 479 468 475 482 481 478 523 513 476 458 543 495 576 459 494 471 473 522 485 449 472 357 493 494 482 490 483 466 487 474 484 485 460 497 547 483 457 528 455 529 499 530 415 478 512 475 534 472 467 502 478 405 480 482 553 486 478 485 494 471 499 464 547 538 482 483 481 457 489 502 479 492 468 498 453 481 452 472 509
1 491 471 585 503 522 483 439 477 477 472 537 541 501 451 500 457 490 499 466 477 479 487 479 456 482 537 500 482 498 527 469 539 510 507 474 497 468 473 474 475 478 526 450 495 558 506 467 471 455 495 525 542 500 474 476 498 497 467 494 483 512 488 491 476 506 474 462 505 491 468 518 482 487 457 490 548 481 506 502 465 470 517 483 497 474 530 485 494 474 526 476 568 425 521 478 431 481 456 466 549 477 470 489 481 487 518 500 482 470 475 487 480 485 465 486 488 487 495 479 512 477 497 494 556 492 474 480 515 481 528 576 491 495 478 459 435 542 512 475 491 475 480 466 476 474 459 481 531 482 575 469 489 485 614 477 486 506 459 461 513 465 479 488 489 462 463 475 479 478 574 563 452 489 477 474 463 493 490 435 528 488 541 551 466 488 470 569 496 527 476 430 518 487 540 503 486 478 468 476 492 465 480 506 487 508 476 584 480 467 479 500 475 487 596 486 594 512 473 511 482 456 485 487 458 473 502 514 482 476 457 496 499 459 509 494 500 469 479 468 474 482 514 457 484 513 494 536 474 464 506 484 483 482 491 481 517 609 436 480 477 522 481 480 486 481 493 544 505 507 498 458 492 518 460 495 494 475 515 517 533 478 515 478 475 502 459 443 472 481 460 530 532 487 473 390 512 494 479 491 527 459 512 466 510 495 505 481 487 493 525 508 483 499 456 481 498 469 478 542 521 499 454 497 460 474 469 431 448 471 521 495 478 476 520 523 471 487 492 394 478 560 537 574 554 468 474 481 482 499 560 481 457 464 475 514 500 490 476 541 469 508 486 466 479 482 548 521 474 513 436 481 522 459 449 527 450 474 503 453 426 477 488 533 474 474 488 440 476 506 526 470 543 479 494 481 507 496 445 545 484 471 472 477 554 477 478 448 479 509 471 488 492 503 468 439 506 477 526 532 548 475 500 464 477 512 497 485 492 507 470 534 554 489 569 496 481 485 536 457 484 546 435 362 508 482 477 460 482 484 491 468 489 492 463 470 529 480 491 520 496 439 505 526 508 498 482 473 466 462 413 516 480 429 477 477 510 490 498 471 461 481 420 481 521 499 486 482 476 489 482 522 480 472 477 483 506 465 470 493 495
-1 494 449 500 490 446 479 522 476 490 467 398 513 520 442 485 467 479 473 471 471 489 468 485 461 441 496 517 492 474 500 469 455 445 504 500 483 485 479 480 473 475 494 471 488 489 470 471 544 457 472 512 502 462 482 518 471 505 487 524 480 501 496 555 476 550 494 477 504 476 475 487 499 452 448 480 541 468 526 517 487 486 522 458 486 474 486 478 504 481 402 476 539 458 492 466 427 480 540 494 496 482 473 480 489 493 424 448 500 494 481 514 459 478 491 470 472 510 483 465 492 477 465 493 472 498 538 494 493 474 517 517 474 472 482 504 464 507 480 476 459 468 488 484 493 494 502 482 444 479 566 530 503 488 533 477 498 456 487 461 505 458 467 465 471 509 467 472 481 477 427 496 536 480 477 464 498 497 491 499 527 523 492 470 489 468 474 456 534 498 474 441 476 491 489 463 482 474 480 477 503 485 516 522 480 457 475 515 476 509 483 514 480 500 419 475 535 498 459 503 480 475 472 491 499 592 497 474 479 476 517 485 493 491 505 517 489 494 476 479 488 484 441 455 490 481 570 480 485 492 503 457 490 477 616 479 502 496 508 500 496 502 472 495 521 490 501 490 488 470 519 488 560 433 509 482 474 477 456 521 538 477 501 501 476 482 457 540 510 481 521 475 507 522 467 497 477 476 526 492 483 461 506 478 477 445 506 485 474 487 504 501 454 497 467 488 452 487 476 466 518 477 452 466 470 526 478 473 490 524 515 484 480 476 449 494 498 535 489 535 498 465 495 486 530 535 499 481 508 497 527 485 464 510 469 478 499 477 475 533 530 526 481 481 454 484 558 509 475 501 486 446 522 516 495 517 501 474 490 453 425 467 478 534 498 463 493 464 478 500 487 475 471 476 476 477 515 498 470 479 482 474 464 478 461 477 486 466 482 494 478 461 484 496 455 487 521 489 581 500 454 479 476 479 476 503 480 478 495 468 476 533 509 469 519 500 501 490 491 491 486 516 507 593 549 471 482 488 485 518 457 479 474 449 572 474 467 479 481 513 448 583 504 520 441 486 473 478 549 487 462 538 481 521 478 476 400 473 509 500 499 451 517 477 504 483 485 481 522 470 476 523 477 520 592 490 441 489 497 477 458
1 479 447 477 493 514 488 460 477 489 466 458 466 502 485 482 465 480 463 505 457 483 501 476 487 510 456 494 493 500 480 465 522 597 521 510 519 489 466 478 474 474 483 465 495 537 475 461 523 485 523 498 507 485 481 481 452 523 459 565 484 500 484 456 478 396 478 630 513 478 480 475 502 472 451 481 532 484 507 505 504 495 567 513 484 499 471 477 507 482 534 476 496 477 489 476 472 475 457 473 432 468 480 485 485 456 632 468 475 466 477 466 381 484 469 466 475 515 481 500 471 478 454 459 478 492 513 498 473 494 518 497 428 520 481 481 529 483 485 483 466 481 471 494 480 471 486 479 481 474 519 503 492 473 511 475 462 463 468 518 522 485 478 464 473 495 496 478 473 476 452 479 526 457 479 470 548 486 475 522 451 468 571 519 473 507 503 494 447 552 475 475 499 544 488 507 470 485 480 475 440 535 471 474 534 488 476 553 481 469 489 454 527 503 516 489 588 462 482 463 475 500 485 499 588 527 490 511 476 476 494 469 462 473 512 465 485 468 477 466 478 507 581 473 440 517 536 470 479 495 504 546 464 473 500 485 519 456 426 477 497 518 473 532 430 476 443 538 476 520 534 519 545 463 527 487 488 476 498 479 510 477 486 491 474 537 476 502 458 478 503 508 507 493 481 522 454 477 467 530 489 472 473 475 453 464 454 497 471 517 506 522 474 521 512 486 537 463 478 542 504 486 455 479 466 479 478 510 481 470 568 474 485 476 455 502 522 367 526 374 439 475 520 490 500 514 490 484 512 487 535 480 464 492 499 462 464 479 477 525 520 486 534 494 417 479 423 484 482 481 499 496 500 502 495 496 482 481 478 500 462 478 490 479 472 461 459 475 479 495 497 480 522 481 489 477 472 479 484 472 481 484 494 474 456 477 491 477 467 495 481 469 507 490 484 520 461 481 467 534 467 479 486 495 476 485 506 439 469 403 475 468 507 523 509 469 492 479 518 464 487 467 508 361 537 475 476 477 509 484 438 473 493 480 416 480 484 483 478 492 508 469 530 525 501 495 526 466 509 469 532 547 485 404 474 480 594 483 518 521 505 469 485 492 435 430 474 472 450 452 494 504 486 455 416 571 520 482 464 506 507
-1 478 477 480 495 517 499 523 475 487 479 455 522 458 522 485 533 452 458 482 483 476 518 478 472 439 520 482 478 488 501 473 464 589 617 489 476 481 524 478 476 470 503 501 478 451 510 528 516 449 425 522 556 498 479 457 514 461 525 454 470 483 486 452 482 415 556 548 474 478 474 517 502 487 451 479 527 475 474 516 468 485 463 474 475 497 492 478 483 478 598 476 495 473 497 468 456 478 521 488 480 480 483 492 468 528 608 529 461 476 498 442 474 475 518 502 479 522 488 513 456 475 437 460 435 460 507 489 482 489 481 492 439 494 478 440 537 525 529 482 466 476 563 476 473 498 461 481 487 476 417 436 487 460 592 477 461 507 493 512 494 486 470 464 469 451 471 478 482 478 469 497 486 519 477 441 547 518 482 525 488 438 585 469 461 488 474 467 490 500 479 447 503 463 541 550 488 476 488 478 516 465 512 476 495 528 478 527 476 493 508 477 573 489 517 475 462 490 492 479 493 506 462 477 410 494 511 477 477 475 492 469 500 488 477 453 517 502 475 497 486 508 539 546 480 513 524 490 479 481 528 421 480 474 490 476 566 461 560 475 475 506 470 508 436 477 483 504 477 467 489 483 433 426 536 461 507 477 510 506 497 475 545 482 477 542 501 475 505 471 502 485 512 453 484 443 525 461 498 477 494 506 490 477 477 510 516 489 462 456 454 486 494 509 499 475 481 484 485 520 586 479 447 485 492 501 485 439 487 494 452 498 479 476 531 493 490 393 507 351 546 551 485 426 543 498 490 480 466 476 497 473 462 484 483 486 480 506 478 528 527 490 511 484 473 482 510 505 484 503 480 498 466 482 481 508 506 471 524 445 471 491 492 450 446 471 489 519 477 544 499 468 487 476 457 478 498 472 487 503 475 474 501 474 475 476 490 417 478 488 484 494 495 470 480 550 525 452 517 476 491 479 465 480 475 490 457 493 438 463 476 515 469 515 564 495 453 502 456 491 469 536 487 423 459 483 476 463 465 420 478 502 484 508 551 479 444 479 512 487 464 533 498 455 506 463 487 485 526 473 491 480 481 446 478 491 539 482 511 412 464 494 479 472 527 521 496 465 487 481 464 500 473 482 568 481 548 477 466 495 476
-1 474 541 527 479 471 476 516 478 469 477 455 472 486 500 489 463 485 517 468 469 484 537 472 476 521 542 496 482 491 518 498 484 470 479 504 564 478 464 476 477 473 480 478 480 500 477 450 526 428 530 519 477 478 488 473 505 360 399 511 477 487 486 510 477 442 517 529 501 488 474 534 505 483 477 484 543 487 463 566 485 501 480 464 485 482 581 477 472 487 535 476 540 487 477 479 517 478 492 504 480 488 484 478 472 519 560 504 480 447 472 472 508 471 491 426 456 492 470 449 448 476 479 488 505 465 509 477 494 486 483 549 492 484 474 503 456 519 451 476 471 476 475 476 497 511 492 483 482 480 524 524 488 487 665 476 452 505 506 484 488 487 499 463 481 522 502 475 489 477 509 511 452 509 476 481 531 487 480 485 532 542 522 481 485 490 474 510 484 583 479 465 472 505 648 570 504 480 488 479 491 474 480 508 521 528 478 574 476 505 519 474 555 423 483 483 533 429 484 499 494 418 495 492 460 471 475 496 478 476 501 472 484 470 482 488 559 477 474 465 480 504 536 451 488 463 519 444 478 491 506 490 475 481 513 480 552 490 540 493 483 504 472 493 463 487 479 548 489 471 498 478 444 422 526 473 491 477 477 524 473 476 566 504 477 554 500 459 446 481 487 515 501 500 478 505 525 482 562 506 462 476 501 472 483 454 456 440 472 467 469 481 507 492 483 483 485 478 475 532 608 492 448 463 445 502 482 462 489 489 482 507 449 477 497 457 473 413 484 305 477 537 527 510 481 495 501 484 472 487 546 486 471 482 469 495 468 474 476 545 442 459 446 441 476 478 542 516 498 495 516 498 484 502 470 514 479 481 494 416 533 483 469 466 483 500 475 524 479 527 504 472 512 476 498 473 472 491 550 440 484 474 548 476 508 477 497 425 479 545 473 492 435 416 460 476 608 491 506 462 477 489 473 489 476 492 508 525 513 495 478 496 515 459 624 506 537 464 579 494 483 463 473 380 512 490 476 471 480 536 476 486 486 495 543 474 472 483 498 484 482 508 484 492 496 493 504 482 561 475 453 550 477 417 478 477 528 504 495 447 516 492 492 471 546 482 494 484 466 513 485 519 481 508 537 490 529 484 492 617 497
1 487 484 533 477 512 482 494 474 486 478 489 441 466 466 480 451 465 506 472 460 487 485 478 471 543 492 491 476 464 468 473 474 472 508 506 496 485 513 472 476 475 479 480 495 494 450 475 497 448 497 546 490 441 478 524 488 524 457 475 467 490 471 454 485 561 504 454 483 490 481 503 502 459 445 460 532 486 463 529 530 501 481 500 467 505 496 484 510 473 467 477 578 484 487 491 405 481 494 473 428 491 475 488 457 486 236 495 462 538 500 490 514 463 537 477 458 462 483 513 485 478 490 489 495 491 501 493 456 457 465 461 503 462 482 478 530 477 469 495 509 490 449 474 483 459 495 487 457 493 494 447 508 474 401 477 452 471 453 479 602 482 491 459 487 511 455 477 480 476 450 532 452 511 476 480 405 475 484 440 548 502 516 494 492 485 461 521 519 478 479 484 456 490 472 510 474 476 470 475 500 479 471 494 535 559 476 536 479 494 458 477 424 453 465 485 523 498 468 467 479 503 543 449 458 454 501 498 475 478 491 464 502 468 478 505 518 477 481 464 479 547 458 530 499 564 464 449 477 473 499 452 521 475 539 477 508 501 524 494 490 484 473 511 393 498 457 504 514 477 446 474 477 420 537 468 487 476 540 485 573 477 415 518 478 513 502 471 527 475 496 526 473 544 483 492 517 472 453 514 491 439 493 476 480 496 448 475 472 436 485 521 468 546 483 482 464 485 486 435 510 498 495 467 476 528 489 488 489 486 540 470 477 475 528 527 497 552 428 682 497 509 504 469 547 492 491 489 482 470 462 475 492 469 491 502 473 524 477 482 524 450 469 380 491 478 474 493 486 486 467 500 422 498 463 511 493 488 465 448 461 477 489 505 484 472 490 476 478 468 436 477 496 478 494 478 486 474 531 465 481 478 488 472 467 476 474 438 483 484 485 502 477 486 474 459 552 501 483 486 502 482 485 488 476 490 475 500 548 459 477 485 479 482 417 454 505 475 558 496 487 429 459 616 418 504 476 485 489 511 481 485 467 476 385 483 577 477 575 505 519 521 503 517 510 451 502 471 545 461 432 504 478 526 475 476 427 473 496 497 508 478 485 474 454 443 486 472 453 493 492 497 482 474 399 521 479 477 492 511 453
1 481 527 525 470 496 479 466 477 496 484 465 527 525 486 499 479 468 488 459 474 457 508 472 471 498 515 479 478 489 498 481 525 450 504 451 481 474 513 484 476 484 456 499 454 484 440 498 499 463 548 496 500 463 476 467 493 421 508 520 496 489 494 476 479 549 590 496 484 478 478 495 515 500 486 474 491 471 501 516 479 505 500 484 493 472 477 471 468 482 534 475 466 433 516 483 503 481 461 471 427 483 485 485 493 404 445 485 473 502 490 536 462 478 477 432 485 465 473 492 475 471 469 493 420 461 523 467 503 474 419 544 469 502 478 489 479 440 497 483 474 453 624 483 484 509 479 477 580 492 605 541 460 480 377 476 456 479 452 500 478 459 468 495 480 498 511 476 484 477 486 469 511 526 477 479 445 502 475 414 465 494 500 441 512 479 484 583 487 574 483 479 516 494 475 513 485 481 483 479 472 483 485 461 502 506 476 543 481 480 490 500 511 515 442 479 519 467 475 543 482 476 552 462 508 514 490 450 480 478 532 460 489 476 496 488 484 463 480 456 464 518 399 496 481 483 487 527 476 481 503 496 537 484 496 485 516 426 464 491 487 477 477 470 410 483 459 509 484 452 512 466 508 502 461 461 509 476 390 507 474 474 423 495 477 521 475 476 527 483 515 457 529 484 477 510 477 464 441 461 499 485 493 480 445 503 450 478 487 513 484 501 472 492 480 481 497 463 495 499 531 472 494 453 489 484 480 496 501 475 493 500 484 475 467 546 479 538 453 644 552 489 503 516 488 524 481 487 514 478 490 483 406 505 475 487 458 417 476 520 446 495 501 470 477 478 491 490 497 504 523 480 438 470 469 477 528 480 455 468 532 476 483 476 491 486 465 492 477 474 450 476 520 474 487 482 479 482 494 510 475 480 541 477 429 477 467 467 478 530 485 494 555 484 510 475 536 482 514 531 492 473 474 462 476 485 489 486 493 464 489 458 472 440 400 495 471 467 504 478 493 453 505 618 516 477 476 485 486 567 469 473 482 498 523 491 458 474 491 518 491 469 457 511 442 476 484 486 484 446 448 494 479 545 478 477 365 502 480 537 495 506 453 488 448 560 493 477 442 473 479 471 475 501 542 445 581 490 474 531 487
1 470 517 525 484 439 480 597 478 496 486 498 509 482 491 505 513 489 509 496 463 493 465 471 492 497 463 503 478 500 531 484 551 517 495 527 510 465 487 489 478 476 451 434 476 517 483 463 533 444 459 479 544 478 487 498 471 473 462 456 492 444 480 465 477 479 463 548 498 481 468 483 475 464 489 485 510 482 533 556 489 489 571 515 490 512 543 474 460 482 536 476 433 477 477 480 508 478 452 492 521 490 480 481 476 550 493 476 462 532 479 513 499 482 506 463 485 486 489 521 461 478 480 473 472 426 485 488 560 478 470 526 476 513 481 559 495 551 503 477 498 490 448 493 494 495 502 481 531 480 510 434 478 474 586 476 481 516 484 517 510 447 482 469 475 535 482 474 485 474 442 479 529 468 476 512 468 482 466 471 508 476 566 491 461 480 435 412 491 555 481 460 508 516 468 524 477 476 490 476 448 481 500 494 492 496 477 488 482 474 480 501 504 499 506 484 547 478 493 487 472 497 508 433 424 465 499 478 475 476 507 482 472 469 475 528 499 510 480 510 474 506 550 473 500 487 507 468 484 473 504 524 481 473 525 472 492 492 450 475 494 506 490 482 481 490 512 583 501 508 515 474 549 417 416 467 473 476 472 482 515 477 521 519 477 550 518 481 468 481 483 514 525 511 480 458 488 482 471 493 483 464 501 477 511 480 482 474 479 531 457 478 484 518 536 498 425 509 484 538 551 496 445 498 483 492 476 508 447 475 557 500 471 476 427 486 495 458 523 397 579 510 526 461 523 476 481 479 506 435 486 477 512 540 478 507 502 476 475 528 512 451 489 374 509 481 467 505 490 479 458 538 525 516 474 518 526 473 473 439 514 478 486 490 492 512 464 495 478 508 428 472 520 477 517 480 471 489 471 533 489 480 503 476 487 477 429 476 479 479 487 504 527 504 461 460 488 489 515 515 484 476 485 488 476 493 480 464 498 445 479 502 482 470 565 516 490 489 482 481 477 531 474 333 486 510 477 479 483 443 475 453 489 513 404 478 573 481 498 448 464 539 467 535 522 472 478 474 567 454 459 537 481 400 480 484 561 504 491 527 486 457 514 486 453 506 495 477 419 509 462 435 475 505 408 436 458 493 485 450 489
-1 486 552 513 502 472 488 474 476 487 475 491 483 461 509 495 499 466 511 495 492 481 471 466 487 571 458 488 497 470 466 470 457 486 444 488 492 474 485 484 477 475 548 479 503 505 480 447 523 461 450 473 524 494 478 505 491 508 511 515 440 488 479 484 475 605 603 564 502 483 488 576 481 526 538 464 459 495 490 461 499 467 523 477 458 528 455 483 476 484 557 476 506 490 528 491 543 488 431 522 456 477 476 485 489 481 339 508 536 517 485 512 406 483 482 499 501 465 486 525 524 475 457 469 392 447 445 505 512 466 475 493 481 454 475 529 550 454 488 481 479 508 543 472 487 493 490 484 446 485 546 500 489 488 525 478 437 469 469 513 486 482 483 482 477 443 483 475 483 476 550 454 522 462 477 454 486 518 478 464 500 538 568 475 499 467 481 527 472 443 475 460 489 506 483 523 479 482 467 477 524 517 481 473 548 503 474 498 487 470 499 486 466 483 516 480 500 503 470 446 477 475 444 470 499 544 511 488 480 476 494 506 475 486 467 505 486 498 476 467 486 512 439 429 499 472 532 463 479 469 505 503 513 475 538 482 507 465 494 485 491 497 478 501 462 477 509 531 483 509 498 494 477 507 497 469 479 477 488 499 500 479 491 471 475 564 484 429 484 478 498 540 521 518 482 473 508 494 518 522 486 439 482 482 480 497 499 487 484 538 478 508 461 457 499 492 485 475 490 454 469 470 459 481 483 496 485 481 468 484 506 490 502 475 431 490 484 587 506 569 511 513 454 500 467 455 505 486 451 472 498 476 540 519 496 508 498 518 479 549 504 465 491 429 509 481 497 484 472 490 650 482 445 498 494 510 521 478 518 463 489 480 455 461 481 471 463 490 477 478 475 479 626 478 460 481 471 464 428 456 472 479 461 475 516 476 524 534 479 492 484 506 549 506 462 422 504 484 516 522 495 479 484 485 476 497 476 504 535 480 488 530 463 550 513 473 527 469 447 510 473 525 482 561 527 502 479 465 449 518 492 474 471 498 532 490 530 480 456 469 509 531 472 496 471 470 530 479 501 466 555 496 481 518 479 461 404 476 470 528 490 507 446 494 563 518 472 476 482 484 483 493 477 454 538 511 561 474 485 454 457
-1 486 474 520 475 522 484 442 478 458 485 463 499 462 545 482 488 478 540 480 481 488 497 478 463 529 485 478 480 461 541 482 497 480 438 521 536 456 487 486 473 474 451 503 484 537 487 547 481 460 499 458 563 475 478 472 488 502 493 535 514 468 480 535 482 463 485 538 481 473 471 513 488 525 497 488 537 477 490 516 526 513 543 465 491 472 508 476 484 484 495 476 554 457 483 476 546 483 490 479 488 495 481 474 471 469 384 478 461 491 490 518 476 475 533 407 460 535 496 490 434 472 492 485 517 504 547 484 492 467 513 544 449 481 476 472 476 478 481 485 465 495 542 470 488 490 461 487 560 473 392 505 495 481 526 476 495 454 458 518 539 469 492 504 475 432 453 478 477 479 571 426 410 509 478 467 526 474 475 551 464 484 485 492 457 498 473 442 471 625 476 485 477 503 545 507 483 477 482 474 537 495 454 495 536 453 477 500 478 509 454 501 389 516 500 492 479 508 469 538 487 509 459 532 444 493 489 484 476 477 495 493 500 480 504 480 524 478 479 460 483 542 566 500 483 497 504 445 476 484 487 519 482 481 438 484 454 513 460 492 491 463 471 509 448 483 474 519 482 511 520 490 475 518 505 491 511 475 505 497 484 474 494 501 478 482 487 478 588 487 477 425 575 490 469 503 504 435 498 534 493 458 487 482 482 480 470 484 484 514 450 517 462 527 500 481 524 477 473 427 540 495 478 473 471 511 475 507 463 496 542 489 470 477 465 522 483 441 444 472 526 520 490 526 471 475 474 491 508 496 490 470 524 491 461 512 479 496 475 492 589 440 504 437 447 477 556 437 490 497 475 506 448 485 496 553 536 489 468 464 547 475 477 505 476 483 473 471 481 506 472 473 473 473 415 475 472 487 539 502 488 480 464 476 492 477 469 526 484 500 473 502 496 506 492 518 455 477 514 532 456 484 505 478 475 489 466 480 499 406 485 491 509 479 522 455 506 488 526 460 488 465 457 431 610 517 475 468 494 525 462 477 464 487 328 489 612 483 487 458 435 574 457 464 477 475 490 492 465 521 472 486 475 455 475 486 593 484 494 480 495 472 498 499 504 459 494 466 445 497 465 505 476 476 322 461 559 478 486 435 481
-1 488 478 551 482 477 490 492 479 491 481 512 485 508 423 486 485 495 483 480 467 472 541 479 486 454 480 508 481 475 497 491 443 546 500 489 424 473 480 482 478 481 529 464 517 516 483 462 472 406 455 547 539 484 479 480 517 492 433 549 489 482 476 471 479 467 510 446 443 481 471 472 489 515 448 474 578 497 501 555 505 467 526 410 484 551 514 477 483 483 591 475 563 503 456 481 513 482 456 489 501 479 486 485 478 522 385 522 449 548 485 531 449 474 529 521 490 485 484 484 458 475 506 473 455 463 535 491 476 468 526 534 467 504 481 494 509 528 456 477 504 478 514 493 486 474 508 476 453 477 468 455 494 510 601 476 516 492 518 519 511 471 485 478 476 449 528 475 486 478 438 480 461 566 478 489 462 485 482 525 535 476 537 467 446 476 430 552 459 531 478 491 489 490 449 611 487 472 486 477 483 506 484 501 572 482 475 513 475 487 497 472 513 402 465 494 499 516 480 478 488 411 551 494 459 499 534 476 479 476 513 484 488 498 477 498 463 477 483 506 477 483 559 473 458 475 602 396 475 495 529 482 490 479 484 478 505 474 464 478 505 479 477 500 441 481 502 449 469 493 499 464 463 521 480 473 467 477 433 492 543 477 519 473 475 535 580 447 457 483 489 491 518 521 475 379 415 478 472 523 501 528 473 478 475 511 460 493 477 479 493 488 485 509 468 489 555 477 481 466 597 482 422 507 499 481 484 499 468 493 549 484 478 477 500 497 473 441 461 444 534 535 502 476 521 574 474 488 475 436 557 474 447 505 474 515 467 556 476 476 476 425 476 510 465 491 476 447 494 476 561 460 498 532 500 492 546 473 508 398 477 484 476 518 472 475 475 533 477 503 472 479 458 478 486 477 497 481 439 559 476 477 480 474 460 478 510 484 479 528 483 439 514 486 497 486 524 497 521 508 515 489 488 480 477 510 485 472 491 560 474 486 521 514 568 483 508 476 474 427 489 504 483 438 462 509 479 490 482 495 468 488 474 497 414 470 558 486 544 474 475 455 481 547 485 493 463 481 470 472 503 434 479 456 477 471 549 482 489 492 509 516 470 458 532 515 507 479 464 496 486 477 480 511 409 457 477 473 515 604 453
-1 477 474 478 482 452 482 496 474 483 488 492 504 502 502 503 476 470 471 527 488 459 517 487 468 457 538 482 490 477 514 467 510 517 525 461 520 476 489 477 480 475 522 477 514 505 514 514 476 445 467 549 518 465 476 494 495 477 524 466 475 468 487 509 473 495 534 485 483 479 475 541 496 511 455 483 562 476 488 565 483 497 532 523 492 483 445 476 479 484 541 476 489 482 494 485 519 479 477 487 530 497 470 486 486 495 355 478 523 459 478 462 469 460 473 470 475 472 465 492 496 472 454 480 541 470 538 453 506 467 472 454 474 479 478 416 526 522 478 474 462 512 411 483 476 475 452 484 472 479 473 506 475 470 445 476 462 486 460 531 551 469 487 476 477 516 484 476 485 477 451 484 467 418 476 446 477 466 483 444 518 539 514 465 487 467 486 464 519 531 480 494 475 493 590 538 486 467 472 477 442 499 502 489 446 451 477 505 480 477 465 477 401 464 506 481 546 481 490 491 492 507 452 501 527 514 498 493 477 476 491 481 466 474 437 474 529 495 476 494 477 527 512 473 459 542 537 451 479 487 479 471 458 476 489 477 483 532 463 489 494 489 482 496 468 467 481 534 480 534 493 470 527 513 452 455 484 476 495 500 486 476 450 461 475 498 478 487 499 475 512 502 526 481 474 535 450 496 516 543 499 468 501 478 480 479 447 488 484 455 468 469 458 536 476 473 470 472 485 475 472 494 485 478 480 486 476 510 441 502 565 486 480 474 488 525 491 479 416 569 488 611 454 523 499 530 502 473 432 427 547 479 526 468 472 499 494 510 473 484 467 505 467 463 492 491 470 497 486 467 426 473 532 529 465 501 493 487 462 431 471 481 489 453 495 488 463 462 477 503 439 478 456 474 461 481 494 490 543 554 480 483 481 477 494 477 446 500 481 499 479 475 494 559 500 495 527 483 517 573 490 482 469 451 476 483 498 482 486 485 476 501 511 462 457 486 482 490 568 500 489 403 505 502 490 513 477 467 487 525 490 485 475 483 358 479 577 481 508 483 428 504 472 506 543 507 484 460 599 497 454 527 478 482 475 472 501 486 503 475 477 461 490 481 483 530 492 477 531 495 475 503 479 501 337 491 484 473 469 499 468
1 492 457 516 501 506 483 540 477 496 471 484 500 430 449 493 536 476 498 481 480 490 459 472 487 377 498 466 483 474 523 493 395 464 499 459 468 483 432 474 474 480 427 499 514 468 476 557 508 495 497 569 452 521 478 457 447 489 478 463 462 497 489 490 478 500 520 478 499 477 464 499 508 470 514 483 453 482 488 516 489 508 594 467 495 468 484 476 475 482 497 475 457 452 531 492 403 477 494 482 504 489 459 477 472 522 623 532 525 518 460 473 459 488 466 498 460 473 460 467 490 477 467 466 429 464 505 468 497 488 503 538 472 486 476 562 451 480 488 485 436 489 479 488 493 490 489 483 492 470 435 509 480 473 601 477 461 489 473 531 502 465 479 488 484 404 490 476 485 476 493 461 455 491 479 482 499 479 469 495 496 448 554 466 497 482 497 446 474 589 479 465 440 512 424 497 487 481 476 476 470 510 499 494 490 510 478 545 476 497 487 494 518 476 422 464 524 523 479 546 504 477 472 544 470 544 496 489 480 476 473 485 493 494 453 469 499 493 475 500 479 526 458 474 495 506 510 465 478 477 474 435 525 477 508 471 486 479 505 476 499 453 475 495 483 464 471 521 500 489 483 490 531 480 442 485 505 476 476 495 531 474 526 481 476 516 487 504 540 474 515 533 560 510 483 430 540 490 516 464 483 444 468 475 508 498 528 484 483 458 509 467 483 537 530 476 488 494 480 468 509 483 523 535 484 506 473 481 485 499 537 422 488 476 482 548 476 482 507 454 545 462 433 488 477 474 479 479 477 451 511 483 455 500 472 511 488 487 477 536 532 491 500 533 468 475 441 535 472 497 503 443 507 490 481 491 466 474 469 506 432 484 425 483 471 478 484 481 479 504 450 479 519 477 458 480 445 482 558 493 486 476 508 476 471 478 546 469 475 482 479 487 517 488 492 511 518 478 476 476 484 482 459 489 476 484 498 467 433 496 483 489 484 469 557 475 532 476 498 452 485 449 463 588 565 523 481 488 473 442 456 498 473 491 689 480 390 472 482 524 484 486 444 492 560 465 470 478 517 486 440 581 474 526 477 481 417 434 482 476 495 497 465 474 431 516 484 476 479 488 470 489 475 459 700 488 535 472 499 537 535
1 473 503 528 490 542 485 408 478 473 481 559 526 463 482 476 488 481 498 504 486 497 480 485 483 530 466 484 479 500 491 487 485 493 473 515 520 483 476 470 479 477 565 468 483 526 481 500 427 507 463 546 459 454 479 445 555 457 508 475 471 485 483 543 467 602 520 487 518 486 465 435 507 473 457 484 464 465 458 555 483 489 465 498 517 526 541 475 481 479 490 475 505 459 476 492 513 481 448 503 478 472 489 482 479 510 434 490 532 489 478 536 452 471 514 443 477 530 500 532 480 477 502 481 524 500 483 497 501 473 466 522 481 500 479 467 533 548 471 487 459 463 518 484 470 459 473 478 490 476 489 493 459 489 451 477 494 527 512 484 529 530 469 481 482 488 495 475 481 476 431 495 534 593 477 501 451 475 471 447 501 465 521 475 450 522 426 454 461 535 477 486 465 500 512 492 494 482 485 476 438 490 477 476 479 472 476 475 489 454 516 471 509 490 444 499 518 484 478 497 487 476 574 460 452 579 447 460 480 475 471 458 472 461 479 529 437 491 478 495 467 477 469 523 461 546 503 529 481 471 490 560 497 478 533 478 490 583 477 467 475 479 473 483 436 469 509 547 469 482 527 492 460 440 506 473 481 476 544 493 463 476 452 469 477 499 492 482 537 492 502 487 512 491 482 486 521 530 467 531 474 506 476 472 451 448 524 475 485 535 467 466 460 532 506 486 526 463 482 522 505 487 480 451 466 473 494 497 450 491 522 508 455 477 507 519 474 607 453 547 516 461 473 435 468 532 486 486 449 491 487 489 512 471 479 529 466 504 474 535 478 481 480 400 460 475 479 478 462 481 456 459 542 460 454 490 454 486 461 527 419 473 467 510 487 488 492 518 476 499 507 480 524 473 534 477 453 484 508 497 481 474 439 478 475 476 531 499 475 509 479 505 444 487 460 415 594 474 551 495 531 481 478 477 475 487 497 482 501 476 471 494 497 475 465 489 468 488 505 470 491 485 463 422 569 483 480 478 487 475 480 501 488 478 363 490 610 486 462 451 493 544 481 540 523 518 489 486 500 514 514 561 483 444 476 480 444 486 488 453 505 489 464 483 492 528 488 477 461 444 479 491 480 472 367 469 529 485 493 557 448
1 494 477 555 490 518 472 420 479 489 487 436 473 480 525 481 464 481 499 509 468 481 517 475 468 459 492 476 465 473 502 491 481 437 524 506 494 463 465 476 476 478 545 453 488 548 449 508 464 443 463 612 465 479 482 490 491 469 445 421 467 482 480 466 470 574 493 506 511 479 474 456 476 464 480 482 493 490 450 524 464 532 500 461 481 496 505 477 477 464 426 476 493 522 484 467 542 475 442 449 513 484 477 470 489 424 329 507 526 495 478 429 503 466 546 499 450 510 489 470 451 474 476 488 553 477 549 506 492 463 508 504 519 509 476 521 467 502 467 487 510 446 510 489 486 494 474 481 518 474 460 542 481 479 434 476 497 470 513 538 475 511 488 464 464 419 469 476 482 477 497 489 454 514 478 468 476 471 481 444 479 478 467 519 453 477 442 489 515 571 470 524 455 528 522 486 479 486 479 480 432 479 536 504 452 543 476 449 475 495 498 494 481 479 531 472 480 539 515 520 478 454 486 477 447 450 472 481 475 477 516 494 488 493 475 505 493 485 475 491 491 463 420 524 470 445 510 531 481 487 485 508 515 483 469 475 460 526 491 477 503 503 483 479 468 490 513 446 528 516 515 497 522 506 566 479 492 477 521 501 520 478 444 493 476 563 520 465 430 484 488 558 448 473 470 474 502 459 475 556 533 464 506 475 474 448 442 492 483 504 480 457 490 522 521 463 552 469 481 463 479 476 502 502 471 510 485 470 512 498 551 443 496 476 483 487 474 568 527 632 533 572 479 463 509 555 477 473 403 533 545 491 496 455 476 476 451 510 475 490 478 524 513 468 495 482 532 519 475 490 486 506 568 481 547 500 504 476 470 453 458 485 457 511 478 485 468 483 475 492 444 470 548 477 491 479 492 484 469 459 485 481 511 476 475 475 466 457 478 495 488 471 438 442 489 469 493 487 550 479 467 491 478 469 476 457 491 504 563 464 477 488 497 467 449 493 504 481 551 432 476 544 484 617 524 473 478 490 489 509 481 479 473 483 480 477 536 477 417 459 508 509 506 499 453 483 474 496 589 519 530 482 481 538 473 476 365 494 461 504 479 492 506 480 494 528 476 479 472 481 477 520 487 501 493 506 523 473 470 569 487
-1 474 486 516 470 484 475 418 475 499 471 498 464 473 457 483 499 473 442 508 471 485 498 478 473 395 513 491 471 461 510 483 490 507 551 489 463 476 467 478 474 477 454 461 487 433 475 514 499 486 489 582 635 489 481 517 478 523 469 515 473 506 484 451 478 611 568 472 480 480 472 523 471 531 523 475 602 489 506 465 477 513 546 499 474 467 491 471 500 477 416 476 487 465 489 477 518 482 462 463 503 496 485 483 466 465 215 413 445 478 480 446 462 478 484 454 473 476 465 454 479 479 513 478 545 464 534 464 521 455 524 496 474 466 478 483 407 490 508 475 478 513 496 479 475 466 481 481 472 482 489 377 464 475 474 475 485 483 477 489 495 538 499 478 482 429 450 477 480 477 530 468 547 494 479 470 487 464 486 480 491 507 507 496 483 487 434 498 507 567 473 527 497 481 421 595 481 481 485 479 518 512 478 466 526 382 477 478 479 503 490 470 530 503 589 465 510 529 468 497 486 447 557 463 457 523 538 458 476 476 527 496 488 490 489 494 499 488 474 494 469 484 484 541 454 493 474 498 473 479 488 525 535 480 458 489 514 499 524 497 492 504 482 508 467 466 493 510 475 558 461 466 471 568 523 462 473 477 506 490 444 477 463 491 476 473 508 497 504 483 497 499 496 493 479 469 467 472 515 483 492 493 489 473 477 502 458 485 491 518 471 480 485 471 464 486 479 463 478 430 470 491 485 496 475 472 482 494 484 485 518 496 486 476 506 485 492 651 481 632 534 551 470 514 471 447 479 494 475 460 555 483 468 433 483 505 451 483 476 453 446 500 499 496 499 482 414 469 492 461 519 437 480 505 484 534 530 470 473 497 516 480 487 535 477 474 474 545 476 465 504 473 486 478 466 477 464 488 515 467 482 481 511 475 521 477 468 499 481 500 487 466 508 512 495 511 486 506 589 511 558 477 495 479 476 498 476 461 403 472 483 497 570 480 479 481 495 487 393 466 495 412 513 514 447 494 480 489 494 491 487 489 467 500 336 480 640 486 521 444 518 422 437 485 472 514 504 468 522 490 462 495 477 489 479 486 466 466 476 442 478 513 496 470 450 542 481 466 496 532 481 468 479 482 339 475 572 477 517 454 492
1 489 472 489 499 479 491 495 477 496 481 513 485 434 534 471 520 472 483 460 473 485 513 473 485 504 513 501 476 466 483 480 556 480 447 490 476 477 479 487 474 476 402 432 469 502 443 463 482 422 497 471 573 497 481 475 489 511 522 505 457 483 474 479 480 373 470 553 505 486 480 505 463 490 541 474 473 482 513 527 488 522 548 538 497 505 540 476 457 476 536 476 419 510 477 485 502 483 504 462 543 491 470 472 477 480 385 477 476 436 483 466 491 490 489 465 468 483 492 559 511 477 443 470 461 473 578 493 500 471 481 559 473 518 473 498 489 481 501 465 482 506 555 479 481 454 475 480 523 479 539 426 497 474 473 477 482 455 444 489 501 538 476 471 487 411 504 474 481 477 499 535 519 503 481 452 458 480 478 457 539 529 464 465 469 483 521 522 483 515 478 482 465 522 506 567 473 471 489 478 436 471 490 519 457 470 477 514 476 455 485 471 563 478 508 473 499 521 471 491 479 465 527 506 487 495 493 471 476 476 540 442 471 470 494 467 450 488 482 490 472 485 580 561 474 506 480 514 483 481 493 472 411 474 505 471 484 512 497 487 491 489 474 463 468 487 459 505 507 469 496 483 405 491 432 481 484 476 591 529 539 475 464 493 475 539 461 534 495 477 510 560 526 515 478 393 540 406 516 484 525 526 491 477 497 497 432 477 480 501 477 474 462 530 513 501 502 478 473 436 539 480 484 499 476 484 478 497 488 493 450 480 511 477 505 467 502 354 475 485 514 501 493 509 548 508 475 481 486 442 558 478 455 461 504 486 472 490 475 483 545 526 517 525 516 468 461 477 480 480 563 469 451 513 500 549 465 473 493 417 467 486 499 549 499 493 497 484 475 490 462 473 551 479 484 477 492 482 516 514 478 476 487 474 467 478 467 475 466 467 482 462 533 491 488 527 511 467 560 544 560 476 454 490 476 482 484 484 466 514 472 462 499 455 479 508 505 469 448 511 510 466 500 514 498 459 481 473 483 520 471 470 467 487 361 482 518 480 455 483 440 496 469 499 507 472 477 476 524 466 490 560 475 488 476 476 600 486 483 500 499 481 466 475 515 490 502 466 527 492 478 466 480 465 374 494 498 495 476 461 493
1 485 505 457 495 422 493 410 477 533 488 548 482 526 500 475 476 490 513 487 470 495 477 493 475 507 487 499 484 500 485 485 495 513 554 433 525 476 504 469 476 480 492 492 469 498 497 489 453 534 442 447 503 462 481 489 493 504 504 459 456 513 483 547 478 492 537 509 482 471 469 539 503 501 455 493 506 474 459 505 504 468 516 477 479 448 487 478 478 476 508 476 457 499 477 487 481 483 491 470 469 487 460 468 482 456 620 508 535 507 477 472 504 467 514 490 482 503 485 532 456 475 449 502 496 468 508 483 500 490 458 473 436 505 474 478 517 504 486 487 497 427 497 481 482 476 488 480 514 491 421 501 477 470 510 477 431 495 444 527 477 486 487 482 488 465 478 478 472 478 416 545 602 555 478 497 532 474 482 514 473 545 500 478 491 483 479 501 467 572 481 491 459 513 467 507 486 468 487 476 491 500 507 497 508 460 475 477 479 490 493 503 483 491 535 483 539 460 475 486 487 449 479 483 493 553 462 480 476 478 480 487 487 466 464 483 515 478 480 501 488 484 549 494 459 506 551 541 481 472 508 465 418 473 516 491 476 503 462 486 498 478 477 489 542 475 512 478 494 477 476 483 447 489 522 463 497 476 435 524 483 476 481 470 477 496 503 473 505 477 507 504 499 507 470 524 499 451 488 490 485 451 472 477 468 491 465 477 492 529 471 554 475 553 484 474 531 493 474 561 503 485 488 483 496 524 481 539 483 482 490 466 495 476 499 433 503 473 485 402 463 436 474 500 480 515 481 479 490 431 531 485 542 511 476 486 463 514 475 493 478 458 483 493 504 481 514 467 486 460 465 515 563 498 496 482 499 472 490 554 483 482 483 520 480 511 484 507 478 510 492 479 497 480 475 480 471 498 481 545 482 484 481 477 510 476 503 484 477 507 476 482 501 394 493 486 460 483 532 509 518 481 468 481 476 494 474 499 428 443 470 429 446 483 507 486 534 493 504 487 491 498 470 291 463 518 476 480 471 511 477 486 489 475 365 478 552 479 538 479 481 448 533 568 469 497 487 483 487 499 534 518 479 396 474 480 564 478 504 462 496 499 537 475 528 455 488 462 436 513 492 482 480 459 374 475 552 475 483 466 507
-1 485 482 424 494 481 476 525 476 457 476 441 469 525 469 502 494 472 490 465 481 489 478 482 486 545 483 491 491 469 464 486 473 528 556 501 517 452 477 480 476 482 463 474 486 476 486 483 501 453 507 494 508 518 494 440 520 535 532 438 463 465 485 506 484 582 486 443 490 475 485 544 481 460 451 483 483 486 480 496 482 485 516 474 483 511 502 468 498 481 508 476 500 481 493 485 510 481 473 488 472 469 483 481 475 505 333 464 468 471 461 479 473 477 453 522 491 505 489 514 525 477 485 464 501 476 558 489 504 463 499 522 511 536 478 487 539 535 510 482 471 472 494 484 482 488 500 483 507 466 514 475 473 500 529 476 474 488 457 482 493 480 476 481 482 510 439 476 470 476 474 542 522 481 477 500 536 468 477 507 506 456 593 521 480 479 462 485 512 534 469 505 486 500 535 525 486 481 489 476 489 432 472 482 515 502 476 457 478 494 488 481 539 463 547 496 503 504 479 500 493 457 457 477 544 523 469 438 477 475 480 461 470 452 492 455 499 488 483 474 468 497 460 480 487 418 600 456 484 488 526 425 506 472 508 470 463 521 481 474 485 488 468 529 388 482 462 486 487 519 472 468 474 500 480 466 495 475 488 495 489 477 494 471 475 518 497 498 470 484 512 494 480 489 472 466 529 484 518 544 518 422 487 481 504 502 451 463 481 569 470 493 465 524 484 463 408 484 471 449 492 496 445 549 492 511 480 532 485 489 474 485 481 477 481 532 475 562 500 575 488 534 485 510 483 546 481 483 499 502 501 474 484 490 472 506 498 523 477 523 502 420 481 486 524 471 472 456 466 493 543 552 528 494 486 482 433 489 512 456 504 480 480 463 497 509 474 510 477 509 530 475 469 478 538 472 506 478 431 543 491 475 529 478 488 477 540 511 473 505 468 529 477 485 507 503 466 487 468 582 461 483 477 474 477 486 490 506 440 468 474 478 496 494 514 485 545 482 533 474 481 439 455 531 437 486 475 478 485 456 470 482 471 488 480 479 578 485 472 522 432 542 460 559 498 483 503 489 535 470 532 557 482 504 478 483 426 471 474 471 492 464 471 477 490 434 479 483 472 480 482 463 484 474 497 529 558 476 473 433 516
-1 487 469 486 490 449 491 334 474 493 485 470 483 479 436 506 524 481 511 449 497 488 486 488 478 477 517 495 511 477 520 477 572 436 538 486 463 480 475 476 474 479 534 466 471 531 513 523 525 502 477 561 596 457 485 470 513 457 518 532 486 532 473 466 477 609 442 484 467 487 477 562 504 471 465 476 552 480 508 491 476 502 451 504 491 518 506 474 518 465 583 477 484 513 477 483 506 484 497 491 478 470 484 487 483 444 368 453 464 515 484 524 486 475 514 454 489 484 487 536 508 480 473 464 463 462 522 481 492 469 436 520 483 469 477 483 466 516 492 479 450 505 513 478 477 490 487 482 450 484 459 530 502 497 427 476 436 456 472 495 470 517 468 470 465 514 470 476 474 478 481 451 542 486 477 472 465 498 484 514 529 502 492 512 464 486 466 478 544 584 469 461 503 490 409 589 490 483 488 476 547 473 485 514 512 500 476 542 480 498 475 477 487 524 563 461 482 534 471 471 492 442 474 467 475 460 528 501 477 477 502 502 478 465 457 455 516 466 478 488 478 442 450 453 460 452 477 469 483 481 548 533 532 477 447 480 530 463 467 478 491 498 480 492 488 468 542 518 486 503 483 470 488 447 480 478 490 476 479 490 516 476 448 464 475 553 489 487 501 479 498 504 466 504 478 489 424 494 486 475 507 470 470 477 499 547 460 469 474 483 490 434 496 513 500 477 473 486 481 475 534 485 490 443 466 487 479 481 520 488 492 461 454 476 393 462 466 597 455 627 471 548 459 467 553 531 480 473 513 469 468 475 491 498 475 510 486 584 479 567 489 511 514 495 496 485 524 504 491 491 410 510 511 491 495 477 499 497 490 525 450 485 488 504 478 485 492 487 481 470 499 483 477 478 433 480 491 482 474 457 477 475 476 475 433 477 462 484 476 459 490 507 442 433 478 477 532 482 590 483 531 486 478 487 476 495 497 486 519 494 483 505 476 525 451 502 506 481 542 451 494 492 511 530 406 479 480 478 497 467 478 479 475 522 421 470 563 476 500 491 503 533 471 537 515 480 474 469 513 498 491 501 472 497 478 485 418 478 500 501 486 500 449 470 548 473 483 476 475 506 483 466 482 494 429 492 492 472 508 465 502
-1 482 518 520 492 488 464 478 475 496 478 514 526 468 408 495 490 503 474 480 476 484 498 468 485 525 505 497 472 467 454 475 507 521 469 447 405 463 447 480 473 469 491 480 506 479 492 439 553 438 455 550 466 471 486 477 487 482 459 446 489 487 491 482 480 524 541 430 507 486 477 520 480 488 417 477 475 494 466 525 489 446 536 520 492 546 523 487 452 481 516 476 551 469 484 485 506 483 456 492 530 473 482 493 434 468 422 490 484 468 486 443 378 479 479 476 469 480 498 520 512 474 450 487 467 496 444 500 504 473 473 518 436 513 475 478 564 429 472 476 484 467 479 463 498 520 494 478 476 484 484 459 479 476 570 474 486 487 482 511 478 456 497 484 471 478 469 479 484 477 476 438 447 511 476 466 536 500 459 457 491 513 527 488 460 471 486 572 531 549 476 441 479 480 571 548 477 471 490 478 442 499 513 489 492 584 476 481 479 484 487 455 472 542 521 474 523 492 460 494 473 449 513 437 474 446 539 500 475 476 515 477 473 476 462 524 489 492 476 485 481 533 446 481 485 472 477 460 478 485 521 531 501 477 538 470 488 493 543 486 483 498 482 494 509 464 481 548 484 474 478 487 465 499 493 488 489 476 501 489 504 476 528 490 476 513 464 479 424 488 517 528 528 473 465 463 467 474 513 495 485 491 509 475 476 517 508 458 488 464 456 452 459 483 519 505 513 480 466 441 568 500 478 502 478 486 480 448 554 495 485 530 482 475 478 556 490 513 538 523 529 466 481 485 527 497 481 486 508 480 429 486 496 512 464 457 497 498 476 463 517 453 492 430 459 482 497 491 484 486 530 494 503 499 476 498 460 474 508 427 498 490 510 465 494 463 470 491 479 466 540 478 476 474 458 475 502 476 489 515 484 475 514 474 472 476 481 458 487 464 466 497 453 519 499 499 385 483 516 501 433 485 486 474 476 486 491 480 432 470 469 475 554 460 559 494 443 478 484 506 481 505 472 602 486 515 476 473 471 529 478 494 469 479 643 476 445 469 555 514 443 473 450 498 553 489 522 473 482 479 452 569 484 548 477 480 420 497 475 448 490 474 483 472 452 467 469 498 561 465 477 467 479 488 682 508 526 485 491 550 488
-1 471 503 545 492 550 485 495 475 469 470 503 520 497 504 501 472 486 494 479 477 460 540 483 484 488 549 500 489 487 485 483 512 481 515 482 565 507 460 484 472 475 522 497 513 500 490 544 445 569 480 502 493 486 473 449 493 477 500 456 431 482 472 389 479 471 518 504 484 476 478 449 492 505 545 482 595 477 455 443 469 467 576 501 475 493 506 487 470 476 535 475 504 459 483 479 447 486 474 475 496 473 485 483 472 502 652 480 524 481 481 515 453 480 511 518 491 497 470 544 497 475 482 490 450 502 461 486 491 495 574 470 460 495 479 487 548 575 530 477 477 502 476 500 485 472 516 479 467 475 525 570 481 485 274 476 434 480 466 513 486 471 476 490 480 455 528 477 478 478 449 469 535 486 477 486 528 494 477 486 548 485 531 446 493 477 486 512 489 508 483 433 486 508 568 497 467 476 488 478 469 531 499 514 479 540 475 478 478 487 519 494 471 446 533 487 480 460 491 508 481 484 543 483 447 435 487 486 482 475 478 482 489 484 506 454 478 489 482 486 478 503 429 486 494 509 476 521 483 489 499 469 540 473 538 472 477 471 503 474 481 487 477 490 484 490 475 491 480 495 496 477 500 493 483 489 484 475 513 469 526 478 352 482 477 505 484 454 473 479 505 422 465 536 477 480 476 455 465 484 476 489 487 476 483 465 473 481 472 498 479 547 446 473 516 482 573 477 483 510 510 476 562 482 465 487 481 452 508 491 554 515 483 477 490 470 507 450 485 659 461 522 507 450 446 519 467 478 481 490 484 481 560 467 469 469 470 441 477 480 426 455 491 501 479 483 595 470 474 479 522 466 519 470 468 498 501 468 448 622 444 472 478 440 481 482 475 507 477 515 511 483 450 476 479 480 458 476 442 522 476 473 485 477 462 476 492 532 478 454 472 438 526 486 458 525 548 479 518 480 502 480 485 467 476 477 486 470 517 545 471 454 546 499 347 477 492 461 538 503 485 485 465 641 473 506 478 472 485 467 489 472 482 471 533 468 384 475 500 532 462 529 457 458 504 476 497 487 489 480 491 605 480 564 478 482 395 490 493 558 493 518 490 477 560 498 490 478 431 480 496 479 482 474 566 483 587 481 476 540 499
-1 489 526 469 485 499 497 543 474 492 473 512 455 487 462 472 454 465 557 506 483 489 525 473 471 526 479 491 482 471 466 486 486 510 565 485 413 480 475 481 477 473 449 466 512 500 460 450 496 414 490 536 485 467 480 489 487 477 489 527 499 482 478 503 478 441 563 443 504 472 487 498 503 443 439 481 511 464 461 488 470 474 595 482 505 534 515 481 478 488 413 476 460 500 504 474 531 480 497 490 480 472 501 492 479 485 336 451 481 515 485 529 438 484 475 438 472 490 490 537 504 477 509 473 461 459 505 506 477 466 493 514 483 481 477 496 486 555 488 478 473 498 519 476 481 512 469 491 491 479 490 460 485 462 512 475 442 480 468 464 505 458 481 474 481 518 454 477 477 476 510 511 470 479 478 475 544 489 477 470 513 566 427 467 495 481 454 524 530 535 476 516 504 470 510 505 487 485 488 476 487 467 509 519 481 472 476 496 479 474 452 496 431 437 488 491 501 539 490 465 496 459 487 473 499 497 502 485 478 477 503 471 492 495 464 509 501 468 477 502 484 507 578 504 454 478 522 443 478 479 500 546 494 479 492 478 516 507 491 499 490 477 484 515 514 487 518 527 497 516 517 465 470 516 426 488 475 476 496 533 482 477 486 449 475 516 498 482 591 477 471 489 536 524 474 581 460 463 474 511 480 538 508 482 475 555 488 484 479 533 502 541 489 452 461 484 490 482 486 449 550 477 452 495 492 484 490 487 500 488 591 420 471 476 479 488 477 427 522 479 609 471 520 505 483 542 480 486 470 483 517 482 473 513 460 484 490 501 482 483 509 494 505 497 475 484 510 501 494 495 465 430 441 506 473 532 503 491 512 418 455 477 500 503 479 491 486 494 479 496 523 475 430 481 481 483 485 485 561 598 466 471 436 476 469 477 454 476 472 501 482 466 517 490 458 497 492 488 527 522 557 472 460 472 477 468 475 481 469 446 486 492 518 512 505 455 485 463 609 466 482 479 482 448 573 493 477 465 486 403 487 475 471 466 323 484 591 482 487 495 489 593 452 433 500 513 502 481 518 493 440 552 478 459 481 476 567 462 485 548 477 496 464 465 513 457 477 481 458 480 479 462 481 470 318 450 512 479 471 555 503
-1 488 475 488 486 486 488 492 478 478 466 485 533 472 524 496 477 456 474 475 484 462 438 474 469 498 470 494 489 486 476 469 493 533 451 511 471 491 455 471 475 475 558 461 495 465 480 437 530 490 469 518 491 489 486 476 477 486 459 526 516 449 495 495 472 541 477 535 497 477 477 529 507 473 449 487 540 489 484 573 517 513 489 471 521 448 515 473 506 485 521 477 491 481 507 477 499 480 524 499 498 481 482 484 480 479 542 446 497 510 474 506 569 467 521 507 498 480 485 492 455 474 469 501 464 468 455 476 503 483 430 438 467 480 487 446 514 571 525 483 504 500 476 485 491 502 486 476 516 488 462 474 477 483 548 477 493 478 434 529 497 514 505 482 484 531 520 478 478 479 517 496 462 579 476 465 515 477 476 553 470 575 603 488 492 497 492 441 476 498 468 476 566 517 545 508 480 471 479 477 447 472 456 498 488 466 478 413 472 452 488 481 528 499 487 472 498 463 491 467 475 494 421 488 510 470 489 472 478 476 491 467 478 478 484 522 509 474 488 463 477 516 439 486 477 426 473 500 472 474 520 425 515 472 519 476 475 484 517 496 489 528 481 483 433 489 456 481 499 467 508 487 451 479 569 479 476 476 531 514 491 477 502 512 477 507 485 474 571 479 483 491 518 499 475 445 510 476 528 510 487 472 474 476 563 507 443 471 484 535 471 499 477 513 498 479 507 463 473 510 467 491 507 468 515 487 476 469 495 491 528 506 498 477 454 532 495 528 419 501 443 481 530 437 451 514 481 482 458 504 497 478 442 425 496 466 481 470 478 512 479 507 499 468 481 484 451 495 485 475 490 413 518 455 497 480 513 488 494 507 490 481 491 541 505 483 487 461 477 480 460 475 513 478 468 479 485 470 472 474 477 470 529 476 501 477 425 420 479 525 489 471 427 461 484 525 482 489 496 552 494 479 493 497 476 473 493 519 503 464 480 491 501 473 534 505 481 478 531 440 485 481 483 525 553 498 479 476 468 508 485 487 481 517 591 487 451 479 468 554 503 480 476 489 493 497 521 472 516 470 477 510 474 495 478 478 399 465 482 462 467 476 484 482 509 542 485 469 398 527 505 493 476 493 682 496 569 477 472 504 475
[truncated: 3,606,473 more chars]
