# Supplementary material for: A hybrid feature selection algorithm and its application in bioinformatics
Source: PeerJ Comput Sci. 2022 Mar 22;8:e933. doi: 10.7717/peerj-cs.933 (PMC9044222; doi:10.7717/peerj-cs.933)
Supplement: Supplemental Information 2 [file peerj-cs-08-933-s002.zip]

Archive with 5 entries (5 files):
- musk.data
- scene.data
- splice.data
- usps.data
- waveform.data
