# Supplementary material for: A hybrid feature selection algorithm and its application in bioinformatics
Source: PeerJ Comput Sci. 2022 Mar 22;8:e933. doi: 10.7717/peerj-cs.933 (PMC9044222; doi:10.7717/peerj-cs.933)
Supplement: Supplemental Information 2 [file peerj-cs-08-933-s002.zip › musk.data]

1 46 -108 -60 -69 -117 49 38 -161 -8 5 -323 -220 -113 -299 -283 -307 -31 -106 -227 -42 -59 -22 -67 189 81 17 -27 -89 -67 105 -116 124 -106 5 -120 63 -165 40 -27 68 -44 98 -33 -314 -282 -335 -144 -13 -197 -2 -144 -13 -11 -131 108 -43 42 -151 -4 8 -102 51 -15 108 -135 59 -166 20 -20 23 -48 -68 -299 -256 -97 -183 -24 -271 -229 -177 -6 0 -129 112 15 36 -66 -54 -75 132 -188 119 -120 -312 23 -55 -53 -26 -71 41 -55 148 -247 -306 -308 -230 -166 -35 -205 -280 -239 -53 -10 -23 25 -5 163 61 59 -39 92 72 113 -107 80 25 -27 81 -114 -187 45 -118 -75 -182 -234 -19 12 -13 -41 -119 -149 70 17 -20 -177 -101 -116 -14 -50 24 -81 -125 -114 -44 128 3 -244 -308 52 -7 39 126 156 -50 -112 96
1 41 -188 -145 22 -117 -6 57 -171 -39 -100 -319 -111 -228 -281 -281 -300 54 -149 -98 -196 -27 -22 2 75 49 -34 45 -91 32 95 -116 85 -23 42 -58 61 -171 2 -144 38 -153 113 -166 -318 -241 -329 -97 -69 -108 -179 -71 -27 -12 -133 107 -96 92 -140 48 26 -62 2 13 58 -12 59 -166 -85 -131 -57 -156 -121 -285 -189 -255 -181 2 -284 -103 -186 -18 15 -31 127 -5 24 -82 -168 10 79 -200 82 14 -101 28 -52 -43 31 -156 79 -158 137 -281 -305 -294 -262 -165 -117 -244 -246 -231 3 -2 -3 15 49 99 37 84 22 66 131 109 -77 -10 -17 17 88 -21 -32 32 -128 -72 -124 -218 -94 53 -79 -20 -35 -26 4 50 17 -177 -102 -121 -66 -77 51 -41 -34 -32 -63 115 -5 -235 -59 -2 52 103 136 169 -61 -136 79
1 46 -194 -145 28 -117 73 57 -168 -39 -22 -319 -111 -104 -283 -282 -303 52 -152 -97 -225 -28 -22 2 179 49 -33 46 -88 22 79 -116 19 -11 6 -38 71 -175 3 -129 37 -172 93 -42 -317 -242 -331 -98 -71 -106 -128 -71 -26 -12 -131 147 -93 93 -139 40 51 -28 -179 34 30 -21 56 -166 -85 -67 -57 -157 -133 -263 -190 -231 -182 1 -286 -103 -184 -19 14 -31 55 19 24 -88 -165 14 68 -202 47 -10 -85 19 40 -10 32 -156 79 -193 122 -271 -305 -296 -265 -168 -119 -244 -247 -230 3 -2 -3 -23 12 128 38 85 24 61 122 74 -36 -129 19 41 64 0 -23 -15 -129 -74 -125 -221 -93 53 -72 -19 -33 -26 3 49 17 -177 -102 -119 -66 -81 51 -41 -27 -41 -140 77 -163 -238 -134 -154 57 143 142 165 -67 -145 39
1 41 -188 -145 22 -117 -7 57 -170 -39 -99 -319 -111 -228 -282 -281 -301 54 -150 -98 -196 -28 -22 2 77 48 -34 46 -91 32 94 -116 84 -23 41 -58 62 -171 3 -144 38 -153 113 -163 -319 -242 -329 -97 -69 -108 -180 -71 -26 -12 -133 107 -95 93 -140 47 27 -63 -1 12 57 -12 59 -166 -84 -131 -56 -156 -122 -286 -191 -255 -181 1 -284 -104 -185 -19 14 -31 128 -5 24 -82 -168 9 78 -200 82 13 -101 28 -50 -44 31 -156 80 -158 137 -282 -306 -295 -263 -166 -118 -244 -247 -231 3 -2 -3 14 50 99 37 84 23 66 131 109 -78 -12 -18 17 88 -20 -32 32 -128 -73 -125 -220 -93 53 -78 -19 -34 -26 4 50 17 -177 -101 -121 -65 -77 52 -41 -34 -32 -66 115 -7 -236 -60 -4 52 104 136 168 -60 -135 80
1 41 -188 -145 22 -117 -7 57 -170 -39 -99 -319 -111 -228 -282 -281 -301 54 -150 -98 -196 -28 -22 2 78 48 -34 46 -91 31 94 -116 84 -23 41 -58 62 -171 3 -144 38 -153 113 -163 -319 -242 -329 -97 -69 -108 -180 -71 -26 -12 -133 107 -95 93 -140 47 27 -63 -1 12 57 -12 59 -166 -84 -131 -56 -156 -122 -286 -191 -255 -181 1 -284 -104 -185 -19 14 -31 128 -5 24 -82 -168 9 78 -200 82 13 -101 28 -50 -44 31 -156 80 -158 137 -282 -306 -295 -263 -166 -118 -244 -247 -231 3 -2 -3 14 50 99 37 84 23 66 131 109 -78 -12 -18 17 88 -20 -32 32 -128 -73 -125 -220 -93 53 -78 -19 -34 -26 4 50 17 -177 -101 -121 -65 -76 52 -41 -34 -32 -66 115 -8 -236 -60 -4 52 104 137 168 -60 -135 80
1 46 -194 -145 28 -117 72 57 -168 -39 -22 -319 -112 -104 -284 -283 -304 52 -153 -97 -225 -28 -22 3 180 49 -33 47 -88 21 79 -116 18 -11 5 -38 72 -175 3 -129 38 -172 93 -41 -318 -243 -332 -98 -71 -106 -126 -72 -26 -11 -130 148 -93 93 -139 40 51 -26 -179 34 30 -21 57 -166 -85 -65 -57 -157 -133 -264 -191 -231 -182 1 -287 -104 -183 -20 13 -31 55 19 24 -87 -165 14 68 -202 47 -10 -86 19 42 -11 32 -156 79 -193 122 -272 -306 -297 -265 -168 -120 -244 -247 -230 3 -2 -3 -23 12 128 38 85 25 61 122 74 -37 -130 19 40 63 -1 -24 -14 -129 -74 -126 -222 -93 53 -72 -18 -33 -26 4 49 17 -177 -101 -119 -65 -80 52 -41 -27 -41 -141 76 -164 -239 -138 -156 56 143 142 164 -67 -145 40
1 47 -199 -106 28 -117 73 27 -104 -22 -23 -269 -210 -105 -285 -283 -302 -59 -74 -190 -226 -59 -13 -42 178 49 23 -21 -134 22 80 -116 15 -11 6 -37 73 -175 72 -109 69 -179 91 -42 -298 -278 -297 -138 -6 -139 -129 -137 -26 -1 -95 148 3 40 -171 41 51 -24 -181 34 31 -21 56 -166 15 -104 12 -149 -122 -243 -244 -232 -182 -33 -229 -214 -184 -13 12 -115 55 19 16 -158 -50 15 68 -202 46 -10 -85 18 50 -9 34 -125 76 -207 121 -271 -303 -302 -181 -136 -15 -244 -280 -241 -57 -27 -24 -23 12 128 23 7 -124 61 122 74 -26 -129 22 41 64 0 -23 -18 -129 -62 -160 -204 -23 46 -118 -3 -32 -94 75 80 62 -177 -102 -120 -37 -109 39 -41 -27 -40 -143 74 -170 -238 -133 -153 55 144 142 165 -68 -145 37
1 41 -199 -101 22 -117 -6 26 -99 -21 -101 -293 -213 -229 -285 -281 -299 -56 -74 -187 -197 -62 -13 -40 75 49 22 -20 -136 33 95 -116 88 -24 42 -58 61 -171 72 -144 69 -168 113 -169 -304 -279 -289 -137 -6 -136 -180 -141 -27 0 -113 108 2 41 -172 49 26 -61 8 11 59 -12 59 -166 15 -131 12 -132 -99 -281 -246 -256 -180 -31 -241 -213 -185 -14 12 -115 128 -5 15 -158 -54 10 79 -200 84 14 -102 28 -52 -43 34 -128 76 -207 137 -281 -305 -301 -180 -131 -13 -245 -281 -242 -58 -28 -23 15 49 99 19 5 -127 67 132 109 -77 -2 -16 17 88 -21 -31 33 -128 -64 -164 -206 -23 45 -118 -2 -30 -90 76 80 62 -177 -102 -121 -37 -108 39 -41 -34 -32 -62 117 -2 -235 -59 -1 50 100 135 169 -60 -135 81
1 41 -199 -101 22 -117 -6 26 -100 -21 -101 -293 -213 -229 -285 -281 -299 -55 -74 -187 -196 -62 -13 -40 75 49 22 -20 -136 33 95 -116 88 -24 42 -58 61 -171 72 -144 69 -168 113 -168 -304 -279 -289 -136 -6 -136 -180 -141 -27 0 -113 108 2 41 -172 48 26 -61 7 11 59 -12 59 -166 15 -131 12 -132 -99 -281 -246 -256 -180 -31 -241 -214 -185 -14 12 -115 128 -5 15 -158 -54 10 79 -200 84 14 -102 28 -52 -43 34 -127 76 -207 137 -281 -305 -301 -180 -131 -13 -245 -281 -242 -58 -28 -23 15 49 99 19 5 -127 67 132 109 -77 -2 -16 17 88 -21 -32 33 -128 -64 -164 -206 -23 45 -118 -2 -30 -90 76 80 62 -177 -102 -121 -37 -108 40 -41 -34 -32 -62 117 -2 -235 -59 -1 50 100 135 169 -60 -135 81
1 47 -199 -106 28 -117 73 27 -104 -22 -23 -269 -210 -105 -285 -283 -302 -59 -74 -190 -226 -60 -13 -42 178 49 23 -21 -134 22 80 -116 15 -11 6 -37 73 -175 72 -109 69 -179 91 -42 -298 -278 -297 -138 -6 -139 -129 -137 -26 -1 -95 148 3 40 -171 41 51 -24 -181 34 31 -21 56 -166 15 -104 12 -149 -122 -243 -244 -232 -182 -33 -229 -214 -184 -13 12 -115 55 19 16 -158 -50 15 68 -202 46 -10 -85 18 50 -9 34 -125 76 -207 121 -271 -303 -302 -181 -136 -15 -244 -280 -241 -57 -27 -24 -23 12 128 23 7 -124 61 122 74 -26 -129 22 41 64 0 -23 -18 -129 -62 -160 -204 -23 46 -118 -3 -32 -94 75 79 62 -177 -102 -120 -37 -110 39 -41 -27 -40 -143 74 -170 -238 -133 -153 55 144 142 165 -68 -146 37
1 41 -199 -101 22 -117 -6 26 -100 -21 -101 -293 -213 -229 -285 -281 -299 -56 -74 -187 -196 -62 -13 -40 75 49 22 -20 -136 33 95 -116 88 -24 42 -58 61 -171 72 -144 69 -168 113 -168 -304 -279 -289 -137 -6 -136 -180 -141 -27 0 -113 108 2 40 -172 48 26 -61 7 11 59 -12 59 -166 15 -131 12 -132 -99 -281 -246 -256 -180 -31 -241 -214 -185 -14 12 -115 128 -5 15 -158 -54 10 79 -200 84 14 -102 28 -52 -43 34 -127 76 -207 137 -281 -305 -301 -180 -131 -13 -245 -281 -242 -58 -28 -23 15 49 99 19 5 -127 67 132 109 -77 -2 -16 17 88 -21 -32 33 -128 -64 -164 -206 -23 46 -118 -2 -31 -91 76 80 62 -177 -102 -121 -37 -108 39 -41 -34 -32 -62 117 -2 -235 -59 -1 50 100 135 169 -60 -135 81
1 44 -131 -62 -71 -117 54 20 -142 -19 10 -317 -254 -98 -310 -278 -298 18 -167 -197 -47 -127 -21 -31 183 81 21 41 -147 -66 104 -116 -92 -3 7 -151 120 -163 61 -41 35 -44 39 -24 -317 -293 -328 -111 -44 -159 -1 -217 -27 16 -138 106 -17 19 -168 1 12 -100 -150 34 112 -134 67 -166 13 39 5 -55 -55 -286 -285 -91 -178 2 -278 -231 -183 -55 1 -136 105 17 27 -47 -102 -76 135 -202 30 -107 -299 2 147 -43 -7 -71 7 -54 108 -230 -301 -305 -231 -106 -28 -203 -281 -243 -79 -39 -6 23 -17 162 10 11 -16 90 72 115 31 -136 38 -20 82 -98 -188 -74 -137 -149 -255 -264 -9 22 -32 4 -41 -93 48 2 -19 -177 -101 -122 -15 -22 46 -82 -126 -113 -53 16 -73 -236 -298 59 -2 156 142 147 -65 -132 14
1 44 -130 -62 -71 -117 54 20 -142 -19 10 -317 -255 -97 -310 -278 -298 18 -168 -197 -47 -127 -21 -31 183 81 22 42 -147 -66 104 -116 -92 -3 7 -151 120 -163 61 -41 35 -44 39 -24 -317 -293 -328 -112 -44 -159 -1 -217 -27 16 -138 106 -17 19 -168 0 12 -101 -149 34 112 -134 67 -166 13 39 5 -55 -55 -286 -285 -90 -178 2 -278 -231 -183 -55 1 -136 104 17 27 -46 -102 -76 135 -202 30 -107 -299 3 148 -43 -7 -71 7 -54 108 -230 -301 -305 -231 -107 -29 -203 -281 -243 -79 -39 -6 23 -17 162 10 11 -15 90 72 114 31 -136 38 -20 82 -98 -188 -73 -137 -149 -255 -265 -9 21 -32 4 -41 -93 48 3 -19 -177 -101 -122 -15 -22 45 -82 -126 -113 -53 16 -73 -236 -298 59 -2 156 142 147 -64 -131 14
1 44 -129 -62 -71 -117 54 20 -141 -19 10 -317 -255 -98 -310 -278 -298 18 -168 -197 -47 -127 -21 -31 183 81 22 42 -147 -66 105 -116 -91 -3 7 -151 120 -163 61 -41 35 -44 40 -24 -317 -293 -328 -112 -44 -159 -1 -217 -27 16 -138 106 -17 19 -168 0 12 -101 -149 34 112 -134 67 -166 13 39 5 -55 -55 -287 -285 -91 -178 2 -278 -231 -183 -55 1 -136 105 17 27 -46 -101 -76 135 -202 30 -107 -299 3 147 -43 -7 -71 7 -53 108 -230 -301 -305 -231 -107 -29 -203 -281 -243 -79 -39 -6 23 -17 162 10 12 -16 90 72 114 31 -136 38 -20 82 -98 -188 -73 -137 -149 -255 -265 -9 21 -32 4 -41 -94 48 2 -19 -177 -101 -122 -15 -22 46 -81 -126 -113 -53 16 -73 -236 -298 59 -2 156 142 147 -64 -131 15
1 46 -107 -60 -77 -117 10 38 -160 -8 -18 -261 -220 -65 -298 -285 -306 -30 -105 -227 -187 -60 -22 -68 111 112 17 -27 -90 25 68 -116 124 -107 8 -120 63 -175 41 -27 68 -44 98 -25 -303 -283 -296 -143 -13 -197 -99 -144 -14 -11 -83 148 -44 42 -151 34 42 -102 53 -16 -8 -145 59 -166 20 -20 23 -48 -68 -162 -256 -215 -183 -24 -242 -229 -176 -6 0 -129 -39 3 36 -66 -55 -8 82 -187 119 -119 -51 22 -56 -168 -26 -71 41 -55 148 -259 -301 -308 -209 -165 -34 -244 -281 -240 -54 -10 -23 -2 62 113 61 59 -40 82 149 130 -107 82 26 41 54 13 -187 44 -117 -75 -182 -234 -18 12 -12 -40 -119 -149 70 18 -19 -177 -102 -117 -14 -50 23 -82 -122 -113 -44 129 4 -243 -88 -144 -8 36 125 157 -50 -114 96
1 44 -131 -62 -77 -117 12 20 -126 -19 -24 -285 -255 -68 -310 -281 -298 18 -168 -197 -177 -127 -21 -31 92 112 22 42 -147 25 70 -116 -93 -4 17 -150 121 -175 61 -41 35 -44 38 -29 -317 -294 -284 -112 -44 -159 -102 -217 -26 16 -103 148 -17 19 -168 35 40 -101 -149 34 0 -147 67 -166 13 40 6 -55 -54 -165 -286 -220 -178 2 -271 -231 -182 -55 1 -136 -42 0 28 -46 -101 -8 83 -202 30 -107 -44 2 148 -166 -7 -71 7 -53 107 -257 -297 -306 -210 -108 -29 -245 -282 -243 -79 -39 -6 3 61 111 10 12 -16 82 149 131 31 -136 39 42 60 17 -188 -75 -136 -149 -256 -265 -9 22 -32 4 -41 -94 48 3 -19 -177 -102 -122 -15 -22 46 -82 -123 -113 -53 14 -73 -236 -72 -128 -2 156 141 148 -65 -132 14
1 44 -132 -62 -76 -117 11 20 -126 -19 -25 -285 -255 -68 -310 -281 -298 18 -168 -197 -177 -127 -21 -31 92 112 22 42 -147 25 70 -116 -93 -4 17 -150 121 -175 61 -41 35 -44 38 -29 -316 -294 -284 -111 -44 -159 -102 -217 -27 17 -103 148 -17 19 -168 35 41 -100 -149 34 -1 -147 67 -166 13 40 5 -55 -54 -166 -286 -220 -178 2 -271 -231 -182 -55 1 -136 -41 0 28 -47 -102 -8 83 -202 30 -107 -44 2 148 -167 -7 -71 7 -54 107 -257 -297 -305 -210 -107 -29 -245 -282 -243 -79 -38 -6 3 61 111 10 11 -16 82 149 131 32 -135 39 42 60 16 -188 -75 -136 -149 -256 -265 -9 22 -32 4 -41 -94 48 3 -19 -178 -101 -122 -15 -22 46 -82 -123 -113 -53 14 -73 -236 -72 -128 -2 156 141 148 -65 -133 14
1 46 -107 -60 -77 -117 10 38 -160 -8 -18 -261 -220 -65 -299 -285 -306 -31 -106 -227 -187 -59 -22 -67 111 112 17 -27 -89 25 67 -116 124 -107 8 -120 63 -175 40 -27 68 -44 98 -25 -303 -283 -297 -144 -13 -197 -99 -144 -13 -11 -83 148 -43 42 -151 34 42 -102 52 -16 -8 -145 59 -166 20 -20 23 -48 -68 -161 -256 -214 -183 -24 -242 -229 -176 -6 0 -129 -39 3 36 -66 -55 -8 82 -187 119 -119 -51 22 -55 -168 -26 -71 41 -55 148 -259 -301 -308 -209 -166 -35 -244 -281 -240 -53 -10 -23 -2 62 113 61 59 -39 82 149 130 -107 81 26 41 54 13 -187 45 -117 -75 -182 -234 -18 12 -13 -41 -119 -149 70 17 -19 -177 -102 -116 -14 -50 24 -82 -122 -113 -44 129 4 -243 -88 -145 -8 37 125 157 -50 -113 97
1 46 -107 -60 -78 -117 10 38 -160 -8 -18 -261 -220 -65 -299 -285 -306 -31 -106 -227 -188 -59 -22 -67 111 112 17 -27 -90 25 67 -116 124 -108 8 -120 64 -175 40 -27 68 -44 98 -24 -303 -283 -297 -144 -13 -197 -99 -144 -13 -11 -83 148 -43 42 -151 34 42 -102 53 -16 -8 -145 59 -166 20 -20 23 -48 -68 -161 -256 -214 -183 -24 -242 -229 -176 -6 0 -129 -39 3 36 -66 -55 -8 82 -187 119 -119 -51 22 -55 -168 -26 -71 41 -55 148 -259 -301 -308 -209 -166 -35 -244 -281 -240 -53 -10 -23 -2 62 113 61 59 -39 82 149 130 -107 82 26 41 54 13 -187 45 -117 -75 -182 -234 -18 12 -13 -41 -119 -149 70 17 -19 -177 -102 -116 -14 -50 24 -82 -122 -113 -44 129 4 -243 -89 -145 -8 37 125 157 -50 -113 97
1 33 -158 -62 -71 -117 50 26 -146 -18 8 -320 -259 -103 -311 -280 -301 15 -164 -204 -44 -129 -19 -36 186 81 24 41 -143 -67 105 -116 -100 -32 7 -134 22 -164 59 -45 36 -48 -44 -28 -321 -295 -330 -113 -42 -166 -1 -223 -25 17 -136 106 -18 21 -170 -3 10 -102 -153 24 109 -135 37 -166 13 -35 7 -57 -51 -292 -285 -92 -180 2 -281 -238 -184 -52 5 -149 106 15 32 -52 -98 -76 133 -202 -13 -116 -304 26 -50 -49 -8 -70 8 -59 30 -234 -305 -307 -232 -112 -29 -201 -282 -242 -85 -39 -8 23 -12 162 18 17 -32 90 71 113 -109 -132 -18 -23 82 -104 -188 14 -138 -145 -254 -265 -6 25 -31 2 -48 -104 40 1 -20 -177 -102 -120 -9 -20 50 -71 -126 -113 -51 -51 -76 -239 -301 55 -71 -31 35 156 -60 -132 58
1 33 -158 -61 -77 -117 9 26 -131 -18 -22 -284 -259 -66 -312 -283 -301 15 -165 -205 -179 -129 -19 -36 98 112 24 41 -143 23 68 -117 -100 -33 13 -134 22 -175 59 -45 36 -47 -44 -27 -319 -295 -285 -113 -42 -166 -100 -223 -25 17 -97 147 -18 22 -170 33 40 -102 -153 24 -4 -146 37 -166 13 -35 7 -56 -50 -159 -285 -217 -180 2 -271 -239 -180 -52 6 -149 -40 0 32 -53 -98 -10 82 -202 -13 -115 -46 26 -50 -167 -8 -70 8 -59 30 -257 -300 -308 -210 -112 -29 -245 -283 -242 -85 -39 -8 0 61 112 18 17 -33 82 148 130 -110 -132 -18 41 57 15 -188 14 -138 -145 -255 -266 -5 26 -31 2 -48 -104 40 1 -20 -177 -102 -120 -9 -20 50 -71 -123 -113 -51 -51 -76 -238 -78 -135 -71 -30 35 157 -61 -132 58
1 32 -92 -60 -78 -117 10 38 -160 -5 -20 -263 -230 -65 -300 -284 -303 -31 -113 -231 -183 -67 -20 -71 103 112 18 -24 -93 23 68 -117 -102 -35 11 -133 23 -175 31 -24 73 -44 -56 -25 -306 -285 -293 -141 -14 -197 -99 -156 -11 -9 -84 147 -42 42 -150 33 40 -102 -148 23 -6 -146 38 -166 21 -23 32 -53 -76 -157 -261 -215 -181 -17 -246 -236 -178 -9 1 -141 -40 1 37 -65 -57 -10 82 -202 -13 -115 -47 26 -51 -167 -23 -70 40 -51 31 -257 -300 -307 -210 -163 -33 -245 -282 -241 -61 -13 -24 -1 61 112 59 57 -42 82 148 130 -110 -132 -20 41 55 14 -188 16 -138 -82 -196 -241 -15 15 -12 -38 -115 -157 69 14 -21 -177 -102 -118 -9 -47 34 -71 -122 -113 -79 -50 -94 -240 -82 -139 -63 -29 34 157 -61 -132 58
1 33 -104 -62 -78 -117 9 32 -141 -10 -21 -268 -251 -65 -305 -283 -302 -18 -128 -222 -181 -96 -22 -63 101 112 24 17 -122 23 68 -117 -100 -34 12 -134 23 -175 23 -33 68 -44 -50 -26 -312 -291 -283 -129 -23 -181 -100 -198 -20 6 -85 147 -23 35 -164 33 40 -102 -145 23 -5 -146 38 -166 2 -22 24 -54 -64 -158 -273 -216 -181 -6 -255 -247 -179 -26 3 -164 -40 0 36 -94 -67 -10 82 -202 -13 -115 -47 26 -51 -167 -18 -70 31 -51 30 -257 -301 -308 -203 -140 -25 -245 -284 -242 -86 -32 -21 -1 61 112 42 36 -79 82 148 130 -110 -132 -19 41 56 15 -188 15 -138 -105 -227 -251 -14 39 -21 -14 -73 -144 35 -4 -31 -177 -102 -119 4 -30 65 -71 -122 -113 -62 -50 -82 -239 -80 -137 -70 -29 34 157 -61 -132 58
1 33 -93 -60 -99 -117 73 37 -161 -5 17 -268 -229 -40 -298 -281 -304 -32 -113 -230 -133 -66 -21 -70 193 89 18 -23 -92 8 82 -116 -101 -34 -67 -134 22 -174 30 -25 73 -44 -56 5 -290 -285 -328 -142 -14 -196 -23 -155 -11 -10 -129 84 -42 42 -150 54 34 -102 -148 23 80 -126 38 -166 21 -23 32 -53 -76 -126 -261 -91 -181 -18 -245 -235 -184 -8 0 -140 2 16 36 -65 -54 -57 136 -202 -12 -115 -100 26 -52 -49 -23 -70 40 -51 31 -174 -277 -308 -226 -164 -34 -221 -282 -240 -60 -12 -24 -7 0 136 60 57 -42 98 128 147 -109 -131 -19 26 29 -14 -188 15 -139 -82 -195 -234 -16 15 -12 -39 -116 -156 69 14 -21 -177 -102 -118 -9 -47 35 -71 -121 -113 -79 -50 -94 -240 -302 -32 -63 -30 34 157 -61 -133 57
1 33 -93 -60 -99 -117 73 37 -161 -5 17 -268 -229 -39 -298 -281 -304 -32 -113 -230 -133 -66 -21 -70 193 89 18 -23 -92 8 81 -116 -101 -34 -67 -134 22 -174 30 -25 73 -44 -56 5 -290 -285 -328 -142 -14 -196 -23 -155 -11 -10 -129 84 -42 42 -150 54 34 -102 -148 23 80 -126 38 -166 21 -23 32 -53 -76 -126 -261 -91 -181 -18 -245 -235 -184 -8 0 -140 2 16 36 -65 -54 -57 136 -202 -12 -115 -100 26 -52 -50 -23 -70 40 -51 31 -174 -277 -308 -226 -164 -34 -221 -282 -240 -60 -12 -24 -7 0 135 60 57 -42 98 128 147 -109 -131 -19 27 29 -14 -188 15 -139 -82 -195 -234 -16 15 -12 -39 -116 -156 69 14 -21 -177 -102 -118 -9 -47 35 -71 -121 -113 -79 -50 -94 -240 -302 -33 -63 -30 34 157 -61 -133 57
1 33 -158 -62 -51 -117 -56 26 -129 -19 -52 -319 -258 -241 -311 -282 -300 16 -164 -204 -47 -129 -19 -35 -50 102 23 41 -145 -37 99 -116 -100 -33 47 -134 23 -170 59 -45 36 -47 -44 -117 -319 -295 -328 -112 -42 -166 -38 -222 -26 18 -131 155 -19 21 -170 -69 23 -102 -153 24 70 -153 38 -166 12 -34 7 -56 -51 -291 -285 -221 -179 2 -279 -237 -161 -53 6 -147 109 -1 32 -54 -101 -27 80 -202 -13 -116 -116 26 -50 -135 -9 -70 8 -59 30 -283 -306 -306 -231 -107 -28 -229 -283 -243 -84 -39 -7 25 53 154 16 16 -35 75 118 69 -110 -132 -18 12 93 -27 -187 14 -138 -146 -254 -264 -5 26 -31 2 -48 -103 39 1 -21 -177 -102 -120 -9 -21 50 -71 -126 -113 -52 -51 -77 -239 -56 14 -71 -30 35 157 -61 -132 58
1 33 -159 -62 -99 -117 73 26 -147 -17 17 -276 -259 -38 -312 -280 -301 14 -164 -205 -138 -128 -20 -37 191 88 24 42 -142 9 81 -116 -100 -32 -65 -135 22 -174 59 -45 36 -48 -44 5 -314 -295 -323 -114 -41 -166 -24 -223 -25 16 -128 84 -18 21 -170 55 35 -102 -153 24 80 -126 37 -166 13 -35 7 -56 -50 -123 -285 -92 -180 1 -263 -239 -187 -51 5 -151 0 16 32 -52 -95 -56 136 -202 -13 -114 -97 26 -51 -48 -8 -70 8 -59 30 -175 -293 -308 -220 -114 -29 -222 -283 -241 -85 -39 -9 -7 1 135 19 17 -32 97 128 147 -109 -132 -17 28 30 -12 -188 13 -138 -144 -254 -266 -6 25 -31 1 -48 -105 40 1 -21 -177 -102 -120 -9 -20 50 -71 -121 -113 -51 -51 -76 -238 -299 -32 -71 -31 35 157 -61 -133 57
1 32 -92 -60 -51 -117 -57 38 -154 -6 -53 -319 -230 -243 -299 -283 -303 -30 -112 -231 -48 -67 -21 -71 -47 102 18 -25 -95 -37 99 -117 -102 -35 46 -133 23 -170 31 -24 72 -44 -56 -118 -318 -284 -325 -141 -14 -197 -39 -157 -12 -9 -128 155 -42 41 -150 -70 24 -102 -148 23 69 -153 38 -166 21 -23 31 -53 -76 -295 -261 -225 -181 -17 -273 -237 -170 -9 2 -143 110 -1 37 -65 -58 -27 80 -202 -13 -116 -116 26 -51 -135 -23 -70 40 -51 31 -286 -310 -307 -225 -162 -32 -230 -282 -241 -62 -14 -24 25 54 154 58 57 -44 75 117 69 -110 -132 -20 13 93 -27 -187 16 -138 -82 -196 -240 -15 15 -12 -37 -114 -157 69 15 -21 -177 -102 -119 -9 -48 33 -71 -126 -113 -79 -51 -95 -241 -58 12 -63 -29 34 157 -61 -132 59
1 32 -93 -60 -50 -117 -57 38 -154 -6 -53 -319 -230 -244 -299 -283 -303 -30 -112 -231 -48 -67 -21 -71 -47 102 18 -26 -96 -37 99 -116 -102 -35 46 -133 23 -170 31 -24 72 -44 -56 -118 -318 -284 -325 -141 -14 -197 -39 -157 -12 -8 -128 155 -42 41 -151 -70 24 -102 -148 23 69 -153 38 -166 21 -23 31 -53 -76 -295 -261 -224 -181 -17 -273 -237 -170 -9 2 -143 110 -1 37 -66 -59 -26 80 -202 -13 -116 -117 26 -51 -135 -23 -70 40 -51 31 -286 -310 -306 -225 -161 -31 -230 -282 -241 -62 -14 -24 25 54 154 58 56 -44 75 117 69 -110 -132 -20 13 93 -27 -187 15 -138 -82 -196 -239 -15 14 -12 -37 -114 -157 69 15 -21 -177 -102 -119 -10 -48 33 -71 -126 -113 -79 -51 -95 -241 -58 12 -63 -29 34 157 -61 -132 58
1 33 -105 -62 -100 -117 73 32 -150 -9 17 -267 -250 -39 -306 -281 -303 -19 -128 -222 -139 -95 -22 -64 191 89 25 19 -121 9 81 -117 -100 -34 -65 -134 22 -174 24 -33 67 -44 -49 5 -300 -291 -324 -129 -23 -180 -24 -197 -19 5 -120 86 -23 35 -164 55 35 -102 -145 24 79 -126 38 -166 2 -23 24 -54 -64 -123 -273 -92 -181 -7 -248 -247 -185 -26 2 -164 -1 16 36 -94 -65 -56 135 -202 -13 -114 -97 26 -51 -51 -18 -70 31 -51 31 -174 -287 -309 -216 -142 -26 -222 -284 -241 -85 -31 -22 -7 3 134 43 37 -78 98 129 147 -109 -132 -18 28 29 -12 -188 14 -138 -105 -227 -251 -14 39 -22 -15 -74 -145 34 -5 -31 -177 -102 -119 4 -29 65 -71 -121 -113 -62 -50 -82 -239 -300 -38 -70 -29 34 157 -61 -133 58
1 32 -92 -60 -70 -117 50 38 -162 -6 7 -321 -229 -106 -300 -281 -303 -31 -113 -230 -43 -67 -21 -71 187 81 18 -24 -93 -67 105 -116 -102 -34 6 -134 23 -164 31 -25 72 -44 -57 -29 -316 -284 -332 -141 -14 -197 -1 -156 -11 -9 -134 106 -42 42 -150 -4 9 -102 -148 23 109 -135 38 -166 21 -23 31 -53 -76 -294 -261 -93 -181 -18 -273 -236 -181 -9 1 -141 107 15 36 -65 -56 -76 133 -202 -13 -116 -307 26 -52 -51 -23 -70 40 -51 31 -238 -307 -307 -230 -163 -33 -202 -281 -241 -61 -13 -24 23 -10 162 59 57 -42 91 71 113 -110 -132 -20 -24 81 -107 -188 16 -138 -82 -195 -240 -16 15 -12 -38 -115 -157 69 14 -21 -177 -102 -119 -9 -48 34 -71 -126 -113 -79 -51 -94 -240 -303 54 -63 -29 34 156 -60 -132 58
1 39 -194 -145 23 -117 -4 57 -172 -39 -100 -318 -111 -227 -281 -281 -300 54 -147 -98 -197 -27 -22 2 74 49 -34 45 -91 33 94 -116 -97 -19 42 -59 31 -171 3 -146 37 -173 -79 -165 -317 -241 -328 -97 -68 -109 -181 -71 -27 -12 -134 107 -97 92 -140 51 26 -61 -195 20 58 -12 50 -166 -85 -134 -57 -157 -151 -284 -189 -255 -180 1 -283 -104 -187 -18 15 -31 126 -5 24 -90 -168 10 79 -202 -12 13 -99 26 -50 -44 31 -157 79 -196 30 -281 -304 -294 -262 -165 -118 -244 -247 -232 3 -2 -3 15 48 100 37 84 22 66 130 110 -78 -129 -25 17 88 -20 -30 19 -129 -72 -124 -217 -93 53 -78 -20 -36 -27 4 49 17 -177 -102 -122 -66 -82 51 -44 -34 -32 -171 -40 -196 -234 -57 -1 -123 -62 32 175 -63 -146 72
1 44 -194 -145 28 -117 73 57 -168 -40 -23 -319 -112 -106 -284 -283 -303 52 -153 -97 -225 -28 -22 2 179 49 -33 47 -88 22 80 -116 -106 -19 6 -37 21 -175 3 -146 38 -173 -87 -43 -318 -243 -331 -98 -71 -106 -130 -72 -26 -11 -130 148 -93 93 -139 41 51 -21 -195 29 30 -21 44 -166 -85 -134 -56 -157 -151 -265 -191 -232 -182 1 -286 -103 -184 -20 13 -31 54 18 24 -88 -166 15 68 -202 -12 -9 -86 22 -53 -12 32 -157 79 -195 27 -272 -306 -297 -265 -168 -119 -244 -247 -230 2 -3 -3 -23 13 128 38 85 24 62 120 75 -79 -127 5 40 64 -1 -23 -1 -129 -74 -126 -222 -94 52 -80 -18 -33 -26 4 49 17 -177 -102 -119 -65 -80 52 -43 -27 -40 -171 -58 -197 -238 -134 -152 -122 -27 34 173 -67 -151 50
1 39 -194 -145 23 -117 -5 57 -172 -39 -100 -318 -111 -227 -280 -280 -300 54 -147 -98 -197 -27 -22 2 75 49 -34 45 -92 33 94 -116 -97 -19 42 -59 31 -171 3 -146 37 -173 -79 -165 -317 -241 -328 -96 -68 -109 -181 -71 -27 -12 -134 107 -97 92 -140 51 26 -60 -196 20 58 -12 50 -166 -85 -134 -57 -157 -151 -284 -189 -255 -180 1 -283 -104 -187 -18 15 -31 126 -5 24 -90 -168 10 79 -202 -12 14 -100 26 -50 -44 31 -157 79 -196 30 -281 -304 -294 -262 -165 -117 -244 -247 -232 3 -2 -3 15 48 100 37 84 22 66 130 110 -78 -129 -24 17 88 -20 -30 19 -129 -71 -123 -217 -93 53 -78 -20 -36 -27 4 49 16 -177 -102 -122 -67 -82 50 -44 -34 -32 -171 -40 -196 -234 -57 -1 -123 -61 32 175 -63 -146 72
1 39 -194 -145 23 -117 -5 57 -172 -39 -100 -318 -111 -227 -280 -280 -300 54 -147 -99 -197 -27 -22 2 75 49 -34 45 -91 33 94 -116 -97 -18 42 -59 31 -171 3 -146 37 -173 -79 -165 -317 -241 -328 -96 -68 -109 -181 -70 -27 -12 -134 107 -97 92 -140 51 26 -60 -196 20 58 -12 50 -166 -85 -134 -57 -157 -151 -284 -189 -255 -180 1 -283 -104 -187 -18 15 -31 126 -5 24 -90 -168 10 79 -202 -12 14 -100 26 -50 -44 31 -157 79 -196 30 -281 -304 -294 -262 -165 -117 -244 -247 -232 3 -2 -3 15 48 100 37 84 22 66 130 110 -78 -129 -24 17 88 -20 -30 19 -129 -71 -123 -217 -93 53 -78 -21 -36 -27 4 49 16 -177 -102 -122 -67 -82 50 -44 -34 -32 -171 -41 -196 -234 -57 -2 -123 -60 32 175 -63 -146 72
1 43 -199 -113 28 -117 73 27 -105 -21 -23 -270 -210 -107 -286 -283 -302 -59 -74 -191 -226 -60 -14 -42 179 49 23 -21 -133 22 80 -116 -106 -19 6 -37 21 -175 73 -146 69 -179 -87 -43 -299 -278 -299 -138 -6 -140 -131 -137 -26 -1 -94 148 3 40 -171 42 51 -19 -195 29 30 -21 44 -166 15 -133 12 -149 -151 -245 -245 -233 -182 -33 -229 -214 -184 -13 12 -115 55 19 17 -158 -50 15 68 -202 -12 -9 -87 22 -53 -12 34 -144 75 -208 27 -272 -303 -302 -181 -137 -15 -245 -281 -241 -57 -27 -24 -23 13 128 24 7 -124 62 120 75 -78 -127 5 40 64 -1 -23 -1 -129 -62 -161 -205 -22 46 -117 -3 -33 -94 76 79 61 -177 -102 -119 -37 -109 39 -43 -27 -40 -171 -59 -196 -238 -135 -153 -122 -27 34 173 -67 -151 50
1 38 -199 -113 23 -117 -5 26 -100 -21 -100 -292 -214 -228 -285 -281 -299 -55 -75 -188 -197 -63 -14 -40 75 49 22 -20 -136 33 94 -116 -97 -19 42 -59 31 -171 73 -146 70 -179 -79 -166 -304 -279 -288 -136 -6 -137 -182 -142 -27 0 -114 107 2 40 -172 51 26 -59 -196 20 58 -12 50 -166 15 -133 13 -149 -151 -280 -247 -255 -180 -30 -241 -214 -185 -14 12 -115 126 -5 16 -157 -55 10 79 -202 -12 14 -100 26 -50 -44 34 -144 76 -207 31 -281 -305 -301 -180 -131 -13 -245 -281 -242 -58 -28 -23 15 48 100 19 5 -126 66 130 110 -78 -129 -25 17 88 -20 -30 19 -129 -64 -165 -207 -22 45 -118 -2 -31 -91 76 79 61 -178 -102 -122 -36 -108 40 -44 -34 -32 -170 -40 -196 -234 -58 -1 -122 -63 32 174 -63 -146 72
1 43 -199 -113 28 -117 74 27 -105 -21 -23 -270 -210 -107 -286 -283 -302 -59 -74 -191 -226 -59 -14 -43 179 49 23 -21 -133 22 80 -116 -106 -19 6 -37 21 -175 73 -146 69 -179 -87 -43 -299 -278 -299 -138 -6 -140 -131 -137 -26 -1 -94 148 3 40 -171 42 51 -21 -195 29 30 -21 44 -166 15 -134 12 -149 -151 -244 -245 -233 -182 -33 -230 -214 -184 -12 12 -115 54 19 17 -158 -49 15 68 -202 -12 -9 -86 22 -53 -12 34 -144 76 -207 27 -272 -303 -302 -182 -138 -16 -245 -281 -241 -57 -27 -24 -23 13 128 24 7 -123 62 120 75 -79 -128 5 40 64 -1 -23 -1 -129 -62 -161 -205 -22 46 -117 -3 -33 -95 76 79 61 -177 -102 -119 -37 -109 39 -43 -27 -40 -171 -59 -196 -238 -134 -152 -122 -27 34 172 -67 -151 50
1 38 -199 -113 23 -117 -4 26 -100 -21 -101 -292 -214 -228 -285 -281 -299 -55 -75 -187 -197 -63 -14 -40 75 49 22 -20 -136 33 94 -116 -97 -18 42 -59 31 -171 72 -146 69 -179 -79 -166 -304 -279 -288 -136 -6 -137 -182 -142 -27 0 -114 107 2 40 -172 52 26 -60 -196 20 59 -12 50 -166 15 -133 12 -149 -151 -280 -247 -255 -180 -30 -241 -214 -186 -14 12 -115 126 -5 15 -157 -55 10 79 -202 -12 14 -100 26 -50 -44 34 -144 76 -207 31 -281 -304 -301 -180 -131 -13 -245 -281 -242 -58 -28 -23 15 48 100 19 5 -126 66 130 110 -78 -129 -25 17 88 -20 -30 19 -129 -64 -165 -207 -22 45 -118 -2 -31 -91 76 79 61 -177 -102 -122 -36 -108 40 -44 -34 -32 -170 -40 -196 -234 -57 -1 -122 -62 32 174 -63 -146 72
1 38 -199 -113 23 -117 -4 26 -100 -21 -101 -292 -214 -228 -285 -281 -299 -55 -75 -188 -198 -62 -14 -40 75 49 22 -20 -136 33 95 -116 -97 -19 42 -59 31 -171 72 -146 69 -179 -79 -166 -304 -279 -288 -136 -6 -137 -182 -142 -27 0 -114 107 2 40 -172 52 26 -60 -196 20 59 -12 50 -166 15 -133 12 -149 -151 -280 -247 -255 -180 -30 -241 -214 -186 -14 12 -115 126 -5 15 -158 -55 10 79 -202 -12 14 -100 26 -50 -44 34 -144 76 -207 31 -281 -304 -301 -180 -131 -13 -245 -281 -242 -58 -28 -23 15 48 100 19 5 -126 66 130 110 -78 -129 -25 17 88 -20 -30 19 -129 -64 -165 -207 -22 45 -118 -2 -31 -91 76 79 61 -177 -102 -122 -36 -108 40 -44 -33 -32 -170 -40 -196 -234 -58 -1 -122 -64 32 174 -63 -146 72
1 41 -194 -145 27 -117 68 57 -170 -39 -56 -318 -111 -157 -283 -282 -301 53 -150 -98 -215 -28 -22 2 138 45 -33 46 -89 21 88 -116 -103 -18 28 -47 25 -175 3 -146 38 -173 -83 -76 -319 -242 -329 -97 -70 -107 -192 -71 -26 -12 -131 137 -94 93 -139 65 42 -2 -195 25 32 -17 47 -166 -85 -134 -56 -157 -151 -274 -190 -245 -181 1 -285 -103 -186 -19 14 -31 31 2 24 -89 -167 9 78 -202 -12 5 -80 24 -52 -81 31 -157 79 -195 29 -276 -307 -295 -263 -166 -118 -244 -247 -231 3 -2 -3 -9 38 114 37 84 23 63 95 107 -77 -128 -11 34 78 -3 -24 10 -127 -73 -125 -220 -93 53 -79 -19 -34 -26 4 49 17 -177 -102 -120 -66 -81 51 -47 -31 -38 -171 -48 -197 -236 -80 -65 -122 -39 33 173 -65 -148 61
1 32 -92 -60 -70 -117 50 38 -162 -6 7 -321 -229 -105 -300 -281 -303 -31 -113 -230 -43 -66 -21 -71 187 81 18 -24 -93 -67 105 -116 -102 -34 6 -134 23 -164 31 -25 72 -44 -57 -29 -316 -284 -332 -141 -14 -197 -1 -156 -11 -10 -134 106 -42 42 -150 -4 9 -102 -148 23 109 -135 38 -166 21 -23 31 -53 -76 -294 -261 -93 -181 -18 -273 -236 -181 -9 1 -141 107 15 36 -65 -56 -76 132 -202 -13 -116 -307 26 -52 -51 -23 -70 40 -51 31 -238 -307 -307 -230 -163 -33 -202 -281 -241 -61 -13 -24 23 -10 162 59 57 -42 91 71 113 -110 -132 -20 -24 81 -107 -188 16 -138 -82 -195 -240 -16 15 -12 -38 -115 -156 69 14 -21 -177 -102 -119 -9 -48 34 -71 -126 -113 -79 -51 -94 -240 -303 54 -63 -29 34 156 -60 -132 58
1 43 -199 -137 28 -117 73 42 -167 -35 -22 -273 -125 -106 -260 -283 -304 4 -73 -158 -225 -20 -19 -34 181 49 17 -32 -84 22 80 -116 -105 -18 4 -38 21 -175 61 -147 5 -186 -87 -43 -279 -247 -328 -139 -15 -188 -127 -74 -24 -11 -127 148 -49 47 -153 41 51 -21 -195 29 29 -21 44 -166 -19 -134 -50 -167 -150 -233 -182 -233 -182 -37 -228 -138 -182 1 8 -57 55 20 39 -146 -57 15 68 -202 -11 -9 -89 22 -53 -13 49 -149 35 -207 27 -272 -287 -291 -223 -179 -66 -245 -259 -240 -12 -4 -20 -23 12 128 66 66 -34 62 120 75 -78 -127 5 40 63 -2 -23 -1 -129 -38 -106 -164 -26 76 -54 -39 -97 -74 35 40 46 -177 -102 -119 -114 -141 -22 -43 -27 -40 -170 -58 -196 -239 -142 -156 -122 -27 34 172 -67 -151 50
1 43 -199 -137 28 -117 73 41 -166 -35 -22 -272 -125 -106 -260 -283 -304 3 -72 -159 -225 -20 -19 -35 181 49 18 -33 -85 22 80 -116 -105 -18 4 -38 21 -175 61 -147 6 -186 -87 -43 -279 -247 -328 -139 -15 -188 -127 -75 -24 -11 -126 148 -47 46 -153 41 51 -21 -195 29 29 -21 44 -166 -18 -134 -49 -167 -150 -233 -183 -233 -182 -38 -227 -139 -182 1 8 -57 55 20 39 -147 -56 15 68 -202 -11 -9 -88 22 -53 -13 49 -149 35 -207 27 -272 -288 -291 -223 -179 -65 -245 -259 -240 -12 -4 -20 -23 12 128 66 65 -35 62 120 75 -78 -127 5 40 63 -2 -23 -1 -129 -38 -106 -164 -26 76 -55 -39 -97 -75 36 40 46 -177 -102 -119 -114 -141 -22 -43 -27 -40 -170 -58 -196 -239 -142 -156 -122 -27 34 172 -67 -151 50
1 33 -158 -62 -71 -117 51 26 -146 -18 8 -320 -258 -103 -311 -280 -301 15 -164 -204 -44 -129 -19 -36 186 81 24 41 -144 -67 105 -116 -100 -32 7 -135 22 -164 59 -45 36 -48 -44 -28 -320 -295 -330 -113 -42 -166 -1 -223 -26 17 -136 106 -18 21 -170 -3 10 -102 -153 24 110 -135 37 -166 13 -35 7 -56 -51 -292 -285 -92 -180 2 -281 -238 -184 -52 5 -148 106 15 32 -53 -99 -76 133 -202 -13 -115 -304 26 -51 -48 -8 -70 8 -59 30 -234 -305 -307 -232 -110 -29 -202 -282 -242 -84 -39 -7 23 -12 162 17 16 -33 90 71 113 -109 -132 -17 -23 81 -104 -188 14 -138 -145 -254 -265 -6 25 -31 2 -48 -104 40 1 -21 -177 -102 -120 -9 -20 50 -71 -126 -113 -52 -51 -76 -238 -301 55 -71 -31 35 156 -61 -132 58
1 33 -158 -62 -71 -117 50 26 -146 -18 8 -320 -259 -103 -311 -280 -301 15 -165 -204 -44 -129 -19 -36 186 81 24 41 -143 -67 105 -116 -100 -32 7 -134 22 -164 59 -45 36 -48 -44 -28 -321 -295 -330 -113 -42 -166 -1 -223 -25 17 -136 106 -18 21 -170 -3 10 -102 -153 24 109 -135 37 -166 13 -35 7 -57 -51 -292 -285 -92 -180 2 -281 -238 -184 -52 5 -149 106 15 32 -52 -98 -76 133 -202 -13 -116 -304 26 -50 -49 -8 -70 8 -59 30 -234 -305 -307 -232 -112 -29 -201 -282 -242 -85 -39 -8 23 -12 162 18 17 -32 90 71 113 -109 -132 -18 -23 82 -104 -188 14 -138 -145 -254 -265 -6 25 -31 2 -48 -104 40 1 -20 -177 -102 -120 -9 -20 50 -71 -126 -113 -51 -51 -76 -239 -301 55 -71 -31 35 156 -60 -132 58
1 32 -93 -60 -70 -117 50 38 -162 -6 7 -321 -229 -105 -300 -281 -303 -31 -112 -230 -43 -67 -21 -71 187 81 18 -25 -94 -67 105 -116 -102 -34 6 -134 23 -164 31 -25 72 -44 -56 -29 -316 -284 -332 -141 -14 -197 -1 -156 -12 -9 -134 106 -42 41 -150 -3 9 -102 -148 23 109 -135 38 -166 21 -23 31 -53 -76 -294 -261 -93 -181 -18 -273 -236 -181 -9 1 -141 108 15 36 -65 -57 -76 133 -202 -13 -116 -307 26 -52 -50 -23 -70 40 -51 32 -238 -307 -307 -230 -163 -32 -202 -281 -241 -61 -13 -24 23 -10 162 59 57 -43 91 71 113 -109 -131 -20 -24 81 -107 -188 15 -138 -82 -195 -240 -16 15 -12 -38 -115 -156 69 15 -21 -177 -102 -119 -9 -48 33 -71 -126 -113 -79 -50 -95 -240 -303 54 -63 -29 34 156 -61 -132 58
1 33 -93 -60 -78 -117 10 38 -160 -6 -20 -263 -230 -65 -300 -284 -303 -31 -113 -231 -183 -67 -21 -71 104 112 18 -24 -94 23 68 -116 -102 -35 11 -133 23 -175 31 -25 72 -44 -56 -26 -306 -285 -293 -141 -14 -197 -99 -156 -11 -9 -84 147 -42 42 -150 34 40 -102 -148 23 -6 -146 38 -166 21 -23 31 -53 -76 -157 -261 -216 -181 -17 -246 -237 -178 -9 1 -141 -40 1 37 -65 -57 -10 82 -202 -13 -115 -47 26 -52 -167 -23 -70 40 -51 31 -257 -300 -307 -209 -163 -32 -245 -282 -241 -61 -13 -24 -1 61 112 59 57 -43 82 148 130 -110 -131 -20 41 55 14 -188 15 -139 -82 -196 -240 -15 15 -12 -38 -115 -157 69 15 -21 -178 -102 -119 -9 -48 34 -71 -122 -113 -79 -50 -94 -240 -82 -139 -63 -29 34 157 -61 -133 58
1 33 -158 -61 -77 -117 9 26 -131 -18 -22 -284 -259 -66 -312 -283 -301 15 -165 -205 -179 -129 -19 -36 98 112 24 41 -143 23 68 -117 -100 -33 13 -134 22 -175 59 -45 36 -47 -44 -27 -319 -295 -285 -113 -42 -166 -100 -223 -25 17 -97 147 -18 22 -170 33 40 -102 -153 24 -4 -146 37 -166 13 -35 7 -56 -50 -160 -285 -217 -180 2 -271 -239 -180 -52 6 -149 -40 0 32 -53 -98 -10 82 -202 -13 -115 -46 26 -50 -167 -8 -70 8 -59 30 -257 -300 -308 -210 -112 -29 -245 -283 -242 -85 -39 -8 0 61 112 18 17 -33 82 148 130 -110 -132 -18 41 57 15 -188 14 -138 -145 -255 -266 -5 25 -31 2 -48 -104 40 1 -20 -177 -102 -120 -9 -20 50 -71 -123 -113 -51 -51 -76 -238 -78 -135 -71 -30 35 157 -61 -132 58
1 33 -158 -61 -77 -117 9 26 -131 -18 -22 -284 -259 -66 -312 -282 -301 15 -164 -204 -179 -129 -19 -36 98 112 24 41 -144 23 68 -116 -100 -33 13 -134 22 -175 59 -45 36 -47 -44 -27 -319 -295 -285 -113 -42 -166 -100 -223 -25 17 -97 148 -19 21 -170 33 40 -102 -153 24 -4 -146 37 -166 13 -35 7 -56 -51 -161 -285 -218 -180 2 -271 -239 -180 -52 6 -149 -40 0 32 -53 -99 -9 81 -202 -13 -115 -46 26 -50 -167 -8 -70 8 -59 30 -257 -300 -308 -210 -111 -29 -245 -283 -242 -85 -39 -7 0 61 112 17 17 -33 82 148 130 -109 -132 -17 41 57 15 -188 13 -138 -145 -254 -265 -5 26 -31 2 -48 -104 40 1 -20 -178 -102 -120 -9 -20 50 -71 -123 -113 -51 -51 -76 -238 -77 -134 -71 -30 35 157 -61 -133 58
1 109 -131 -62 -71 -117 54 20 -142 -19 10 -317 -254 -97 -310 -278 -298 18 -168 -197 -47 -127 -21 -30 183 81 21 41 -147 -66 104 -116 -104 -4 7 -152 286 -163 61 -43 35 -44 64 -24 -317 -293 -327 -111 -44 -159 -1 -217 -27 17 -138 106 -17 18 -168 1 12 -100 -149 33 112 -134 212 -166 13 46 5 -55 -52 -286 -285 -91 -178 2 -278 -231 -183 -55 1 -135 104 17 27 -46 -102 -76 135 -202 22 -107 -299 0 296 -42 -7 -71 7 -54 189 -230 -301 -305 -231 -106 -29 -203 -281 -243 -78 -39 -6 23 -17 162 9 11 -15 90 72 115 34 -135 40 -20 82 -98 -188 -78 -138 -149 -255 -265 -9 21 -32 4 -41 -93 49 3 -19 -177 -101 -122 -15 -22 45 -83 -126 -113 -48 7 -72 -236 -298 59 23 245 251 148 -65 -132 11
1 108 -132 -62 -77 -117 11 20 -126 -19 -25 -286 -255 -68 -310 -281 -298 19 -169 -197 -177 -127 -21 -31 92 112 21 42 -147 25 70 -116 -104 -5 17 -151 286 -175 61 -42 35 -44 63 -29 -317 -294 -284 -111 -44 -159 -102 -217 -26 17 -103 148 -17 18 -168 35 41 -100 -149 33 0 -147 211 -166 14 46 5 -55 -52 -166 -286 -220 -178 2 -271 -231 -182 -55 1 -136 -41 0 27 -46 -102 -8 83 -202 22 -107 -44 -1 297 -166 -7 -71 7 -54 187 -257 -297 -305 -211 -108 -29 -245 -282 -243 -79 -38 -6 3 61 111 10 11 -15 82 149 131 35 -135 41 42 60 16 -188 -79 -138 -150 -256 -265 -9 21 -32 4 -41 -93 49 3 -19 -178 -101 -122 -15 -22 45 -84 -123 -113 -48 5 -73 -236 -72 -128 23 245 250 149 -65 -133 11
1 100 -194 -145 28 -117 72 57 -168 -39 -21 -319 -112 -103 -284 -283 -304 52 -153 -97 -225 -28 -22 3 180 49 -33 47 -87 21 79 -116 -54 -10 4 -38 213 -175 3 -139 38 -158 119 -41 -318 -243 -332 -98 -71 -106 -125 -72 -26 -11 -130 147 -93 93 -139 39 51 -24 -184 34 30 -22 168 -166 -85 67 -56 -157 -128 -264 -192 -231 -182 1 -287 -104 -183 -20 13 -31 56 19 24 -85 -166 14 67 -202 135 -11 -86 17 -19 -10 32 -156 80 -187 255 -272 -306 -297 -265 -168 -120 -244 -247 -230 3 -2 -3 -23 12 128 38 85 25 61 122 74 -20 -131 24 40 63 -1 -24 -21 -129 -75 -126 -223 -93 53 -69 -18 -33 -26 4 49 17 -177 -101 -119 -65 -77 52 -41 -27 -41 -96 109 -137 -239 -138 -157 9 268 289 163 -67 -144 36
1 100 -194 -145 28 -117 72 57 -168 -39 -21 -319 -112 -103 -284 -283 -304 52 -154 -98 -225 -28 -22 3 180 49 -33 47 -87 21 78 -116 -53 -10 4 -38 211 -175 3 -139 38 -158 122 -41 -318 -243 -332 -98 -71 -106 -124 -72 -26 -11 -130 147 -92 93 -139 39 51 -28 -183 34 30 -21 167 -166 -84 67 -56 -157 -128 -264 -192 -231 -183 1 -287 -104 -183 -20 13 -31 56 19 24 -85 -165 14 67 -202 137 -11 -86 17 -20 -10 32 -156 80 -186 256 -272 -306 -297 -265 -168 -120 -244 -247 -230 3 -2 -2 -23 12 128 38 85 25 61 122 74 -22 -131 23 40 62 -1 -24 -19 -129 -75 -127 -223 -93 53 -69 -18 -33 -26 4 49 17 -177 -101 -119 -65 -77 52 -41 -27 -41 -94 114 -71 -239 -139 -157 7 267 289 163 -67 -144 36
1 129 -167 -145 22 -117 -8 57 -170 -39 -99 -320 -112 -228 -283 -281 -301 53 -151 -98 -196 -28 -22 2 78 48 -34 47 -91 31 95 -116 210 -26 40 -58 93 -172 3 -135 39 -159 196 -163 -320 -242 -330 -97 -70 -108 -181 -72 -26 -11 -132 107 -94 93 -139 46 27 -63 34 8 57 -12 133 -166 -84 -129 -55 -157 -143 -287 -191 -255 -181 2 -285 -104 -185 -19 14 -31 129 -5 24 -74 -168 9 78 -198 236 14 -102 28 -50 -43 31 -156 80 -137 292 -282 -306 -295 -263 -166 -118 -244 -247 -231 3 -2 -3 14 50 99 37 84 24 67 132 109 -78 -77 1 17 88 -21 -32 35 -127 -74 -126 -221 -94 53 -74 -19 -34 -26 5 50 17 -177 -101 -121 -65 -75 52 -41 -34 -32 -116 238 7 -236 -61 -4 23 138 277 168 -59 -133 84
1 128 -167 -145 22 -117 -8 57 -170 -39 -100 -319 -112 -229 -283 -281 -301 53 -152 -98 -196 -28 -22 2 77 48 -34 47 -91 31 95 -116 210 -26 41 -58 93 -171 3 -135 39 -159 197 -165 -319 -242 -330 -97 -70 -107 -179 -72 -26 -11 -132 107 -94 93 -139 46 27 -63 33 9 58 -12 133 -166 -84 -128 -55 -157 -143 -287 -191 -255 -181 2 -285 -104 -185 -19 14 -31 129 -5 24 -74 -168 9 78 -198 236 14 -102 28 -50 -43 31 -156 80 -136 292 -282 -306 -295 -263 -166 -118 -244 -247 -231 3 -2 -3 14 50 99 37 84 24 67 132 108 -78 -79 0 17 88 -21 -32 35 -127 -74 -126 -221 -94 53 -74 -19 -34 -26 5 50 17 -177 -101 -121 -65 -75 52 -41 -34 -32 -115 238 7 -236 -61 -3 22 141 277 168 -59 -133 84
1 132 -198 -112 22 -117 -8 27 -100 -21 -100 -293 -213 -230 -285 -282 -300 -57 -75 -188 -196 -62 -14 -41 78 49 23 -19 -135 32 95 -116 216 -27 41 -58 91 -171 73 -122 70 -151 194 -166 -305 -279 -291 -137 -6 -137 -181 -141 -26 0 -110 108 3 41 -172 46 27 -63 36 6 58 -12 133 -166 15 -130 13 -136 -139 -282 -246 -256 -181 -31 -242 -214 -184 -13 12 -115 129 -5 16 -157 -52 10 78 -196 240 14 -103 27 -50 -43 34 -130 77 -194 292 -282 -306 -301 -182 -134 -14 -245 -281 -242 -58 -27 -23 14 50 99 21 6 -124 67 132 108 -78 -71 9 17 88 -21 -32 36 -127 -64 -164 -207 -23 45 -119 -2 -31 -92 76 80 62 -177 -102 -121 -36 -102 41 -41 -34 -31 -115 240 5 -236 -61 -3 26 117 274 168 -58 -132 86
1 100 -199 -103 28 -117 72 27 -105 -21 -21 -269 -210 -103 -286 -283 -303 -59 -75 -191 -225 -59 -14 -43 180 49 23 -20 -133 21 79 -116 -58 -9 5 -38 218 -175 73 -129 69 -179 107 -41 -299 -278 -299 -138 -6 -140 -125 -137 -26 -1 -94 147 3 40 -171 40 51 -23 -186 35 30 -22 171 -166 15 68 12 -138 -107 -242 -244 -231 -182 -33 -229 -214 -183 -12 12 -115 56 19 17 -158 -49 14 67 -202 128 -11 -86 15 -13 -10 34 -136 76 -207 252 -272 -303 -302 -182 -138 -16 -245 -280 -241 -57 -27 -24 -23 12 128 24 8 -123 61 123 74 -14 -131 26 40 63 -1 -24 -24 -129 -62 -161 -205 -22 46 -109 -3 -33 -95 76 80 62 -178 -101 -119 -37 -109 40 -41 -27 -41 -100 90 -157 -239 -138 -156 13 269 288 163 -68 -145 34
1 132 -198 -112 22 -117 -8 27 -100 -21 -100 -293 -213 -229 -285 -282 -300 -56 -75 -189 -196 -62 -14 -41 78 49 23 -19 -135 32 95 -116 215 -27 41 -58 91 -171 73 -121 70 -152 194 -166 -305 -279 -291 -137 -6 -138 -181 -141 -26 0 -110 108 2 41 -172 46 27 -63 36 7 58 -12 133 -166 15 -129 13 -136 -139 -282 -246 -256 -181 -31 -242 -214 -184 -13 12 -115 129 -5 16 -157 -52 10 78 -197 239 14 -103 27 -50 -43 34 -130 77 -194 292 -282 -306 -301 -182 -134 -14 -245 -281 -242 -58 -27 -23 14 50 99 21 6 -125 67 132 108 -78 -71 8 17 88 -21 -32 36 -127 -64 -164 -207 -22 45 -118 -2 -31 -92 76 80 62 -177 -101 -121 -36 -102 40 -41 -34 -31 -115 240 5 -236 -61 -3 25 120 275 168 -58 -132 86
1 100 -199 -103 28 -117 72 27 -105 -21 -22 -269 -210 -103 -286 -283 -303 -59 -75 -191 -225 -59 -14 -43 179 49 24 -20 -133 21 79 -116 -58 -9 5 -38 219 -175 73 -129 70 -179 107 -41 -299 -278 -299 -138 -6 -140 -125 -137 -26 -1 -94 147 3 41 -171 40 51 -24 -185 35 30 -21 171 -166 15 68 13 -138 -107 -242 -245 -231 -182 -33 -229 -214 -183 -12 12 -115 56 19 17 -158 -49 14 67 -202 128 -11 -86 16 -13 -10 34 -136 76 -207 252 -272 -303 -302 -182 -138 -16 -245 -280 -241 -57 -26 -24 -23 12 128 25 8 -123 61 123 74 -14 -132 26 41 63 -1 -24 -24 -129 -62 -161 -205 -22 46 -109 -3 -33 -95 76 80 62 -177 -101 -119 -36 -108 40 -41 -27 -41 -101 90 -157 -239 -137 -156 12 269 288 163 -68 -144 34
1 132 -198 -112 22 -117 -8 27 -100 -21 -100 -293 -213 -229 -285 -282 -300 -57 -75 -189 -196 -61 -14 -41 79 48 23 -19 -135 32 95 -116 216 -27 40 -58 91 -172 73 -122 70 -152 194 -165 -305 -279 -291 -137 -6 -138 -182 -140 -26 0 -110 108 2 41 -172 46 27 -64 36 6 57 -12 133 -166 15 -130 13 -136 -139 -282 -246 -256 -181 -31 -242 -214 -184 -13 12 -115 129 -5 16 -157 -52 10 78 -196 240 14 -103 27 -50 -43 34 -130 76 -194 292 -282 -307 -301 -182 -134 -14 -245 -281 -242 -58 -27 -23 14 50 99 21 6 -125 67 132 108 -78 -70 10 17 88 -21 -32 36 -127 -64 -164 -207 -22 45 -118 -2 -31 -92 76 80 62 -177 -101 -120 -36 -102 40 -41 -34 -31 -115 240 5 -236 -62 -4 26 115 274 168 -58 -132 86
1 109 -131 -62 -71 -117 54 20 -142 -19 10 -317 -254 -98 -310 -278 -298 19 -168 -197 -47 -127 -21 -30 183 81 21 41 -147 -66 104 -116 -104 -4 7 -152 286 -163 61 -43 35 -44 64 -24 -317 -293 -328 -111 -44 -159 -1 -217 -27 17 -138 106 -17 18 -168 0 12 -100 -149 33 112 -134 212 -166 13 47 5 -55 -52 -286 -285 -91 -178 2 -278 -231 -183 -55 1 -135 105 17 27 -46 -102 -76 135 -202 23 -107 -299 0 296 -43 -7 -71 7 -54 189 -230 -301 -305 -231 -106 -29 -203 -281 -243 -78 -39 -6 23 -17 162 9 11 -15 90 72 114 34 -135 40 -20 82 -98 -188 -78 -138 -150 -255 -265 -9 21 -32 4 -41 -93 49 3 -19 -177 -101 -122 -15 -22 45 -83 -126 -113 -48 8 -72 -236 -298 59 22 245 251 148 -64 -132 11
1 49 -144 -62 -71 285 54 19 -141 -19 10 -317 -255 -96 -311 -278 -298 20 -175 -196 -47 -129 -21 -31 183 81 22 42 -147 -66 104 -116 -103 -13 7 -157 144 -135 62 -42 36 -46 8 -24 -318 -294 -328 -43 -46 -158 -1 -219 -26 16 -138 106 -16 16 -165 1 12 -99 -150 29 112 -134 81 -147 17 126 6 -56 -52 -286 -286 -90 -178 3 -280 -231 -183 -56 1 -135 104 17 27 -42 -100 -76 135 -202 -2 -107 -299 -22 226 -42 -5 -71 7 -55 38 -229 -301 -305 -233 -113 -31 -203 -281 -243 -79 -39 -6 22 -18 162 10 11 -6 89 72 114 47 -134 53 -19 81 -97 -188 -89 -65 -154 -257 -267 -10 18 -30 4 -40 -93 54 4 -18 -177 -101 -122 -15 -22 42 -97 -126 -113 -52 -81 -76 -236 -298 59 11 108 128 159 -66 -144 -3
1 56 -5 -60 -69 -117 48 40 -163 -8 5 -323 -219 -116 -298 -283 -306 -28 -105 -227 -42 -59 -22 -68 189 81 16 -27 -63 -68 105 153 136 -122 5 -123 71 -165 46 -26 64 -44 71 -34 -314 -282 -335 -144 -12 -199 -2 -143 -14 -11 -131 108 -47 43 -68 -5 8 -95 137 -38 108 -135 64 -166 22 -20 21 -49 -66 -300 -255 -98 -183 -24 -271 -228 -177 -6 2 -128 113 15 37 -63 -59 -75 132 187 153 -120 -312 9 -53 -55 -25 -71 40 -47 164 -248 -307 -308 -229 -165 -34 -205 -280 -239 -53 -10 -23 25 -3 163 61 61 -37 92 72 113 -65 170 27 -28 81 -116 -186 43 -15 -74 -181 -233 -18 8 -12 -42 -123 -150 70 19 -19 143 -101 -117 -17 -50 18 -96 -125 -114 -47 83 13 -244 -307 51 0 -58 69 171 -45 -117 117
1 49 -144 -62 -71 285 54 19 -141 -19 10 -317 -255 -96 -311 -278 -298 20 -175 -196 -47 -129 -21 -31 183 81 22 42 -147 -66 104 -116 -103 -13 7 -157 144 -135 62 -42 36 -46 8 -24 -318 -294 -328 -43 -46 -158 -1 -219 -26 16 -138 106 -16 16 -165 1 12 -99 -150 29 112 -134 81 -147 17 126 6 -56 -52 -286 -286 -90 -178 3 -280 -231 -183 -56 1 -135 104 17 27 -42 -100 -76 135 -202 -2 -107 -299 -22 226 -42 -5 -71 7 -55 38 -229 -301 -305 -233 -113 -31 -203 -281 -243 -79 -39 -7 22 -18 162 10 11 -6 89 72 114 47 -134 53 -19 81 -97 -188 -89 -65 -154 -257 -267 -10 18 -30 4 -40 -93 54 4 -18 -177 -101 -122 -15 -22 41 -97 -126 -113 -52 -81 -76 -236 -298 59 11 109 128 159 -66 -144 -3
1 56 -5 -60 -77 -117 9 40 -162 -8 -18 -261 -220 -66 -298 -285 -306 -28 -105 -228 -187 -59 -22 -68 111 112 16 -27 -63 24 67 154 135 -121 8 -123 72 -175 46 -26 64 -44 71 -25 -302 -282 -297 -144 -12 -199 -99 -143 -14 -11 -84 149 -47 44 -68 34 42 -95 137 -38 -9 -145 64 -166 22 -20 21 -49 -66 -163 -256 -215 -183 -24 -242 -229 -176 -6 2 -128 -37 3 37 -63 -59 -8 81 187 153 -119 -51 9 -53 -169 -25 -71 41 -47 164 -259 -301 -308 -209 -165 -34 -244 -281 -240 -53 -10 -23 -3 62 114 61 61 -37 81 149 130 -64 170 27 41 54 13 -186 42 -14 -74 -181 -234 -18 8 -12 -42 -123 -150 71 19 -19 144 -101 -117 -17 -50 18 -96 -122 -113 -47 82 12 -244 -89 -145 0 -58 68 172 -45 -117 117
1 49 -146 -62 -77 286 12 19 -125 -19 -25 -287 -255 -68 -311 -281 -298 20 -175 -197 -177 -129 -21 -30 92 111 22 42 -147 25 70 -116 -103 -14 17 -156 144 -175 62 -42 36 -46 7 -29 -317 -294 -286 -42 -46 -159 -102 -219 -26 16 -103 148 -16 16 -165 36 40 -98 -150 29 0 -147 81 -146 17 124 6 -56 -52 -165 -287 -220 -178 3 -273 -231 -182 -56 1 -135 -42 0 27 -42 -101 -8 83 -202 -1 -107 -44 -23 226 -166 -5 -71 7 -55 37 -257 -297 -306 -213 -113 -31 -245 -282 -243 -79 -39 -6 3 61 111 10 11 -6 82 149 131 47 -134 53 42 60 17 -188 -89 -64 -154 -258 -267 -9 18 -30 4 -41 -93 54 4 -18 -178 -101 -122 -15 -22 42 -97 -123 -113 -52 -81 -76 -236 -71 -127 11 108 128 160 -67 -145 -3
1 56 -5 -60 -77 -117 9 40 -162 -8 -18 -261 -220 -66 -298 -285 -306 -28 -104 -228 -187 -59 -22 -68 111 112 16 -27 -64 25 68 154 135 -121 8 -123 72 -175 46 -26 64 -44 71 -25 -302 -282 -296 -143 -12 -199 -99 -143 -14 -10 -85 149 -47 43 -69 34 42 -95 136 -38 -9 -145 64 -166 22 -20 21 -49 -66 -164 -256 -215 -182 -24 -241 -229 -176 -6 3 -129 -37 3 37 -63 -60 -7 81 187 153 -119 -51 9 -54 -169 -25 -71 41 -47 163 -259 -300 -308 -208 -165 -34 -244 -281 -240 -54 -11 -23 -3 62 114 60 60 -38 81 149 130 -64 170 27 41 54 13 -186 42 -17 -74 -181 -233 -18 8 -12 -41 -123 -150 70 19 -19 145 -101 -117 -17 -50 17 -96 -122 -113 -46 82 12 -243 -89 -144 0 -59 67 172 -45 -118 117
1 49 -194 -145 28 234 72 57 -170 -40 -22 -318 -111 -103 -283 -282 -302 53 -149 -98 -226 -27 -22 2 178 50 -33 46 -88 22 79 -116 -107 -9 6 -37 75 -175 4 -126 37 -173 45 -42 -315 -242 -330 -42 -69 -108 -128 -71 -26 -12 -132 146 -95 93 -139 40 51 -10 -196 34 31 -23 60 -166 -85 197 -58 -157 -131 -261 -190 -231 -182 1 -285 -104 -185 -18 14 -31 57 18 24 -89 -166 14 66 -202 6 -12 -84 -1 193 -6 32 -157 79 -195 116 -271 -304 -296 -264 -168 -120 -244 -247 -231 3 -2 -3 -23 10 129 38 85 24 61 124 73 22 -131 44 41 64 0 -24 -50 -34 -73 -125 -220 -92 53 -50 -19 -35 -27 3 49 17 -177 -101 -120 -66 -81 51 -44 -28 -41 -150 -22 -191 -237 -132 -153 37 147 163 167 -69 -152 16
1 49 -194 -145 28 234 72 57 -170 -40 -22 -318 -111 -103 -283 -282 -302 53 -149 -98 -226 -27 -22 2 178 50 -33 46 -88 22 79 -116 -107 -9 6 -37 75 -175 4 -126 37 -173 45 -42 -315 -242 -330 -42 -69 -108 -128 -71 -26 -12 -132 146 -95 93 -139 40 51 -10 -196 34 31 -23 60 -166 -85 197 -58 -157 -131 -261 -190 -231 -182 1 -285 -104 -185 -18 14 -31 56 18 24 -89 -166 14 66 -202 6 -12 -84 -1 193 -6 32 -157 79 -195 116 -271 -304 -296 -264 -168 -120 -244 -247 -231 3 -2 -3 -23 10 129 38 85 24 61 124 73 22 -131 44 41 64 0 -24 -50 -34 -73 -125 -220 -92 53 -50 -19 -35 -27 3 49 17 -177 -101 -120 -66 -81 51 -44 -28 -41 -150 -22 -191 -237 -132 -153 37 147 163 167 -69 -152 16
1 40 82 -145 21 -117 -9 57 -167 -39 -101 -321 -112 -232 -285 -282 -303 52 -155 -97 -197 -29 -22 3 83 49 -33 48 -89 32 95 22 142 -38 39 -60 67 -171 2 -144 39 -140 61 -168 -322 -243 -331 -98 -73 -105 -185 -72 -26 -11 -131 108 -91 93 -29 45 27 -18 170 -15 58 -12 64 -166 -84 -134 -54 -154 -128 -291 -192 -256 -182 2 -287 -104 -183 -21 13 -31 132 -5 23 -42 -167 10 78 177 106 15 -107 20 -49 -42 31 -156 80 -69 170 -283 -308 -296 -265 -167 -119 -244 -247 -230 2 -3 -3 13 50 99 37 85 25 68 133 106 -34 143 2 16 88 -23 -33 41 -116 -76 -127 -225 -95 52 -80 -17 -32 -26 5 49 17 -177 -101 -120 -63 -61 53 -44 -35 -30 -42 121 100 -238 -65 -4 36 2 143 176 -54 -131 105
1 40 81 -145 21 -117 -9 57 -167 -39 -101 -321 -112 -232 -285 -282 -303 52 -155 -97 -197 -29 -22 3 83 49 -33 48 -89 32 95 24 142 -38 39 -60 67 -172 2 -144 39 -140 61 -168 -322 -243 -331 -98 -72 -105 -185 -72 -26 -11 -131 108 -91 93 -29 45 27 -18 170 -15 58 -12 64 -166 -84 -134 -54 -155 -128 -291 -192 -256 -182 2 -287 -104 -184 -20 13 -31 132 -5 23 -42 -167 10 78 177 106 15 -107 20 -49 -42 31 -156 80 -70 170 -283 -308 -296 -265 -167 -118 -244 -247 -230 2 -3 -3 13 50 99 37 85 25 69 133 106 -33 144 2 17 88 -23 -33 41 -116 -76 -127 -224 -94 52 -80 -17 -32 -26 5 49 17 -177 -101 -120 -64 -61 53 -44 -35 -30 -43 120 99 -238 -65 -5 36 1 142 176 -54 -132 105
1 185 -91 -60 -69 -117 49 38 -161 -8 5 -323 -220 -113 -299 -283 -307 -31 -106 -227 -42 -59 -22 -67 189 81 17 -27 -89 -67 105 -116 254 -110 5 -120 73 -165 41 -27 68 -44 88 -33 -314 -282 -335 -144 -13 -197 -2 -143 -13 -11 -131 108 -44 42 -151 -4 8 -102 47 9 108 -135 143 -166 20 -20 23 -48 -66 -299 -256 -97 -183 -24 -271 -229 -177 -6 0 -128 112 16 36 -65 -54 -75 132 5 279 -120 -312 21 -55 -53 -26 -71 40 -55 281 -247 -306 -308 -230 -166 -35 -205 -280 -239 -53 -10 -23 25 -5 163 61 59 -39 92 72 113 -107 214 187 -27 81 -114 -187 45 -114 -75 -181 -234 -19 11 -13 -41 -120 -149 70 17 -19 -177 -102 -116 -14 -50 23 -83 -125 -114 -60 221 -34 -244 -307 52 21 33 217 157 -49 -112 99
1 40 81 -145 21 -117 -9 57 -167 -39 -102 -321 -112 -232 -285 -282 -303 52 -155 -97 -197 -29 -22 3 82 49 -33 48 -88 32 95 24 142 -38 40 -60 67 -171 2 -144 39 -140 61 -169 -322 -243 -331 -98 -72 -105 -185 -72 -26 -11 -131 108 -91 93 -30 45 27 -17 170 -15 58 -12 64 -166 -84 -134 -54 -155 -128 -291 -192 -256 -182 2 -287 -104 -183 -21 13 -31 132 -5 23 -42 -167 10 78 177 106 15 -107 20 -49 -42 31 -156 80 -70 170 -283 -308 -296 -265 -167 -119 -244 -247 -230 2 -3 -3 13 50 99 37 85 25 69 133 106 -33 144 2 16 88 -23 -33 41 -116 -76 -127 -224 -95 52 -80 -17 -32 -26 5 49 17 -177 -101 -120 -63 -61 53 -44 -35 -31 -43 120 99 -238 -65 -4 36 1 143 176 -54 -131 105
1 49 -199 -105 28 240 73 27 -105 -21 -23 -268 -211 -104 -285 -283 -301 -58 -75 -191 -226 -60 -14 -42 178 50 23 -21 -134 22 79 -116 -109 -9 7 -36 77 -175 73 -105 69 -178 44 -42 -298 -278 -297 -121 -6 -140 -129 -138 -26 0 -97 146 2 40 -171 40 51 -9 -196 34 31 -23 60 -166 15 193 12 -149 -123 -242 -245 -232 -182 -32 -229 -214 -185 -13 12 -115 57 18 17 -158 -51 15 66 -202 6 -12 -84 -3 196 -5 34 -124 76 -207 111 -271 -302 -302 -181 -136 -15 -244 -281 -241 -58 -27 -23 -23 10 129 23 7 -124 61 125 73 25 -131 46 41 64 0 -24 -51 -31 -63 -162 -205 -22 46 -67 -3 -33 -94 76 79 61 -177 -101 -120 -37 -109 39 -44 -28 -41 -152 -28 -192 -237 -131 -152 37 144 161 168 -69 -152 15
1 40 78 -103 22 -117 -9 27 -99 -21 -102 -295 -212 -233 -286 -283 -302 -58 -76 -190 -197 -60 -14 -42 83 49 23 -18 -131 33 96 38 141 -39 40 -60 68 -172 72 -144 70 -113 60 -170 -307 -278 -293 -138 -6 -138 -186 -139 -26 -1 -107 108 3 42 -117 45 27 -14 168 -18 58 -12 64 -166 15 -134 13 -122 -108 -285 -246 -257 -182 -32 -243 -214 -183 -13 12 -115 132 -5 16 -111 -50 10 78 179 111 15 -108 19 -49 -42 33 -125 77 -76 170 -284 -308 -302 -183 -137 -15 -245 -281 -241 -58 -27 -24 13 50 100 23 7 -112 69 133 106 -31 146 3 16 88 -23 -33 41 -114 -63 -163 -207 -23 45 -119 -3 -32 -94 76 80 61 -177 -102 -120 -35 -75 41 -44 -35 -30 -53 118 94 -238 -65 -4 36 -7 139 177 -53 -131 107
1 40 78 -103 22 -117 -9 27 -100 -21 -102 -295 -212 -233 -286 -283 -302 -59 -75 -190 -197 -60 -14 -42 84 49 23 -18 -131 33 96 36 141 -39 39 -60 68 -172 72 -144 70 -113 61 -169 -307 -278 -293 -138 -6 -139 -187 -139 -26 -1 -107 108 3 42 -117 45 27 -15 168 -18 58 -12 64 -166 15 -134 13 -122 -108 -285 -245 -257 -182 -32 -243 -214 -183 -13 12 -115 132 -5 16 -111 -49 10 78 179 110 15 -108 19 -49 -42 33 -125 77 -75 170 -284 -309 -302 -183 -137 -15 -245 -281 -241 -58 -27 -24 13 50 100 23 7 -112 69 133 106 -31 146 3 17 88 -23 -33 41 -114 -63 -162 -206 -23 45 -119 -3 -32 -94 76 80 61 -177 -102 -119 -35 -75 41 -44 -35 -30 -52 118 94 -238 -65 -4 36 -6 139 177 -53 -131 106
1 49 -199 -105 28 240 73 27 -105 -21 -23 -269 -212 -104 -285 -283 -301 -58 -75 -190 -226 -60 -14 -42 178 50 23 -20 -134 22 79 -116 -109 -9 7 -36 77 -175 73 -105 69 -178 44 -42 -299 -278 -297 -120 -6 -139 -129 -139 -26 0 -97 146 2 40 -171 40 51 -9 -196 34 31 -23 61 -166 15 193 12 -149 -123 -242 -245 -232 -181 -32 -229 -214 -185 -13 12 -115 57 18 17 -158 -51 15 66 -202 6 -12 -84 -3 196 -5 34 -124 76 -207 110 -271 -302 -302 -181 -136 -15 -244 -281 -241 -58 -27 -23 -23 10 129 23 7 -124 61 125 73 26 -131 46 41 64 0 -24 -51 -31 -63 -162 -206 -22 46 -67 -3 -32 -94 76 79 61 -177 -101 -120 -36 -108 40 -44 -28 -41 -153 -29 -192 -237 -131 -152 37 144 161 168 -69 -152 14
1 49 -199 -105 28 239 73 27 -105 -21 -23 -268 -211 -104 -285 -283 -301 -58 -74 -190 -226 -60 -14 -42 178 50 23 -21 -134 22 80 -116 -108 -9 7 -36 76 -175 73 -105 69 -178 44 -42 -298 -278 -296 -120 -6 -139 -130 -139 -26 0 -97 146 2 40 -171 40 51 -8 -196 34 31 -23 60 -166 15 193 12 -149 -123 -242 -245 -232 -181 -32 -229 -214 -185 -13 12 -115 57 18 17 -158 -51 15 66 -202 6 -12 -84 -3 196 -5 34 -124 76 -207 112 -271 -302 -302 -180 -135 -14 -244 -281 -241 -58 -27 -23 -23 10 129 22 6 -125 61 125 72 26 -131 46 41 64 0 -24 -51 -31 -63 -162 -205 -22 46 -67 -3 -32 -93 76 79 62 -177 -101 -120 -37 -109 39 -44 -28 -41 -152 -28 -192 -237 -131 -152 37 144 162 168 -69 -153 14
1 40 78 -103 22 -117 -9 27 -100 -21 -102 -295 -211 -233 -286 -283 -302 -58 -75 -190 -197 -60 -14 -42 83 49 23 -19 -131 33 96 37 141 -39 40 -60 68 -171 72 -144 70 -113 61 -170 -306 -278 -293 -138 -6 -139 -186 -139 -26 -1 -107 108 3 41 -117 45 27 -15 168 -18 58 -12 64 -166 15 -134 13 -122 -108 -285 -245 -257 -182 -32 -243 -214 -183 -13 12 -115 132 -5 16 -112 -50 10 78 179 110 15 -108 19 -49 -42 33 -125 77 -76 170 -284 -308 -302 -183 -137 -15 -245 -281 -241 -58 -27 -24 13 50 100 23 7 -112 69 133 106 -31 146 3 16 88 -23 -33 41 -114 -63 -162 -206 -22 45 -118 -3 -32 -94 76 80 61 -177 -102 -120 -35 -76 41 -44 -35 -30 -53 118 94 -238 -65 -4 36 -6 139 177 -53 -131 106
1 44 -183 -142 28 -117 72 57 -168 -39 -22 -318 -112 -103 -284 -282 -303 52 -152 -98 -225 -28 -22 2 179 49 -33 47 -86 22 79 -116 126 -8 6 -37 97 -175 4 -124 37 -98 203 -41 -317 -243 -331 -99 -71 -107 -127 -72 -26 -11 -131 147 -93 93 -139 39 51 -16 113 35 31 -22 61 -166 -84 68 -57 -119 76 -262 -191 -231 -182 1 -286 -104 -184 -19 13 -31 56 18 24 -66 -165 14 66 -202 68 -11 -85 7 -25 -7 32 -153 79 -104 147 -271 -305 -296 -265 -168 -120 -244 -247 -230 3 -2 -3 -23 11 129 39 85 25 61 124 73 9 -105 37 41 63 0 -24 -41 -129 -74 -126 -222 -91 53 -65 -18 -33 -26 3 48 17 -177 -101 -120 -56 -59 51 -42 -27 -41 120 187 140 -238 -134 -154 157 133 153 165 -69 -148 23
1 44 -183 -142 28 -117 72 57 -169 -40 -22 -319 -112 -103 -284 -282 -303 52 -152 -98 -225 -28 -22 2 179 49 -33 47 -85 21 79 -116 126 -8 5 -37 98 -175 4 -124 37 -98 203 -41 -317 -243 -331 -99 -71 -107 -126 -72 -26 -11 -131 147 -93 93 -139 39 51 -16 113 35 31 -22 61 -166 -84 68 -57 -119 76 -262 -191 -231 -182 1 -286 -104 -184 -19 13 -31 56 19 24 -66 -165 14 66 -202 68 -11 -85 8 -25 -7 32 -153 79 -104 148 -271 -305 -297 -265 -168 -121 -244 -247 -230 3 -2 -3 -23 11 129 39 85 25 61 124 73 9 -106 37 41 63 0 -24 -41 -129 -74 -126 -222 -91 53 -65 -18 -34 -26 3 48 17 -177 -101 -119 -56 -59 51 -42 -27 -41 120 187 140 -238 -134 -155 157 134 153 165 -69 -148 23
1 43 -149 -141 22 -117 -9 57 -169 -39 -100 -320 -112 -230 -283 -282 -302 53 -152 -98 -196 -28 -22 2 81 48 -34 47 -91 32 95 -116 118 -33 40 -59 82 -172 2 49 39 -150 145 -165 -321 -242 -330 -97 -70 -107 -183 -72 -26 -11 -131 108 -94 93 -139 45 27 -65 22 -5 57 -12 55 -166 -84 175 -55 -150 -98 -289 -191 -256 -182 1 -285 -104 -184 -19 14 -31 131 -5 24 -71 -168 10 78 -196 127 14 -105 24 -37 -43 31 -153 80 -127 151 -283 -307 -296 -264 -166 -118 -244 -247 -231 3 -2 -3 13 50 99 36 84 24 68 132 107 -78 -85 -32 17 88 -22 -33 40 -122 -74 -126 -222 -93 52 -50 -18 -34 -26 5 50 17 -177 -101 -120 -63 -72 52 -42 -35 -31 -60 107 4 -237 -63 -5 166 218 163 172 -56 -131 97
1 186 -91 -60 -69 -117 49 38 -161 -8 5 -323 -220 -114 -299 -283 -307 -30 -106 -227 -42 -59 -22 -67 189 81 17 -27 -89 -67 105 -116 253 -110 5 -120 73 -165 41 -27 68 -44 88 -33 -315 -282 -335 -144 -13 -197 -2 -144 -13 -11 -131 108 -44 42 -151 -4 8 -102 46 9 108 -135 143 -166 20 -20 23 -48 -66 -300 -256 -97 -183 -24 -271 -229 -177 -6 0 -129 112 15 36 -65 -55 -75 132 5 279 -120 -312 21 -55 -54 -26 -71 40 -55 281 -247 -307 -308 -229 -166 -35 -205 -280 -239 -53 -10 -23 25 -4 163 61 59 -39 92 72 113 -107 214 187 -27 81 -115 -187 45 -113 -75 -182 -234 -18 11 -13 -41 -120 -149 70 18 -19 -177 -101 -116 -14 -50 23 -83 -125 -114 -60 221 -35 -244 -307 52 21 33 217 157 -49 -112 99
1 43 -150 -141 22 -117 -9 57 -169 -39 -101 -320 -112 -230 -283 -281 -302 53 -151 -98 -196 -28 -22 2 81 48 -34 47 -91 32 95 -116 118 -33 40 -59 82 -172 2 50 39 -150 144 -166 -320 -242 -330 -97 -70 -107 -183 -72 -26 -11 -131 108 -94 93 -140 45 27 -64 22 -4 58 -12 55 -166 -84 176 -55 -150 -99 -289 -191 -256 -181 1 -285 -104 -184 -19 14 -31 131 -5 24 -71 -168 10 78 -196 127 14 -106 24 -37 -43 31 -153 80 -127 151 -282 -307 -295 -264 -166 -118 -244 -247 -231 3 -2 -3 13 50 99 36 84 23 68 133 107 -78 -86 -32 17 88 -22 -33 40 -122 -74 -125 -221 -93 52 -50 -19 -34 -26 5 50 17 -177 -101 -120 -63 -73 52 -42 -35 -31 -60 107 4 -237 -64 -4 166 218 162 172 -56 -131 96
1 43 -144 -141 22 -117 -9 57 -169 -39 -101 -320 -112 -230 -283 -282 -302 53 -152 -98 -196 -28 -22 2 81 48 -34 47 -91 32 95 -116 119 -34 40 -59 82 -172 2 48 39 -150 148 -167 -321 -242 -330 -97 -71 -107 -183 -72 -26 -11 -131 108 -94 93 -139 45 27 -65 23 -6 58 -12 55 -166 -84 171 -55 -149 -95 -289 -191 -256 -182 1 -286 -104 -184 -19 14 -31 131 -5 23 -71 -168 10 78 -195 128 14 -106 24 -40 -43 31 -153 80 -127 150 -283 -307 -296 -264 -166 -118 -244 -247 -231 3 -2 -3 13 50 99 36 84 24 68 133 107 -78 -83 -31 17 88 -22 -33 40 -121 -74 -126 -222 -93 52 -51 -18 -34 -26 5 50 17 -177 -101 -120 -63 -72 52 -42 -35 -31 -60 108 4 -237 -64 -4 168 218 164 173 -55 -131 98
1 38 -81 -59 -69 -117 48 42 -165 -8 5 -323 -221 -115 -298 -283 -306 -26 -104 -228 -42 -60 -21 -69 189 80 16 -27 -92 -68 105 -116 157 -124 5 -128 100 -165 49 -25 61 -44 226 -34 -314 -282 -334 -143 -12 -200 -2 -144 -14 -10 -131 108 -50 45 -150 -5 8 -102 44 -47 107 -134 72 -166 24 -18 20 -48 -49 -299 -256 -98 -182 -24 -270 -229 -177 -6 4 -130 112 15 38 -63 -64 -75 132 8 148 -120 -312 -8 -46 -55 -24 -70 41 -56 237 -247 -306 -308 -228 -164 -33 -205 -280 -240 -54 -11 -24 25 -3 162 60 62 -37 92 71 113 -105 140 88 -28 81 -116 -186 35 4 -75 -181 -233 -17 6 -12 -42 -125 -152 70 20 -19 -177 -102 -117 -18 -50 15 -108 -125 -114 -18 221 0 -243 -307 51 141 190 242 190 -42 -127 134
1 52 -147 -62 -71 -117 54 19 -140 -18 10 -318 -256 -96 -312 -279 -299 20 -179 -197 -47 -131 -21 -31 183 81 22 42 -146 -66 104 -116 -88 -34 7 -157 146 -163 61 -33 37 -47 195 -24 -319 -294 -328 -112 -47 -159 -1 -221 -25 16 -138 106 -15 15 -163 1 12 -97 -148 21 112 -134 62 -166 20 50 7 -57 -40 -286 -287 -90 -179 4 -282 -231 -183 -57 0 -137 104 17 28 -39 -98 -76 135 -202 87 -108 -299 -52 219 -42 -4 -71 7 -56 214 -229 -302 -305 -235 -118 -33 -203 -281 -243 -80 -39 -7 22 -18 162 11 12 -2 89 72 114 50 -132 61 -19 81 -97 -188 -92 -135 -156 -259 -268 -9 17 -30 4 -41 -94 57 5 -17 -178 -101 -121 -14 -21 40 -109 -127 -113 -34 158 -58 -236 -298 59 148 252 250 176 -68 -161 -14
1 39 -81 -59 -69 -117 48 42 -165 -8 5 -323 -221 -116 -298 -283 -306 -26 -104 -228 -41 -60 -21 -69 190 80 16 -27 -92 -68 105 -116 157 -124 5 -128 100 -165 49 -25 62 -44 226 -34 -314 -282 -334 -143 -12 -200 -2 -144 -14 -10 -131 108 -50 45 -150 -5 8 -102 44 -47 107 -135 73 -166 24 -18 20 -48 -49 -299 -256 -97 -182 -24 -270 -229 -177 -6 4 -130 112 15 38 -63 -64 -75 132 8 148 -120 -312 -8 -46 -55 -24 -70 41 -56 238 -247 -306 -308 -228 -164 -33 -204 -280 -240 -54 -11 -24 25 -3 162 60 62 -37 92 71 112 -105 140 88 -28 81 -116 -186 35 5 -75 -182 -234 -17 6 -12 -42 -126 -152 70 20 -19 -177 -102 -117 -18 -50 15 -108 -125 -114 -19 221 -1 -244 -307 51 141 190 242 189 -42 -127 134
1 52 -147 -62 -71 -117 54 19 -140 -18 10 -318 -256 -96 -312 -279 -299 20 -179 -197 -47 -131 -21 -32 183 81 22 42 -146 -66 104 -116 -88 -34 7 -157 146 -163 61 -33 37 -47 195 -24 -319 -294 -328 -112 -48 -159 -1 -221 -25 16 -138 106 -15 15 -163 1 12 -98 -148 21 112 -134 62 -166 20 50 7 -57 -40 -286 -287 -90 -179 4 -282 -232 -183 -56 0 -137 103 17 28 -39 -98 -76 134 -202 87 -108 -299 -52 219 -42 -3 -71 7 -56 214 -228 -302 -305 -235 -119 -34 -202 -281 -243 -80 -39 -7 22 -18 162 12 12 -1 89 72 114 50 -132 61 -19 81 -97 -188 -91 -135 -157 -259 -268 -9 16 -30 4 -41 -94 57 5 -17 -177 -102 -121 -14 -21 39 -109 -126 -113 -33 158 -58 -236 -298 59 148 252 250 176 -68 -161 -14
1 38 -80 -59 -77 -117 8 42 -164 -8 -18 -261 -221 -66 -298 -285 -306 -26 -104 -229 -187 -60 -21 -69 111 112 16 -27 -92 24 67 -116 158 -123 8 -128 100 -175 49 -25 62 -44 226 -25 -302 -283 -296 -143 -12 -200 -99 -144 -14 -10 -86 149 -50 45 -150 33 42 -102 45 -48 -9 -145 72 -166 24 -18 20 -48 -49 -163 -256 -215 -182 -23 -241 -230 -176 -6 4 -130 -36 3 38 -63 -64 -8 80 9 149 -119 -51 -9 -46 -169 -24 -70 41 -56 238 -259 -300 -308 -208 -164 -33 -244 -281 -240 -54 -11 -24 -3 62 114 60 62 -37 81 149 129 -104 140 88 41 54 13 -186 34 4 -75 -182 -234 -17 6 -12 -42 -126 -152 70 20 -19 -177 -102 -117 -18 -50 15 -108 -122 -113 -18 222 1 -243 -89 -144 141 188 242 190 -42 -128 134
1 52 -146 -62 -77 -117 13 20 -124 -18 -25 -289 -257 -67 -312 -281 -299 20 -179 -197 -178 -131 -20 -32 92 111 22 42 -146 25 70 -116 -89 -35 17 -156 146 -175 62 -32 37 -46 194 -29 -318 -295 -288 -112 -48 -159 -102 -221 -24 16 -102 147 -15 15 -163 36 40 -98 -147 21 0 -147 62 -166 20 50 8 -57 -40 -162 -287 -220 -179 4 -275 -232 -182 -57 1 -137 -43 -1 28 -39 -98 -9 84 -202 86 -108 -43 -54 219 -166 -3 -71 7 -56 213 -257 -297 -306 -216 -119 -33 -245 -282 -243 -80 -39 -7 3 61 111 12 12 -2 82 149 131 50 -132 62 42 59 17 -188 -92 -134 -157 -259 -269 -9 17 -30 4 -41 -94 57 5 -17 -177 -102 -121 -14 -21 40 -109 -123 -113 -34 156 -58 -236 -71 -128 148 253 250 177 -68 -162 -14
1 38 -80 -59 -77 -117 8 42 -164 -8 -18 -261 -221 -66 -298 -285 -306 -26 -104 -229 -187 -60 -21 -69 111 112 16 -27 -92 24 67 -116 158 -123 8 -128 100 -175 49 -25 62 -44 226 -25 -302 -283 -296 -143 -12 -200 -99 -144 -14 -10 -86 149 -50 45 -150 33 42 -102 45 -48 -9 -144 72 -166 24 -18 20 -48 -49 -163 -256 -215 -182 -23 -241 -230 -176 -6 4 -130 -36 3 38 -63 -64 -8 80 9 149 -119 -51 -9 -46 -169 -24 -70 41 -56 238 -259 -300 -308 -208 -164 -33 -244 -281 -240 -54 -11 -24 -3 62 114 60 62 -37 81 149 129 -104 140 88 41 54 13 -186 34 4 -75 -182 -234 -17 6 -12 -42 -126 -152 70 20 -19 -177 -102 -117 -18 -50 15 -108 -122 -113 -18 222 1 -243 -89 -144 141 189 242 190 -42 -128 134
1 52 -147 -62 -77 -117 13 20 -125 -18 -24 -288 -257 -67 -312 -281 -299 20 -179 -198 -178 -131 -20 -32 93 111 22 42 -146 25 70 -116 -89 -36 17 -156 146 -175 62 -33 37 -47 194 -29 -318 -295 -288 -112 -47 -159 -102 -221 -25 16 -101 147 -15 15 -164 36 40 -97 -148 21 0 -147 62 -166 20 50 7 -57 -40 -162 -287 -220 -179 4 -275 -232 -182 -56 1 -138 -43 -1 28 -40 -98 -9 84 -202 86 -108 -43 -54 219 -166 -4 -71 7 -56 213 -257 -298 -306 -216 -119 -33 -245 -282 -243 -80 -39 -7 3 61 111 12 12 -2 82 149 131 50 -132 62 42 59 17 -188 -92 -134 -156 -259 -268 -9 17 -30 4 -41 -94 56 5 -17 -178 -101 -121 -14 -21 40 -109 -123 -113 -34 156 -58 -236 -71 -128 148 253 250 177 -69 -162 -14
1 186 -91 -60 -69 -117 49 38 -161 -8 5 -323 -220 -113 -299 -283 -306 -30 -106 -227 -42 -59 -22 -67 189 81 17 -27 -89 -67 105 -116 253 -110 5 -120 73 -165 41 -27 68 -44 88 -33 -314 -282 -335 -144 -13 -197 -2 -144 -13 -11 -131 108 -44 42 -151 -4 8 -102 46 9 108 -135 143 -166 20 -20 23 -48 -66 -299 -256 -97 -183 -24 -271 -229 -177 -6 0 -129 112 15 36 -66 -55 -75 132 5 279 -120 -312 21 -55 -53 -26 -71 40 -55 281 -247 -306 -308 -229 -166 -35 -205 -280 -239 -53 -10 -23 25 -5 163 61 59 -39 92 72 113 -107 213 187 -27 81 -114 -187 45 -113 -75 -182 -234 -18 12 -13 -41 -119 -149 70 18 -20 -177 -101 -116 -14 -50 23 -83 -125 -114 -60 221 -34 -244 -307 52 21 33 218 157 -49 -112 99
1 50 -199 -101 28 156 75 26 -108 -22 -29 -269 -207 -111 -284 -283 -302 -61 -73 -194 -224 -57 -14 -44 170 47 24 -25 -131 22 81 -116 -78 -7 12 -40 69 -175 73 -72 68 -179 55 -48 -298 -277 -295 -139 -5 -144 -147 -133 -26 -1 -92 149 2 37 -170 47 49 -8 -190 35 29 -20 57 -166 15 220 11 -140 -98 -245 -242 -235 -182 -34 -228 -214 -184 -11 11 -115 49 15 19 -160 -47 14 72 -202 20 -8 -82 14 170 -26 35 -126 74 -207 145 -273 -303 -301 -181 -141 -16 -245 -280 -241 -56 -26 -24 -21 21 124 27 9 -123 62 110 80 -4 -130 28 40 67 0 -24 -29 -78 -60 -157 -201 -20 48 -60 -4 -36 -98 75 78 62 -177 -101 -120 -39 -112 37 -41 -27 -41 -102 19 -167 -238 -117 -137 31 168 168 161 -68 -143 28
1 40 87 -144 27 -117 72 56 -164 -39 -24 -322 -113 -111 -288 -284 -306 51 -159 -97 -223 -30 -22 3 180 47 -33 49 -86 21 80 22 140 -50 4 -39 66 -175 2 -143 40 -137 62 -45 -324 -244 -334 -99 -74 -104 -130 -73 -26 -11 -127 150 -88 94 -26 44 51 4 170 -12 25 -19 64 -166 -84 -134 -53 -154 -127 -274 -194 -234 -184 1 -289 -104 -181 -22 13 -31 51 19 23 -40 -165 14 71 176 103 -6 -91 20 -52 -30 32 -156 80 -63 170 -275 -311 -299 -267 -169 -120 -245 -248 -229 2 -3 -2 -22 18 124 38 85 27 63 110 81 -47 140 1 39 63 -3 -24 40 -122 -78 -129 -228 -95 51 -81 -16 -30 -25 5 49 17 -177 -101 -118 -62 -59 54 -54 -27 -40 -35 121 102 -241 -145 -155 37 2 142 177 -55 -135 101
1 40 86 -144 27 -117 72 56 -164 -39 -24 -322 -113 -110 -288 -284 -306 51 -159 -97 -223 -30 -22 3 180 47 -33 49 -86 21 80 23 141 -50 4 -39 66 -175 2 -143 40 -138 62 -45 -324 -244 -334 -99 -74 -104 -130 -73 -26 -11 -127 150 -88 94 -26 44 51 4 170 -12 25 -19 64 -166 -84 -134 -53 -154 -127 -274 -194 -234 -184 1 -290 -104 -181 -22 12 -31 51 19 23 -40 -165 14 71 176 103 -6 -91 20 -51 -31 32 -156 80 -64 170 -275 -311 -299 -267 -169 -120 -245 -248 -229 2 -3 -2 -22 19 124 38 85 27 63 110 81 -47 141 2 39 63 -3 -24 40 -122 -78 -129 -228 -95 51 -81 -16 -30 -25 5 49 17 -177 -101 -118 -62 -59 54 -54 -27 -40 -36 121 101 -241 -145 -155 37 2 142 177 -55 -135 102
1 50 -194 -145 24 232 4 57 -173 -40 -95 -317 -111 -218 -280 -280 -299 54 -146 -100 -199 -26 -22 2 79 48 -33 45 -90 30 92 -116 -107 -4 42 -63 73 -172 4 -124 37 -173 45 -138 -316 -241 -327 -39 -67 -111 -182 -71 -26 -12 -135 109 -98 92 -140 58 28 -62 -196 35 53 -13 60 -166 -84 199 -58 -157 -130 -279 -189 -253 -180 1 -282 -104 -188 -17 15 -31 116 -5 24 -90 -168 9 79 -202 5 12 -89 1 190 -48 32 -157 79 -195 114 -279 -304 -293 -261 -165 -119 -244 -247 -232 3 -1 -3 14 47 101 37 84 22 62 124 115 17 -133 43 20 87 -14 -29 -56 -42 -71 -123 -217 -92 54 -48 -21 -37 -27 4 49 17 -177 -101 -122 -67 -82 50 -54 -34 -33 -148 -22 -190 -234 -54 -7 38 147 163 169 -70 -153 21
1 40 87 -145 27 -117 72 56 -164 -39 -24 -322 -113 -111 -288 -284 -306 51 -159 -97 -223 -30 -22 3 180 47 -33 49 -86 21 80 21 141 -50 4 -39 66 -175 2 -143 40 -137 62 -45 -324 -244 -334 -99 -74 -104 -130 -73 -26 -11 -127 150 -88 94 -26 44 51 4 170 -12 25 -19 64 -166 -84 -134 -53 -154 -127 -274 -194 -234 -184 1 -290 -104 -181 -22 12 -31 51 20 23 -39 -165 14 71 176 103 -6 -91 21 -51 -31 32 -156 80 -63 170 -275 -311 -299 -267 -169 -120 -245 -248 -229 2 -3 -2 -22 19 124 38 85 27 63 109 81 -47 140 1 39 63 -4 -24 40 -122 -78 -129 -228 -94 51 -81 -16 -30 -25 5 49 17 -177 -101 -118 -62 -59 54 -54 -27 -40 -35 121 102 -241 -145 -155 37 2 142 177 -55 -135 101
1 44 -199 -73 28 -117 73 27 -104 -21 -22 -269 -211 -104 -285 -283 -301 -58 -75 -190 -226 -60 -14 -42 178 50 23 -20 -134 22 79 -116 121 -8 7 -37 105 -175 73 -108 69 -129 206 -42 -299 -278 -297 -138 -6 -139 -129 -138 -26 -1 -96 147 3 40 -171 40 51 -12 101 35 31 -22 61 -166 15 69 12 -92 76 -242 -245 -232 -182 -32 -229 -214 -185 -13 12 -115 57 18 16 -158 -50 15 66 -202 68 -11 -84 4 -19 -6 34 -93 76 -201 151 -271 -303 -302 -181 -137 -15 -244 -281 -241 -57 -27 -24 -23 11 129 23 7 -124 61 124 73 16 -114 41 41 64 0 -24 -48 -129 -63 -161 -205 -22 46 -103 -3 -32 -94 76 80 62 -177 -102 -120 -35 -101 40 -43 -27 -41 117 187 134 -237 -132 -153 163 137 156 166 -69 -150 20
1 44 -199 -73 28 -117 73 27 -104 -21 -22 -269 -211 -104 -286 -283 -302 -59 -75 -191 -226 -60 -14 -42 178 50 23 -20 -133 22 79 -116 122 -8 6 -37 105 -175 73 -108 70 -128 206 -42 -299 -278 -298 -138 -6 -139 -128 -138 -26 -1 -96 147 3 41 -171 40 51 -13 102 35 31 -22 61 -166 15 69 13 -92 75 -242 -245 -232 -182 -32 -230 -214 -184 -13 12 -115 56 18 17 -157 -49 15 66 -202 68 -11 -84 4 -19 -6 34 -93 76 -201 151 -271 -303 -302 -182 -137 -15 -244 -280 -241 -57 -27 -24 -23 11 129 24 7 -123 61 124 73 15 -114 40 41 64 0 -24 -47 -129 -63 -162 -206 -22 45 -103 -3 -33 -94 76 80 62 -177 -102 -120 -35 -101 40 -42 -27 -41 117 188 134 -238 -132 -153 163 137 156 166 -69 -150 20
1 44 -199 -73 28 -117 72 27 -105 -21 -22 -269 -211 -103 -286 -283 -302 -59 -75 -191 -226 -59 -14 -42 179 50 23 -20 -133 22 79 -116 122 -8 6 -37 104 -175 73 -108 70 -128 206 -41 -299 -278 -298 -138 -6 -140 -127 -138 -26 -1 -96 147 3 41 -171 40 51 -14 102 35 31 -22 61 -166 15 69 12 -92 75 -242 -245 -232 -182 -32 -229 -214 -184 -12 12 -115 57 19 17 -157 -49 15 66 -202 68 -11 -85 4 -19 -6 34 -93 76 -201 151 -271 -303 -302 -182 -138 -15 -244 -280 -241 -57 -27 -24 -23 10 129 24 7 -123 61 124 73 15 -113 40 41 64 0 -24 -46 -129 -62 -161 -205 -22 46 -103 -3 -33 -95 76 80 62 -177 -102 -120 -35 -101 40 -42 -28 -41 117 188 134 -238 -134 -154 163 136 156 166 -69 -150 21
1 43 -196 -91 22 -117 -9 27 -100 -21 -101 -294 -212 -231 -286 -282 -301 -57 -75 -190 -197 -61 -14 -42 82 49 23 -20 -134 32 95 -116 122 -35 40 -59 83 -172 73 41 70 -143 154 -167 -306 -278 -292 -137 -6 -139 -185 -140 -26 0 -108 108 3 41 -171 45 27 -65 25 -8 58 -12 55 -166 16 164 13 -130 -72 -284 -246 -256 -182 -32 -242 -214 -183 -13 12 -115 131 -5 17 -157 -51 10 78 -194 130 14 -106 23 -43 -42 34 -85 76 -177 149 -283 -308 -302 -182 -135 -15 -245 -281 -241 -58 -27 -23 13 50 99 22 7 -124 68 133 107 -78 -77 -29 17 88 -22 -33 41 -120 -63 -163 -206 -21 45 -113 -2 -32 -93 76 80 61 -177 -101 -120 -36 -99 40 -42 -35 -31 -61 109 3 -237 -64 -5 171 219 168 174 -55 -131 100
1 43 -195 -91 22 -117 -9 27 -101 -21 -101 -294 -212 -231 -285 -282 -301 -57 -75 -190 -197 -61 -14 -42 83 49 23 -20 -134 32 95 -116 123 -36 40 -59 83 -172 73 39 70 -143 156 -167 -306 -278 -292 -137 -6 -139 -185 -139 -26 0 -108 108 3 40 -171 45 27 -66 26 -9 58 -12 55 -166 16 160 13 -130 -70 -284 -246 -256 -182 -32 -242 -214 -183 -13 12 -115 131 -5 17 -157 -51 10 78 -193 130 14 -106 22 -44 -42 34 -85 76 -176 149 -283 -308 -302 -182 -135 -15 -245 -281 -241 -58 -27 -23 13 50 99 23 7 -124 68 133 107 -78 -73 -28 17 88 -22 -33 41 -119 -63 -163 -206 -21 46 -113 -2 -32 -93 76 80 61 -177 -101 -120 -36 -99 40 -43 -35 -31 -60 110 2 -237 -65 -5 172 218 169 174 -55 -131 101
1 109 -130 -62 -71 -117 54 20 -141 -19 10 -317 -255 -98 -310 -278 -298 18 -168 -197 -47 -127 -21 -31 183 82 22 42 -147 -66 104 -116 -104 -4 7 -152 286 -163 61 -43 35 -44 64 -24 -317 -294 -328 -112 -44 -159 -1 -217 -27 16 -138 106 -16 18 -167 0 12 -100 -149 33 112 -134 212 -166 13 47 5 -55 -52 -287 -285 -91 -178 2 -279 -231 -183 -55 1 -136 105 17 27 -46 -101 -76 135 -202 22 -107 -299 0 296 -43 -7 -71 7 -54 189 -231 -301 -305 -231 -108 -29 -203 -281 -243 -79 -39 -6 23 -16 162 10 11 -14 89 72 114 34 -136 40 -20 82 -99 -188 -77 -138 -150 -255 -265 -9 21 -32 4 -41 -93 49 3 -19 -177 -102 -122 -15 -22 45 -83 -126 -113 -48 7 -72 -236 -297 59 23 245 251 148 -64 -132 12
1 42 89 -145 28 -117 72 57 -165 -39 -22 -322 -113 -106 -287 -284 -306 51 -158 -97 -223 -30 -22 3 180 47 -33 49 -87 20 79 -110 150 -28 3 -39 47 -175 3 -124 39 -92 117 -42 -322 -244 -334 -99 -74 -104 -124 -73 -25 -11 -127 149 -89 94 -83 42 51 -17 180 17 26 -19 65 -166 -84 -126 -54 -141 -96 -270 -194 -232 -184 1 -289 -104 -181 -21 13 -31 52 20 23 -37 -165 13 70 135 66 -7 -90 30 -53 -24 32 -156 80 -3 154 -274 -309 -299 -267 -169 -120 -244 -247 -229 2 -3 -2 -22 17 124 38 85 26 62 114 79 -74 104 2 39 62 -3 -24 29 -128 -77 -129 -228 -94 52 -73 -16 -31 -25 5 49 17 -177 -101 -118 -57 -49 54 -44 -27 -40 72 153 147 -241 -145 -158 32 67 166 163 -61 -133 73
1 40 80 -102 28 -117 72 27 -105 -21 -24 -272 -209 -111 -286 -285 -305 -61 -75 -193 -224 -58 -14 -43 180 47 24 -20 -127 21 80 43 139 -53 4 -39 70 -175 73 -144 70 -113 60 -45 -300 -278 -303 -139 -6 -142 -130 -135 -26 -1 -87 150 4 41 -109 44 51 7 167 -17 25 -19 64 -166 16 -133 13 -122 -106 -248 -244 -234 -183 -34 -231 -214 -181 -12 12 -115 52 20 18 -110 -46 14 71 179 111 -6 -92 18 -52 -30 34 -125 76 -74 170 -275 -305 -304 -184 -141 -17 -245 -280 -240 -57 -26 -24 -22 18 124 27 9 -109 63 110 81 -44 144 3 39 63 -4 -24 40 -119 -62 -159 -205 -22 45 -117 -4 -34 -97 76 80 62 -177 -102 -118 -35 -75 40 -55 -26 -40 -51 117 92 -241 -145 -155 36 -13 136 180 -54 -135 105
1 50 -199 -105 24 243 5 26 -101 -21 -96 -288 -214 -220 -285 -281 -298 -54 -75 -187 -199 -63 -14 -40 78 48 22 -20 -136 31 92 -116 -111 -5 42 -64 76 -172 73 -105 70 -178 42 -142 -303 -279 -284 -108 -6 -136 -183 -143 -27 0 -115 109 2 41 -172 59 27 -61 -196 34 54 -13 60 -166 15 191 13 -148 -124 -276 -247 -254 -180 -30 -240 -214 -186 -14 12 -115 116 -5 15 -157 -55 9 79 -202 6 12 -90 -4 195 -48 34 -123 76 -206 105 -280 -303 -300 -179 -131 -12 -245 -281 -243 -59 -28 -23 14 47 102 19 5 -126 63 124 114 23 -132 47 20 87 -15 -28 -60 -37 -65 -166 -208 -22 45 -67 -2 -31 -90 76 80 62 -177 -101 -122 -36 -108 40 -55 -34 -33 -153 -35 -192 -233 -53 -6 38 143 160 171 -70 -156 17
1 50 -199 -105 24 242 4 26 -101 -21 -96 -288 -214 -219 -285 -281 -298 -54 -75 -187 -199 -63 -14 -40 78 48 22 -20 -136 31 92 -116 -110 -4 42 -64 76 -172 73 -104 70 -178 42 -142 -303 -279 -284 -109 -6 -137 -183 -142 -27 0 -115 109 2 40 -172 59 27 -62 -196 34 54 -13 60 -166 15 192 13 -148 -123 -275 -247 -254 -180 -30 -240 -214 -186 -14 12 -115 116 -5 16 -158 -55 9 79 -202 6 12 -90 -4 194 -48 34 -123 76 -206 106 -280 -304 -300 -179 -131 -13 -245 -281 -243 -58 -28 -23 14 47 102 19 5 -126 63 124 114 23 -132 47 20 87 -15 -28 -60 -37 -64 -165 -207 -22 46 -67 -2 -31 -91 76 80 62 -177 -101 -122 -36 -108 40 -55 -34 -32 -153 -35 -192 -233 -53 -6 38 143 160 171 -70 -155 17
1 40 80 -102 28 -117 72 27 -105 -21 -24 -272 -209 -111 -286 -285 -305 -62 -75 -193 -224 -58 -14 -44 180 47 24 -20 -126 21 80 43 139 -53 4 -39 70 -175 73 -144 70 -114 60 -45 -300 -278 -303 -139 -6 -142 -130 -135 -26 -1 -87 150 3 40 -108 45 51 7 166 -17 25 -19 64 -166 16 -133 13 -122 -106 -248 -244 -234 -184 -34 -231 -214 -181 -12 12 -115 51 20 18 -111 -46 14 71 179 111 -6 -92 18 -51 -30 34 -125 76 -75 170 -275 -305 -304 -184 -142 -17 -245 -280 -240 -56 -26 -24 -22 18 124 27 9 -109 63 110 81 -44 144 3 39 63 -4 -24 40 -119 -62 -159 -204 -22 46 -117 -4 -34 -97 76 80 62 -177 -102 -118 -35 -76 40 -55 -26 -40 -51 117 92 -241 -145 -155 36 -13 136 180 -54 -135 105
1 46 -82 -61 -71 -117 54 30 -155 -6 10 -319 -233 -98 -299 -280 -301 -36 -115 -228 -47 -70 -23 -69 184 81 20 -17 -98 -66 104 -116 -88 -35 6 -157 156 -163 19 -17 77 -44 193 -25 -315 -285 -330 -140 -15 -190 -1 -161 -12 -9 -136 106 -30 38 -150 1 11 -97 -140 20 111 -134 61 -166 7 43 29 -57 -52 -289 -262 -91 -180 -16 -272 -239 -185 -11 -5 -146 105 17 33 -65 -46 -76 134 -202 77 -109 -302 -57 219 -43 -25 -69 40 -48 200 -233 -305 -306 -229 -160 -32 -203 -282 -242 -64 -15 -24 23 -16 162 56 48 -51 90 72 115 51 -132 62 -20 81 -99 -188 -91 -135 -85 -200 -241 -20 26 -18 -31 -97 -151 62 8 -22 -177 -102 -120 -4 -38 53 -110 -126 -113 -40 150 -63 -237 -300 58 158 248 239 176 -68 -162 -17
1 40 -165 -59 -69 -117 49 27 -146 -19 5 -323 -256 -113 -309 -282 -303 4 -141 -207 -42 -119 -21 -40 189 81 24 35 -141 -67 105 -113 151 -123 5 -128 97 -165 52 -39 43 -45 225 -32 -322 -294 -333 -116 -34 -168 -2 -214 -28 16 -133 108 -19 26 -171 -4 8 -102 48 -46 108 -134 66 -166 2 -25 6 -49 -26 -299 -280 -97 -181 -4 -277 -241 -180 -45 6 -152 111 15 33 -83 -94 -75 132 25 144 -120 -310 -10 -42 -53 -15 -70 16 -63 226 -244 -310 -310 -226 -101 -23 -204 -283 -241 -84 -39 -10 25 -5 162 21 19 -78 92 72 113 -109 136 101 -27 81 -113 -186 34 9 -127 -244 -258 -10 38 -23 0 -51 -109 28 -3 -24 -177 -102 -118 -4 -25 56 -109 -125 -114 2 217 23 -242 -305 52 152 183 231 190 -41 -126 136
1 46 -82 -61 -71 -117 54 30 -155 -5 9 -319 -233 -99 -300 -280 -301 -36 -115 -228 -46 -70 -23 -69 184 81 20 -17 -97 -66 104 -116 -88 -35 6 -157 156 -163 19 -17 77 -44 193 -25 -315 -285 -330 -140 -15 -190 -1 -161 -12 -9 -136 106 -31 38 -150 0 11 -97 -140 20 111 -134 61 -166 7 43 30 -57 -53 -289 -262 -91 -180 -16 -272 -239 -184 -11 -5 -146 105 17 33 -65 -46 -76 134 -202 77 -109 -302 -57 219 -43 -25 -69 40 -48 200 -233 -305 -306 -229 -161 -32 -203 -282 -242 -64 -15 -24 23 -16 162 56 48 -51 90 72 114 51 -132 62 -20 81 -99 -188 -91 -135 -85 -201 -241 -20 26 -18 -32 -97 -152 62 8 -22 -177 -102 -120 -4 -38 53 -110 -126 -113 -40 150 -63 -237 -300 58 158 248 239 176 -68 -162 -17
1 40 -164 -59 -69 -117 49 27 -146 -19 6 -323 -256 -112 -309 -282 -303 4 -141 -207 -43 -119 -21 -40 188 81 24 35 -141 -67 105 -113 152 -123 5 -128 97 -164 52 -39 43 -45 225 -32 -322 -294 -333 -116 -34 -168 -2 -214 -28 16 -133 108 -19 26 -171 -4 9 -102 48 -46 108 -134 66 -166 2 -25 6 -48 -26 -299 -280 -97 -181 -4 -277 -241 -180 -45 6 -152 111 15 33 -82 -94 -75 133 25 144 -120 -310 -11 -42 -53 -15 -70 15 -62 226 -244 -310 -310 -226 -101 -23 -205 -283 -241 -84 -39 -10 25 -5 162 21 19 -78 92 72 113 -109 136 101 -26 81 -113 -186 34 9 -127 -244 -258 -10 38 -23 0 -51 -109 29 -3 -24 -177 -102 -118 -4 -25 56 -109 -125 -114 2 217 24 -242 -305 53 152 182 231 190 -41 -126 136
1 40 -165 -59 -70 -117 49 27 -146 -19 5 -323 -256 -113 -309 -282 -303 5 -141 -207 -42 -119 -21 -39 188 81 24 35 -141 -67 105 -113 152 -123 6 -128 97 -164 52 -39 43 -45 225 -32 -322 -294 -333 -116 -34 -168 -2 -214 -28 16 -133 108 -19 26 -171 -4 8 -102 48 -46 108 -134 66 -166 2 -25 6 -49 -26 -299 -280 -97 -181 -4 -277 -241 -180 -45 6 -152 111 15 33 -82 -95 -75 132 25 144 -120 -310 -11 -42 -53 -15 -70 15 -63 226 -244 -310 -310 -226 -100 -23 -204 -283 -241 -84 -39 -9 25 -5 162 21 19 -77 92 72 113 -108 136 101 -27 81 -113 -186 34 9 -127 -244 -258 -10 38 -23 0 -51 -109 29 -3 -24 -177 -102 -118 -4 -25 56 -109 -125 -114 2 217 24 -242 -305 53 151 182 231 190 -41 -126 136
1 185 -90 -60 -77 -117 10 38 -160 -8 -18 -261 -220 -65 -299 -285 -306 -30 -106 -227 -188 -59 -22 -67 111 112 17 -27 -89 25 67 -116 254 -111 8 -120 73 -175 41 -27 68 -44 88 -24 -303 -283 -297 -144 -13 -198 -99 -144 -13 -11 -83 148 -44 42 -151 34 42 -102 47 9 -8 -145 141 -166 20 -20 23 -48 -65 -161 -256 -214 -183 -24 -242 -229 -176 -6 0 -129 -39 3 36 -65 -55 -8 82 7 279 -119 -51 21 -55 -168 -26 -71 41 -55 281 -259 -301 -308 -209 -166 -35 -244 -281 -240 -53 -10 -23 -2 62 113 61 59 -39 82 149 130 -107 215 188 41 54 13 -187 45 -113 -75 -182 -234 -18 11 -12 -41 -120 -149 70 18 -19 -177 -102 -116 -14 -50 23 -83 -122 -113 -59 221 -35 -244 -89 -145 21 30 216 158 -49 -113 99
1 40 -164 -59 -76 -117 7 28 -132 -19 -20 -276 -257 -67 -310 -284 -303 5 -141 -207 -184 -119 -21 -40 106 112 24 35 -141 24 68 -113 153 -123 10 -128 97 -175 52 -39 43 -45 225 -27 -317 -295 -281 -116 -34 -168 -100 -215 -28 16 -92 149 -19 26 -171 33 42 -102 48 -47 -8 -145 66 -166 2 -25 6 -48 -26 -167 -281 -217 -181 -3 -262 -242 -178 -45 6 -152 -35 2 33 -83 -95 -7 79 26 144 -119 -50 -11 -40 -169 -14 -70 16 -62 226 -259 -304 -310 -201 -101 -23 -245 -284 -241 -85 -39 -10 -2 62 114 21 19 -78 81 149 129 -108 136 101 41 56 13 -186 34 9 -127 -244 -259 -10 38 -23 0 -51 -110 29 -3 -24 -177 -102 -118 -4 -25 57 -109 -122 -113 2 218 27 -242 -85 -140 151 181 231 191 -41 -127 137
1 40 -164 -59 -77 -117 7 28 -132 -18 -20 -276 -257 -67 -310 -284 -303 4 -141 -207 -184 -119 -21 -40 106 112 24 35 -141 24 68 -113 153 -123 11 -128 97 -175 52 -39 43 -45 225 -27 -317 -295 -281 -116 -34 -168 -100 -214 -28 16 -92 149 -19 26 -171 33 42 -102 48 -47 -7 -145 66 -166 2 -25 6 -48 -26 -167 -281 -217 -181 -3 -262 -242 -178 -45 6 -152 -36 2 33 -83 -94 -7 79 26 144 -119 -50 -11 -41 -169 -15 -70 16 -62 226 -259 -304 -310 -201 -101 -23 -245 -284 -241 -85 -39 -10 -2 62 114 21 19 -78 81 149 129 -108 136 101 41 56 13 -186 34 9 -127 -244 -258 -10 38 -23 0 -51 -110 29 -3 -24 -177 -102 -118 -4 -25 57 -109 -122 -113 2 217 27 -242 -85 -140 151 181 230 191 -41 -127 137
1 46 -82 -61 -77 -117 15 30 -149 -5 -23 -264 -233 -66 -300 -282 -300 -36 -115 -229 -182 -70 -23 -69 97 111 20 -17 -98 26 69 -116 -88 -36 15 -156 156 -175 19 -17 77 -44 193 -27 -307 -285 -289 -140 -15 -190 -102 -161 -12 -9 -82 147 -30 38 -150 37 40 -97 -140 20 -1 -146 61 -166 7 43 30 -56 -52 -160 -262 -218 -180 -15 -248 -240 -181 -11 -5 -146 -44 0 33 -66 -46 -8 85 -202 77 -108 -44 -58 219 -166 -24 -68 40 -48 200 -257 -299 -306 -208 -160 -32 -245 -283 -242 -65 -15 -24 1 60 111 56 48 -52 82 149 132 51 -131 62 42 58 16 -188 -91 -135 -85 -201 -241 -20 27 -18 -31 -97 -152 62 8 -23 -177 -102 -120 -4 -37 54 -110 -123 -113 -40 149 -63 -237 -75 -132 158 248 239 177 -68 -162 -17
1 46 -82 -61 -77 -117 14 31 -150 -5 -23 -264 -233 -66 -300 -282 -301 -36 -115 -229 -181 -70 -23 -69 97 111 20 -17 -97 26 69 -116 -90 -37 15 -156 156 -175 19 -17 77 -44 192 -28 -307 -285 -289 -140 -15 -191 -102 -161 -12 -9 -83 147 -31 38 -150 37 40 -97 -140 19 -1 -146 61 -166 7 43 30 -56 -53 -160 -262 -219 -180 -16 -248 -239 -181 -10 -5 -146 -44 0 33 -65 -46 -8 85 -202 77 -108 -44 -59 219 -166 -24 -68 40 -48 200 -258 -299 -306 -208 -161 -32 -245 -283 -242 -64 -14 -24 2 61 111 56 48 -51 82 149 132 51 -131 62 42 58 16 -188 -91 -135 -85 -201 -241 -20 26 -18 -32 -98 -152 62 8 -22 -177 -102 -120 -4 -38 53 -110 -123 -113 -41 148 -64 -237 -74 -132 157 249 240 177 -68 -163 -17
1 46 -82 -61 -77 -117 14 31 -149 -5 -23 -264 -233 -66 -300 -282 -301 -36 -115 -229 -182 -70 -23 -69 98 111 20 -17 -98 25 69 -116 -89 -36 15 -156 156 -175 19 -17 77 -44 193 -27 -307 -285 -289 -140 -15 -191 -101 -161 -12 -9 -82 147 -31 38 -150 37 40 -97 -140 20 -1 -146 61 -166 7 43 30 -56 -52 -159 -263 -218 -180 -15 -248 -240 -181 -11 -4 -146 -44 0 33 -66 -46 -9 85 -202 77 -108 -45 -58 219 -166 -24 -68 40 -48 200 -257 -299 -306 -208 -160 -32 -245 -283 -242 -65 -15 -24 1 61 111 56 48 -51 82 149 132 51 -132 62 42 58 16 -188 -91 -135 -85 -201 -241 -20 26 -18 -31 -97 -152 62 8 -22 -177 -102 -120 -4 -37 54 -110 -123 -113 -40 149 -63 -237 -75 -133 158 248 239 177 -68 -162 -17
1 34 -190 -108 27 -117 73 27 -105 -21 -24 -273 -210 -112 -287 -285 -304 -61 -75 -192 -225 -59 -14 -43 181 49 24 -19 -132 23 81 -116 155 -79 5 -38 106 -175 73 -144 70 -144 228 -45 -301 -278 -303 -139 -7 -141 -132 -136 -26 -1 -90 149 3 41 -171 43 51 0 33 -62 27 -21 77 -166 16 -133 13 -136 -129 -249 -244 -235 -183 -33 -231 -214 -182 -12 12 -115 55 20 17 -157 -47 16 68 -172 147 -7 -92 -14 -39 -19 33 -138 76 -153 244 -275 -306 -304 -184 -140 -17 -245 -280 -241 -57 -26 -24 -23 14 127 26 9 -121 64 116 76 -23 139 45 39 64 -3 -24 29 -1 -62 -160 -205 -22 45 -117 -4 -34 -96 76 79 61 -177 -102 -118 -35 -96 40 -70 -27 -40 -114 222 7 -241 -145 -155 141 200 250 207 -45 -146 139
1 39 -194 -146 27 292 75 57 -174 -40 -28 -316 -111 -116 -280 -281 -299 55 -143 -100 -226 -26 -22 1 174 49 -34 44 -93 23 83 -116 43 -87 11 -34 203 -175 3 -145 37 -173 -122 -49 -314 -241 -328 -38 -65 -112 -149 -70 -27 -12 -134 150 -101 92 -141 47 51 8 -174 -75 29 -21 137 -166 -84 109 -58 -157 -150 -266 -188 -235 -180 1 -282 -104 -188 -16 15 -31 54 17 24 -91 -168 15 68 -199 61 -11 -86 -61 245 -21 31 -157 79 -195 41 -271 -305 -294 -261 -164 -117 -244 -247 -232 3 -1 -4 -23 16 125 36 83 21 64 114 75 -39 53 19 40 68 -1 -28 29 114 -69 -122 -214 -92 54 -71 -22 -38 -28 4 50 16 -178 -102 -122 -67 -83 50 -84 -23 -39 -169 -19 -181 -235 -125 -141 -132 82 18 308 -64 -301 -7
1 39 -194 -146 27 292 75 57 -174 -40 -28 -316 -111 -116 -280 -281 -299 55 -143 -100 -226 -26 -22 1 174 49 -34 44 -93 23 83 -116 43 -87 11 -34 203 -175 3 -145 37 -173 -122 -49 -314 -241 -328 -38 -65 -112 -148 -70 -27 -12 -134 150 -101 92 -141 46 51 8 -174 -75 29 -21 137 -166 -84 108 -58 -157 -150 -266 -188 -235 -180 1 -282 -104 -188 -16 15 -31 54 17 24 -91 -168 15 68 -199 61 -11 -86 -61 245 -21 31 -157 79 -195 41 -271 -305 -294 -261 -164 -117 -244 -247 -232 3 -1 -4 -23 16 125 36 83 21 64 115 75 -39 53 19 40 68 -1 -28 29 114 -69 -122 -214 -92 54 -71 -22 -38 -28 4 50 16 -178 -102 -122 -67 -83 50 -84 -23 -39 -169 -19 -181 -235 -125 -141 -132 81 17 308 -64 -301 -7
1 38 -199 -112 27 293 75 25 -106 -22 -28 -272 -214 -116 -285 -282 -298 -53 -74 -189 -227 -63 -14 -40 174 49 22 -23 -136 23 84 -115 43 -87 11 -33 203 -175 73 -145 68 -178 -121 -49 -300 -279 -295 -112 -6 -139 -149 -143 -28 1 -95 150 1 38 -172 47 51 8 -174 -75 29 -21 136 -164 16 102 12 -148 -150 -251 -247 -236 -180 -30 -231 -215 -188 -15 11 -116 54 17 16 -159 -57 16 69 -199 61 -11 -87 -61 244 -21 34 -144 74 -207 41 -272 -302 -301 -179 -129 -12 -245 -281 -243 -59 -29 -22 -23 16 125 19 4 -128 65 114 75 -39 53 18 40 68 -1 -27 32 116 -64 -165 -207 -20 47 -89 -2 -32 -91 75 78 61 -178 -102 -122 -37 -110 38 -84 -23 -39 -168 -19 -180 -235 -126 -142 -132 74 15 308 -64 -302 -8
1 108 -130 -62 -77 -117 12 20 -125 -19 -24 -285 -255 -68 -311 -281 -298 18 -169 -197 -178 -127 -21 -31 92 111 22 42 -147 25 70 -116 -104 -5 17 -151 286 -175 61 -42 35 -44 64 -29 -317 -294 -284 -112 -44 -159 -102 -217 -26 16 -103 148 -16 18 -167 35 40 -100 -149 33 0 -147 211 -166 14 46 6 -55 -52 -165 -286 -220 -178 2 -271 -231 -182 -55 1 -136 -42 0 28 -46 -101 -8 83 -202 21 -107 -44 -1 297 -166 -7 -71 7 -53 187 -257 -297 -306 -211 -109 -29 -245 -282 -243 -79 -39 -6 3 61 111 10 12 -14 82 149 131 34 -136 40 42 60 17 -188 -79 -138 -150 -256 -265 -9 21 -32 4 -41 -93 49 3 -19 -177 -102 -122 -15 -22 45 -84 -123 -113 -48 5 -72 -236 -72 -128 23 245 250 148 -65 -133 11
1 108 -132 -62 -77 -117 12 20 -126 -19 -24 -285 -255 -68 -311 -281 -298 19 -169 -197 -178 -127 -21 -30 92 112 21 42 -147 25 70 -116 -104 -5 17 -151 286 -175 61 -42 35 -44 63 -29 -317 -294 -284 -111 -44 -159 -102 -217 -27 17 -103 148 -17 18 -168 35 41 -100 -149 33 0 -147 211 -166 14 46 5 -55 -52 -166 -286 -220 -178 2 -271 -231 -182 -55 1 -136 -42 0 27 -46 -102 -8 83 -202 22 -107 -44 -1 297 -166 -7 -71 7 -54 187 -257 -297 -305 -210 -107 -29 -245 -282 -243 -78 -38 -6 3 61 111 9 11 -15 82 149 131 35 -135 41 42 60 16 -188 -79 -138 -150 -256 -265 -9 21 -32 4 -41 -93 49 3 -19 -178 -101 -122 -15 -22 45 -84 -123 -113 -48 5 -73 -236 -72 -128 23 245 250 149 -65 -133 11
1 42 -197 -148 -92 -117 64 66 -60 -22 6 -184 -101 -52 -194 -201 -302 27 -149 -105 -131 -55 -10 -70 169 96 -28 25 -125 42 73 -117 57 -29 -12 -132 63 -175 -37 -140 30 -179 105 -6 -177 -197 -300 -107 -58 -83 -67 -68 -27 -24 -127 130 -55 87 -153 67 52 -101 -150 24 31 -126 56 -166 -103 -123 -70 -162 -128 -137 -167 -152 -180 4 -161 -103 -54 -55 32 -44 -34 22 34 -121 -172 -9 117 -202 69 -114 -66 28 -40 -115 -1 -155 80 -202 133 -175 -184 -198 -189 -121 -42 -171 -193 -143 -46 -62 -53 -7 35 125 25 76 -8 87 151 149 -108 -106 -9 47 44 12 -187 17 -138 -97 -124 -174 -136 -13 -128 -75 -65 -58 1 58 10 -178 -103 -119 -83 -105 37 -67 -116 -112 -120 99 -75 -240 -167 -192 55 127 143 152 -60 -127 57
1 42 -198 -89 -96 -117 26 35 -64 -10 -61 -204 -178 -64 -182 -190 -302 3 -122 -142 -31 -99 -15 -14 188 79 22 29 -153 -73 112 -116 59 -25 -3 -132 65 -172 65 -141 90 -150 104 -58 -191 -184 -325 -121 -23 -94 -24 -169 -23 15 -110 31 0 71 -170 -25 -11 -101 -153 24 93 -144 57 -166 23 -124 34 -117 -102 -103 -183 -110 -182 3 -185 -162 -61 -34 15 -100 10 -33 16 -114 -106 -95 126 -202 73 -115 -114 29 -41 -104 14 -125 94 -197 135 -163 -186 -186 -209 -122 -15 -150 -197 -158 -56 -27 -5 -35 -9 138 -8 16 -63 105 63 110 -107 -104 -9 -40 82 -63 -188 18 -138 -117 -183 -170 -30 13 -146 14 -14 -61 84 85 51 -178 -102 -120 -2 -55 72 -64 -125 -113 -102 99 -96 -236 -308 18 51 127 144 147 -59 -122 55
1 42 -198 -108 -82 -117 -44 37 -84 -13 -29 -186 -166 -140 -202 -195 -302 -48 -74 -145 -69 -35 -16 -49 151 92 29 -48 -109 -100 99 -116 58 -24 39 -132 65 -169 79 -109 49 -184 104 -52 -176 -216 -298 -150 0 -103 -17 -108 -18 1 -130 101 -21 33 -161 -83 18 -101 -154 24 73 -151 57 -166 18 -124 1 -154 -117 -179 -195 -77 -182 -36 -164 -163 -69 5 11 -96 67 -29 41 -165 -51 -79 86 -202 72 -116 -148 29 -40 -129 42 -120 49 -209 135 -158 -178 -200 -185 -168 -29 -147 -203 -138 -33 -4 -16 -44 -9 164 59 50 -78 75 44 47 -106 -105 -8 2 90 -45 -188 17 -138 -47 -139 -160 -2 72 -62 -20 -86 -116 68 61 56 -178 -102 -120 -60 -143 6 -64 -125 -114 -127 99 -115 -237 -75 17 51 127 145 147 -59 -122 55
1 42 -198 -108 -82 -117 -44 37 -83 -13 -29 -186 -166 -141 -202 -195 -302 -49 -75 -144 -69 -35 -16 -49 151 92 29 -47 -109 -100 99 -116 58 -25 39 -132 66 -169 79 -109 50 -184 104 -53 -176 -216 -298 -150 0 -103 -17 -107 -18 1 -130 100 -21 34 -161 -84 18 -101 -154 24 73 -151 57 -166 19 -124 1 -154 -117 -179 -195 -77 -182 -36 -164 -163 -69 5 11 -96 67 -29 41 -165 -50 -79 86 -202 72 -116 -148 29 -39 -129 42 -120 49 -208 135 -158 -178 -200 -186 -169 -30 -147 -203 -138 -32 -4 -16 -44 -9 164 59 51 -78 75 44 47 -107 -106 -9 2 90 -45 -188 18 -138 -47 -139 -160 -2 71 -62 -20 -86 -116 68 61 56 -178 -102 -120 -60 -143 7 -64 -125 -114 -127 99 -116 -237 -75 16 51 127 145 147 -59 -122 55
1 41 -198 -149 -52 -117 53 66 -72 -26 5 -196 -103 -150 -193 -198 -303 34 -151 -107 -63 -49 -10 -77 157 82 -27 22 -127 -62 103 -116 56 -30 16 -130 64 -159 -35 -140 28 -180 105 -50 -176 -196 -307 -102 -63 -80 -6 -67 -30 -22 -128 137 -57 86 -154 -5 16 -101 -151 24 114 -131 57 -166 -104 -123 -71 -163 -128 -194 -164 -135 -180 4 -167 -113 -53 -58 33 -53 135 35 34 -123 -174 -53 133 -202 69 -116 -230 28 -38 -38 0 -155 79 -204 133 -176 -182 -196 -194 -117 -46 -166 -192 -142 -50 -67 -53 46 12 163 24 75 -11 84 84 109 -109 -107 -11 -28 84 -146 -187 18 -138 -81 -110 -170 -133 -6 -122 -76 -54 -71 0 58 10 -178 -102 -118 -85 -107 35 -67 -125 -113 -122 98 -78 -242 -297 68 55 127 143 152 -60 -127 58
1 42 -198 -159 -68 -117 80 43 -86 -28 21 -207 -130 -106 -196 -176 -301 31 -73 -89 -84 -90 -14 -63 202 78 5 -12 -71 -30 96 -117 57 -27 -40 -134 63 -164 0 -141 -34 -183 105 -18 -183 -196 -321 -120 -79 -82 -3 -107 -14 -22 -121 101 -69 56 -148 40 34 -101 -150 25 112 -123 56 -166 -109 -123 -113 -168 -128 -179 -175 -114 -180 4 -183 -111 -66 -85 6 -54 114 42 34 -134 -73 -73 144 -202 69 -112 -297 28 -42 -10 40 -155 32 -204 133 -157 -171 -189 -245 -177 -99 -159 -193 -153 -67 -66 -55 37 -34 160 61 69 -17 90 94 136 -107 -105 -8 2 62 -82 -188 15 -138 -77 -128 -147 -103 43 -104 -50 -42 -33 -36 18 20 -178 -102 -120 -120 -130 -18 -67 -123 -112 -121 99 -76 -239 -311 53 55 127 143 151 -61 -127 55
1 41 -198 -149 -52 -117 53 66 -71 -26 5 -196 -103 -149 -193 -198 -303 34 -151 -107 -64 -49 -10 -77 157 82 -27 22 -127 -62 103 -116 56 -30 16 -131 64 -159 -35 -140 29 -180 105 -50 -176 -196 -307 -102 -62 -80 -6 -67 -30 -22 -128 137 -56 86 -154 -5 16 -101 -151 24 114 -131 57 -166 -104 -123 -71 -163 -128 -194 -164 -135 -180 4 -168 -113 -53 -58 33 -52 135 35 34 -123 -174 -53 133 -202 69 -116 -230 28 -38 -37 0 -155 79 -204 133 -176 -182 -196 -194 -116 -45 -166 -192 -142 -50 -67 -53 46 12 163 23 75 -11 84 84 109 -109 -107 -10 -28 84 -146 -187 18 -138 -82 -110 -170 -134 -7 -122 -76 -54 -71 0 58 11 -178 -102 -118 -85 -107 35 -67 -125 -113 -122 98 -78 -242 -298 68 55 127 143 152 -60 -127 58
1 41 -198 -149 -51 -117 52 66 -72 -26 5 -196 -103 -151 -193 -198 -303 34 -152 -107 -63 -49 -10 -77 158 82 -27 22 -127 -62 103 -117 56 -30 16 -131 64 -159 -35 -139 29 -180 105 -51 -176 -196 -307 -102 -63 -80 -6 -67 -30 -22 -128 137 -56 86 -154 -6 16 -101 -153 24 114 -132 57 -166 -104 -123 -71 -163 -129 -194 -165 -135 -180 4 -168 -114 -53 -58 33 -52 135 35 34 -123 -174 -53 133 -202 68 -116 -230 28 -37 -39 0 -155 79 -204 133 -176 -182 -196 -195 -117 -46 -167 -192 -142 -50 -67 -54 46 13 163 24 75 -11 84 84 109 -109 -108 -11 -29 84 -147 -187 18 -138 -81 -110 -170 -133 -6 -122 -76 -53 -71 0 58 10 -178 -102 -118 -85 -107 35 -67 -125 -113 -123 98 -82 -242 -298 67 55 128 143 152 -60 -126 58
1 42 -198 -159 -68 -117 80 43 -86 -28 21 -207 -130 -106 -196 -176 -301 31 -73 -89 -84 -90 -14 -63 202 78 5 -13 -72 -30 96 -117 57 -27 -39 -134 63 -164 0 -141 -34 -183 105 -18 -183 -196 -321 -120 -79 -82 -3 -107 -14 -22 -121 101 -68 56 -148 40 34 -101 -151 25 113 -123 56 -166 -109 -123 -113 -168 -128 -179 -175 -114 -180 4 -183 -111 -66 -85 6 -54 114 42 34 -134 -73 -73 144 -202 69 -112 -297 28 -41 -11 40 -155 32 -204 133 -157 -171 -189 -245 -177 -99 -159 -193 -153 -67 -66 -55 37 -34 160 61 69 -17 90 94 136 -107 -105 -7 2 62 -82 -188 15 -138 -78 -128 -147 -103 43 -104 -50 -42 -33 -36 18 20 -178 -102 -120 -120 -130 -18 -67 -123 -112 -121 99 -77 -239 -311 53 55 127 143 151 -61 -127 54
1 42 -198 -159 -68 -117 79 43 -86 -28 21 -207 -130 -107 -196 -176 -301 31 -73 -90 -83 -90 -14 -63 202 78 5 -13 -72 -31 96 -117 56 -27 -39 -134 63 -164 0 -141 -34 -183 105 -19 -183 -196 -321 -120 -79 -82 -3 -107 -14 -22 -121 101 -68 56 -148 39 34 -101 -151 25 113 -123 56 -166 -109 -123 -113 -168 -128 -179 -175 -114 -180 4 -183 -111 -66 -85 6 -54 114 42 34 -135 -73 -73 144 -202 69 -112 -297 28 -41 -11 40 -155 32 -205 133 -157 -171 -189 -245 -177 -99 -159 -193 -153 -67 -66 -55 37 -33 160 61 69 -17 90 94 135 -107 -105 -7 2 62 -83 -188 15 -138 -78 -128 -147 -103 43 -104 -49 -43 -33 -36 18 20 -178 -102 -120 -120 -130 -18 -67 -123 -112 -121 99 -78 -239 -311 53 55 127 143 151 -61 -127 54
1 42 -192 -145 -93 -117 23 53 -106 -31 -62 -209 -131 -59 -182 -188 -300 50 -146 -124 -29 -19 -12 10 195 79 -32 50 -61 -74 112 -116 58 -24 -4 -133 64 -172 30 -121 34 -163 104 -48 -183 -188 -322 -103 -46 -105 -35 -77 -12 0 -116 37 -116 93 -134 -28 -9 -101 -153 25 91 -145 57 -166 -61 -117 -56 -156 -130 -110 -169 -113 -181 -12 -180 -131 -62 3 10 -36 23 -33 22 -78 -155 -94 125 -202 72 -115 -137 29 -42 -107 39 -154 76 -172 135 -161 -181 -184 -261 -181 -135 -151 -201 -155 11 21 18 -40 -9 140 46 87 33 105 62 109 -105 -104 -7 -35 81 -64 -188 16 -138 -66 -135 -167 -57 72 -47 -14 -50 -36 10 44 22 -178 -102 -121 -66 -76 51 -65 -126 -114 -120 99 -92 -236 -307 15 52 127 144 147 -60 -123 53
1 42 -197 -148 -92 -117 64 66 -60 -22 5 -183 -101 -52 -194 -201 -302 27 -149 -105 -131 -55 -10 -71 169 96 -28 24 -126 42 73 -116 57 -29 -12 -132 63 -175 -37 -140 30 -179 105 -6 -176 -197 -299 -107 -58 -83 -68 -68 -27 -24 -127 130 -56 87 -153 67 52 -101 -149 24 31 -126 56 -166 -103 -123 -70 -162 -128 -137 -167 -153 -180 4 -161 -103 -54 -55 33 -44 -34 22 34 -121 -172 -9 117 -202 69 -113 -65 28 -41 -115 -1 -155 80 -202 133 -175 -184 -198 -188 -120 -41 -171 -193 -143 -46 -62 -53 -7 35 125 24 76 -9 87 151 149 -108 -105 -9 48 45 12 -187 16 -138 -96 -123 -174 -136 -13 -128 -75 -65 -59 1 58 10 -178 -103 -119 -84 -105 37 -67 -116 -112 -120 99 -73 -240 -165 -191 55 127 143 152 -60 -128 57
1 42 -191 -145 -93 -117 23 53 -106 -32 -62 -209 -131 -59 -182 -188 -300 50 -146 -123 -29 -19 -12 10 195 79 -33 50 -61 -74 112 -116 58 -24 -4 -133 64 -172 30 -122 34 -162 104 -48 -183 -188 -322 -103 -47 -105 -35 -77 -12 0 -116 37 -115 93 -133 -28 -9 -101 -153 25 92 -145 57 -166 -62 -117 -56 -156 -130 -110 -169 -113 -181 -12 -180 -130 -62 3 10 -35 23 -33 22 -78 -156 -94 125 -202 72 -115 -137 29 -42 -107 39 -154 76 -171 135 -161 -181 -184 -261 -181 -136 -151 -201 -155 11 21 18 -40 -9 140 46 87 33 105 62 109 -105 -103 -7 -35 81 -64 -188 16 -138 -67 -135 -167 -58 72 -47 -13 -50 -36 10 44 22 -178 -102 -121 -65 -76 51 -65 -126 -114 -120 99 -91 -236 -307 15 52 127 144 147 -60 -123 53
1 42 -191 -131 -83 -117 -31 54 -103 -36 -24 -192 -141 -123 -199 -193 -303 60 -179 -111 -75 -33 -11 17 148 93 -33 65 -116 -98 99 -116 58 -26 40 -131 66 -168 8 -139 66 -144 104 -37 -176 -208 -305 -87 -79 -88 -23 -88 -16 12 -131 99 -77 101 -138 -78 11 -101 -154 24 80 -149 57 -166 -56 -118 -13 -138 -125 -183 -186 -73 -183 2 -171 -130 -65 -14 15 -36 64 -35 11 -60 -187 -80 92 -202 72 -117 -159 29 -39 -121 25 -156 93 -163 135 -153 -179 -196 -230 -160 -117 -149 -204 -138 8 14 23 -48 -4 164 10 80 32 74 44 53 -108 -106 -10 -6 90 -55 -187 19 -138 -95 -156 -184 -93 51 -72 5 -26 -26 34 63 18 -178 -102 -119 -25 -45 76 -65 -125 -114 -107 99 -90 -237 -75 27 52 127 144 147 -59 -122 57
1 42 -191 -131 -83 -117 -31 54 -103 -36 -24 -192 -141 -123 -199 -193 -303 60 -179 -111 -75 -33 -11 17 148 93 -33 65 -116 -98 99 -116 58 -26 40 -131 65 -168 8 -139 66 -144 104 -37 -176 -208 -305 -87 -79 -88 -23 -88 -16 12 -130 99 -77 101 -138 -78 11 -101 -154 24 80 -149 57 -166 -56 -118 -12 -138 -125 -183 -186 -73 -183 2 -171 -130 -64 -14 15 -36 64 -35 11 -60 -187 -80 92 -202 72 -117 -159 29 -39 -121 25 -156 93 -163 135 -153 -179 -196 -230 -160 -117 -149 -204 -138 8 14 23 -48 -4 164 10 80 32 74 44 53 -108 -105 -10 -6 90 -55 -187 19 -138 -94 -156 -183 -93 51 -72 5 -26 -26 34 63 18 -178 -102 -119 -25 -45 76 -65 -125 -114 -107 99 -89 -237 -75 27 52 127 144 148 -59 -122 57
1 42 -191 -145 -93 -117 23 53 -105 -32 -62 -210 -132 -59 -182 -188 -301 49 -147 -124 -29 -19 -12 10 195 79 -32 50 -60 -74 112 -116 58 -24 -4 -133 65 -172 30 -121 34 -163 104 -48 -184 -188 -322 -104 -47 -105 -35 -77 -12 0 -115 37 -115 93 -133 -28 -9 -101 -153 25 91 -145 57 -166 -61 -117 -56 -156 -130 -110 -169 -113 -181 -12 -180 -131 -62 3 10 -36 23 -33 22 -78 -155 -94 125 -202 72 -115 -138 29 -41 -107 39 -154 75 -171 135 -161 -181 -184 -261 -181 -136 -151 -201 -155 11 21 18 -41 -9 140 47 88 34 105 62 109 -106 -105 -8 -35 81 -64 -188 17 -138 -67 -136 -168 -57 72 -47 -13 -50 -36 10 43 22 -178 -102 -121 -66 -76 51 -64 -126 -114 -121 99 -94 -236 -307 15 52 127 144 147 -60 -123 54
1 42 -190 -131 -83 -117 -32 53 -102 -36 -24 -193 -141 -125 -199 -193 -304 60 -180 -111 -75 -33 -11 17 148 93 -33 65 -115 -98 99 -116 57 -27 40 -131 66 -168 8 -139 66 -144 104 -38 -176 -208 -306 -88 -79 -87 -23 -88 -16 12 -130 99 -77 101 -138 -78 11 -101 -154 24 79 -149 57 -166 -56 -118 -13 -138 -126 -183 -186 -73 -183 1 -172 -130 -64 -14 15 -36 64 -34 11 -59 -187 -80 91 -202 72 -117 -158 29 -38 -121 26 -156 93 -163 135 -153 -179 -196 -231 -160 -118 -148 -204 -138 8 15 23 -48 -4 164 11 81 32 74 44 52 -108 -106 -11 -6 90 -54 -187 19 -138 -95 -156 -184 -93 51 -72 5 -26 -26 33 63 18 -178 -102 -119 -25 -45 76 -64 -125 -114 -107 99 -90 -237 -75 27 52 127 144 147 -59 -122 58
1 42 -196 -139 -90 -117 15 52 -91 -23 -53 -216 -134 -54 -185 -190 -301 25 -106 -134 -33 -14 -15 -8 196 78 -3 16 -60 -80 112 -116 58 -23 7 -133 65 -171 57 -109 10 -179 104 -34 -181 -194 -320 -127 -19 -114 -55 -75 -12 -9 -120 46 -101 75 -142 -39 -2 -101 -155 25 91 -146 57 -166 -23 -120 -60 -166 -130 -130 -170 -110 -181 -32 -176 -141 -63 13 8 -47 41 -35 36 -117 -103 -94 120 -202 72 -115 -275 29 -41 -110 45 -144 53 -199 135 -152 -180 -186 -246 -186 -90 -151 -204 -152 4 18 4 -49 -6 146 66 84 8 102 50 101 -105 -106 -7 -28 85 -70 -188 16 -138 -47 -123 -159 -22 81 -35 -38 -89 -58 24 39 35 -178 -102 -121 -100 -114 11 -64 -126 -114 -125 99 -113 -236 -302 18 51 127 144 147 -60 -123 53
1 42 -187 -131 -94 -117 28 49 -102 -35 -60 -189 -142 -56 -183 -192 -298 55 -178 -113 -31 -41 -13 17 186 78 -25 68 -101 -74 111 -116 59 -25 1 -133 64 -171 8 -141 64 -140 104 -48 -177 -197 -313 -98 -90 -91 -31 -94 -16 15 -128 36 -61 100 -132 -25 -13 -101 -152 24 96 -143 57 -166 -58 -123 -13 -136 -125 -104 -178 -111 -181 5 -162 -131 -64 -24 10 -38 16 -37 10 -50 -186 -95 126 -202 72 -115 -121 29 -42 -99 33 -156 90 -155 135 -162 -180 -189 -237 -163 -120 -150 -205 -145 4 9 21 -37 -13 141 15 81 39 102 60 109 -106 -103 -8 -34 83 -58 -188 17 -138 -108 -157 -172 -95 52 -80 10 -18 -24 29 57 19 -178 -102 -122 -22 -40 76 -64 -126 -114 -104 100 -84 -233 -302 25 52 127 144 147 -60 -123 55
1 42 -187 -131 -95 -117 27 48 -101 -35 -60 -189 -142 -57 -183 -192 -299 55 -179 -113 -31 -41 -13 17 187 78 -25 68 -99 -74 111 -116 59 -25 1 -133 65 -171 8 -141 64 -140 104 -48 -177 -197 -313 -99 -91 -90 -31 -94 -15 15 -127 36 -61 100 -132 -25 -13 -101 -152 24 95 -143 57 -166 -58 -123 -13 -136 -125 -104 -178 -111 -181 5 -162 -131 -64 -24 10 -38 16 -36 10 -50 -186 -95 126 -202 72 -115 -121 29 -42 -99 33 -156 90 -155 135 -162 -180 -189 -238 -164 -121 -150 -205 -146 4 9 22 -37 -12 141 16 81 40 103 60 109 -107 -103 -9 -34 83 -58 -188 18 -138 -108 -158 -172 -95 52 -80 10 -18 -24 28 56 19 -178 -102 -121 -22 -39 76 -64 -126 -114 -104 100 -84 -233 -303 25 51 126 144 147 -59 -123 55
1 42 -198 -159 -47 -117 -48 43 -80 -29 -65 -211 -123 -130 -201 -174 -303 32 -69 -90 -112 -89 -13 -59 -8 105 9 -23 -83 22 96 -117 56 -29 44 -131 63 -174 1 -140 -40 -184 105 -99 -192 -196 -324 -119 -84 -88 -96 -99 -15 -16 -112 165 -63 51 -151 10 40 -101 -151 24 45 -154 56 -166 -108 -123 -117 -169 -128 -167 -173 -159 -180 4 -181 -101 -68 -83 8 -45 80 4 36 -142 -71 12 69 -202 68 -114 -76 28 -39 -153 40 -155 28 -206 133 -167 -172 -193 -230 -178 -95 -161 -193 -155 -57 -65 -51 25 67 130 60 66 -28 79 146 106 -108 -107 -9 34 90 -1 -187 16 -138 -88 -132 -147 -102 45 -102 -46 -55 -33 -37 17 20 -178 -103 -119 -124 -135 -28 -67 -123 -112 -121 98 -78 -241 -56 -27 55 127 143 152 -60 -127 57
1 42 -197 -148 -92 -117 64 66 -60 -22 6 -184 -101 -52 -194 -201 -302 27 -149 -105 -131 -55 -10 -70 169 96 -28 25 -125 42 73 -117 57 -29 -12 -132 63 -175 -37 -140 30 -179 105 -6 -177 -197 -300 -107 -58 -83 -67 -68 -27 -24 -126 130 -55 87 -153 67 52 -101 -150 24 31 -126 56 -166 -103 -123 -70 -162 -128 -137 -167 -152 -180 4 -161 -103 -54 -55 32 -44 -33 22 34 -120 -172 -9 117 -202 69 -113 -66 28 -40 -115 -1 -155 80 -202 133 -175 -184 -198 -189 -121 -42 -171 -193 -143 -46 -62 -53 -7 35 125 25 76 -8 87 151 149 -108 -106 -9 47 44 12 -187 17 -138 -97 -124 -174 -136 -13 -128 -75 -65 -58 1 58 10 -178 -103 -119 -83 -105 37 -67 -116 -112 -121 99 -75 -240 -168 -192 55 127 143 152 -60 -127 57
1 42 -198 -159 -47 -117 -48 43 -81 -29 -65 -210 -123 -130 -201 -174 -302 32 -69 -90 -112 -89 -13 -59 -8 105 10 -23 -84 22 96 -116 57 -29 44 -131 63 -174 1 -140 -40 -184 105 -99 -192 -196 -324 -119 -84 -88 -95 -99 -16 -16 -112 165 -63 51 -151 10 40 -101 -150 24 46 -154 56 -166 -109 -123 -117 -169 -127 -167 -173 -159 -180 4 -180 -101 -68 -83 8 -45 80 4 36 -142 -72 12 69 -202 69 -114 -76 28 -40 -153 40 -155 28 -206 133 -166 -172 -193 -229 -177 -95 -161 -193 -155 -57 -65 -51 25 67 130 59 65 -28 79 146 106 -108 -106 -9 34 90 -1 -187 16 -138 -89 -132 -147 -102 45 -102 -46 -56 -33 -38 17 20 -178 -103 -119 -124 -136 -28 -67 -123 -112 -120 99 -75 -241 -56 -27 55 127 143 152 -60 -128 56
1 42 -198 -159 -47 -117 -48 43 -80 -29 -65 -211 -123 -130 -201 -174 -303 32 -69 -90 -112 -89 -13 -59 -8 105 10 -23 -83 22 96 -117 56 -29 44 -131 63 -174 1 -140 -40 -184 105 -99 -192 -196 -324 -119 -84 -88 -96 -99 -15 -16 -112 165 -63 51 -151 10 40 -101 -151 24 45 -154 56 -166 -108 -123 -117 -169 -128 -167 -173 -159 -180 4 -181 -101 -68 -83 8 -45 79 4 36 -142 -71 12 69 -202 68 -114 -76 28 -39 -153 40 -155 28 -206 133 -167 -172 -193 -230 -178 -95 -161 -193 -155 -57 -65 -51 25 67 130 60 66 -28 79 146 106 -108 -107 -9 34 90 -1 -187 16 -138 -88 -132 -147 -102 45 -102 -46 -55 -33 -37 17 20 -178 -103 -119 -124 -135 -28 -67 -123 -112 -121 98 -77 -241 -56 -27 55 127 143 152 -60 -127 57
1 42 -198 -89 -96 -117 26 35 -64 -10 -61 -204 -178 -64 -182 -190 -302 3 -122 -142 -31 -99 -15 -14 188 79 21 29 -153 -73 112 -116 59 -25 -3 -132 65 -172 65 -141 90 -150 104 -58 -191 -184 -325 -121 -23 -94 -24 -169 -23 15 -110 31 0 71 -170 -25 -11 -101 -153 24 93 -144 57 -166 23 -124 34 -117 -103 -102 -183 -110 -182 3 -185 -162 -61 -34 15 -100 10 -33 16 -114 -106 -95 126 -202 73 -115 -114 29 -41 -104 14 -125 94 -197 135 -163 -185 -186 -209 -121 -15 -150 -197 -158 -56 -27 -5 -35 -9 138 -8 16 -63 105 63 110 -107 -104 -9 -40 82 -63 -188 18 -138 -117 -183 -170 -30 13 -145 14 -14 -60 83 85 51 -178 -102 -120 -2 -55 72 -64 -125 -113 -102 99 -97 -236 -308 18 51 127 144 147 -59 -122 55
1 42 -198 -89 -96 -117 25 35 -64 -10 -61 -204 -178 -64 -182 -190 -302 3 -122 -142 -30 -99 -15 -14 188 79 22 29 -153 -73 112 -116 58 -25 -3 -132 65 -172 65 -141 90 -150 104 -58 -192 -184 -325 -122 -23 -94 -24 -170 -23 15 -110 31 0 71 -170 -26 -11 -101 -154 24 93 -144 57 -166 23 -124 34 -117 -103 -102 -183 -110 -182 3 -186 -162 -61 -34 15 -101 10 -33 16 -114 -105 -95 126 -202 72 -116 -115 29 -40 -104 14 -125 94 -197 135 -163 -186 -187 -210 -122 -15 -150 -197 -158 -56 -27 -5 -35 -9 138 -7 17 -62 105 63 110 -107 -105 -9 -40 82 -63 -188 18 -138 -117 -183 -170 -30 13 -146 14 -14 -61 84 85 51 -178 -102 -120 -2 -54 73 -64 -125 -114 -103 99 -100 -236 -308 18 51 127 145 147 -59 -122 56
1 42 -198 -108 -82 -117 -44 37 -83 -13 -29 -186 -166 -141 -202 -195 -302 -49 -75 -144 -69 -35 -16 -49 151 92 29 -47 -109 -100 99 -116 58 -25 39 -132 66 -169 79 -109 50 -184 104 -53 -176 -216 -299 -150 0 -103 -17 -107 -18 1 -130 100 -21 34 -161 -84 18 -101 -154 24 73 -151 57 -166 18 -124 1 -154 -117 -179 -195 -78 -182 -36 -164 -163 -69 5 11 -96 67 -29 41 -165 -50 -79 86 -202 72 -116 -147 29 -39 -129 42 -120 49 -208 135 -158 -178 -200 -186 -169 -30 -147 -203 -138 -32 -4 -16 -44 -9 164 59 51 -77 75 44 47 -107 -106 -9 2 90 -45 -188 18 -138 -47 -139 -160 -2 72 -62 -20 -86 -116 68 61 56 -178 -102 -120 -60 -143 6 -64 -125 -114 -127 99 -116 -237 -75 16 51 127 145 147 -59 -122 55
1 121 -197 -148 -91 -117 63 66 -60 -22 6 -184 -101 -52 -194 -201 -302 27 -149 -105 -131 -55 -10 -71 169 97 -28 24 -126 42 73 -117 126 -28 -12 -132 158 -175 -37 -136 30 -170 177 -6 -177 -197 -300 -107 -58 -84 -67 -68 -27 -24 -127 131 -55 87 -153 67 52 -101 -15 24 31 -127 162 -166 -103 -107 -70 -162 -135 -137 -167 -152 -180 4 -161 -103 -54 -55 32 -44 -34 22 34 -113 -172 -9 117 -202 202 -113 -66 28 -53 -116 -1 -155 80 -182 283 -175 -184 -198 -189 -120 -41 -171 -193 -143 -46 -62 -53 -7 36 125 24 76 -8 87 151 149 -108 -127 -2 47 44 12 -187 17 -138 -97 -123 -174 -136 -13 -128 -75 -65 -58 1 58 10 -178 -102 -119 -83 -101 37 -67 -116 -112 -92 198 0 -240 -168 -192 -18 227 291 150 -60 -126 56
1 132 -198 -108 -82 -117 -45 37 -83 -14 -29 -186 -166 -141 -202 -195 -302 -48 -74 -144 -68 -35 -16 -49 151 92 29 -47 -109 -100 99 -116 123 -24 39 -132 170 -170 79 -103 49 -184 168 -53 -176 -216 -298 -150 0 -103 -17 -107 -18 1 -130 100 -22 34 -161 -84 18 -101 -16 24 73 -152 172 -166 18 -109 1 -148 -127 -179 -195 -78 -182 -36 -164 -162 -69 5 11 -96 68 -29 41 -165 -51 -79 86 -202 206 -116 -148 29 -54 -129 42 -138 49 -209 284 -158 -178 -200 -186 -168 -30 -147 -203 -138 -32 -4 -16 -44 -9 164 59 51 -78 75 43 47 -106 -128 -1 2 90 -45 -188 18 -138 -47 -139 -160 -2 72 -60 -20 -86 -116 68 61 56 -178 -102 -120 -60 -144 6 -63 -125 -114 -93 193 -3 -237 -75 16 -24 224 292 145 -59 -120 55
1 132 -198 -109 -82 -117 -44 37 -83 -14 -29 -186 -166 -141 -202 -195 -302 -48 -74 -144 -68 -35 -16 -49 151 92 29 -47 -109 -100 99 -116 124 -24 39 -132 169 -170 79 -103 49 -184 168 -53 -176 -216 -298 -150 0 -103 -17 -107 -18 1 -130 100 -22 34 -161 -84 18 -101 -15 24 73 -152 172 -166 18 -109 1 -147 -127 -179 -195 -78 -182 -36 -164 -163 -69 5 11 -96 68 -29 41 -165 -51 -79 86 -202 207 -116 -148 29 -54 -129 42 -138 49 -209 284 -158 -178 -200 -186 -168 -29 -147 -203 -138 -32 -4 -16 -44 -9 164 59 51 -78 75 43 47 -106 -128 -1 2 90 -45 -188 18 -138 -47 -139 -160 -2 72 -60 -20 -86 -116 68 61 56 -178 -102 -120 -60 -144 6 -63 -125 -114 -93 194 -3 -237 -76 16 -23 224 292 145 -59 -120 55
1 132 -198 -94 -96 -117 25 35 -64 -10 -61 -204 -178 -64 -182 -190 -302 3 -122 -142 -30 -99 -15 -14 188 79 22 29 -153 -73 112 -116 125 -24 -3 -132 169 -172 65 -124 90 -133 168 -58 -191 -184 -325 -121 -23 -94 -24 -169 -23 15 -110 31 0 71 -170 -26 -11 -101 -16 24 93 -144 172 -166 23 -109 34 -114 -126 -103 -183 -110 -182 3 -186 -162 -61 -34 15 -101 10 -33 16 -114 -106 -95 126 -202 207 -115 -115 29 -54 -105 14 -138 94 -187 284 -163 -186 -186 -209 -122 -15 -150 -197 -158 -56 -27 -5 -35 -9 138 -8 16 -63 105 63 110 -106 -128 -1 -40 82 -63 -188 18 -138 -117 -183 -170 -30 13 -145 14 -14 -61 84 85 51 -178 -102 -120 -2 -55 72 -63 -125 -114 -80 194 -3 -236 -308 18 -24 224 292 145 -59 -120 55
1 40 65 -148 -92 -117 64 66 -59 -22 6 -184 -101 -52 -194 -201 -302 27 -149 -105 -131 -55 -10 -70 170 96 -28 25 -125 42 73 -115 156 -35 -13 -128 46 -175 -37 -132 30 -105 138 -6 -177 -196 -301 -108 -58 -83 -66 -68 -27 -24 -126 130 -55 87 -148 67 52 -101 178 20 31 -126 64 -166 -103 -119 -70 -147 -78 -137 -167 -152 -180 4 -162 -102 -54 -55 32 -44 -33 22 34 -66 -171 -9 118 114 68 -114 -66 30 -54 -115 -1 -155 79 -34 146 -175 -184 -198 -190 -121 -42 -171 -193 -144 -46 -62 -53 -7 35 125 25 76 -8 87 151 149 -109 95 5 47 44 11 -187 24 -138 -98 -124 -175 -136 -13 -128 -75 -65 -58 0 58 10 -178 -102 -118 -75 -71 37 -65 -116 -112 85 166 153 -240 -173 -192 36 82 167 149 -58 -122 62
1 47 -198 -159 -47 -117 -48 44 -81 -29 -65 -210 -123 -130 -201 -174 -302 33 -69 -91 -111 -89 -13 -59 -9 105 9 -23 -84 21 96 -117 -30 -19 44 -133 73 -174 1 -67 -40 -184 55 -99 -192 -197 -323 -118 -84 -88 -95 -98 -16 -16 -113 165 -63 51 -151 9 40 -101 -167 27 46 -154 55 -166 -108 228 -117 -169 -122 -166 -173 -159 -180 4 -180 -101 -68 -83 8 -45 79 4 36 -142 -72 12 69 -202 59 -113 -75 27 137 -153 40 -155 28 -206 163 -166 -171 -193 -229 -177 -95 -161 -193 -155 -57 -66 -51 25 67 130 59 65 -29 79 146 106 -103 -134 -11 34 90 -1 -187 9 -138 -89 -132 -147 -102 45 -58 -46 -56 -33 -37 17 20 -178 -102 -119 -124 -135 -28 -65 -123 -113 -52 56 -25 -240 -55 -27 52 194 159 147 -61 -125 49
1 47 -198 -159 -47 -117 -49 44 -81 -29 -65 -210 -123 -130 -201 -175 -302 33 -69 -90 -111 -89 -13 -59 -9 105 9 -23 -85 21 96 -117 -30 -19 44 -133 73 -174 1 -66 -40 -184 55 -100 -191 -197 -323 -118 -84 -89 -94 -98 -16 -15 -113 165 -63 51 -152 9 40 -101 -167 27 46 -154 55 -166 -109 228 -117 -169 -122 -166 -173 -159 -179 4 -179 -100 -68 -83 8 -45 80 4 36 -142 -73 12 69 -202 59 -112 -76 27 137 -153 40 -155 28 -206 163 -166 -171 -193 -228 -177 -94 -161 -193 -155 -56 -66 -51 25 67 130 59 65 -29 79 146 105 -103 -134 -11 34 90 -1 -187 9 -138 -89 -132 -147 -102 45 -57 -46 -56 -33 -38 17 19 -178 -102 -119 -124 -136 -28 -65 -123 -113 -52 56 -25 -240 -56 -26 52 194 159 147 -61 -125 49
1 47 -198 -159 -47 -117 -49 43 -81 -29 -65 -209 -123 -130 -201 -175 -302 33 -69 -90 -111 -89 -13 -59 -10 105 9 -23 -84 21 96 -117 -30 -19 44 -133 73 -174 1 -66 -40 -184 55 -99 -191 -197 -323 -118 -84 -88 -94 -98 -16 -16 -113 165 -63 51 -151 9 40 -101 -167 27 46 -154 55 -166 -108 228 -117 -169 -122 -166 -173 -159 -179 4 -179 -101 -68 -83 8 -45 80 4 36 -142 -72 12 69 -202 59 -113 -76 27 137 -153 40 -155 28 -206 163 -166 -171 -193 -229 -177 -95 -161 -193 -155 -57 -65 -51 25 67 130 59 65 -29 79 146 106 -103 -134 -11 34 90 -1 -187 9 -138 -89 -132 -147 -102 45 -57 -46 -56 -33 -37 17 20 -178 -102 -119 -124 -135 -28 -65 -123 -113 -52 56 -25 -240 -56 -26 52 194 159 147 -61 -125 49
1 40 64 -148 -92 -117 64 66 -58 -21 6 -185 -101 -52 -194 -201 -303 26 -150 -105 -131 -55 -11 -70 170 97 -28 25 -124 41 73 -115 156 -36 -14 -128 47 -175 -37 -132 30 -106 138 -5 -177 -196 -302 -108 -58 -84 -66 -69 -27 -25 -126 130 -54 87 -148 67 52 -101 179 20 31 -126 64 -166 -103 -119 -70 -147 -80 -138 -167 -152 -181 4 -163 -102 -54 -55 32 -44 -33 22 34 -66 -171 -10 117 115 68 -115 -67 30 -53 -115 -1 -155 80 -36 146 -174 -184 -198 -190 -122 -42 -172 -193 -144 -46 -61 -53 -7 35 125 25 77 -7 87 151 149 -109 96 5 47 44 11 -187 25 -138 -98 -125 -175 -136 -13 -128 -75 -65 -57 1 58 10 -178 -103 -118 -75 -70 37 -65 -116 -112 85 167 153 -241 -176 -193 36 82 167 149 -58 -121 63
1 40 65 -148 -92 -117 63 66 -58 -21 6 -185 -101 -52 -194 -201 -303 26 -150 -105 -131 -55 -11 -70 170 97 -28 25 -124 41 73 -115 156 -36 -13 -128 47 -175 -37 -132 30 -106 138 -5 -177 -197 -302 -108 -58 -84 -66 -69 -27 -25 -125 130 -54 87 -147 67 52 -101 178 20 31 -126 64 -166 -103 -119 -70 -147 -80 -138 -167 -152 -181 4 -163 -102 -54 -55 32 -44 -33 22 34 -66 -171 -9 117 115 68 -115 -66 30 -53 -115 -1 -155 80 -35 146 -175 -184 -198 -191 -122 -42 -172 -193 -144 -46 -61 -53 -7 35 125 25 77 -7 87 151 149 -109 96 5 47 44 11 -187 25 -138 -98 -125 -175 -136 -13 -128 -75 -65 -57 1 58 9 -178 -103 -118 -74 -70 37 -65 -116 -112 84 166 152 -241 -174 -193 36 82 167 149 -58 -121 63
1 47 -198 -148 -91 -117 63 66 -61 -22 5 -183 -101 -52 -193 -201 -302 28 -149 -105 -131 -54 -10 -71 168 97 -28 24 -126 42 73 -117 -30 -19 -12 -134 73 -175 -37 -67 30 -167 55 -6 -176 -197 -298 -105 -58 -83 -68 -68 -27 -23 -127 131 -56 87 -153 67 52 -101 -167 27 31 -127 55 -166 -103 228 -70 -162 -122 -137 -167 -153 -180 4 -160 -103 -55 -55 33 -45 -34 22 34 -118 -173 -9 117 -202 60 -112 -65 27 138 -116 -1 -155 80 -196 163 -175 -184 -199 -187 -119 -41 -171 -193 -143 -46 -62 -53 -7 36 125 24 76 -9 87 151 149 -102 -134 -11 48 45 12 -187 9 -138 -96 -122 -173 -136 -13 -102 -75 -64 -59 1 58 10 -178 -102 -119 -84 -101 36 -65 -117 -112 -52 56 -25 -240 -164 -191 52 195 159 147 -61 -125 49
1 121 -197 -148 -92 -117 64 66 -60 -22 6 -184 -101 -52 -194 -201 -302 27 -149 -105 -131 -55 -10 -70 169 96 -28 25 -125 42 73 -117 127 -28 -12 -131 157 -175 -37 -136 30 -170 177 -6 -177 -197 -300 -107 -58 -83 -67 -68 -27 -24 -127 130 -55 87 -153 67 52 -101 -14 24 31 -126 162 -166 -103 -107 -70 -162 -135 -137 -167 -152 -180 4 -161 -103 -54 -55 32 -44 -34 22 34 -112 -172 -9 117 -202 202 -113 -65 28 -52 -115 -1 -155 80 -181 283 -175 -184 -198 -189 -121 -42 -171 -193 -143 -46 -62 -53 -7 35 125 25 76 -8 87 151 149 -108 -127 -2 47 44 12 -187 17 -138 -97 -124 -174 -136 -13 -128 -75 -65 -58 1 58 10 -178 -103 -119 -83 -100 37 -67 -116 -112 -92 198 0 -240 -167 -192 -18 227 291 150 -60 -126 57
1 47 -198 -148 -91 -117 63 66 -61 -22 6 -183 -101 -52 -193 -201 -302 28 -149 -105 -131 -54 -10 -71 169 97 -28 24 -126 42 73 -117 -29 -19 -12 -134 73 -175 -37 -67 30 -167 55 -6 -176 -197 -298 -105 -58 -83 -68 -68 -27 -23 -127 131 -56 87 -153 67 52 -101 -167 27 31 -127 55 -166 -103 228 -70 -162 -122 -137 -167 -153 -180 4 -160 -103 -55 -55 33 -45 -34 22 34 -118 -173 -9 117 -202 60 -112 -65 27 137 -116 -1 -155 80 -196 163 -175 -184 -198 -187 -119 -41 -171 -193 -143 -46 -62 -53 -7 36 125 24 76 -9 87 151 149 -103 -134 -11 48 45 12 -187 9 -138 -96 -122 -173 -136 -13 -102 -75 -65 -59 1 58 10 -178 -102 -119 -84 -101 36 -65 -117 -112 -52 56 -25 -240 -165 -191 53 195 159 147 -61 -125 49
1 47 -197 -148 -92 -117 64 66 -61 -22 6 -183 -101 -51 -193 -201 -302 28 -149 -105 -131 -54 -10 -71 168 96 -28 24 -126 41 73 -117 -28 -19 -12 -134 73 -175 -37 -66 30 -166 55 -6 -176 -197 -299 -105 -58 -83 -67 -68 -27 -24 -127 130 -56 87 -153 67 52 -101 -166 27 31 -127 55 -166 -103 228 -70 -162 -122 -137 -167 -152 -180 4 -160 -103 -55 -55 32 -44 -34 22 34 -118 -173 -9 117 -202 61 -112 -65 27 137 -115 -1 -155 79 -195 163 -175 -184 -198 -188 -120 -42 -171 -193 -143 -46 -62 -53 -7 36 125 24 76 -9 87 151 149 -103 -134 -11 48 45 12 -187 10 -138 -96 -122 -173 -136 -13 -102 -75 -65 -59 1 58 10 -178 -102 -119 -84 -100 37 -65 -117 -112 -52 57 -24 -240 -164 -191 53 195 159 147 -61 -124 49
1 40 63 -159 -47 -117 -49 43 -79 -28 -64 -213 -124 -130 -201 -174 -303 31 -70 -90 -112 -90 -13 -59 -6 105 9 -22 -82 21 96 -115 156 -35 44 -128 48 -174 1 -132 -40 -153 139 -98 -193 -196 -325 -119 -84 -87 -97 -100 -15 -17 -110 165 -63 51 -132 9 40 -101 178 20 45 -154 64 -166 -108 -119 -116 -168 -79 -167 -174 -159 -180 4 -182 -101 -68 -84 7 -46 80 4 36 -92 -70 12 68 114 68 -115 -76 30 -53 -153 40 -155 28 -64 145 -167 -172 -193 -232 -178 -96 -160 -193 -155 -58 -65 -51 24 67 130 60 66 -27 79 146 106 -109 95 5 34 90 -1 -187 25 -138 -88 -132 -147 -102 44 -96 -46 -54 -33 -37 17 20 -178 -103 -118 -124 -120 -27 -65 -123 -113 85 167 153 -241 -57 -28 37 83 166 149 -58 -121 63
1 40 63 -159 -47 -117 -49 43 -79 -28 -64 -213 -124 -130 -201 -174 -303 31 -70 -90 -112 -90 -13 -59 -5 105 9 -22 -81 22 96 -115 156 -35 44 -128 47 -174 1 -132 -40 -153 139 -98 -193 -196 -325 -119 -84 -87 -97 -100 -15 -17 -110 165 -63 51 -132 9 40 -101 178 20 45 -154 64 -166 -108 -119 -116 -168 -80 -168 -174 -159 -180 4 -182 -101 -67 -84 7 -46 80 4 36 -92 -70 12 68 114 68 -115 -76 30 -53 -153 40 -155 28 -63 146 -167 -173 -193 -232 -178 -96 -160 -193 -155 -58 -65 -51 24 67 130 60 66 -27 79 146 106 -109 96 5 34 90 -1 -187 25 -138 -88 -132 -147 -102 44 -96 -46 -54 -33 -37 17 20 -178 -103 -118 -124 -120 -27 -65 -123 -113 85 167 153 -242 -57 -29 36 83 167 149 -58 -121 63
1 40 65 -159 -47 -117 -49 43 -80 -29 -65 -212 -123 -130 -201 -174 -303 32 -69 -90 -112 -90 -13 -59 -6 105 9 -22 -82 22 96 -115 156 -35 44 -128 47 -174 1 -132 -40 -153 138 -98 -193 -196 -325 -119 -84 -87 -97 -99 -15 -16 -111 165 -63 51 -132 10 40 -101 179 20 45 -154 64 -166 -109 -119 -117 -168 -80 -167 -173 -159 -180 4 -181 -101 -68 -84 7 -45 80 4 36 -92 -71 12 68 115 68 -115 -76 30 -53 -153 40 -155 28 -62 146 -167 -172 -193 -231 -178 -95 -160 -193 -155 -58 -65 -51 24 67 130 60 66 -28 79 146 106 -109 96 5 34 90 -1 -187 24 -138 -88 -132 -147 -102 44 -96 -46 -55 -33 -38 17 20 -178 -102 -119 -124 -120 -27 -65 -123 -113 85 167 153 -241 -57 -28 36 82 167 149 -58 -122 63
1 122 -198 -159 -68 -117 79 43 -86 -28 21 -207 -130 -106 -196 -176 -301 31 -73 -89 -84 -90 -14 -63 202 78 5 -13 -72 -31 96 -117 127 -26 -39 -133 158 -164 0 -137 -34 -183 177 -19 -183 -196 -321 -120 -79 -82 -3 -107 -14 -22 -121 101 -69 56 -148 40 34 -101 -14 25 113 -123 163 -166 -109 -107 -113 -168 -135 -179 -175 -114 -180 4 -183 -111 -66 -85 6 -54 114 42 34 -130 -73 -73 144 -202 203 -112 -297 28 -55 -11 40 -155 32 -193 283 -157 -171 -189 -245 -177 -99 -159 -193 -153 -67 -66 -55 37 -34 160 61 69 -17 90 94 135 -107 -126 1 2 62 -82 -188 15 -138 -77 -128 -147 -103 43 -97 -50 -42 -33 -36 18 20 -178 -102 -120 -120 -130 -18 -66 -123 -112 -92 198 0 -239 -311 53 -18 227 291 149 -60 -126 54
1 122 -198 -159 -68 -117 80 43 -86 -28 21 -207 -130 -105 -196 -176 -301 31 -73 -89 -84 -90 -14 -63 202 78 5 -12 -72 -30 96 -117 126 -26 -40 -133 158 -164 0 -137 -34 -183 176 -18 -183 -196 -321 -120 -79 -82 -3 -107 -14 -22 -121 101 -69 56 -148 40 35 -101 -14 25 112 -123 163 -166 -109 -107 -113 -168 -135 -179 -175 -114 -180 4 -183 -111 -66 -85 6 -54 114 42 34 -130 -73 -73 144 -202 203 -112 -297 28 -55 -10 40 -155 32 -193 283 -157 -171 -189 -245 -177 -99 -159 -193 -153 -67 -66 -55 37 -35 160 61 69 -17 90 94 136 -107 -126 1 3 62 -81 -188 15 -138 -77 -128 -147 -103 43 -97 -50 -42 -33 -36 18 20 -178 -102 -120 -120 -130 -18 -66 -123 -112 -93 198 0 -239 -311 53 -18 227 291 149 -60 -126 54
1 121 -198 -149 -52 -117 53 66 -71 -26 5 -197 -103 -150 -193 -198 -304 33 -152 -107 -63 -49 -10 -77 158 82 -27 23 -126 -62 103 -117 123 -29 16 -130 160 -159 -35 -136 29 -172 176 -50 -176 -196 -308 -103 -63 -80 -6 -67 -30 -23 -128 136 -56 86 -153 -5 16 -101 -16 23 114 -131 163 -166 -104 -107 -71 -162 -135 -194 -165 -135 -180 4 -168 -113 -53 -58 33 -52 135 35 34 -115 -174 -54 133 -202 202 -116 -231 28 -50 -37 0 -155 79 -185 282 -176 -182 -196 -195 -118 -46 -167 -192 -142 -50 -66 -54 46 12 163 24 75 -10 84 84 109 -109 -128 -5 -28 84 -146 -187 18 -138 -83 -111 -171 -134 -6 -122 -76 -54 -70 0 58 10 -178 -102 -118 -85 -102 35 -66 -125 -113 -94 196 -1 -242 -298 67 -18 228 292 150 -59 -125 58
1 121 -198 -149 -52 -117 53 66 -72 -26 5 -196 -103 -150 -193 -198 -303 34 -152 -107 -63 -49 -10 -77 158 82 -27 22 -126 -62 103 -117 124 -29 16 -130 160 -159 -35 -136 28 -172 176 -51 -176 -196 -307 -102 -63 -80 -6 -67 -30 -22 -128 137 -56 86 -154 -5 16 -101 -16 23 114 -132 163 -166 -104 -106 -71 -163 -135 -194 -165 -135 -180 4 -168 -114 -53 -58 33 -53 135 35 34 -115 -174 -53 133 -202 202 -116 -230 28 -51 -38 1 -155 79 -185 283 -176 -182 -196 -195 -118 -46 -167 -192 -142 -50 -67 -54 46 13 163 24 75 -11 84 84 109 -109 -128 -4 -28 84 -147 -187 18 -138 -81 -110 -170 -133 -6 -122 -76 -53 -71 0 58 10 -178 -102 -118 -85 -103 35 -66 -125 -113 -94 197 -1 -242 -298 67 -18 228 291 150 -59 -125 58
1 121 -198 -149 -52 -117 52 66 -71 -26 5 -197 -103 -150 -193 -198 -304 33 -152 -107 -63 -49 -10 -77 157 82 -27 23 -126 -62 103 -117 123 -29 16 -130 160 -159 -36 -136 28 -172 176 -51 -176 -196 -307 -102 -63 -80 -6 -67 -30 -22 -128 137 -56 86 -153 -6 16 -101 -16 23 114 -131 163 -166 -104 -107 -72 -162 -135 -194 -165 -135 -180 4 -168 -113 -53 -58 33 -52 135 35 34 -115 -173 -53 133 -202 202 -116 -230 28 -50 -38 1 -155 79 -185 283 -176 -182 -196 -195 -118 -46 -167 -192 -142 -50 -67 -54 46 12 163 24 76 -10 84 84 109 -109 -128 -5 -28 84 -146 -187 18 -138 -82 -111 -171 -133 -6 -122 -76 -54 -71 -1 58 10 -178 -102 -118 -85 -103 35 -66 -125 -113 -94 196 -1 -242 -298 67 -18 228 292 150 -59 -125 58
1 121 -198 -159 -46 -117 -49 43 -80 -29 -65 -211 -123 -130 -201 -174 -302 32 -69 -90 -112 -89 -13 -59 -8 105 9 -23 -83 21 96 -117 123 -28 44 -131 160 -174 1 -136 -40 -184 176 -99 -192 -196 -324 -119 -84 -88 -96 -99 -15 -16 -112 165 -63 51 -151 9 40 -101 -16 24 45 -154 163 -166 -109 -105 -117 -169 -135 -167 -173 -159 -180 4 -180 -101 -68 -83 8 -45 80 4 36 -141 -72 12 69 -202 201 -114 -76 28 -53 -153 40 -155 28 -203 282 -167 -172 -193 -229 -177 -95 -161 -193 -155 -57 -65 -51 25 67 130 59 66 -28 79 146 105 -108 -127 -2 34 90 -1 -187 16 -138 -89 -132 -147 -102 45 -95 -46 -56 -33 -37 17 20 -178 -102 -119 -124 -135 -28 -67 -123 -112 -92 196 0 -241 -56 -27 -18 228 291 150 -60 -126 56
1 122 -198 -159 -68 -117 80 43 -86 -28 21 -207 -130 -105 -196 -176 -301 30 -73 -89 -84 -90 -14 -63 202 78 5 -12 -71 -30 96 -117 126 -27 -40 -133 159 -164 0 -137 -34 -183 176 -18 -183 -196 -321 -120 -79 -82 -3 -108 -14 -23 -120 101 -68 56 -148 40 35 -101 -14 25 113 -123 163 -166 -109 -107 -113 -168 -135 -179 -175 -114 -180 4 -184 -111 -65 -85 6 -54 114 42 34 -130 -72 -73 144 -202 203 -112 -298 28 -54 -10 40 -155 32 -192 283 -157 -171 -189 -245 -177 -99 -159 -193 -153 -67 -66 -55 37 -35 160 61 69 -17 90 94 136 -107 -126 0 3 62 -81 -188 15 -138 -77 -128 -148 -103 43 -97 -50 -42 -33 -36 18 21 -178 -102 -119 -120 -130 -18 -66 -123 -112 -92 197 0 -239 -311 53 -18 227 291 149 -60 -126 54
1 130 -187 -145 -93 -117 23 53 -105 -32 -62 -210 -132 -59 -182 -188 -301 50 -147 -123 -29 -20 -12 10 195 79 -33 51 -60 -74 112 -116 125 -23 -4 -133 168 -172 30 -128 34 -156 169 -48 -184 -188 -323 -103 -47 -105 -35 -77 -12 0 -115 37 -115 93 -133 -28 -9 -101 -14 25 91 -145 170 -166 -61 -92 -56 -156 -136 -110 -169 -113 -181 -12 -181 -130 -62 3 10 -35 23 -33 22 -72 -155 -94 125 -202 206 -115 -139 29 -55 -107 39 -154 76 -148 284 -161 -181 -184 -261 -181 -136 -151 -200 -155 11 21 18 -41 -9 140 46 88 34 105 62 109 -106 -127 1 -35 81 -64 -188 17 -138 -67 -136 -168 -58 72 -44 -13 -49 -35 10 44 22 -178 -102 -121 -65 -73 52 -64 -126 -114 -102 194 -2 -236 -307 15 -23 224 292 145 -59 -121 53
1 130 -187 -145 -93 -117 23 53 -105 -32 -62 -210 -132 -59 -182 -188 -301 50 -147 -123 -29 -20 -12 10 195 79 -32 51 -60 -74 112 -116 123 -23 -4 -133 169 -172 30 -128 34 -156 169 -48 -184 -188 -323 -103 -47 -105 -35 -77 -12 0 -115 37 -115 93 -133 -28 -9 -101 -15 25 91 -145 171 -166 -61 -91 -56 -156 -136 -110 -169 -113 -181 -12 -180 -130 -62 3 10 -35 23 -33 22 -72 -155 -94 125 -202 206 -115 -139 29 -55 -107 39 -154 76 -148 284 -161 -181 -184 -261 -181 -136 -151 -201 -155 11 21 18 -41 -9 140 46 88 34 105 62 109 -106 -127 1 -35 81 -64 -188 17 -138 -67 -136 -168 -58 72 -44 -13 -49 -35 10 44 22 -178 -102 -121 -65 -73 52 -64 -126 -114 -102 194 -2 -236 -307 15 -23 225 292 145 -59 -121 53
1 130 -188 -145 -93 -117 23 53 -105 -32 -62 -210 -132 -59 -182 -188 -301 49 -146 -124 -29 -19 -12 10 195 79 -32 50 -60 -74 112 -116 122 -23 -4 -133 169 -172 30 -128 34 -157 168 -48 -184 -188 -322 -103 -47 -105 -35 -77 -12 0 -115 37 -115 93 -133 -28 -9 -101 -15 25 91 -145 171 -166 -61 -90 -56 -156 -136 -110 -169 -113 -181 -12 -180 -131 -62 3 10 -36 23 -33 22 -73 -155 -94 125 -202 205 -115 -139 29 -55 -107 39 -154 75 -149 284 -161 -181 -184 -261 -181 -136 -151 -201 -155 11 21 18 -41 -9 140 47 88 33 105 62 109 -106 -127 1 -35 81 -64 -188 17 -138 -67 -135 -167 -57 72 -44 -14 -50 -36 10 43 22 -178 -102 -121 -66 -74 51 -64 -126 -114 -102 193 -2 -236 -307 15 -23 225 292 145 -59 -121 53
1 131 -188 -131 -83 -117 -31 53 -103 -36 -24 -192 -141 -123 -199 -193 -303 60 -179 -111 -75 -34 -11 17 149 92 -33 65 -116 -98 99 -116 125 -26 39 -131 167 -168 8 -136 67 -134 169 -37 -176 -208 -305 -87 -79 -87 -23 -88 -16 12 -130 99 -77 101 -138 -78 11 -101 -15 23 79 -149 170 -166 -55 -91 -12 -142 -137 -183 -186 -73 -183 2 -171 -130 -64 -14 15 -36 64 -35 11 -58 -187 -80 92 -202 207 -117 -159 29 -52 -121 25 -156 93 -139 284 -153 -179 -196 -230 -160 -117 -148 -204 -138 8 14 23 -48 -4 164 10 80 32 74 44 53 -108 -128 -4 -6 90 -55 -188 19 -138 -95 -156 -184 -93 51 -68 5 -26 -26 34 63 18 -178 -102 -119 -24 -45 76 -64 -125 -114 -92 195 -3 -237 -75 27 -23 224 292 146 -59 -120 57
1 131 -187 -131 -83 -117 -31 53 -102 -36 -24 -193 -141 -125 -199 -193 -304 60 -180 -111 -75 -33 -11 17 149 93 -33 65 -115 -98 99 -116 127 -26 40 -131 167 -168 8 -136 66 -134 170 -38 -176 -208 -306 -88 -79 -87 -23 -88 -16 12 -130 99 -77 101 -138 -78 11 -101 -15 23 79 -149 170 -166 -56 -92 -13 -143 -137 -183 -186 -73 -183 1 -172 -130 -64 -14 15 -36 64 -34 11 -58 -187 -80 91 -202 207 -117 -158 29 -52 -121 26 -156 93 -139 284 -153 -179 -196 -231 -160 -118 -148 -204 -138 8 14 23 -48 -4 164 11 81 32 74 44 52 -108 -128 -4 -6 90 -54 -187 20 -138 -95 -156 -184 -93 51 -67 5 -26 -26 33 63 18 -178 -102 -119 -25 -45 76 -64 -125 -114 -92 195 -3 -237 -75 27 -23 224 292 146 -59 -120 57
1 131 -188 -131 -83 -117 -31 54 -103 -36 -24 -193 -141 -124 -199 -193 -304 60 -179 -111 -75 -33 -11 17 149 92 -33 65 -115 -98 99 -116 125 -26 39 -131 167 -168 8 -136 66 -134 169 -38 -176 -208 -305 -87 -78 -88 -23 -88 -16 12 -130 99 -78 101 -138 -78 11 -101 -15 23 79 -149 170 -166 -56 -91 -13 -143 -137 -183 -186 -73 -183 1 -171 -130 -64 -14 15 -36 64 -34 11 -59 -187 -80 92 -202 206 -117 -159 29 -52 -121 25 -156 93 -140 284 -153 -179 -196 -231 -160 -118 -148 -204 -138 8 15 23 -48 -4 164 10 81 32 74 44 53 -108 -128 -4 -6 90 -55 -188 19 -138 -94 -156 -184 -93 51 -67 5 -26 -27 33 63 18 -178 -102 -119 -25 -45 75 -64 -125 -114 -92 195 -3 -237 -76 27 -23 224 292 146 -59 -120 57
1 48 -198 -104 -82 -117 -44 37 -84 -14 -29 -186 -166 -140 -201 -195 -302 -47 -74 -144 -69 -35 -16 -49 151 92 29 -48 -110 -100 100 -116 -29 -15 39 -134 75 -170 79 -29 49 -184 55 -52 -176 -216 -297 -150 0 -103 -17 -108 -19 2 -131 100 -22 33 -161 -83 18 -101 -169 27 73 -152 56 -166 18 226 1 -148 -106 -179 -195 -77 -182 -36 -164 -163 -69 5 11 -96 67 -29 41 -165 -52 -79 86 -202 63 -114 -147 28 144 -129 42 -121 49 -208 164 -157 -178 -200 -185 -168 -29 -147 -202 -138 -33 -5 -16 -44 -9 164 59 51 -78 75 43 47 -101 -135 -13 2 90 -45 -188 11 -138 -47 -139 -159 -2 72 -31 -20 -86 -117 68 60 55 -178 -102 -121 -61 -144 5 -62 -125 -114 -64 54 -28 -237 -75 17 49 196 160 141 -60 -119 47
1 41 59 -78 -96 -117 25 35 -63 -10 -61 -205 -178 -64 -183 -190 -302 2 -122 -141 -30 -99 -15 -14 188 79 22 29 -152 -73 112 -114 159 -31 -3 -128 46 -172 64 -119 90 -64 138 -58 -192 -184 -326 -122 -23 -94 -24 -169 -23 14 -109 32 0 72 -170 -26 -11 -101 179 20 93 -144 65 -166 22 -121 34 -78 -63 -103 -183 -111 -183 3 -187 -162 -61 -34 15 -101 10 -33 16 -78 -104 -95 126 117 72 -117 -116 31 -55 -105 14 -126 94 -29 149 -163 -186 -186 -211 -123 -16 -150 -197 -158 -56 -27 -5 -35 -9 138 -7 17 -61 105 63 110 -107 101 6 -40 82 -63 -188 26 -138 -116 -183 -170 -31 12 -146 13 -14 -61 83 85 51 -178 -102 -120 -1 -39 73 -62 -125 -114 81 168 152 -237 -308 18 34 81 167 143 -57 -116 61
1 48 -198 -105 -82 -117 -44 37 -84 -14 -29 -186 -166 -140 -201 -195 -302 -47 -74 -145 -69 -35 -16 -49 151 92 29 -48 -110 -100 100 -116 -29 -15 39 -134 75 -170 79 -29 49 -184 55 -52 -176 -216 -297 -150 0 -103 -17 -108 -19 2 -131 100 -22 33 -161 -83 18 -101 -169 28 73 -152 56 -166 18 226 1 -148 -106 -179 -195 -77 -182 -36 -163 -163 -69 5 11 -96 67 -29 41 -165 -52 -79 87 -202 63 -114 -148 28 144 -129 43 -121 49 -208 164 -157 -178 -200 -184 -168 -29 -147 -202 -138 -33 -5 -16 -44 -9 164 59 50 -79 75 43 47 -101 -135 -13 2 90 -45 -188 10 -138 -47 -139 -159 -2 72 -31 -20 -86 -117 68 60 55 -178 -102 -121 -61 -144 5 -62 -125 -114 -64 54 -28 -237 -75 17 49 196 160 141 -60 -119 47
1 121 -198 -159 -47 -117 -49 43 -80 -29 -65 -211 -123 -130 -201 -174 -303 32 -69 -90 -112 -89 -13 -59 -7 105 9 -23 -83 21 96 -117 125 -28 44 -131 159 -174 1 -136 -40 -184 177 -99 -192 -196 -324 -119 -84 -88 -96 -99 -15 -16 -112 165 -63 51 -151 9 40 -101 -15 24 45 -154 162 -166 -109 -106 -117 -169 -135 -167 -173 -159 -180 4 -181 -101 -68 -83 8 -45 80 4 36 -140 -72 12 68 -202 202 -114 -76 28 -53 -153 40 -155 28 -202 283 -167 -172 -193 -230 -177 -95 -161 -193 -155 -57 -65 -51 24 67 130 59 66 -28 79 146 106 -108 -127 -2 34 90 -1 -187 17 -138 -88 -132 -147 -102 45 -95 -46 -55 -33 -38 17 20 -178 -102 -119 -124 -135 -27 -67 -123 -112 -92 197 0 -241 -57 -28 -18 228 291 150 -60 -126 56
1 41 59 -78 -96 -117 25 35 -63 -10 -61 -205 -178 -64 -183 -190 -302 2 -122 -141 -30 -99 -15 -14 188 79 22 29 -152 -73 112 -114 159 -30 -3 -128 46 -172 64 -119 90 -64 138 -58 -192 -184 -326 -122 -23 -94 -24 -169 -23 14 -109 32 0 72 -170 -26 -11 -101 179 20 93 -144 65 -166 22 -121 34 -78 -62 -103 -183 -111 -183 3 -187 -162 -61 -34 15 -101 10 -33 16 -78 -104 -95 126 117 72 -117 -116 31 -55 -105 14 -126 94 -29 149 -163 -186 -186 -210 -123 -16 -150 -197 -158 -56 -27 -5 -35 -9 138 -7 17 -61 105 63 110 -107 100 6 -40 82 -63 -188 26 -138 -116 -183 -170 -30 12 -146 13 -14 -61 83 85 51 -178 -102 -120 -1 -39 73 -62 -125 -114 81 168 152 -237 -308 18 34 81 167 143 -57 -116 61
1 41 60 -78 -96 -117 25 35 -63 -10 -61 -205 -178 -64 -183 -190 -302 2 -122 -141 -30 -99 -15 -14 188 79 22 29 -152 -73 112 -114 159 -31 -3 -128 45 -172 65 -119 90 -64 137 -58 -192 -184 -326 -122 -23 -94 -24 -169 -23 14 -109 32 0 72 -170 -26 -11 -101 179 20 93 -144 65 -166 22 -121 34 -78 -64 -103 -183 -111 -183 3 -187 -162 -61 -34 15 -101 10 -33 16 -78 -104 -95 126 118 73 -117 -116 31 -55 -105 14 -126 94 -29 149 -163 -186 -186 -210 -123 -16 -150 -197 -158 -56 -27 -5 -35 -9 138 -7 17 -62 105 63 110 -107 101 6 -40 82 -63 -188 26 -138 -116 -183 -170 -30 12 -146 14 -14 -61 83 85 51 -178 -102 -120 -2 -39 73 -62 -125 -114 81 168 151 -237 -308 17 33 81 167 143 -57 -116 61
1 48 -198 -105 -82 -117 -44 37 -84 -14 -29 -185 -166 -140 -201 -195 -302 -47 -74 -144 -69 -35 -16 -49 151 92 29 -48 -110 -100 100 -116 -30 -15 39 -134 75 -170 79 -30 49 -184 55 -52 -176 -216 -297 -150 0 -103 -17 -108 -19 2 -131 100 -22 33 -161 -83 17 -101 -170 28 73 -152 56 -166 18 226 0 -148 -106 -179 -195 -77 -182 -36 -163 -162 -69 5 11 -96 67 -29 41 -165 -52 -79 87 -202 62 -114 -148 28 145 -129 43 -121 49 -208 164 -157 -178 -200 -184 -168 -29 -147 -202 -138 -33 -5 -16 -44 -9 164 58 50 -78 75 43 47 -100 -135 -12 2 90 -45 -188 10 -138 -47 -139 -159 -2 72 -30 -20 -86 -117 68 60 55 -178 -102 -121 -61 -144 5 -62 -125 -114 -64 54 -29 -237 -75 17 48 195 160 141 -60 -119 47
1 40 57 -85 -82 -117 -45 37 -82 -14 -29 -187 -166 -142 -201 -194 -303 -50 -75 -144 -68 -34 -16 -48 152 92 29 -46 -108 -100 99 -114 159 -30 39 -128 47 -170 79 -93 50 -97 139 -53 -177 -216 -300 -150 0 -103 -17 -107 -18 0 -129 101 -21 34 -155 -84 18 -101 179 20 72 -151 66 -166 18 -121 1 -98 -59 -179 -194 -78 -182 -37 -165 -162 -69 5 11 -95 68 -29 41 -125 -49 -79 86 116 73 -117 -148 31 -55 -130 42 -119 50 -75 148 -158 -178 -200 -188 -170 -31 -147 -203 -138 -31 -4 -16 -44 -9 164 60 51 -71 75 44 47 -108 101 7 2 90 -45 -188 26 -138 -47 -138 -160 -2 71 -62 -21 -87 -116 68 61 56 -178 -102 -120 -53 -112 7 -62 -125 -114 82 169 152 -237 -76 15 34 82 167 143 -57 -116 61
1 41 58 -86 -82 -117 -44 37 -83 -14 -29 -187 -166 -141 -201 -194 -302 -49 -75 -144 -68 -34 -16 -48 151 92 29 -47 -108 -100 99 -114 159 -30 39 -128 46 -170 79 -93 50 -97 139 -53 -176 -216 -299 -150 0 -103 -17 -107 -18 1 -130 101 -21 34 -155 -84 18 -101 179 20 73 -151 65 -166 18 -121 1 -98 -59 -179 -194 -78 -182 -37 -165 -162 -69 5 11 -95 68 -29 41 -125 -50 -79 86 116 73 -117 -148 31 -55 -129 42 -119 49 -73 148 -158 -178 -200 -187 -169 -30 -147 -203 -138 -32 -4 -16 -44 -9 164 60 51 -72 75 44 47 -107 101 7 2 90 -45 -188 25 -138 -47 -138 -160 -2 71 -62 -20 -86 -116 68 61 56 -178 -102 -120 -53 -112 6 -62 -125 -114 82 169 152 -237 -76 16 34 81 167 143 -57 -116 61
1 40 57 -85 -82 -117 -45 37 -82 -13 -29 -187 -166 -142 -201 -194 -303 -50 -75 -144 -68 -34 -16 -48 152 92 29 -46 -108 -100 99 -114 159 -30 39 -128 47 -170 79 -93 50 -97 139 -53 -177 -216 -300 -150 0 -103 -17 -107 -18 0 -129 101 -21 34 -155 -84 18 -101 179 20 73 -151 66 -166 18 -121 2 -98 -59 -179 -194 -78 -182 -37 -165 -162 -69 5 11 -95 68 -29 41 -125 -49 -79 86 116 73 -117 -148 31 -55 -130 42 -119 50 -74 148 -158 -178 -200 -188 -169 -31 -147 -203 -138 -32 -4 -16 -44 -9 164 60 51 -71 75 43 47 -108 101 6 2 90 -45 -188 26 -138 -47 -139 -160 -2 71 -62 -21 -86 -116 68 61 56 -178 -102 -120 -53 -112 7 -62 -125 -114 81 169 152 -237 -76 15 34 82 167 143 -57 -116 61
1 48 -198 -89 -96 -117 25 35 -64 -10 -61 -203 -178 -64 -182 -190 -301 3 -122 -142 -31 -99 -15 -14 187 79 21 28 -153 -73 112 -116 -28 -15 -3 -134 75 -172 65 -34 90 -138 55 -58 -191 -184 -325 -121 -23 -94 -24 -169 -23 15 -111 31 0 71 -170 -26 -11 -101 -169 27 93 -144 56 -166 23 227 34 -110 -100 -102 -183 -110 -182 3 -185 -162 -61 -34 15 -100 9 -33 16 -115 -107 -95 126 -202 64 -114 -114 28 144 -104 14 -114 94 -194 164 -163 -185 -186 -209 -121 -15 -149 -198 -158 -56 -27 -4 -35 -9 138 -8 16 -64 105 63 110 -101 -135 -14 -40 82 -63 -188 11 -138 -117 -183 -170 -29 14 -106 14 -14 -60 84 85 52 -178 -102 -120 -2 -55 72 -62 -125 -114 -62 55 -28 -236 -308 18 49 196 160 141 -60 -119 48
1 48 -198 -89 -96 -117 25 35 -64 -10 -61 -203 -178 -64 -182 -190 -301 3 -122 -142 -31 -99 -15 -14 188 79 21 28 -153 -73 112 -116 -28 -15 -3 -134 75 -172 65 -34 90 -138 55 -58 -191 -184 -324 -121 -24 -94 -24 -169 -23 15 -111 31 0 71 -170 -26 -11 -101 -169 27 93 -144 56 -166 23 227 34 -110 -100 -102 -183 -110 -182 3 -185 -162 -61 -34 15 -100 9 -33 16 -114 -107 -95 126 -202 64 -114 -114 28 144 -104 14 -114 94 -194 164 -163 -185 -186 -209 -121 -15 -149 -198 -158 -56 -27 -4 -35 -9 138 -8 16 -64 105 63 110 -101 -135 -14 -40 82 -63 -188 11 -138 -117 -183 -170 -29 13 -106 14 -14 -60 84 85 52 -178 -102 -120 -2 -55 72 -62 -125 -114 -62 55 -28 -236 -308 18 49 196 160 141 -60 -119 48
1 48 -198 -89 -96 -117 26 35 -64 -10 -61 -202 -178 -64 -182 -190 -301 4 -122 -142 -31 -99 -15 -13 188 79 21 28 -153 -73 112 -116 -27 -15 -4 -134 75 -172 65 -34 90 -137 55 -58 -191 -184 -324 -121 -24 -94 -24 -169 -23 15 -111 31 -1 71 -170 -25 -11 -101 -168 27 93 -144 56 -166 23 227 34 -110 -101 -102 -183 -110 -182 3 -184 -162 -61 -35 15 -99 9 -33 16 -115 -108 -95 126 -202 65 -114 -114 28 143 -104 14 -114 94 -194 165 -163 -185 -186 -209 -120 -15 -149 -198 -158 -55 -27 -4 -35 -9 138 -9 16 -64 105 63 110 -101 -135 -14 -40 82 -63 -188 11 -138 -117 -183 -170 -29 13 -106 14 -14 -60 84 85 52 -178 -102 -120 -2 -55 72 -62 -125 -114 -62 55 -27 -236 -308 18 50 197 159 141 -60 -119 48
1 130 -192 -146 -81 -117 -36 59 -90 -29 -28 -207 -130 -139 -195 -188 -306 55 -133 -120 -73 -16 -12 5 160 88 -33 47 -90 -99 101 -116 118 -24 36 -131 171 -169 24 -127 37 -160 167 -46 -181 -200 -320 -93 -37 -98 -22 -74 -14 -4 -124 99 -128 95 -140 -79 15 -101 -18 24 76 -150 171 -166 -64 -72 -57 -157 -136 -191 -176 -76 -183 -14 -186 -131 -64 7 17 -37 72 -31 27 -82 -162 -80 91 -202 204 -117 -169 29 -53 -126 33 -154 80 -157 283 -156 -181 -190 -261 -180 -120 -148 -205 -147 11 20 14 -49 0 164 42 87 25 77 42 53 -107 -129 -3 -4 90 -55 -187 18 -138 -58 -130 -171 -58 70 -39 -23 -60 -41 10 49 19 -178 -102 -118 -69 -79 51 -64 -125 -114 -103 192 -3 -240 -87 18 -23 227 292 145 -59 -121 56
1 121 -197 -148 -91 -117 63 66 -60 -22 6 -184 -101 -52 -194 -201 -302 27 -149 -105 -131 -55 -10 -71 169 97 -28 24 -126 42 73 -117 127 -28 -12 -132 157 -175 -37 -136 30 -170 177 -6 -177 -197 -300 -107 -58 -84 -67 -68 -27 -24 -127 131 -55 87 -153 67 52 -101 -14 24 31 -127 162 -166 -103 -107 -70 -162 -135 -137 -167 -152 -180 4 -161 -103 -54 -55 32 -44 -34 22 34 -113 -172 -9 117 -202 203 -113 -66 28 -53 -116 -1 -155 80 -182 283 -175 -184 -198 -189 -120 -41 -171 -193 -143 -46 -62 -53 -7 36 125 24 76 -8 87 151 149 -108 -127 -2 47 44 12 -187 17 -138 -97 -123 -174 -136 -13 -128 -75 -65 -58 1 58 10 -178 -102 -119 -83 -101 37 -67 -116 -112 -92 198 0 -240 -169 -192 -18 227 291 150 -60 -126 56
1 47 -198 -159 -68 -117 80 43 -87 -28 21 -205 -130 -105 -196 -177 -301 31 -72 -90 -84 -90 -14 -62 202 78 5 -13 -72 -31 96 -117 -27 -18 -39 -135 73 -164 0 -67 -34 -183 55 -18 -183 -196 -320 -119 -79 -83 -3 -107 -15 -22 -122 101 -69 55 -148 40 35 -102 -166 28 113 -123 54 -166 -109 227 -113 -168 -122 -178 -175 -114 -179 4 -182 -111 -66 -85 6 -53 114 42 34 -135 -73 -73 144 -202 62 -111 -296 26 137 -10 40 -155 32 -204 163 -157 -170 -189 -244 -177 -98 -160 -192 -153 -66 -67 -55 37 -35 160 61 69 -18 90 94 135 -101 -133 -9 3 62 -81 -188 8 -138 -78 -128 -147 -103 44 -59 -49 -43 -33 -36 18 20 -178 -102 -120 -120 -130 -18 -65 -124 -113 -52 57 -24 -239 -310 54 53 195 159 146 -61 -125 47
1 47 -198 -159 -68 -117 80 43 -87 -28 21 -205 -130 -105 -196 -176 -301 31 -72 -90 -84 -90 -14 -63 201 78 5 -13 -73 -31 96 -117 -28 -18 -38 -135 73 -164 0 -67 -34 -183 55 -18 -183 -196 -320 -119 -79 -82 -3 -107 -15 -22 -121 101 -69 56 -148 40 35 -102 -166 28 113 -123 54 -166 -109 227 -113 -168 -122 -178 -175 -114 -179 4 -182 -111 -66 -85 6 -54 114 42 34 -134 -74 -73 144 -202 61 -111 -296 26 137 -10 40 -155 33 -204 163 -157 -170 -189 -245 -176 -98 -160 -192 -153 -67 -67 -55 37 -35 161 61 69 -17 90 94 135 -101 -133 -9 3 62 -81 -188 8 -138 -77 -128 -147 -103 43 -59 -49 -43 -33 -36 18 20 -178 -102 -120 -119 -130 -18 -65 -124 -113 -52 57 -24 -239 -311 54 53 195 159 146 -61 -124 47
1 47 -198 -159 -68 -117 80 43 -87 -28 21 -205 -130 -105 -196 -176 -301 31 -72 -90 -84 -90 -14 -63 201 78 5 -13 -73 -31 96 -117 -28 -18 -38 -135 73 -164 0 -67 -34 -183 55 -18 -183 -196 -320 -119 -79 -82 -3 -107 -15 -22 -121 101 -69 56 -148 40 35 -102 -167 28 113 -123 54 -166 -109 227 -113 -168 -122 -178 -175 -114 -179 4 -182 -111 -66 -85 7 -54 113 42 34 -134 -74 -73 144 -202 61 -111 -296 26 137 -10 40 -155 33 -204 163 -157 -170 -189 -245 -176 -98 -160 -192 -153 -67 -67 -55 37 -35 161 61 69 -17 90 94 135 -101 -133 -9 3 62 -81 -188 8 -138 -77 -128 -147 -103 43 -59 -49 -43 -33 -36 18 20 -178 -102 -120 -119 -130 -18 -65 -124 -113 -52 57 -24 -239 -310 54 53 195 159 146 -61 -124 47
1 39 61 -149 -52 -117 52 66 -69 -26 5 -198 -103 -151 -193 -197 -304 33 -152 -107 -63 -50 -11 -76 158 82 -27 23 -125 -62 103 -115 156 -36 16 -127 49 -159 -36 -132 29 -107 140 -51 -177 -196 -309 -103 -63 -80 -6 -67 -30 -23 -127 137 -55 86 -149 -6 16 -102 178 20 114 -132 64 -166 -104 -119 -71 -148 -78 -195 -165 -135 -181 4 -169 -113 -53 -57 33 -51 135 35 34 -68 -173 -53 133 112 68 -117 -232 30 -50 -39 0 -155 79 -39 145 -177 -183 -195 -196 -119 -46 -167 -192 -142 -49 -66 -54 46 13 163 24 76 -9 84 84 109 -110 95 4 -29 84 -148 -187 25 -138 -84 -112 -172 -133 -7 -123 -76 -54 -70 0 58 10 -177 -102 -118 -76 -72 36 -65 -125 -113 86 168 153 -243 -299 67 37 84 167 148 -58 -121 64
1 39 62 -149 -51 -117 52 66 -69 -26 4 -198 -103 -152 -193 -197 -304 33 -152 -107 -63 -50 -11 -76 157 82 -27 23 -126 -62 103 -115 156 -36 17 -127 49 -159 -36 -132 29 -107 139 -52 -177 -196 -309 -103 -63 -80 -6 -67 -30 -23 -127 137 -55 86 -149 -6 15 -102 178 19 114 -132 64 -166 -104 -119 -71 -148 -79 -196 -165 -135 -181 4 -169 -113 -53 -57 33 -51 135 35 34 -68 -173 -53 132 113 68 -117 -231 30 -50 -40 0 -155 79 -39 145 -177 -183 -195 -196 -119 -46 -167 -192 -142 -49 -66 -54 46 14 163 24 76 -10 84 84 108 -110 95 4 -29 84 -148 -187 26 -138 -84 -112 -172 -133 -7 -123 -76 -54 -70 0 58 10 -177 -102 -118 -76 -72 36 -65 -125 -113 85 167 152 -243 -298 67 37 83 167 148 -58 -120 65
1 39 61 -149 -51 -117 52 66 -69 -26 4 -198 -103 -152 -193 -197 -304 33 -152 -107 -63 -50 -11 -76 157 82 -27 23 -125 -62 103 -115 156 -36 17 -127 49 -159 -36 -132 29 -107 139 -52 -177 -196 -309 -103 -63 -80 -6 -67 -30 -23 -127 137 -55 86 -149 -6 16 -102 178 19 114 -132 64 -166 -104 -119 -71 -148 -79 -196 -165 -135 -181 4 -169 -113 -53 -57 33 -52 135 35 34 -68 -173 -53 132 113 68 -117 -231 30 -50 -40 1 -155 79 -39 145 -177 -182 -195 -196 -119 -46 -167 -192 -142 -49 -66 -54 46 14 163 25 76 -9 84 84 108 -110 95 4 -29 84 -148 -187 26 -138 -83 -112 -172 -133 -7 -123 -76 -54 -70 0 58 10 -177 -102 -118 -76 -72 36 -65 -125 -113 85 167 152 -243 -298 67 37 84 167 148 -58 -120 65
1 47 -198 -149 -52 -117 53 66 -72 -26 6 -196 -104 -149 -193 -198 -303 34 -151 -107 -63 -49 -10 -77 158 82 -27 22 -127 -62 103 -117 -29 -20 16 -132 74 -159 -35 -66 28 -168 54 -49 -176 -196 -306 -99 -63 -80 -5 -67 -30 -22 -128 136 -57 86 -154 -5 16 -102 -167 27 114 -131 55 -166 -104 228 -71 -162 -123 -193 -165 -134 -180 4 -167 -114 -53 -58 33 -53 134 35 34 -120 -174 -54 133 -202 60 -115 -230 27 136 -37 0 -155 79 -197 163 -176 -182 -196 -194 -117 -46 -166 -192 -141 -50 -67 -53 45 11 163 24 75 -11 84 84 109 -105 -135 -14 -27 84 -145 -187 12 -138 -81 -110 -170 -133 -6 -94 -75 -53 -71 0 58 10 -178 -102 -119 -85 -103 35 -65 -125 -113 -53 56 -25 -242 -297 68 53 195 159 146 -60 -123 51
1 47 -198 -149 -52 -117 53 66 -72 -27 6 -195 -103 -149 -193 -198 -303 34 -151 -107 -63 -49 -10 -77 158 82 -27 22 -127 -62 103 -117 -29 -20 16 -132 74 -159 -35 -67 28 -168 54 -50 -176 -196 -306 -98 -63 -80 -6 -67 -30 -22 -129 136 -57 86 -154 -5 16 -101 -167 27 114 -132 55 -166 -104 228 -71 -163 -122 -193 -164 -134 -180 4 -167 -114 -53 -58 33 -53 134 35 34 -121 -174 -54 133 -202 60 -115 -230 27 137 -37 0 -155 79 -197 163 -176 -182 -196 -194 -116 -46 -166 -192 -141 -50 -67 -53 46 11 163 23 75 -11 84 84 109 -104 -135 -14 -28 84 -145 -187 11 -138 -80 -110 -170 -133 -6 -94 -75 -53 -71 0 58 11 -178 -102 -119 -85 -103 35 -65 -125 -113 -52 56 -25 -242 -297 67 53 195 159 147 -60 -124 51
1 47 -198 -149 -52 -117 53 66 -72 -26 6 -196 -103 -149 -193 -198 -303 34 -151 -107 -63 -49 -10 -77 158 82 -27 22 -127 -62 103 -117 -29 -20 16 -132 74 -159 -35 -66 29 -168 54 -49 -176 -196 -306 -99 -63 -80 -5 -67 -30 -22 -128 136 -57 86 -154 -5 16 -102 -167 27 114 -131 55 -166 -104 228 -71 -162 -123 -193 -165 -134 -180 4 -167 -114 -53 -58 33 -53 134 35 34 -120 -174 -54 133 -202 60 -115 -230 27 137 -37 0 -155 79 -197 163 -176 -182 -196 -194 -117 -46 -166 -192 -141 -50 -67 -54 46 11 163 24 75 -11 84 84 109 -105 -135 -14 -27 84 -145 -187 12 -138 -81 -110 -170 -133 -6 -94 -76 -53 -71 0 58 10 -178 -102 -119 -85 -102 35 -65 -125 -113 -53 56 -25 -242 -297 68 53 195 159 146 -60 -123 51
1 40 63 -159 -68 -117 79 43 -86 -28 21 -208 -131 -107 -196 -176 -302 30 -74 -89 -83 -91 -14 -63 202 78 5 -12 -70 -31 96 -115 157 -33 -38 -130 46 -164 0 -133 -34 -148 140 -19 -184 -195 -322 -120 -79 -81 -3 -108 -14 -23 -120 101 -68 56 -123 39 34 -102 179 21 113 -123 64 -166 -109 -119 -113 -166 -80 -181 -175 -114 -180 4 -185 -112 -65 -85 6 -55 115 42 34 -84 -72 -73 144 114 68 -114 -298 30 -55 -11 40 -155 32 -58 146 -157 -171 -189 -246 -178 -100 -159 -192 -153 -68 -66 -55 37 -32 161 62 69 -16 90 94 135 -108 95 6 1 62 -84 -188 23 -138 -77 -127 -148 -103 43 -98 -50 -41 -33 -36 18 21 -177 -102 -119 -119 -112 -18 -65 -123 -113 86 168 153 -240 -312 53 37 83 166 148 -59 -121 60
1 121 -198 -159 -47 -117 -49 43 -80 -29 -65 -211 -123 -130 -201 -174 -302 32 -69 -90 -112 -89 -13 -59 -7 105 9 -23 -83 21 96 -117 124 -28 44 -131 159 -174 1 -136 -40 -184 177 -99 -192 -196 -324 -119 -84 -88 -96 -99 -15 -16 -112 165 -63 51 -151 9 40 -101 -15 24 45 -154 162 -166 -109 -106 -117 -169 -135 -167 -173 -159 -180 4 -180 -101 -68 -83 8 -45 80 4 36 -141 -72 12 68 -202 201 -114 -76 28 -53 -153 40 -155 28 -202 282 -167 -172 -193 -230 -177 -95 -161 -193 -155 -57 -65 -51 25 67 130 59 66 -28 79 146 105 -108 -127 -2 34 90 -1 -187 16 -138 -88 -132 -147 -102 45 -95 -46 -55 -33 -37 17 20 -178 -102 -119 -124 -135 -27 -67 -123 -112 -92 197 0 -241 -57 -27 -18 228 291 150 -60 -126 56
1 40 63 -159 -68 -117 79 43 -85 -28 21 -209 -131 -107 -196 -176 -302 30 -74 -89 -83 -91 -14 -63 202 78 5 -12 -70 -31 96 -115 157 -33 -39 -130 46 -164 0 -133 -34 -148 139 -19 -184 -195 -322 -120 -79 -81 -3 -108 -14 -23 -120 101 -68 56 -123 39 34 -102 179 21 113 -123 64 -166 -109 -119 -113 -166 -80 -181 -175 -114 -180 4 -185 -112 -65 -85 6 -55 115 42 34 -84 -72 -73 144 114 68 -114 -299 30 -55 -11 40 -155 32 -57 146 -157 -171 -189 -246 -178 -100 -159 -193 -153 -68 -66 -55 37 -32 161 62 69 -16 90 94 135 -108 96 6 1 62 -84 -188 23 -138 -78 -128 -148 -103 43 -98 -50 -41 -33 -35 18 21 -177 -102 -119 -120 -113 -18 -65 -123 -113 85 167 153 -240 -312 53 36 82 166 148 -59 -121 61
1 40 63 -159 -68 -117 79 43 -85 -28 21 -208 -131 -108 -196 -176 -302 30 -74 -89 -83 -91 -14 -63 202 78 5 -12 -70 -31 96 -115 156 -33 -38 -130 46 -164 0 -133 -34 -148 140 -19 -184 -195 -322 -120 -79 -81 -3 -108 -14 -23 -120 101 -68 56 -123 39 34 -102 179 21 113 -123 64 -166 -109 -119 -113 -166 -79 -181 -175 -114 -180 4 -185 -112 -65 -85 6 -55 115 42 34 -84 -72 -73 144 113 68 -114 -298 30 -55 -11 40 -155 32 -58 146 -157 -171 -189 -246 -178 -100 -159 -192 -153 -68 -66 -55 37 -32 161 62 69 -16 90 94 135 -108 95 6 1 62 -84 -188 23 -138 -77 -128 -148 -103 43 -98 -50 -41 -33 -35 18 21 -177 -102 -119 -120 -113 -18 -65 -123 -113 86 168 153 -240 -312 53 37 83 166 148 -59 -121 60
1 40 61 -130 -83 -117 -31 53 -101 -36 -24 -193 -141 -125 -199 -193 -304 60 -181 -111 -75 -34 -11 17 149 92 -32 65 -115 -98 99 -114 158 -33 39 -127 47 -168 8 -130 66 -74 137 -38 -176 -208 -307 -88 -80 -87 -23 -89 -16 12 -130 100 -75 101 -127 -78 11 -101 179 19 79 -149 65 -166 -55 -119 -12 -114 -89 -183 -187 -73 -183 2 -172 -130 -64 -15 15 -36 65 -34 11 -29 -187 -80 91 117 72 -118 -159 31 -53 -121 26 -156 93 -21 149 -153 -179 -196 -232 -160 -117 -148 -204 -138 8 14 23 -48 -4 164 10 81 32 74 44 53 -108 100 5 -6 90 -55 -188 27 -138 -96 -157 -184 -94 50 -68 6 -25 -26 34 63 18 -178 -102 -119 -23 -29 76 -62 -125 -114 81 167 151 -237 -75 27 34 81 167 144 -57 -116 63
1 40 61 -130 -83 -117 -31 53 -101 -36 -24 -193 -141 -125 -199 -193 -304 60 -181 -111 -75 -34 -11 17 149 92 -32 65 -115 -98 99 -114 158 -33 39 -127 47 -168 8 -130 67 -74 137 -38 -176 -208 -306 -88 -80 -87 -23 -89 -16 12 -130 100 -75 101 -127 -78 11 -101 179 19 79 -149 65 -166 -55 -119 -12 -114 -89 -183 -187 -73 -183 2 -172 -130 -64 -15 15 -36 65 -34 11 -29 -187 -80 91 117 72 -118 -159 31 -53 -121 26 -156 93 -22 149 -153 -179 -196 -232 -160 -117 -148 -204 -138 8 14 23 -48 -4 164 10 81 32 74 44 53 -108 100 5 -6 90 -55 -188 27 -138 -96 -157 -184 -94 50 -68 6 -25 -26 34 63 18 -178 -102 -119 -23 -29 76 -62 -125 -114 81 167 151 -237 -75 26 34 81 167 144 -57 -116 63
1 40 60 -130 -83 -117 -31 53 -101 -36 -24 -193 -141 -124 -199 -193 -304 60 -181 -111 -75 -34 -11 17 149 92 -32 65 -115 -98 99 -114 158 -33 39 -127 47 -168 8 -130 67 -74 137 -38 -176 -208 -306 -88 -80 -87 -23 -89 -17 13 -130 99 -75 101 -127 -78 11 -101 179 19 79 -149 65 -166 -55 -119 -12 -114 -89 -183 -187 -73 -183 2 -172 -130 -64 -15 15 -36 65 -34 11 -29 -187 -80 92 117 72 -118 -159 31 -53 -121 26 -156 93 -22 149 -153 -179 -196 -231 -160 -117 -148 -204 -138 8 14 23 -48 -4 164 10 80 32 74 44 53 -108 100 5 -6 90 -55 -188 27 -138 -96 -157 -184 -94 50 -69 6 -25 -26 34 63 18 -178 -102 -119 -23 -29 76 -62 -125 -114 81 167 151 -237 -75 27 34 81 167 144 -57 -116 63
1 48 -192 -145 -93 -117 23 53 -106 -31 -62 -208 -131 -58 -182 -188 -300 50 -145 -124 -29 -19 -12 10 195 79 -33 50 -62 -74 112 -116 -29 -14 -4 -136 74 -172 30 -55 34 -151 55 -48 -183 -188 -322 -102 -45 -106 -35 -76 -12 0 -116 36 -117 93 -134 -28 -9 -101 -169 28 91 -145 56 -166 -61 226 -56 -156 -125 -109 -169 -113 -181 -12 -179 -131 -62 4 10 -36 23 -33 22 -76 -156 -94 125 -202 63 -113 -137 27 143 -107 38 -154 76 -162 164 -161 -181 -184 -260 -180 -134 -151 -201 -154 11 21 18 -40 -9 140 46 87 32 105 62 109 -99 -134 -11 -35 81 -64 -188 9 -138 -66 -135 -167 -57 72 -19 -14 -51 -36 10 44 22 -178 -102 -122 -66 -74 51 -62 -126 -114 -62 55 -28 -236 -306 15 49 195 160 142 -60 -120 45
1 48 -192 -145 -94 -117 23 53 -106 -31 -62 -208 -132 -58 -182 -188 -300 50 -144 -124 -29 -19 -12 9 194 79 -32 50 -62 -74 112 -116 -29 -14 -4 -136 74 -172 30 -54 33 -151 55 -48 -183 -188 -322 -103 -45 -106 -35 -76 -12 0 -116 36 -117 92 -134 -28 -9 -102 -169 28 91 -145 56 -166 -61 226 -56 -156 -125 -109 -169 -113 -181 -13 -179 -131 -62 4 10 -36 22 -33 22 -76 -155 -94 125 -202 62 -113 -136 27 143 -107 38 -154 75 -162 164 -161 -181 -184 -260 -181 -134 -151 -201 -154 11 21 18 -40 -9 140 46 87 32 105 62 109 -99 -134 -11 -35 81 -64 -188 9 -138 -66 -135 -167 -56 73 -18 -15 -51 -36 10 44 22 -178 -102 -122 -67 -74 51 -62 -126 -114 -62 54 -28 -235 -306 15 49 195 160 142 -60 -120 45
1 48 -192 -145 -93 -117 23 53 -106 -31 -62 -208 -132 -58 -182 -188 -300 50 -144 -124 -29 -19 -12 9 194 79 -32 49 -62 -74 112 -116 -29 -14 -4 -136 74 -172 31 -54 33 -152 55 -48 -183 -188 -322 -103 -45 -106 -35 -76 -12 -1 -116 36 -117 92 -134 -28 -9 -102 -169 28 91 -145 56 -166 -61 226 -57 -156 -125 -109 -169 -113 -181 -13 -179 -131 -62 4 10 -36 23 -33 22 -76 -155 -94 125 -202 62 -113 -137 27 143 -107 38 -154 75 -163 164 -161 -181 -184 -261 -181 -134 -151 -201 -154 11 21 18 -40 -9 140 47 87 32 105 62 109 -99 -134 -11 -35 81 -64 -188 9 -138 -65 -135 -167 -56 73 -18 -15 -52 -37 10 44 22 -178 -102 -122 -67 -74 50 -62 -126 -114 -62 54 -28 -236 -306 15 48 195 160 142 -60 -120 45
1 48 -191 -132 -83 -117 -31 54 -104 -36 -24 -192 -140 -123 -199 -193 -303 60 -178 -111 -75 -32 -11 17 148 93 -34 64 -115 -98 99 -116 -26 -17 40 -133 75 -168 9 -73 65 -132 54 -37 -176 -208 -304 -85 -77 -88 -23 -87 -16 11 -131 99 -79 101 -138 -78 11 -102 -167 27 79 -149 56 -166 -57 227 -14 -136 -125 -182 -186 -73 -183 1 -171 -129 -65 -13 15 -35 64 -35 11 -60 -187 -80 92 -202 66 -115 -158 28 141 -121 25 -156 93 -153 164 -153 -178 -196 -230 -160 -119 -148 -204 -138 8 15 23 -48 -4 164 11 81 32 74 44 53 -104 -136 -16 -6 90 -55 -188 13 -137 -93 -155 -183 -92 51 -38 4 -27 -27 33 63 18 -178 -102 -119 -26 -46 75 -62 -125 -114 -61 56 -26 -237 -74 27 52 197 159 142 -59 -119 50
1 48 -191 -132 -83 -117 -31 54 -104 -36 -24 -192 -140 -123 -199 -193 -303 60 -178 -111 -75 -33 -11 17 149 92 -34 64 -115 -98 99 -116 -27 -17 40 -133 75 -168 9 -74 66 -132 54 -37 -176 -208 -304 -85 -78 -88 -23 -87 -16 12 -131 99 -79 101 -138 -78 11 -102 -167 27 79 -149 56 -166 -56 227 -13 -135 -125 -182 -186 -73 -183 1 -171 -130 -64 -13 15 -36 64 -35 11 -60 -187 -80 92 -202 65 -115 -158 28 142 -121 25 -156 93 -154 164 -153 -179 -196 -230 -160 -119 -148 -204 -138 8 15 23 -48 -4 163 11 81 32 74 44 53 -104 -136 -16 -6 90 -55 -188 13 -137 -93 -155 -183 -92 51 -38 4 -27 -27 33 63 18 -178 -102 -119 -26 -46 75 -62 -125 -114 -61 56 -27 -237 -75 27 51 197 159 142 -59 -119 50
1 132 -198 -108 -82 -117 -44 37 -84 -14 -29 -186 -166 -141 -202 -195 -302 -48 -74 -145 -69 -35 -16 -49 151 92 29 -48 -109 -100 100 -116 123 -24 39 -132 170 -170 79 -103 49 -184 167 -52 -176 -216 -298 -150 0 -103 -17 -108 -18 1 -130 100 -21 33 -161 -83 18 -101 -16 24 73 -152 172 -166 18 -109 1 -147 -127 -179 -195 -78 -182 -36 -164 -163 -69 5 11 -96 67 -29 41 -165 -51 -79 86 -202 206 -116 -148 29 -54 -129 42 -137 49 -209 284 -158 -178 -200 -185 -168 -29 -147 -203 -138 -33 -4 -16 -44 -9 164 59 50 -78 75 43 47 -106 -128 -1 2 90 -45 -188 18 -138 -47 -139 -160 -2 72 -60 -20 -86 -116 68 61 56 -178 -102 -120 -60 -144 6 -63 -125 -114 -93 193 -3 -237 -76 16 -24 225 292 145 -59 -120 55
1 48 -191 -132 -83 -117 -31 54 -104 -36 -24 -192 -140 -122 -199 -193 -303 60 -178 -111 -75 -33 -11 17 148 93 -34 64 -115 -98 99 -116 -26 -17 40 -133 75 -167 8 -73 66 -132 54 -37 -176 -208 -304 -85 -78 -88 -23 -87 -16 12 -131 99 -79 101 -138 -78 11 -102 -167 27 80 -149 56 -166 -56 227 -14 -135 -125 -182 -186 -73 -183 1 -171 -130 -65 -13 15 -36 64 -35 11 -60 -187 -80 92 -202 66 -115 -158 28 141 -121 25 -155 93 -153 164 -153 -178 -196 -230 -160 -118 -148 -204 -138 8 15 23 -48 -4 164 11 81 32 74 44 53 -104 -136 -16 -6 90 -55 -188 13 -137 -93 -155 -183 -92 51 -38 4 -27 -27 33 63 18 -178 -102 -119 -26 -46 75 -62 -125 -114 -61 56 -26 -237 -74 27 52 197 159 142 -59 -119 50
1 41 58 -144 -93 -117 23 52 -105 -32 -62 -211 -132 -59 -182 -188 -301 50 -150 -123 -28 -20 -12 11 195 79 -33 52 -59 -74 112 -115 159 -29 -4 -129 45 -172 29 -112 35 -96 139 -48 -184 -187 -323 -103 -49 -104 -35 -77 -12 1 -114 37 -113 93 -100 -28 -9 -102 180 21 91 -145 65 -166 -62 -118 -55 -142 -88 -110 -170 -113 -182 -11 -182 -130 -61 2 10 -35 24 -33 21 -38 -155 -94 124 116 72 -116 -139 31 -56 -108 39 -154 76 -32 148 -161 -182 -184 -262 -181 -138 -151 -200 -155 11 20 19 -41 -9 140 46 88 35 105 62 109 -107 100 7 -35 81 -65 -188 24 -138 -69 -137 -169 -59 71 -46 -12 -47 -34 11 44 22 -178 -102 -121 -59 -50 53 -62 -126 -114 82 169 152 -237 -307 14 34 82 167 143 -58 -117 59
1 41 58 -144 -93 -117 23 53 -105 -32 -62 -211 -131 -59 -182 -188 -301 50 -149 -123 -29 -20 -12 11 195 79 -33 51 -60 -74 112 -114 159 -28 -4 -130 44 -172 29 -112 35 -96 140 -47 -184 -187 -323 -103 -49 -104 -36 -77 -12 1 -115 37 -113 93 -101 -28 -9 -101 180 21 91 -145 65 -166 -62 -117 -55 -142 -88 -110 -170 -113 -182 -11 -181 -130 -62 2 10 -35 24 -33 21 -39 -156 -94 125 115 72 -116 -140 30 -57 -107 38 -154 76 -31 148 -161 -181 -184 -261 -181 -137 -151 -200 -155 11 20 19 -41 -9 140 46 87 34 105 62 109 -107 100 8 -35 81 -64 -188 24 -138 -68 -136 -168 -59 71 -45 -12 -48 -35 10 44 22 -178 -102 -121 -59 -50 52 -62 -126 -114 83 169 153 -236 -307 15 34 82 167 143 -58 -117 58
1 41 58 -144 -93 -117 23 52 -105 -32 -62 -211 -132 -59 -182 -188 -301 50 -149 -123 -29 -20 -12 11 195 79 -33 52 -60 -74 112 -115 159 -28 -4 -130 45 -172 29 -112 35 -96 140 -47 -184 -187 -323 -103 -49 -104 -35 -77 -12 1 -115 37 -113 93 -102 -28 -9 -101 179 21 91 -145 65 -166 -62 -117 -55 -141 -87 -110 -170 -113 -182 -11 -181 -130 -62 2 10 -35 24 -33 21 -38 -156 -94 125 115 72 -116 -139 30 -57 -107 38 -154 76 -31 148 -161 -181 -184 -261 -181 -137 -151 -200 -155 11 20 19 -40 -9 140 45 87 34 105 62 109 -107 99 8 -35 81 -64 -188 24 -138 -68 -136 -168 -60 71 -46 -12 -48 -35 10 44 21 -178 -102 -121 -59 -50 53 -62 -126 -114 83 169 153 -236 -307 15 35 82 167 143 -58 -117 58
1 132 -198 -94 -96 -117 25 35 -63 -10 -61 -204 -178 -64 -182 -190 -302 3 -122 -142 -30 -99 -15 -14 188 79 22 29 -153 -73 112 -116 125 -24 -3 -132 169 -172 65 -124 90 -133 168 -58 -192 -184 -325 -122 -23 -94 -24 -169 -23 15 -110 31 0 72 -170 -26 -11 -101 -15 24 93 -144 172 -166 23 -110 34 -114 -126 -102 -183 -110 -182 3 -186 -162 -61 -34 15 -101 10 -33 16 -114 -105 -95 126 -202 207 -115 -115 29 -54 -104 14 -137 94 -187 284 -163 -186 -186 -210 -122 -15 -150 -197 -158 -56 -27 -5 -35 -9 138 -7 17 -62 105 63 110 -107 -128 -1 -40 82 -63 -188 18 -138 -117 -183 -170 -30 13 -146 14 -14 -61 84 85 51 -178 -102 -120 -2 -54 73 -63 -125 -114 -81 194 -3 -236 -308 18 -23 224 292 145 -59 -120 55
1 132 -198 -94 -96 -117 25 35 -64 -10 -61 -204 -178 -64 -182 -190 -302 3 -122 -142 -30 -99 -15 -14 188 79 22 29 -153 -73 112 -116 125 -24 -3 -132 169 -172 65 -124 90 -133 168 -58 -191 -184 -325 -121 -23 -94 -24 -169 -23 15 -110 31 0 71 -170 -26 -11 -101 -15 24 93 -144 172 -166 23 -110 34 -114 -126 -103 -183 -110 -182 3 -186 -162 -61 -34 15 -101 10 -33 16 -114 -106 -95 126 -202 207 -115 -115 29 -54 -105 14 -138 94 -187 284 -163 -186 -186 -209 -122 -15 -150 -197 -158 -56 -27 -5 -35 -9 138 -8 16 -63 105 63 110 -106 -128 -1 -40 82 -63 -188 18 -138 -117 -183 -170 -30 13 -145 14 -14 -61 84 85 51 -178 -102 -120 -2 -55 72 -63 -125 -114 -80 194 -3 -236 -308 17 -23 224 292 145 -59 -120 55
1 46 -192 -143 31 -117 49 49 -170 -44 88 -323 -116 -119 -287 -273 -303 53 -156 -102 -203 -30 -27 2 198 114 -37 52 -62 26 205 -117 -6 -12 34 -28 83 -170 4 -127 38 -169 79 -7 -325 -243 -332 -90 -71 -111 -72 -75 -29 -12 -130 121 -94 91 -132 31 198 -31 -187 34 46 -28 57 -165 -78 -20 -51 -153 -137 -289 -197 -136 -182 -5 -288 -108 -183 -19 4 -33 74 167 15 -73 -163 9 81 -202 40 -22 -106 13 84 6 27 -156 76 -190 116 -251 -311 -292 -266 -166 -125 -233 -249 -231 2 -1 -1 59 -15 125 38 83 33 188 139 98 -9 -128 29 168 169 69 -26 -27 -132 -77 -130 -228 -87 54 -62 -18 -35 -28 4 42 11 -177 -101 -119 -57 -69 54 -35 -24 -39 -151 59 -179 -237 -87 -15 45 148 141 165 -67 -147 34
1 46 -199 -105 31 -117 50 24 -101 -26 88 -285 -212 -118 -285 -284 -302 -57 -75 -194 -204 -64 -18 -50 197 114 20 -19 -126 26 205 -117 -10 -11 35 -27 85 -170 74 -107 71 -176 78 -6 -291 -278 -277 -136 -10 -142 -73 -141 -30 -8 -85 121 1 40 -170 32 198 -29 -187 34 46 -28 57 -165 19 -91 16 -146 -134 -264 -245 -136 -182 -36 -235 -216 -183 -17 8 -120 74 167 13 -156 -39 9 81 -202 40 -21 -107 12 88 7 32 -125 75 -206 115 -254 -291 -302 -174 -126 -17 -233 -280 -241 -63 -32 -30 59 -15 125 28 8 -116 188 139 99 -6 -129 30 169 169 70 -26 -29 -132 -66 -162 -203 -17 47 -112 -10 -39 -102 78 78 60 -177 -101 -119 -32 -104 41 -35 -24 -39 -152 57 -180 -237 -86 -16 43 149 141 165 -67 -147 33
1 44 -157 -61 -75 -116 16 44 -113 -32 -32 -291 -33 -71 -289 -268 -296 36 -176 5 -177 18 -19 63 99 110 15 22 -142 29 66 -117 -100 -11 17 -151 130 -175 49 -49 66 -49 10 -35 -319 -209 -283 -95 -54 -4 -108 -3 -34 29 -69 148 -28 10 -135 39 34 -100 -152 31 2 -144 68 -165 22 44 20 -58 -44 -157 -153 -220 -178 0 -280 -11 -126 -12 13 52 -41 -8 55 -30 -56 -4 84 -202 24 -106 -42 -11 168 -164 -7 -72 33 -61 95 -244 -285 -278 -220 -91 -43 -245 -215 -198 61 7 12 -4 57 109 -35 6 18 80 150 132 40 -132 48 37 57 14 -187 -88 -126 -60 -84 -261 -22 4 -18 35 61 67 73 22 -16 -177 -101 -121 -16 -34 29 -90 -120 -111 -45 -20 -69 -235 -63 -114 -13 152 133 155 -65 -140 9
1 44 -158 -61 -75 -116 15 44 -113 -32 -32 -291 -33 -71 -290 -268 -297 36 -177 5 -178 18 -19 63 100 110 15 22 -142 28 66 -117 -100 -11 17 -151 130 -175 49 -49 66 -49 10 -34 -320 -210 -283 -95 -54 -4 -108 -3 -34 29 -68 148 -28 10 -135 39 34 -100 -153 32 2 -144 68 -165 22 44 20 -58 -44 -156 -153 -220 -178 0 -280 -11 -126 -12 14 52 -41 -8 55 -30 -56 -4 84 -202 24 -106 -42 -11 168 -165 -7 -72 33 -61 95 -244 -285 -278 -220 -91 -44 -245 -215 -198 61 7 12 -4 57 109 -35 6 18 80 150 132 39 -133 48 37 57 14 -188 -88 -126 -60 -84 -261 -22 4 -18 35 61 67 73 22 -16 -177 -101 -121 -16 -34 29 -90 -120 -111 -45 -21 -69 -235 -64 -115 -13 152 133 155 -65 -140 10
1 52 -163 -54 -64 -116 56 52 -143 -37 5 -322 -37 -113 -299 -248 -300 30 -160 7 -48 11 -16 63 191 74 8 27 -148 -63 99 -110 133 -120 2 -121 72 -160 61 -60 43 -52 75 -33 -321 -204 -332 -90 -51 3 -4 -8 -37 32 -135 109 -20 11 -151 4 8 -102 58 -33 110 -130 59 -165 19 -42 5 -51 -36 -298 -164 -101 -179 -6 -280 -12 -142 -18 26 50 120 17 56 -39 -59 -71 132 -174 131 -117 -308 10 -42 -32 -16 -69 22 -81 146 -243 -307 -295 -230 -63 -33 -169 -189 -164 57 1 13 25 -8 158 -29 3 4 83 72 112 -98 110 58 -27 76 -112 -176 44 -7 -72 -95 -259 -20 8 -16 37 66 68 67 24 -15 -177 -101 -119 -22 -30 23 -93 -124 -111 -37 123 -10 -240 -301 61 -39 -28 111 167 -44 -114 114
1 53 -163 -54 -64 -117 57 52 -142 -36 6 -322 -38 -113 -300 -249 -300 29 -161 7 -48 10 -16 63 191 74 9 27 -148 -62 98 -111 133 -120 2 -120 72 -160 61 -60 44 -52 75 -32 -322 -205 -332 -91 -52 3 -4 -9 -37 32 -135 109 -19 11 -151 5 8 -102 58 -33 110 -130 60 -165 20 -42 5 -51 -36 -298 -166 -101 -180 -5 -280 -13 -142 -18 26 50 119 17 56 -39 -58 -72 132 -175 131 -117 -308 10 -41 -32 -16 -69 23 -81 146 -243 -307 -296 -230 -64 -33 -169 -189 -164 57 1 12 25 -9 158 -29 4 5 83 72 113 -99 110 57 -26 76 -111 -176 44 -6 -73 -96 -260 -20 8 -16 38 66 68 67 24 -15 -177 -101 -119 -22 -29 24 -93 -124 -111 -37 123 -10 -240 -301 61 -39 -27 112 167 -44 -113 114
1 53 -163 -54 -64 -117 56 52 -143 -36 5 -322 -37 -114 -300 -249 -300 30 -161 7 -48 11 -16 63 191 74 9 27 -148 -63 99 -110 133 -121 2 -120 72 -160 60 -60 44 -52 75 -33 -322 -204 -332 -90 -51 3 -4 -8 -37 32 -135 109 -20 11 -151 4 7 -102 58 -33 110 -130 60 -165 20 -42 5 -51 -36 -298 -165 -101 -180 -5 -280 -12 -142 -17 26 50 120 17 56 -39 -59 -71 132 -174 131 -117 -308 10 -41 -33 -16 -69 23 -81 146 -244 -307 -295 -230 -64 -33 -169 -189 -164 57 2 13 25 -8 158 -29 3 5 83 72 112 -98 110 58 -27 76 -113 -176 44 -5 -72 -95 -259 -20 8 -16 37 66 68 67 24 -15 -177 -101 -119 -22 -29 23 -93 -124 -111 -37 123 -10 -240 -301 61 -39 -28 112 167 -44 -113 115
1 52 -162 -54 -72 -116 8 52 -112 -36 -30 -285 -38 -72 -299 -270 -296 30 -161 7 -181 10 -16 62 107 110 9 27 -148 28 66 -110 133 -120 14 -121 73 -175 61 -60 43 -53 74 -34 -319 -215 -276 -91 -52 3 -108 -9 -37 32 -69 151 -19 11 -151 35 35 -101 59 -34 -3 -145 59 -165 20 -41 5 -51 -36 -165 -166 -219 -180 -5 -273 -13 -123 -18 27 49 -31 -5 56 -39 -58 -2 78 -173 131 -116 -48 9 -41 -167 -16 -68 23 -81 145 -248 -297 -286 -205 -64 -33 -245 -216 -199 56 1 12 -7 58 112 -28 3 4 78 150 129 -97 111 58 37 56 12 -186 43 -5 -74 -96 -259 -19 8 -16 37 66 67 67 24 -15 -177 -101 -119 -21 -29 24 -94 -120 -111 -37 123 -10 -240 -72 -121 -40 -31 110 168 -44 -115 115
1 52 -162 -54 -72 -116 8 52 -113 -36 -30 -285 -38 -72 -299 -270 -296 30 -161 7 -182 10 -16 62 108 110 9 27 -148 28 66 -110 133 -120 14 -121 72 -175 61 -60 44 -53 74 -34 -319 -215 -276 -90 -52 3 -108 -9 -37 32 -70 151 -19 11 -151 36 35 -101 59 -34 -3 -145 59 -165 20 -41 5 -51 -36 -165 -165 -218 -180 -5 -273 -13 -123 -18 27 49 -31 -5 56 -39 -59 -2 78 -173 131 -116 -48 9 -41 -167 -16 -68 23 -81 145 -247 -296 -285 -205 -64 -33 -245 -216 -199 57 1 13 -7 58 112 -28 3 4 78 150 129 -98 111 58 37 56 12 -186 43 -6 -73 -96 -259 -19 8 -16 37 66 67 67 24 -15 -177 -101 -119 -21 -29 24 -94 -120 -111 -37 123 -10 -240 -72 -122 -40 -30 110 168 -44 -114 115
1 52 -161 -54 -72 -117 8 52 -112 -36 -30 -286 -39 -73 -300 -270 -296 30 -162 7 -181 10 -16 63 107 110 9 27 -148 28 66 -110 133 -121 14 -121 73 -175 61 -60 44 -53 74 -34 -320 -216 -276 -91 -52 3 -108 -10 -37 32 -69 151 -18 11 -151 35 35 -102 59 -34 -3 -145 59 -165 20 -41 6 -52 -36 -165 -167 -219 -180 -5 -273 -13 -123 -18 27 49 -31 -6 56 -39 -58 -2 78 -173 131 -116 -47 9 -40 -167 -16 -68 23 -81 145 -248 -297 -286 -206 -65 -33 -245 -217 -199 56 1 12 -7 59 112 -28 4 5 78 150 129 -97 111 59 37 56 12 -186 43 -4 -74 -97 -260 -19 8 -16 38 66 67 67 24 -15 -177 -101 -119 -21 -29 24 -94 -120 -111 -37 123 -10 -240 -72 -121 -40 -31 110 169 -44 -114 116
1 41 -175 -142 18 -117 29 51 -171 -44 -98 -316 -116 -122 -285 -281 -289 56 -155 -103 -186 -30 -26 2 81 44 -39 52 -72 25 114 -117 93 -25 52 -62 63 -12 2 -143 42 -146 110 -103 -313 -246 -329 -87 -71 -112 -144 -75 -30 -12 -130 112 -95 92 -134 28 37 -76 17 6 102 -11 59 -116 -78 -133 -46 -152 -124 -244 -197 -246 -165 -4 -287 -108 -178 -19 6 -33 131 -3 15 -69 -168 7 75 -198 90 18 -91 27 -43 14 25 -155 78 -146 139 -271 -303 -296 -264 -149 -121 -245 -250 -232 2 -1 -1 8 50 87 34 82 31 77 138 97 -82 15 -14 -14 89 -47 -32 35 -125 -76 -130 -226 -90 52 -69 -18 -35 -28 6 46 11 -177 -101 -120 -54 -66 56 -37 -37 -26 -70 118 0 125 37 129 40 91 133 170 -58 -135 84
1 41 -175 -141 18 -117 29 51 -171 -44 -98 -317 -116 -122 -286 -282 -288 56 -156 -102 -186 -30 -26 2 82 44 -39 52 -73 25 114 -117 94 -25 52 -62 63 -12 2 -143 42 -146 110 -103 -314 -246 -329 -87 -71 -111 -144 -75 -30 -12 -130 112 -94 92 -134 28 37 -76 18 5 102 -11 59 -115 -78 -133 -45 -151 -124 -244 -197 -246 -164 -4 -287 -108 -178 -19 6 -33 131 -3 15 -69 -169 7 75 -197 90 18 -91 27 -43 14 24 -155 78 -146 139 -271 -303 -297 -264 -148 -120 -245 -250 -232 2 -1 -1 8 50 87 33 82 31 77 138 97 -82 17 -14 -14 89 -47 -32 36 -125 -77 -130 -227 -90 52 -70 -17 -35 -28 7 46 11 -177 -101 -120 -53 -65 56 -37 -37 -26 -69 119 1 125 37 129 40 90 133 170 -58 -135 85
1 41 -175 -142 18 -117 29 51 -171 -44 -98 -317 -116 -122 -285 -281 -289 56 -155 -103 -186 -30 -26 2 82 44 -39 52 -73 25 114 -117 94 -25 52 -62 63 -12 2 -143 42 -146 110 -103 -313 -246 -329 -87 -71 -112 -144 -75 -30 -12 -130 112 -95 92 -134 28 38 -76 17 6 102 -11 59 -116 -78 -133 -46 -152 -124 -244 -197 -246 -165 -4 -287 -108 -178 -19 6 -33 131 -3 15 -69 -168 7 75 -198 90 18 -91 27 -43 15 25 -155 78 -146 139 -271 -303 -296 -264 -149 -121 -245 -250 -232 2 -1 -1 8 50 87 33 82 31 77 138 97 -82 16 -14 -14 89 -47 -32 35 -125 -76 -130 -227 -90 52 -70 -18 -35 -28 6 46 11 -177 -101 -120 -54 -65 56 -37 -37 -26 -70 119 1 125 37 130 40 91 133 170 -58 -135 84
1 41 -199 -98 18 -116 29 24 -95 -27 -98 -258 -217 -122 -285 -282 -203 -51 -76 -189 -187 -69 -18 -47 83 44 19 -17 -131 26 114 -117 95 -26 53 -62 63 -13 74 -143 72 -162 110 -102 -297 -279 -272 -134 -11 -137 -144 -148 -32 -5 -90 112 0 41 -171 28 38 -75 20 4 102 -11 59 -116 19 -133 17 -129 -102 -234 -248 -246 -168 -33 -224 -216 -180 -21 9 -121 132 -3 12 -156 -47 7 75 -197 92 18 -91 26 -43 15 32 -128 76 -205 139 -271 -300 -301 -170 -107 -14 -245 -281 -241 -65 -35 -29 8 50 87 21 5 -120 77 138 97 -82 20 -13 -14 89 -47 -32 36 -125 -69 -169 -207 -18 46 -114 -7 -35 -96 78 79 60 -177 -101 -120 -31 -101 42 -37 -37 -26 -70 119 2 125 37 130 38 89 133 169 -58 -134 85
1 41 -199 -98 18 -116 29 24 -95 -27 -98 -258 -216 -122 -285 -282 -203 -52 -76 -190 -187 -69 -18 -47 83 44 19 -18 -131 26 114 -117 96 -26 53 -62 63 -13 74 -143 72 -162 110 -102 -297 -279 -272 -134 -10 -138 -144 -148 -32 -5 -90 112 0 40 -171 28 38 -76 21 4 102 -11 59 -116 19 -133 17 -129 -102 -234 -248 -246 -168 -33 -224 -216 -180 -20 9 -121 132 -3 13 -156 -46 8 75 -197 92 18 -91 26 -43 14 32 -128 76 -205 139 -272 -300 -301 -170 -108 -14 -245 -281 -241 -65 -35 -29 7 51 87 22 5 -120 77 138 97 -82 21 -13 -14 89 -47 -32 36 -125 -69 -168 -207 -17 46 -114 -7 -35 -97 78 79 60 -177 -101 -120 -32 -102 42 -37 -37 -26 -70 119 2 125 37 129 37 88 133 170 -58 -135 85
1 41 -199 -98 18 -117 29 24 -95 -26 -98 -258 -217 -122 -286 -282 -203 -52 -76 -190 -187 -69 -18 -47 82 44 19 -17 -131 25 114 -117 95 -26 53 -62 63 -12 74 -143 72 -162 110 -102 -297 -279 -272 -134 -10 -138 -144 -148 -32 -5 -90 112 1 41 -171 28 38 -76 19 5 102 -11 59 -116 20 -133 17 -129 -102 -234 -248 -246 -168 -33 -224 -217 -180 -20 9 -121 132 -3 12 -155 -46 7 75 -197 91 18 -91 26 -43 14 32 -128 76 -205 139 -271 -300 -301 -171 -108 -14 -245 -281 -241 -65 -35 -29 8 50 87 22 6 -120 77 138 97 -82 20 -13 -14 89 -47 -32 36 -125 -69 -169 -207 -18 46 -114 -7 -35 -97 78 79 60 -177 -101 -120 -31 -101 43 -37 -37 -26 -70 119 1 125 37 129 38 89 133 169 -58 -134 85
1 46 -192 -143 30 -117 55 50 -170 -44 -40 -173 -116 -70 -269 -280 -92 53 -155 -102 -198 -30 -26 2 197 50 -37 51 -62 23 73 -117 -5 -12 53 -28 83 -168 4 -127 38 -169 80 -51 -268 -245 -63 -90 -71 -112 -62 -75 -29 -13 -129 127 -94 91 -132 31 71 -20 -186 34 37 -27 57 -160 -78 -22 -51 -154 -137 -91 -197 -152 -177 -5 -225 -108 -182 -19 4 -33 73 43 16 -73 -162 9 45 -202 40 -21 32 13 83 8 27 -155 76 -190 116 -254 -277 -293 -224 -134 -125 -235 -250 -231 2 -1 -1 -44 -13 124 38 83 33 71 139 80 -10 -129 28 31 50 34 -27 -27 -132 -76 -130 -211 -86 54 -61 -18 -35 -28 4 43 12 -177 -101 -118 -58 -70 54 -35 -23 -39 -150 60 -179 -179 53 17 45 148 141 165 -67 -147 35
1 46 -192 -143 30 -116 55 50 -170 -44 -40 -173 -116 -71 -269 -280 -91 54 -155 -103 -198 -30 -26 2 196 50 -37 52 -63 23 74 -116 -6 -12 53 -28 83 -169 4 -127 39 -169 79 -51 -268 -245 -63 -90 -71 -112 -62 -75 -29 -12 -129 127 -94 91 -133 31 71 -18 -187 34 37 -27 57 -159 -78 -21 -50 -154 -137 -92 -197 -152 -177 -5 -225 -108 -182 -19 4 -33 73 43 16 -73 -163 9 45 -202 40 -21 31 13 84 7 27 -155 76 -191 116 -254 -277 -293 -223 -133 -125 -235 -250 -231 2 -1 -1 -44 -13 124 38 83 33 71 138 79 -9 -128 29 31 50 33 -27 -28 -132 -76 -130 -211 -87 54 -61 -18 -35 -28 4 43 11 -177 -100 -118 -57 -70 54 -35 -23 -39 -151 59 -180 -178 52 17 44 148 141 165 -67 -147 34
1 46 -192 -143 30 -117 55 49 -170 -44 -40 -173 -116 -71 -269 -280 -92 53 -155 -102 -198 -30 -26 2 196 50 -37 52 -62 23 74 -117 -6 -12 53 -28 83 -168 4 -127 38 -169 80 -51 -268 -245 -63 -90 -71 -112 -62 -75 -29 -12 -129 127 -94 91 -132 31 71 -19 -187 34 37 -27 57 -160 -78 -21 -51 -154 -137 -92 -197 -152 -177 -5 -226 -108 -182 -19 4 -33 73 43 16 -73 -162 9 45 -202 40 -21 32 13 84 8 27 -155 76 -190 116 -254 -277 -293 -224 -134 -125 -235 -250 -231 2 -1 -1 -44 -13 124 38 83 33 71 139 80 -9 -128 29 31 50 34 -27 -27 -132 -76 -130 -211 -87 54 -62 -18 -35 -28 4 42 12 -177 -101 -118 -57 -70 54 -35 -23 -39 -150 60 -179 -179 53 17 45 148 141 165 -67 -147 35
1 46 -192 -143 31 -117 49 49 -170 -44 88 -323 -116 -118 -287 -273 -303 53 -155 -103 -204 -30 -27 2 198 114 -37 51 -61 26 205 -117 -6 -12 34 -28 83 -170 5 -127 38 -169 79 -7 -325 -243 -332 -90 -71 -112 -73 -75 -29 -13 -130 121 -95 91 -132 31 198 -30 -187 34 46 -28 57 -165 -78 -20 -51 -154 -137 -290 -197 -136 -182 -5 -288 -108 -183 -19 4 -33 74 167 16 -73 -162 9 81 -202 40 -22 -106 13 84 6 27 -156 75 -190 116 -251 -311 -292 -266 -166 -125 -233 -250 -231 2 -1 -1 59 -15 125 38 83 33 188 139 98 -9 -128 29 168 169 69 -27 -27 -132 -76 -130 -227 -86 54 -61 -18 -35 -29 3 42 12 -177 -101 -119 -58 -70 54 -35 -24 -39 -151 59 -179 -237 -87 -16 45 148 141 165 -67 -147 34
1 46 -199 -105 30 -116 55 24 -102 -27 -40 -166 -212 -71 -285 -284 -89 -57 -75 -194 -199 -64 -18 -50 196 50 20 -20 -127 24 74 -117 -8 -11 52 -28 85 -168 74 -107 71 -177 78 -51 -279 -278 -63 -136 -10 -143 -62 -141 -31 -7 -86 127 1 39 -170 31 71 -19 -187 34 37 -27 57 -159 19 -92 16 -146 -133 -91 -244 -152 -176 -36 -193 -216 -182 -18 8 -120 73 42 14 -157 -40 9 45 -202 40 -21 31 13 87 8 33 -125 75 -207 116 -257 -285 -302 -130 -121 -17 -235 -280 -240 -63 -33 -30 -44 -13 125 28 8 -117 70 139 80 -7 -129 29 31 50 33 -27 -28 -132 -66 -162 -201 -17 48 -110 -9 -39 -102 77 78 60 -177 -101 -118 -33 -105 41 -35 -23 -39 -152 58 -180 -177 52 17 43 148 141 165 -67 -147 34
1 46 -199 -105 30 -116 55 24 -102 -27 -40 -166 -212 -71 -285 -284 -90 -57 -75 -194 -199 -64 -18 -50 197 50 20 -20 -127 24 74 -117 -9 -11 52 -28 85 -168 74 -107 71 -177 78 -51 -279 -278 -63 -136 -10 -142 -62 -141 -31 -7 -86 127 1 39 -170 31 71 -19 -187 34 37 -27 57 -159 19 -91 16 -146 -134 -91 -244 -152 -176 -36 -193 -216 -182 -18 8 -120 73 42 14 -157 -40 9 45 -202 40 -21 31 13 88 8 33 -125 75 -207 115 -257 -285 -302 -130 -121 -17 -235 -280 -240 -63 -33 -30 -44 -13 125 28 8 -117 71 139 80 -7 -129 29 31 50 33 -27 -29 -132 -66 -162 -201 -17 47 -110 -9 -39 -102 77 78 60 -177 -101 -118 -33 -105 41 -35 -23 -39 -152 58 -180 -177 52 17 43 148 141 165 -67 -147 34
1 46 -199 -105 30 -116 55 24 -102 -27 -40 -166 -212 -71 -285 -284 -89 -57 -75 -194 -199 -64 -18 -50 196 50 20 -20 -127 24 74 -117 -7 -11 52 -28 84 -168 74 -107 71 -177 79 -51 -279 -278 -63 -136 -10 -143 -62 -141 -31 -7 -86 127 1 39 -170 31 71 -19 -187 34 37 -27 57 -159 19 -92 16 -146 -133 -92 -244 -152 -176 -36 -193 -216 -182 -18 8 -120 73 42 14 -157 -40 9 45 -202 40 -21 31 13 86 8 33 -125 75 -207 116 -257 -285 -302 -130 -121 -17 -235 -280 -240 -63 -33 -30 -44 -13 125 28 8 -117 71 139 80 -8 -129 29 31 50 33 -27 -28 -132 -65 -162 -201 -17 47 -111 -9 -39 -102 77 78 60 -177 -101 -118 -33 -105 41 -35 -23 -39 -151 59 -180 -176 52 17 43 148 141 165 -67 -147 34
1 40 -172 -142 13 -117 -2 50 -171 -44 -97 -308 -116 -210 -286 -281 -301 56 -156 -102 -170 -30 -26 2 58 89 -39 52 -71 21 235 -117 96 -25 147 -67 63 -152 2 -143 42 -146 110 -164 -314 -246 -327 -87 -71 -111 -119 -75 -30 -12 -131 136 -94 92 -134 9 163 -81 22 4 134 -10 59 -165 -78 -133 -46 -152 -125 -259 -197 -255 -181 -4 -286 -108 -175 -19 6 -33 129 92 15 -68 -168 13 163 -197 92 19 -91 26 -43 -19 25 -155 78 -145 139 -279 -305 -296 -264 -161 -121 -244 -250 -232 2 -1 -1 20 51 82 34 82 31 197 137 120 -84 22 -13 141 223 53 -40 36 -127 -77 -130 -228 -90 52 -70 -17 -35 -28 6 46 11 -177 -101 -120 -54 -65 56 -35 -38 -23 -69 120 3 -235 -108 34 37 87 132 170 -58 -135 86
1 40 -172 -142 13 -117 -2 50 -170 -44 -97 -308 -116 -211 -286 -281 -301 55 -156 -102 -169 -30 -26 2 58 89 -39 52 -71 21 236 -117 96 -25 148 -67 63 -152 2 -143 42 -146 110 -165 -314 -246 -327 -87 -72 -111 -118 -75 -30 -12 -131 136 -94 92 -134 9 163 -81 22 4 134 -10 59 -165 -78 -133 -46 -152 -125 -259 -197 -255 -181 -4 -286 -108 -175 -19 6 -33 129 91 15 -68 -168 13 164 -197 92 19 -91 26 -44 -19 25 -155 78 -145 139 -279 -305 -296 -264 -161 -121 -244 -250 -232 2 -1 -1 20 51 82 34 82 31 197 137 120 -84 22 -13 141 224 52 -40 36 -127 -77 -131 -228 -90 52 -70 -17 -35 -28 6 46 11 -177 -101 -120 -54 -65 56 -35 -38 -23 -69 120 3 -235 -108 34 37 87 132 170 -58 -135 86
1 40 -172 -142 13 -117 -2 50 -171 -44 -98 -308 -116 -211 -286 -281 -301 55 -156 -102 -169 -30 -26 2 58 89 -39 52 -71 21 236 -117 97 -25 148 -67 63 -152 2 -143 41 -146 110 -164 -314 -246 -327 -87 -71 -111 -119 -75 -30 -12 -131 136 -94 92 -134 9 163 -81 22 4 134 -10 59 -165 -78 -133 -46 -152 -125 -260 -197 -255 -181 -4 -286 -108 -175 -19 6 -33 129 91 15 -68 -168 13 164 -197 92 19 -91 26 -43 -19 25 -155 78 -145 139 -280 -305 -296 -264 -162 -121 -244 -250 -232 2 -1 -1 20 51 82 34 82 31 197 137 120 -84 23 -13 141 224 52 -40 36 -127 -77 -130 -228 -90 52 -70 -17 -35 -28 6 46 11 -177 -101 -120 -54 -65 56 -35 -38 -23 -69 120 4 -235 -108 34 37 87 132 170 -58 -135 86
1 40 -199 -98 13 -117 -2 24 -95 -26 -98 -271 -216 -211 -285 -282 -300 -53 -76 -190 -170 -68 -18 -47 58 90 19 -17 -130 21 236 -117 98 -26 147 -67 63 -153 74 -143 72 -161 110 -165 -301 -279 -261 -134 -10 -138 -119 -147 -31 -6 -103 136 1 41 -171 9 163 -81 24 3 134 -10 59 -165 19 -133 17 -128 -103 -257 -247 -255 -181 -33 -230 -216 -178 -20 9 -121 129 92 12 -155 -45 13 163 -196 93 19 -91 26 -43 -19 32 -129 76 -204 139 -280 -304 -301 -167 -114 -14 -245 -281 -241 -65 -34 -29 20 51 82 22 6 -119 197 137 120 -84 26 -12 141 224 52 -40 37 -127 -69 -168 -207 -18 46 -115 -8 -35 -97 78 79 60 -177 -101 -120 -31 -101 43 -35 -38 -23 -70 120 4 -236 -108 34 35 85 132 170 -57 -134 87
1 40 -199 -98 13 -117 -2 24 -94 -26 -98 -271 -216 -211 -285 -282 -300 -53 -77 -190 -170 -68 -18 -47 59 90 19 -16 -130 21 236 -117 98 -26 147 -67 63 -153 74 -143 72 -160 110 -165 -301 -279 -261 -134 -10 -138 -119 -147 -31 -6 -103 136 1 41 -171 9 164 -81 25 2 134 -10 59 -165 19 -133 17 -128 -103 -257 -248 -255 -181 -33 -230 -216 -178 -20 9 -121 129 92 12 -155 -45 13 163 -196 93 19 -91 26 -43 -19 31 -129 77 -204 139 -280 -304 -301 -167 -114 -14 -245 -281 -241 -65 -34 -29 20 51 82 22 6 -119 197 137 120 -84 27 -11 141 224 52 -40 37 -126 -69 -168 -207 -18 45 -115 -8 -35 -97 78 79 60 -177 -101 -120 -31 -100 43 -35 -38 -23 -70 120 4 -235 -109 34 35 84 132 170 -57 -134 87
1 40 -199 -98 13 -117 -2 24 -95 -26 -98 -271 -216 -211 -285 -282 -300 -53 -76 -190 -170 -68 -18 -47 59 90 19 -17 -130 21 236 -117 98 -26 147 -67 63 -153 74 -143 72 -161 110 -165 -301 -279 -261 -134 -10 -138 -119 -147 -31 -6 -103 136 1 41 -171 9 163 -81 25 2 134 -10 59 -165 19 -133 17 -128 -103 -257 -247 -256 -181 -33 -230 -216 -178 -20 8 -121 129 92 12 -155 -45 13 164 -196 93 20 -91 26 -43 -19 31 -129 76 -204 139 -280 -304 -301 -167 -114 -14 -245 -281 -241 -65 -34 -29 20 51 82 23 6 -119 197 137 120 -84 27 -11 141 224 52 -40 37 -126 -69 -168 -207 -18 46 -115 -8 -35 -98 78 79 60 -177 -101 -120 -31 -101 43 -35 -38 -23 -70 120 4 -236 -108 34 35 84 132 170 -57 -134 87
1 47 -104 -61 -73 -116 10 73 17 -15 -26 -252 -197 -69 -290 -284 -305 -23 -94 -192 -187 -48 -17 -57 116 110 18 -19 -71 28 65 -113 129 -116 10 -121 68 -175 65 -21 15 -46 87 -31 -292 -276 -286 -125 -12 -116 -106 -124 -20 -15 11 151 54 38 -133 37 36 -102 61 -25 -6 -145 58 -165 12 -19 -8 -48 -74 -159 -243 -217 -181 -39 -232 -208 -161 -4 22 -107 -34 -4 58 -40 87 -2 80 -175 123 -116 -49 16 -51 -168 -23 -71 41 -59 144 -258 -294 -304 -204 -168 -41 -244 -278 -239 -42 -8 -23 -9 58 112 58 52 14 79 150 130 -107 98 41 37 53 11 -187 43 -103 -64 -159 -216 -14 11 -22 -49 -41 -105 55 31 -14 -177 -101 -112 -33 -38 -15 -88 -120 -111 -53 126 2 -241 -79 -131 -14 2 115 164 -49 -119 102
1 40 -199 -98 13 -117 -8 24 -95 -27 -54 -75 -214 -20 -281 -282 -251 -55 -76 -191 -172 -67 -18 -48 53 50 20 -17 -129 20 125 -117 99 -25 35 -66 63 -158 74 -143 72 -161 110 -32 -255 -279 -40 -135 -11 -138 -100 -145 -31 -6 -108 139 1 41 -171 6 5 -77 26 2 48 -9 59 -165 19 -133 17 -129 -103 -32 -246 -214 -182 -35 -176 -216 -179 -20 9 -121 129 -7 12 -155 -43 13 60 -196 94 20 42 26 -44 -13 32 -129 76 -204 139 -227 -258 -300 -124 -116 -15 -244 -281 -241 -64 -34 -30 20 51 84 24 7 -118 88 136 78 -81 28 -11 23 97 48 -40 37 -127 -68 -166 -197 -18 46 -115 -8 -36 -99 78 79 60 -177 -101 -119 -31 -101 42 -35 -37 -24 -69 121 5 -232 28 45 34 83 131 170 -57 -134 87
1 47 -104 -61 -73 -116 10 73 17 -15 -26 -252 -197 -69 -290 -284 -305 -23 -94 -192 -187 -48 -17 -57 116 110 18 -19 -72 28 65 -113 129 -116 10 -121 68 -175 65 -21 15 -46 87 -31 -292 -276 -286 -125 -12 -116 -106 -124 -20 -15 11 151 54 38 -133 37 36 -102 61 -25 -6 -144 58 -165 12 -19 -8 -48 -74 -159 -243 -217 -181 -39 -232 -208 -161 -4 22 -107 -34 -4 58 -40 86 -2 80 -176 123 -116 -49 16 -51 -168 -23 -71 41 -59 144 -258 -294 -304 -204 -168 -41 -244 -278 -239 -42 -8 -23 -9 58 112 58 52 14 79 150 130 -107 98 41 37 53 11 -187 43 -103 -64 -159 -216 -14 11 -22 -49 -40 -105 55 31 -14 -177 -101 -112 -33 -38 -15 -88 -120 -111 -53 126 2 -241 -79 -131 -14 2 115 164 -49 -119 102
1 47 -104 -61 -74 -117 11 73 17 -15 -25 -252 -197 -68 -291 -284 -305 -23 -95 -192 -188 -48 -17 -57 117 110 18 -19 -70 28 65 -113 129 -116 9 -121 68 -175 65 -21 15 -46 87 -30 -292 -276 -287 -125 -13 -117 -106 -124 -19 -15 11 150 54 39 -132 37 36 -102 61 -26 -6 -144 58 -165 13 -19 -8 -48 -74 -157 -243 -216 -181 -39 -232 -208 -161 -4 22 -107 -34 -4 58 -40 87 -3 80 -176 123 -116 -50 16 -50 -168 -23 -71 41 -59 144 -258 -294 -304 -204 -169 -41 -244 -278 -239 -41 -8 -23 -10 58 112 59 53 14 79 150 130 -107 98 41 37 53 11 -187 43 -101 -64 -159 -216 -14 11 -22 -49 -41 -105 55 31 -14 -177 -101 -112 -33 -38 -14 -88 -120 -111 -53 126 1 -242 -80 -133 -14 3 115 164 -49 -119 103
1 47 -105 -61 -64 -116 55 73 17 -15 4 -322 -196 -117 -288 -283 -305 -23 -95 -192 -47 -48 -17 -56 194 73 18 -19 -70 -62 99 -113 128 -116 1 -121 67 -161 64 -21 15 -46 87 -34 -307 -276 -334 -125 -13 -118 -4 -124 -20 -16 -74 108 54 40 -132 4 7 -102 60 -25 109 -130 58 -165 12 -18 -8 -48 -74 -297 -243 -102 -181 -39 -263 -208 -132 -4 22 -107 121 17 58 -40 87 -72 132 -177 123 -117 -311 17 -50 -35 -23 -71 41 -59 145 -244 -299 -304 -226 -169 -41 -209 -277 -238 -41 -8 -23 25 -6 158 59 53 14 85 72 113 -107 97 40 -28 76 -116 -186 44 -103 -64 -159 -217 -14 11 -22 -49 -41 -105 55 31 -14 -177 -101 -112 -33 -39 -15 -88 -124 -112 -53 126 1 -242 -305 58 -14 5 116 163 -49 -118 102
1 47 -105 -61 -64 -117 56 73 17 -15 5 -322 -196 -116 -288 -283 -305 -23 -95 -192 -47 -48 -17 -56 194 73 18 -19 -70 -62 99 -113 128 -116 1 -121 68 -161 64 -21 15 -46 87 -34 -306 -276 -334 -125 -13 -118 -4 -123 -20 -15 -74 108 54 39 -132 5 7 -102 60 -25 109 -130 58 -165 12 -18 -8 -48 -74 -297 -243 -102 -181 -39 -263 -208 -132 -4 21 -107 121 17 58 -40 87 -72 132 -177 123 -117 -311 17 -50 -34 -23 -71 41 -59 145 -244 -299 -304 -226 -169 -41 -209 -277 -238 -41 -8 -23 25 -6 158 59 53 14 85 72 113 -107 97 40 -28 76 -115 -186 44 -103 -64 -159 -217 -14 11 -22 -49 -41 -105 55 31 -14 -177 -101 -112 -33 -39 -15 -88 -124 -112 -53 126 1 -242 -305 58 -14 5 116 163 -49 -118 102
1 47 -104 -61 -64 -117 56 73 17 -15 5 -322 -196 -116 -288 -283 -305 -23 -95 -192 -47 -48 -17 -56 194 73 18 -19 -70 -62 99 -113 128 -116 1 -121 68 -161 64 -21 15 -46 87 -34 -306 -276 -334 -125 -13 -117 -4 -124 -20 -15 -75 108 54 39 -132 4 7 -102 60 -25 109 -130 58 -165 12 -18 -8 -48 -74 -297 -243 -102 -181 -39 -263 -208 -132 -4 22 -107 121 17 58 -40 87 -72 132 -177 123 -117 -311 17 -50 -34 -23 -71 41 -59 145 -244 -299 -304 -225 -168 -41 -209 -277 -238 -41 -8 -23 25 -6 158 59 53 14 85 72 113 -107 97 40 -28 76 -115 -186 44 -102 -64 -159 -217 -14 11 -22 -49 -40 -105 55 31 -14 -177 -101 -112 -33 -39 -15 -88 -124 -112 -53 126 1 -242 -305 58 -14 5 116 163 -49 -118 102
1 44 -162 -61 -66 -116 61 151 -157 -20 9 -318 -206 -100 -313 -279 -297 29 -188 -129 -53 -129 108 81 184 75 138 24 -143 -62 97 -117 -101 -9 4 -151 128 -157 52 -51 61 -48 14 -25 -318 -281 -328 -97 -64 -121 -3 -175 40 166 -139 109 -7 47 -140 8 11 -100 -156 32 113 -128 68 -165 19 43 13 -57 -44 -287 -280 -96 -178 -4 -280 -162 -190 -49 142 -103 114 19 164 -32 -48 -72 133 -202 25 -106 -299 -9 165 -23 -5 -72 67 -62 97 -236 -301 -305 -233 -80 -39 -209 -269 -230 -34 55 137 23 -20 158 -4 61 17 80 72 113 38 -133 46 -19 76 -97 -188 -87 -128 -164 -250 -271 -22 0 -17 134 -15 -65 72 69 25 -177 -101 -121 -18 -33 27 -89 -124 -111 -46 -15 -72 -235 -295 67 -11 153 135 154 -65 -139 11
1 44 -161 -61 -66 -117 61 150 -157 -20 10 -317 -204 -98 -313 -279 -297 30 -188 -129 -54 -128 109 81 184 75 138 24 -143 -61 97 -116 -100 -9 4 -151 128 -157 52 -51 61 -48 14 -25 -317 -281 -328 -97 -64 -121 -3 -174 41 166 -139 109 -7 46 -140 8 12 -100 -156 32 114 -128 68 -165 18 43 13 -57 -45 -286 -279 -96 -177 -4 -279 -161 -190 -49 142 -102 114 20 163 -33 -48 -72 134 -202 25 -106 -298 -9 165 -22 -5 -73 66 -61 97 -235 -300 -305 -233 -79 -39 -209 -269 -230 -32 56 138 23 -21 158 -6 59 17 80 72 113 39 -132 46 -18 76 -96 -187 -88 -128 -164 -250 -271 -22 1 -17 134 -14 -65 71 69 25 -177 -102 -121 -19 -33 27 -89 -124 -111 -46 -14 -72 -234 -294 68 -11 153 135 154 -65 -139 10
1 44 -161 -61 -66 -117 61 150 -157 -20 10 -317 -204 -98 -313 -279 -297 30 -188 -129 -54 -128 109 81 183 75 138 24 -143 -62 97 -116 -100 -9 4 -151 128 -156 52 -51 61 -48 15 -25 -317 -280 -328 -97 -64 -122 -3 -174 41 166 -139 109 -8 46 -140 8 12 -100 -156 32 114 -128 68 -165 18 43 13 -57 -45 -286 -279 -96 -177 -4 -279 -161 -190 -49 142 -102 114 20 163 -33 -49 -72 134 -202 25 -106 -298 -9 165 -22 -5 -73 66 -61 97 -235 -300 -305 -233 -79 -39 -209 -269 -230 -32 56 138 23 -21 158 -6 59 17 80 72 113 39 -132 46 -18 76 -96 -187 -88 -128 -164 -250 -271 -22 1 -17 134 -14 -65 71 69 25 -177 -102 -121 -19 -33 27 -89 -124 -111 -46 -14 -72 -234 -294 68 -11 153 135 154 -65 -139 10
1 44 -162 -61 -75 -116 16 152 -145 -20 -33 -287 -208 -72 -314 -281 -295 29 -189 -130 -178 -129 109 80 99 110 139 24 -142 29 67 -117 -101 -10 18 -151 129 -175 52 -51 61 -48 12 -35 -318 -282 -278 -97 -64 -122 -109 -176 41 166 -71 149 -8 48 -140 39 34 -100 -156 32 3 -144 68 -165 20 45 14 -57 -44 -160 -281 -222 -178 -3 -275 -163 -173 -50 142 -104 -41 -7 164 -32 -47 -3 84 -202 24 -106 -42 -9 167 -164 -4 -72 67 -62 95 -257 -296 -306 -212 -81 -39 -245 -270 -238 -37 54 137 -3 57 109 -3 62 17 80 151 132 38 -133 47 37 58 14 -188 -87 -127 -165 -251 -272 -22 1 -17 134 -16 -66 72 70 25 -177 -101 -121 -18 -33 27 -89 -120 -111 -46 -18 -72 -235 -63 -113 -12 153 134 154 -65 -140 11
1 44 -162 -61 -75 -116 16 152 -145 -20 -33 -287 -209 -72 -314 -281 -295 29 -189 -130 -178 -129 109 80 99 109 139 24 -142 29 67 -117 -101 -10 18 -151 129 -175 52 -51 61 -48 12 -35 -318 -282 -278 -97 -64 -122 -109 -176 40 166 -71 149 -7 48 -140 39 34 -100 -156 32 3 -144 68 -165 20 45 14 -57 -44 -159 -281 -222 -178 -3 -275 -163 -173 -50 142 -104 -41 -7 164 -32 -47 -3 84 -202 24 -106 -42 -9 167 -164 -4 -72 67 -62 95 -257 -296 -306 -212 -81 -39 -245 -270 -238 -38 54 137 -3 57 109 -3 62 17 80 151 132 38 -133 47 37 58 14 -188 -87 -127 -165 -252 -272 -22 1 -17 134 -16 -66 72 70 25 -177 -101 -121 -18 -33 27 -89 -120 -111 -46 -19 -72 -235 -63 -113 -12 152 134 155 -65 -140 11
1 40 -199 -98 13 -117 -8 24 -95 -27 -54 -75 -214 -20 -281 -282 -252 -55 -76 -192 -172 -67 -18 -48 53 50 20 -17 -129 20 125 -117 99 -25 35 -66 63 -158 74 -143 72 -161 110 -32 -255 -279 -40 -135 -10 -139 -100 -144 -31 -6 -108 139 1 41 -171 6 5 -77 26 2 48 -9 59 -165 19 -133 16 -129 -103 -32 -246 -214 -182 -35 -176 -216 -179 -19 8 -121 129 -7 13 -156 -42 13 61 -196 94 20 42 26 -44 -13 32 -129 76 -204 139 -227 -258 -300 -124 -117 -16 -244 -280 -241 -64 -34 -30 20 51 84 25 7 -118 88 136 78 -81 28 -11 23 97 48 -40 37 -127 -67 -165 -197 -18 46 -115 -8 -36 -99 78 79 60 -177 -101 -119 -31 -101 42 -36 -37 -24 -69 121 5 -232 28 45 34 84 131 170 -57 -134 87
1 44 -162 -61 -75 -116 16 151 -145 -20 -33 -287 -208 -72 -314 -281 -295 29 -189 -130 -178 -129 109 80 98 109 138 24 -143 30 67 -117 -101 -10 18 -151 129 -175 52 -51 61 -48 12 -35 -318 -282 -277 -97 -64 -121 -109 -176 41 166 -72 149 -8 48 -140 40 34 -100 -156 32 3 -144 68 -165 19 44 13 -57 -44 -160 -280 -222 -178 -4 -275 -163 -173 -50 142 -104 -41 -7 164 -32 -47 -3 84 -202 24 -106 -42 -9 166 -164 -5 -72 67 -62 96 -257 -296 -306 -212 -81 -39 -245 -269 -239 -36 55 137 -3 57 109 -4 61 17 80 151 133 38 -133 47 37 58 14 -188 -87 -127 -165 -251 -272 -22 1 -17 134 -16 -66 72 70 25 -177 -101 -121 -18 -33 27 -89 -120 -111 -46 -17 -72 -235 -62 -112 -11 153 134 155 -65 -140 11
1 47 -79 -62 -63 -117 56 59 -134 -19 4 -320 -211 -120 -290 -284 -306 -24 -91 -218 -47 -60 -21 -80 196 73 7 34 137 -62 99 -113 130 -117 -1 -121 68 -161 57 -22 50 -43 85 -36 -303 -279 -334 -140 -14 -178 -4 -137 -27 6 -132 108 -44 35 -15 5 6 -102 61 -26 108 -130 58 -165 17 -20 7 -49 -73 -295 -248 -104 -181 -34 -254 -224 -178 -12 18 -126 122 17 61 -8 33 -72 132 -60 124 -117 -313 16 -51 -36 -29 -71 34 -54 144 -247 -298 -306 -215 -154 -31 -210 -279 -240 -57 -20 -22 26 -4 158 107 68 96 86 72 114 -106 100 43 -30 75 -119 -186 44 -99 -70 -168 -217 -23 1 -16 -66 -104 -139 68 26 -18 -135 -97 -77 -25 -29 27 -88 -124 -112 -51 125 0 -243 -307 57 -17 -1 114 163 -49 -118 103
1 47 -78 -62 -63 -116 56 59 -134 -18 4 -320 -211 -119 -290 -284 -306 -24 -91 -218 -47 -59 -21 -80 196 73 7 34 137 -62 99 -113 130 -116 -1 -121 68 -161 57 -22 50 -43 85 -35 -303 -279 -334 -140 -14 -178 -4 -137 -27 6 -132 107 -44 35 -14 5 6 -102 61 -26 108 -130 58 -165 18 -20 7 -49 -73 -294 -248 -103 -181 -34 -254 -224 -178 -12 18 -126 122 17 61 -7 32 -72 132 -60 124 -117 -313 16 -51 -35 -29 -71 34 -54 144 -246 -298 -306 -215 -154 -31 -210 -279 -240 -57 -20 -22 26 -5 158 107 68 96 86 72 114 -106 100 43 -29 75 -118 -186 44 -99 -70 -168 -217 -23 1 -16 -66 -104 -139 68 27 -18 -135 -97 -78 -25 -28 27 -88 -124 -112 -51 125 0 -243 -307 57 -17 -1 114 163 -49 -117 102
1 48 -79 -62 -63 -116 55 59 -134 -19 4 -320 -211 -120 -290 -284 -306 -24 -91 -218 -46 -60 -21 -80 196 73 7 34 137 -62 99 -113 130 -116 -1 -121 68 -161 57 -22 50 -43 85 -36 -303 -279 -334 -140 -14 -178 -4 -138 -27 6 -132 108 -44 35 -15 5 6 -102 61 -26 108 -130 58 -165 18 -20 7 -49 -73 -295 -248 -104 -181 -34 -254 -224 -178 -12 19 -127 122 17 61 -8 32 -72 132 -60 124 -117 -313 16 -51 -36 -29 -71 34 -54 144 -247 -298 -306 -214 -153 -31 -210 -279 -240 -57 -20 -22 26 -4 158 108 68 96 86 72 114 -106 100 43 -30 75 -119 -186 44 -99 -70 -168 -217 -23 1 -16 -66 -104 -139 68 27 -18 -135 -97 -78 -25 -29 27 -88 -124 -112 -51 126 0 -243 -307 57 -17 -1 114 163 -49 -117 102
1 47 -78 -61 -73 -117 10 60 -121 -18 -24 -249 -211 -68 -292 -285 -306 -24 -92 -218 -190 -60 -21 -80 121 110 7 34 137 28 65 -112 130 -117 7 -121 68 -175 57 -22 50 -43 84 -29 -293 -279 -276 -140 -14 -178 -105 -138 -27 6 -59 151 -44 35 -14 37 37 -102 62 -27 -8 -144 58 -165 18 -20 7 -49 -73 -159 -248 -215 -181 -34 -229 -225 -175 -12 19 -127 -33 -2 61 -7 32 -2 80 -55 124 -116 -51 15 -51 -168 -29 -71 35 -54 144 -259 -295 -306 -190 -154 -31 -244 -280 -241 -57 -20 -22 -10 58 113 108 68 96 79 150 130 -105 101 44 37 52 10 -187 43 -97 -70 -168 -218 -23 1 -15 -66 -104 -139 68 27 -18 -136 -97 -79 -25 -28 27 -89 -120 -111 -51 125 0 -243 -84 -136 -18 -4 113 165 -49 -119 103
1 47 -78 -62 -73 -116 11 59 -120 -19 -24 -249 -211 -69 -292 -285 -305 -24 -91 -218 -190 -60 -21 -80 121 110 7 34 136 29 65 -112 130 -116 8 -121 68 -175 57 -22 50 -43 84 -30 -293 -279 -275 -139 -13 -178 -105 -138 -27 7 -59 151 -44 35 -15 37 37 -102 62 -26 -8 -144 58 -165 18 -20 7 -49 -73 -160 -248 -216 -181 -34 -228 -225 -176 -12 19 -127 -33 -2 61 -8 32 -2 80 -54 124 -116 -51 15 -52 -168 -29 -71 34 -54 143 -259 -295 -306 -190 -153 -31 -244 -280 -241 -58 -20 -22 -10 58 113 108 68 95 79 151 130 -105 101 44 37 52 10 -187 43 -99 -70 -168 -217 -23 1 -15 -66 -103 -139 68 27 -18 -136 -97 -79 -25 -29 27 -89 -120 -111 -51 125 1 -243 -83 -136 -17 -4 113 165 -49 -119 103
1 47 -78 -61 -73 -117 11 60 -121 -18 -23 -249 -211 -68 -292 -285 -306 -24 -91 -218 -190 -60 -21 -80 121 110 7 34 137 29 65 -112 130 -117 7 -121 68 -175 57 -22 50 -43 84 -29 -292 -279 -276 -140 -14 -178 -105 -138 -27 7 -59 151 -44 36 -14 37 37 -102 62 -27 -8 -144 58 -165 18 -20 7 -49 -73 -158 -248 -215 -181 -34 -228 -225 -175 -12 19 -127 -33 -2 61 -7 32 -2 80 -56 124 -116 -51 15 -51 -168 -29 -71 35 -54 144 -259 -295 -306 -190 -153 -31 -244 -280 -241 -57 -20 -22 -10 58 113 108 68 96 79 151 131 -105 101 44 37 52 10 -187 43 -97 -70 -168 -218 -23 1 -15 -66 -104 -139 68 27 -18 -136 -97 -79 -25 -28 27 -89 -120 -111 -51 125 0 -243 -84 -137 -18 -4 113 165 -49 -118 103
1 44 -164 -61 -75 -116 16 20 -11 -33 -33 -286 -199 -72 -313 -280 -294 29 -188 -136 -178 -120 -13 -49 98 110 19 28 -62 29 67 -117 -101 -10 19 -151 128 -175 55 -51 57 -48 13 -35 -317 -280 -278 -98 -63 -127 -109 -161 -29 44 6 149 35 -3 -143 40 35 -100 -157 32 3 -144 68 -165 18 44 10 -56 -44 -161 -277 -222 -177 -4 -274 -161 -170 -76 13 -92 -41 -7 35 -32 104 -3 84 -202 25 -106 -42 -9 166 -164 -11 -72 16 -62 96 -257 -295 -305 -212 -81 -39 -245 -270 -241 -84 -49 12 -3 57 109 74 -7 16 80 151 132 39 -133 47 38 58 14 -188 -88 -127 -159 -247 -271 -21 3 -17 6 -55 -70 71 19 -15 -175 -101 -93 -18 -30 27 -89 -120 -111 -46 -16 -73 -234 -62 -112 -11 153 134 155 -65 -140 10
1 44 -164 -61 -74 -116 16 20 -11 -33 -33 -287 -199 -72 -313 -280 -294 29 -188 -136 -177 -119 -13 -49 98 110 19 28 -63 29 67 -117 -101 -10 19 -151 129 -175 55 -51 57 -48 12 -36 -317 -280 -278 -98 -63 -127 -109 -161 -28 45 6 149 35 -4 -143 39 35 -100 -157 32 3 -144 68 -165 18 44 10 -56 -44 -162 -277 -222 -177 -4 -275 -161 -170 -76 13 -92 -41 -7 35 -32 104 -3 84 -202 24 -106 -42 -10 166 -164 -11 -72 16 -62 96 -257 -295 -305 -212 -81 -39 -245 -270 -241 -84 -49 12 -3 57 109 74 -8 16 80 151 132 39 -133 47 38 59 14 -188 -88 -127 -159 -247 -271 -21 3 -17 6 -54 -70 71 19 -15 -175 -101 -94 -18 -30 27 -89 -120 -111 -46 -17 -73 -234 -62 -111 -12 153 134 155 -65 -140 10
1 44 -164 -61 -75 -117 16 20 -11 -33 -32 -287 -200 -72 -313 -280 -295 29 -188 -136 -178 -120 -13 -49 99 110 19 28 -62 29 67 -117 -101 -10 18 -151 129 -175 55 -51 58 -48 12 -35 -317 -280 -278 -98 -63 -127 -109 -161 -28 45 6 149 35 -3 -143 39 35 -100 -157 32 3 -144 68 -165 18 45 10 -57 -44 -160 -278 -222 -178 -3 -275 -161 -170 -76 13 -92 -41 -7 36 -31 104 -3 84 -202 24 -106 -42 -9 166 -164 -11 -72 16 -62 96 -257 -296 -305 -212 -82 -39 -245 -270 -240 -84 -50 11 -4 57 109 75 -7 17 80 151 132 38 -133 47 38 58 14 -187 -87 -127 -160 -248 -271 -21 3 -17 6 -54 -70 71 19 -15 -175 -101 -94 -18 -30 28 -89 -120 -111 -46 -17 -73 -234 -63 -113 -12 153 134 155 -65 -140 11
1 40 -170 -142 13 -117 -8 50 -169 -44 -53 -76 -116 -20 -253 -279 -262 54 -158 -101 -171 -31 -26 2 54 50 -38 52 -69 20 125 -117 97 -25 36 -66 63 -158 2 -143 41 -145 110 -32 -242 -245 -40 -88 -73 -110 -100 -75 -30 -12 -131 139 -92 92 -133 5 5 -77 24 3 48 -9 59 -165 -78 -133 -46 -152 -125 -32 -197 -214 -182 -4 -212 -108 -176 -20 5 -33 129 -7 15 -67 -167 13 61 -196 92 20 42 26 -45 -14 25 -155 78 -144 139 -227 -237 -278 -215 -142 -122 -243 -250 -232 1 -2 -1 20 51 84 35 82 32 89 136 78 -81 25 -12 24 97 48 -41 36 -128 -78 -131 -204 -90 52 -71 -17 -34 -28 6 45 11 -177 -101 -119 -54 -65 56 -36 -37 -25 -68 120 5 -232 29 45 36 85 132 170 -58 -135 86
1 44 -165 -61 -65 -116 60 20 -12 -34 9 -318 -200 -100 -313 -279 -297 28 -187 -136 -52 -120 -13 -49 185 75 19 28 -62 -62 98 -117 -102 -9 4 -152 129 -158 55 -51 57 -48 13 -26 -317 -280 -328 -98 -63 -127 -3 -161 -29 45 -77 108 35 -4 -143 7 11 -100 -158 32 113 -129 68 -165 18 44 10 -57 -44 -287 -277 -96 -178 -4 -280 -161 -154 -76 13 -92 114 19 36 -32 104 -72 134 -202 24 -106 -299 -8 166 -24 -12 -72 15 -63 97 -235 -301 -305 -233 -81 -39 -208 -270 -236 -84 -49 12 23 -19 158 76 -7 16 81 72 113 38 -133 46 -20 76 -98 -188 -86 -128 -159 -247 -271 -21 3 -17 5 -54 -70 71 19 -15 -175 -101 -94 -19 -30 27 -89 -124 -111 -46 -16 -73 -235 -295 66 -11 153 134 153 -65 -138 11
1 44 -164 -61 -66 -116 61 20 -11 -34 9 -317 -198 -99 -313 -279 -297 29 -188 -136 -53 -119 -13 -48 185 75 19 28 -63 -62 98 -117 -101 -9 4 -152 129 -157 55 -51 57 -48 13 -25 -317 -280 -328 -97 -63 -127 -3 -161 -29 45 -77 108 35 -4 -143 8 11 -100 -157 32 113 -128 68 -165 18 44 10 -57 -44 -286 -277 -96 -177 -4 -279 -160 -154 -76 13 -91 114 19 35 -32 104 -72 134 -202 25 -106 -298 -8 165 -24 -12 -72 15 -62 97 -235 -300 -305 -233 -80 -39 -208 -270 -236 -84 -49 12 23 -20 158 75 -7 16 81 72 113 38 -133 46 -19 76 -97 -188 -87 -128 -159 -247 -271 -21 3 -17 6 -54 -70 71 19 -15 -175 -101 -94 -19 -30 27 -89 -124 -111 -47 -15 -73 -234 -294 67 -11 153 135 154 -65 -139 11
1 44 -165 -61 -66 -116 60 20 -12 -34 9 -317 -200 -100 -313 -279 -297 28 -187 -136 -52 -120 -13 -49 185 75 19 28 -62 -62 98 -117 -102 -9 4 -152 129 -158 55 -51 56 -48 13 -26 -317 -280 -328 -98 -63 -127 -3 -161 -29 45 -76 108 35 -3 -143 7 11 -100 -158 32 113 -129 68 -165 18 44 10 -57 -44 -287 -277 -96 -178 -4 -280 -161 -154 -76 13 -92 114 19 36 -32 104 -72 134 -202 24 -106 -299 -8 166 -25 -12 -72 15 -62 97 -235 -300 -305 -233 -80 -39 -208 -270 -236 -84 -49 12 23 -19 158 75 -7 16 81 72 113 38 -133 46 -20 76 -98 -188 -86 -128 -159 -247 -271 -21 3 -17 5 -54 -70 71 19 -15 -175 -101 -94 -19 -30 27 -88 -124 -111 -46 -15 -73 -235 -295 66 -11 153 135 153 -65 -138 11
1 47 -100 -62 -63 -116 55 186 -140 -18 4 -321 -195 -119 -286 -284 -306 -24 -92 -218 -47 -49 75 -35 195 73 136 -15 -23 -62 99 -113 129 -116 -1 -121 67 -161 64 -20 37 -46 87 -36 -304 -275 -335 -128 -13 -197 -4 -124 3 125 -132 108 -47 150 -123 5 6 -102 60 -24 108 -130 58 -165 14 -23 -6 -49 -75 -297 -242 -103 -181 -41 -259 -212 -178 -6 145 -109 122 17 182 -43 -60 -72 132 -177 123 -117 -313 17 -51 -35 -23 -71 124 -59 144 -245 -298 -303 -222 -165 -40 -210 -277 -240 -44 -1 55 26 -5 158 116 171 -1 85 72 113 -107 97 40 -29 75 -118 -187 44 -104 -64 -157 -213 -14 9 -22 61 -134 -135 57 101 32 -177 -101 -116 -32 -38 1 -88 -124 -112 -53 126 1 -243 -306 57 -14 4 115 163 -49 -118 101
1 47 -99 -62 -63 -116 56 186 -140 -18 4 -321 -195 -119 -286 -284 -306 -24 -92 -218 -47 -49 75 -35 195 73 136 -15 -23 -62 99 -113 129 -115 0 -121 67 -161 64 -20 37 -46 87 -35 -304 -275 -335 -127 -13 -197 -4 -124 2 125 -132 108 -47 150 -124 5 7 -102 60 -24 109 -130 58 -165 14 -23 -6 -49 -75 -297 -241 -103 -181 -41 -258 -212 -178 -6 145 -109 122 17 182 -43 -61 -72 132 -177 123 -117 -312 17 -51 -35 -23 -71 124 -59 144 -244 -298 -303 -221 -165 -40 -210 -277 -240 -44 -1 55 26 -5 158 116 171 -1 85 72 113 -107 97 40 -29 75 -118 -187 43 -105 -64 -157 -213 -15 9 -22 61 -134 -135 57 100 32 -177 -101 -117 -32 -38 1 -87 -124 -112 -53 126 1 -243 -306 57 -14 4 115 163 -49 -118 101
1 47 -100 -62 -63 -116 56 186 -140 -18 4 -321 -195 -118 -286 -284 -306 -24 -92 -218 -47 -49 75 -35 195 73 136 -14 -22 -62 99 -113 129 -115 -1 -121 67 -161 64 -20 37 -46 87 -35 -304 -275 -335 -127 -13 -197 -4 -124 2 125 -132 108 -47 150 -124 5 7 -102 60 -24 109 -130 58 -165 14 -22 -6 -49 -75 -296 -241 -103 -181 -41 -259 -212 -178 -6 145 -109 122 17 182 -43 -60 -72 132 -177 123 -117 -312 17 -51 -35 -23 -71 124 -59 145 -244 -298 -303 -222 -165 -40 -210 -277 -240 -44 -1 54 26 -5 158 117 172 -1 85 72 114 -107 97 40 -29 75 -118 -187 44 -105 -64 -157 -213 -14 9 -22 61 -134 -135 57 101 33 -177 -101 -116 -32 -38 1 -87 -124 -112 -53 126 1 -243 -306 57 -13 5 116 163 -49 -118 101
1 47 -99 -62 -73 -116 12 186 -138 -18 -24 -250 -195 -68 -289 -285 -306 -24 -92 -218 -190 -50 76 -35 121 110 136 -15 -23 29 65 -113 129 -116 7 -121 68 -175 64 -20 37 -46 87 -29 -289 -276 -284 -128 -13 -198 -105 -124 3 125 -58 150 -47 150 -123 37 37 -102 61 -25 -7 -144 58 -165 14 -22 -6 -49 -75 -157 -242 -215 -181 -41 -229 -212 -175 -6 146 -109 -34 -3 183 -43 -61 -2 81 -176 123 -116 -51 16 -51 -168 -23 -71 125 -59 144 -258 -293 -305 -200 -165 -40 -244 -277 -240 -44 -1 55 -10 58 112 116 171 -1 79 151 131 -107 98 41 37 52 10 -187 43 -103 -64 -157 -212 -14 9 -21 61 -134 -135 57 101 33 -177 -101 -116 -32 -38 1 -88 -120 -111 -53 126 2 -243 -83 -136 -14 2 115 164 -49 -119 102
1 47 -99 -62 -73 -116 11 186 -138 -18 -24 -250 -196 -68 -289 -285 -306 -24 -92 -218 -189 -50 76 -35 120 110 136 -15 -24 28 65 -113 129 -116 8 -121 68 -175 64 -20 37 -46 87 -29 -289 -276 -284 -128 -13 -198 -105 -124 3 126 -58 151 -47 150 -124 37 37 -102 61 -25 -8 -144 58 -165 14 -22 -6 -49 -75 -158 -242 -215 -181 -41 -229 -213 -175 -6 146 -110 -33 -3 183 -43 -61 -2 80 -176 123 -116 -51 16 -50 -168 -23 -71 124 -59 144 -259 -293 -305 -200 -165 -39 -244 -277 -240 -44 -1 56 -10 58 112 116 171 -1 79 150 130 -107 98 41 37 52 10 -187 43 -102 -64 -157 -213 -14 9 -21 62 -134 -135 57 101 33 -177 -101 -116 -32 -38 1 -88 -120 -111 -53 126 2 -243 -83 -136 -14 2 115 164 -49 -119 102
1 47 -99 -62 -73 -116 11 186 -138 -18 -24 -250 -195 -68 -289 -285 -306 -24 -92 -218 -190 -49 75 -35 120 110 136 -14 -23 29 65 -113 129 -116 8 -121 68 -175 64 -20 37 -46 87 -29 -289 -276 -284 -128 -13 -198 -105 -124 3 125 -58 151 -47 151 -123 37 37 -102 61 -25 -7 -144 58 -165 14 -22 -6 -49 -75 -158 -242 -215 -181 -41 -230 -212 -175 -6 145 -109 -34 -3 183 -43 -61 -2 80 -176 123 -116 -51 16 -51 -168 -23 -71 125 -59 144 -259 -293 -305 -200 -165 -40 -244 -277 -240 -44 -1 54 -10 58 112 117 172 -1 79 150 131 -107 98 41 37 52 10 -187 43 -103 -64 -157 -213 -14 9 -21 61 -134 -135 57 101 33 -177 -101 -116 -32 -38 2 -88 -120 -111 -53 126 2 -243 -83 -136 -14 2 115 164 -49 -119 102
1 47 -105 -61 -43 -117 -47 74 18 -15 -58 -310 -198 -246 -289 -283 -304 -22 -93 -190 -52 -49 -16 -57 -43 97 19 -20 -77 -31 93 -113 128 -117 43 -121 68 -168 64 -21 13 -46 87 -128 -313 -276 -315 -123 -12 -110 -43 -125 -21 -14 -37 158 55 37 -134 -65 13 -102 60 -26 71 -150 58 -165 11 -19 -9 -48 -74 -294 -243 -228 -181 -38 -260 -208 -121 -4 25 -109 120 -6 58 -41 83 -18 80 -177 123 -118 -124 16 -48 -127 -23 -71 40 -60 144 -286 -310 -303 -214 -166 -38 -232 -278 -239 -44 -10 -24 24 54 153 57 50 12 69 118 69 -107 97 40 2 88 -37 -186 43 -100 -64 -159 -217 -14 13 -22 -47 -36 -105 54 32 -13 -177 -101 -113 -34 -38 -16 -88 -124 -112 -53 126 1 -242 -55 21 -14 5 116 165 -49 -118 104
1 40 -170 -142 13 -117 -8 50 -169 -44 -53 -76 -116 -19 -253 -279 -263 54 -157 -102 -171 -30 -26 2 54 50 -38 52 -68 20 125 -117 97 -25 36 -66 63 -158 2 -143 41 -146 110 -31 -242 -245 -40 -88 -73 -110 -99 -75 -30 -12 -131 139 -93 92 -133 5 5 -76 24 3 48 -9 59 -165 -78 -133 -47 -152 -125 -32 -197 -214 -182 -4 -212 -108 -176 -20 5 -33 129 -7 15 -68 -166 13 61 -196 92 20 42 26 -45 -14 25 -155 77 -144 139 -227 -237 -278 -216 -143 -122 -243 -250 -232 1 -2 -1 20 51 84 35 82 32 89 136 78 -81 24 -12 24 97 48 -41 36 -128 -78 -131 -203 -90 52 -70 -17 -34 -28 5 45 11 -177 -101 -119 -54 -65 56 -36 -37 -25 -68 120 5 -233 29 45 36 85 132 170 -58 -135 86
1 46 -192 -143 31 -116 47 49 -171 -44 87 -320 -115 25 -259 -199 -303 54 -153 -102 35 -29 -27 2 202 51 -37 50 -63 30 106 -117 -12 -12 -46 -26 85 -168 3 -127 37 -169 77 75 -319 -213 -332 -89 -70 -111 84 -74 -30 -13 -132 115 -95 90 -133 34 63 -36 -188 34 25 -29 57 -165 -79 -9 -52 -154 -138 -91 -190 40 -182 -5 -288 -108 -183 -19 4 -33 78 38 16 -74 -163 10 50 -202 38 -20 -97 11 90 8 26 -155 75 -191 114 -34 -264 -247 -265 -165 -124 -42 -212 -200 2 -2 -2 35 1 131 38 83 32 80 139 90 -6 -128 31 39 67 -28 -25 -30 -131 -75 -129 -221 -87 53 -61 -19 -36 -29 3 42 11 -177 -100 -119 -58 -71 53 -35 -25 -39 -152 56 -181 -238 -99 -10 43 149 140 166 -67 -148 33
1 46 -192 -143 31 -116 47 49 -171 -44 87 -320 -115 26 -259 -199 -303 54 -152 -102 34 -29 -27 1 202 51 -37 50 -63 30 106 -116 -12 -12 -45 -26 85 -168 3 -127 37 -169 77 76 -319 -213 -331 -89 -70 -111 84 -74 -30 -13 -132 115 -96 90 -133 34 63 -36 -188 35 25 -29 57 -165 -79 -10 -52 -154 -138 -89 -190 40 -181 -5 -287 -107 -184 -19 4 -33 78 38 16 -75 -163 10 50 -202 39 -20 -96 11 89 9 26 -155 75 -191 114 -34 -262 -247 -265 -165 -124 -43 -212 -200 2 -2 -2 34 0 131 38 82 31 80 139 90 -5 -128 31 39 68 -27 -25 -30 -131 -75 -128 -220 -87 53 -61 -19 -36 -29 3 42 11 -177 -101 -119 -59 -71 53 -35 -25 -39 -152 56 -181 -237 -98 -10 43 149 140 167 -67 -149 33
1 46 -192 -143 31 -116 47 49 -171 -44 87 -320 -115 25 -259 -199 -303 54 -152 -102 35 -29 -27 2 202 51 -37 50 -62 30 106 -117 -12 -12 -46 -26 85 -168 4 -127 37 -169 77 75 -319 -213 -331 -90 -70 -112 84 -74 -30 -13 -132 116 -96 90 -133 34 63 -35 -188 34 25 -29 57 -165 -79 -9 -52 -154 -138 -90 -190 40 -182 -5 -287 -108 -183 -19 4 -33 78 38 16 -75 -162 10 50 -202 38 -20 -97 12 90 8 27 -155 75 -191 114 -34 -263 -247 -265 -166 -124 -42 -212 -200 2 -1 -2 34 1 130 38 83 32 80 139 90 -6 -128 31 39 67 -28 -26 -29 -131 -75 -128 -220 -87 54 -61 -19 -36 -29 3 42 11 -177 -100 -119 -59 -71 53 -35 -25 -39 -152 56 -181 -237 -98 -11 43 149 140 166 -67 -148 34
1 46 -199 -106 31 -116 48 24 -100 -27 87 -260 -211 26 -254 -242 -301 -57 -74 -193 34 -64 -18 -50 202 51 19 -20 -127 31 107 -116 -14 -12 -45 -26 86 -168 74 -107 70 -177 76 76 -252 -275 -272 -136 -10 -139 83 -140 -31 -8 -92 116 1 39 -170 35 63 -33 -188 35 25 -29 57 -165 18 -86 15 -146 -136 -87 -236 40 -181 -36 -214 -215 -179 -18 8 -120 78 37 12 -157 -39 10 50 -202 38 -20 -97 11 92 9 33 -126 75 -206 114 -33 -219 -266 -171 -123 -16 -43 -280 -235 -63 -33 -31 34 0 131 26 7 -117 80 139 90 -3 -128 32 39 68 -27 -25 -31 -131 -65 -161 -191 -18 47 -110 -10 -38 -101 77 78 60 -177 -101 -119 -34 -106 40 -35 -25 -39 -152 55 -181 -237 -97 -11 42 149 140 166 -67 -149 32
1 46 -199 -106 31 -116 48 24 -100 -27 87 -260 -211 26 -254 -242 -302 -57 -74 -194 34 -64 -18 -50 202 51 20 -20 -127 30 106 -117 -15 -12 -45 -26 86 -168 74 -107 70 -177 76 75 -252 -275 -273 -136 -10 -139 83 -140 -31 -8 -92 116 1 39 -170 34 63 -33 -188 35 25 -29 57 -165 18 -86 15 -146 -136 -88 -236 40 -182 -36 -214 -216 -178 -18 8 -120 78 37 13 -157 -39 10 50 -202 38 -20 -97 11 93 9 33 -126 75 -207 114 -33 -219 -266 -171 -123 -17 -42 -280 -235 -63 -33 -31 34 0 131 27 7 -117 80 139 90 -4 -128 32 39 67 -27 -25 -31 -131 -65 -161 -191 -18 47 -110 -10 -39 -102 77 78 60 -177 -101 -119 -33 -105 40 -35 -25 -39 -153 54 -182 -237 -98 -11 42 149 140 166 -67 -148 33
1 46 -199 -106 31 -116 48 24 -100 -27 87 -260 -211 25 -254 -242 -302 -57 -74 -194 35 -64 -18 -50 202 51 20 -20 -127 30 106 -117 -16 -12 -45 -26 87 -168 74 -107 70 -177 75 75 -252 -275 -272 -136 -10 -139 83 -140 -31 -8 -92 116 1 38 -170 34 63 -34 -188 35 25 -29 57 -165 18 -85 15 -146 -136 -89 -236 40 -182 -36 -214 -216 -178 -18 8 -120 78 38 13 -157 -39 10 50 -202 38 -20 -97 11 94 9 33 -126 75 -207 114 -34 -220 -266 -171 -123 -16 -42 -280 -235 -63 -33 -31 34 0 131 27 7 -117 80 139 90 -3 -128 32 39 67 -28 -25 -31 -131 -65 -161 -191 -18 47 -110 -10 -39 -102 77 78 60 -177 -101 -119 -33 -106 40 -35 -25 -39 -153 54 -182 -238 -98 -11 41 149 140 166 -67 -148 32
1 51 -172 -55 -64 -116 59 151 -164 -18 7 -320 -214 -111 -312 -280 -298 24 -164 -130 -51 -126 118 86 189 74 131 28 -146 -61 98 -111 132 -119 2 -120 70 -159 62 -61 39 -51 79 -31 -318 -284 -330 -90 -57 -118 -4 -177 57 168 -136 110 -29 48 -154 7 9 -102 58 -31 112 -129 59 -165 14 -43 1 -49 -38 -295 -280 -102 -179 -10 -274 -166 -186 -40 147 -105 120 19 161 -44 -57 -71 133 -176 129 -117 -306 12 -44 -28 -7 -69 57 -79 146 -245 -304 -308 -223 -55 -29 -211 -270 -230 -16 69 144 25 -11 159 -8 52 1 83 73 114 -102 106 53 -24 76 -109 -176 44 -20 -155 -246 -265 -21 7 -15 133 -21 -66 64 70 38 -177 -102 -120 -24 -31 24 -91 -124 -111 -37 125 -8 -239 -300 63 -37 -18 114 165 -45 -114 111
1 51 -172 -55 -63 -116 59 151 -164 -18 7 -321 -214 -112 -312 -280 -298 24 -164 -130 -50 -126 118 86 189 74 131 28 -146 -62 98 -111 132 -119 2 -120 70 -159 62 -61 39 -51 79 -31 -318 -284 -330 -90 -57 -118 -4 -177 57 168 -136 110 -29 48 -154 7 9 -102 58 -31 112 -129 59 -165 14 -43 1 -49 -38 -295 -280 -102 -179 -10 -274 -166 -186 -40 147 -105 120 19 161 -44 -57 -71 133 -177 129 -117 -306 12 -44 -28 -7 -69 57 -79 146 -245 -304 -308 -223 -55 -29 -211 -270 -230 -16 70 144 25 -11 159 -8 52 1 83 73 114 -102 106 53 -25 76 -109 -176 44 -19 -155 -246 -265 -21 7 -15 133 -21 -66 64 70 38 -177 -102 -120 -24 -31 24 -91 -124 -111 -37 125 -8 -239 -299 63 -37 -18 114 165 -45 -114 111
1 51 -172 -55 -63 -116 58 152 -165 -17 7 -321 -214 -112 -312 -280 -298 24 -164 -131 -50 -126 119 86 189 74 131 28 -146 -62 98 -111 132 -119 3 -120 70 -159 62 -61 39 -51 79 -31 -318 -284 -331 -90 -57 -118 -4 -177 57 168 -136 110 -30 48 -154 6 9 -102 58 -31 111 -129 59 -165 14 -43 1 -49 -38 -296 -280 -102 -179 -10 -274 -166 -186 -40 147 -105 120 19 161 -44 -57 -71 133 -176 129 -117 -306 12 -44 -29 -7 -69 57 -80 146 -245 -305 -308 -223 -55 -29 -211 -270 -230 -16 70 144 25 -10 159 -8 52 1 83 73 113 -102 106 53 -25 76 -109 -177 44 -19 -155 -246 -265 -21 7 -15 133 -21 -66 64 70 38 -177 -102 -120 -24 -31 24 -91 -124 -111 -37 125 -8 -239 -299 63 -37 -19 114 165 -45 -114 111
1 45 -74 -62 -64 -117 59 43 -116 -15 7 -319 -214 -108 -294 -283 -303 -37 -99 -215 -51 -60 -27 -76 190 74 20 20 140 -61 98 -117 -101 -6 1 -152 134 -159 40 -19 70 -45 10 -29 -306 -280 -332 -143 -15 -168 -3 -140 -22 -2 -134 108 -45 30 -21 8 10 -99 -137 31 112 -129 74 -165 10 30 17 -60 -79 -291 -251 -100 -180 -32 -260 -225 -177 -10 -4 -126 118 19 57 -15 63 -72 134 -192 29 -105 -307 -14 168 -28 -31 -66 41 -47 102 -244 -300 -306 -221 -159 -36 -210 -280 -241 -55 -16 -23 25 -13 158 103 51 75 83 73 115 47 -128 48 -23 76 -106 -188 -89 -127 -73 -174 -225 -26 6 -19 -59 -100 -136 71 20 -20 -127 -93 -56 -16 -36 35 -90 -124 -111 -80 -13 -91 -239 -302 63 -20 152 138 151 -65 -137 0
1 40 -170 -142 13 -117 -8 50 -169 -44 -53 -76 -116 -20 -253 -279 -262 54 -157 -102 -171 -30 -26 2 54 50 -38 52 -68 20 125 -117 97 -25 36 -66 63 -158 2 -143 41 -146 110 -32 -242 -245 -40 -89 -73 -110 -99 -75 -30 -12 -131 139 -93 92 -133 5 5 -76 24 3 48 -9 59 -165 -78 -133 -47 -152 -125 -32 -197 -214 -182 -4 -212 -108 -176 -20 5 -33 129 -7 15 -68 -166 13 61 -196 92 20 42 26 -45 -14 25 -155 77 -144 139 -228 -237 -278 -216 -143 -122 -243 -250 -232 1 -2 -1 20 51 84 35 83 32 89 136 78 -81 24 -12 24 97 48 -41 36 -128 -78 -131 -203 -89 52 -70 -17 -34 -28 5 45 11 -177 -101 -119 -55 -65 56 -36 -37 -25 -68 120 5 -232 29 45 36 85 132 170 -58 -135 86
1 45 -74 -62 -65 -117 59 43 -116 -15 7 -319 -214 -108 -294 -283 -303 -37 -99 -215 -51 -60 -27 -76 191 74 20 20 140 -61 98 -117 -101 -6 1 -152 135 -159 40 -19 70 -45 10 -29 -306 -280 -332 -143 -15 -169 -3 -140 -22 -2 -134 108 -45 30 -21 8 10 -99 -138 31 111 -129 74 -165 11 30 17 -59 -79 -290 -251 -99 -180 -32 -260 -225 -177 -10 -4 -126 118 19 57 -15 63 -72 134 -191 29 -105 -307 -14 168 -28 -31 -66 41 -47 102 -244 -299 -306 -221 -160 -36 -210 -280 -241 -55 -16 -23 25 -13 158 103 51 75 83 73 115 47 -129 48 -23 76 -106 -188 -89 -127 -73 -174 -225 -26 6 -19 -60 -100 -136 71 20 -20 -127 -93 -56 -16 -36 35 -89 -124 -111 -80 -13 -91 -239 -302 62 -20 152 138 151 -64 -137 0
1 45 -74 -62 -65 -117 60 42 -116 -15 8 -319 -214 -108 -294 -283 -303 -37 -99 -215 -51 -60 -27 -76 191 74 20 19 140 -60 98 -117 -101 -6 0 -152 134 -160 40 -19 70 -45 11 -29 -306 -280 -332 -143 -15 -168 -3 -140 -22 -2 -134 108 -45 29 -21 8 10 -99 -137 31 112 -129 74 -165 10 29 17 -60 -79 -290 -251 -100 -180 -32 -260 -225 -177 -10 -4 -126 118 19 57 -16 63 -72 134 -192 30 -105 -307 -13 167 -28 -31 -66 41 -47 102 -244 -299 -306 -221 -159 -35 -210 -280 -241 -55 -16 -23 25 -13 158 103 51 75 84 73 115 47 -128 47 -23 76 -106 -188 -89 -127 -73 -174 -225 -26 6 -19 -59 -100 -136 71 21 -20 -127 -93 -55 -16 -36 35 -89 -124 -111 -80 -12 -91 -239 -303 62 -20 152 138 151 -64 -137 0
1 45 -74 -62 -75 -116 19 43 -104 -15 -26 -252 -215 -68 -294 -284 -303 -36 -99 -216 -188 -61 -26 -76 114 109 20 19 139 31 66 -117 -101 -8 12 -152 135 -175 40 -19 70 -45 6 -30 -297 -281 -277 -143 -15 -168 -108 -141 -22 -1 -48 149 -45 29 -22 41 36 -98 -137 30 -1 -143 74 -165 11 31 17 -60 -79 -156 -252 -217 -180 -31 -234 -226 -178 -11 -3 -127 -41 -4 57 -16 63 -2 86 -192 29 -105 -46 -16 170 -165 -31 -66 41 -47 100 -258 -296 -306 -197 -158 -35 -244 -281 -242 -56 -16 -23 -7 57 110 103 51 74 80 151 134 48 -127 49 38 55 13 -187 -91 -126 -74 -174 -225 -25 6 -19 -59 -99 -136 71 21 -20 -128 -93 -64 -16 -36 35 -91 -120 -111 -80 -18 -92 -239 -74 -128 -21 152 137 153 -65 -139 -1
1 45 -74 -62 -75 -116 19 43 -104 -15 -26 -252 -215 -67 -294 -284 -303 -36 -99 -215 -189 -60 -26 -76 115 109 20 19 139 31 66 -117 -101 -8 12 -152 135 -175 40 -19 70 -45 7 -30 -297 -281 -277 -143 -15 -168 -107 -140 -22 -1 -48 149 -45 29 -22 42 36 -98 -137 30 -1 -143 74 -165 11 31 17 -60 -79 -155 -252 -217 -180 -31 -234 -226 -178 -11 -3 -127 -41 -4 57 -16 63 -2 86 -192 29 -105 -46 -16 169 -165 -31 -66 41 -47 100 -258 -296 -306 -197 -159 -35 -244 -281 -242 -56 -16 -23 -8 56 110 103 51 75 80 151 134 48 -127 49 38 54 13 -187 -91 -126 -74 -174 -225 -25 6 -19 -59 -99 -136 71 21 -20 -128 -93 -64 -16 -36 35 -91 -120 -111 -80 -17 -92 -239 -75 -129 -21 152 137 153 -65 -139 -1
1 45 -74 -62 -75 -116 20 43 -104 -15 -26 -252 -215 -67 -294 -284 -303 -36 -99 -215 -189 -60 -27 -76 115 109 20 19 139 31 66 -117 -101 -8 12 -152 135 -175 40 -19 70 -45 7 -30 -297 -281 -277 -143 -15 -168 -107 -140 -22 -1 -48 149 -45 29 -22 42 36 -98 -137 30 -1 -143 74 -165 11 30 17 -60 -79 -154 -252 -217 -180 -31 -234 -226 -178 -11 -3 -127 -41 -4 57 -16 64 -2 86 -192 29 -105 -46 -16 169 -165 -31 -66 41 -47 101 -258 -296 -306 -197 -159 -35 -244 -281 -242 -56 -16 -23 -8 56 110 103 51 74 80 152 134 47 -127 49 38 54 13 -187 -91 -126 -74 -174 -225 -25 6 -19 -59 -99 -136 71 21 -20 -128 -93 -64 -16 -36 35 -91 -120 -111 -80 -17 -92 -239 -75 -129 -21 152 137 153 -65 -139 -1
1 52 -171 -54 -72 -117 10 153 -149 -18 -30 -281 -218 -73 -313 -282 -294 23 -165 -132 -182 -127 118 84 107 110 132 28 -145 29 67 -111 132 -120 15 -120 71 -175 62 -61 40 -51 78 -35 -318 -285 -271 -92 -57 -118 -109 -179 55 169 -74 152 -29 49 -154 37 36 -102 58 -33 -2 -144 60 -165 15 -42 2 -49 -37 -168 -281 -221 -179 -9 -268 -169 -172 -41 148 -108 -32 -5 162 -43 -55 -1 79 -176 129 -116 -47 11 -40 -167 -6 -68 59 -80 146 -259 -301 -309 -198 -57 -30 -245 -271 -237 -22 67 143 -6 58 112 -5 55 2 78 151 130 -101 107 54 37 57 12 -186 44 -11 -155 -247 -266 -21 7 -15 133 -22 -68 64 71 38 -177 -101 -119 -23 -30 24 -92 -120 -111 -37 124 -9 -240 -71 -120 -38 -20 113 167 -45 -114 113
1 52 -171 -54 -72 -117 10 153 -149 -18 -29 -281 -219 -73 -313 -282 -294 23 -165 -132 -183 -127 118 84 108 110 132 28 -145 29 66 -111 132 -120 14 -120 72 -175 62 -61 40 -51 78 -34 -318 -285 -271 -91 -57 -118 -109 -180 55 169 -73 151 -30 49 -154 37 36 -102 58 -33 -2 -144 60 -165 16 -42 2 -49 -37 -167 -281 -221 -179 -9 -268 -170 -173 -42 148 -108 -33 -5 162 -43 -55 -1 79 -176 130 -116 -48 11 -40 -167 -6 -68 59 -80 146 -259 -301 -309 -198 -57 -30 -244 -271 -237 -22 67 143 -6 58 112 -4 55 2 78 151 130 -101 107 55 37 56 12 -186 44 -10 -155 -247 -266 -20 7 -15 133 -23 -68 64 71 38 -177 -101 -119 -23 -30 24 -92 -120 -111 -37 124 -9 -240 -72 -121 -38 -21 113 167 -45 -114 113
1 52 -171 -54 -72 -117 10 153 -149 -18 -30 -281 -219 -73 -313 -282 -294 23 -165 -132 -182 -127 119 84 108 110 132 28 -145 29 66 -112 132 -120 14 -120 71 -175 62 -61 40 -51 78 -34 -318 -285 -271 -91 -57 -118 -109 -179 56 169 -74 151 -30 49 -154 37 36 -102 57 -33 -2 -144 60 -165 16 -42 2 -49 -37 -167 -281 -221 -179 -9 -268 -169 -173 -42 148 -108 -32 -5 162 -43 -56 -1 79 -176 130 -116 -47 11 -40 -167 -6 -68 59 -80 146 -259 -301 -309 -198 -57 -30 -245 -271 -237 -22 67 144 -6 58 112 -5 55 2 78 151 130 -101 107 54 37 57 12 -186 44 -10 -155 -247 -266 -20 7 -15 133 -23 -68 64 71 38 -177 -101 -119 -23 -30 24 -92 -120 -111 -37 124 -9 -240 -72 -121 -37 -20 114 167 -45 -114 114
1 44 -85 -63 -75 -117 18 61 36 -13 -29 -253 -200 -69 -291 -282 -301 -31 -100 -185 -184 -49 -21 -56 108 109 15 -26 -29 30 67 -117 -108 -10 15 -152 138 -175 61 -17 43 -48 -8 -32 -295 -277 -285 -140 -14 -90 -108 -125 -16 -14 13 149 52 33 -120 41 35 -98 -149 29 1 -143 74 -165 16 32 2 -58 -80 -155 -245 -219 -180 -37 -236 -207 -155 -3 7 -107 -42 -6 58 -35 86 -3 86 -202 26 -105 -44 -20 177 -164 -24 -64 41 -52 95 -257 -295 -303 -208 -170 -44 -244 -278 -237 -40 -5 -21 -6 57 109 44 53 6 80 151 133 48 -130 51 38 56 14 -187 -90 -122 -67 -163 -222 -20 -1 -21 -52 -38 -103 67 27 -15 -177 -101 -111 -26 -39 -6 -93 -120 -111 -89 -37 -105 -237 -69 -122 -23 150 133 155 -65 -140 -1
1 45 -85 -63 -75 -116 18 62 36 -13 -29 -253 -200 -69 -291 -282 -301 -31 -100 -185 -184 -49 -21 -56 107 109 15 -26 -29 30 67 -117 -107 -11 15 -153 138 -175 61 -17 43 -48 -8 -32 -295 -277 -285 -139 -14 -89 -109 -126 -16 -14 12 149 52 33 -120 41 35 -98 -149 29 1 -143 74 -165 16 32 2 -58 -80 -157 -245 -219 -180 -37 -236 -207 -155 -3 7 -107 -42 -6 58 -35 86 -3 85 -202 26 -105 -44 -20 177 -164 -24 -64 41 -52 95 -257 -295 -303 -208 -170 -44 -244 -278 -237 -41 -5 -21 -6 57 109 44 53 6 80 151 133 48 -129 51 38 56 14 -187 -91 -122 -67 -163 -222 -20 -1 -21 -52 -38 -103 67 27 -15 -177 -101 -111 -27 -39 -7 -93 -120 -111 -89 -36 -105 -236 -68 -121 -22 151 134 155 -65 -141 -2
1 46 -199 -105 31 -117 50 24 -101 -26 89 -285 -212 -118 -285 -284 -302 -58 -75 -195 -204 -64 -18 -50 197 114 20 -19 -126 26 205 -117 -10 -11 35 -28 86 -170 74 -107 71 -176 77 -6 -291 -278 -277 -137 -10 -143 -73 -140 -30 -8 -85 121 1 39 -170 32 198 -28 -188 34 46 -28 57 -165 19 -90 16 -146 -134 -264 -245 -136 -182 -36 -235 -216 -183 -17 8 -120 74 166 13 -157 -38 9 81 -202 39 -22 -107 12 89 7 32 -125 75 -206 115 -254 -291 -302 -174 -127 -17 -233 -280 -241 -63 -32 -30 59 -14 125 28 8 -115 188 139 98 -6 -129 30 169 169 70 -27 -29 -132 -65 -162 -203 -17 47 -111 -10 -39 -103 78 78 60 -177 -101 -119 -32 -104 41 -35 -24 -39 -152 57 -180 -237 -86 -16 42 149 141 165 -67 -147 33
1 45 -85 -63 -75 -117 18 61 36 -13 -29 -253 -200 -69 -291 -282 -301 -31 -100 -185 -184 -49 -21 -56 107 110 15 -26 -28 30 67 -117 -108 -10 15 -152 138 -175 61 -17 43 -48 -8 -32 -295 -277 -285 -139 -14 -90 -108 -125 -16 -14 12 149 52 33 -120 41 35 -98 -149 29 1 -143 74 -165 16 32 2 -58 -80 -157 -245 -219 -180 -37 -236 -207 -155 -3 7 -107 -42 -6 58 -35 86 -3 85 -202 26 -105 -44 -19 177 -165 -24 -64 41 -52 95 -257 -295 -303 -208 -170 -44 -244 -278 -237 -40 -5 -21 -6 57 109 44 53 6 80 151 133 48 -130 51 38 56 14 -187 -90 -122 -67 -163 -222 -20 -1 -21 -52 -38 -103 67 27 -15 -177 -101 -111 -26 -39 -6 -93 -120 -111 -89 -36 -105 -237 -68 -121 -22 151 134 155 -65 -140 -1
1 45 -86 -63 -65 -116 60 62 35 -13 8 -319 -199 -104 -290 -281 -301 -31 -100 -185 -51 -49 -21 -56 188 74 15 -26 -28 -61 98 -117 -108 -9 2 -153 138 -159 61 -17 42 -48 -6 -28 -307 -276 -331 -139 -14 -90 -3 -125 -16 -15 -64 108 53 33 -120 8 10 -98 -150 30 112 -129 75 -165 16 31 2 -58 -81 -290 -245 -98 -180 -38 -265 -206 -125 -3 7 -107 116 19 57 -35 86 -72 134 -202 26 -105 -303 -18 176 -26 -24 -65 41 -53 96 -239 -298 -303 -228 -170 -44 -209 -278 -237 -40 -5 -21 24 -16 158 44 54 6 82 72 114 48 -130 50 -22 76 -102 -188 -90 -123 -67 -163 -222 -19 -1 -21 -52 -38 -103 66 27 -15 -177 -101 -111 -27 -40 -7 -92 -124 -111 -89 -32 -105 -237 -299 64 -22 151 134 153 -65 -139 -1
1 45 -86 -63 -65 -116 60 62 35 -13 8 -319 -200 -104 -290 -281 -301 -31 -100 -185 -51 -49 -21 -56 188 74 15 -26 -29 -61 98 -117 -108 -9 3 -153 138 -159 61 -17 42 -48 -6 -28 -307 -277 -331 -139 -14 -91 -3 -125 -16 -15 -64 108 53 33 -120 8 10 -98 -150 30 112 -129 75 -165 16 31 2 -58 -81 -290 -245 -98 -180 -38 -265 -207 -125 -3 8 -107 116 19 58 -35 86 -72 134 -202 26 -105 -304 -18 176 -26 -24 -65 41 -53 96 -239 -298 -303 -228 -170 -44 -209 -278 -237 -40 -6 -21 24 -16 158 45 53 6 82 72 114 48 -130 50 -22 76 -102 -188 -90 -123 -67 -163 -221 -19 -1 -21 -52 -37 -103 66 27 -15 -177 -101 -112 -27 -40 -7 -92 -124 -111 -89 -32 -105 -237 -299 64 -22 151 134 153 -65 -139 -1
1 45 -86 -63 -65 -116 60 62 35 -13 8 -319 -199 -103 -290 -281 -301 -31 -100 -185 -52 -49 -21 -56 189 74 15 -26 -28 -61 98 -117 -108 -9 2 -153 138 -159 61 -17 42 -48 -4 -27 -307 -276 -331 -139 -14 -91 -3 -125 -16 -15 -63 108 53 33 -120 8 11 -98 -150 30 112 -129 75 -165 16 31 2 -58 -81 -289 -245 -98 -180 -38 -265 -206 -125 -3 7 -106 116 19 57 -35 87 -72 134 -202 27 -105 -303 -17 175 -26 -24 -65 41 -53 97 -238 -298 -303 -228 -170 -44 -209 -278 -237 -40 -5 -21 24 -16 158 45 54 6 82 73 114 48 -130 50 -21 76 -102 -188 -90 -123 -67 -162 -221 -20 -1 -21 -52 -38 -103 66 27 -15 -177 -101 -111 -27 -40 -7 -92 -124 -111 -88 -30 -104 -237 -300 64 -22 151 135 153 -65 -138 -1
1 51 -178 -55 -72 -116 10 20 -32 -38 -29 -281 -208 -73 -312 -282 -294 22 -163 -137 -182 -118 -11 -49 108 110 19 31 -56 29 67 -111 132 -119 15 -120 71 -175 63 -60 36 -51 79 -34 -317 -283 -271 -92 -56 -133 -109 -165 -31 46 5 152 31 2 -151 37 36 -102 58 -32 -2 -145 59 -165 12 -40 0 -49 -37 -169 -278 -221 -179 -9 -267 -165 -173 -74 18 -94 -32 -5 35 -46 102 -1 79 -176 129 -116 -48 11 -41 -167 -18 -68 4 -80 146 -259 -300 -308 -198 -58 -29 -244 -271 -239 -85 -47 16 -7 58 112 84 0 -1 79 151 130 -101 106 53 38 57 12 -186 44 -15 -150 -243 -265 -20 11 -16 2 -55 -70 61 15 -13 -175 -101 -94 -22 -28 28 -92 -120 -111 -37 124 -8 -239 -72 -121 -37 -19 114 166 -45 -114 112
1 51 -178 -55 -72 -116 9 20 -32 -38 -29 -281 -207 -73 -312 -282 -294 22 -163 -137 -182 -118 -11 -49 108 110 19 31 -57 29 67 -112 132 -119 15 -120 71 -175 63 -60 36 -51 79 -34 -317 -283 -271 -92 -56 -133 -109 -165 -31 46 5 152 31 2 -151 37 37 -102 58 -32 -2 -145 59 -165 12 -40 0 -49 -38 -169 -278 -221 -179 -9 -267 -165 -173 -74 18 -94 -32 -5 35 -46 102 -1 79 -176 129 -116 -48 11 -41 -167 -18 -68 4 -80 146 -259 -300 -308 -198 -58 -29 -244 -271 -239 -85 -47 16 -7 58 112 84 0 -1 79 151 130 -102 106 53 38 57 12 -186 44 -15 -150 -243 -265 -20 11 -16 2 -55 -70 61 15 -13 -175 -101 -94 -22 -28 28 -91 -120 -111 -37 124 -8 -239 -72 -121 -37 -18 114 166 -45 -114 112
1 51 -178 -55 -72 -116 10 20 -32 -38 -29 -281 -207 -73 -312 -282 -294 22 -163 -137 -183 -118 -11 -49 108 110 19 31 -57 29 67 -112 132 -119 15 -120 71 -175 63 -60 36 -51 79 -34 -317 -283 -271 -92 -56 -133 -109 -165 -31 46 5 152 31 2 -151 37 37 -102 58 -32 -2 -145 59 -165 12 -40 0 -49 -38 -169 -278 -221 -179 -9 -267 -165 -173 -74 18 -94 -32 -5 35 -46 102 -1 79 -176 129 -116 -47 11 -42 -167 -18 -68 4 -80 146 -258 -300 -308 -198 -58 -29 -244 -271 -239 -85 -47 16 -7 58 112 84 0 -1 79 151 130 -102 106 53 38 57 12 -186 44 -16 -150 -243 -265 -20 11 -16 2 -55 -70 61 15 -13 -175 -101 -94 -22 -28 28 -91 -120 -111 -37 124 -8 -239 -72 -122 -37 -18 114 166 -45 -114 112
1 52 -179 -55 -64 -117 57 20 -33 -38 6 -321 -208 -113 -312 -281 -299 22 -163 -137 -49 -118 -11 -49 191 74 19 31 -56 -62 99 -112 131 -120 2 -120 70 -160 63 -60 36 -51 80 -32 -319 -283 -331 -92 -56 -133 -4 -165 -31 46 -83 109 31 2 -151 6 8 -102 56 -31 111 -130 60 -165 12 -40 0 -49 -38 -297 -278 -102 -179 -10 -275 -166 -160 -74 18 -94 120 18 35 -45 103 -71 133 -178 129 -117 -307 12 -40 -31 -18 -68 4 -80 147 -246 -305 -308 -223 -58 -29 -210 -271 -235 -85 -47 16 25 -9 158 85 0 -1 84 72 113 -103 104 52 -26 76 -111 -177 44 -14 -150 -243 -265 -20 11 -17 2 -55 -70 61 15 -13 -175 -101 -94 -22 -28 28 -91 -124 -111 -37 125 -9 -239 -300 61 -36 -13 115 165 -45 -113 112
1 52 -179 -55 -64 -117 58 20 -34 -38 6 -321 -208 -113 -312 -281 -299 22 -163 -137 -49 -119 -11 -49 191 74 19 31 -56 -62 99 -112 131 -119 2 -120 70 -160 63 -60 36 -51 80 -32 -319 -283 -331 -92 -56 -133 -4 -166 -31 46 -83 109 31 2 -151 6 8 -102 56 -31 111 -130 60 -165 12 -40 0 -49 -38 -297 -278 -101 -179 -10 -275 -166 -161 -74 18 -94 120 18 35 -45 103 -71 133 -178 129 -117 -307 12 -40 -31 -18 -68 4 -80 147 -246 -305 -308 -223 -58 -29 -210 -271 -235 -86 -47 16 25 -9 158 85 0 -1 84 73 114 -103 104 52 -26 76 -111 -177 44 -14 -150 -243 -265 -20 11 -17 2 -55 -70 61 15 -13 -175 -101 -95 -22 -28 28 -91 -124 -111 -37 125 -9 -239 -300 61 -36 -13 115 165 -45 -113 112
1 52 -179 -55 -63 -117 58 20 -33 -38 6 -321 -207 -113 -312 -281 -299 22 -163 -137 -49 -118 -11 -49 191 74 19 31 -57 -62 99 -112 131 -120 2 -120 71 -160 63 -60 36 -51 80 -32 -319 -283 -331 -92 -56 -133 -4 -165 -31 46 -83 109 31 2 -151 6 8 -102 56 -31 111 -130 60 -165 12 -40 0 -49 -38 -297 -278 -102 -179 -10 -275 -165 -160 -74 18 -94 120 18 34 -45 102 -71 133 -178 129 -117 -307 12 -40 -31 -18 -69 4 -80 147 -246 -305 -308 -223 -57 -29 -210 -271 -235 -85 -47 16 25 -9 158 85 0 -1 84 73 113 -103 104 52 -26 76 -111 -177 44 -14 -150 -243 -265 -20 11 -17 2 -55 -70 61 15 -13 -175 -101 -95 -22 -28 28 -91 -124 -111 -37 125 -9 -239 -300 61 -37 -13 115 165 -45 -113 112
1 46 -199 -105 31 -117 50 24 -101 -26 88 -285 -212 -118 -285 -284 -302 -58 -75 -194 -204 -64 -18 -50 197 114 20 -19 -126 26 205 -117 -9 -11 35 -27 85 -170 74 -107 71 -176 78 -6 -291 -278 -277 -137 -10 -142 -73 -140 -30 -8 -85 121 1 39 -170 32 198 -29 -187 34 46 -28 57 -165 19 -91 16 -146 -133 -264 -244 -136 -182 -36 -235 -216 -183 -17 8 -120 74 166 13 -156 -38 9 81 -202 40 -21 -107 12 88 7 32 -125 75 -206 115 -254 -291 -302 -174 -127 -17 -233 -280 -241 -63 -32 -30 59 -15 125 28 8 -115 188 139 99 -7 -128 30 169 169 70 -26 -29 -132 -65 -162 -203 -17 47 -112 -10 -39 -103 78 78 60 -177 -101 -119 -32 -104 41 -35 -24 -39 -151 58 -180 -237 -86 -16 43 148 141 165 -67 -147 33
1 45 -81 -63 -65 -116 60 172 -126 -16 8 -319 -200 -106 -289 -282 -302 -32 -97 -219 -51 -51 51 -29 190 74 146 -21 -6 -61 98 -117 -106 -9 1 -153 137 -159 59 -17 51 -49 -2 -29 -304 -276 -332 -142 -14 -193 -3 -127 -3 121 -135 108 -20 131 -111 8 10 -98 -147 30 112 -129 74 -165 17 29 5 -60 -80 -290 -244 -99 -180 -39 -261 -215 -182 -5 127 -111 117 19 179 -38 -57 -72 134 -201 27 -105 -305 -17 174 -27 -27 -63 101 -52 97 -240 -297 -304 -224 -166 -42 -210 -278 -241 -44 -2 48 24 -14 158 131 165 -13 83 73 115 48 -129 50 -23 76 -105 -188 -90 -124 -67 -162 -218 -21 -2 -21 72 -126 -134 68 80 11 -177 -101 -118 -25 -39 5 -92 -124 -111 -89 -27 -103 -239 -301 63 -20 151 135 153 -65 -139 -1
1 45 -82 -63 -65 -116 60 172 -126 -16 8 -319 -199 -107 -289 -282 -303 -32 -97 -218 -51 -51 51 -29 190 74 146 -21 -6 -61 98 -117 -106 -8 1 -153 137 -159 59 -17 51 -49 -1 -29 -305 -276 -332 -141 -14 -193 -3 -126 -3 121 -135 108 -20 131 -111 8 10 -98 -147 30 112 -129 74 -165 17 29 5 -60 -80 -290 -244 -99 -180 -39 -261 -215 -182 -5 127 -111 117 19 179 -38 -56 -72 134 -201 27 -105 -306 -17 173 -27 -27 -63 101 -52 98 -240 -297 -304 -224 -166 -42 -210 -278 -241 -43 -2 48 25 -14 158 132 165 -13 83 73 114 48 -129 49 -23 76 -105 -188 -90 -124 -67 -162 -218 -21 -2 -21 71 -126 -134 68 80 11 -177 -101 -118 -25 -39 5 -92 -124 -111 -89 -27 -103 -239 -301 63 -20 151 135 153 -65 -138 -1
1 45 -81 -63 -64 -116 60 172 -125 -16 8 -319 -200 -107 -288 -282 -302 -32 -96 -219 -51 -51 51 -29 189 74 146 -22 -7 -61 98 -117 -106 -8 2 -153 137 -159 59 -17 51 -49 0 -29 -304 -276 -332 -142 -14 -193 -3 -127 -3 122 -135 109 -19 131 -111 8 10 -98 -147 30 112 -129 74 -165 16 29 5 -60 -80 -290 -244 -99 -180 -39 -261 -215 -182 -5 127 -111 118 19 179 -38 -57 -72 134 -201 27 -105 -305 -17 173 -27 -27 -63 100 -52 98 -240 -297 -303 -224 -166 -41 -210 -278 -242 -44 -1 48 25 -14 158 131 164 -14 83 73 114 48 -129 50 -23 76 -105 -188 -90 -124 -67 -162 -218 -22 -2 -21 72 -126 -135 68 80 11 -177 -101 -118 -25 -39 5 -92 -124 -111 -89 -26 -103 -238 -301 63 -20 151 135 153 -65 -139 -1
1 45 -81 -63 -75 -116 19 172 -122 -15 -27 -251 -200 -68 -291 -283 -302 -32 -97 -219 -187 -51 51 -29 112 109 146 -21 -7 31 66 -117 -106 -10 13 -152 137 -175 59 -17 51 -49 -4 -31 -293 -277 -282 -142 -14 -193 -108 -127 -3 122 -58 149 -19 131 -111 42 36 -98 -146 30 0 -143 74 -165 17 30 5 -60 -80 -155 -245 -218 -180 -38 -233 -215 -179 -5 128 -111 -42 -5 179 -38 -57 -2 86 -201 27 -105 -45 -19 175 -165 -27 -63 101 -52 96 -258 -294 -304 -203 -166 -41 -244 -278 -242 -44 -1 48 -7 57 110 131 165 -13 80 151 134 48 -129 51 38 55 13 -187 -91 -123 -67 -162 -218 -21 -2 -21 72 -126 -135 68 80 11 -177 -101 -118 -25 -39 5 -93 -120 -111 -89 -31 -103 -238 -73 -127 -20 151 134 155 -65 -140 -1
1 45 -81 -63 -75 -116 18 172 -122 -15 -27 -251 -200 -68 -291 -283 -302 -32 -97 -219 -187 -51 51 -29 112 109 146 -21 -7 31 66 -117 -106 -10 13 -152 137 -175 59 -17 51 -49 -5 -31 -293 -277 -282 -142 -14 -193 -108 -127 -3 122 -58 149 -20 131 -111 41 36 -98 -146 30 0 -143 74 -165 17 30 5 -60 -80 -156 -245 -218 -180 -38 -233 -215 -179 -5 128 -111 -41 -5 179 -38 -57 -2 85 -201 27 -105 -46 -19 175 -165 -27 -63 101 -52 96 -258 -294 -304 -203 -166 -41 -244 -278 -242 -44 -1 49 -7 57 110 131 165 -13 80 151 133 48 -129 51 38 55 13 -187 -91 -123 -67 -162 -219 -21 -2 -21 72 -126 -135 68 80 11 -177 -101 -118 -25 -39 5 -93 -120 -111 -89 -32 -103 -238 -72 -126 -21 151 134 155 -65 -140 -1
1 45 -81 -63 -75 -116 18 172 -122 -15 -27 -251 -200 -68 -291 -283 -302 -32 -97 -219 -187 -51 51 -29 112 109 146 -21 -7 31 66 -117 -106 -10 13 -152 137 -175 59 -17 51 -49 -5 -31 -293 -277 -282 -142 -14 -193 -108 -127 -3 121 -58 149 -20 132 -111 41 36 -98 -146 30 -1 -143 74 -165 17 30 5 -60 -80 -156 -245 -218 -180 -38 -233 -215 -179 -5 128 -111 -41 -5 179 -38 -57 -2 85 -201 27 -105 -46 -19 175 -165 -27 -63 101 -52 96 -258 -294 -304 -203 -166 -41 -244 -278 -242 -44 -2 48 -7 57 110 131 165 -13 80 151 133 48 -129 51 38 55 13 -187 -91 -123 -67 -162 -219 -21 -2 -21 72 -126 -135 68 80 11 -177 -101 -118 -25 -39 5 -93 -120 -111 -89 -32 -103 -238 -72 -126 -21 151 134 155 -65 -140 -1
1 44 -157 -61 -66 -116 59 44 -139 -33 9 -318 -32 -100 -292 -239 -298 36 -176 5 -51 19 -20 64 186 74 15 21 -142 -62 97 -117 -100 -10 4 -152 129 -158 48 -49 66 -49 11 -26 -320 -197 -329 -95 -54 -5 -3 -2 -35 29 -139 107 -29 9 -135 7 10 -100 -152 32 112 -129 68 -165 21 43 19 -58 -45 -288 -152 -95 -178 0 -285 -10 -157 -11 13 53 114 18 55 -31 -56 -72 133 -202 24 -106 -300 -10 167 -26 -8 -72 33 -61 96 -223 -302 -287 -239 -90 -44 -166 -186 -167 62 8 12 22 -18 158 -36 6 18 81 71 113 39 -133 47 -21 76 -99 -188 -87 -127 -59 -83 -261 -22 4 -18 35 61 67 73 22 -16 -177 -101 -121 -17 -34 29 -89 -124 -111 -45 -18 -69 -235 -295 65 -13 152 134 154 -65 -139 10
1 44 -157 -61 -66 -116 59 44 -139 -33 9 -319 -32 -100 -292 -240 -298 36 -176 5 -51 19 -20 64 186 74 15 21 -142 -62 97 -117 -100 -10 4 -152 129 -158 49 -50 66 -49 11 -26 -320 -197 -329 -95 -54 -5 -3 -2 -35 29 -139 108 -29 9 -135 6 10 -100 -153 32 112 -129 68 -165 21 43 19 -58 -45 -288 -152 -95 -178 0 -285 -11 -157 -11 13 53 114 18 55 -31 -56 -72 133 -202 24 -106 -300 -10 167 -26 -8 -72 33 -61 96 -224 -302 -287 -239 -90 -43 -166 -187 -167 62 8 12 22 -18 158 -36 6 18 81 71 112 39 -133 47 -21 76 -99 -188 -87 -127 -59 -83 -261 -22 4 -18 35 61 67 73 22 -16 -177 -101 -121 -17 -34 29 -89 -124 -111 -45 -18 -69 -235 -295 66 -13 152 134 154 -65 -139 10
1 44 -157 -61 -66 -116 59 44 -139 -32 8 -319 -33 -101 -292 -240 -298 36 -177 5 -51 19 -20 64 186 74 16 21 -142 -63 97 -117 -100 -10 4 -152 130 -158 48 -49 66 -49 11 -26 -320 -197 -329 -95 -54 -5 -3 -2 -34 29 -139 108 -29 10 -135 6 10 -100 -152 32 112 -129 68 -165 21 43 20 -58 -45 -289 -153 -95 -178 0 -285 -11 -156 -11 13 53 114 18 55 -30 -56 -72 133 -202 24 -106 -300 -9 168 -27 -8 -72 33 -61 95 -224 -302 -288 -239 -91 -44 -166 -187 -167 62 8 12 23 -17 158 -35 6 18 81 71 112 39 -133 47 -21 76 -100 -188 -87 -126 -60 -84 -261 -22 4 -18 35 61 67 73 22 -16 -177 -101 -121 -16 -34 29 -89 -124 -112 -45 -19 -69 -235 -296 65 -13 152 134 154 -65 -139 10
1 44 -158 -61 -75 -116 15 44 -113 -32 -32 -291 -33 -71 -290 -268 -297 36 -177 5 -178 18 -19 63 100 110 15 22 -142 28 66 -117 -100 -11 17 -151 130 -175 49 -49 66 -49 10 -34 -320 -210 -283 -95 -54 -4 -108 -3 -34 29 -68 148 -28 10 -135 39 34 -100 -153 32 2 -144 68 -165 22 44 20 -58 -44 -156 -153 -220 -178 0 -280 -11 -126 -12 13 52 -41 -8 55 -30 -55 -4 84 -202 24 -106 -42 -11 168 -165 -7 -72 33 -61 95 -244 -285 -278 -220 -91 -44 -245 -215 -198 61 7 12 -4 57 109 -35 6 18 80 150 132 39 -133 48 37 57 14 -188 -88 -126 -60 -84 -261 -22 4 -18 35 61 67 73 22 -16 -177 -101 -121 -16 -34 29 -90 -120 -111 -45 -21 -69 -235 -64 -115 -13 152 133 155 -65 -140 10
1 40 -172 -142 13 -116 -8 51 -172 -44 -103 -320 -116 -241 -285 -281 -301 56 -154 -102 -88 -29 -26 2 94 150 -39 51 -73 22 86 -116 97 -25 40 -67 63 -163 2 -143 42 -146 110 -176 -319 -245 -330 -86 -71 -112 -94 -75 -30 -13 -132 133 -95 92 -134 12 25 -81 23 4 69 -10 59 -165 -78 -133 -46 -152 -125 -288 -196 -249 -181 -4 -286 -108 -187 -19 6 -33 130 100 15 -69 -169 13 76 -197 92 19 -118 26 -44 -24 24 -155 78 -145 139 -284 -305 -296 -263 -160 -120 -238 -250 -226 2 -1 -1 161 141 199 33 82 30 86 137 83 -84 23 -12 -4 83 -40 -39 36 -127 -76 -129 -226 -90 52 -70 -18 -36 -29 6 46 11 -177 -101 -120 -54 -66 56 -35 -38 -23 -67 120 4 -235 -50 24 37 86 132 171 -58 -135 86
1 40 -199 -98 13 -116 -8 24 -98 -26 -103 -296 -217 -242 -285 -282 -297 -51 -76 -189 -88 -69 -18 -47 95 149 19 -17 -131 22 87 -117 98 -26 40 -67 63 -163 74 -143 72 -161 110 -177 -304 -279 -285 -134 -10 -137 -95 -148 -32 -5 -80 133 0 41 -171 12 25 -81 25 2 69 -10 59 -165 19 -133 17 -128 -103 -286 -248 -250 -181 -33 -242 -216 -173 -21 9 -121 130 99 12 -155 -47 13 76 -196 93 20 -119 26 -43 -24 32 -129 76 -204 139 -284 -306 -301 -175 -111 -14 -238 -281 -242 -65 -35 -29 160 142 199 21 5 -120 86 138 83 -84 26 -12 -4 83 -40 -39 37 -126 -69 -169 -207 -18 46 -115 -7 -35 -96 78 79 60 -177 -101 -120 -31 -101 43 -35 -38 -22 -69 120 5 -236 -50 23 35 85 132 170 -58 -134 87
1 47 -100 -61 -74 -117 11 36 -171 14 -24 -250 -10 -67 -213 -257 -306 -29 -65 -30 -189 59 -22 43 120 110 1 -10 -52 27 64 -112 130 -117 7 -121 69 -175 64 -20 24 -45 85 -29 -254 -174 -266 -126 -6 -105 -104 28 -7 -10 -77 150 -66 52 -138 36 36 -102 62 -27 -8 -144 58 -165 17 -18 -6 -48 -74 -154 -89 -206 -182 -3 -232 -14 -162 39 -4 52 -35 -4 28 -48 -58 -4 81 -174 124 -117 -50 15 -50 -168 -4 -71 35 -58 144 -224 -243 -243 -184 -157 -70 -244 -213 -213 71 28 -3 -11 58 112 64 68 -11 79 150 130 -105 101 44 37 51 10 -187 43 -96 24 -17 -127 -12 9 -21 -13 -11 40 56 16 -15 -177 -101 -116 -33 -39 -2 -89 -120 -111 -53 125 0 -243 -83 -136 -15 -2 113 165 -49 -119 104
1 47 -100 -61 -74 -117 11 36 -171 14 -24 -250 -10 -67 -212 -257 -306 -29 -65 -30 -189 59 -22 42 120 110 2 -10 -52 27 64 -112 130 -117 7 -121 69 -175 64 -20 24 -45 85 -29 -254 -174 -266 -126 -6 -105 -104 28 -7 -10 -76 150 -66 52 -138 36 36 -102 61 -27 -8 -144 58 -165 17 -18 -5 -48 -74 -154 -89 -206 -182 -3 -232 -14 -161 39 -5 52 -34 -4 28 -48 -58 -4 80 -174 124 -117 -50 15 -50 -168 -4 -71 35 -58 144 -224 -243 -243 -184 -157 -70 -244 -213 -212 70 28 -4 -10 58 112 64 68 -11 79 150 130 -106 100 43 37 51 10 -187 43 -97 24 -17 -127 -12 9 -21 -13 -11 40 56 16 -15 -177 -101 -116 -33 -39 -2 -89 -120 -111 -53 125 0 -243 -83 -136 -15 -2 113 165 -49 -118 104
1 47 -100 -61 -74 -116 10 36 -171 14 -24 -250 -10 -67 -212 -258 -306 -29 -64 -30 -189 59 -23 42 119 110 2 -10 -53 28 64 -112 130 -117 7 -121 69 -175 64 -20 24 -45 85 -29 -254 -174 -266 -125 -6 -106 -104 28 -7 -10 -77 150 -66 52 -139 36 36 -102 62 -27 -8 -144 58 -165 17 -18 -6 -48 -74 -155 -88 -207 -182 -3 -231 -14 -162 39 -4 52 -34 -4 29 -49 -59 -3 80 -174 124 -116 -50 15 -50 -168 -4 -71 35 -58 144 -224 -243 -243 -184 -156 -70 -244 -213 -212 70 28 -4 -10 58 112 64 68 -11 79 150 130 -106 100 43 37 51 10 -187 43 -97 25 -16 -126 -12 9 -21 -13 -12 40 56 16 -15 -177 -101 -116 -33 -39 -3 -89 -120 -111 -53 125 0 -243 -82 -136 -15 -2 113 165 -49 -119 104
1 45 -79 -63 -65 -117 59 25 -163 16 7 -322 -10 -106 -210 -216 -302 -42 -51 -36 -50 61 -21 38 190 74 4 -21 -46 -61 98 -117 -107 -11 2 -154 140 -159 59 -16 48 -48 -12 -29 -308 -163 -332 -141 1 -125 -3 29 4 -15 -136 107 -54 39 -124 7 9 -98 -145 29 111 -129 75 -165 20 29 7 -60 -79 -294 -84 -98 -180 -5 -272 -16 -182 41 -11 50 116 18 23 -40 -35 -73 133 -201 26 -105 -305 -21 179 -28 -1 -64 33 -51 94 -201 -274 -229 -226 -157 -67 -164 -184 -198 69 27 -8 24 -14 158 66 60 -17 83 72 114 49 -130 51 -23 76 -104 -188 -90 -120 30 -12 -115 -20 -3 -20 -17 -22 35 68 13 -10 -177 -101 -117 -25 -40 3 -94 -124 -111 -89 -41 -103 -238 -301 63 -22 150 133 155 -65 -140 -3
1 45 -79 -63 -65 -116 59 26 -163 16 8 -321 -10 -106 -209 -216 -302 -42 -49 -36 -50 61 -22 37 190 74 4 -22 -47 -61 98 -117 -107 -11 2 -154 139 -159 59 -16 48 -48 -12 -29 -307 -163 -332 -141 2 -127 -3 30 3 -15 -136 107 -54 39 -124 7 9 -98 -145 29 111 -129 75 -165 20 29 6 -60 -79 -294 -84 -98 -180 -5 -272 -16 -183 41 -11 50 117 18 23 -40 -36 -72 133 -201 26 -105 -305 -22 179 -28 -1 -64 33 -51 94 -201 -273 -229 -225 -156 -67 -164 -184 -198 69 26 -9 24 -14 158 66 60 -18 83 72 114 50 -129 52 -23 76 -104 -188 -90 -121 31 -11 -113 -20 -3 -19 -18 -24 34 68 13 -10 -177 -101 -117 -25 -40 3 -94 -124 -111 -89 -40 -103 -238 -301 63 -22 150 133 155 -65 -140 -3
1 45 -79 -63 -65 -116 59 25 -163 16 8 -321 -10 -105 -209 -215 -302 -42 -50 -36 -51 61 -21 37 190 74 4 -22 -46 -61 98 -117 -107 -11 1 -154 139 -159 59 -16 48 -48 -12 -28 -307 -163 -332 -141 1 -126 -3 30 4 -15 -136 107 -54 39 -124 8 10 -98 -145 29 111 -129 75 -165 20 29 6 -60 -79 -293 -84 -98 -180 -5 -272 -16 -183 41 -11 50 116 18 23 -40 -35 -73 133 -201 26 -105 -305 -21 179 -27 -1 -64 33 -51 94 -200 -273 -229 -225 -157 -67 -164 -184 -198 69 26 -9 24 -15 158 66 60 -18 83 72 114 49 -129 51 -23 75 -103 -188 -90 -121 31 -12 -113 -20 -3 -19 -18 -23 34 68 13 -10 -177 -101 -117 -25 -40 3 -94 -124 -111 -89 -40 -103 -238 -301 63 -22 150 133 155 -65 -140 -3
1 44 -79 -62 -76 -116 19 26 -162 16 -27 -245 -10 -67 -205 -260 -302 -42 -48 -37 -187 61 -21 36 112 109 5 -22 -47 30 66 -117 -107 -12 12 -153 140 -175 59 -16 48 -48 -15 -30 -245 -170 -269 -141 2 -129 -107 29 4 -15 -72 148 -54 39 -124 41 35 -98 -144 28 -1 -143 75 -165 21 30 7 -60 -78 -152 -84 -211 -180 -4 -230 -17 -171 41 -11 49 -42 -5 24 -40 -36 -4 86 -201 26 -105 -45 -24 180 -165 -1 -63 33 -51 92 -225 -239 -241 -194 -156 -67 -244 -213 -215 68 26 -9 -8 56 109 66 60 -18 80 151 133 50 -129 53 37 54 13 -187 -91 -119 31 -11 -111 -20 -3 -19 -18 -25 33 68 13 -10 -177 -101 -117 -25 -40 3 -95 -120 -111 -90 -45 -103 -238 -73 -128 -23 149 132 157 -65 -142 -4
1 44 -79 -62 -76 -116 18 26 -162 16 -26 -245 -10 -67 -205 -259 -302 -42 -49 -37 -187 61 -21 36 113 109 4 -21 -47 30 66 -117 -107 -12 12 -153 140 -175 59 -16 48 -48 -15 -30 -245 -170 -269 -141 2 -128 -107 29 4 -15 -72 148 -54 40 -124 41 35 -98 -145 29 -1 -143 75 -165 21 30 7 -60 -78 -151 -84 -211 -180 -4 -230 -17 -170 41 -11 49 -42 -5 24 -40 -36 -4 86 -201 25 -105 -45 -23 180 -165 -1 -64 33 -51 93 -224 -240 -241 -194 -156 -67 -244 -213 -215 68 26 -9 -8 56 109 66 60 -18 80 151 133 50 -129 52 37 53 13 -187 -91 -120 31 -12 -112 -19 -3 -19 -18 -24 33 68 14 -10 -177 -101 -117 -25 -40 3 -95 -120 -111 -90 -44 -103 -238 -73 -128 -23 150 132 156 -65 -142 -3
1 44 -79 -62 -75 -116 17 26 -162 16 -27 -245 -10 -68 -205 -260 -302 -42 -48 -37 -186 61 -21 36 111 109 4 -21 -47 30 66 -117 -107 -12 12 -153 140 -175 59 -16 48 -48 -15 -31 -246 -171 -269 -141 2 -128 -107 29 4 -15 -72 148 -54 40 -124 40 35 -98 -145 29 -1 -143 75 -165 21 30 7 -60 -78 -153 -84 -212 -180 -4 -231 -17 -170 41 -11 49 -41 -6 24 -40 -36 -4 85 -201 25 -105 -45 -23 180 -165 -1 -64 33 -51 92 -225 -240 -241 -194 -156 -67 -244 -213 -215 68 26 -9 -7 57 110 66 60 -18 80 151 133 50 -129 52 37 54 13 -187 -91 -119 31 -12 -112 -20 -3 -19 -18 -24 33 68 14 -10 -177 -101 -117 -25 -40 3 -95 -120 -111 -90 -45 -103 -238 -73 -127 -23 149 132 156 -65 -142 -3
1 40 -199 -98 13 -116 -8 24 -98 -26 -103 -296 -217 -242 -285 -282 -297 -52 -76 -189 -88 -69 -18 -47 95 149 19 -17 -131 22 87 -117 98 -26 40 -67 63 -163 74 -143 72 -161 110 -177 -304 -279 -285 -134 -10 -137 -95 -148 -32 -5 -80 133 0 41 -171 12 25 -81 25 2 69 -10 59 -165 19 -133 17 -128 -103 -286 -248 -250 -181 -33 -242 -216 -173 -20 9 -121 130 100 12 -155 -46 13 76 -196 93 20 -119 26 -43 -24 32 -129 76 -204 139 -284 -306 -301 -175 -112 -14 -238 -281 -242 -65 -35 -29 160 142 199 21 5 -120 86 138 83 -84 26 -12 -4 83 -40 -39 37 -126 -69 -169 -207 -18 46 -115 -7 -35 -96 78 79 60 -177 -101 -120 -31 -101 42 -35 -38 -22 -69 120 5 -236 -50 24 35 84 132 170 -58 -134 87
1 40 -199 -98 13 -116 -8 24 -99 -26 -103 -296 -217 -242 -285 -282 -297 -52 -76 -190 -88 -69 -18 -47 95 149 19 -17 -131 22 87 -117 98 -26 40 -67 63 -163 74 -143 72 -161 110 -177 -304 -279 -285 -134 -10 -137 -95 -148 -32 -5 -81 133 0 40 -171 12 25 -81 25 2 69 -10 59 -165 19 -133 17 -128 -103 -286 -248 -250 -181 -33 -241 -216 -173 -20 8 -121 130 99 12 -156 -46 13 76 -196 93 20 -119 26 -43 -24 32 -129 76 -204 139 -284 -306 -301 -175 -112 -14 -238 -281 -242 -65 -35 -29 160 141 199 22 5 -120 86 138 83 -84 26 -12 -4 83 -40 -39 37 -126 -69 -169 -207 -18 46 -114 -7 -35 -97 78 79 60 -177 -101 -120 -31 -101 42 -35 -38 -22 -69 120 5 -236 -50 23 35 84 132 170 -58 -134 87
1 46 -192 -143 28 -116 62 49 -171 -44 -22 -313 -116 -87 -283 -283 -303 54 -154 -103 -216 -29 -26 2 297 49 -37 51 -62 17 68 -116 0 -11 1 -31 81 -175 5 -126 37 -169 82 -36 -310 -246 -331 -90 -70 -112 -114 -74 -29 -13 -127 139 -95 91 -132 30 44 -5 -185 34 29 -24 57 -165 -78 -30 -52 -154 -136 -233 -196 -223 -182 -5 -287 -108 -182 -19 4 -33 119 10 16 -74 -162 11 55 -202 42 -14 -75 15 76 1 27 -155 75 -190 118 -266 -297 -298 -265 -166 -125 -244 -250 -232 2 -1 -1 -32 -5 127 38 83 32 49 134 71 -12 -128 27 37 54 0 -25 -24 -131 -76 -129 -225 -86 55 -61 -18 -36 -29 3 42 12 -177 -20 -98 -58 -70 53 -37 -25 -40 -148 64 -177 -236 -118 -83 47 147 142 165 -67 -147 36
1 46 -192 -143 28 -116 62 49 -171 -44 -21 -314 -116 -87 -283 -283 -303 54 -155 -103 -216 -30 -26 2 297 49 -37 51 -61 17 67 -117 -1 -11 0 -31 81 -175 5 -126 38 -169 82 -36 -310 -247 -331 -90 -71 -112 -113 -75 -29 -12 -127 139 -95 91 -132 30 44 -6 -185 34 29 -24 57 -165 -78 -29 -51 -154 -136 -233 -197 -223 -182 -5 -287 -109 -182 -19 4 -33 119 10 16 -73 -163 10 54 -202 42 -14 -75 15 78 1 27 -155 76 -190 117 -266 -297 -298 -265 -166 -126 -244 -250 -231 2 -1 -1 -31 -5 127 38 83 33 49 134 71 -13 -129 26 36 54 0 -25 -24 -131 -76 -130 -226 -86 54 -61 -18 -36 -29 4 42 12 -177 -20 -98 -58 -70 54 -37 -25 -40 -149 63 -177 -237 -119 -86 46 147 141 165 -67 -146 36
1 46 -192 -143 28 -116 62 49 -170 -44 -21 -314 -116 -87 -283 -283 -303 53 -155 -103 -216 -30 -26 2 297 49 -37 52 -62 17 67 -117 1 -11 0 -31 81 -175 5 -127 38 -169 83 -36 -310 -247 -331 -90 -71 -112 -113 -75 -29 -12 -127 139 -94 91 -132 30 44 -6 -185 34 29 -24 57 -165 -78 -31 -51 -153 -136 -234 -197 -223 -182 -5 -288 -109 -181 -19 4 -33 119 11 16 -73 -163 10 55 -202 42 -14 -75 15 76 1 27 -155 76 -190 118 -266 -298 -298 -265 -166 -125 -244 -250 -231 2 -1 -1 -31 -5 127 38 83 33 49 134 71 -14 -129 26 36 54 0 -25 -23 -131 -76 -130 -226 -86 54 -61 -18 -35 -29 4 42 12 -177 -20 -98 -57 -69 54 -37 -25 -40 -148 64 -177 -237 -119 -90 47 147 142 165 -67 -146 37
1 46 -199 -104 28 -117 62 24 -96 -25 -22 -257 -212 -87 -285 -283 -302 -57 -75 -195 -216 -64 -18 -50 297 49 20 -18 -126 17 68 -117 -4 -10 1 -31 83 -175 74 -108 72 -176 80 -36 -293 -278 -282 -137 -10 -143 -114 -141 -30 -8 -70 139 1 40 -170 30 44 -5 -186 34 29 -24 57 -165 20 -95 17 -146 -131 -217 -245 -223 -182 -35 -223 -216 -181 -17 8 -121 119 10 13 -156 -38 11 55 -202 41 -14 -75 14 83 1 32 -125 76 -206 117 -266 -298 -302 -174 -127 -17 -244 -280 -241 -63 -32 -30 -31 -5 127 28 8 -115 49 134 71 -9 -129 28 37 54 0 -25 -26 -131 -66 -163 -204 -17 47 -112 -10 -39 -103 78 79 60 -177 -21 -104 -32 -103 42 -37 -25 -40 -150 61 -178 -237 -118 -87 45 148 142 164 -67 -146 35
1 46 -199 -104 28 -117 62 24 -96 -26 -22 -257 -212 -87 -285 -283 -302 -57 -75 -195 -216 -64 -18 -50 297 49 20 -18 -126 17 68 -117 -3 -10 1 -31 83 -175 74 -108 71 -176 81 -36 -293 -278 -282 -136 -10 -143 -114 -141 -30 -8 -70 139 1 40 -170 30 44 -5 -186 34 29 -24 57 -165 20 -95 17 -146 -131 -217 -245 -223 -182 -35 -223 -216 -181 -17 8 -121 119 10 13 -156 -39 11 55 -202 41 -14 -75 14 82 1 32 -125 76 -206 117 -266 -298 -302 -174 -127 -17 -244 -280 -241 -63 -32 -30 -31 -5 127 28 8 -115 49 134 71 -10 -129 27 37 54 0 -25 -26 -131 -66 -163 -204 -17 47 -112 -10 -39 -103 78 79 60 -177 -21 -104 -32 -104 42 -37 -25 -40 -150 61 -178 -237 -118 -87 45 147 142 164 -67 -146 35
1 46 -199 -105 28 -116 63 24 -95 -26 -23 -256 -213 -88 -285 -283 -301 -56 -75 -193 -216 -65 -18 -50 296 50 19 -19 -127 18 69 -116 -2 -10 3 -30 82 -175 74 -108 71 -176 81 -37 -293 -278 -280 -136 -9 -140 -118 -142 -31 -8 -70 139 1 40 -170 31 44 -4 -186 34 30 -24 57 -165 19 -96 16 -146 -130 -218 -245 -224 -181 -35 -222 -216 -182 -18 8 -120 119 10 12 -157 -40 11 55 -202 42 -14 -74 13 79 3 32 -125 76 -206 117 -266 -297 -302 -172 -123 -16 -244 -280 -241 -63 -33 -30 -32 -5 128 26 7 -117 50 134 71 -7 -126 29 37 56 1 -25 -27 -131 -66 -163 -203 -18 47 -113 -10 -38 -101 77 79 60 -177 -22 -105 -33 -104 41 -37 -25 -40 -149 62 -177 -235 -114 -74 46 147 142 165 -67 -147 34
1 40 -173 -142 14 -116 -8 50 -127 -44 -91 -320 -116 -240 -285 -281 -300 56 -155 -103 -89 -30 -26 2 200 56 -39 52 -72 22 86 -117 96 -26 39 -67 63 -163 2 -143 42 -146 110 -162 -319 -246 -330 -87 -71 -112 -77 -75 -30 -12 162 128 -95 92 -134 16 6 -82 21 4 67 -11 59 -165 -78 -133 -46 -152 -125 -287 -197 -247 -181 -4 -287 -108 -163 -19 6 -33 133 -11 15 -69 -133 11 76 -197 92 19 -117 26 -43 -24 25 -155 78 -145 139 -283 -305 -296 -263 -161 -121 -238 -250 -230 2 -1 -1 24 50 81 33 82 31 56 138 87 -86 22 -13 -3 82 -39 -38 36 -126 -76 -130 -227 -90 52 -70 -18 -35 -28 6 46 11 -177 -95 -112 -54 -65 56 -35 -39 -22 -69 119 3 -235 -50 22 37 87 132 170 -58 -135 86
1 40 -172 -142 13 -116 -8 51 -171 -44 -103 -320 -116 -241 -285 -281 -301 56 -155 -103 -88 -30 -26 2 95 149 -39 52 -73 22 86 -116 97 -25 40 -67 63 -163 2 -143 42 -146 110 -176 -319 -246 -330 -86 -71 -112 -94 -75 -30 -12 -131 133 -95 92 -134 11 25 -81 23 3 69 -10 59 -165 -78 -133 -46 -152 -125 -288 -197 -249 -181 -4 -287 -108 -186 -19 6 -33 130 100 15 -69 -169 13 76 -197 92 19 -118 26 -43 -24 24 -155 78 -145 139 -284 -306 -296 -263 -161 -120 -238 -250 -226 2 -1 -1 160 141 199 33 82 30 86 137 83 -84 23 -12 -4 82 -40 -39 36 -126 -76 -130 -227 -90 52 -70 -18 -35 -28 7 46 11 -177 -100 -120 -54 -65 56 -35 -38 -23 -68 120 4 -235 -50 24 37 86 132 171 -58 -135 86
1 41 -173 -142 14 -116 -8 50 -127 -44 -91 -320 -116 -240 -284 -281 -300 56 -154 -103 -90 -29 -26 2 200 56 -39 51 -73 23 86 -116 96 -25 40 -66 63 -163 2 -143 41 -146 110 -162 -318 -245 -330 -87 -70 -112 -77 -74 -30 -13 162 128 -96 91 -134 16 5 -82 23 4 68 -11 59 -165 -78 -133 -46 -152 -125 -287 -196 -246 -180 -4 -286 -108 -163 -19 6 -33 133 -11 15 -69 -133 11 76 -197 92 19 -117 26 -44 -24 25 -155 78 -145 139 -283 -305 -295 -263 -161 -120 -238 -249 -230 2 -1 -1 24 50 81 33 82 30 56 138 87 -85 23 -12 -4 82 -39 -38 36 -126 -76 -129 -226 -90 52 -69 -18 -36 -29 6 46 11 -177 -95 -112 -55 -66 55 -35 -38 -22 -68 120 4 -235 -50 23 37 87 132 170 -58 -135 86
1 41 -173 -142 15 -116 -8 51 -127 -44 -91 -320 -116 -240 -284 -281 -300 56 -154 -103 -90 -29 -26 2 200 56 -39 51 -73 23 86 -116 96 -25 40 -66 63 -163 2 -143 41 -146 110 -162 -318 -245 -330 -86 -70 -112 -77 -74 -30 -13 162 127 -96 92 -134 16 6 -82 22 4 68 -11 59 -165 -78 -133 -46 -152 -125 -287 -196 -246 -180 -4 -286 -108 -163 -19 6 -33 133 -11 15 -69 -133 11 76 -197 92 19 -117 26 -44 -24 25 -155 78 -145 139 -283 -305 -295 -263 -160 -120 -238 -249 -230 2 -1 -1 23 50 81 33 82 30 56 138 87 -85 22 -13 -3 82 -39 -38 36 -126 -76 -129 -226 -90 52 -69 -18 -36 -29 6 46 11 -177 -95 -112 -54 -66 56 -35 -38 -22 -68 120 4 -235 -50 22 38 87 132 170 -58 -135 86
1 40 -199 -98 15 -117 -8 24 -76 -26 -91 -296 -217 -240 -285 -281 -297 -52 -77 -189 -89 -69 -18 -47 199 56 19 -16 -131 22 87 -117 98 -26 40 -66 63 -163 74 -143 72 -161 110 -163 -304 -279 -285 -134 -10 -137 -77 -148 -31 -6 162 128 1 42 -171 16 6 -82 24 3 68 -11 59 -165 19 -133 17 -128 -103 -285 -248 -247 -180 -32 -242 -216 -170 -20 9 -121 133 -11 12 -155 -45 11 76 -196 93 19 -117 26 -44 -24 31 -129 77 -204 139 -284 -305 -301 -176 -114 -14 -238 -281 -242 -65 -34 -29 23 49 81 22 5 -119 57 139 87 -85 25 -12 -3 83 -39 -38 37 -126 -69 -169 -208 -18 45 -116 -8 -35 -97 78 79 60 -177 -95 -112 -30 -100 43 -35 -38 -22 -70 120 4 -235 -51 22 35 85 132 170 -58 -134 87
1 40 -199 -98 15 -117 -8 24 -76 -26 -91 -296 -217 -240 -285 -281 -297 -52 -77 -189 -89 -69 -18 -47 199 56 19 -16 -131 22 87 -117 98 -26 40 -66 63 -163 74 -143 72 -160 110 -163 -304 -279 -285 -134 -10 -137 -77 -148 -31 -6 162 128 1 42 -171 16 6 -82 24 3 68 -11 59 -165 19 -133 17 -128 -103 -285 -248 -247 -180 -32 -242 -216 -170 -20 9 -121 133 -11 12 -155 -45 11 76 -196 93 19 -118 26 -44 -24 31 -129 77 -204 139 -284 -305 -301 -176 -113 -14 -238 -281 -242 -65 -34 -29 23 49 81 21 5 -119 57 139 87 -85 26 -12 -3 83 -39 -38 37 -126 -69 -169 -208 -18 45 -116 -8 -35 -97 78 79 60 -177 -95 -112 -30 -100 43 -35 -38 -22 -70 120 4 -235 -51 22 35 85 132 170 -58 -134 87
1 40 -199 -98 15 -117 -8 24 -76 -26 -91 -296 -217 -240 -285 -281 -297 -52 -77 -190 -89 -69 -18 -47 199 56 19 -16 -131 22 87 -117 98 -26 40 -66 63 -163 74 -143 72 -161 110 -163 -304 -279 -285 -134 -10 -137 -77 -148 -31 -6 162 128 0 41 -171 16 6 -82 24 3 68 -11 59 -165 19 -133 17 -128 -103 -285 -248 -247 -180 -32 -242 -216 -170 -20 9 -121 133 -11 12 -155 -45 11 76 -196 93 19 -117 26 -43 -24 31 -129 77 -204 139 -284 -305 -301 -175 -114 -14 -238 -281 -242 -65 -34 -29 23 49 81 22 5 -119 57 139 87 -85 25 -12 -3 83 -39 -38 37 -126 -69 -169 -207 -18 45 -115 -8 -35 -97 78 79 60 -177 -95 -112 -31 -100 43 -35 -38 -22 -70 120 4 -235 -51 22 35 85 132 170 -58 -134 87
1 46 -192 -143 31 -116 47 50 -171 -44 -11 -316 -116 -80 -281 -283 -303 54 -154 -103 -220 -29 -26 2 191 141 -37 51 -64 27 63 -116 -5 -12 -13 -28 83 -169 4 -127 38 -169 80 -27 -311 -246 -331 -90 -70 -112 -89 -74 -29 -13 -124 125 -95 91 -133 32 46 -40 -187 34 25 -28 57 -165 -78 -22 -51 -154 -137 -232 -196 -213 -182 -5 -287 -108 -183 -19 4 -33 74 33 16 -74 -163 8 42 -202 40 -22 -85 13 83 6 27 -156 76 -191 116 -262 -295 -296 -265 -166 -124 -242 -250 -231 2 -1 -1 59 80 258 38 83 32 57 139 89 -10 -128 29 37 46 -3 -26 -27 -132 -75 -129 -225 -87 54 -61 -18 -36 -29 4 43 11 -177 -101 -119 -58 -70 54 -35 -24 -39 -150 60 -179 -237 -165 -12 45 148 141 165 -67 -147 34
1 46 -192 -143 31 -116 47 50 -170 -44 -10 -316 -116 -80 -282 -283 -303 54 -154 -103 -220 -29 -26 2 192 141 -37 51 -63 27 63 -116 -5 -12 -13 -28 83 -169 4 -127 38 -169 80 -27 -311 -246 -331 -90 -70 -112 -89 -74 -29 -13 -124 125 -95 91 -133 32 46 -40 -187 34 25 -28 57 -165 -78 -22 -51 -154 -137 -233 -196 -213 -182 -5 -287 -108 -183 -19 4 -33 74 33 16 -74 -163 8 42 -202 40 -22 -85 13 83 6 27 -156 76 -190 116 -262 -295 -296 -265 -166 -124 -242 -250 -231 2 -1 -1 59 80 258 38 83 32 57 139 89 -10 -128 29 37 46 -3 -26 -27 -132 -76 -129 -225 -87 54 -61 -18 -36 -29 4 43 11 -177 -101 -119 -58 -70 54 -35 -24 -39 -150 60 -179 -237 -166 -12 45 148 141 165 -67 -147 34
1 46 -192 -143 31 -116 47 50 -171 -44 -10 -316 -116 -80 -281 -283 -303 54 -153 -103 -219 -29 -26 2 192 141 -37 51 -64 27 63 -116 -5 -12 -14 -28 83 -169 4 -127 38 -169 80 -27 -311 -246 -332 -89 -70 -112 -88 -74 -29 -13 -124 125 -96 91 -133 32 46 -41 -187 34 25 -28 57 -165 -78 -22 -51 -154 -137 -233 -196 -212 -182 -5 -287 -108 -183 -19 4 -33 74 33 16 -74 -163 8 42 -202 40 -22 -85 13 83 6 27 -156 76 -191 116 -262 -295 -296 -265 -165 -124 -242 -250 -231 2 -1 -1 58 79 259 38 83 32 57 139 89 -10 -128 28 37 46 -3 -26 -27 -132 -75 -129 -225 -87 54 -61 -18 -36 -29 4 43 11 -177 -101 -119 -58 -70 54 -35 -24 -39 -150 60 -179 -237 -167 -12 45 148 141 165 -67 -147 34
1 46 -199 -105 31 -117 47 24 -98 -26 -10 -257 -212 -80 -285 -283 -302 -57 -75 -194 -220 -64 -18 -50 191 142 20 -19 -126 27 63 -117 -9 -11 -14 -28 85 -169 74 -107 71 -177 78 -27 -290 -278 -292 -136 -10 -143 -88 -141 -30 -7 -65 125 1 39 -170 32 46 -42 -187 34 25 -28 57 -165 19 -91 16 -146 -133 -212 -245 -212 -182 -35 -222 -216 -183 -17 8 -121 74 33 14 -157 -39 8 42 -202 40 -22 -85 13 88 6 32 -125 75 -206 116 -262 -295 -302 -175 -125 -17 -243 -280 -241 -63 -32 -30 59 80 259 28 8 -116 57 139 89 -8 -129 29 37 45 -3 -26 -28 -132 -66 -162 -203 -17 47 -111 -10 -39 -102 78 78 60 -177 -101 -119 -32 -104 41 -35 -24 -39 -151 58 -180 -237 -166 -12 43 148 141 164 -67 -146 34
1 46 -199 -105 31 -117 48 24 -98 -26 -10 -258 -212 -80 -285 -283 -302 -57 -75 -194 -220 -64 -18 -50 192 141 20 -19 -126 27 63 -117 -9 -11 -14 -28 85 -169 74 -107 71 -176 78 -27 -290 -278 -292 -136 -10 -142 -89 -141 -30 -7 -65 125 1 39 -170 32 46 -41 -187 34 25 -28 57 -165 19 -91 16 -146 -133 -213 -245 -213 -182 -35 -222 -216 -183 -17 8 -121 74 33 13 -157 -39 8 42 -202 40 -22 -85 13 88 6 32 -125 75 -206 115 -262 -295 -302 -175 -126 -17 -243 -280 -241 -63 -32 -30 59 80 258 27 8 -116 57 139 89 -7 -129 29 37 46 -3 -26 -28 -132 -66 -163 -204 -17 47 -111 -10 -39 -102 78 78 60 -177 -101 -119 -32 -104 41 -35 -24 -39 -152 58 -180 -237 -165 -12 43 148 141 164 -67 -146 34
1 40 -173 -142 13 -116 -8 51 -172 -44 -103 -320 -116 -241 -284 -281 -301 56 -153 -103 -88 -29 -26 2 94 150 -39 51 -73 22 86 -116 97 -25 40 -67 63 -163 2 -143 41 -146 110 -176 -319 -245 -330 -86 -70 -112 -94 -74 -30 -13 -132 133 -96 92 -134 12 25 -81 23 4 69 -10 59 -165 -78 -133 -46 -152 -125 -288 -196 -249 -181 -4 -286 -108 -187 -19 6 -33 130 100 15 -69 -168 13 76 -197 92 19 -118 26 -44 -24 24 -155 78 -145 139 -284 -305 -296 -263 -161 -120 -238 -250 -226 2 -1 -1 160 141 199 33 82 30 86 137 83 -84 23 -13 -4 83 -40 -39 36 -127 -75 -129 -226 -90 52 -69 -18 -36 -29 6 46 11 -177 -101 -120 -55 -66 56 -35 -38 -22 -68 120 4 -235 -50 24 37 86 132 170 -58 -135 86
1 46 -199 -105 31 -117 48 24 -98 -26 -10 -257 -212 -80 -285 -283 -302 -57 -75 -194 -220 -64 -18 -50 191 141 20 -19 -127 27 63 -117 -9 -11 -13 -28 85 -169 74 -107 71 -176 78 -27 -290 -278 -291 -136 -10 -142 -89 -141 -30 -7 -65 125 1 39 -170 32 46 -41 -187 34 26 -28 57 -165 19 -91 16 -146 -133 -213 -245 -213 -182 -35 -222 -216 -183 -18 8 -121 74 33 13 -157 -40 9 42 -202 40 -22 -85 13 88 6 32 -125 75 -206 116 -262 -295 -302 -175 -125 -17 -243 -280 -241 -63 -32 -30 59 80 258 27 8 -116 57 139 89 -7 -129 29 37 46 -3 -26 -28 -132 -66 -163 -204 -17 47 -111 -10 -39 -102 78 78 60 -177 -101 -119 -32 -104 41 -35 -24 -39 -152 58 -180 -237 -165 -12 43 148 141 164 -67 -146 34
1 44 -155 -61 -75 -116 17 7 -114 -11 -31 -189 -212 -70 -262 -282 -259 13 -1 -179 -181 -88 -19 -22 102 110 14 21 -143 29 66 -117 -99 -10 16 -151 128 -175 48 -49 67 -47 14 -34 -255 -279 -183 -89 -5 -140 -108 -152 -16 13 -92 149 -16 -1 -136 40 34 -100 -152 32 2 -143 68 -165 18 43 17 -57 -46 -154 -244 -220 -178 21 -142 -208 -177 -57 -9 -110 -42 -7 16 -32 -111 -3 84 -202 25 -106 -43 -9 165 -164 15 -72 22 -59 96 -257 -274 -291 -30 30 44 -245 -279 -242 -62 -41 -5 -4 57 109 -8 -5 19 80 151 133 38 -132 47 37 56 14 -187 -88 -128 -58 -161 -140 -23 -16 -17 5 -30 -75 73 13 -9 -177 -101 -121 -18 -35 29 -89 -120 -111 -46 -15 -70 -236 -65 -117 -12 153 134 155 -65 -140 11
1 44 -156 -61 -75 -116 16 7 -114 -11 -31 -189 -212 -70 -262 -282 -260 13 -1 -179 -181 -88 -19 -22 103 110 15 22 -143 29 66 -117 -100 -10 16 -151 128 -175 48 -49 66 -47 14 -34 -255 -278 -184 -89 -5 -141 -108 -152 -16 13 -91 149 -15 -1 -136 39 34 -100 -152 32 1 -143 68 -165 18 44 17 -57 -46 -153 -244 -220 -178 21 -141 -209 -177 -57 -9 -110 -41 -7 16 -31 -110 -4 84 -202 25 -106 -43 -9 165 -165 15 -72 22 -59 96 -256 -274 -291 -30 30 44 -245 -279 -242 -62 -41 -5 -5 57 109 -8 -5 19 80 151 133 38 -133 47 37 56 14 -187 -88 -128 -58 -161 -139 -23 -16 -17 5 -30 -76 73 13 -8 -177 -101 -120 -18 -35 29 -89 -120 -111 -46 -15 -70 -236 -66 -118 -12 153 134 155 -65 -140 11
1 44 -156 -61 -75 -116 17 7 -114 -11 -31 -189 -212 -70 -262 -282 -260 13 -1 -179 -181 -88 -19 -22 103 110 15 21 -143 29 66 -117 -100 -10 15 -151 128 -175 48 -49 67 -47 14 -33 -255 -278 -184 -89 -5 -141 -108 -152 -16 13 -91 149 -16 -1 -136 40 34 -100 -152 32 1 -143 68 -165 18 44 17 -57 -46 -153 -244 -220 -178 21 -141 -209 -177 -57 -9 -110 -42 -7 16 -31 -110 -4 85 -202 24 -106 -43 -9 165 -165 15 -72 22 -59 96 -256 -274 -291 -30 30 44 -245 -279 -242 -62 -41 -5 -5 57 109 -8 -5 19 80 151 133 38 -133 47 37 56 14 -187 -88 -128 -58 -161 -139 -23 -16 -17 5 -30 -75 73 13 -9 -177 -101 -120 -18 -35 29 -89 -120 -111 -46 -16 -70 -236 -66 -118 -12 153 134 155 -65 -140 11
1 44 -155 -61 -65 -116 59 7 -129 -11 8 -227 -212 -102 -261 -278 -268 12 -1 -178 -51 -88 -19 -22 187 74 15 21 -143 -62 98 -117 -99 -9 3 -151 128 -158 48 -49 67 -48 15 -27 -239 -278 -263 -89 -4 -140 -3 -152 -16 13 -138 108 -15 -1 -135 7 10 -100 -152 32 112 -129 68 -165 18 43 17 -57 -46 -207 -244 -96 -178 21 -146 -208 -177 -56 -9 -110 115 18 16 -31 -110 -72 133 -202 25 -106 -248 -8 164 -26 15 -73 22 -59 97 -208 -247 -289 -31 30 44 -208 -279 -242 -62 -42 -5 23 -17 158 -8 -5 19 82 72 113 38 -133 46 -21 76 -101 -188 -87 -128 -58 -161 -140 -24 -16 -17 5 -30 -75 73 13 -8 -177 -101 -121 -18 -35 29 -89 -124 -112 -46 -13 -70 -236 -229 65 -11 153 135 154 -65 -139 11
1 44 -155 -61 -66 -116 59 7 -129 -12 8 -227 -212 -102 -261 -278 -268 12 -1 -178 -51 -88 -19 -22 187 74 15 21 -143 -62 98 -117 -99 -9 3 -151 128 -158 48 -49 67 -48 15 -27 -239 -278 -263 -89 -4 -140 -3 -152 -16 13 -138 108 -16 -1 -135 7 10 -100 -152 32 112 -129 68 -165 18 42 17 -57 -46 -207 -244 -96 -178 21 -146 -208 -177 -56 -9 -110 115 18 16 -32 -111 -72 133 -202 25 -106 -248 -8 164 -26 15 -73 22 -59 97 -208 -247 -289 -31 30 44 -208 -279 -242 -62 -41 -5 23 -17 158 -8 -5 19 82 72 113 38 -133 46 -21 76 -101 -188 -87 -128 -58 -161 -140 -24 -16 -17 5 -30 -75 73 13 -8 -177 -101 -121 -18 -35 29 -89 -124 -112 -46 -13 -70 -236 -229 65 -11 153 135 154 -65 -139 11
1 47 -97 -62 -63 -116 56 35 -165 139 4 -325 -149 -119 -295 -273 -306 -13 -140 -196 -47 4 87 -17 195 73 3 -19 -55 -62 99 -113 129 -116 -1 -121 67 -161 64 -20 26 -46 87 -36 -325 -257 -335 -130 84 -200 -4 -111 132 23 -132 108 -62 44 -139 5 6 -102 61 -24 108 -130 58 -165 15 -23 -4 -50 -75 -304 -216 -104 -181 95 -278 -164 -178 120 36 -99 122 17 26 -49 -49 -72 132 -176 123 -117 -313 17 -52 -35 68 -71 31 -58 144 -249 -314 -297 -222 -151 -23 -207 -266 -240 24 125 84 26 -4 158 62 61 -19 85 72 114 -107 98 41 -30 75 -119 -187 43 -104 -66 -142 -243 -16 16 -21 -39 -127 -124 59 21 40 -177 -101 -116 -31 -39 -7 -88 -124 -112 -54 126 1 -243 -306 57 -14 2 115 163 -49 -118 101
1 47 -97 -62 -63 -116 56 35 -165 139 4 -325 -149 -119 -294 -272 -305 -13 -140 -196 -47 4 87 -18 196 73 3 -19 -55 -62 99 -113 129 -116 -1 -121 67 -161 64 -20 26 -46 87 -36 -325 -257 -335 -130 84 -200 -4 -111 132 22 -132 108 -61 43 -139 5 6 -102 61 -24 108 -130 58 -165 15 -23 -4 -50 -75 -304 -216 -104 -181 95 -278 -164 -178 120 36 -99 122 17 26 -49 -49 -72 132 -176 123 -117 -313 17 -52 -35 68 -71 31 -58 144 -248 -314 -296 -222 -151 -23 -206 -267 -240 24 125 84 26 -4 158 62 61 -19 85 72 114 -107 98 41 -29 75 -118 -187 43 -104 -66 -142 -243 -16 16 -21 -39 -127 -124 59 21 40 -177 -101 -116 -31 -39 -7 -88 -124 -112 -54 126 1 -243 -306 57 -14 2 115 163 -49 -118 101
1 47 -97 -62 -63 -116 55 35 -165 139 4 -325 -149 -120 -294 -273 -306 -13 -140 -196 -47 4 87 -17 195 73 3 -19 -55 -62 99 -113 129 -116 -1 -121 67 -161 64 -20 26 -46 87 -36 -325 -257 -335 -130 84 -200 -4 -111 132 23 -132 108 -62 44 -139 5 6 -102 61 -24 108 -130 58 -165 15 -23 -4 -50 -75 -304 -216 -104 -181 95 -278 -164 -178 120 36 -99 122 17 26 -49 -49 -72 132 -176 123 -117 -313 17 -52 -36 68 -71 31 -58 144 -249 -314 -297 -223 -151 -23 -207 -267 -240 24 125 84 26 -4 158 62 61 -19 85 72 113 -107 98 41 -30 75 -119 -187 43 -104 -66 -142 -243 -16 16 -21 -39 -127 -124 59 21 40 -177 -101 -116 -31 -39 -7 -88 -124 -112 -54 126 1 -243 -306 57 -14 2 115 163 -49 -118 101
1 47 -97 -62 -73 -116 12 35 -165 139 -24 -272 -149 -68 -284 -285 -305 -13 -140 -196 -190 4 86 -18 120 110 3 -19 -56 29 65 -112 129 -116 8 -121 68 -175 64 -20 27 -46 86 -29 -302 -262 -269 -130 85 -201 -105 -111 131 22 -73 150 -61 44 -139 38 37 -102 62 -25 -7 -144 58 -165 15 -24 -4 -50 -75 -158 -217 -216 -181 95 -257 -164 -176 120 36 -99 -34 -3 26 -49 -49 -2 81 -174 123 -116 -51 16 -52 -168 68 -71 31 -58 144 -259 -289 -302 -189 -150 -22 -244 -267 -240 24 125 84 -10 58 112 62 61 -20 79 151 131 -106 99 42 37 52 10 -187 43 -103 -65 -142 -232 -16 16 -20 -39 -127 -124 59 21 40 -177 -101 -116 -31 -39 -7 -88 -120 -111 -54 126 2 -243 -82 -135 -14 -1 114 164 -49 -119 102
1 46 -199 -106 32 -116 46 24 -66 -26 -9 -260 -214 -82 -285 -282 -300 -55 -75 -192 -182 -66 -18 -49 186 55 19 -19 -128 28 65 -116 -10 -11 -14 -28 85 -167 74 -107 71 -176 77 -27 -292 -278 -295 -135 -10 -139 -87 -143 -31 -7 170 112 0 39 -170 34 49 -52 -188 34 26 -28 57 -165 19 -90 16 -146 -134 -220 -245 -214 -181 -35 -223 -216 -147 -19 8 -120 84 22 12 -157 -42 8 42 -202 39 -21 -90 12 89 7 32 -126 75 -206 115 -263 -296 -301 -174 -120 -15 -243 -280 -241 -64 -34 -30 -25 75 155 24 6 -118 53 140 94 -7 -129 30 38 47 -4 -24 -29 -131 -66 -164 -204 -18 47 -112 -9 -37 -100 77 78 60 -177 -101 -118 -33 -105 41 -36 -25 -40 -152 57 -180 -237 -274 -4 43 149 141 165 -67 -147 33
1 47 -97 -62 -73 -117 11 35 -165 139 -24 -272 -149 -68 -284 -285 -306 -13 -140 -196 -190 4 87 -17 121 110 3 -19 -55 29 64 -113 129 -116 8 -121 68 -175 64 -20 27 -46 86 -29 -303 -262 -270 -131 84 -201 -105 -112 132 23 -72 150 -62 44 -139 37 37 -102 61 -26 -8 -144 58 -165 16 -23 -4 -50 -75 -158 -218 -215 -181 95 -258 -164 -175 120 37 -99 -34 -3 26 -49 -49 -2 80 -175 123 -117 -51 16 -51 -168 69 -71 31 -58 144 -259 -289 -302 -190 -151 -24 -244 -267 -240 24 125 84 -10 58 112 62 62 -19 79 150 130 -106 99 42 37 52 10 -187 43 -101 -66 -142 -234 -15 16 -20 -39 -127 -124 59 22 40 -177 -101 -116 -31 -39 -7 -88 -120 -111 -54 126 1 -243 -83 -136 -14 0 114 164 -49 -119 102
1 47 -97 -62 -73 -116 12 35 -165 139 -24 -272 -149 -69 -284 -285 -305 -13 -140 -196 -190 5 87 -17 120 110 3 -19 -55 29 65 -113 129 -116 8 -121 68 -175 64 -20 27 -46 86 -30 -302 -262 -269 -130 85 -201 -106 -111 132 23 -73 151 -62 44 -139 37 37 -102 62 -25 -7 -144 58 -165 15 -24 -4 -50 -75 -159 -217 -216 -181 95 -258 -164 -176 120 36 -99 -34 -3 26 -49 -49 -2 80 -175 123 -116 -51 16 -52 -168 68 -71 31 -58 144 -259 -289 -302 -190 -151 -23 -244 -267 -240 24 125 84 -10 58 112 62 61 -19 79 151 131 -106 99 41 37 52 10 -187 43 -103 -65 -142 -233 -16 16 -20 -39 -127 -124 59 22 40 -177 -101 -116 -31 -39 -7 -88 -120 -111 -54 126 2 -243 -82 -135 -14 0 114 164 -49 -119 102
1 44 -159 -63 -65 -88 60 5 -121 8 9 -317 -243 -100 -298 -279 -288 98 -106 -189 -52 -127 -24 -36 185 75 17 34 -142 -62 97 -117 -101 -10 4 -152 130 -157 60 -46 42 -47 10 -26 -308 -291 -329 68 -72 -146 -3 -193 -11 5 -139 109 -11 3 -155 7 11 -100 -152 32 113 -128 68 -157 16 45 3 -57 -48 -286 -274 -96 -144 12 -264 -226 -177 -81 -14 -133 114 19 17 -36 -79 -72 133 -202 24 -106 -299 -10 168 -24 3 -72 8 -58 95 -236 -301 -304 -225 70 -54 -208 -281 -243 -85 -41 -16 23 -19 159 9 4 8 80 72 113 39 -133 47 -20 76 -98 -188 -87 -126 -126 -231 -237 -17 15 -10 -2 -37 -90 64 6 -14 -177 -101 -121 -21 -26 29 -89 -124 -111 -48 -20 -72 -225 -295 67 -15 152 134 154 -65 -139 10
1 44 -159 -63 -65 -88 60 5 -121 8 9 -317 -243 -101 -298 -279 -288 98 -106 -189 -52 -127 -24 -36 185 75 17 34 -142 -62 97 -117 -101 -10 4 -152 129 -157 60 -46 42 -47 11 -26 -308 -291 -329 68 -72 -146 -3 -193 -11 5 -139 109 -11 3 -155 7 11 -100 -152 32 113 -128 68 -157 16 45 3 -57 -48 -286 -274 -96 -144 12 -264 -226 -177 -81 -14 -133 114 19 17 -36 -79 -72 133 -202 24 -106 -300 -9 167 -24 3 -72 8 -58 96 -237 -301 -304 -225 70 -54 -208 -281 -243 -85 -41 -16 23 -19 159 9 4 8 81 72 113 39 -133 47 -20 76 -98 -188 -87 -127 -126 -231 -237 -17 15 -10 -2 -37 -90 64 6 -13 -177 -101 -121 -21 -26 29 -89 -124 -111 -48 -19 -72 -225 -295 67 -14 152 134 154 -65 -139 10
1 44 -159 -63 -66 -88 60 6 -121 8 9 -317 -244 -100 -298 -279 -289 98 -106 -189 -52 -128 -24 -36 185 75 17 35 -142 -62 97 -117 -101 -10 4 -152 130 -157 60 -46 42 -47 10 -26 -308 -291 -329 68 -72 -146 -3 -193 -11 5 -138 109 -11 3 -155 7 11 -100 -152 32 113 -128 68 -157 17 46 4 -57 -48 -286 -274 -96 -144 12 -265 -226 -177 -81 -14 -133 114 19 17 -36 -78 -72 133 -202 24 -106 -300 -9 168 -24 3 -72 8 -58 95 -236 -301 -305 -225 69 -54 -208 -281 -243 -85 -41 -16 23 -19 158 9 4 8 81 72 113 39 -134 47 -20 76 -98 -188 -87 -126 -126 -231 -237 -17 15 -10 -2 -37 -91 65 6 -13 -177 -101 -121 -20 -26 29 -89 -124 -111 -48 -21 -72 -226 -296 67 -15 152 133 154 -65 -139 11
1 44 -160 -63 -75 -88 17 6 -109 8 -33 -253 -244 -72 -298 -281 -229 98 -106 -189 -179 -127 -24 -37 99 109 17 35 -142 30 67 -117 -101 -11 18 -151 130 -175 61 -46 42 -47 9 -35 -303 -291 -267 67 -72 -146 -109 -193 -11 5 -80 149 -11 3 -155 40 34 -100 -152 32 3 -143 68 -157 17 46 4 -57 -48 -159 -274 -222 -144 12 -238 -226 -178 -81 -14 -133 -42 -7 17 -36 -78 -3 85 -202 24 -106 -42 -11 168 -164 3 -72 8 -58 94 -257 -296 -305 -195 70 -54 -245 -282 -243 -85 -41 -16 -3 57 109 9 4 8 80 151 133 39 -133 47 37 58 14 -187 -88 -126 -125 -231 -237 -17 15 -10 -2 -37 -91 64 6 -13 -177 -101 -121 -20 -26 29 -90 -120 -111 -48 -22 -72 -226 -63 -113 -15 152 133 155 -65 -140 10
1 44 -160 -63 -75 -88 17 6 -109 8 -33 -253 -244 -72 -298 -281 -229 98 -106 -189 -179 -127 -24 -36 99 109 17 35 -142 30 67 -117 -101 -11 18 -151 130 -175 61 -46 42 -46 9 -35 -303 -291 -267 67 -72 -146 -109 -193 -11 5 -80 149 -11 3 -155 40 34 -100 -152 32 3 -143 68 -157 17 46 4 -57 -48 -160 -274 -222 -144 12 -238 -226 -178 -81 -14 -133 -42 -7 17 -36 -79 -3 85 -202 24 -106 -42 -11 168 -164 3 -72 8 -58 94 -257 -296 -305 -195 70 -54 -245 -282 -243 -85 -41 -16 -3 57 109 9 4 8 80 151 133 39 -133 47 37 58 14 -187 -88 -126 -125 -231 -237 -17 15 -10 -2 -37 -91 64 6 -13 -177 -101 -121 -20 -26 29 -90 -120 -111 -48 -22 -72 -226 -62 -112 -15 152 133 155 -65 -140 10
1 44 -159 -63 -75 -88 17 5 -109 8 -34 -254 -244 -73 -298 -281 -229 98 -106 -189 -178 -127 -24 -36 97 109 17 35 -142 30 67 -117 -101 -11 19 -151 130 -175 61 -46 42 -46 9 -36 -303 -291 -267 68 -72 -146 -110 -193 -11 5 -81 149 -11 3 -155 40 34 -100 -152 32 4 -143 68 -157 16 46 4 -57 -48 -161 -274 -223 -144 12 -238 -226 -178 -80 -14 -133 -42 -8 17 -36 -79 -3 84 -202 24 -106 -42 -11 168 -164 3 -72 8 -58 94 -258 -296 -305 -195 69 -54 -245 -282 -243 -85 -41 -16 -2 57 109 9 4 8 80 151 133 39 -133 47 37 58 14 -187 -88 -126 -125 -231 -237 -17 15 -10 -2 -37 -90 64 6 -13 -177 -101 -121 -20 -26 29 -90 -120 -111 -48 -21 -72 -226 -61 -110 -15 152 133 155 -65 -140 10
1 47 -95 -62 -74 -116 12 32 -165 16 -24 -200 -150 -68 -280 -286 -234 -3 -29 -191 -190 -74 -17 -84 120 110 4 -20 -57 29 64 -113 129 -116 7 -121 68 -175 63 -20 31 -46 86 -29 -273 -266 -189 -102 -21 -199 -105 -107 9 -23 -73 150 -61 44 -139 38 36 -102 61 -25 -7 -144 58 -165 15 -25 -2 -50 -75 -156 -231 -215 -162 -43 -166 -162 -175 -9 -6 -89 -35 -3 26 -49 -50 -2 81 -175 123 -117 -51 16 -51 -168 -14 -70 32 -57 144 -259 -284 -302 -38 68 38 -244 -268 -240 -66 1 -24 -10 58 112 62 61 -20 79 151 131 -106 99 42 37 51 10 -187 43 -102 -82 -147 -185 -18 5 -18 -62 -121 -109 62 16 -12 -177 -101 -115 -29 -40 -5 -88 -120 -111 -54 126 2 -236 -83 -135 -14 0 114 164 -49 -119 102
1 47 -95 -62 -74 -116 12 32 -165 16 -24 -201 -150 -68 -280 -286 -234 -3 -29 -191 -190 -74 -17 -85 120 110 4 -20 -57 29 64 -113 129 -116 8 -121 68 -175 63 -20 32 -46 86 -30 -273 -266 -189 -102 -21 -199 -105 -107 9 -23 -73 150 -61 43 -139 37 36 -102 61 -25 -7 -144 58 -164 16 -25 -2 -50 -75 -157 -231 -215 -162 -43 -166 -162 -175 -9 -6 -90 -34 -3 26 -49 -50 -2 81 -175 123 -117 -51 16 -51 -168 -14 -70 32 -57 144 -259 -285 -302 -38 68 38 -244 -268 -240 -66 1 -24 -10 58 112 61 61 -21 79 151 131 -106 99 42 37 52 10 -187 43 -102 -82 -147 -185 -18 4 -18 -62 -121 -110 62 16 -12 -177 -101 -115 -29 -40 -5 -88 -120 -111 -54 126 2 -235 -82 -135 -14 0 114 164 -49 -119 102
1 46 -199 -105 32 -117 46 24 -67 -26 -8 -260 -214 -82 -285 -283 -300 -55 -75 -192 -182 -66 -18 -49 187 55 19 -19 -128 28 65 -117 -11 -11 -15 -28 86 -167 74 -107 71 -176 77 -26 -292 -278 -295 -135 -10 -140 -86 -143 -31 -7 171 112 1 39 -170 33 48 -53 -188 34 26 -28 57 -165 19 -90 16 -146 -134 -220 -246 -214 -181 -35 -223 -216 -147 -18 8 -121 84 22 12 -157 -41 8 42 -202 39 -21 -90 13 90 6 32 -126 75 -206 115 -263 -296 -301 -175 -121 -15 -243 -280 -241 -64 -33 -30 -24 74 155 25 7 -118 53 139 94 -8 -129 29 38 46 -4 -24 -28 -131 -66 -164 -204 -18 47 -112 -9 -38 -100 77 79 60 -177 -101 -118 -32 -104 41 -36 -25 -40 -152 56 -180 -237 -275 -4 42 149 141 164 -67 -146 34
1 47 -95 -62 -73 -116 11 32 -165 16 -24 -200 -150 -68 -280 -286 -235 -3 -29 -191 -190 -74 -17 -84 121 110 3 -19 -57 28 64 -113 129 -116 7 -121 68 -175 63 -20 32 -46 86 -29 -273 -267 -189 -102 -21 -199 -105 -107 10 -23 -72 151 -61 44 -139 37 36 -102 61 -25 -8 -144 58 -165 16 -24 -2 -50 -75 -157 -231 -215 -162 -43 -166 -162 -175 -9 -6 -89 -34 -3 26 -49 -50 -2 80 -176 123 -117 -51 16 -50 -168 -14 -70 33 -57 144 -259 -284 -302 -38 67 38 -244 -268 -240 -65 1 -24 -10 58 113 62 61 -20 79 150 131 -106 99 42 37 51 10 -187 43 -101 -82 -147 -185 -18 4 -18 -63 -121 -109 62 16 -12 -177 -101 -115 -29 -40 -5 -88 -120 -111 -54 126 1 -236 -83 -136 -14 1 115 164 -49 -118 102
1 47 -95 -62 -63 -116 55 31 -165 16 4 -239 -150 -119 -278 -279 -236 -3 -29 -191 -47 -74 -17 -84 195 73 3 -20 -56 -62 99 -113 129 -116 -1 -121 67 -161 63 -20 32 -46 87 -36 -262 -263 -265 -102 -21 -198 -4 -107 10 -23 -131 108 -61 43 -139 5 6 -102 61 -24 108 -130 58 -164 15 -25 -2 -50 -75 -224 -229 -104 -162 -43 -171 -162 -177 -9 -6 -89 122 17 26 -49 -49 -72 132 -176 123 -117 -256 17 -52 -35 -14 -71 32 -57 144 -228 -268 -298 -38 67 39 -209 -268 -240 -65 1 -24 26 -5 158 61 61 -20 85 72 113 -107 98 41 -29 75 -118 -187 43 -104 -82 -147 -185 -18 4 -18 -63 -120 -109 62 16 -12 -177 -101 -115 -29 -40 -5 -88 -124 -112 -54 126 1 -236 -226 57 -14 2 115 163 -49 -118 101
1 47 -95 -62 -63 -116 56 31 -165 16 4 -239 -150 -119 -278 -279 -237 -3 -29 -190 -47 -74 -17 -84 195 73 3 -20 -56 -62 99 -113 129 -116 -1 -121 67 -161 63 -20 31 -46 86 -35 -262 -263 -265 -103 -21 -198 -4 -107 10 -23 -131 108 -61 43 -139 5 6 -102 61 -25 108 -130 58 -165 15 -25 -2 -50 -75 -223 -229 -104 -163 -43 -170 -162 -177 -9 -6 -89 122 17 26 -49 -49 -72 132 -176 123 -117 -256 17 -52 -35 -14 -71 32 -57 144 -228 -267 -298 -38 67 39 -209 -268 -240 -65 2 -24 26 -5 158 62 61 -20 85 72 114 -106 98 41 -29 75 -118 -186 43 -104 -81 -147 -185 -18 4 -18 -63 -120 -109 62 16 -12 -177 -101 -115 -29 -40 -5 -88 -124 -112 -54 126 1 -236 -226 57 -14 1 115 163 -49 -118 101
1 47 -95 -62 -63 -116 55 31 -165 16 3 -240 -150 -121 -278 -280 -237 -3 -29 -190 -46 -74 -17 -84 195 73 3 -20 -56 -62 99 -113 129 -116 0 -121 67 -161 63 -20 31 -46 87 -36 -262 -263 -265 -103 -21 -198 -4 -107 10 -23 -131 108 -61 43 -139 4 6 -102 60 -25 108 -131 58 -165 15 -25 -2 -50 -75 -224 -229 -104 -163 -43 -171 -162 -177 -9 -6 -89 123 16 26 -49 -49 -72 132 -176 123 -117 -256 17 -51 -36 -14 -71 32 -57 144 -229 -268 -298 -38 67 39 -209 -268 -239 -65 2 -24 26 -3 158 62 61 -20 85 72 113 -107 98 41 -30 75 -120 -187 44 -103 -81 -147 -185 -18 4 -18 -63 -120 -109 62 16 -12 -177 -101 -115 -29 -40 -5 -88 -124 -112 -54 126 1 -236 -226 57 -14 2 115 163 -49 -118 101
1 44 -160 -61 -65 -116 60 4 -124 123 9 -313 -242 -101 -307 -279 -298 58 -140 -177 -52 -122 43 -25 185 75 13 22 -144 -62 97 -117 -100 -9 4 -151 128 -158 52 -51 64 -48 15 -26 -312 -291 -328 -78 28 -137 -3 -198 103 11 -139 108 -15 -3 -138 8 11 -100 -156 32 113 -128 68 -165 18 43 16 -57 -45 -279 -284 -96 -178 142 -261 -213 -176 33 9 -114 114 19 14 -33 -103 -72 133 -202 25 -106 -299 -8 164 -24 117 -73 20 -61 97 -236 -301 -305 -210 -152 -3 -208 -279 -242 -58 30 16 23 -19 158 -7 -6 17 81 72 113 38 -133 46 -20 76 -99 -188 -87 -128 -167 -252 -256 -23 43 -17 3 -30 -76 72 19 52 -177 -101 -121 -19 -35 28 -89 -124 -111 -46 -13 -72 -235 -295 66 -11 153 135 154 -65 -139 11
1 44 -160 -61 -66 -116 60 4 -124 124 9 -314 -243 -101 -307 -279 -299 57 -140 -177 -52 -123 44 -25 186 75 14 22 -143 -62 97 -117 -101 -9 4 -151 128 -158 52 -51 65 -48 15 -26 -312 -291 -328 -78 28 -138 -3 -199 104 12 -138 108 -14 -3 -138 7 11 -100 -156 32 113 -129 68 -165 19 43 16 -57 -45 -279 -284 -96 -178 141 -261 -214 -175 34 10 -114 114 19 14 -32 -102 -72 133 -202 25 -107 -300 -7 165 -25 118 -72 20 -61 97 -236 -302 -306 -211 -153 -4 -208 -279 -242 -59 31 17 23 -18 158 -7 -6 17 81 72 113 37 -133 45 -20 76 -99 -188 -86 -128 -167 -252 -256 -23 43 -17 3 -31 -76 72 19 52 -177 -101 -121 -18 -34 28 -88 -124 -112 -46 -13 -72 -235 -296 66 -11 153 135 153 -65 -138 12
1 44 -161 -61 -75 -116 16 4 -111 124 -32 -264 -243 -72 -307 -281 -299 57 -140 -178 -179 -122 44 -25 100 109 14 23 -144 29 67 -117 -101 -10 18 -151 128 -175 52 -51 64 -48 13 -35 -309 -291 -258 -78 28 -138 -109 -199 104 12 -88 149 -14 -3 -138 40 34 -100 -156 32 3 -144 68 -165 19 44 16 -56 -44 -160 -284 -222 -178 142 -252 -214 -177 34 10 -114 -41 -7 14 -32 -102 -3 84 -202 24 -106 -43 -9 165 -164 117 -72 19 -61 96 -257 -297 -306 -179 -153 -3 -245 -279 -242 -59 31 17 -3 57 109 -7 -5 17 80 151 132 38 -133 46 37 58 14 -188 -87 -128 -167 -253 -256 -22 43 -17 3 -31 -77 72 19 52 -177 -101 -121 -18 -34 28 -89 -120 -111 -46 -16 -72 -235 -63 -113 -11 153 134 155 -65 -140 11
1 44 -161 -61 -75 -116 17 4 -111 124 -32 -264 -242 -72 -307 -281 -298 58 -140 -177 -179 -122 44 -25 100 109 13 22 -144 30 67 -117 -100 -10 18 -151 128 -175 52 -51 64 -48 14 -35 -309 -291 -258 -78 28 -137 -109 -199 104 11 -89 149 -14 -3 -138 40 34 -100 -156 32 3 -143 68 -165 19 44 16 -56 -45 -159 -284 -222 -178 142 -252 -213 -177 33 9 -114 -42 -7 14 -33 -103 -3 84 -202 25 -106 -42 -9 165 -164 118 -72 20 -61 96 -257 -296 -306 -179 -153 -3 -245 -279 -242 -58 31 17 -3 57 109 -7 -6 17 80 151 133 38 -132 47 37 58 14 -187 -88 -128 -167 -253 -256 -23 43 -17 3 -31 -76 72 19 52 -177 -101 -121 -18 -34 28 -89 -120 -111 -46 -15 -72 -235 -63 -113 -11 153 134 155 -65 -140 11
1 44 -161 -61 -75 -116 16 4 -111 124 -32 -264 -243 -71 -307 -281 -299 57 -140 -178 -179 -123 44 -25 100 109 14 23 -144 29 67 -117 -101 -10 17 -151 128 -175 52 -51 64 -48 13 -35 -309 -291 -258 -78 28 -138 -109 -199 104 12 -88 149 -14 -3 -138 40 34 -100 -156 32 3 -144 68 -165 19 44 16 -56 -44 -159 -284 -221 -178 142 -252 -214 -177 34 10 -114 -41 -7 14 -32 -102 -3 84 -202 24 -106 -43 -9 166 -164 118 -72 20 -61 96 -257 -297 -306 -179 -153 -4 -245 -279 -242 -59 31 17 -4 57 109 -7 -5 17 80 151 132 38 -133 47 37 57 14 -188 -87 -127 -167 -253 -256 -23 43 -17 3 -31 -77 73 19 52 -177 -101 -121 -18 -34 28 -89 -120 -111 -46 -16 -72 -235 -64 -114 -11 153 134 155 -65 -140 11
1 47 -96 -62 -96 -116 76 35 -163 139 16 -271 -148 -46 -277 -274 -307 -15 -141 -192 -132 7 90 -9 205 86 3 -18 -50 16 76 -113 129 -115 -74 -122 67 -174 63 -20 28 -46 86 1 -301 -260 -325 -132 82 -199 -23 -111 133 25 -126 90 -61 43 -137 60 34 -102 62 -24 77 -123 58 -165 15 -24 -3 -50 -75 -139 -215 -96 -182 92 -256 -161 -179 121 38 -97 18 18 25 -49 -45 -50 135 -175 123 -115 -110 17 -53 -44 68 -71 31 -57 144 -189 -273 -284 -204 -154 -29 -223 -266 -239 29 127 89 -7 -13 130 64 62 -17 94 132 148 -106 99 41 24 24 -19 -187 43 -105 -67 -143 -235 -16 14 -21 -38 -126 -122 60 22 42 -177 -101 -115 -30 -40 -6 -88 -119 -111 -53 126 2 -243 -307 -43 -14 0 114 163 -50 -119 101
1 46 -199 -105 32 -117 46 24 -67 -26 -8 -261 -214 -82 -285 -283 -300 -55 -75 -192 -183 -66 -18 -49 187 55 19 -18 -128 28 65 -117 -11 -11 -15 -28 86 -167 74 -107 71 -176 77 -26 -292 -278 -296 -135 -10 -140 -86 -143 -31 -7 171 112 1 40 -170 33 49 -53 -188 34 26 -28 57 -165 19 -90 16 -146 -134 -220 -246 -214 -181 -34 -224 -216 -147 -18 8 -121 84 22 12 -156 -41 8 42 -202 39 -21 -90 12 90 6 32 -126 76 -206 115 -263 -296 -301 -175 -121 -15 -243 -280 -241 -64 -33 -30 -24 74 155 25 7 -118 53 139 94 -7 -129 29 38 46 -4 -24 -28 -130 -67 -165 -205 -18 46 -112 -9 -37 -100 78 79 60 -177 -101 -118 -32 -104 42 -36 -25 -40 -152 56 -180 -237 -275 -4 42 149 141 164 -67 -146 34
1 40 -169 -142 13 -117 -4 50 -170 -44 44 -321 -116 -216 -285 -244 -301 55 -155 -101 78 -30 -27 2 83 55 -39 51 -70 23 90 -117 98 -25 41 -66 64 -162 1 -143 41 -146 110 -9 -320 -225 -331 -87 -72 -110 77 -75 -30 -13 -130 137 -94 91 -134 8 18 -79 27 2 76 -10 59 -165 -79 -133 -47 -152 -125 -294 -196 -11 -181 -4 -287 -108 -124 -20 5 -33 130 15 15 -68 -167 14 83 -196 93 20 -140 25 -43 -22 24 -155 77 -143 139 -254 -307 -291 -264 -161 -120 -55 -214 -175 1 -2 -2 61 70 112 34 82 31 60 136 83 -83 27 -12 0 86 -48 -38 37 -126 -77 -130 -227 -90 51 -71 -18 -35 -28 5 45 11 -177 -101 -120 -55 -66 55 -35 -37 -24 -66 121 7 -236 -54 32 35 83 131 172 -58 -136 88
1 40 -169 -142 13 -117 -3 50 -170 -44 44 -321 -116 -215 -285 -244 -301 55 -155 -101 78 -30 -27 2 83 55 -39 51 -71 23 90 -117 98 -25 41 -66 64 -162 1 -143 41 -146 110 -9 -320 -225 -331 -87 -72 -110 77 -75 -30 -13 -130 137 -94 91 -134 8 18 -79 27 2 76 -10 59 -165 -79 -133 -47 -152 -125 -294 -196 -11 -181 -4 -287 -108 -124 -20 5 -33 130 15 15 -69 -168 14 84 -196 93 20 -140 25 -43 -22 24 -155 77 -144 139 -254 -307 -291 -264 -161 -120 -55 -214 -175 1 -2 -2 61 70 111 34 82 31 60 136 83 -83 27 -12 0 86 -48 -38 37 -126 -77 -130 -226 -91 51 -71 -18 -35 -28 5 45 11 -177 -101 -120 -55 -66 55 -35 -37 -24 -66 120 7 -236 -54 32 35 83 131 172 -58 -136 88
1 40 -169 -142 13 -117 -4 50 -170 -44 44 -321 -115 -215 -285 -244 -301 55 -155 -101 78 -30 -27 2 83 55 -39 51 -70 23 90 -117 98 -25 41 -66 64 -162 1 -143 41 -146 110 -9 -320 -225 -331 -87 -72 -110 77 -75 -30 -13 -130 137 -94 91 -134 8 18 -79 27 2 76 -10 59 -165 -79 -133 -47 -152 -125 -294 -196 -11 -181 -4 -287 -108 -124 -20 5 -33 130 15 15 -69 -167 14 84 -196 93 20 -140 25 -43 -22 25 -155 77 -144 139 -254 -307 -290 -264 -161 -120 -55 -214 -175 1 -2 -2 61 70 111 34 82 31 60 136 83 -82 27 -12 0 86 -48 -38 37 -126 -77 -130 -226 -90 51 -70 -18 -35 -28 5 45 11 -177 -101 -120 -55 -66 55 -35 -37 -24 -66 120 6 -236 -54 32 35 84 131 172 -58 -136 88
1 40 -199 -99 13 -117 -3 24 -87 -27 43 -300 -216 -216 -277 -264 -298 -53 -76 -189 78 -69 -18 -47 83 55 18 -16 -131 23 91 -117 100 -26 42 -66 64 -162 73 -143 72 -159 109 -10 -304 -279 -291 -134 -11 -128 76 -147 -32 -6 -77 138 1 42 -171 8 18 -79 29 1 77 -10 59 -165 19 -133 16 -128 -103 -291 -245 -12 -181 -34 -243 -216 -98 -21 9 -120 131 14 11 -155 -45 15 84 -195 94 20 -141 25 -43 -22 31 -130 77 -203 139 -244 -305 -289 -176 -112 -14 -56 -281 -229 -65 -35 -30 60 70 112 21 5 -119 61 136 83 -82 31 -11 -1 86 -48 -38 37 -126 -69 -168 -204 -19 45 -116 -8 -35 -96 77 79 60 -177 -101 -120 -31 -100 43 -35 -37 -23 -67 121 7 -236 -54 32 33 81 130 172 -57 -135 89
1 40 -199 -99 13 -117 -3 24 -88 -27 43 -300 -215 -217 -277 -264 -298 -53 -76 -189 78 -68 -18 -47 84 55 19 -16 -131 23 91 -117 100 -26 41 -66 64 -162 73 -143 72 -159 109 -10 -304 -279 -291 -134 -11 -128 76 -147 -32 -7 -77 138 1 41 -171 8 18 -79 29 1 76 -10 59 -165 19 -133 16 -128 -103 -291 -245 -12 -181 -34 -243 -216 -98 -20 8 -120 131 14 11 -155 -45 15 84 -195 94 20 -140 25 -43 -22 31 -130 76 -203 139 -244 -305 -289 -176 -112 -14 -56 -281 -229 -65 -35 -30 60 71 112 22 5 -119 61 136 83 -82 31 -11 -1 86 -48 -38 37 -126 -69 -167 -204 -19 45 -116 -8 -35 -97 77 79 60 -177 -101 -120 -31 -101 42 -35 -37 -23 -67 121 7 -236 -54 32 33 81 130 172 -57 -135 89
1 40 -199 -99 13 -116 -3 24 -88 -27 43 -300 -216 -215 -277 -264 -298 -52 -76 -188 78 -69 -18 -47 83 55 18 -16 -131 23 91 -116 100 -26 42 -66 64 -162 73 -143 72 -159 109 -9 -303 -279 -291 -134 -11 -127 76 -148 -32 -6 -78 138 1 41 -171 8 18 -78 29 1 77 -10 59 -165 18 -133 16 -128 -103 -291 -245 -12 -181 -33 -243 -216 -98 -21 9 -120 131 15 11 -155 -46 15 84 -195 94 20 -141 25 -44 -22 31 -130 76 -203 139 -243 -304 -289 -176 -111 -14 -55 -281 -228 -65 -35 -30 60 70 112 21 5 -120 61 136 83 -82 31 -11 -1 86 -48 -38 37 -126 -69 -168 -204 -19 45 -116 -8 -34 -96 77 79 60 -177 -101 -120 -31 -101 42 -35 -37 -24 -66 121 8 -236 -54 32 33 81 130 172 -58 -136 88
1 45 -79 -63 -65 -117 61 29 -157 139 8 -322 -151 -105 -287 -271 -302 -30 -142 -202 -52 3 98 -3 189 74 5 -28 -49 -60 98 -116 -105 -9 1 -153 137 -158 57 -17 52 -49 0 -28 -323 -258 -331 -141 77 -197 -4 -113 137 30 -136 108 -48 33 -124 9 11 -98 -144 30 112 -128 74 -165 16 27 6 -61 -80 -296 -214 -99 -179 91 -281 -170 -183 120 40 -102 117 20 21 -40 -29 -72 134 -201 28 -105 -304 -19 173 -25 72 -63 31 -51 98 -236 -308 -291 -230 -154 -37 -209 -267 -242 30 130 95 24 -16 158 63 53 -25 83 73 115 49 -127 50 -22 76 -103 -187 -91 -124 -70 -140 -234 -23 6 -20 -32 -120 -128 69 27 49 -177 -102 -117 -24 -39 2 -93 -124 -111 -89 -25 -102 -238 -301 64 -19 151 135 154 -65 -140 -2
1 45 -79 -63 -65 -117 61 29 -157 139 9 -322 -152 -105 -287 -271 -302 -30 -142 -203 -52 3 98 -3 189 74 5 -28 -50 -60 98 -116 -105 -9 1 -153 137 -158 57 -17 52 -49 0 -28 -323 -258 -331 -141 77 -197 -3 -113 137 30 -136 108 -48 33 -124 10 11 -98 -144 30 112 -128 74 -165 16 27 6 -61 -80 -295 -214 -99 -179 91 -281 -170 -183 120 40 -103 117 20 21 -40 -29 -72 134 -201 28 -105 -304 -19 173 -25 72 -63 31 -51 98 -236 -308 -291 -230 -154 -37 -209 -268 -242 30 130 95 24 -16 158 63 53 -25 83 73 115 49 -127 50 -21 75 -102 -187 -91 -124 -70 -140 -234 -23 6 -20 -32 -120 -128 69 27 49 -177 -102 -117 -24 -39 2 -93 -124 -111 -89 -25 -102 -238 -301 64 -19 151 135 154 -65 -140 -2
1 45 -79 -63 -64 -116 60 29 -157 139 8 -322 -152 -106 -287 -271 -302 -29 -142 -203 -52 3 97 -4 189 74 5 -28 -51 -60 98 -116 -105 -9 1 -153 137 -158 57 -17 52 -49 -1 -28 -323 -258 -331 -141 78 -198 -4 -113 137 29 -136 109 -48 32 -124 9 10 -98 -145 30 112 -128 74 -165 16 28 6 -61 -80 -296 -214 -100 -179 91 -281 -170 -183 120 39 -103 118 20 21 -40 -29 -72 134 -201 28 -105 -305 -19 173 -26 72 -63 31 -52 98 -237 -308 -291 -230 -153 -36 -209 -268 -242 29 130 94 25 -15 158 63 53 -25 83 73 115 49 -127 51 -22 76 -104 -187 -91 -124 -69 -140 -233 -23 7 -20 -32 -120 -128 69 27 48 -177 -102 -117 -24 -39 2 -93 -124 -111 -89 -26 -102 -238 -300 64 -19 151 135 154 -65 -140 -2
1 51 -181 -58 -64 -86 58 11 -130 2 6 -317 -240 -112 -293 -281 -277 80 -95 -192 -49 -125 -27 -34 190 74 17 33 -145 -62 99 -114 130 -118 2 -119 69 -160 63 -55 30 -47 84 -32 -299 -289 -329 61 -68 -152 -4 -187 -23 9 -136 110 -16 11 -168 6 9 -102 53 -30 111 -129 60 -152 4 -30 -3 -47 -42 -289 -268 -102 -127 10 -252 -227 -178 -75 -8 -132 120 18 20 -59 -90 -71 133 -182 128 -117 -307 14 -39 -30 -6 -70 2 -71 148 -246 -296 -304 -212 97 -51 -210 -282 -242 -82 -40 -13 25 -10 159 6 4 -23 83 73 113 -106 99 48 -25 76 -110 -177 45 -21 -120 -219 -225 -17 25 -18 -1 -40 -91 47 0 -19 -177 -101 -119 -19 -28 38 -89 -124 -111 -37 125 -8 -213 -296 62 -35 3 119 163 -45 -112 110
1 46 -192 -143 32 -116 46 50 -120 -44 -8 -316 -115 -82 -281 -282 -302 55 -151 -103 -182 -29 -27 2 186 55 -38 50 -65 28 65 -116 -8 -12 -15 -28 84 -167 4 -127 38 -169 78 -27 -312 -245 -331 -89 -69 -112 -87 -74 -30 -13 170 112 -97 90 -133 34 49 -53 -187 34 26 -28 57 -165 -79 -16 -51 -154 -138 -242 -195 -214 -181 -5 -286 -108 -127 -18 5 -33 84 22 16 -75 -127 8 42 -202 40 -21 -90 13 86 7 26 -156 76 -191 115 -263 -297 -296 -264 -164 -123 -242 -249 -230 2 -1 -2 -24 75 156 37 82 31 53 139 95 -10 -129 29 38 47 -4 -24 -27 -131 -74 -128 -223 -87 54 -61 -19 -37 -29 4 43 11 -177 -101 -118 -59 -71 53 -36 -25 -40 -151 58 -180 -237 -274 -4 44 148 141 165 -67 -147 34
1 51 -181 -58 -64 -86 58 11 -130 2 6 -317 -240 -112 -293 -281 -277 80 -95 -192 -49 -125 -27 -34 190 74 17 33 -144 -62 99 -114 130 -118 2 -119 69 -160 63 -55 30 -47 84 -32 -299 -289 -329 61 -68 -152 -4 -187 -22 9 -136 110 -16 11 -168 6 9 -102 53 -30 111 -129 60 -152 4 -30 -3 -47 -42 -289 -268 -102 -127 11 -252 -227 -178 -75 -8 -132 120 18 20 -59 -90 -71 133 -182 128 -117 -307 14 -39 -30 -6 -70 2 -71 148 -246 -296 -304 -212 97 -51 -210 -282 -242 -82 -40 -13 25 -10 159 7 4 -23 83 73 113 -106 99 48 -25 76 -110 -177 45 -21 -120 -219 -225 -17 25 -18 -1 -40 -92 47 1 -19 -177 -101 -119 -19 -28 38 -89 -124 -111 -37 125 -9 -213 -295 62 -35 3 119 163 -45 -111 110
1 51 -181 -58 -63 -85 58 11 -130 2 6 -317 -240 -113 -293 -281 -276 80 -95 -192 -49 -125 -27 -34 190 74 16 33 -145 -62 99 -114 130 -118 3 -119 69 -159 63 -55 30 -47 84 -32 -300 -289 -329 61 -68 -151 -4 -187 -23 9 -136 110 -16 11 -168 5 9 -102 53 -29 111 -129 60 -152 3 -30 -3 -47 -42 -289 -269 -102 -127 11 -252 -226 -178 -75 -8 -132 120 18 20 -59 -91 -71 133 -182 128 -117 -307 14 -39 -30 -7 -70 2 -70 148 -246 -297 -304 -212 97 -51 -210 -282 -242 -82 -40 -13 26 -9 159 6 4 -23 83 73 113 -106 99 48 -26 76 -111 -177 45 -24 -121 -219 -225 -18 25 -18 -1 -40 -91 47 1 -19 -177 -101 -120 -19 -28 38 -89 -124 -111 -37 125 -8 -212 -295 62 -35 3 119 163 -45 -112 110
1 51 -181 -58 -72 -86 9 11 -116 2 -30 -247 -241 -74 -293 -282 -213 79 -95 -193 -182 -125 -27 -34 107 110 17 33 -144 29 67 -113 130 -119 15 -119 70 -175 63 -55 31 -47 83 -35 -297 -290 -258 60 -68 -152 -109 -187 -22 9 -80 152 -16 11 -168 37 36 -101 54 -31 -2 -145 60 -152 4 -30 -3 -47 -42 -169 -269 -222 -130 11 -226 -227 -178 -76 -8 -133 -32 -5 20 -59 -90 -1 79 -180 128 -116 -47 13 -38 -167 -6 -70 2 -71 148 -259 -296 -305 -180 97 -51 -245 -283 -243 -83 -40 -13 -6 59 112 7 5 -24 78 151 130 -105 101 49 37 57 12 -186 45 -17 -120 -219 -225 -17 25 -18 -1 -40 -92 47 1 -19 -177 -101 -119 -19 -28 39 -90 -120 -111 -37 125 -8 -223 -71 -119 -36 -3 117 165 -45 -113 112
1 51 -181 -58 -72 -86 10 11 -117 2 -30 -247 -241 -73 -293 -282 -213 79 -95 -193 -182 -125 -27 -34 107 110 17 33 -144 29 67 -113 130 -119 15 -119 70 -175 63 -55 31 -47 83 -35 -297 -290 -258 60 -68 -152 -109 -187 -22 9 -80 152 -16 11 -168 37 36 -101 54 -31 -2 -145 60 -152 4 -30 -3 -47 -42 -168 -269 -221 -130 11 -226 -227 -179 -76 -8 -133 -33 -5 20 -59 -90 -1 79 -180 128 -116 -47 13 -38 -167 -6 -70 2 -71 148 -259 -296 -305 -180 97 -51 -245 -283 -243 -83 -40 -13 -6 58 112 7 5 -24 79 151 130 -105 101 49 37 57 12 -186 45 -17 -120 -219 -225 -17 25 -18 -1 -40 -92 47 1 -19 -177 -101 -119 -19 -28 39 -90 -120 -111 -37 125 -8 -223 -71 -120 -36 -3 117 165 -45 -113 112
1 51 -181 -58 -72 -86 10 11 -117 2 -30 -247 -241 -74 -293 -282 -213 80 -95 -193 -182 -125 -27 -34 107 110 17 33 -144 29 67 -113 130 -119 15 -119 70 -175 63 -55 31 -47 82 -35 -297 -290 -258 60 -68 -152 -109 -187 -22 9 -80 152 -16 11 -168 37 36 -101 55 -31 -2 -145 60 -152 4 -30 -3 -47 -42 -169 -269 -222 -130 11 -226 -227 -179 -76 -8 -133 -32 -5 20 -59 -90 -1 79 -180 128 -116 -47 13 -38 -167 -6 -70 2 -71 147 -259 -296 -305 -180 97 -51 -245 -283 -243 -83 -40 -13 -6 59 112 7 5 -24 78 151 130 -105 101 50 37 57 12 -186 45 -17 -120 -219 -225 -17 25 -18 -1 -40 -92 47 1 -19 -177 -101 -119 -19 -28 39 -90 -120 -111 -37 125 -8 -223 -71 -119 -37 -4 117 165 -45 -113 112
1 45 -79 -62 -75 -116 19 30 -156 140 -27 -275 -152 -68 -282 -284 -302 -30 -143 -203 -188 3 98 -3 113 109 5 -27 -49 31 66 -117 -106 -10 12 -152 138 -175 57 -17 52 -49 -6 -31 -298 -262 -274 -141 77 -198 -108 -113 138 30 -68 149 -49 33 -124 41 36 -98 -145 29 -1 -143 74 -165 17 30 7 -61 -79 -155 -217 -217 -180 91 -261 -170 -179 120 41 -103 -41 -5 22 -41 -29 -2 85 -201 26 -105 -46 -20 176 -165 73 -63 31 -51 95 -258 -288 -300 -201 -154 -37 -244 -268 -242 29 130 95 -7 57 110 64 54 -24 80 151 133 48 -129 51 38 54 13 -187 -91 -122 -71 -141 -226 -23 7 -20 -32 -121 -128 69 28 49 -177 -101 -117 -24 -39 2 -93 -120 -111 -89 -33 -103 -239 -74 -127 -21 151 134 155 -65 -141 -2
1 45 -79 -62 -75 -116 18 30 -156 140 -27 -275 -152 -68 -282 -284 -302 -30 -143 -202 -188 3 99 -3 113 109 5 -27 -49 31 66 -117 -106 -10 12 -152 138 -175 57 -17 52 -49 -6 -31 -298 -262 -274 -141 77 -198 -108 -113 138 31 -68 149 -49 33 -124 41 36 -98 -145 29 -1 -143 74 -165 17 30 7 -61 -79 -156 -217 -218 -180 91 -262 -170 -179 120 41 -102 -41 -5 21 -41 -29 -2 85 -201 27 -105 -46 -20 176 -165 73 -63 31 -51 96 -258 -288 -300 -201 -155 -38 -244 -268 -242 30 130 96 -7 57 110 64 54 -24 80 151 133 48 -129 51 38 55 13 -187 -91 -122 -71 -141 -226 -23 7 -20 -32 -121 -128 69 28 49 -177 -101 -117 -24 -39 2 -93 -120 -111 -89 -33 -103 -239 -73 -127 -21 151 134 155 -65 -141 -2
1 45 -79 -63 -75 -117 20 29 -156 140 -28 -274 -152 -69 -282 -283 -302 -30 -142 -203 -187 3 98 -3 111 109 5 -28 -50 31 67 -116 -105 -11 14 -152 137 -175 57 -17 52 -49 -4 -31 -297 -261 -273 -141 77 -198 -109 -113 138 30 -69 149 -48 33 -124 42 36 -98 -144 29 1 -142 74 -165 16 29 7 -61 -79 -156 -216 -218 -179 91 -261 -170 -180 120 40 -103 -42 -5 21 -40 -29 -2 86 -201 27 -105 -45 -21 175 -164 73 -63 31 -51 96 -258 -288 -300 -201 -154 -37 -244 -268 -242 30 130 95 -6 56 110 63 53 -24 80 152 134 49 -127 51 38 55 13 -187 -92 -123 -70 -140 -225 -23 7 -20 -32 -120 -128 69 28 49 -177 -102 -117 -24 -39 2 -93 -120 -111 -89 -30 -102 -238 -71 -125 -20 151 134 156 -65 -141 -3
1 52 -163 -55 -73 -116 10 9 -119 -12 -27 -181 -205 -71 -251 -283 -258 9 7 -181 -186 -87 -21 -21 113 110 14 26 -150 29 65 -111 132 -120 11 -120 71 -175 60 -60 47 -50 78 -32 -239 -274 -180 -80 -11 -145 -107 -147 -21 15 -88 151 -19 -2 -150 37 36 -101 58 -32 -5 -144 60 -165 17 -46 4 -49 -38 -154 -234 -219 -178 22 -120 -207 -177 -60 -5 -109 -33 -4 18 -40 -120 -2 79 -176 130 -116 -49 11 -41 -168 4 -69 12 -76 146 -255 -266 -287 -14 28 37 -244 -279 -241 -61 -39 -2 -8 58 113 -10 -4 6 79 151 130 -100 108 55 37 54 11 -186 44 -11 -54 -146 -118 -22 -5 -15 6 -32 -76 68 12 -13 -177 -101 -118 -23 -31 23 -92 -120 -111 -36 124 -9 -240 -77 -128 -40 -23 113 167 -45 -114 113
1 52 -162 -55 -73 -116 10 9 -119 -12 -28 -181 -205 -71 -251 -283 -257 9 7 -181 -185 -87 -21 -21 113 110 14 26 -150 29 66 -111 133 -120 12 -120 71 -175 60 -60 47 -49 77 -33 -239 -275 -179 -80 -11 -145 -108 -147 -21 15 -89 151 -19 -2 -150 37 36 -102 58 -32 -4 -144 59 -165 17 -46 4 -49 -38 -154 -234 -219 -178 22 -120 -207 -177 -60 -5 -109 -33 -4 18 -40 -120 -1 79 -175 130 -116 -49 11 -43 -167 4 -69 12 -75 146 -256 -266 -287 -14 28 37 -244 -279 -241 -61 -39 -2 -8 58 112 -10 -4 6 79 151 130 -100 108 55 37 55 11 -186 44 -12 -54 -146 -118 -22 -5 -15 6 -32 -76 68 12 -13 -177 -101 -119 -23 -32 23 -92 -120 -111 -36 124 -8 -240 -76 -126 -40 -24 112 167 -45 -114 113
1 46 -192 -143 32 -116 45 50 -119 -44 -8 -317 -116 -82 -282 -282 -302 55 -152 -103 -182 -29 -26 2 186 55 -38 50 -65 28 65 -117 -8 -12 -15 -28 84 -167 4 -127 38 -169 79 -26 -313 -246 -331 -89 -69 -112 -86 -74 -29 -13 171 112 -97 91 -133 33 48 -53 -187 34 26 -28 57 -165 -78 -17 -51 -154 -137 -242 -195 -214 -181 -5 -286 -108 -127 -18 5 -33 84 22 16 -75 -127 8 42 -202 40 -21 -90 13 86 6 27 -156 76 -191 115 -263 -297 -296 -264 -165 -124 -242 -250 -230 2 -1 -1 -24 75 155 37 82 31 53 139 95 -11 -129 28 38 46 -4 -24 -26 -130 -75 -128 -224 -87 54 -61 -19 -37 -29 4 43 11 -177 -101 -118 -58 -71 53 -36 -25 -40 -151 58 -180 -237 -275 -3 44 148 141 165 -67 -147 35
1 52 -162 -55 -73 -116 10 9 -119 -12 -28 -181 -205 -71 -251 -283 -257 9 7 -181 -185 -87 -21 -21 113 110 14 26 -150 29 66 -111 132 -120 12 -120 71 -175 60 -60 47 -49 78 -33 -239 -275 -179 -81 -12 -145 -108 -147 -21 15 -89 151 -19 -2 -150 37 36 -102 58 -32 -4 -144 59 -165 17 -46 4 -49 -38 -154 -234 -219 -177 22 -120 -207 -177 -60 -5 -109 -33 -4 18 -40 -120 -1 79 -175 130 -116 -49 11 -43 -167 4 -69 12 -75 146 -256 -267 -287 -14 28 37 -244 -279 -241 -61 -39 -2 -8 58 112 -10 -4 6 79 151 130 -100 108 55 37 55 11 -186 44 -13 -55 -147 -119 -22 -5 -15 6 -32 -76 68 12 -13 -177 -101 -119 -23 -32 23 -92 -120 -111 -36 124 -8 -240 -76 -126 -40 -23 113 166 -45 -114 113
1 52 -163 -55 -63 -116 57 9 -134 -12 5 -220 -205 -116 -247 -276 -263 9 7 -181 -48 -87 -21 -21 193 74 14 25 -150 -62 99 -112 132 -119 0 -120 70 -161 59 -60 48 -49 79 -34 -228 -274 -252 -80 -11 -145 -4 -147 -21 15 -134 109 -19 -2 -149 5 7 -102 57 -31 110 -130 60 -165 16 -46 4 -49 -38 -207 -234 -103 -178 22 -122 -207 -175 -59 -5 -109 121 18 18 -40 -119 -72 132 -177 130 -117 -245 12 -43 -33 4 -70 12 -75 147 -208 -240 -283 -14 27 37 -210 -279 -241 -60 -39 -2 26 -7 158 -10 -4 7 85 73 114 -101 106 54 -28 76 -115 -179 44 -14 -54 -146 -118 -22 -6 -15 6 -32 -76 68 12 -13 -177 -101 -119 -23 -32 23 -91 -124 -111 -36 124 -9 -241 -223 59 -39 -19 114 165 -45 -113 111
1 52 -163 -55 -63 -116 57 9 -134 -12 5 -220 -205 -116 -247 -276 -264 9 7 -181 -48 -87 -21 -21 194 74 14 25 -150 -62 99 -112 132 -119 0 -120 70 -161 59 -60 48 -49 78 -34 -228 -274 -252 -81 -10 -145 -4 -147 -21 15 -134 109 -19 -2 -149 6 7 -102 57 -31 110 -130 60 -165 16 -46 4 -49 -38 -207 -234 -103 -178 22 -122 -207 -175 -59 -5 -109 121 18 18 -40 -119 -72 132 -177 130 -117 -245 12 -43 -33 4 -70 12 -75 147 -207 -240 -283 -15 27 38 -210 -279 -241 -61 -39 -2 26 -7 158 -10 -4 7 85 73 114 -101 107 54 -28 76 -115 -179 44 -14 -54 -146 -118 -22 -6 -15 6 -32 -76 68 12 -13 -177 -101 -119 -23 -32 23 -91 -124 -111 -36 124 -9 -241 -223 59 -39 -20 114 165 -45 -113 112
1 52 -163 -55 -63 -116 57 9 -134 -12 5 -220 -205 -116 -247 -276 -262 9 7 -181 -48 -87 -21 -21 193 74 14 25 -150 -62 99 -112 132 -119 1 -120 70 -160 59 -60 48 -49 79 -34 -228 -274 -251 -80 -11 -144 -4 -147 -21 15 -134 109 -19 -2 -149 5 8 -102 57 -31 110 -130 60 -165 16 -46 4 -49 -38 -207 -234 -103 -177 22 -122 -206 -176 -60 -5 -109 121 18 17 -41 -120 -71 132 -177 130 -117 -244 12 -43 -33 4 -70 12 -75 147 -208 -240 -283 -14 28 38 -210 -279 -241 -60 -39 -2 26 -7 158 -10 -4 7 84 72 113 -101 106 54 -27 76 -114 -179 44 -15 -54 -147 -119 -22 -6 -15 6 -32 -76 68 12 -13 -177 -101 -119 -23 -32 23 -91 -124 -111 -36 124 -8 -240 -222 60 -39 -19 114 165 -45 -113 111
1 45 -78 -62 -76 -116 19 21 -155 17 -27 -208 -151 -68 -285 -284 -232 -1 -41 -197 -188 -73 -17 -84 112 109 5 -27 -51 31 66 -117 -105 -10 12 -152 137 -175 54 -17 58 -48 -4 -31 -281 -266 -192 -104 -24 -196 -108 -107 15 -24 -68 149 -47 34 -125 42 36 -98 -143 29 0 -142 74 -165 15 30 9 -61 -80 -154 -230 -217 -162 -39 -183 -167 -178 -13 -13 -91 -42 -5 21 -41 -30 -3 86 -201 27 -105 -46 -19 175 -164 -18 -63 33 -50 96 -258 -288 -302 -54 69 39 -244 -269 -241 -66 3 -22 -7 57 110 63 53 -25 80 151 134 48 -128 51 37 54 13 -187 -91 -123 -84 -147 -201 -24 -1 -19 -60 -114 -113 71 14 -7 -177 -101 -116 -22 -39 7 -93 -120 -111 -88 -30 -101 -232 -73 -127 -20 151 134 155 -65 -141 -1
1 45 -78 -62 -76 -116 19 21 -155 17 -27 -208 -151 -68 -285 -284 -231 -1 -42 -197 -187 -73 -18 -84 112 109 5 -28 -52 31 66 -117 -105 -10 13 -152 137 -175 54 -17 58 -48 -4 -31 -281 -266 -192 -103 -24 -196 -108 -107 14 -24 -69 149 -47 34 -125 42 35 -98 -143 30 0 -142 74 -164 15 30 9 -61 -79 -154 -230 -218 -161 -39 -183 -167 -178 -13 -13 -92 -42 -5 21 -41 -30 -3 86 -201 27 -105 -45 -19 175 -165 -18 -63 33 -50 96 -258 -288 -302 -54 70 39 -244 -269 -242 -67 3 -22 -6 57 110 63 53 -26 80 151 134 48 -129 51 37 54 13 -187 -91 -123 -84 -147 -201 -24 -1 -18 -59 -114 -113 71 14 -7 -177 -101 -117 -22 -39 7 -93 -120 -111 -88 -30 -101 -232 -72 -126 -20 151 134 155 -65 -141 -1
1 45 -78 -62 -75 -116 19 21 -156 17 -28 -208 -151 -68 -285 -284 -231 -1 -41 -197 -187 -73 -17 -84 111 109 5 -27 -52 31 66 -117 -105 -10 13 -152 137 -175 54 -17 57 -49 -4 -31 -281 -266 -192 -104 -24 -196 -108 -107 15 -24 -69 149 -47 34 -125 41 35 -98 -143 29 0 -143 74 -164 15 30 9 -61 -79 -155 -230 -218 -162 -39 -183 -167 -178 -13 -13 -91 -42 -5 21 -41 -30 -2 86 -201 27 -105 -45 -19 175 -165 -18 -63 33 -50 96 -258 -288 -302 -54 69 39 -244 -269 -242 -66 3 -22 -6 57 110 63 53 -25 80 151 134 48 -128 51 37 55 13 -187 -91 -123 -84 -147 -201 -24 -1 -19 -60 -114 -113 71 14 -7 -177 -101 -116 -22 -39 7 -93 -120 -111 -88 -31 -101 -232 -72 -125 -20 151 134 155 -65 -141 -1
1 45 -77 -62 -64 -116 59 20 -156 16 8 -244 -151 -108 -282 -277 -239 0 -41 -196 -51 -73 -18 -84 190 74 5 -28 -51 -61 98 -117 -105 -9 2 -153 137 -159 54 -17 58 -49 0 -29 -272 -263 -272 -104 -24 -196 -3 -107 15 -24 -135 109 -47 33 -124 8 10 -98 -143 30 112 -129 74 -164 15 28 9 -61 -80 -224 -228 -100 -162 -39 -185 -166 -182 -12 -13 -91 118 19 20 -41 -29 -72 133 -201 27 -105 -258 -18 173 -27 -18 -63 33 -50 98 -231 -275 -299 -54 69 40 -210 -269 -241 -66 4 -22 25 -13 159 63 53 -25 83 73 114 48 -128 50 -23 76 -106 -187 -90 -124 -84 -147 -200 -24 -1 -19 -60 -114 -113 70 14 -7 -177 -101 -116 -22 -39 7 -92 -124 -111 -88 -26 -100 -233 -231 63 -19 151 135 154 -65 -139 -1
1 45 -78 -62 -64 -116 59 20 -157 16 7 -244 -151 -108 -282 -278 -239 -1 -41 -196 -51 -73 -17 -84 190 74 5 -27 -50 -61 98 -117 -105 -8 1 -153 136 -159 54 -17 58 -49 0 -29 -271 -263 -272 -104 -23 -196 -3 -107 15 -24 -135 109 -47 34 -124 8 10 -98 -143 30 112 -129 74 -165 15 28 9 -61 -80 -224 -228 -100 -162 -39 -185 -166 -181 -12 -13 -91 118 19 20 -41 -29 -72 133 -201 27 -105 -258 -17 173 -28 -18 -63 33 -50 98 -230 -275 -299 -54 68 40 -210 -269 -241 -66 4 -22 25 -13 159 63 53 -25 83 73 114 48 -129 49 -23 76 -106 -188 -90 -124 -84 -147 -200 -24 -1 -19 -60 -114 -112 70 14 -7 -177 -101 -116 -22 -40 7 -92 -124 -111 -88 -25 -100 -233 -232 63 -19 151 135 153 -65 -139 -1
1 45 -78 -62 -65 -116 60 20 -157 16 8 -244 -151 -107 -282 -277 -240 -1 -41 -196 -51 -73 -17 -84 190 74 5 -27 -50 -61 98 -117 -105 -9 1 -153 137 -159 54 -17 58 -49 -1 -29 -271 -263 -272 -104 -23 -196 -3 -107 15 -24 -135 108 -47 34 -124 8 10 -98 -143 30 112 -129 74 -165 15 29 9 -61 -80 -223 -229 -99 -163 -39 -185 -166 -181 -12 -13 -91 118 19 20 -41 -29 -72 134 -201 27 -105 -258 -17 173 -27 -18 -63 33 -50 98 -230 -275 -299 -55 68 40 -210 -269 -241 -66 4 -22 24 -14 158 63 53 -25 83 73 114 48 -129 50 -23 75 -105 -188 -90 -124 -84 -147 -200 -24 -2 -19 -60 -114 -112 70 14 -7 -177 -101 -116 -22 -40 7 -92 -124 -111 -88 -26 -100 -233 -233 63 -20 151 135 153 -65 -139 -1
1 46 -192 -143 32 -116 46 50 -119 -44 -8 -317 -115 -82 -281 -282 -302 55 -152 -103 -182 -29 -26 2 186 55 -38 50 -66 28 65 -116 -7 -12 -15 -28 84 -167 3 -127 38 -169 79 -27 -312 -245 -331 -88 -69 -112 -87 -74 -30 -13 170 112 -97 91 -133 34 49 -53 -187 34 26 -28 57 -165 -79 -18 -51 -154 -137 -242 -195 -214 -181 -5 -286 -108 -127 -18 5 -33 84 22 16 -75 -128 8 42 -202 40 -21 -90 13 85 7 26 -156 76 -191 116 -263 -297 -296 -264 -164 -123 -242 -249 -230 2 -1 -2 -24 75 155 36 82 31 53 139 95 -10 -129 29 38 47 -4 -24 -27 -131 -75 -128 -223 -87 54 -61 -19 -37 -29 4 44 11 -177 -101 -118 -58 -71 53 -36 -25 -40 -151 59 -180 -237 -274 -4 44 148 141 165 -67 -147 35
1 52 -170 -54 -63 -117 57 6 -129 120 6 -310 -243 -115 -304 -281 -302 55 -125 -181 -49 -111 27 -24 191 74 14 27 -149 -62 99 -112 131 -120 2 -120 71 -160 61 -61 43 -51 80 -33 -309 -293 -329 -71 51 -143 -4 -197 89 12 -135 110 -17 -2 -152 5 8 -102 56 -31 110 -130 60 -165 16 -44 2 -49 -38 -279 -282 -102 -179 137 -248 -216 -174 45 4 -116 121 18 16 -43 -108 -71 133 -178 129 -117 -308 12 -40 -31 93 -69 8 -79 147 -247 -305 -308 -195 -139 35 -210 -280 -241 -55 30 14 26 -8 158 -7 -4 3 84 72 113 -102 105 53 -27 76 -113 -177 44 -14 -159 -246 -248 -21 39 -15 3 -33 -78 66 10 31 -177 -101 -119 -24 -31 24 -91 -124 -112 -36 125 -9 -240 -301 61 -37 -15 115 165 -45 -113 112
1 51 -170 -54 -63 -117 58 6 -129 119 6 -309 -242 -113 -304 -281 -301 56 -125 -180 -50 -110 25 -24 190 74 13 26 -150 -62 98 -112 132 -119 2 -120 70 -159 61 -61 42 -50 80 -32 -308 -292 -329 -70 51 -142 -4 -196 88 12 -136 110 -17 -2 -153 6 9 -102 57 -31 111 -129 60 -165 15 -44 2 -49 -38 -277 -282 -102 -179 138 -248 -215 -175 44 3 -114 120 19 15 -44 -110 -71 133 -177 129 -117 -307 12 -44 -29 92 -69 8 -78 147 -246 -304 -307 -193 -137 36 -210 -280 -241 -55 29 14 26 -10 159 -8 -4 3 83 73 114 -102 105 53 -25 76 -110 -177 44 -20 -159 -246 -247 -22 39 -15 3 -32 -77 66 10 31 -177 -102 -119 -24 -32 23 -91 -124 -111 -36 125 -8 -239 -300 62 -37 -17 115 165 -45 -113 111
1 52 -170 -54 -63 -117 57 6 -129 120 6 -310 -243 -114 -304 -281 -302 54 -125 -181 -49 -111 27 -24 191 74 14 27 -149 -62 99 -112 131 -120 2 -120 70 -160 61 -61 43 -51 80 -33 -309 -293 -329 -71 52 -143 -4 -197 90 12 -135 109 -17 -2 -152 6 8 -102 56 -31 110 -129 60 -165 16 -44 2 -49 -38 -278 -282 -102 -179 137 -248 -216 -175 45 4 -116 120 18 16 -43 -107 -71 133 -178 129 -117 -308 12 -41 -31 93 -69 8 -79 147 -247 -305 -308 -195 -140 34 -210 -280 -241 -55 30 14 26 -9 158 -6 -4 3 84 73 113 -103 105 53 -26 76 -112 -177 44 -14 -159 -246 -247 -21 39 -15 3 -33 -78 66 10 32 -177 -101 -119 -24 -31 24 -91 -124 -112 -36 125 -9 -240 -301 61 -37 -14 115 165 -45 -113 112
1 52 -169 -54 -72 -117 10 7 -115 120 -29 -254 -244 -72 -304 -282 -302 54 -125 -182 -184 -112 27 -25 110 110 14 27 -149 29 66 -112 132 -120 14 -120 71 -175 61 -61 43 -51 79 -34 -305 -293 -255 -71 51 -143 -109 -198 90 12 -84 151 -17 -2 -153 37 36 -102 57 -32 -3 -144 60 -165 17 -44 3 -49 -37 -166 -282 -220 -179 138 -241 -217 -177 45 4 -116 -33 -5 16 -43 -107 -1 79 -177 129 -116 -48 11 -40 -167 94 -69 8 -79 146 -259 -299 -308 -167 -140 34 -244 -281 -241 -56 30 14 -7 58 112 -6 -3 3 79 151 130 -101 106 54 37 56 12 -186 44 -12 -159 -247 -248 -21 39 -15 3 -33 -79 66 10 32 -177 -101 -119 -23 -31 24 -92 -120 -111 -36 124 -9 -240 -73 -123 -38 -19 114 166 -45 -114 113
1 52 -169 -54 -72 -117 9 7 -115 121 -29 -254 -244 -73 -304 -282 -302 53 -125 -182 -183 -112 27 -25 109 110 14 27 -149 29 66 -112 132 -120 14 -120 71 -175 61 -61 43 -51 79 -34 -305 -293 -255 -72 52 -143 -109 -198 90 12 -85 152 -17 -2 -153 37 36 -102 57 -32 -3 -145 60 -165 17 -44 3 -49 -37 -167 -282 -221 -179 138 -241 -217 -177 46 4 -117 -32 -5 16 -42 -107 -1 79 -176 129 -116 -48 11 -40 -167 94 -69 8 -79 146 -259 -300 -308 -167 -140 34 -244 -281 -241 -56 31 14 -6 58 112 -6 -3 3 78 151 130 -101 106 54 37 56 12 -186 44 -12 -159 -247 -248 -21 39 -15 3 -33 -79 66 10 32 -177 -101 -119 -23 -31 24 -92 -120 -111 -36 124 -9 -240 -73 -122 -38 -19 114 166 -45 -114 113
1 52 -169 -54 -72 -117 9 7 -115 121 -29 -255 -244 -73 -304 -282 -302 54 -125 -182 -183 -112 27 -25 109 110 14 27 -149 29 66 -112 132 -120 14 -120 71 -175 61 -61 43 -51 79 -34 -305 -293 -255 -72 52 -143 -109 -198 90 12 -85 152 -17 -2 -152 37 36 -102 57 -32 -3 -145 60 -165 17 -44 3 -49 -37 -167 -282 -221 -179 138 -241 -217 -177 45 4 -116 -32 -5 16 -42 -107 -1 79 -176 129 -116 -48 11 -40 -167 94 -69 8 -79 146 -259 -300 -308 -167 -140 34 -244 -281 -241 -56 31 14 -7 58 112 -6 -3 3 78 151 130 -101 106 54 37 56 12 -186 44 -12 -159 -247 -248 -21 39 -15 3 -33 -79 66 10 32 -177 -101 -119 -23 -31 24 -92 -120 -111 -36 124 -9 -240 -73 -122 -38 -19 114 166 -45 -114 113
1 45 -80 -63 -44 -117 -44 29 -153 140 -55 -321 -153 -244 -286 -282 -301 -26 -139 -206 -54 1 93 -13 -50 99 5 -29 -56 -24 93 -116 -106 -11 46 -151 137 -167 58 -17 50 -49 -6 -125 -320 -261 -324 -139 80 -199 -40 -114 135 26 -123 159 -48 32 -126 -58 11 -98 -146 29 74 -150 74 -165 16 29 5 -61 -79 -291 -215 -225 -178 95 -279 -174 -175 119 37 -106 115 -4 22 -40 -33 -15 80 -201 26 -106 -118 -20 176 -125 72 -63 31 -52 95 -283 -307 -299 -228 -149 -30 -231 -268 -243 24 127 89 26 51 151 61 52 -27 69 122 73 48 -129 51 2 89 -35 -187 -91 -122 -68 -139 -228 -23 8 -20 -34 -120 -130 68 26 47 -177 -102 -118 -24 -38 -1 -93 -124 -111 -91 -33 -104 -238 -47 26 -20 151 134 155 -65 -141 -2
1 47 -100 -61 -64 -116 55 36 -171 13 4 -323 -10 -118 -219 -219 -305 -29 -64 -30 -46 59 -23 43 195 73 1 -10 -52 -62 99 -113 130 -117 0 -121 68 -161 64 -20 24 -45 85 -35 -312 -166 -334 -125 -6 -106 -4 29 -8 -10 -132 107 -66 52 -138 4 6 -102 61 -26 108 -131 58 -165 16 -19 -6 -48 -74 -298 -88 -102 -182 -3 -268 -14 -178 39 -5 52 121 16 28 -49 -58 -72 131 -175 124 -117 -313 16 -51 -36 -4 -71 35 -58 144 -210 -294 -236 -217 -156 -70 -164 -183 -191 71 28 -4 25 -5 157 64 67 -11 85 72 113 -106 100 43 -29 75 -117 -186 43 -99 25 -16 -126 -12 9 -21 -13 -12 40 56 16 -15 -177 -101 -116 -33 -39 -3 -89 -124 -112 -53 126 0 -243 -306 57 -15 -1 114 164 -49 -118 103
1 47 -100 -61 -64 -116 54 36 -171 13 4 -323 -10 -118 -221 -219 -306 -29 -66 -30 -46 59 -23 43 194 73 1 -10 -51 -63 99 -113 129 -117 1 -121 68 -161 64 -20 24 -45 85 -35 -312 -166 -335 -125 -7 -105 -4 29 -7 -10 -132 107 -66 52 -138 3 6 -102 61 -26 108 -131 58 -165 16 -18 -6 -48 -74 -299 -89 -102 -182 -4 -268 -14 -178 39 -5 53 121 16 28 -48 -58 -72 131 -175 124 -117 -313 16 -50 -36 -4 -71 35 -58 144 -210 -295 -236 -217 -157 -71 -164 -183 -190 71 28 -3 25 -5 158 64 68 -11 85 71 112 -106 100 43 -30 76 -117 -186 44 -99 24 -17 -128 -12 9 -21 -13 -10 40 56 16 -15 -177 -101 -116 -33 -39 -3 -89 -124 -112 -53 125 0 -243 -306 57 -15 0 114 164 -49 -118 103
1 47 -100 -61 -64 -116 55 36 -171 13 4 -322 -10 -117 -220 -219 -305 -29 -65 -30 -46 59 -23 43 195 73 1 -10 -52 -62 99 -112 130 -117 -1 -121 68 -161 64 -20 24 -45 85 -35 -311 -166 -334 -125 -6 -106 -4 29 -8 -10 -132 107 -66 52 -138 4 6 -102 61 -26 108 -130 58 -165 16 -19 -6 -48 -74 -298 -89 -102 -182 -3 -268 -14 -178 39 -5 53 121 16 28 -49 -58 -72 132 -175 124 -117 -312 16 -51 -36 -4 -71 35 -58 144 -210 -294 -236 -217 -156 -70 -164 -183 -191 71 28 -3 25 -5 157 64 67 -11 85 72 113 -106 100 43 -29 75 -117 -186 43 -99 25 -16 -127 -12 9 -21 -13 -11 40 56 16 -15 -177 -101 -116 -33 -39 -3 -89 -124 -112 -53 125 0 -243 -306 57 -15 -1 114 164 -49 -118 103
1 44 -128 -62 -111 -117 -127 20 -129 -19 -31 -296 -255 -85 -310 -280 -298 19 -169 -197 -192 -127 -21 -30 103 24 22 42 -147 -98 74 -116 -91 -3 24 -151 120 -175 61 -41 35 -44 40 -39 -317 -294 -294 -112 -44 -159 -119 -217 -26 17 -113 13 -17 19 -167 -118 44 -101 -149 34 -5 -158 67 -166 14 39 5 -55 -55 -229 -286 -230 -178 3 -274 -231 -186 -55 1 -135 -65 3 28 -46 -102 -95 10 -202 31 -107 -50 3 147 -170 -7 -71 7 -53 108 -264 -299 -305 -215 -108 -29 -245 -282 -243 -78 -38 -6 3 58 88 9 12 -15 45 20 0 31 -136 38 43 68 15 -188 -73 -137 -150 -256 -265 -9 21 -32 4 -41 -93 49 3 -19 -177 -102 -122 -15 -22 46 -82 -126 -113 -53 16 -73 -235 -70 -112 -1 156 142 147 -64 -131 14
1 42 -199 -162 22 -117 -7 33 -154 -21 -101 -290 -170 -231 -276 -282 -301 -117 -70 -209 -194 -36 -33 -51 65 50 25 -72 -105 32 94 -116 76 -20 42 -58 61 -171 -55 -143 -73 -186 112 -174 -303 -267 -302 -150 -3 -189 -172 -104 -32 -3 -125 108 -25 24 -160 46 24 -63 -17 16 60 -12 59 -166 -121 -129 -131 -171 -121 -281 -223 -257 -181 -50 -237 -195 -185 1 -2 -94 128 -5 37 -163 -49 9 79 -201 77 14 -102 29 -50 -42 -61 -156 -2 -208 135 -283 -306 -296 -197 -165 -32 -245 -273 -243 -34 -10 -21 17 50 98 58 49 -73 66 133 108 -78 -35 -18 15 88 -22 -32 29 -129 -46 -133 -185 -131 -62 -171 -24 -89 -115 -67 -23 -54 -177 -102 -121 -144 -156 -77 -41 -34 -32 -72 111 -17 -236 -57 2 56 111 138 167 -61 -136 76
1 46 -108 -60 -113 -117 -132 38 -161 -8 -23 -273 -220 -79 -299 -285 -306 -31 -106 -227 -199 -59 -22 -67 123 24 17 -27 -89 -98 71 -116 124 -107 15 -120 63 -175 41 -27 68 -44 98 -33 -309 -283 -307 -144 -13 -198 -115 -144 -13 -11 -93 15 -44 42 -151 -119 45 -102 51 -15 -17 -156 59 -166 20 -20 24 -48 -68 -223 -256 -226 -183 -24 -248 -229 -178 -6 0 -129 -60 6 37 -65 -55 -95 2 -188 119 -121 -56 23 -55 -173 -25 -71 41 -55 148 -267 -306 -308 -213 -166 -35 -245 -281 -240 -53 -10 -23 -2 58 92 61 59 -39 45 19 -2 -107 80 25 42 62 12 -187 45 -118 -75 -182 -235 -18 12 -13 -41 -120 -149 70 18 -19 -177 -102 -116 -14 -50 24 -81 -125 -114 -44 129 3 -243 -88 -134 -7 39 126 156 -50 -113 96
1 46 -108 -60 -76 -117 36 38 -161 -8 -144 -324 -220 -292 -298 -285 -306 -30 -106 -227 -223 -59 -22 -67 191 83 17 -27 -90 -75 110 -116 124 -106 13 -120 63 -167 41 -27 68 -44 98 -254 -321 -282 -335 -144 -12 -198 -180 -144 -13 -11 -131 98 -44 42 -151 -21 -21 -102 51 -15 105 -139 59 -166 20 -20 23 -48 -68 -317 -256 -263 -183 -24 -274 -229 -181 -6 1 -129 97 -62 37 -66 -55 -80 129 -188 119 -121 -316 23 -56 -77 -25 -71 41 -55 148 -293 -315 -308 -230 -166 -35 -247 -281 -240 -53 -10 -23 -85 -185 164 61 59 -39 95 63 107 -107 80 25 -77 87 -266 -187 45 -118 -75 -182 -235 -18 12 -12 -40 -120 -149 70 18 -19 -177 -101 -117 -14 -50 23 -81 -125 -114 -44 129 3 -243 -305 46 -7 39 126 156 -50 -112 95
1 44 -129 -62 -77 -117 42 20 -145 -19 -137 -317 -255 -282 -310 -280 -298 19 -168 -197 -228 -127 -21 -30 184 84 22 42 -147 -74 109 -116 -90 -3 16 -151 120 -165 61 -41 35 -44 40 -238 -317 -294 -327 -111 -44 -159 -178 -217 -26 17 -138 97 -17 19 -168 -16 -27 -101 -149 34 109 -139 67 -166 13 39 5 -55 -55 -309 -286 -257 -178 3 -278 -231 -191 -55 2 -135 89 -65 28 -47 -103 -81 131 -202 31 -107 -309 3 147 -67 -7 -71 7 -54 109 -285 -303 -305 -231 -107 -28 -246 -282 -243 -78 -38 -6 -85 -195 163 9 11 -16 93 63 108 31 -135 38 -83 88 -256 -188 -73 -137 -150 -256 -265 -9 22 -32 4 -41 -93 48 3 -19 -177 -101 -122 -15 -22 46 -82 -126 -114 -53 17 -73 -235 -294 54 -1 156 142 147 -64 -131 14
1 46 -196 -149 28 -117 72 60 -202 -37 -21 -321 -254 -104 -331 -283 -304 50 -261 -226 -225 -160 -20 -118 180 49 -27 38 -92 21 79 -116 21 -12 4 -38 71 -175 -5 -134 28 -176 94 -41 -333 -297 -332 -103 -133 -215 -125 -215 -31 -40 -130 148 -169 91 -143 40 51 -26 -178 33 30 -21 57 -166 -97 -82 -71 -160 -132 -272 -294 -231 -182 6 -307 -241 -183 -115 18 -166 56 20 31 -102 -159 14 68 -202 48 -10 -87 20 36 -11 32 -156 76 -199 122 -272 -309 -312 -266 -166 -111 -244 -286 -241 -123 -97 -79 -22 12 128 44 86 17 61 122 74 -45 -130 17 41 63 -1 -24 -12 -129 -218 -274 -307 -102 46 -84 -103 -166 -161 -6 47 16 -177 -101 -119 -79 -93 42 -41 -27 -41 -140 78 -166 -239 -140 -157 57 143 142 165 -67 -144 41
1 41 -192 -149 22 -117 -7 61 -205 -38 -100 -319 -253 -229 -326 -281 -301 52 -258 -227 -196 -159 -20 -119 77 49 -28 37 -96 32 95 -116 83 -23 41 -58 61 -172 -6 -143 29 -162 113 -166 -326 -296 -329 -101 -133 -218 -181 -214 -33 -39 -133 108 -171 90 -143 47 27 -61 -3 13 58 -12 59 -166 -97 -130 -70 -160 -121 -286 -292 -256 -181 7 -305 -241 -186 -115 19 -166 128 -5 31 -94 -162 10 79 -201 81 14 -102 28 -50 -44 31 -156 77 -167 136 -282 -306 -308 -264 -163 -109 -245 -285 -243 -123 -97 -79 15 50 99 42 85 15 67 132 109 -78 -15 -18 17 88 -21 -32 31 -128 -216 -272 -303 -103 46 -90 -103 -168 -161 -5 48 16 -177 -101 -121 -79 -90 42 -41 -34 -32 -66 114 -8 -236 -60 -3 53 105 137 168 -60 -136 79
1 42 -199 -160 22 -117 -6 9 -114 -16 -101 -300 -226 -229 -290 -281 -299 -48 -86 -198 -196 -69 -37 -43 74 49 25 -129 -134 33 95 -116 84 -23 42 -58 61 -171 -56 -144 -60 -187 113 -170 -308 -282 -296 -135 -7 -151 -180 -155 -32 5 -119 108 -2 -27 -171 49 26 -61 0 13 59 -12 59 -166 -115 -130 -117 -172 -121 -283 -255 -256 -180 -21 -251 -225 -187 -15 -16 -125 128 -5 23 -185 -58 10 79 -200 81 14 -102 28 -52 -43 -50 -156 -31 -209 136 -281 -305 -303 -191 -134 -13 -244 -283 -243 -63 -27 -20 15 49 100 26 6 -138 67 132 109 -77 -13 -17 17 89 -21 -31 31 -129 -72 -181 -221 -136 -77 -169 -2 -38 -100 -53 -35 -56 -177 -102 -121 -148 -179 -92 -41 -34 -32 -62 115 -6 -235 -59 -1 53 104 136 169 -61 -136 78
1 46 -199 -160 28 -117 73 10 -122 -16 -22 -277 -223 -105 -291 -283 -302 -54 -84 -201 -226 -65 -37 -45 179 49 26 -126 -131 22 80 -116 20 -11 6 -37 70 -175 -56 -136 -61 -186 94 -42 -305 -282 -305 -136 -7 -154 -129 -149 -31 4 -101 148 -1 -23 -170 41 51 -24 -178 34 30 -21 56 -166 -115 -106 -117 -171 -132 -251 -253 -232 -182 -24 -239 -225 -184 -13 -16 -125 55 19 25 -184 -53 15 68 -202 48 -10 -86 19 37 -10 -51 -156 -30 -208 122 -271 -306 -304 -191 -140 -15 -244 -282 -242 -62 -25 -20 -22 12 128 31 10 -134 62 122 74 -36 -129 19 41 64 0 -24 -15 -129 -70 -176 -219 -136 -78 -172 -3 -41 -105 -53 -35 -56 -177 -102 -120 -148 -177 -92 -41 -27 -40 -140 77 -166 -238 -135 -154 57 143 142 165 -68 -145 39
1 47 -199 -159 28 -117 71 -8 -103 -15 -19 -297 -232 -102 -306 -282 -302 -4 -123 -161 -226 -98 -36 -20 184 50 18 -128 -152 22 79 -116 12 -11 2 -37 73 -175 -67 -135 -48 -186 90 -39 -317 -291 -312 -121 -23 -115 -118 -175 -30 8 -111 145 0 -42 -176 38 52 -40 -181 34 31 -22 56 -166 -118 -101 -110 -171 -134 -266 -276 -230 -182 -4 -265 -204 -185 -35 -24 -104 59 21 11 -192 -92 15 65 -202 45 -11 -89 17 54 -3 -29 -156 -32 -208 120 -270 -307 -309 -207 -106 -15 -244 -278 -239 -60 -31 -12 -23 6 131 -6 -29 -165 62 127 72 -27 -130 23 41 62 -1 -23 -19 -129 -110 -231 -251 -146 -62 -152 8 -16 -64 -51 -37 -51 -177 -102 -119 -136 -178 -70 -41 -28 -40 -144 72 -172 -238 -152 -164 55 145 142 166 -68 -146 37
1 44 -137 -61 -97 -117 21 28 -79 -18 -63 -193 -190 -60 -181 -194 -298 28 -140 -163 -27 -133 -13 -25 183 79 25 42 -151 -77 114 -116 -93 -3 4 -153 122 -172 63 -41 37 -45 37 -56 -188 -189 -320 -109 -50 -111 -26 -190 -22 24 -120 27 -20 19 -166 -33 -5 -100 -148 34 94 -146 67 -166 22 39 9 -56 -53 -96 -183 -106 -179 7 -173 -181 -65 -60 11 -134 4 -32 34 -42 -124 -96 125 -202 30 -107 -114 2 150 -108 -2 -70 10 -54 108 -159 -184 -190 -212 -115 -32 -146 -202 -153 -76 -35 2 -35 -6 138 8 14 -9 105 57 107 32 -136 38 -35 85 -61 -188 -74 -136 -152 -195 -169 -5 22 -31 8 -42 -94 55 8 -15 -178 -102 -122 -13 -21 43 -82 -126 -114 -52 13 -71 -233 -302 19 -3 156 142 146 -64 -130 13
1 47 -107 -58 -84 -117 -49 44 -82 -1 -32 -199 -193 -142 -199 -194 -306 -29 -113 -154 -65 -58 -15 -66 157 91 16 -20 -85 -102 100 -116 125 -108 38 -120 63 -171 47 -26 67 -43 97 -52 -179 -216 -312 -146 -11 -105 -19 -146 -4 -11 -126 96 -52 50 -149 -85 21 -102 52 -16 70 -151 59 -166 27 -18 26 -48 -68 -186 -205 -71 -183 -19 -173 -181 -68 -2 5 -128 63 -26 40 -62 -62 -81 85 -187 120 -122 -151 23 -56 -133 -19 -70 44 -55 148 -157 -182 -196 -212 -173 -37 -144 -205 -145 -49 -3 -19 -45 -7 165 65 67 -30 76 38 45 -106 83 28 5 90 -42 -187 45 -116 -77 -173 -174 -15 8 -11 -46 -125 -145 72 20 -15 -178 -102 -117 -15 -50 22 -81 -125 -114 -45 128 2 -241 -80 10 -9 35 125 155 -50 -112 96
1 48 -154 -60 -96 -117 19 30 -78 -20 -64 -204 -190 -59 -182 -192 -300 24 -135 -164 -25 -128 -13 -25 188 80 24 39 -151 -76 114 -116 107 -70 0 -117 64 -172 61 -44 37 -42 105 -54 -189 -187 -323 -109 -44 -111 -29 -189 -25 25 -115 29 -21 24 -171 -33 -4 -102 7 0 91 -145 63 -167 10 -32 5 -48 -49 -100 -183 -108 -179 4 -179 -181 -64 -56 13 -134 9 -31 34 -58 -130 -96 124 -199 113 -120 -123 31 -53 -111 -9 -70 12 -56 154 -160 -184 -189 -208 -95 -25 -148 -200 -155 -74 -34 4 -37 -6 139 7 14 -40 107 59 107 -107 40 6 -35 84 -63 -188 44 -128 -145 -193 -171 -7 30 -28 9 -43 -94 40 5 -17 -178 -102 -121 -11 -23 50 -64 -125 -114 -36 124 -18 -236 -306 14 6 87 144 140 -50 -101 83
1 47 -97 -60 -84 -117 -46 37 -83 0 -29 -194 -193 -135 -198 -194 -304 -38 -116 -153 -68 -58 -16 -64 150 93 19 -18 -82 -101 100 -116 -2 4 40 -144 110 -170 31 -25 76 -43 72 -47 -177 -216 -306 -146 -12 -105 -20 -147 -2 -12 -129 97 -42 45 -147 -84 19 -101 -155 34 73 -152 69 -167 19 13 31 -51 -69 -184 -206 -69 -183 -18 -170 -181 -68 -1 -1 -128 59 -28 37 -61 -46 -81 86 -202 57 -108 -148 17 107 -130 -20 -69 43 -51 130 -154 -181 -197 -210 -174 -40 -144 -204 -142 -49 -2 -18 -45 -7 165 67 63 -34 75 40 46 13 -135 18 4 91 -43 -188 -28 -137 -79 -174 -174 -18 19 -14 -43 -118 -144 71 15 -15 -178 -102 -118 -8 -45 38 -64 -125 -114 -63 60 -76 -238 -74 16 16 152 153 132 -61 -115 20
1 41 -199 -160 22 -117 -3 44 -88 -25 -111 -202 -120 -147 -200 -179 -300 33 -66 -81 -148 -92 -12 -63 54 56 11 -26 -89 39 100 -116 85 -22 46 -58 61 -170 -5 -144 -44 -185 113 -132 -190 -196 -320 -119 -81 -86 -134 -100 -13 -13 -120 110 -61 50 -153 47 24 -59 4 12 71 -11 59 -167 -114 -130 -119 -169 -119 -172 -170 -163 -179 7 -176 -95 -65 -82 9 -47 133 -2 37 -144 -74 12 86 -200 81 15 -122 28 -52 -38 39 -155 27 -204 136 -164 -169 -198 -231 -174 -92 -167 -192 -153 -64 -65 -48 22 49 104 58 65 -33 72 136 106 -76 -9 -18 12 94 -29 -32 31 -129 -84 -128 -143 -106 41 -106 -44 -54 -34 -43 15 18 -178 -102 -121 -126 -137 -30 -41 -33 -31 -58 116 -3 -236 -60 14 53 102 135 170 -61 -137 80
1 47 -198 -150 28 -117 73 67 -60 -20 -19 -189 -95 -112 -195 -198 -303 26 -150 -102 -140 -55 -8 -74 188 56 -21 19 -126 26 86 -116 17 -12 5 -35 70 -175 -42 -134 24 -180 93 -43 -176 -194 -304 -108 -56 -78 -120 -66 -26 -18 -127 147 -57 85 -154 41 57 -32 -179 34 32 -22 56 -167 -109 -103 -77 -163 -132 -163 -162 -177 -181 5 -169 -99 -53 -55 34 -47 63 27 37 -126 -170 18 67 -202 46 -10 -97 18 41 0 -1 -155 77 -204 121 -185 -181 -197 -193 -122 -40 -174 -192 -148 -53 -62 -50 -22 1 137 28 76 -13 70 129 72 -32 -129 21 44 67 -2 -23 -16 -129 -91 -112 -175 -138 -14 -129 -73 -62 -65 -6 56 9 -178 -103 -119 -90 -110 31 -40 -28 -40 -140 76 -167 -240 -281 -169 58 143 142 167 -68 -147 38
1 46 -91 -60 -92 -117 11 35 -77 3 -58 -216 -194 -52 -184 -193 -302 -40 -118 -173 -29 -61 -14 -64 190 78 19 -15 -83 -83 113 -116 -11 4 13 -146 113 -171 25 -25 78 -43 67 -35 -184 -196 -320 -146 -13 -124 -53 -153 1 -12 -121 43 -38 44 -147 -45 3 -101 -149 34 91 -147 70 -166 16 15 33 -52 -70 -115 -189 -105 -182 -14 -173 -195 -64 -1 -2 -134 29 -33 35 -62 -43 -95 119 -202 53 -107 -267 14 114 -113 -17 -69 42 -50 128 -149 -181 -189 -227 -174 -40 -148 -203 -151 -51 -1 -17 -46 -7 147 66 60 -36 102 44 97 20 -134 23 -26 88 -67 -188 -38 -138 -83 -169 -167 -18 23 -14 -42 -118 -150 69 12 -14 -178 -102 -119 -4 -42 47 -67 -126 -114 -64 55 -76 -237 -301 20 12 153 152 134 -62 -118 16
1 48 -157 -59 -87 -117 -21 35 -80 -20 -28 -205 -208 -78 -191 -193 -301 21 -135 -157 -70 -127 -10 -26 165 86 26 38 -151 -98 105 -116 110 -79 36 -116 65 -169 58 -44 39 -43 104 -28 -178 -210 -312 -110 -41 -100 -37 -199 -24 27 -129 84 -23 26 -173 -71 12 -102 14 -3 84 -148 63 -166 8 -29 5 -48 -49 -186 -210 -68 -180 2 -167 -196 -64 -55 17 -142 54 -34 38 -65 -134 -85 100 -198 115 -122 -184 30 -51 -120 -11 -70 16 -57 154 -144 -181 -193 -185 -92 -23 -149 -205 -145 -77 -34 5 -52 -3 162 10 17 -65 82 33 64 -107 47 9 -9 92 -63 -187 45 -126 -145 -208 -180 -6 34 -27 9 -47 -99 34 5 -17 -178 -102 -120 -8 -23 54 -67 -125 -114 -36 125 -16 -238 -101 26 1 81 142 143 -49 -101 88
1 44 -104 -19 -93 -117 29 -164 54 -228 67 -107 -91 -48 -67 -88 -288 -212 -44 -75 112 -173 -180 -223 185 80 -224 -166 -160 -73 114 -117 -105 -13 3 -157 141 -171 -152 -25 -128 -48 -12 30 -73 -87 -181 -150 -201 0 106 -126 -197 -200 29 39 -190 -164 -159 -25 19 -98 -130 29 98 -144 73 -167 -39 31 -35 -31 -32 -98 -64 48 -177 -242 -29 -101 47 -207 -169 -179 17 18 -195 -82 -177 -94 128 -196 21 -106 -105 -23 186 -100 -181 -24 -151 -70 86 -57 -96 -91 -54 -174 -228 21 -104 -49 -204 -207 -200 49 51 144 -205 -187 -188 105 61 111 49 -136 53 -19 85 -61 -188 -87 -116 -107 -70 -32 -28 -173 -48 -224 -179 -194 -138 -153 -167 -178 -103 -123 -32 -52 -137 -97 -125 -112 -55 -51 -84 -233 -279 26 -8 150 128 156 -66 -142 -2
1 51 -121 -22 -93 -117 20 -160 66 -233 52 -123 -78 -63 -69 -89 -304 -218 -57 -77 116 -161 -180 -217 196 81 -218 -170 -154 -75 113 -106 136 -121 0 -122 72 -172 -152 -20 -130 -58 71 3 -82 -77 -216 -152 -208 -5 101 -115 -199 -197 53 43 -182 -160 -170 -32 16 -101 66 -32 92 -143 58 -166 -40 -28 -40 -38 -35 -105 -58 30 -184 -250 -45 -88 53 -207 -167 -156 30 17 -189 -103 -163 -94 124 -16 131 -121 -128 9 -56 -109 -185 -23 -149 -84 143 -77 -105 -88 -84 -185 -245 11 -97 -60 -196 -206 -199 52 70 146 -198 -179 -187 106 59 107 -94 117 61 -28 84 -70 -185 43 -9 -108 -68 -39 -23 -174 -33 -223 -186 -185 -138 -152 -168 -178 -104 -115 -41 -65 -141 -95 -124 -113 -46 123 -11 -243 -304 15 -14 -33 105 168 -45 -115 114
1 36 -180 -148 33 -117 -96 68 -11 -20 -176 -50 31 -93 -83 -99 -273 36 -45 9 -35 81 -9 49 -67 -95 -24 23 -126 10 -143 -116 117 -46 -237 -34 81 -171 -34 -145 28 -166 104 -128 -53 -93 -104 -105 -7 -19 -130 62 -25 -3 26 -51 -61 87 -153 -20 -186 -8 65 -27 -185 -15 60 -167 -106 -133 -73 -162 -126 -71 -44 -100 -179 8 -24 27 66 38 34 82 -16 -193 36 -105 -152 30 -145 -177 101 8 -153 10 -49 -93 6 -154 79 -158 135 -84 -65 -93 -53 -114 -50 -71 -103 -37 87 15 -3 -174 -69 -94 27 77 -9 -112 -68 -101 -58 69 -1 -184 -195 -168 -51 35 -98 47 20 -49 -132 1 -121 -18 2 67 -2 58 11 -178 -104 -121 -86 -100 35 -25 2 10 -52 127 31 -235 -255 -206 7 38 115 196 -55 -150 114
1 48 -197 -148 29 -117 -85 67 -5 -20 -176 -54 31 -93 -83 -96 -281 33 -55 14 -38 79 -10 52 -63 -95 -24 26 -124 11 -147 -116 -82 -8 -240 -32 98 -167 -35 -132 29 -178 49 -126 -54 -91 -111 -107 -12 -14 -134 61 -24 -3 37 -52 -57 88 -152 -16 -187 -19 -194 31 -188 -11 54 -167 -106 68 -72 -161 -144 -72 -46 -99 -182 7 -28 30 67 35 33 83 -33 -194 36 -121 -145 29 -147 -202 32 5 -157 -17 131 -79 7 -154 80 -202 95 -82 -64 -90 -63 -122 -50 -73 -104 -40 87 14 -3 -175 -67 -91 29 79 -6 -113 -67 -101 23 -128 55 -185 -199 -170 -45 -63 -93 42 16 -52 -132 0 -122 -15 11 71 -2 57 11 -178 -104 -118 -84 -105 37 -25 4 9 -164 17 -193 -239 -262 -209 24 154 132 188 -72 -173 15
1 47 -197 -148 31 -117 -84 68 -8 -20 -177 -52 31 -94 -82 -97 -278 34 -51 11 -37 80 -9 52 -65 -95 -24 25 -125 12 -145 -116 51 -18 -239 -35 60 -169 -34 -135 29 -175 109 -128 -53 -92 -108 -106 -9 -16 -133 62 -25 -3 32 -48 -58 88 -153 -15 -187 -16 -136 27 -187 -13 59 -167 -106 -119 -72 -161 -115 -72 -45 -100 -181 7 -26 29 67 37 33 83 -19 -193 36 -119 -148 31 -146 -202 57 5 -156 24 -43 -82 7 -154 80 -197 126 -83 -64 -91 -58 -119 -50 -72 -103 -38 88 15 -3 -175 -68 -93 28 78 -7 -113 -65 -99 -76 -109 -4 -185 -198 -170 -49 9 -121 45 18 -50 -132 1 -122 -16 7 69 -2 58 11 -178 -104 -119 -85 -105 36 -20 3 8 -80 98 -44 -237 -259 -208 68 127 138 178 -67 -153 62
1 51 -122 -22 -79 -117 -33 -160 61 -236 -29 -77 -122 -86 -75 -102 -289 -218 -84 -35 37 -226 -180 -206 155 92 -205 -171 -154 -96 103 -107 136 -121 36 -121 72 -170 -152 -20 -131 -58 71 -38 -61 -103 -139 -152 -235 28 -22 -181 -199 -194 65 107 -111 -160 -170 -77 16 -101 65 -33 78 -148 58 -166 -40 -28 -41 -38 -35 -101 -90 -71 -184 -250 -26 -95 62 -229 -168 -177 79 -21 -190 -104 -164 -76 94 -18 131 -121 -116 9 -55 -125 -184 -23 -149 -84 143 -94 -80 -89 -55 -181 -256 -86 -105 -52 -217 -216 -198 -12 124 166 -196 -180 -187 81 50 58 -94 117 61 -4 91 -58 -185 43 -8 -184 -115 -53 -23 -174 -33 -201 -86 -126 -138 -152 -168 -178 -103 -115 -42 -66 -142 -96 -123 -113 -46 123 -11 -244 -96 19 -14 -32 105 168 -45 -115 115
1 44 -104 -19 -80 -117 -21 -165 44 -231 -26 -64 -118 -70 -78 -113 -266 -212 -76 -25 52 -225 -180 -200 146 94 -213 -166 -161 -96 104 -117 -105 -13 40 -157 141 -168 -152 -25 -128 -48 -12 -26 -57 -108 -115 -150 -231 27 -15 -176 -197 -196 -15 103 -127 -165 -159 -72 11 -98 -130 29 86 -150 73 -167 -39 31 -35 -31 -32 -90 -101 -73 -177 -241 -15 -79 65 -228 -170 -154 68 -22 -196 -83 -180 -78 99 -196 21 -106 -109 -22 186 -118 -181 -24 -152 -71 86 -95 -79 -96 -30 -170 -243 -83 -100 -45 -209 -212 -197 -6 118 164 -203 -188 -188 80 49 62 48 -136 52 -8 94 -59 -187 -86 -115 -193 -125 -51 -27 -173 -48 -202 -85 -111 -138 -154 -167 -178 -103 -123 -32 -52 -137 -96 -125 -112 -55 -52 -85 -233 -86 32 -9 150 128 156 -66 -142 -2
1 48 -198 -158 29 -117 -85 49 45 -26 -111 -57 -50 -52 -89 -71 -300 33 63 -72 -80 26 -13 -60 -62 -95 5 -8 -81 11 -146 -116 -82 -8 -236 -32 98 -168 5 -133 -27 -182 49 -68 -66 -114 -138 -119 41 -22 -106 -7 -16 -18 61 -52 -67 62 -149 -16 -164 -18 -194 31 -188 -11 54 -167 -105 68 -110 -167 -144 -50 -68 -49 -181 3 -52 -80 52 8 11 -35 -32 -176 38 -134 -64 29 -148 -202 32 5 -138 -17 131 -80 42 -155 40 -204 95 -47 -51 -87 -76 -177 2 -58 -124 -55 -20 -43 -43 -192 -116 -90 60 73 -16 -114 -67 -101 23 -127 55 -149 -193 -127 -45 -63 -93 54 4 -17 -99 48 -88 -50 -35 -40 -30 23 22 -178 -104 -119 -116 -127 -11 -25 4 9 -163 17 -192 -239 -276 -209 24 154 132 188 -72 -173 14
1 36 -175 -158 33 -117 -96 49 40 -27 -113 -51 -56 -50 -89 -74 -295 35 65 -72 -80 23 -13 -61 -65 -95 6 -11 -86 10 -142 -116 117 -46 -231 -35 81 -172 5 -146 -28 -182 104 -68 -62 -119 -127 -118 43 -22 -110 -12 -18 -16 53 -50 -68 60 -150 -20 -163 -8 65 -27 -185 -15 60 -167 -105 -133 -110 -168 -126 -47 -72 -52 -179 4 -47 -84 52 7 12 -38 -15 -177 38 -124 -68 30 -146 -177 102 8 -131 10 -50 -93 42 -154 39 -177 135 -47 -49 -88 -66 -174 9 -63 -125 -51 -25 -45 -43 -194 -117 -93 58 71 -20 -112 -68 -101 -58 70 0 -147 -188 -123 -51 35 -99 53 1 -17 -98 49 -98 -49 -39 -40 -30 23 21 -178 -104 -121 -118 -130 -14 -25 2 10 -53 127 31 -235 -268 -206 6 37 115 196 -55 -150 113
1 51 -121 -22 -81 -117 -33 -160 64 -236 94 -77 -125 27 -75 -81 -290 -218 -84 -38 86 -227 -180 -210 161 90 -207 -170 -154 -98 103 -107 136 -121 36 -122 72 -170 -152 -20 -131 -58 71 81 -61 -102 -140 -152 -235 28 110 -185 -199 -195 -21 101 -119 -160 -170 -77 37 -101 65 -33 77 -148 58 -166 -40 -28 -41 -38 -35 -67 -90 76 -184 -250 -26 -99 21 -229 -167 -189 73 18 -189 -104 -165 -79 94 -17 131 -121 -116 9 -55 -126 -184 -23 -149 -84 143 1 -69 -88 -55 -181 -256 26 -105 -49 -220 -217 -198 35 -3 166 -196 -179 -187 81 43 57 -94 117 61 25 91 -30 -185 43 -8 -184 -115 -52 -23 -174 -33 -204 -94 -138 -138 -152 -168 -178 -104 -115 -42 -66 -142 -96 -123 -113 -46 123 -11 -244 -96 18 -14 -32 105 168 -45 -115 115
1 44 -103 -19 -82 -117 -21 -164 46 -231 100 -64 -121 50 -78 -88 -266 -212 -76 -28 71 -227 -180 -204 151 93 -214 -166 -160 -97 104 -117 -105 -13 40 -157 141 -168 -152 -25 -128 -48 -12 95 -56 -109 -116 -150 -231 27 108 -182 -196 -196 -53 97 -135 -164 -159 -73 40 -98 -130 29 85 -150 73 -166 -39 31 -35 -31 -32 -43 -101 81 -177 -241 -15 -84 12 -228 -170 -167 60 17 -195 -82 -181 -81 99 -196 21 -106 -108 -22 186 -118 -181 -24 -151 -70 86 16 -63 -96 -31 -170 -243 21 -100 -42 -214 -214 -197 28 -13 164 -204 -188 -188 79 43 61 48 -136 52 34 94 -16 -187 -86 -115 -193 -124 -51 -28 -173 -48 -205 -92 -121 -138 -153 -167 -178 -104 -123 -32 -51 -137 -96 -125 -112 -55 -52 -84 -233 -85 31 -9 150 128 156 -66 -142 -2
1 48 -198 -158 29 -117 -85 49 45 -26 -118 -55 9 -55 -101 -71 -299 34 -74 46 -82 38 -12 73 -62 -95 8 -8 -82 11 -146 -116 -82 -8 -237 -32 98 -167 -1 -132 -29 -182 49 -73 -62 -93 -135 -119 -76 35 -113 31 -12 2 60 -52 -28 61 -149 -16 -167 -18 -194 31 -188 -11 54 -167 -110 68 -111 -167 -144 -51 -78 -53 -181 6 -67 32 52 -14 11 83 -33 -178 38 -134 -64 29 -148 -202 32 5 -141 -17 131 -79 41 -154 40 -204 95 -48 -50 -84 -145 -177 -95 -61 -102 -55 78 2 -5 -194 -116 -90 60 72 -17 -114 -67 -101 23 -127 55 -154 -194 -132 -45 -63 -93 -44 -50 -104 -104 44 -92 28 81 96 -35 22 19 -178 -104 -119 -117 -128 -12 -25 4 9 -163 17 -192 -239 -275 -209 24 154 132 188 -72 -173 14
1 36 -176 -159 33 -117 -97 49 40 -26 -121 -50 13 -54 -99 -74 -294 36 -72 45 -82 44 -12 72 -65 -95 8 -12 -87 10 -142 -116 117 -46 -232 -34 81 -172 -1 -145 -30 -183 104 -74 -59 -93 -124 -117 -73 32 -118 35 -14 2 52 -50 -34 60 -150 -20 -166 -8 65 -27 -185 -15 60 -167 -110 -133 -112 -168 -126 -48 -74 -56 -179 7 -61 33 52 -10 12 84 -16 -179 38 -124 -69 31 -145 -177 101 8 -134 10 -50 -93 40 -154 39 -177 135 -49 -48 -86 -131 -174 -92 -66 -103 -50 80 4 -5 -195 -117 -93 58 71 -21 -112 -68 -101 -58 70 -1 -152 -189 -128 -51 35 -99 -33 -41 -99 -103 45 -101 24 76 95 -35 22 19 -178 -104 -121 -118 -130 -14 -25 2 10 -52 127 31 -235 -267 -206 6 37 115 196 -55 -150 114
1 44 -103 -19 -93 -117 35 -164 54 -228 42 -8 -87 80 -69 -110 -289 -213 -41 -74 -33 -160 -180 -221 186 81 -224 -165 -160 -68 112 -117 -105 -13 5 -157 141 -171 -153 -26 -127 -48 -11 79 -72 -86 -105 -150 -195 0 -9 -119 -197 -200 30 42 -190 -164 -158 -15 27 -98 -129 29 98 -142 73 -166 -39 30 -35 -31 -32 55 -62 7 -177 -242 -32 -98 37 -203 -170 -167 18 -20 -195 -82 -177 -92 130 -195 21 -106 35 -23 185 -94 -181 -24 -151 -70 86 -5 -53 -93 -57 -174 -225 -82 -104 -49 -199 -205 -200 -33 -10 144 -205 -187 -188 105 68 115 49 -135 53 57 81 68 -187 -87 -116 -100 -67 -33 -28 -174 -49 -224 -180 -188 -138 -153 -167 -178 -103 -123 -32 -51 -137 -97 -125 -112 -55 -51 -84 -232 -276 25 -8 150 129 156 -66 -142 -3
1 51 -121 -22 -92 -117 26 -160 66 -233 50 -22 -74 78 -71 -99 -304 -218 -55 -75 -34 -149 -180 -214 197 82 -218 -170 -154 -71 112 -106 136 -121 -3 -122 72 -172 -152 -20 -130 -58 71 81 -80 -77 -159 -152 -203 -5 5 -108 -199 -197 53 45 -182 -159 -170 -23 29 -101 66 -32 92 -142 58 -166 -40 -28 -40 -38 -35 49 -57 22 -184 -251 -49 -83 38 -204 -167 -145 31 -16 -189 -103 -162 -93 126 -15 131 -120 16 9 -56 -105 -185 -23 -149 -84 143 5 -50 -91 -88 -185 -243 -76 -97 -62 -190 -204 -198 -32 -3 146 -198 -178 -187 106 66 111 -94 117 61 51 80 56 -185 43 -10 -102 -65 -40 -23 -174 -33 -223 -185 -175 -138 -152 -168 -178 -103 -115 -41 -65 -141 -95 -124 -113 -46 123 -11 -243 -303 15 -14 -33 105 168 -45 -115 114
1 36 -179 -147 33 -117 -96 67 63 -23 -173 -50 -101 -93 -85 -99 -272 36 -94 -10 -31 -52 -10 -14 -67 -95 12 27 -128 10 -143 -116 117 -46 -237 -34 81 -171 -29 -145 34 -162 104 -129 -53 -122 -104 -104 -62 54 -123 -72 -27 -13 23 -51 77 88 -153 -20 -187 -8 65 -28 -185 -15 60 -167 -100 -133 -66 -161 -127 -71 -113 -99 -180 8 -24 -74 65 -59 33 -36 -16 -191 33 -102 -151 30 -144 -177 102 8 -153 9 -49 -92 7 -154 82 -155 136 -85 -65 -93 -53 -114 -50 -69 -125 -39 -46 -52 -41 -169 -63 -94 22 76 -7 -112 -68 -101 -58 69 -1 -184 -195 -168 -51 35 -97 -69 -96 -72 -130 1 -120 12 79 21 5 60 14 -178 -104 -121 -80 -95 40 -25 2 10 -53 127 31 -235 -255 -206 6 38 115 196 -54 -150 114
1 48 -197 -146 29 -117 -85 67 67 -22 -174 -54 -101 -93 -84 -96 -281 33 -97 -16 -33 -53 -10 -19 -63 -95 14 29 -125 11 -147 -116 -83 -8 -240 -32 98 -167 -30 -132 35 -177 49 -126 -54 -119 -111 -106 -62 52 -128 -72 -26 -15 35 -52 81 89 -152 -16 -187 -19 -194 31 -188 -11 54 -167 -99 69 -64 -160 -145 -72 -111 -98 -182 7 -28 -79 67 -58 32 -39 -33 -193 33 -117 -143 29 -147 -202 31 4 -157 -17 131 -79 7 -154 82 -201 95 -82 -64 -90 -63 -121 -50 -71 -124 -42 -48 -52 -42 -171 -61 -91 24 78 -4 -113 -67 -100 23 -128 55 -185 -199 -170 -45 -63 -92 -74 -98 -73 -131 0 -122 11 79 16 5 60 13 -178 -104 -118 -79 -100 42 -25 4 9 -164 16 -193 -239 -261 -209 24 154 132 188 -72 -173 15
1 29 -112 -21 -93 -117 24 -161 61 -230 59 -115 -84 -56 -68 -88 -296 -215 -49 -77 114 -165 -180 -220 191 81 -221 -171 -157 -74 114 -117 -102 -27 2 -132 21 -172 -154 -21 -132 -52 -40 17 -77 -82 -198 -151 -203 -2 103 -119 -197 -198 41 40 -185 -162 -167 -29 17 -101 -134 23 94 -144 33 -167 -43 -32 -41 -34 -32 -102 -60 40 -181 -246 -37 -95 50 -206 -168 -167 23 17 -192 -95 -170 -94 126 -199 -13 -115 -116 28 -53 -106 -182 -23 -150 -76 32 -67 -101 -89 -68 -179 -236 17 -101 -55 -199 -206 -199 49 60 145 -202 -183 -188 105 60 108 -107 -133 -21 -24 84 -66 -187 16 -138 -106 -68 -35 -27 -175 -42 -223 -181 -189 -141 -152 -167 -178 -103 -119 -39 -61 -142 -66 -124 -112 -56 -53 -87 -238 -293 20 -28 -32 35 149 -59 -125 56
1 29 -112 -21 -80 -117 -28 -162 53 -234 -28 -71 -120 -79 -76 -108 -278 -215 -79 -29 44 -225 -180 -202 150 93 -208 -171 -157 -96 103 -117 -103 -28 38 -131 22 -169 -154 -21 -132 -52 -40 -32 -59 -106 -127 -151 -232 28 -20 -178 -197 -194 33 105 -117 -162 -167 -75 14 -101 -134 23 81 -149 33 -166 -43 -32 -41 -34 -32 -96 -95 -71 -181 -245 -20 -87 64 -228 -168 -165 73 -22 -192 -95 -172 -77 96 -199 -13 -116 -112 28 -52 -122 -182 -23 -150 -76 32 -94 -80 -92 -42 -175 -249 -85 -104 -49 -213 -214 -197 -10 120 165 -199 -183 -188 80 49 59 -108 -134 -22 -6 92 -58 -187 17 -138 -187 -119 -51 -27 -175 -42 -200 -84 -117 -141 -152 -167 -178 -104 -119 -39 -61 -143 -66 -124 -113 -56 -54 -87 -238 -89 25 -28 -32 35 150 -59 -125 57
1 48 -197 -148 31 -117 -87 68 -8 -20 -176 -52 30 -94 -83 -98 -277 35 -50 11 -36 80 -9 51 -65 -95 -24 24 -125 12 -145 -116 -97 -20 -239 -34 30 -169 -34 -145 29 -179 -69 -128 -54 -92 -108 -106 -9 -16 -132 62 -25 -3 31 -50 -59 88 -153 -16 -187 -15 -195 25 -187 -13 55 -167 -106 -133 -72 -161 -151 -72 -45 -100 -180 7 -26 28 67 37 33 83 -22 -193 36 -122 -149 31 -146 -202 -11 6 -155 20 -49 -84 7 -154 80 -202 25 -83 -64 -91 -58 -118 -50 -72 -103 -39 88 15 -3 -174 -68 -93 28 78 -7 -113 -66 -100 -77 -126 -4 -185 -197 -170 -48 4 -120 45 18 -50 -132 1 -122 -16 6 69 -1 58 11 -178 -105 -120 -85 -106 36 -21 3 9 -171 -44 -197 -237 -259 -207 -119 -29 31 189 -67 -164 65
1 29 -112 -21 -82 -117 -28 -161 56 -234 96 -71 -123 38 -76 -84 -279 -215 -79 -32 80 -227 -180 -206 156 91 -210 -171 -157 -98 103 -117 -103 -28 38 -132 21 -169 -154 -21 -132 -52 -40 88 -59 -106 -128 -151 -232 28 109 -183 -197 -195 -37 98 -124 -162 -167 -75 38 -101 -134 23 81 -149 33 -166 -43 -32 -41 -34 -32 -56 -95 79 -181 -245 -21 -92 16 -228 -168 -178 66 17 -192 -95 -172 -80 96 -199 -13 -115 -112 28 -52 -123 -182 -23 -150 -76 32 10 -66 -92 -42 -176 -249 25 -104 -46 -217 -215 -198 31 -8 165 -200 -183 -188 80 43 58 -107 -134 -22 29 92 -24 -187 17 -138 -186 -118 -51 -27 -175 -42 -204 -91 -127 -141 -152 -167 -178 -104 -119 -39 -61 -143 -66 -124 -112 -56 -54 -87 -238 -90 24 -28 -32 35 149 -59 -125 57
1 29 -112 -21 -93 -117 30 -161 61 -230 45 -14 -80 79 -70 -104 -297 -215 -47 -75 -32 -152 -180 -217 191 82 -220 -170 -157 -70 112 -117 -102 -27 0 -132 21 -172 -154 -21 -132 -52 -40 80 -76 -81 -128 -151 -197 -2 -4 -112 -198 -199 42 43 -185 -162 -167 -20 27 -101 -134 24 94 -142 33 -167 -43 -32 -41 -34 -32 52 -59 15 -181 -246 -41 -91 37 -202 -168 -154 24 -18 -192 -95 -169 -93 128 -199 -13 -114 26 28 -53 -101 -182 -23 -150 -76 32 0 -51 -92 -72 -180 -233 -80 -101 -56 -193 -204 -199 -33 -6 145 -202 -182 -188 105 67 113 -107 -133 -21 53 80 62 -187 16 -138 -100 -65 -36 -27 -175 -42 -223 -182 -180 -141 -152 -167 -178 -103 -119 -39 -60 -142 -66 -125 -112 -56 -53 -87 -237 -291 19 -28 -32 35 149 -59 -126 56
1 48 -198 -159 31 -117 -88 49 42 -26 -120 -52 11 -55 -100 -72 -296 35 -73 45 -83 41 -12 73 -64 -95 8 -10 -85 11 -144 -116 -96 -20 -234 -34 30 -170 -1 -146 -29 -183 -68 -74 -60 -93 -129 -118 -74 33 -116 33 -13 2 55 -50 -31 61 -150 -17 -167 -14 -195 24 -186 -13 55 -167 -110 -133 -112 -168 -151 -49 -76 -55 -180 7 -63 32 52 -12 12 84 -21 -179 38 -136 -67 31 -146 -202 -11 6 -137 21 -49 -84 41 -154 39 -205 25 -49 -49 -85 -137 -175 -93 -64 -103 -52 79 3 -5 -195 -117 -92 59 72 -19 -113 -66 -100 -76 -125 -5 -154 -192 -130 -49 5 -121 -38 -45 -101 -103 45 -102 27 78 96 -35 22 19 -178 -105 -120 -117 -129 -13 -21 3 9 -171 -43 -196 -237 -271 -207 -119 -31 31 189 -67 -164 66
1 44 -103 -18 -78 -117 -143 -165 47 -230 98 -62 -121 81 -78 -100 -265 -212 -61 -34 5 -220 -180 -210 299 232 -217 -166 -161 -99 2 -117 -103 -13 -136 -157 141 -175 -152 -25 -128 -48 -10 108 -61 -109 -125 -149 -221 23 82 -177 -196 -198 32 109 -148 -165 -158 -134 47 -68 -129 28 -63 -159 74 -167 -39 29 -35 -31 -32 15 -95 70 -176 -240 -15 -91 15 -223 -170 -181 95 89 -196 -82 -181 -62 -25 -195 23 -105 -93 -26 185 -180 -180 -24 -152 -70 88 24 -57 -100 -26 -167 -232 -24 -102 -41 -216 -214 -199 105 12 275 -205 -189 -188 128 42 -33 50 -133 53 54 -35 26 -187 -88 -116 -161 -110 -45 -28 -173 -49 -209 -105 -136 -138 -154 -167 -178 -58 -119 -32 -51 -137 -98 -125 -112 -55 -49 -84 -232 -267 -200 -8 150 129 158 -66 -143 -6
1 37 -196 -88 33 -99 -97 -13 44 17 -115 -54 2 -53 -101 -70 -289 112 -68 42 -84 34 5 72 -64 -95 -73 -133 -159 10 -143 -115 119 -46 -235 -35 81 -172 159 -146 109 -185 102 -70 -61 -95 -134 60 -69 34 -110 25 8 -15 59 -50 -45 -1 -177 -20 -165 -7 68 -27 -185 -15 60 -164 78 -130 45 -139 -99 -49 -82 -51 -161 12 -68 26 49 -2 8 79 -15 -177 -66 -193 -167 31 -146 -173 103 8 -138 9 -53 -94 105 -114 97 -207 135 -46 -48 -84 -121 15 -67 -60 -103 -57 75 15 2 -194 -118 -92 -82 -58 -169 -113 -68 -102 -55 75 3 -152 -191 -129 -52 35 -100 -48 -58 -105 48 144 -44 32 81 93 142 122 122 -178 -104 -122 -73 -169 35 -25 2 10 -56 127 32 -232 -273 -206 0 30 113 196 -55 -150 112
1 48 -198 -157 28 -117 -83 -15 69 143 -179 -61 -95 -100 -81 -94 -286 111 -92 -65 -34 -41 130 -3 -61 -95 10 -120 -156 11 -150 -116 -88 -9 -246 -31 99 -166 -2 -94 -90 -183 46 -134 -56 -113 -121 37 -2 18 -131 -68 156 31 43 -52 81 -39 -177 -15 -191 -20 -194 31 -189 -10 54 -167 -109 71 -138 -169 -144 -79 -104 -101 -181 122 -29 -96 68 65 75 -47 -36 -194 -33 -186 -12 29 -150 -202 30 4 -170 -17 134 -77 147 -150 -34 -206 93 -85 -67 -87 -66 -137 -40 -73 -123 -44 -21 99 77 -171 -58 -89 -42 -51 -160 -115 -67 -102 22 -129 55 -192 -204 -182 -44 -62 -88 -91 -100 -68 -41 86 40 9 49 -27 -74 16 112 -178 -104 -118 -153 -176 -101 -25 4 9 -163 12 -192 -241 -270 -211 21 154 131 188 -72 -173 16
1 37 -197 -157 33 -117 -96 -20 66 143 -178 -55 -96 -100 -81 -98 -276 112 -89 -59 -30 -39 127 -2 -66 -95 7 -124 -159 10 -145 -115 118 -46 -241 -34 80 -171 -2 -116 -92 -184 103 -136 -54 -119 -111 41 -1 22 -124 -67 155 26 28 -50 78 -41 -177 -20 -190 -8 67 -25 -186 -15 60 -167 -109 -118 -139 -169 -126 -77 -106 -101 -179 126 -23 -96 66 64 68 -48 -16 -192 -39 -188 -28 31 -146 -174 102 8 -164 10 -54 -92 148 -150 -37 -207 135 -87 -67 -90 -54 -128 -39 -70 -124 -41 -23 95 70 -169 -61 -92 -52 -54 -163 -113 -68 -102 -57 72 1 -190 -199 -178 -51 35 -101 -84 -97 -66 -39 87 43 8 52 -23 -75 10 110 -178 -104 -121 -155 -178 -103 -25 2 10 -53 127 32 -236 -261 -206 3 33 113 195 -55 -151 111
1 51 -123 -22 -73 -117 60 -159 64 -238 84 -74 -128 3 -79 -81 -290 -219 -95 -35 97 -232 -181 -206 -45 190 -204 -170 -153 105 7 -107 135 -121 -129 -122 73 -175 -152 -19 -131 -59 72 66 -62 -106 -135 -152 -241 29 109 -190 -200 -194 -13 223 -108 -159 -170 110 -15 -101 64 -35 -93 -145 58 -166 -40 -27 -41 -38 -35 -76 -97 71 -185 -252 -30 -97 22 -232 -167 -181 81 36 -188 -105 -162 63 127 -22 131 -119 -172 7 -52 -184 -185 -23 -149 -85 143 -10 -72 -90 -60 -182 -261 33 -106 -50 -219 -217 -198 94 62 278 -194 -178 -187 101 229 202 -94 116 61 -41 -41 -130 -185 43 -3 -201 -125 -59 -23 -175 -32 -201 -85 -126 -139 -152 -168 -178 -104 -114 -42 -67 -142 -96 -114 -112 -46 123 -12 -245 -276 -210 -14 -31 106 170 -44 -115 118
1 44 -104 -18 -72 -117 58 -164 44 -232 93 -60 -120 34 -83 -87 -261 -213 -87 -24 83 -229 -181 -199 -60 193 -212 -166 -160 105 11 -117 -103 -14 -113 -157 141 -175 -153 -25 -128 -48 -11 84 -57 -111 -109 -150 -235 28 108 -181 -197 -195 -71 223 -126 -164 -159 110 1 -97 -129 28 -70 -151 74 -167 -39 29 -35 -31 -32 -52 -108 79 -177 -242 -17 -77 10 -231 -170 -152 69 50 -195 -83 -180 63 126 -196 23 -104 -155 -27 185 -183 -181 -23 -151 -70 87 11 -64 -99 -33 -171 -247 30 -100 -44 -209 -212 -196 100 48 272 -203 -187 -188 104 230 202 51 -133 54 -13 -34 -97 -188 -88 -116 -208 -136 -58 -27 -174 -48 -201 -83 -110 -138 -154 -167 -178 -103 -123 -32 -52 -137 -98 -116 -112 -55 -50 -84 -232 -253 -199 -8 149 129 159 -66 -144 -6
1 36 -196 -63 33 -117 -98 18 43 132 -113 -49 23 -49 -101 -74 -293 40 -71 44 -86 53 74 65 -67 -95 -86 0 -158 10 -140 -115 120 -46 -229 -35 82 -172 151 -144 145 -138 102 -67 -61 -89 -124 -122 17 26 -111 45 124 -23 47 -51 -103 76 -177 -21 -162 -6 69 -29 -184 -16 60 -167 93 -133 85 -99 -90 -45 -65 -52 -179 145 -66 38 47 58 26 86 -14 -177 -62 -175 -167 31 -143 -171 104 9 -128 8 -53 -95 140 -112 133 -201 135 -47 -48 -88 -122 -182 -44 -64 -101 -52 81 66 31 -196 -126 -95 -80 -40 -171 -112 -68 -101 -54 76 5 -146 -186 -121 -52 35 -97 -10 -20 -95 42 108 -96 6 62 91 157 137 121 -178 -104 -122 15 -117 101 -25 2 10 -55 127 32 -233 -265 -204 -3 28 112 196 -54 -150 114
1 48 -198 -80 29 -117 -85 19 49 134 -110 -56 19 -51 -103 -70 -300 33 -73 47 -85 47 79 67 -62 -95 -81 -1 -155 11 -145 -116 -93 -9 -235 -32 102 -167 152 -85 145 -178 42 -67 -65 -89 -138 -123 16 31 -105 40 126 -19 58 -53 -89 76 -177 -16 -163 -18 -194 31 -188 -11 54 -167 93 72 85 -138 -143 -49 -70 -48 -182 143 -75 38 47 58 30 85 -34 -176 -59 -176 -158 29 -147 -202 30 5 -138 -18 139 -79 139 -104 133 -208 92 -46 -50 -87 -137 -185 -49 -58 -99 -58 78 68 36 -193 -125 -91 -75 -37 -168 -114 -67 -101 23 -130 55 -148 -192 -126 -45 -62 -87 -23 -30 -104 42 107 -84 13 69 93 157 138 122 -178 -104 -118 14 -120 100 -25 4 9 -166 8 -194 -238 -276 -208 16 155 131 188 -72 -173 15
1 52 -122 -22 -76 -117 -149 -160 66 -235 97 -82 -119 66 -74 -88 -291 -218 -70 -47 34 -214 -180 -215 306 230 -210 -171 -154 -96 -5 -107 135 -122 -167 -122 73 -175 -152 -19 -131 -58 72 100 -67 -99 -153 -152 -226 24 91 -170 -199 -196 47 113 -131 -160 -170 -135 34 -101 64 -34 -79 -153 58 -167 -40 -27 -41 -38 -35 -12 -83 72 -184 -250 -28 -103 19 -223 -168 -192 111 79 -190 -105 -164 -60 -33 -25 131 -121 -176 8 -52 -183 -184 -23 -149 -85 144 18 -64 -91 -53 -180 -248 -6 -106 -51 -218 -214 -199 99 21 282 -197 -179 -187 113 42 -39 -94 116 61 37 -43 -4 -185 43 -2 -153 -101 -47 -23 -174 -32 -209 -109 -159 -139 -152 -168 -178 -51 -111 -42 -66 -142 -96 -123 -113 -46 123 -12 -244 -286 -211 -14 -30 106 170 -44 -115 118
1 44 -103 -18 -50 -117 -142 -165 39 -230 102 -59 -117 60 -84 -97 -251 -212 -78 -23 56 -226 -181 -201 298 161 -216 -167 -161 72 -1 -117 -103 -14 -125 -156 141 -175 -152 -25 -128 -48 -11 100 -58 -110 -105 -149 -231 27 103 -178 -196 -197 -7 243 -139 -166 -158 40 20 -45 -129 28 -73 -158 74 -167 -39 29 -35 -31 -32 -29 -108 79 -176 -240 -14 -74 6 -229 -170 -152 154 23 -197 -82 -185 55 25 -195 22 -106 -149 -26 185 -182 -180 -24 -152 -70 87 18 -62 -103 -23 -166 -239 9 -96 -40 -208 -212 -197 39 -11 182 -205 -190 -188 77 224 168 50 -134 53 27 -35 -28 -187 -88 -116 -200 -133 -55 -28 -172 -49 -204 -89 -112 -138 -154 -167 -178 -54 -122 -32 -51 -138 -97 -122 -112 -55 -50 -84 -233 -251 -201 -8 149 129 158 -66 -143 -5
1 52 -122 -22 -48 -117 -148 -160 60 -236 96 -74 -125 36 -79 -87 -283 -218 -85 -32 76 -229 -180 -207 302 160 -207 -171 -154 76 -6 -107 135 -122 -143 -121 73 -175 -152 -19 -131 -58 71 86 -61 -107 -131 -152 -235 30 107 -186 -199 -194 12 244 -118 -161 -170 45 6 -97 64 -35 -92 -152 58 -166 -40 -27 -41 -38 -35 -58 -97 75 -184 -249 -25 -93 16 -230 -168 -180 166 21 -190 -104 -168 58 21 -25 131 -121 -174 7 -51 -184 -184 -23 -149 -84 144 4 -69 -93 -49 -179 -254 18 -105 -47 -218 -216 -198 43 -3 182 -197 -180 -187 74 225 170 -94 116 61 1 -41 -90 -184 43 -1 -191 -122 -55 -23 -173 -33 -203 -89 -127 -139 -152 -168 -178 -49 -115 -42 -66 -142 -97 -120 -113 -46 123 -12 -245 -275 -212 -14 -31 106 171 -44 -115 119
1 48 -198 -154 28 -103 -84 -12 40 134 -130 -55 -41 -62 -96 -73 -283 100 -78 35 -77 -16 132 62 -60 -95 -37 -141 -156 11 -147 -116 -88 -9 -239 -32 99 -167 13 -126 -97 -185 46 -82 -59 -104 -132 24 -31 50 -124 -23 154 33 68 -52 28 -60 -176 -16 -172 -20 -194 31 -188 -10 54 -163 -84 71 -137 -169 -145 -55 -102 -60 -158 126 -59 0 56 36 82 53 -35 -182 -55 -190 -172 29 -149 -202 30 4 -145 -17 134 -78 166 -154 -47 -207 93 -53 -51 -83 -96 64 -32 -66 -109 -57 46 77 70 -193 -97 -89 -82 -55 -160 -114 -67 -101 21 -130 54 -162 -196 -140 -44 -62 -89 -70 -100 -99 -73 59 -83 47 98 84 -51 57 135 -178 -104 -118 -165 -184 -126 -25 4 9 -164 12 -193 -233 -275 -210 21 154 131 188 -72 -173 16
1 36 -197 -154 33 -102 -97 -17 32 134 -133 -48 -32 -60 -95 -77 -277 102 -72 37 -74 -7 129 64 -65 -95 -46 -145 -159 10 -143 -115 118 -46 -233 -35 81 -172 13 -145 -99 -186 103 -83 -56 -105 -118 25 -29 47 -129 -13 152 28 57 -50 17 -62 -177 -20 -171 -7 67 -26 -185 -15 60 -163 -84 -133 -138 -170 -127 -51 -98 -64 -156 129 -51 5 56 36 76 57 -15 -183 -59 -192 -179 31 -145 -175 102 8 -136 10 -53 -94 166 -154 -51 -208 135 -54 -50 -85 -89 65 -36 -70 -111 -52 51 75 67 -193 -97 -93 -87 -58 -164 -112 -68 -101 -56 72 1 -159 -191 -135 -52 35 -101 -66 -95 -96 -71 63 -90 44 95 85 -52 51 133 -178 -104 -121 -166 -187 -128 -25 2 10 -53 127 32 -229 -264 -205 3 33 113 195 -55 -151 112
1 44 -102 -18 7 -117 -131 -165 47 -226 14 -13 -89 56 -68 -120 -286 -211 -37 -76 -31 -160 -181 -223 255 217 -228 -166 -162 -110 11 -117 -103 -13 -20 -156 141 -175 -152 -26 -128 -47 -10 50 -74 -89 -50 -149 -192 -4 -23 -120 -196 -201 30 131 -201 -166 -158 -119 42 -29 -129 28 -61 -157 74 -167 -39 29 -35 -31 -32 38 -63 -49 -176 -239 -29 -100 41 -202 -170 -171 222 98 -197 -81 -183 -50 -4 -195 22 -96 49 -25 185 -180 -180 -24 -152 -70 88 -55 -76 -95 -50 -172 -219 -100 -104 -44 -200 -205 -200 134 4 258 -207 -190 -188 113 7 -16 50 -134 53 52 -8 69 -187 -88 -116 -98 -67 -31 -28 -172 -49 -227 -188 -194 -138 -154 -167 -178 -103 -125 -32 -51 -137 -97 -125 -112 -54 -49 -84 -233 -52 -199 -8 150 129 157 -66 -143 -5
1 52 -121 -22 23 -117 -137 -160 61 -231 22 -20 -74 58 -70 -109 -303 -218 -52 -77 -26 -147 -180 -214 252 216 -221 -171 -154 -108 3 -107 135 -122 -44 -121 73 -175 -152 -19 -131 -58 71 56 -82 -77 -78 -151 -200 -9 -21 -107 -199 -198 57 135 -192 -161 -170 -121 35 -71 64 -35 -76 -152 58 -166 -40 -28 -41 -38 -35 36 -57 -27 -184 -249 -47 -84 42 -202 -168 -145 230 81 -190 -103 -168 -43 -10 -26 131 -122 34 7 -51 -182 -184 -23 -149 -84 144 -37 -72 -91 -84 -184 -239 -100 -98 -58 -189 -203 -198 125 10 266 -200 -180 -188 95 6 -20 -86 116 61 49 -18 61 -184 43 -1 -99 -64 -38 -23 -173 -33 -225 -192 -178 -139 -152 -168 -178 -103 -116 -41 -66 -142 -97 -123 -113 -46 123 -13 -245 -95 -210 -14 -31 106 170 -44 -115 118
1 48 -198 -108 28 -100 -84 -11 50 18 -113 -62 -4 -55 -103 -66 -295 110 -72 43 -83 26 6 73 -59 -95 -66 -130 -157 11 -148 -116 -90 -9 -241 -32 100 -167 159 -80 108 -184 44 -71 -66 -96 -149 53 -73 38 -104 18 11 -12 69 -52 -26 -1 -177 -16 -167 -19 -194 31 -189 -10 54 -164 77 72 44 -154 -145 -54 -87 -48 -163 9 -78 23 48 -6 9 76 -35 -177 -63 -192 -159 29 -150 -202 30 4 -148 -18 136 -78 105 -120 96 -207 93 -46 -50 -83 -128 19 -66 -53 -101 -62 72 14 2 -192 -118 -89 -78 -55 -166 -115 -67 -102 23 -130 55 -155 -197 -136 -44 -62 -87 -58 -70 -109 47 144 -34 37 87 94 142 122 121 -178 -104 -118 -74 -169 34 -25 4 9 -164 10 -193 -236 -284 -210 18 154 131 188 -72 -173 15
1 51 -123 -22 -111 -117 168 -159 73 -238 93 -98 -107 40 -70 -73 -260 -219 -74 -58 80 -208 -181 -218 -63 50 -206 -169 -152 78 125 -107 135 -121 74 -121 73 -131 -152 -19 -131 -59 72 87 -68 -86 -126 -153 -228 19 107 -156 -200 -195 7 82 -120 -158 -170 141 63 -101 64 -34 156 -77 58 -135 -40 -27 -41 -38 -35 -63 -72 82 -174 -253 -35 -102 24 -222 -167 -191 -71 31 -188 -106 -152 -45 205 -24 131 -118 -39 8 -53 67 -186 -23 -148 -85 144 16 -70 -84 -72 -185 -256 32 -102 -58 -216 -214 -200 17 -4 41 -193 -176 -187 115 178 213 -95 116 60 32 87 2 -167 43 -4 -147 -91 -46 -23 -175 -32 -209 -113 -168 -138 -152 -168 -178 -103 -113 -42 -67 -141 -96 -107 -112 -46 123 -12 61 66 104 -13 -30 106 170 -44 -115 117
1 44 -102 -18 -105 -117 125 -164 42 -226 -13 4 -67 36 -69 -116 -288 -212 -43 -81 -38 -130 -180 -211 -61 255 -230 -165 -161 -36 227 -117 -103 -13 52 -157 141 -114 -153 -25 -127 -47 -11 19 -81 -76 -12 -150 -185 -26 -15 -95 -196 -200 52 83 -215 -164 -158 39 136 -97 -129 28 179 -105 74 -166 -40 28 -35 -31 -31 31 -53 -62 -177 -242 -47 -77 49 -194 -169 -130 -85 156 -195 -81 -183 -59 182 -195 23 -105 45 -26 185 79 -181 -23 -151 -70 88 -71 -79 -93 -83 -178 -229 -101 -97 -54 -179 -199 -197 28 -79 108 -207 -187 -188 262 117 161 50 -133 53 57 130 51 -184 -88 -116 -86 -55 -33 -28 -174 -49 -230 -207 -169 -138 -153 -167 -178 -104 -124 -32 -51 -137 -98 -121 -112 -54 -49 -84 -231 -8 172 -8 149 129 158 -66 -143 -6
1 36 -52 -143 34 -117 -99 207 38 -98 -119 -43 35 -50 -95 -80 -289 -122 -72 36 -84 71 138 65 -69 -95 90 93 108 10 -138 -115 119 -45 -225 -35 81 -172 -95 -145 26 -115 103 -70 -58 -87 -111 -153 -66 16 -121 60 49 137 33 -51 -32 165 10 -21 -162 -6 68 -27 -184 -16 60 -167 -140 -133 -78 -140 -127 -43 -49 -58 -179 -121 -58 42 51 17 185 90 -14 -178 177 34 -55 31 -141 -70 102 9 -121 9 -53 -95 -10 -154 169 -78 135 -50 -49 -91 -110 -179 -112 -71 -100 -42 88 38 91 -198 -128 -97 72 152 122 -111 -68 -100 -55 74 2 -145 -182 -117 -52 35 -101 24 8 -77 -157 -81 -173 58 39 86 -48 166 113 -150 -104 -112 -34 0 61 -25 1 10 -54 127 32 -232 -255 -203 1 31 113 196 -55 -151 112
1 48 -130 -142 29 -117 -85 208 45 -103 -115 -50 33 -51 -98 -76 -296 -128 -77 41 -85 67 135 67 -64 -95 92 96 110 11 -142 -116 -87 -8 -231 -32 99 -167 -96 -131 28 -135 47 -70 -62 -86 -123 -154 -78 21 -114 57 42 135 45 -53 -30 169 8 -16 -163 -18 -177 31 -187 -11 54 -167 -140 71 -76 -139 -145 -47 -53 -54 -182 -123 -66 43 51 10 184 91 -33 -177 178 39 -51 29 -145 -189 30 5 -129 -16 133 -80 -16 -154 171 -125 94 -49 -50 -89 -122 -183 -119 -66 -100 -47 87 33 88 -196 -127 -93 72 157 125 -112 -67 -100 21 -130 54 -147 -188 -122 -45 -62 -91 14 1 -85 -158 -83 -175 60 48 89 -48 166 111 -150 -104 -109 -31 4 64 -25 4 9 -141 13 -146 -238 -266 -208 22 154 131 188 -72 -172 16
1 52 -122 -22 -112 -117 28 -159 67 -237 91 -83 -121 22 -73 -76 -257 -218 -80 -44 94 -222 -180 -213 -61 192 -207 -170 -153 -74 254 -107 135 -122 97 -122 73 -143 -152 -19 -131 -58 72 78 -63 -97 -110 -152 -233 26 112 -179 -199 -195 -12 -36 -118 -159 -170 -11 169 -101 64 -35 112 -139 58 -142 -40 -27 -41 -38 -35 -73 -84 79 -176 -251 -29 -102 25 -227 -167 -192 -70 136 -189 -105 -161 -103 188 -26 131 -121 -25 7 -52 -99 -185 -23 -149 -85 144 4 -71 -87 -59 -182 -256 36 -105 -50 -220 -216 -199 47 -4 45 -195 -178 -187 249 20 145 -94 116 61 95 207 5 -185 43 -1 -170 -107 -50 -23 -174 -32 -206 -99 -147 -138 -152 -168 -178 -104 -114 -42 -66 -142 -97 -123 -113 -46 123 -12 38 74 81 -13 -30 107 170 -44 -115 118
1 44 -103 -18 -108 -117 34 -164 48 -231 98 -68 -121 50 -76 -82 -147 -212 -70 -31 77 -225 -180 -206 -70 186 -214 -166 -161 -71 258 -117 -104 -13 103 -157 141 -136 -152 -25 -128 -48 -11 94 -57 -107 -98 -150 -227 25 109 -180 -196 -197 -58 -40 -135 -164 -158 -3 165 -97 -129 28 129 -140 74 -138 -39 29 -35 -31 -32 -44 -96 86 -168 -241 -15 -88 14 -226 -170 -174 -74 126 -195 -82 -179 -101 200 -195 22 -105 -32 -25 185 -87 -181 -24 -151 -70 87 22 -61 -95 -31 -170 -241 31 -102 -43 -215 -214 -198 32 -17 39 -204 -188 -188 249 22 154 50 -134 53 98 214 10 -187 -88 -116 -179 -116 -47 -28 -173 -49 -206 -96 -127 -138 -153 -167 -178 -104 -123 -32 -51 -137 -98 -125 -112 -55 -50 -84 68 77 97 -8 149 129 157 -66 -143 -5
1 36 -76 -136 33 -117 -97 190 87 19 -172 -63 -96 -126 -82 -104 -261 -130 -77 -68 -15 -59 183 -17 -69 -95 33 122 51 10 -142 -115 119 -46 -244 -34 81 -172 31 -145 58 -121 103 -154 -58 -123 -111 -152 -141 18 -95 -70 138 133 -22 -51 66 140 -50 -20 -197 -7 68 -28 -185 -15 60 -167 -32 -133 -26 -143 -127 -95 -104 -100 -179 -95 -15 -93 62 -67 199 -40 -16 -183 132 11 19 31 -143 -172 103 8 -181 9 -53 -94 127 -153 157 -90 135 -108 -81 -100 -27 -170 -147 -50 -122 -35 -29 46 121 -157 -59 -95 96 131 129 -111 -68 -100 -55 74 3 -201 -200 -196 -51 34 -99 -110 -99 -54 -84 -49 -179 24 25 -37 38 188 176 -178 -105 -121 -31 -11 97 -25 2 10 -55 127 32 -234 -260 -205 0 30 112 196 -55 -151 113
1 36 -66 -86 33 -117 -98 81 89 -117 -167 -62 -95 -126 -84 -103 -254 -115 -77 -64 -13 -58 33 -54 -69 -95 4 121 64 10 -141 -115 119 -46 -242 -34 82 -172 158 -144 124 -109 102 -152 -59 -126 -107 -153 -139 24 -91 -68 -46 28 -34 -51 65 114 -29 -20 -196 -7 68 -29 -184 -15 60 -167 77 -133 54 -115 -100 -94 -107 -96 -180 -96 -14 -93 61 -108 70 -41 -15 -182 54 29 12 31 -142 -166 103 8 -178 8 -52 -94 104 -121 121 -81 135 -108 -82 -103 -24 -169 -147 -46 -123 -34 -45 -80 -19 -156 -61 -96 78 114 130 -111 -68 -100 -54 75 4 -200 -198 -194 -52 35 -97 -107 -99 -55 35 131 -124 -23 27 -36 149 137 129 -177 -104 -121 6 8 104 -25 2 10 -57 127 32 -233 -257 -204 -2 29 112 196 -54 -151 114
1 48 -174 -135 28 -117 -84 193 88 12 -178 -67 -95 -125 -80 -103 -274 -136 -82 -72 -17 -65 183 -17 -64 -95 36 125 54 11 -147 -116 -89 -9 -248 -31 99 -167 30 -132 60 -151 45 -156 -59 -117 -120 -154 -145 12 -102 -74 136 134 1 -53 69 142 -88 -16 -199 -20 -194 31 -188 -10 54 -167 -32 71 -24 -143 -145 -96 -101 -104 -182 -101 -20 -93 66 -77 200 -39 -36 -187 135 17 31 29 -147 -202 30 4 -187 -17 135 -78 125 -153 160 -162 93 -106 -80 -96 -38 -175 -151 -57 -122 -37 -30 42 120 -159 -54 -91 94 132 133 -113 -67 -100 22 -130 54 -203 -205 -199 -44 -62 -88 -119 -101 -54 -84 -51 -180 23 20 -37 39 189 176 -178 -105 -118 -26 -5 99 -25 4 9 -157 12 -187 -240 -267 -209 20 154 131 188 -72 -173 16
1 48 -166 -107 28 -117 -85 83 91 -118 -175 -66 -95 -125 -82 -104 -268 -121 -81 -69 -15 -63 31 -54 -65 -95 6 123 66 11 -146 -116 -91 -9 -246 -32 100 -167 158 -87 124 -137 43 -154 -59 -121 -115 -154 -143 19 -97 -72 -49 26 -10 -53 68 114 -61 -16 -198 -19 -194 31 -188 -10 54 -167 77 72 54 -137 -146 -95 -104 -102 -182 -97 -19 -92 65 -112 70 -40 -35 -185 56 34 23 29 -146 -202 30 4 -183 -17 137 -78 103 -120 121 -144 92 -107 -81 -99 -34 -174 -150 -53 -123 -36 -45 -83 -23 -157 -56 -92 77 114 133 -113 -67 -100 22 -131 55 -202 -203 -197 -44 -61 -87 -116 -101 -56 35 131 -123 -26 24 -36 149 137 129 -177 -104 -118 8 13 106 -25 4 9 -148 9 -174 -239 -264 -209 18 155 131 188 -72 -173 16
1 51 -123 -22 -80 -117 133 -158 55 -233 4 1 -52 36 -80 -109 -307 -220 -72 -56 -26 -118 -181 -193 -46 243 -222 -168 -152 129 220 -107 136 -119 -2 -107 73 -175 -152 -19 -130 -59 71 23 -91 -67 -31 -153 -201 -38 -21 -82 -201 -195 92 179 -207 -157 -170 149 167 -101 65 -34 71 -68 58 -166 -40 -27 -41 -38 -35 29 -51 -48 -186 -255 -80 -51 44 -194 -167 -100 -79 183 -187 -105 -165 80 154 -17 131 -116 25 8 -54 -129 -187 -23 -147 -85 143 -47 -69 -97 -150 -192 -253 -96 -80 -68 -154 -196 -193 98 -68 79 -197 -175 -186 253 207 198 -94 117 61 66 109 36 -183 42 -6 -93 -56 -52 -23 -176 -32 -217 -186 -120 -138 -151 -168 -178 -104 -112 -42 -67 -141 -95 -77 -109 -46 123 -11 -243 -70 -193 -14 -32 105 170 -44 -116 116
1 44 -103 -18 -107 -117 172 -163 57 -232 99 -78 -117 64 -70 -79 -160 -213 -61 -43 60 -215 -180 -212 -72 44 -213 -165 -160 85 127 -117 -103 -14 73 -158 141 -126 -153 -25 -127 -48 -11 100 -61 -100 -113 -150 -222 22 102 -169 -197 -197 -28 84 -134 -163 -158 147 64 -97 -129 28 155 -88 74 -130 -39 29 -35 -31 -32 -22 -81 86 -166 -244 -20 -99 17 -221 -169 -186 -76 24 -194 -82 -172 -40 206 -196 23 -104 -39 -27 185 74 -182 -24 -151 -70 87 30 -58 -90 -41 -173 -240 23 -105 -49 -217 -214 -199 2 -12 38 -202 -185 -187 112 180 215 51 -133 54 45 92 10 -187 -88 -116 -150 -98 -41 -28 -175 -48 -209 -106 -147 -138 -153 -167 -178 -104 -122 -32 -51 -137 -98 -106 -112 -55 -50 -84 86 67 113 -8 149 129 158 -66 -144 -6
1 44 -103 -18 -73 -117 131 -163 45 -227 -4 4 -60 31 -72 -116 -288 -214 -49 -75 -36 -121 -181 -204 -62 240 -228 -164 -159 132 228 -117 -103 -15 4 -158 141 -174 -153 -25 -127 -48 -11 13 -85 -72 -11 -151 -185 -33 -15 -88 -198 -199 65 183 -213 -162 -158 149 171 -97 -129 27 76 -89 74 -166 -39 28 -35 -31 -32 28 -51 -60 -178 -245 -57 -67 47 -191 -169 -116 -84 182 -193 -82 -179 85 155 -196 24 -103 38 -29 185 -137 -182 -23 -150 -70 87 -69 -79 -94 -101 -181 -235 -99 -92 -61 -168 -197 -196 85 -78 62 -205 -184 -187 256 209 198 51 -132 54 73 129 43 -188 -89 -116 -84 -53 -38 -28 -175 -48 -227 -203 -148 -138 -153 -167 -178 -104 -122 -32 -51 -136 -99 -87 -108 -55 -50 -84 -231 -38 -24 -8 149 129 160 -66 -145 -8
1 36 -130 -146 33 -117 -98 210 33 -106 -126 -46 21 -55 -97 -78 -291 -107 -76 50 -78 47 142 72 -66 -95 97 10 79 10 -141 -115 118 -45 -230 -35 81 -172 -98 -145 19 -152 103 -77 -57 -90 -116 -152 -95 33 -125 42 52 143 48 -50 -1 164 -78 -20 -167 -7 68 -26 -185 -16 60 -167 -126 -133 -67 -157 -127 -47 -68 -60 -179 -115 -55 40 55 -19 188 87 -15 -181 182 -99 98 31 -144 -151 102 8 -130 10 -53 -94 -16 -154 168 -152 135 -52 -49 -87 -123 -185 -131 -69 -101 -47 80 28 96 -195 -111 -94 126 153 18 -112 -68 -101 -56 73 2 -153 -188 -127 -52 35 -101 -25 -30 -93 -160 -92 -173 70 74 96 -29 166 112 -158 -101 -86 -69 -84 28 -25 2 10 -54 127 32 -234 -261 -205 2 31 113 196 -55 -151 112
1 48 -193 -145 29 -117 -85 211 40 -111 -122 -53 16 -57 -99 -73 -299 -113 -79 53 -79 40 139 72 -62 -95 98 12 88 11 -146 -116 -87 -9 -236 -32 99 -167 -99 -132 21 -175 46 -76 -61 -90 -130 -154 -102 39 -118 36 44 141 60 -52 2 169 -117 -16 -168 -19 -194 31 -188 -10 54 -167 -126 71 -65 -156 -145 -51 -73 -56 -182 -117 -63 39 55 -31 187 86 -34 -180 183 -114 99 29 -148 -202 31 4 -139 -17 134 -79 -22 -154 171 -198 94 -51 -50 -85 -141 -188 -141 -65 -99 -52 77 21 92 -194 -109 -90 128 159 25 -114 -67 -101 22 -129 54 -156 -193 -132 -45 -62 -90 -41 -42 -101 -161 -95 -175 71 81 98 -29 166 110 -156 -101 -82 -66 -89 30 -25 4 9 -164 13 -193 -239 -272 -209 21 154 131 188 -72 -173 16
1 36 -191 -20 33 -117 -99 188 90 32 -156 -62 -93 -129 -87 -103 -239 -126 -72 -65 -10 -59 186 10 -71 -96 45 74 -152 10 -139 -115 120 -47 -241 -35 83 -172 118 -142 152 -82 101 -148 -61 -130 -104 -153 -142 21 -83 -68 144 158 -49 -51 59 110 -170 -21 -195 -6 69 -32 -183 -16 60 -167 103 -132 115 -55 -72 -97 -109 -90 -180 -99 -13 -89 57 -51 200 -40 -14 -179 146 -100 14 31 -140 -170 105 9 -177 7 -51 -95 100 -91 145 -117 135 -109 -86 -108 -17 -166 -146 -41 -124 -35 -18 85 149 -153 -62 -98 25 62 -52 -110 -68 -99 -53 78 7 -201 -196 -195 -52 35 -91 -108 -99 -55 45 32 -152 54 19 -38 145 163 153 -178 -105 -121 77 12 131 -26 2 10 -44 127 31 -231 -253 -203 -7 25 112 197 -54 -150 116
1 48 -197 -22 29 -117 -85 190 91 26 -167 -66 -93 -129 -84 -105 -259 -133 -76 -69 -12 -65 186 11 -66 -95 49 69 -149 11 -144 -116 -96 -9 -245 -32 103 -167 121 -78 152 -149 39 -153 -61 -125 -112 -154 -145 13 -90 -72 142 160 -24 -53 61 109 -169 -16 -198 -18 -195 30 -187 -11 55 -167 105 73 114 -81 -108 -97 -105 -97 -182 -103 -17 -88 62 -61 200 -39 -34 -182 149 -112 30 29 -144 -202 30 5 -182 -19 141 -79 97 -78 146 -192 91 -109 -84 -103 -27 -172 -150 -48 -124 -36 -20 83 149 -154 -56 -94 27 66 -52 -112 -67 -100 23 -131 55 -203 -202 -198 -45 -61 -84 -118 -101 -55 49 39 -149 56 13 -38 146 164 152 -178 -105 -118 75 7 129 -25 4 9 -165 4 -195 -237 -261 -207 13 155 130 188 -72 -173 15
1 37 -111 -21 -106 -116 119 -161 49 -228 -11 3 -61 39 -72 -114 -296 -214 -51 -75 -35 -125 -179 -205 -53 255 -226 -171 -157 -37 224 -114 16 -120 53 -129 174 -27 -155 -20 -134 -52 -55 23 -85 -73 -20 -151 -189 -29 -18 -90 -197 -198 65 83 -210 -161 -167 33 135 -101 -104 -53 178 -107 96 -166 -45 -14 -43 -34 -31 32 -51 -57 -181 -246 -57 -68 48 -193 -167 -120 -83 157 -192 -97 -176 -60 179 -199 62 -118 38 -31 234 71 -182 -22 -150 -76 26 -59 -76 -94 -101 -183 -237 -101 -92 -60 -171 -198 -195 36 -76 122 -203 -182 -189 260 116 157 -68 55 48 55 128 47 -133 45 89 -87 -55 -38 -29 -176 -44 -226 -202 -152 -142 -151 -166 -178 -104 -120 -41 -62 -144 -120 -122 -112 -54 -49 -84 -236 -15 169 -27 25 21 265 -69 -256 -18
1 52 -123 -22 -111 -117 92 -158 69 -239 74 -79 -127 -44 -74 -77 -298 -219 -99 -43 114 -232 -180 -210 -55 192 -202 -169 -152 -81 251 -107 135 -121 53 -122 73 0 -152 -19 -130 -59 72 42 -61 -96 -147 -153 -243 27 110 -192 -200 -194 7 -29 -104 -158 -170 11 162 -101 64 -34 147 -96 58 -140 -40 -27 -41 -38 -35 -91 -88 61 -184 -254 -33 -103 34 -233 -167 -193 -73 131 -187 -105 -155 -106 189 -27 131 -120 -77 8 -52 72 -186 -23 -148 -85 144 -35 -74 -83 -73 -186 -265 35 -105 -53 -222 -218 -198 60 25 45 -192 -176 -186 246 4 150 -95 116 61 84 202 -24 -117 43 0 -201 -119 -57 -23 -175 -32 -202 -90 -139 -138 -151 -168 -178 -104 -113 -42 -67 -141 -96 -120 -112 -46 123 -12 94 -69 148 -13 -30 107 170 -44 -114 118
1 44 -104 -18 -107 -117 100 -163 51 -233 85 -63 -124 -2 -76 -81 -273 -213 -89 -30 105 -231 -180 -203 -67 186 -210 -165 -160 -77 254 -117 -104 -14 62 -158 141 19 -153 -25 -127 -48 -11 65 -54 -107 -119 -150 -237 27 113 -187 -197 -195 -36 -32 -120 -163 -159 20 158 -97 -130 28 154 -89 74 -140 -39 29 -35 -31 -32 -71 -100 74 -177 -244 -19 -88 21 -231 -169 -167 -77 121 -193 -83 -175 -105 200 -196 23 -105 -73 -26 185 84 -182 -23 -150 -71 87 -11 -67 -90 -43 -175 -253 38 -103 -45 -214 -214 -197 49 -2 41 -201 -185 -187 246 6 159 50 -134 54 84 209 -22 -161 -88 -83 -205 -128 -54 -27 -174 -48 -202 -86 -119 -138 -153 -167 -178 -103 -122 -32 -52 -137 -98 -119 -112 -55 -50 -84 101 -61 152 -8 149 129 158 -66 -143 -6
1 36 -114 -76 34 -117 -98 80 16 -118 -138 -41 10 -59 -98 -87 -283 -110 -73 52 -62 31 -40 67 -68 -96 14 135 93 10 -140 -115 119 -46 -226 -35 81 -172 62 -144 158 -80 103 -85 -54 -97 -101 -153 -95 41 -132 28 -92 31 37 -51 0 154 -65 -21 -169 -6 68 -28 -184 -16 60 -167 45 -133 91 -76 -97 -47 -77 -72 -179 -114 -43 35 60 -43 38 81 -14 -184 64 -13 92 31 -142 -107 103 9 -124 9 -52 -95 -53 -143 156 -91 135 -59 -51 -92 -102 -184 -135 -73 -104 -40 71 -26 2 -190 -98 -97 119 101 70 -111 -68 -100 -55 74 3 -156 -184 -127 -52 35 -99 -50 -52 -93 -87 -67 -174 31 83 96 125 117 35 -150 -99 -79 72 34 161 -25 1 10 -47 127 32 -232 -249 -204 0 31 113 196 -55 -150 113
1 48 -189 -72 29 -117 -85 80 25 -120 -134 -47 4 -60 -98 -82 -292 -115 -77 54 -67 23 -46 67 -63 -95 16 136 101 11 -144 -116 -90 -9 -231 -32 100 -167 64 -131 159 -138 44 -83 -57 -97 -113 -154 -99 47 -129 21 -94 29 50 -53 5 154 -107 -16 -170 -18 -194 31 -187 -11 54 -167 48 72 93 -96 -117 -50 -81 -67 -182 -115 -50 33 61 -57 36 78 -33 -183 65 -13 91 29 -146 -202 30 5 -131 -17 136 -79 -54 -128 157 -184 93 -57 -52 -89 -119 -188 -145 -72 -104 -44 68 -33 -2 -191 -96 -92 120 101 73 -113 -67 -100 21 -130 54 -157 -190 -131 -45 -62 -89 -59 -64 -99 -86 -69 -176 34 89 97 127 117 35 -148 -99 -76 74 36 162 -25 4 9 -153 11 -194 -238 -260 -208 19 155 131 187 -72 -172 16
1 51 -122 -22 -71 -117 118 -159 56 -232 -14 2 -55 43 -76 -108 -307 -219 -66 -63 -29 -122 -180 -198 -46 169 -222 -169 -153 78 121 -107 136 -121 37 -122 73 -61 -152 -19 -130 -58 71 31 -88 -67 -33 -152 -200 -35 -21 -86 -200 -196 84 236 -206 -158 -170 80 39 -101 64 -34 166 -100 58 -166 -40 -27 -41 -38 -35 34 -50 -43 -185 -253 -73 -56 46 -195 -167 -108 -70 10 -188 -105 -167 44 159 -22 131 -119 29 7 -53 78 -185 -23 -148 -85 143 -42 -67 -94 -134 -190 -250 -98 -82 -66 -163 -197 -194 -53 -68 167 -198 -176 -187 136 229 187 -94 116 61 28 83 42 -124 43 -3 -92 -56 -47 -23 -175 -33 -220 -193 -132 -138 -151 -168 -178 -104 -114 -42 -66 -141 -96 -119 -112 -46 123 -12 -243 -33 161 -14 -31 106 170 -44 -115 117
1 52 -122 -22 -110 -117 115 -159 54 -231 -7 0 -57 41 -75 -109 -305 -218 -63 -67 -31 -124 -180 -201 -44 257 -223 -170 -153 -38 221 -107 135 -121 55 -122 73 -122 -152 -19 -130 -58 71 28 -88 -69 -31 -152 -198 -34 -20 -88 -199 -196 80 84 -208 -159 -170 28 132 -101 64 -34 176 -109 58 -166 -40 -27 -41 -38 -35 32 -51 -49 -185 -251 -69 -60 48 -195 -167 -112 -81 157 -188 -104 -170 -60 177 -24 131 -120 32 7 -52 64 -185 -23 -148 -84 144 -49 -72 -94 -125 -189 -248 -99 -85 -64 -166 -198 -194 41 -70 134 -199 -177 -187 260 116 155 -94 116 61 53 126 44 -136 43 -2 -92 -56 -45 -23 -174 -33 -222 -197 -138 -138 -151 -167 -178 -104 -114 -42 -66 -141 -96 -121 -112 -46 123 -12 -243 -23 166 -14 -31 106 170 -44 -115 118
1 44 -103 -18 -68 -117 127 -163 45 -226 -20 7 -63 39 -69 -115 -290 -213 -45 -78 -36 -127 -180 -209 -62 170 -229 -165 -160 76 126 -117 -103 -14 36 -157 141 -66 -153 -25 -127 -48 -11 22 -81 -74 -13 -150 -186 -27 -16 -92 -197 -200 58 236 -213 -163 -158 84 37 -97 -129 28 168 -94 74 -166 -39 28 -35 -31 -32 34 -51 -57 -177 -243 -51 -72 47 -193 -169 -125 -73 1 -194 -82 -181 41 161 -195 23 -104 42 -27 185 91 -181 -23 -151 -70 88 -62 -75 -93 -90 -179 -232 -101 -95 -58 -175 -198 -197 -62 -78 168 -206 -186 -187 137 228 186 51 -133 54 29 81 49 -180 -88 -103 -85 -54 -35 -28 -174 -49 -229 -205 -161 -138 -153 -167 -178 -104 -123 -32 -51 -137 -98 -119 -112 -54 -49 -84 -231 -17 166 -8 149 129 158 -66 -144 -6
1 52 -122 -22 -113 -117 27 -159 71 -235 19 -120 -86 -58 -68 -97 -294 -219 -62 -75 104 -179 -180 -220 -57 203 -213 -170 -153 -47 250 -107 135 -122 87 -122 73 -99 -152 -19 -131 -58 72 -36 -77 -78 -161 -152 -216 3 66 -126 -199 -197 39 -26 -160 -159 -170 10 172 -101 64 -35 125 -137 58 -139 -40 -27 -41 -38 -35 -105 -62 -48 -179 -252 -42 -95 58 -213 -167 -172 -73 149 -189 -105 -154 -89 173 -27 131 -121 -94 7 -52 -51 -185 -23 -148 -85 144 -105 -102 -86 -81 -185 -249 -39 -98 -64 -203 -208 -199 76 113 41 -196 -178 -187 250 71 135 -94 116 61 92 195 -46 -170 43 -1 -119 -74 -40 -23 -175 -33 -218 -164 -184 -138 -152 -168 -178 -104 -114 -42 -66 -142 -97 -123 -113 -46 123 -13 83 50 125 -13 -30 107 170 -44 -115 118
1 48 -171 -80 28 -117 -85 86 -9 -77 -177 -53 26 -96 -85 -101 -273 -123 -42 2 -32 80 9 47 -64 -95 -1 87 117 11 -146 -116 -90 -9 -239 -32 100 -167 141 -104 165 -163 44 -131 -56 -97 -106 -154 -8 -23 -128 59 -23 27 27 -53 -56 127 -54 -16 -188 -19 -194 31 -188 -10 54 -167 85 72 94 -133 -140 -74 -48 -102 -182 -114 -26 22 68 41 59 78 -34 -193 64 -23 -18 29 -146 -200 30 4 -155 -17 136 -78 53 -112 164 -172 93 -88 -68 -95 -53 -179 -161 -70 -105 -37 85 18 11 -172 -66 -92 107 92 108 -113 -67 -100 22 -130 55 -185 -197 -170 -45 -62 -88 48 17 -50 4 60 -169 -1 -4 62 164 156 117 -151 -103 -100 37 -36 136 -25 4 9 -165 10 -184 -239 -256 -209 19 155 131 188 -72 -173 16
1 36 -61 -121 34 -117 -98 198 40 -28 -113 -47 -97 -48 -99 -76 -292 -113 55 -64 -84 -16 150 10 -68 -95 109 127 39 10 -139 -115 118 -45 -228 -35 81 -172 -79 -144 71 -86 103 -67 -60 -132 -120 -153 34 -18 -113 -58 79 162 40 -51 -60 137 -27 -21 -161 -6 67 -27 -184 -16 60 -167 -93 -133 5 -113 -122 -43 -105 -52 -179 -101 -45 -95 50 3 186 -47 -14 -176 179 48 -83 31 -142 -170 102 9 -125 10 -53 -95 -17 -154 131 -68 135 -47 -48 -89 -34 -155 31 -66 -124 -46 -23 38 129 -196 -127 -96 50 130 126 -111 -68 -100 -56 73 2 -144 -184 -118 -52 35 -101 25 -39 -40 -153 -84 -172 86 -49 -35 0 140 96 -178 -104 -121 26 37 110 -25 2 10 -50 127 32 -232 -262 -204 2 32 113 196 -55 -151 112
1 48 -157 -120 29 -117 -85 200 47 -33 -110 -54 -94 -50 -98 -72 -298 -118 53 -66 -83 -10 148 6 -64 -95 112 129 41 11 -143 -116 -88 -8 -233 -32 99 -167 -80 -131 72 -113 46 -67 -64 -128 -133 -154 33 -18 -106 -53 72 161 51 -53 -59 139 -41 -16 -162 -18 -193 31 -187 -11 54 -167 -93 71 7 -115 -130 -48 -100 -49 -182 -103 -50 -96 50 3 186 -48 -33 -175 182 52 -70 29 -146 -202 30 5 -134 -16 134 -79 -23 -154 134 -124 94 -46 -49 -88 -42 -161 25 -60 -125 -51 -22 34 125 -194 -125 -92 51 133 129 -113 -67 -100 21 -130 54 -147 -190 -124 -45 -62 -91 28 -34 -38 -154 -86 -174 85 -43 -34 0 140 93 -178 -104 -118 29 40 111 -25 4 9 -130 13 -157 -238 -273 -208 21 155 131 187 -72 -172 17
1 43 -102 -18 -72 -117 52 -165 48 -227 77 -109 -87 -29 -68 -85 -287 -212 -39 -80 106 -159 -181 -222 -65 165 -227 -166 -161 104 252 -117 -103 -14 129 -155 141 -169 -153 -26 -128 -47 -11 48 -76 -87 -176 -149 -193 -8 107 -119 -197 -201 29 226 -199 -165 -157 105 170 -97 -129 28 140 -141 73 -166 -39 29 -35 -31 -32 -97 -62 61 -176 -240 -31 -100 45 -203 -170 -169 -79 110 -197 -81 -180 65 188 -195 22 -106 -92 -26 185 -75 -181 -24 -152 -69 87 -34 -94 -94 -54 -173 -222 31 -105 -50 -199 -205 -200 46 11 118 -207 -189 -188 225 229 199 50 -134 53 129 227 -11 -187 -88 -116 -99 -66 -31 -28 -173 -49 -227 -191 -195 -138 -154 -167 -178 -104 -124 -31 -50 -137 -97 -115 -112 -54 -50 -84 -232 -293 16 -8 150 129 158 -66 -144 -5
1 51 -121 -22 -77 -117 50 -160 62 -232 68 -126 -73 -56 -70 -86 -304 -218 -55 -79 114 -148 -181 -214 -51 168 -220 -170 -154 104 248 -107 135 -122 116 -121 74 -170 -152 -19 -131 -58 71 24 -87 -76 -219 -152 -202 -14 103 -107 -199 -198 58 226 -191 -160 -170 106 175 -101 64 -35 118 -140 58 -166 -40 -28 -41 -38 -35 -105 -57 44 -184 -250 -50 -82 52 -203 -168 -143 -75 123 -190 -104 -164 65 178 -24 131 -121 -113 6 -51 -90 -185 -23 -149 -84 144 -64 -108 -91 -89 -185 -242 24 -96 -63 -189 -203 -198 55 48 117 -199 -179 -187 225 229 199 -94 116 61 133 220 -15 -184 42 -1 -101 -64 -39 -23 -174 -33 -225 -193 -177 -139 -152 -168 -178 -104 -115 -41 -66 -142 -97 -114 -112 -46 123 -12 -244 -312 11 -14 -31 106 171 -44 -115 119
1 48 -195 -83 28 -117 -84 200 -6 -81 -180 -60 32 -102 -83 -99 -280 -126 -69 29 -33 70 105 62 -61 -95 129 16 -137 11 -149 -116 -91 -9 -244 -31 101 -166 153 -83 140 -175 43 -136 -57 -89 -116 -153 -55 -4 -130 58 -8 137 38 -53 -35 160 -148 -15 -191 -20 -194 30 -189 -10 54 -167 92 71 81 -139 -143 -80 -48 -104 -182 -107 -28 37 68 19 166 85 -36 -194 188 -106 -173 29 -149 -202 31 4 -167 -19 138 -77 77 -104 157 -197 93 -89 -69 -92 -59 -179 -158 -73 -102 -43 84 26 79 -171 -59 -89 86 170 -1 -115 -67 -101 24 -129 55 -191 -202 -180 -44 -62 -86 26 8 -56 46 110 -130 71 30 79 155 152 117 -178 -105 -118 6 -95 92 -25 4 9 -164 9 -192 -241 -264 -210 17 155 131 188 -72 -173 14
1 37 -158 -65 33 -117 -97 199 -13 -75 -178 -55 33 -103 -84 -103 -268 -120 -56 23 -29 74 108 61 -67 -95 129 15 -139 10 -144 -115 120 -46 -239 -34 82 -172 153 -146 140 -142 101 -139 -56 -91 -106 -152 -39 -12 -123 60 -3 140 22 -51 -37 155 -149 -20 -190 -8 70 -29 -186 -15 60 -167 92 -133 81 -103 -91 -78 -45 -104 -179 -106 -22 35 66 25 167 84 -16 -192 188 -94 -180 30 -145 -170 104 8 -160 8 -54 -93 78 -111 155 -153 135 -92 -70 -96 -46 -174 -154 -69 -100 -39 85 30 83 -169 -63 -94 80 166 -3 -112 -68 -101 -54 77 5 -189 -197 -177 -51 34 -97 35 14 -51 45 110 -131 72 19 74 155 151 118 -178 -104 -121 7 -87 93 -25 2 10 -55 127 32 -235 -256 -206 -5 26 111 196 -55 -151 113
1 44 -103 -18 -109 -117 34 -164 57 -229 34 -100 -101 -52 -67 -99 -272 -212 -48 -66 106 -190 -180 -221 -69 198 -220 -165 -160 -43 254 -117 -103 -13 90 -157 141 -110 -153 -25 -127 -48 -11 -24 -68 -91 -144 -150 -208 8 79 -140 -197 -200 9 -30 -169 -164 -158 15 170 -97 -129 28 135 -136 74 -136 -39 29 -35 -31 -32 -91 -69 -14 -171 -242 -25 -104 52 -212 -169 -188 -78 141 -195 -82 -172 -86 185 -195 22 -105 -90 -25 185 -36 -181 -24 -151 -70 88 -93 -98 -90 -48 -173 -232 -23 -106 -52 -212 -209 -201 70 94 34 -204 -187 -188 251 72 144 50 -134 53 92 204 -42 -187 -88 -116 -119 -78 -34 -28 -174 -49 -218 -149 -185 -138 -153 -167 -178 -104 -123 -32 -51 -137 -97 -125 -112 -55 -49 -84 102 47 136 -8 150 129 157 -66 -143 -5
1 51 -123 -22 -102 -117 117 -159 68 -234 40 -130 -72 -64 -69 -91 -306 -219 -61 -77 114 -153 -180 -213 -53 149 -217 -169 -153 101 123 -107 135 -121 61 -122 73 -62 -152 -19 -131 -58 72 -17 -87 -72 -195 -152 -209 -12 93 -108 -200 -197 62 197 -182 -159 -170 131 52 -101 64 -35 134 -123 58 -140 -40 -27 -41 -38 -35 -104 -55 12 -181 -252 -53 -79 54 -206 -167 -144 -77 35 -188 -105 -157 14 181 -24 131 -119 -111 7 -52 12 -186 -23 -148 -85 144 -91 -111 -87 -99 -187 -249 -5 -91 -66 -190 -205 -198 55 84 64 -197 -177 -187 139 230 226 -94 116 61 -21 89 -65 -152 43 -2 -106 -65 -41 -23 -175 -32 -224 -188 -175 -138 -152 -168 -178 -103 -114 -42 -66 -141 -96 -114 -112 -46 123 -12 94 11 142 -14 -31 106 170 -44 -115 118
1 44 -103 -18 -97 -117 119 -163 55 -229 59 -111 -84 -52 -66 -91 -288 -213 -45 -79 110 -163 -180 -221 -67 148 -223 -165 -160 104 127 -117 -103 -14 55 -157 141 -79 -153 -25 -127 -48 -11 16 -76 -82 -174 -150 -200 -5 101 -118 -197 -200 34 198 -189 -163 -158 133 51 -97 -129 28 138 -120 74 -138 -39 29 -35 -31 -32 -95 -60 35 -174 -243 -33 -96 47 -205 -169 -168 -82 33 -194 -82 -174 19 181 -195 23 -105 -98 -26 185 29 -182 -24 -151 -70 87 -69 -101 -90 -62 -176 -231 10 -103 -55 -200 -205 -200 52 57 59 -205 -186 -187 138 231 227 50 -133 53 -12 92 -59 -184 -88 -111 -103 -66 -32 -28 -174 -49 -225 -184 -191 -138 -153 -167 -178 -104 -123 -32 -51 -136 -98 -115 -112 -54 -50 -84 109 2 150 -8 149 129 158 -66 -144 -6
1 36 -96 -137 33 -117 -97 207 -8 -41 -166 -45 11 -79 -86 -98 -271 -109 15 -37 -43 78 152 38 -68 -95 90 26 107 10 -142 -115 118 -46 -231 -35 81 -172 -59 -145 38 -154 103 -111 -54 -104 -97 -152 34 -37 -134 50 75 149 29 -51 -49 151 -43 -20 -180 -7 68 -26 -185 -15 60 -167 -73 -133 -29 -150 -127 -60 -47 -94 -179 -112 -30 -9 65 50 192 51 -15 -191 178 -73 47 31 -143 -103 102 8 -136 10 -53 -94 9 -154 161 -143 135 -76 -61 -96 -65 -179 -116 -73 -110 -37 66 54 111 -179 -78 -95 124 137 77 -111 -68 -100 -56 73 2 -172 -189 -148 -52 35 -101 68 26 -37 -149 -109 -179 53 -39 18 12 166 121 -153 -102 -94 -57 -90 31 -25 2 10 -54 127 32 -233 -247 -205 2 32 113 195 -55 -151 112
1 48 -182 -136 28 -117 -84 209 1 -50 -164 -50 14 -79 -85 -93 -283 -115 5 -31 -47 78 150 41 -63 -95 93 30 113 11 -146 -116 -87 -9 -235 -32 99 -167 -61 -132 39 -174 46 -109 -56 -100 -108 -154 27 -34 -136 51 69 148 44 -53 -47 155 -88 -16 -181 -19 -194 31 -188 -10 54 -167 -72 70 -27 -155 -145 -63 -46 -89 -182 -114 -36 -3 66 48 191 56 -34 -191 180 -78 45 29 -147 -202 31 4 -143 -16 134 -78 -2 -154 164 -185 94 -73 -60 -92 -79 -183 -133 -75 -112 -41 69 51 107 -181 -75 -91 124 142 83 -113 -67 -100 22 -130 54 -174 -195 -151 -45 -62 -90 64 25 -41 -150 -112 -181 52 -34 26 12 166 118 -151 -102 -91 -56 -95 32 -25 4 9 -164 13 -193 -239 -257 -209 21 154 131 188 -72 -173 16
1 51 -123 -22 -111 -117 136 -159 66 -238 2 -77 -125 -93 -75 -96 -295 -219 -96 -36 -17 -231 -181 -207 -23 187 -203 -169 -152 -32 242 -107 135 -121 32 -121 73 -35 -152 -19 -130 -59 72 -53 -61 -100 -141 -153 -242 29 -20 -188 -200 -193 142 -19 -105 -159 -170 74 187 -101 64 -34 159 -76 58 -166 -40 -27 -41 -38 -35 -98 -91 -69 -186 -253 -31 -97 39 -232 -167 -182 -70 164 -188 -105 -160 -95 171 -26 131 -120 -93 8 -52 99 -186 -23 -148 -85 144 -92 -76 -86 -66 -184 -263 -96 -105 -55 -220 -218 -198 52 115 46 -194 -177 -187 239 44 137 -95 116 61 126 190 -44 -107 43 -3 -200 -121 -57 -23 -175 -32 -200 -84 -128 -138 -152 -168 -178 -104 -114 -42 -67 -141 -96 -113 -112 -46 123 -12 -243 -83 150 -13 -30 106 170 -44 -115 117
1 44 -103 -18 -107 -117 143 -163 46 -232 2 -62 -120 -83 -78 -108 -270 -213 -87 -25 3 -229 -180 -199 -42 182 -210 -165 -160 -22 247 -117 -103 -14 46 -158 141 -30 -153 -25 -127 -48 -11 -34 -55 -108 -115 -150 -236 28 -23 -180 -197 -195 110 -23 -122 -163 -158 82 187 -97 -129 28 160 -67 74 -166 -39 29 -35 -31 -32 -89 -103 -65 -178 -243 -17 -80 44 -231 -169 -154 -75 158 -194 -82 -178 -92 176 -196 23 -105 -90 -26 185 109 -182 -24 -151 -70 87 -91 -75 -93 -38 -173 -250 -100 -101 -46 -210 -213 -196 46 112 41 -202 -186 -187 240 46 141 50 -133 53 128 201 -47 -165 -88 -91 -205 -131 -55 -28 -174 -48 -200 -82 -111 -138 -153 -167 -178 -104 -123 -32 -51 -137 -98 -111 -112 -55 -50 -84 -231 -60 153 -8 149 129 158 -66 -143 -6
1 36 -77 -69 33 -117 -98 86 -17 -72 -176 -49 25 -97 -86 -103 -259 -117 -30 -6 -29 82 10 42 -69 -95 -3 85 113 10 -141 -115 119 -46 -234 -35 82 -172 141 -145 165 -115 102 -134 -55 -100 -97 -152 3 -30 -122 60 -22 29 10 -51 -59 127 -21 -20 -187 -7 68 -28 -184 -15 60 -167 84 -133 94 -92 -94 -72 -46 -102 -179 -112 -21 18 65 45 60 75 -15 -191 62 -27 -14 31 -143 -81 103 8 -149 9 -53 -94 53 -134 164 -113 135 -91 -69 -100 -42 -175 -154 -65 -102 -34 84 18 12 -170 -69 -96 108 92 104 -111 -68 -100 -55 75 3 -184 -192 -167 -52 35 -99 54 22 -46 3 59 -169 -5 -17 56 163 156 116 -152 -103 -102 37 -36 136 -25 2 10 -52 127 32 -233 -248 -204 -1 30 112 196 -55 -151 113
1 44 -102 -18 20 -117 -135 -166 49 -228 54 -94 -112 -53 -71 -93 -276 -211 -42 -51 116 -197 -181 -220 280 94 -223 -167 -162 -23 -8 -117 -103 -13 -166 -155 141 -175 -152 -26 -128 -47 -10 12 -67 -101 -154 -149 -204 14 101 -152 -196 -201 76 225 -177 -166 -158 -117 -52 -91 -129 28 -60 -156 73 -167 -39 29 -35 -31 -32 -95 -77 41 -175 -239 -18 -102 46 -212 -171 -189 212 -25 -198 -81 -182 38 -9 -195 22 -94 -112 -25 185 -180 -180 -24 -153 -70 87 -62 -93 -97 -31 -167 -220 24 -104 -40 -214 -210 -201 49 64 196 -207 -191 -189 -2 158 27 50 -134 53 -63 -48 -62 -187 -88 -116 -121 -84 -34 -28 -172 -49 -218 -139 -176 -138 -154 -167 -178 -57 -111 -32 -51 -138 -97 -124 -112 -54 -49 -84 -233 -283 -204 -8 150 129 157 -66 -143 -5
1 52 -123 -22 -36 -117 -159 -160 49 -236 -45 -58 -119 -93 -85 -99 -284 -218 -124 -18 -26 -234 -180 -192 297 267 -203 -171 -153 -42 88 -107 135 -122 -123 -121 73 -175 -152 -19 -131 -58 72 -82 -57 -110 -114 -152 -250 34 -15 -181 -199 -191 179 131 -106 -160 -170 -80 -46 -101 64 -35 -110 -153 58 -167 -40 -27 -41 -38 -35 -77 -113 -72 -185 -250 -29 -72 37 -238 -167 -138 213 125 -189 -105 -172 -57 -43 -26 131 -121 -152 7 -51 -186 -184 -23 -149 -85 144 -85 -68 -92 -62 -183 -267 -96 -100 -48 -204 -213 -194 89 90 256 -196 -179 -187 216 111 61 -94 116 61 -108 -47 -131 -185 43 -1 -231 -151 -72 -23 -173 -32 -192 -68 -96 -139 -152 -167 -178 -103 -115 -42 -67 -142 -97 -123 -113 -46 123 -13 -245 -262 -210 -13 -30 106 170 -44 -115 118
1 48 -198 -162 28 -95 -83 -22 -3 126 -181 -63 30 -101 -79 -90 -288 104 -77 46 -40 60 116 67 -59 -95 -104 -121 -157 11 -151 -116 -89 -9 -248 -31 99 -166 -20 -118 -98 -183 45 -134 -55 -85 -127 88 -17 17 -137 52 141 -8 53 -52 -56 -38 -177 -15 -192 -20 -194 31 -189 -10 54 -165 -143 72 -144 -169 -144 -81 -54 -100 -170 130 -31 43 67 51 59 91 -36 -196 -77 -187 -162 29 -150 -202 30 4 -176 -17 135 -77 165 -155 -27 -206 93 -83 -66 -84 -72 -52 -30 -76 -100 -48 86 71 50 -174 -59 -88 -111 -54 -165 -115 -67 -102 22 -130 55 -193 -206 -185 -44 -62 -88 0 -10 -62 -102 80 6 1 60 93 -98 45 129 -178 -104 -118 -152 -177 -98 -25 4 9 -164 11 -193 -240 -274 -211 20 154 131 188 -72 -173 16
1 37 -197 -162 33 -95 -96 -26 -10 126 -180 -57 33 -101 -79 -95 -279 105 -72 42 -36 65 112 64 -64 -95 -109 -125 -160 10 -146 -115 118 -46 -243 -34 81 -171 -20 -138 -100 -184 103 -136 -53 -86 -117 92 -10 10 -132 56 139 -17 39 -50 -61 -40 -177 -20 -191 -8 67 -26 -186 -15 60 -165 -143 -97 -145 -169 -127 -78 -51 -102 -168 133 -25 43 66 53 52 91 -17 -194 -80 -188 -170 30 -147 -174 102 8 -169 10 -53 -92 165 -154 -30 -207 135 -85 -65 -87 -59 -50 -28 -74 -100 -44 87 69 46 -172 -61 -92 -117 -57 -169 -113 -68 -102 -57 73 2 -191 -201 -181 -51 35 -100 11 -2 -57 -101 83 11 -7 51 90 -99 38 127 -178 -104 -121 -154 -179 -100 -25 2 10 -53 127 32 -235 -266 -207 3 33 113 195 -55 -151 112
1 44 -103 -18 -74 -117 -132 -164 53 -228 69 -104 -98 -44 -68 -86 -285 -212 -43 -69 114 -181 -180 -223 280 226 -224 -166 -161 -119 -5 -117 -103 -13 -150 -157 141 -175 -152 -25 -128 -47 -10 36 -71 -91 -172 -149 -202 5 108 -133 -196 -200 91 86 -186 -165 -158 -123 -41 -97 -129 28 -57 -158 74 -167 -39 29 -35 -31 -32 -100 -67 56 -176 -241 -25 -103 46 -208 -170 -185 70 60 -196 -82 -178 -79 -7 -195 23 -105 -107 -26 185 -179 -181 -24 -152 -70 88 -46 -92 -92 -46 -172 -225 32 -105 -46 -208 -208 -201 105 63 282 -206 -188 -188 101 -17 -24 50 -133 53 -63 -50 -66 -187 -88 -116 -111 -74 -32 -28 -173 -49 -222 -168 -191 -138 -154 -167 -178 -68 -113 -32 -51 -137 -98 -125 -112 -54 -49 -84 -232 -291 -202 -8 150 129 158 -66 -143 -6
1 51 -122 -22 -73 -117 -139 -160 68 -233 52 -121 -82 -65 -69 -86 -303 -218 -57 -75 120 -167 -180 -219 291 224 -217 -170 -153 -118 -10 -107 135 -122 -223 -122 73 -175 -152 -19 -131 -58 72 5 -80 -79 -209 -152 -209 1 102 -119 -199 -197 99 92 -176 -160 -170 -125 -56 -101 64 -34 -71 -153 58 -167 -40 -27 -41 -38 -35 -109 -60 37 -184 -250 -43 -92 55 -209 -167 -163 82 42 -189 -104 -162 -76 -14 -24 131 -121 -135 7 -52 -182 -185 -23 -149 -85 144 -71 -103 -88 -79 -184 -244 22 -99 -58 -199 -206 -199 99 80 288 -198 -179 -187 75 -18 -30 -94 116 61 -75 -56 -79 -185 43 -2 -111 -70 -39 -23 -174 -33 -221 -178 -185 -139 -152 -168 -178 -61 -105 -42 -66 -142 -96 -123 -113 -46 123 -12 -244 -307 -212 -14 -31 106 170 -44 -115 118
1 48 -198 -138 29 -117 -85 116 64 105 -92 -72 -99 -48 -102 -62 -293 136 51 -65 -76 -42 176 -26 -62 -94 -100 -151 -156 11 -146 -116 -89 -9 -241 -32 100 -167 45 -120 4 -184 45 -57 -78 -127 -175 4 11 -8 -81 -67 165 75 52 -52 -121 -50 -177 -16 -158 -19 -194 31 -188 -11 54 -167 -32 71 -45 -165 -145 -54 -107 -35 -181 64 -46 -93 36 10 161 -40 -34 -168 3 -196 -138 29 -148 -202 31 5 -152 -18 135 -79 174 -153 75 -207 93 -40 -53 -88 -1 -97 17 -40 -122 -61 -29 74 102 -181 -146 -89 -75 -71 -171 -114 -67 -101 22 -129 55 -143 -195 -129 -45 -62 -89 4 -50 -34 -70 90 -8 -69 -73 -35 28 153 180 -178 -105 -118 -117 -182 -57 -25 4 9 -164 11 -193 -240 -295 -209 20 154 131 188 -72 -173 15
1 48 -198 -92 28 -117 -85 60 66 14 -91 -77 -96 -49 -101 -60 -295 126 53 -66 -72 -42 22 -64 -61 -95 -104 33 -157 11 -148 -116 -91 -9 -244 -31 101 -167 148 -98 156 -175 43 -57 -81 -125 -185 36 4 -11 -78 -65 34 -79 57 -52 -120 110 -177 -16 -159 -19 -194 30 -189 -10 54 -167 81 72 82 -139 -144 -57 -102 -33 -181 6 -45 -92 35 -36 40 -41 -35 -168 -61 -169 -135 29 -150 -202 30 4 -159 -19 137 -78 77 -116 157 -206 92 -40 -54 -88 -2 -87 13 -36 -122 -63 -49 -37 -61 -179 -145 -88 -76 -13 -166 -115 -67 -102 24 -129 55 -145 -197 -133 -44 -62 -87 6 -45 -29 10 99 9 -107 -69 -34 161 156 126 -178 -104 -118 14 -112 119 -25 4 9 -164 9 -192 -241 -300 -210 17 154 131 188 -72 -174 14
1 37 -196 -138 33 -117 -98 111 59 107 -94 -63 -100 -45 -103 -65 -288 137 52 -64 -82 -44 175 -29 -67 -95 -102 -155 -159 10 -141 -115 119 -45 -235 -35 81 -172 46 -145 4 -185 103 -56 -72 -130 -156 8 11 -7 -86 -68 165 70 42 -50 -123 -55 -177 -20 -157 -7 68 -26 -185 -15 60 -167 -32 -131 -46 -165 -127 -48 -113 -37 -178 68 -43 -92 37 8 158 -39 -15 -169 -9 -197 -150 31 -145 -173 102 9 -141 10 -53 -94 176 -153 70 -207 135 -39 -49 -88 5 -72 23 -45 -122 -57 -28 73 99 -186 -147 -93 -80 -76 -174 -112 -68 -101 -55 73 2 -139 -189 -122 -52 35 -101 0 -57 -38 -69 92 -6 -79 -82 -38 27 151 180 -178 -105 -122 -118 -183 -59 -25 2 10 -54 127 32 -234 -283 -205 2 31 113 196 -55 -151 112
1 37 -196 -76 33 -117 -97 59 61 14 -92 -67 -98 -45 -101 -63 -290 127 54 -65 -79 -44 20 -68 -66 -95 -104 32 -159 10 -143 -115 119 -46 -238 -34 81 -172 148 -138 155 -135 102 -55 -75 -128 -166 40 4 -9 -82 -67 32 -82 48 -50 -122 110 -177 -20 -157 -7 69 -27 -185 -15 60 -167 81 -126 82 -103 -97 -50 -108 -35 -178 7 -42 -92 36 -40 40 -40 -15 -168 -61 -169 -148 31 -146 -172 103 8 -146 9 -54 -94 78 -133 156 -198 135 -39 -50 -87 4 -72 19 -42 -123 -60 -47 -38 -65 -183 -145 -92 -81 -14 -169 -113 -68 -102 -55 75 4 -140 -192 -125 -52 35 -100 4 -51 -32 10 100 14 -111 -78 -36 161 156 126 -178 -104 -122 14 -104 118 -25 2 10 -54 127 32 -235 -288 -206 -1 29 112 196 -55 -151 112
1 43 -102 -18 48 -117 -133 -166 13 -229 -26 -42 -86 -80 -98 -119 -214 -211 -119 -9 -18 -203 -181 -179 -13 255 -215 -167 -162 105 91 -117 -104 -14 -111 -153 140 -175 -152 -26 -128 -47 -11 -59 -56 -104 -80 -148 -244 26 -15 -136 -196 -193 156 226 -137 -167 -157 76 54 -98 -129 28 -84 -148 73 -166 -39 31 -35 -30 -32 -68 -111 -66 -175 -238 -17 -48 46 -225 -171 -104 141 158 -198 -81 -194 107 3 -195 21 -83 -130 -25 185 -183 -180 -24 -153 -69 86 -90 -72 -111 -28 -168 -251 -99 -84 -44 -177 -204 -192 140 85 235 -206 -192 -189 208 201 137 49 -135 53 -100 -36 -121 -186 -88 -115 -218 -140 -78 -28 -172 -49 -193 -70 -78 -138 -154 -167 -178 -104 -125 -31 -50 -138 -96 -109 -106 -54 -51 -84 -234 -213 -200 -8 149 128 158 -66 -143 -3
1 52 -121 -22 33 -117 -141 -161 66 -233 34 -110 -96 -66 -70 -92 -297 -218 -54 -66 119 -184 -180 -220 290 88 -216 -171 -154 -10 -10 -107 135 -122 -239 -121 73 -175 -152 -20 -131 -58 71 -20 -74 -88 -185 -151 -210 12 93 -134 -199 -198 84 229 -163 -161 -170 -118 -64 -101 64 -35 -75 -151 58 -166 -40 -28 -40 -38 -35 -104 -68 17 -184 -248 -33 -100 57 -212 -168 -180 216 -36 -191 -103 -165 49 -16 -26 131 -123 -149 7 -51 -182 -184 -23 -150 -84 144 -82 -100 -91 -61 -180 -239 10 -104 -51 -207 -209 -200 48 81 193 -199 -181 -188 -3 161 25 -94 116 61 -72 -54 -77 -184 43 0 -118 -78 -38 -23 -173 -33 -217 -149 -182 -139 -152 -168 -178 -49 -103 -41 -65 -142 -97 -123 -113 -46 123 -13 -245 -300 -213 -14 -31 106 171 -44 -115 119
1 52 -122 -22 47 -117 -137 -161 39 -235 -43 -53 -108 -91 -90 -107 -271 -217 -123 -13 -25 -227 -181 -185 139 255 -205 -172 -155 110 49 -107 135 -123 -126 -120 74 -175 -152 -19 -131 -58 71 -81 -58 -111 -104 -151 -249 33 -15 -165 -198 -191 179 226 -110 -162 -170 83 -9 -101 63 -36 -105 -141 58 -166 -40 -28 -41 -38 -35 -74 -115 -71 -183 -247 -27 -62 37 -235 -168 -122 134 151 -191 -104 -178 109 1 -26 132 -123 -145 5 -49 -185 -183 -23 -150 -84 144 -87 -70 -98 -52 -179 -263 -98 -97 -47 -194 -210 -193 139 87 244 -198 -182 -188 201 203 142 -94 116 62 -108 -44 -128 -182 42 2 -229 -150 -75 -23 -173 -33 -190 -64 -86 -139 -153 -168 -178 -104 -116 -42 -66 -143 -98 -105 -107 -46 123 -13 -246 -252 -212 -14 -31 106 173 -43 -116 121
1 48 -198 -161 28 -109 -84 -22 -2 132 -171 -54 36 -87 -82 -91 -261 71 -52 24 -43 78 119 52 -62 -95 -108 -124 -156 11 -148 -116 -89 -9 -240 -32 99 -167 -18 -130 -106 -184 45 -118 -54 -86 -114 -17 10 -7 -136 64 146 -29 46 -53 -59 -44 -176 -16 -185 -20 -194 31 -188 -10 54 -162 -132 71 -147 -169 -145 -69 -41 -94 -151 134 -32 37 67 63 59 87 -35 -193 -76 -187 -184 29 -148 -202 30 4 -155 -17 135 -78 166 -154 -35 -207 93 -77 -61 -88 -52 99 13 -74 -101 -43 87 74 46 -178 -68 -90 -102 -50 -157 -114 -67 -101 22 -130 54 -182 -199 -166 -44 -62 -89 40 19 -54 -99 73 -78 -39 17 76 -95 38 129 -178 -104 -118 -157 -177 -108 -25 4 9 -164 12 -193 -230 -264 -210 20 154 131 188 -72 -173 16
1 36 -197 -162 33 -108 -97 -26 -10 132 -172 -48 37 -87 -82 -96 -253 76 -43 17 -38 81 115 47 -67 -95 -111 -128 -158 10 -143 -115 118 -46 -236 -35 81 -172 -18 -145 -108 -185 103 -121 -52 -88 -103 -39 17 -15 -132 66 144 -41 31 -50 -64 -46 -177 -20 -184 -7 67 -26 -185 -15 60 -162 -132 -133 -148 -170 -127 -66 -38 -96 -149 137 -26 35 65 65 51 85 -15 -192 -78 -188 -190 31 -145 -174 102 8 -148 10 -53 -94 167 -154 -38 -208 135 -79 -61 -91 -45 103 9 -72 -100 -39 86 72 40 -175 -70 -94 -107 -52 -161 -112 -68 -101 -56 73 2 -180 -194 -162 -51 35 -101 48 24 -49 -97 78 -90 -53 4 70 -96 30 127 -178 -104 -121 -158 -180 -111 -25 2 10 -54 127 32 -226 -255 -205 2 33 113 196 -55 -151 112
1 37 -111 -21 -28 -116 -136 -163 52 -228 84 -113 -88 1 -70 -80 -292 -214 -42 -78 104 -159 -180 -221 276 223 -225 -173 -158 -119 -12 -115 18 -121 -148 -127 174 -175 -155 -20 -134 -52 -55 66 -78 -88 -179 -150 -194 -3 112 -119 -197 -200 37 92 -198 -164 -167 -120 -26 -55 -103 -54 -79 -155 96 -166 -45 -15 -43 -34 -31 -99 -64 74 -179 -242 -33 -99 46 -203 -168 -168 197 59 -194 -96 -178 -79 -7 -198 63 -119 -100 -29 234 -182 -180 -23 -151 -75 27 -8 -89 -94 -56 -176 -223 39 -104 -46 -199 -205 -200 98 35 282 -204 -185 -189 93 -24 -14 -58 55 47 -51 -64 -69 -175 47 91 -100 -68 -34 -29 -174 -44 -226 -190 -193 -142 -153 -166 -178 -43 -121 -40 -61 -145 -120 -124 -112 -54 -48 -84 -238 -295 -209 -27 23 19 267 -69 -257 -17
1 47 -198 -56 28 -117 -84 98 69 127 -87 -85 -95 -51 -103 -60 -293 18 49 -66 -65 -39 178 -9 -60 -95 -97 -110 -157 11 -150 -116 -92 -9 -247 -31 103 -166 136 -56 95 -175 41 -56 -87 -126 -196 -147 13 -12 -72 -68 175 95 61 -52 -119 -26 -177 -16 -159 -20 -194 30 -190 -10 54 -167 96 71 69 -132 -138 -61 -105 -31 -181 71 -45 -89 31 40 155 -40 -36 -166 -2 -189 -129 29 -151 -202 31 4 -166 -21 140 -78 159 -80 67 -204 92 -40 -57 -90 3 -132 7 -33 -123 -65 -15 113 128 -174 -147 -87 -76 -65 -170 -116 -68 -103 26 -128 56 -145 -199 -136 -44 -62 -84 -1 -50 -31 83 120 5 -53 -72 -34 123 122 158 -178 -104 -118 -7 -146 32 -26 4 9 -162 7 -190 -242 -305 -211 14 154 131 189 -72 -174 12
1 37 -196 -45 33 -117 -97 93 63 129 -88 -74 -97 -46 -105 -62 -287 23 48 -65 -73 -41 177 -13 -65 -95 -99 -107 -159 10 -144 -114 121 -47 -240 -34 82 -172 138 -124 101 -157 100 -54 -80 -128 -176 -146 13 -9 -77 -69 176 92 51 -50 -120 -23 -177 -20 -156 -8 71 -29 -186 -15 60 -167 99 -133 74 -98 -78 -54 -113 -32 -178 76 -43 -88 33 40 152 -39 -16 -167 -11 -188 -143 30 -148 -51 105 8 -152 8 -55 -93 160 -77 70 -205 135 -39 -53 -90 9 -117 14 -38 -124 -63 -14 113 126 -179 -147 -91 -80 -68 -173 -114 -68 -102 -53 80 7 -139 -193 -127 -51 34 -96 -6 -59 -36 83 119 -2 -64 -83 -38 126 121 158 -178 -104 -121 -1 -140 40 -25 2 10 -54 127 32 -236 -294 -207 -9 22 110 196 -55 -151 112
1 44 -102 -18 -31 -117 -133 -166 44 -226 90 -106 -96 17 -70 -81 -283 -211 -36 -76 98 -169 -180 -225 276 225 -229 -167 -162 -118 -9 -117 -103 -13 -135 -156 141 -175 -152 -26 -128 -47 -10 76 -74 -94 -163 -148 -193 -3 113 -128 -196 -202 23 90 -204 -166 -158 -118 -14 -13 -129 28 -71 -157 74 -167 -39 29 -35 -31 -32 -89 -68 79 -175 -239 -25 -105 43 -204 -171 -182 193 66 -198 -81 -186 -80 -3 -195 23 -101 -92 -25 184 -181 -180 -24 -153 -69 88 2 -83 -96 -42 -169 -215 38 -105 -41 -205 -206 -201 99 29 280 -208 -191 -189 103 -22 -11 50 -133 53 -37 -60 -62 -187 -88 -116 -102 -71 -31 -28 -172 -49 -227 -189 -200 -138 -154 -167 -178 -45 -125 -31 -50 -138 -97 -125 -112 -54 -49 -84 -233 -283 -205 -8 150 129 157 -66 -143 -5
1 52 -122 -22 -22 -117 -139 -161 59 -231 79 -121 -81 -21 -70 -81 -301 -217 -50 -79 110 -155 -180 -218 276 222 -222 -172 -155 -118 -14 -103 135 -122 -167 -121 73 -175 -152 -19 -131 -58 71 55 -82 -82 -197 -151 -200 -6 112 -114 -198 -198 52 98 -194 -161 -170 -120 -35 -65 64 -35 -89 -152 58 -167 -40 -28 -41 -38 -35 -108 -60 68 -183 -247 -42 -92 49 -204 -168 -156 202 52 -191 -104 -171 -77 -10 -24 131 -122 -109 7 -52 -183 -183 -23 -150 -84 144 -24 -96 -92 -74 -182 -236 37 -101 -53 -194 -204 -199 96 43 286 -201 -181 -188 81 -23 -16 -83 116 61 -61 -68 -74 -184 43 -1 -102 -67 -37 -23 -173 -33 -225 -193 -188 -139 -152 -167 -178 -41 -116 -41 -66 -143 -97 -123 -113 -46 123 -12 -245 -307 -214 -14 -31 106 170 -44 -115 118
1 48 -198 -129 28 -103 -84 -51 10 19 -156 -56 35 -77 -82 -81 -264 86 -41 10 -55 80 -56 40 -59 -95 -105 -127 -157 11 -150 -116 -90 -9 -242 -31 100 -166 116 -71 -12 -183 44 -103 -56 -83 -125 0 -5 -14 -135 64 3 -76 64 -52 -55 -42 -177 -15 -181 -20 -194 31 -189 -10 54 -160 27 71 -57 -165 -144 -64 -36 -78 -144 12 -44 31 65 35 -65 80 -36 -189 -79 -188 -188 29 -150 -202 30 4 -154 -18 136 -77 76 -135 -18 -205 93 -65 -56 -83 -66 100 -2 -73 -103 -51 82 15 -44 -184 -71 -88 -103 -50 -160 -115 -67 -102 23 -130 55 -176 -200 -157 -44 -62 -87 50 26 -52 43 150 28 -62 -8 63 64 13 54 -178 -104 -118 -145 -178 -86 -25 4 9 -163 10 -192 -229 -271 -211 19 154 131 188 -72 -173 15
1 37 -196 -129 33 -102 -96 -51 2 19 -159 -49 34 -76 -81 -85 -257 89 -27 2 -50 82 -60 35 -64 -95 -107 -131 -159 10 -146 -115 119 -46 -237 -34 81 -172 118 -119 -12 -184 103 -104 -53 -85 -113 -16 1 -21 -135 64 -2 -79 51 -50 -61 -44 -177 -20 -180 -8 68 -26 -186 -15 60 -159 29 -133 -56 -166 -113 -60 -34 -82 -142 15 -37 27 64 38 -66 77 -16 -190 -79 -189 -193 30 -147 -173 103 8 -146 10 -54 -93 76 -118 -20 -206 135 -67 -55 -86 -61 102 -4 -74 -104 -47 81 13 -50 -182 -73 -92 -108 -53 -163 -113 -68 -102 -56 74 3 -173 -195 -152 -51 35 -100 57 30 -45 46 152 30 -71 -19 56 65 13 54 -178 -104 -121 -147 -180 -89 -25 2 10 -55 127 32 -225 -262 -207 1 31 113 195 -55 -150 112
1 43 -103 -18 -31 -117 87 -165 21 -230 -31 -44 -93 -81 -93 -116 -238 -211 -115 -10 -14 -214 -180 -183 284 162 -214 -167 -161 95 36 -117 -104 -14 -110 -155 141 -175 -152 -25 -128 -48 -11 -56 -55 -106 -86 -149 -244 28 -15 -147 -196 -193 153 210 -133 -166 -158 115 -76 -41 -129 28 -52 -145 74 -167 -39 29 -35 -31 -32 -69 -112 -67 -176 -239 -17 -53 49 -229 -170 -112 208 -52 -196 -82 -191 20 164 -195 22 -103 -134 -25 185 -180 -180 -23 -152 -70 87 -89 -71 -106 -31 -170 -252 -101 -86 -43 -185 -206 -193 -19 88 164 -205 -190 -188 134 232 219 50 -134 53 -97 -37 -123 -187 -88 -116 -222 -143 -74 -28 -172 -49 -194 -71 -83 -138 -154 -167 -178 -103 -124 -32 -51 -138 -97 -117 -112 -54 -50 -84 -233 -223 -200 -8 149 129 158 -66 -143 -5
1 44 -103 -18 -42 -117 -154 -164 26 -230 -30 -45 -98 -82 -91 -113 -250 -212 -117 -12 -19 -219 -180 -185 295 267 -212 -166 -161 -42 113 -117 -104 -13 -109 -157 141 -175 -152 -25 -128 -48 -11 -60 -54 -108 -90 -149 -245 29 -15 -154 -196 -193 157 125 -129 -165 -159 -81 -19 -77 -129 28 -90 -158 74 -167 -39 29 -35 -31 -32 -69 -113 -68 -177 -240 -18 -56 44 -231 -170 -117 202 133 -195 -82 -189 -58 -35 -196 22 -105 -136 -26 185 -183 -180 -23 -152 -70 87 -88 -69 -102 -36 -171 -255 -101 -89 -43 -189 -207 -193 91 89 248 -204 -189 -188 222 111 66 50 -134 53 -99 -38 -124 -187 -88 -116 -225 -146 -73 -28 -173 -48 -194 -71 -86 -138 -153 -166 -178 -103 -124 -32 -51 -137 -97 -125 -112 -55 -50 -84 -233 -228 -198 -8 149 129 157 -66 -143 -5
1 52 -122 -22 -21 -117 87 -160 46 -236 -44 -57 -115 -92 -87 -103 -279 -218 -120 -16 -24 -232 -180 -190 284 163 -204 -171 -154 93 38 -107 135 -122 -124 -121 73 -175 -152 -19 -131 -58 71 -79 -57 -110 -110 -151 -249 34 -15 -176 -199 -191 176 209 -109 -161 -170 114 -80 -89 63 -35 -75 -140 58 -166 -40 -27 -41 -38 -35 -77 -113 -71 -184 -249 -28 -68 41 -237 -168 -132 219 -59 -190 -104 -175 17 164 -27 131 -122 -150 7 -50 -181 -184 -23 -149 -84 144 -87 -69 -95 -56 -181 -265 -98 -99 -47 -201 -212 -194 -21 90 165 -197 -180 -187 135 231 219 -94 116 61 -106 -43 -130 -184 43 0 -229 -149 -72 -23 -173 -33 -192 -67 -92 -139 -152 -167 -178 -104 -115 -42 -66 -142 -97 -116 -113 -46 123 -13 -245 -259 -211 -14 -30 106 171 -43 -115 119
1 43 -132 31 -53 -117 36 -150 58 -216 -22 -105 -80 -55 -82 -77 -284 -213 -15 -48 -37 -108 -183 -205 145 86 -205 48 -162 -70 108 -117 -90 -18 29 -155 144 -162 42 -31 95 -34 -9 -54 -99 -103 -189 -150 -126 19 -18 -93 -199 -201 -17 137 -136 -8 -158 -29 14 -97 -105 26 111 -140 75 -166 88 45 103 -1 -53 -67 -66 -14 -174 -232 -38 -84 17 -172 -166 -128 127 35 -190 5 -173 -53 128 -202 23 -106 -99 -33 190 -68 -156 -31 19 -60 84 -56 -114 -109 -43 -164 -151 0 -111 -49 -164 -194 -199 47 13 163 -167 -123 -49 87 83 100 52 -133 56 -39 92 -60 -187 -89 -112 -63 -54 -30 52 -61 -50 -213 -111 -134 78 -24 -111 -178 -103 -126 88 52 85 -100 -126 -112 -42 -40 -48 -233 -189 61 -32 148 127 162 -66 -147 -9
1 43 -179 -41 -80 -117 82 -166 46 -232 3 -89 -98 -80 -74 -86 -274 -173 -42 -19 -9 -178 -183 -162 195 82 -189 -134 -161 -23 95 -116 -89 -46 -39 -153 156 -165 -136 35 -108 -83 -22 -51 -66 -107 -142 30 -207 31 -18 -135 -200 -187 -60 84 -70 -159 -175 44 17 -96 -169 16 112 -122 81 -166 -18 92 -28 -73 -38 -100 -83 -39 -177 -243 -15 -69 -10 -216 -172 -109 78 42 -191 -72 -165 -77 145 -202 25 -108 -92 -66 212 -8 -180 -5 -147 -113 57 -94 -98 -101 -23 -164 -215 1 -111 -56 -173 -205 -189 31 -19 159 -195 -188 -184 91 98 138 50 -133 64 -20 58 -32 -188 -75 -84 -126 -90 -36 61 -117 127 -168 -42 -70 -136 -154 -168 -178 -102 -122 -21 -36 -95 -114 -123 -112 -41 -66 -65 -235 -238 50 -21 132 108 179 -68 -164 -18
1 36 -132 -130 100 -117 -6 55 7 -31 -76 -41 -22 -24 -119 -91 -290 56 -50 -27 -54 -63 -15 18 -67 -82 -49 62 -124 110 -120 -113 124 -29 -205 -42 86 -174 4 -145 68 -130 97 -37 -77 -82 -108 -95 -87 -46 -86 -69 -18 0 56 163 -37 100 -141 81 -133 31 75 -38 -186 -11 60 -166 -53 -133 -10 -139 -132 -27 -60 -40 -179 9 -87 -13 63 -36 15 -44 140 -162 7 -59 -147 122 -120 -20 107 17 -90 3 -54 -184 25 -155 94 -123 134 -41 -51 -108 -138 -149 -78 -64 -94 -49 2 19 24 -176 -75 -57 3 78 26 -102 135 64 -21 87 14 -96 -159 -76 -18 33 -96 -89 -72 -101 -104 39 -93 -18 -55 -54 37 66 20 -178 -104 -124 -25 -47 75 -47 -4 -15 -71 127 32 -229 -239 -204 -24 7 107 201 -54 -154 118
1 47 -195 -149 41 -117 101 57 -1 -42 -133 -45 -44 -62 -98 -86 -294 45 -82 8 -18 -55 -16 10 -56 -84 -19 35 -72 126 -129 -116 -102 -13 -223 -23 107 -174 34 -120 17 -176 29 -87 -57 -93 -107 -108 -61 -17 -99 -90 -17 -2 59 127 -58 87 -140 129 -174 25 -195 28 -168 31 55 -166 -62 77 -72 -161 -147 -51 -96 -72 -184 -14 -46 -10 65 -13 13 -44 -82 -183 33 -103 -112 106 35 -202 30 11 -129 -23 149 36 41 -153 69 -197 86 -60 -53 -91 -106 -176 -89 -66 -94 -58 6 26 18 -146 -17 -72 54 87 19 -110 140 116 29 -130 59 -158 -159 -131 -22 -44 -57 -86 -118 -103 -54 73 -43 -35 -61 -45 5 41 24 -178 -104 -117 -86 -98 35 -46 20 -21 -166 -8 -194 -242 -257 -212 3 154 128 192 -72 -178 11
1 57 -162 -64 -50 -112 25 -163 74 -223 -38 -124 -65 -56 -82 -86 -302 -217 -29 -57 -16 -97 -184 -195 150 84 -211 -184 -156 -70 109 -96 139 -121 26 -124 79 -165 -124 72 -89 -53 51 -58 -108 -91 -232 -115 -133 16 -21 -80 -200 -199 18 140 -123 -161 -177 -38 9 -101 62 -37 103 -140 59 -166 -30 134 -31 -66 -37 -74 -59 -29 -182 -246 -56 -75 19 -166 -171 -107 136 28 -193 -191 -152 -50 123 3 137 -120 -123 -4 48 -84 -186 -9 -145 -61 140 -82 -125 -110 -76 -179 -180 2 -110 -57 -139 -189 -194 52 17 163 -197 -182 -197 90 83 95 -77 130 78 -39 91 -67 -184 38 14 -63 -50 -36 -15 -178 96 -213 -120 -127 -88 -150 -168 -178 -103 -117 -57 -122 -133 -104 -124 -113 -41 117 -15 -245 -266 49 17 30 95 180 -41 -118 130
1 44 85 17 -80 -117 82 -166 49 -233 1 -90 -99 -81 -73 -87 -277 -216 -43 -20 -6 -181 -184 -165 196 82 -189 -160 -156 -24 95 -117 -36 -24 -40 -156 151 -165 -117 -23 -110 79 26 -52 -66 -105 -146 -152 -209 31 -18 -136 -200 -187 -56 85 -69 -166 68 44 16 -96 21 23 112 -122 80 -166 -31 40 -25 58 36 -100 -82 -41 -178 -245 -16 -72 -8 -216 -172 -113 80 43 -191 77 -163 -77 145 -64 23 -105 -95 -46 200 -9 -184 -28 -150 89 76 -96 -98 -99 -27 -168 -222 1 -111 -56 -177 -207 -190 32 -18 159 -194 -187 -177 91 98 138 54 -34 59 -21 58 -33 -188 -86 -103 -126 -89 -36 -37 -169 -121 -170 -43 -73 -95 -152 -168 -178 -102 -121 27 67 -144 -105 -123 -112 51 1 52 -236 -245 50 9 143 121 166 -66 -151 -15
1 36 -142 -149 98 -117 4 58 -8 -40 -133 -39 -37 -62 -99 -92 -283 47 -79 3 -14 -52 -16 6 -62 -82 -18 31 -79 112 -144 -113 124 -30 -227 -44 87 -174 35 -145 16 -167 96 -89 -54 -90 -95 -107 -59 -24 -94 -84 -17 -3 42 162 -61 86 -139 85 -173 24 75 -39 -188 -9 60 -166 -61 -133 -73 -162 -132 -48 -89 -75 -181 -14 -39 -8 63 -7 15 -44 134 -181 34 -89 -118 122 -132 -20 107 17 -122 2 -53 -183 40 -153 68 -149 134 -63 -53 -95 -89 -171 -82 -65 -94 -56 6 28 15 -141 -21 -30 53 85 15 -114 137 69 -23 87 14 -159 -187 -127 -17 32 -31 -86 -112 -101 -52 74 -46 -40 -63 -50 5 41 24 -178 -104 -121 -89 -97 32 -46 -3 -13 -75 127 32 -235 -246 -208 -25 7 107 202 -53 -154 119
1 47 -191 -129 44 -117 98 54 15 -31 -72 -49 -25 -26 -125 -85 -298 53 -54 -16 -56 -68 -16 19 -61 -84 -48 64 -121 126 -95 -116 -101 -14 -200 -22 107 -174 4 -135 69 -164 29 -36 -81 -84 -124 -98 -87 -40 -78 -75 -18 2 70 130 -33 101 -140 128 -127 31 -195 28 -157 29 54 -166 -51 76 -8 -145 -147 -32 -68 -36 -183 9 -95 -11 63 -42 14 -44 -81 -159 6 -61 -138 108 30 -202 31 10 -99 -24 149 29 25 -155 95 -190 87 -39 -53 -108 -159 -154 -80 -60 -94 -54 0 16 25 -174 -74 -91 3 78 29 -88 141 114 30 -129 59 -98 -129 -82 -24 -44 -70 -90 -80 -103 -105 37 -87 -11 -55 -48 38 66 20 -178 -104 -121 -22 -44 77 -45 19 -21 -167 -8 -195 -236 -255 -209 2 154 128 193 -72 -179 10
1 36 -126 -131 10 -117 85 55 5 -31 -75 -41 -22 -23 -119 -92 -290 56 -49 -29 -53 -62 -16 17 -67 -98 -49 61 -124 61 -133 -108 129 -24 -177 16 92 135 3 -145 67 -134 88 -36 -77 -81 -107 -95 -87 -47 -85 -68 -19 -1 55 -13 -37 99 -141 89 -134 -86 80 -46 -123 107 59 -166 -54 -133 -12 -142 -136 -26 -58 -40 -179 9 -87 -14 63 -34 15 -44 9 -161 7 -60 -147 21 -107 9 111 16 -88 -6 -53 125 24 -155 94 -124 132 -41 -51 -109 -135 -148 -78 -64 -93 -49 3 19 22 -176 -74 -98 4 77 25 -114 -66 -70 -27 100 27 -94 -150 -74 85 31 40 -89 -71 -100 -104 39 -93 -20 -55 -55 36 66 20 -178 -103 -124 -26 -48 74 -26 67 -1 -91 126 29 -229 -236 -164 -64 -30 99 209 -52 -158 127
1 46 -195 -149 152 -117 -25 57 0 -43 -132 -46 -46 -62 -99 -86 -295 44 -83 9 -18 -55 -17 10 -46 -97 -19 34 -70 9 -150 -116 -107 7 -233 -14 114 -174 33 -127 17 -176 9 -86 -57 -93 -108 -109 -62 -16 -98 -91 -17 -2 61 -18 -58 87 -140 9 -174 152 -195 24 -192 -45 55 -166 -63 78 -73 -162 -149 -51 -97 -71 -184 -14 -47 -10 64 -15 12 -45 193 -183 32 -103 -111 82 -146 -202 33 89 -129 -28 163 -152 41 -154 68 -197 79 -60 -53 -91 -109 -176 -91 -66 -93 -58 6 25 18 -145 -16 -89 55 87 19 -118 -63 -81 53 -130 63 -160 -194 -131 -48 -39 -116 -85 -119 -104 -56 72 -45 -34 -61 -44 5 41 24 -178 -103 -117 -87 -98 34 -26 -34 37 -168 -34 -195 -242 -258 -213 -22 153 123 200 -73 -186 5
1 35 -137 -150 10 -117 85 57 -10 -40 -132 -38 -36 -61 -100 -94 -280 47 -79 2 -12 -51 -16 5 -63 -98 -17 30 -79 57 -143 -108 129 -25 -207 14 93 137 34 -146 14 -170 88 -89 -54 -90 -93 -107 -59 -25 -91 -83 -18 -4 38 -12 -62 85 -137 87 -173 -89 80 -47 -152 106 59 -166 -62 -133 -74 -163 -136 -47 -87 -76 -181 -14 -38 -9 62 -6 15 -44 -43 -180 34 -90 -119 19 -110 9 112 16 -119 -7 -52 126 40 -153 67 -151 132 -64 -53 -96 -87 -170 -81 -64 -93 -56 7 27 14 -139 -20 -96 53 85 13 -115 -66 -71 -29 101 28 -158 -181 -126 85 30 42 -86 -111 -102 -52 74 -46 -40 -64 -51 4 41 24 -178 -103 -122 -90 -99 31 -25 64 -4 -99 125 29 -234 -233 -159 -66 -32 99 210 -51 -158 129
1 53 -102 1 -78 -117 75 -154 68 -235 -15 -106 -97 -80 -71 -92 -300 -159 -55 -33 7 -185 -183 -182 205 81 -178 -150 -152 -31 97 -104 137 -121 -43 -123 76 -166 64 -28 33 -43 66 -52 -73 -91 -177 -152 -207 32 -22 -136 -203 -188 -26 89 -54 -134 -177 37 4 -101 64 -37 108 -123 58 -166 81 10 58 -39 -62 -107 -71 -69 -186 -220 -32 -83 3 -216 -168 -132 95 39 -180 -176 -134 -77 142 -11 133 -119 -125 3 -50 -20 -119 -26 -83 -50 143 -112 -100 -92 -57 -182 -213 -9 -109 -59 -192 -211 -194 43 -16 161 -185 -177 -190 93 96 135 -90 121 66 -29 60 -44 -175 41 5 -122 -81 -39 88 47 59 -174 -45 -89 55 -80 -95 -178 -103 -112 10 -62 -20 -99 -122 -113 -47 121 -10 -249 -288 44 -30 -16 102 175 -43 -117 123
1 46 -191 -129 151 -117 -28 54 16 -31 -70 -51 -26 -26 -127 -85 -300 52 -55 -15 -56 -69 -16 20 -40 -97 -48 64 -121 8 -139 -116 -107 5 -214 -14 115 -174 3 -137 69 -164 8 -35 -83 -84 -128 -98 -88 -40 -75 -77 -18 2 73 -20 -32 101 -140 9 -134 154 -195 23 -190 -46 55 -166 -51 78 -8 -145 -149 -33 -70 -35 -183 8 -97 -10 63 -43 14 -44 194 -158 6 -61 -137 78 -144 -202 33 87 -101 -29 164 -162 24 -155 95 -190 79 -39 -53 -109 -163 -154 -80 -59 -93 -55 0 15 24 -173 -73 -91 4 78 28 -117 -62 -81 53 -129 64 -97 -174 -82 -52 -39 -117 -90 -81 -103 -105 36 -90 -10 -54 -47 38 66 20 -178 -103 -120 -22 -45 77 -25 -36 33 -169 -35 -196 -237 -258 -209 -24 153 123 201 -73 -187 4
1 36 -121 -130 130 -117 -154 54 8 -31 -74 -43 -23 -24 -120 -90 -292 56 -50 -25 -54 -63 -16 18 -66 -98 -49 62 -124 5 -135 22 131 30 -206 -23 95 -174 4 -145 68 -135 82 -35 -78 -82 -112 -95 -87 -45 -83 -70 -19 0 60 -44 -36 100 -140 -12 -135 196 83 -31 -186 -44 59 -166 -52 -133 -10 -143 -138 -28 -61 -39 -180 9 -89 -13 63 -36 15 -44 126 -160 7 -58 -145 34 -148 24 113 118 -91 -5 -54 -189 24 -155 94 -123 130 -40 -51 -109 -142 -149 -78 -63 -94 -50 2 18 23 -175 -74 -96 3 77 25 -115 -26 -89 64 107 36 -95 -168 -76 -24 25 -29 -89 -73 -101 -104 38 -93 -18 -55 -53 38 66 20 -178 120 -124 -25 -47 75 -10 -31 44 -101 124 27 -231 -242 -205 -79 -95 94 214 -51 -162 130
1 46 -195 -149 -9 -117 -23 57 -2 -42 -133 -44 -43 -62 -99 -87 -292 44 -82 8 -17 -55 -17 9 -57 -98 -19 34 -71 13 -148 -116 -109 -11 -232 60 118 138 34 -130 16 -176 -7 -87 -56 -92 -105 -109 -61 -18 -97 -90 -17 -2 56 -5 -59 87 -140 13 -173 -10 -195 21 -190 96 55 -166 -62 80 -73 -162 -149 -50 -95 -73 -184 -14 -45 -10 64 -13 13 -44 -93 -182 33 -104 -112 7 -141 -202 34 19 -128 -13 171 85 41 -154 68 -197 72 -61 -53 -92 -103 -175 -89 -66 -94 -58 6 26 17 -144 -17 -93 55 87 19 -117 -34 -104 32 -131 65 -159 -191 -130 110 3 78 -86 -118 -103 -54 73 -44 -35 -62 -45 5 41 25 -178 -103 -118 -87 -99 34 -10 61 1 -169 -57 -195 -240 -255 -210 -45 151 119 204 -73 -191 5
1 36 -133 -150 132 -117 -153 58 -7 -41 -133 -40 -38 -61 -99 -92 -284 47 -79 4 -14 -52 -16 6 -61 -98 -18 31 -78 5 -146 19 131 32 -228 -24 96 -174 34 -145 15 -171 81 -88 -54 -90 -97 -107 -59 -23 -94 -85 -17 -3 44 -47 -61 86 -134 -10 -173 195 83 -31 -189 -43 59 -166 -62 -133 -74 -163 -138 -48 -90 -75 -182 -14 -40 -9 63 -7 15 -44 124 -181 33 -89 -118 37 -150 24 114 120 -122 -5 -52 -189 40 -153 68 -151 130 -62 -53 -95 -92 -171 -83 -65 -94 -57 7 27 15 -141 -19 -94 53 85 15 -116 -26 -88 63 108 37 -158 -188 -127 -22 24 -20 -86 -113 -102 -53 74 -47 -40 -63 -49 5 41 24 -178 -103 -121 -89 -99 32 -7 -30 48 -108 124 26 -236 -247 -208 -80 -97 93 215 -51 -162 131
1 45 -191 -130 -7 -117 -25 54 14 -31 -72 -48 -25 -25 -125 -86 -297 53 -53 -18 -55 -67 -16 19 -62 -98 -48 64 -121 14 -137 -116 -108 -11 -206 62 119 136 3 -138 69 -164 -8 -35 -81 -84 -122 -97 -88 -42 -78 -74 -18 2 69 -3 -33 101 -140 15 -135 7 -195 20 -178 97 55 -166 -52 78 -9 -145 -150 -31 -67 -36 -182 8 -94 -11 63 -41 14 -44 -94 -159 6 -62 -139 8 -140 -202 35 19 -98 -13 172 84 25 -155 95 -190 72 -39 -53 -109 -157 -153 -80 -60 -94 -53 0 16 24 -174 -73 -94 4 78 28 -116 -35 -104 33 -130 65 -97 -172 -80 111 3 76 -90 -79 -103 -105 37 -89 -12 -54 -49 37 66 20 -178 -103 -121 -23 -45 76 -7 64 4 -170 -59 -196 -235 -253 -207 -48 151 119 205 -73 -192 3
1 33 -195 -149 145 -115 -49 57 -5 -42 -132 -41 -41 -61 -100 -90 -288 45 -81 5 -15 -53 -17 7 -55 -97 -18 32 -73 7 -147 -112 10 -13 -229 -14 168 -174 34 -146 15 -176 -138 -87 -56 -91 -100 -108 -61 -21 -95 -88 -18 -3 50 -48 -60 85 -141 7 -173 174 -188 -45 -190 -49 88 -166 -62 -77 -74 -162 -149 -48 -92 -73 -182 -14 -43 -10 63 -10 13 -44 175 -181 33 -105 -114 61 -147 -201 61 101 -123 -37 233 -180 40 -153 67 -197 33 -62 -53 -94 -97 -173 -86 -66 -93 -57 6 26 15 -141 -17 -92 54 86 16 -116 -57 -84 46 55 52 -158 -189 -127 -45 16 49 -86 -115 -103 -53 73 -48 -38 -63 -48 5 40 24 -178 -104 -119 -89 -100 32 -25 -38 37 -168 -116 -191 -238 -250 -210 -129 76 57 270 -69 -260 -19
1 38 65 32 -79 -115 78 -163 57 -234 -4 -98 -99 -80 -72 -89 -288 -218 -46 -25 -1 -180 -183 -170 200 81 -183 -77 -146 -28 96 -114 12 -116 -42 -130 174 -166 -138 -29 -126 74 -40 -52 -70 -100 -160 -154 -209 32 -20 -136 -201 -186 -42 85 -60 -153 75 40 10 -101 -9 -50 109 -124 96 -166 -36 -8 13 60 12 -103 -76 -55 -182 -248 -23 -77 -5 -215 -170 -121 85 40 -187 102 -146 -78 143 -76 62 -116 -106 -36 234 -16 -184 -27 -147 76 24 -105 -100 -96 -39 -174 -228 -3 -112 -57 -182 -209 -191 36 -18 159 -165 -177 -92 92 97 136 -59 54 51 -26 59 -38 -151 41 85 -122 -84 -37 -27 -160 -49 -169 -41 -78 -141 -153 -168 -178 -102 -117 71 96 -104 -120 -123 -112 21 -31 13 -241 -268 46 -25 34 25 260 -70 -249 -20
1 38 69 26 -52 -116 29 -164 67 -220 -30 -113 -71 -56 -83 -80 -293 -216 -21 -54 -28 -99 -183 -199 146 85 -212 -85 -145 -71 108 -114 6 -112 28 -132 173 -161 -136 -28 -129 73 -37 -57 -105 -97 -215 -153 -125 18 -19 -84 -199 -200 1 138 -126 -154 82 -36 11 -101 -7 -46 106 -141 95 -166 -37 -10 5 57 9 -70 -62 -22 -179 -242 -48 -80 17 -164 -171 -115 130 31 -195 103 -150 -52 124 -66 60 -117 -111 -47 235 -77 -184 -35 -148 77 22 -70 -121 -110 -61 -172 -161 2 -112 -53 -145 -190 -195 49 15 163 -194 -180 -116 87 82 96 -47 53 55 -39 92 -64 -173 32 75 -60 -51 -33 -27 -161 -56 -212 -113 -129 -140 -154 -168 -178 -103 -121 67 94 -109 -123 -126 -112 21 -35 15 -238 -205 55 -25 43 35 254 -70 -243 -23
1 33 -192 -130 142 -115 -62 54 10 -31 -72 -45 -24 -24 -122 -89 -294 55 -52 -23 -54 -65 -16 18 -52 -97 -49 62 -123 7 -136 -110 18 -12 -208 -15 171 -174 3 -145 68 -164 -138 -35 -81 -82 -116 -95 -88 -45 -80 -72 -19 -1 64 -50 -35 100 -141 5 -133 177 -186 -46 -187 -52 92 -166 -52 -110 -10 -145 -149 -29 -62 -38 -180 8 -92 -13 63 -37 15 -44 174 -159 6 -64 -143 54 -146 -200 62 100 -93 -31 234 -182 23 -156 94 -190 34 -40 -52 -109 -148 -150 -78 -62 -94 -52 2 17 22 -174 -73 -94 3 77 26 -115 -54 -85 45 57 47 -94 -169 -77 -47 23 56 -90 -76 -102 -105 37 -95 -17 -55 -52 37 66 20 -178 129 -123 -24 -47 75 -25 -39 32 -169 -106 -190 -233 -245 -206 -130 66 51 277 -68 -268 -19
1 32 -192 -130 22 -115 104 54 9 -31 -73 -44 -24 -24 -122 -90 -293 55 -51 -24 -54 -64 -16 18 -64 -97 -49 62 -123 69 -132 -114 9 -19 -171 -9 168 131 3 -145 68 -164 -138 -35 -80 -82 -114 -95 -87 -45 -82 -72 -19 0 62 -38 -36 100 -141 101 -133 -97 -188 -44 -100 103 87 -166 -53 -100 -10 -145 -149 -28 -62 -38 -180 8 -91 -13 63 -37 15 -44 25 -159 6 -64 -144 23 -88 -201 61 6 -92 -31 233 133 24 -156 94 -190 33 -40 -52 -109 -146 -150 -78 -63 -94 -51 2 17 22 -175 -73 -95 3 77 26 -115 -60 -49 -6 55 52 -94 -141 -76 69 10 73 -90 -75 -102 -105 38 -95 -17 -55 -52 37 66 20 -178 -104 -123 -25 -47 75 -15 59 -10 -169 -117 -192 -232 -242 -124 -129 80 59 270 -69 -260 -19
1 53 -93 4 -49 -117 24 -160 75 -199 -39 -125 -64 -56 -83 -87 -303 -152 -30 -57 -14 -97 -183 -194 148 84 -210 -146 -155 -70 109 -103 137 -122 27 -123 76 -165 64 -27 37 -43 64 -58 -109 -90 -234 -151 -134 15 -22 -80 -194 -198 21 141 -123 -138 -177 -39 9 -101 65 -37 103 -140 58 -166 83 7 61 -38 -64 -75 -59 -31 -183 -193 -58 -74 20 -162 -168 -106 137 28 -192 -174 -150 -49 123 -5 133 -120 -124 2 -52 -85 -112 -24 -80 -48 142 -83 -126 -111 -79 -180 -175 2 -109 -57 -138 -189 -193 53 17 163 -196 -179 -191 90 84 95 -88 123 68 -39 91 -67 -184 41 5 -64 -50 -37 88 46 57 -213 -122 -126 57 -77 -95 -178 -103 -116 14 -57 -14 -100 -124 -113 -48 121 -10 -246 -270 49 -29 -19 101 175 -43 -117 123
1 43 -148 32 -80 -117 83 -125 47 -232 2 -89 -99 -81 -74 -86 -275 -215 -43 -19 -7 -181 -183 -165 195 82 -162 44 -160 -23 95 -117 -92 -19 -40 -156 145 -165 44 -33 94 -35 -10 -51 -66 -106 -143 -152 -208 31 -18 -136 -200 -181 -58 85 -71 -13 -161 45 17 -97 -110 26 112 -122 75 -166 89 46 104 -1 -51 -99 -83 -39 -177 -243 -15 -70 -9 -216 -159 -111 79 43 -156 0 -165 -77 145 -202 22 -105 -93 -34 192 -8 -160 -29 17 -62 82 -94 -97 -100 -25 -167 -221 1 -111 -56 -176 -206 -190 32 -18 160 -153 -107 -60 91 99 139 52 -134 56 -20 58 -32 -188 -88 -110 -128 -91 -36 55 -54 -45 -164 -43 -72 79 -25 -110 -178 -103 -122 87 49 83 -101 -123 -112 -42 -42 -50 -235 -241 50 -32 147 125 162 -66 -147 -9
1 43 -176 -37 -54 -117 35 -167 58 -219 -21 -105 -80 -56 -82 -76 -284 -146 -14 -47 -38 -106 -183 -204 145 86 -217 -128 -163 -71 108 -116 -88 -44 29 -153 156 -162 -134 37 -108 -82 -20 -54 -100 -104 -189 16 -123 20 -18 -92 -199 -201 -18 136 -134 -160 -174 -30 14 -96 -165 16 110 -140 81 -166 -14 91 -28 -72 -38 -67 -67 -14 -174 -233 -39 -84 16 -169 -173 -126 126 34 -199 -68 -172 -54 127 -202 25 -108 -99 -64 211 -69 -180 -1 -148 -109 60 -55 -114 -110 -44 -164 -148 -1 -111 -50 -161 -193 -198 46 13 163 -205 -189 -184 86 82 99 51 -133 64 -39 92 -61 -188 -76 -86 -61 -53 -30 65 -117 127 -213 -110 -132 -136 -154 -168 -178 -102 -126 -21 -35 -92 -113 -126 -112 -40 -64 -62 -232 -187 61 -21 134 109 178 -68 -163 -19
1 58 27 49 -78 -117 74 -161 67 -237 -15 -107 -97 -79 -71 -92 -300 -221 -54 -32 7 -183 -183 -180 205 81 -180 28 -140 -32 97 16 139 -117 -43 -129 87 -167 -150 -31 -34 62 28 -52 -73 -91 -177 -157 -213 31 -23 -135 -203 -187 -26 88 -52 -137 44 36 3 -100 61 -37 107 -124 58 -166 6 -39 67 62 -6 -107 -71 -70 -186 -253 -32 -83 3 -216 -170 -131 94 37 -185 103 -124 -78 142 27 138 -119 -127 -18 51 -22 -187 -15 -133 52 133 -113 -101 -92 -56 -182 -240 -9 -109 -59 -190 -211 -193 42 -17 161 -142 -159 -2 94 96 135 -54 140 88 -30 60 -45 -175 30 11 -121 -81 -39 -26 -158 -23 -172 -43 -88 -123 -149 -170 -178 -103 -112 100 108 16 -112 -122 -113 -3 108 16 -249 -288 43 -21 -40 78 192 -40 -127 138
1 57 -169 -66 -78 -110 75 -163 65 -236 -14 -104 -98 -80 -71 -91 -298 -221 -53 -31 6 -184 -184 -179 205 81 -182 -185 -153 -30 97 -98 138 -121 -44 -124 79 -167 -122 70 -93 -53 54 -52 -72 -93 -173 -113 -213 32 -22 -136 -202 -187 -29 88 -54 -161 -177 38 4 -101 62 -37 108 -123 59 -166 -30 135 -33 -66 -38 -106 -72 -67 -185 -252 -30 -82 2 -216 -171 -130 93 38 -186 -192 -137 -78 142 -1 137 -119 -123 -3 48 -21 -187 -15 -145 -64 141 -111 -100 -93 -53 -180 -238 -7 -110 -58 -190 -211 -193 42 -17 161 -186 -180 -195 94 97 136 -79 129 76 -29 60 -43 -171 39 14 -123 -82 -39 -16 -178 96 -173 -43 -86 -89 -150 -168 -178 -102 -113 -61 -129 -136 -103 -122 -113 -41 118 -15 -248 -285 43 15 31 97 179 -41 -117 129
[truncated: 4,036,039 more chars]
