# Supplementary material for: A hybrid feature selection algorithm and its application in bioinformatics
Source: PeerJ Comput Sci. 2022 Mar 22;8:e933. doi: 10.7717/peerj-cs.933 (PMC9044222; doi:10.7717/peerj-cs.933)
Supplement: Supplemental Information 2 [file peerj-cs-08-933-s002.zip › scene.data]

0 0.646467 0.666435 0.685047 0.699053 0.652746 0.407864 0.150309 0.535193 0.555689 0.580782 0.577094 0.390455 0.242458 0.170217 0.421797 0.428206 0.428277 0.490017 0.459252 0.350897 0.255987 0.310109 0.375018 0.437369 0.451752 0.508325 0.467347 0.567068 0.546262 0.566969 0.612951 0.621101 0.653561 0.694546 0.574777 0.710196 0.61451 0.59045 0.508313 0.645884 0.800611 0.741071 0.607308 0.589019 0.659741 0.692727 0.796168 0.831285 0.842202 0.000188 0.000083 0.000205 0.000122 0.196997 0.810969 0.501902 0.177714 0.19772 0.190142 0.174353 0.298569 0.40135 0.378798 0.021573 0.057354 0.102771 0.135952 0.217168 0.327473 0.293914 0.131084 0.131504 0.09734 0.094081 0.141316 0.389289 0.309297 0.052807 0.127081 0.118791 0.22216 0.236605 0.181267 0.460236 0.081963 0.427434 0.427158 0.705878 0.46066 0.104982 0.238395 0.40099 0.500703 0.3263 0.542055 0.194235 0.070068 0.031487 0.124623 0.13275 0.136523 0.141344 0.170082 0.21585 0.256125 0.137942 0.13679 0.146722 0.23513 0.280034 0.321427 0.325151 0.011811 0.003649 0.016968 0.035528 0.037147 0.105021 0.264698 0.108224 0.080096 0.020604 0.024198 0.072339 0.29201 0.379561 0 0.087497 0.201934 0.357455 0.447565 0.450967 0.477202 0.393896 0.52561 0.546694 0.520857 0.448004 0.352682 0.372188 0.409451 0.453909 0.559081 0.390336 0.370412 0.330857 0.326674 0.000404 0.000709 0.00036 0.00058 0.014357 0.031374 0.028827 0.002923 0.00398 0.008158 0.04401 0.028383 0.012518 0.011999 0.012115 0.0435 0.087169 0.1759 0.204866 0.211988 0.052651 0.079962 0.072072 0.042137 0.034319 0.114163 0.102519 0.067789 0.152805 0.237036 0.187112 0.302307 0.20256 0.176875 0.144418 0.062853 0.255916 0.192111 0.188077 0.111631 0.020486 0.045902 0.093826 0.355518 0.301727 0.106168 0.075619 0.008323 0.00649 0.212997 0.236838 0.255211 0.264951 0.29548 0.34692 0.479871 0.126163 0.157363 0.194579 0.372685 0.529399 0.501197 0.495247 0.175233 0.206835 0.229838 0.364846 0.391528 0.380569 0.358092 0.178129 0.277878 0.307893 0.329844 0.438987 0.512927 0.569903 0.453827 0.499351 0.519089 0.537507 0.546453 0.597837 0.530216 0.331432 0.485518 0.603675 0.51409 0.600857 0.596149 0.583031 0.578883 0.460268 0.589159 0.562813 0.558273 0.58803 0.602612 0.001898 0.000611 0.001762 0.001927 0.040129 0.084242 0.15908 0.196353 0.190142 0.185948 0.41237 0.204738 0.083212 0.096029 0.02693 0.069331 0.136652 0.136285 0.127585 0.249868 0.545665 0.252143 0.261571 0.203095 0.172747 0.23903 0.309251 0.090241 0.048767 0.085062 0.072274 0.167601 0.094636 0.258751 0.092845 0.47715 0.224848 0.102568 0.329816 0.061538 0.049615 0.068962 0.653879 0.354982 0.124074 0.157332 0.247298 0.014025 0.029709
1 0.770156 0.767255 0.761053 0.74563 0.742231 0.688086 0.708416 0.757351 0.760633 0.740314 0.513377 0.600421 0.54234 0.439594 0.604272 0.624697 0.642823 0.424883 0.448578 0.318076 0.209851 0.570696 0.599071 0.55661 0.556215 0.653352 0.559962 0.473784 0.636677 0.653249 0.621813 0.61389 0.596795 0.596297 0.692224 0.634007 0.605896 0.594992 0.65047 0.582844 0.620887 0.619105 0.635261 0.67848 0.656581 0.745513 0.733633 0.776127 0.702769 0 0 0 0.016047 0.005941 0.11911 0.015581 0.022979 0.011133 0.048423 0.320434 0.220949 0.381001 0.251929 0.224343 0.242238 0.288524 0.48612 0.519848 0.347137 0.323306 0.130436 0.19999 0.344527 0.285809 0.355694 0.292891 0.387634 0.192027 0.297579 0.408266 0.407936 0.366136 0.514324 0.226144 0.278829 0.380476 0.392941 0.298399 0.449538 0.447431 0.388497 0.384122 0.308661 0.255651 0.218179 0.220413 0.060163 0.197233 0.231433 0.23225 0.232627 0.240405 0.226447 0.242332 0.220521 0.237174 0.234595 0.239492 0.314664 0.341235 0.355631 0.343827 0.337209 0.282881 0.347126 0.313272 0.312401 0.349897 0.373025 0.309561 0.430432 0.446379 0.462894 0.393443 0.398868 0.487901 0.380027 0.44083 0.496811 0.551358 0.459431 0.484877 0.449931 0.480514 0.538011 0.532003 0.48952 0.484739 0.51799 0.497593 0.459808 0.454403 0.478676 0.438059 0.405926 0.432647 0.436461 0.000227 0.000246 0.000293 0.001758 0.003151 0.017264 0.003566 0.000981 0.000401 0.002904 0.014107 0.039419 0.034294 0.061298 0.06171 0.034444 0.01986 0.028389 0.019469 0.036388 0.076316 0.082108 0.08107 0.165834 0.285257 0.094584 0.040344 0.132913 0.082165 0.084646 0.163514 0.216372 0.121086 0.115721 0.040751 0.155181 0.18088 0.184301 0.099932 0.104708 0.20987 0.277789 0.143118 0.089555 0.126997 0.076152 0.021844 0.045363 0.052414 0.3594 0.34909 0.340613 0.342615 0.33812 0.351561 0.330146 0.389045 0.381464 0.382504 0.434112 0.522656 0.549864 0.520889 0.437265 0.404511 0.515007 0.472178 0.526537 0.53016 0.517445 0.4098 0.520744 0.501689 0.507928 0.559458 0.573269 0.550244 0.49395 0.587281 0.592794 0.580828 0.536769 0.585659 0.634069 0.600465 0.629831 0.568729 0.657105 0.617228 0.642803 0.555567 0.526492 0.500693 0.594002 0.558564 0.617575 0.638408 0.656938 0.002222 0.003662 0.002397 0.013929 0.003873 0.050018 0.015733 0.004475 0.003633 0.016475 0.159426 0.13157 0.138887 0.170231 0.070917 0.088278 0.097577 0.167246 0.193839 0.283507 0.190554 0.072342 0.111906 0.175488 0.178064 0.24989 0.085085 0.073259 0.133331 0.090761 0.138334 0.102932 0.406639 0.126982 0.046562 0.354085 0.199359 0.157326 0.051859 0.114123 0.160008 0.414088 0.361843 0.303399 0.176387 0.251454 0.137833 0.082672 0.03632
0 0.793984 0.772096 0.76182 0.762213 0.740569 0.734361 0.722677 0.849128 0.839607 0.812746 0.785767 0.760288 0.751835 0.754508 0.853808 0.857499 0.858505 0.864827 0.865957 0.867185 0.872483 0.955915 0.966291 0.968941 0.879657 0.716114 0.479571 0.402155 0.75462 0.775176 0.723823 0.676656 0.633313 0.552341 0.4179 0.622198 0.652387 0.648123 0.680452 0.662322 0.566771 0.461133 0.597636 0.636432 0.620396 0.558789 0.633658 0.539102 0.438471 0.024992 0.020511 0.009638 0.007935 0.009422 0.005256 0.00488 0.028062 0.011574 0.009064 0.003915 0.003488 0.003279 0.00368 0.029472 0.038005 0.027915 0.02682 0.023005 0.025036 0.031957 0.00718 0.003349 0.004788 0.291597 0.561491 0.524229 0.32588 0.093208 0.063083 0.137146 0.232278 0.19659 0.303786 0.36308 0.030802 0.00811 0.072214 0.099314 0.178453 0.076778 0.2397 0.01591 0.024332 0.030036 0.094455 0.229588 0.357259 0.208049 0.292222 0.278628 0.26987 0.262963 0.248731 0.241228 0.227119 0.29596 0.284239 0.258635 0.227058 0.208608 0.200706 0.196783 0.260247 0.250027 0.237661 0.236536 0.222922 0.215652 0.224657 0.336406 0.336536 0.332812 0.360144 0.388621 0.381667 0.308731 0.290569 0.296632 0.339067 0.453512 0.468436 0.459582 0.45011 0.354218 0.373477 0.417373 0.438525 0.463354 0.477997 0.492167 0.374026 0.381111 0.406296 0.417298 0.448539 0.469266 0.463621 0.002093 0.002627 0.002476 0.003134 0.003295 0.002797 0.00197 0.005026 0.003064 0.003633 0.003006 0.002095 0.002545 0.005044 0.010364 0.014923 0.011014 0.012962 0.011205 0.011646 0.016765 0.000808 0.000747 0.00124 0.015498 0.023009 0.026026 0.023752 0.003716 0.002502 0.034395 0.00875 0.015597 0.00849 0.013186 0.005085 0.002194 0.003948 0.004406 0.010829 0.004866 0.014068 0.00055 0.000529 0.000675 0.001083 0.009633 0.020113 0.018549 0.296934 0.263352 0.248837 0.24707 0.218901 0.215009 0.202037 0.345131 0.327988 0.291286 0.250794 0.217112 0.204274 0.210089 0.342984 0.338388 0.337974 0.341318 0.34323 0.344326 0.356358 0.480978 0.480028 0.476673 0.53981 0.607935 0.624508 0.605654 0.370314 0.38975 0.492452 0.721473 0.726449 0.6979 0.627013 0.551206 0.615651 0.664643 0.701467 0.700405 0.727154 0.698761 0.601505 0.628198 0.631497 0.627427 0.719784 0.726349 0.671654 0.041683 0.032027 0.016284 0.023922 0.03784 0.022118 0.020369 0.04351 0.013787 0.014701 0.013867 0.00913 0.010121 0.018168 0.064507 0.082237 0.060296 0.058945 0.052964 0.062245 0.075563 0.006149 0.004046 0.006033 0.181837 0.213608 0.122532 0.035184 0.025505 0.027821 0.353377 0.073733 0.048943 0.080248 0.074113 0.051372 0.024035 0.015971 0.028559 0.047596 0.038082 0.079977 0.004901 0.00346 0.006049 0.017166 0.051125 0.112506 0.083924
0 0.938563 0.94926 0.955621 0.966743 0.968649 0.869619 0.696925 0.95346 0.959631 0.96632 0.972766 0.916497 0.622508 0.530428 0.963539 0.972303 0.97298 0.945388 0.609497 0.514073 0.360757 0.80424 0.827367 0.813407 0.796413 0.753638 0.696435 0.520342 0.782931 0.774347 0.750613 0.706845 0.612971 0.647101 0.645833 0.736683 0.719352 0.643989 0.705878 0.773725 0.716752 0.624669 0.620717 0.674617 0.682563 0.663321 0.638804 0.605012 0.512015 0.00325 0.00472 0.003583 0.001482 0.000767 0.290435 0.598068 0.002419 0.002292 0.002053 0.00105 0.205989 0.246481 0.265746 0.0009 0.000503 0.00676 0.048455 0.358235 0.335941 0.278502 0.146605 0.062425 0.058384 0.047922 0.056262 0.194386 0.359016 0.053407 0.034293 0.046915 0.116559 0.243134 0.143546 0.107387 0.027827 0.078168 0.128164 0.210717 0.131516 0.126332 0.050244 0.029073 0.023177 0.067705 0.06215 0.068329 0.766564 0.421707 0.322174 0.320727 0.318786 0.330617 0.332167 0.354252 0.359369 0.323669 0.321872 0.321763 0.326811 0.33417 0.396756 0.364726 0.34572 0.345864 0.343601 0.35559 0.453237 0.425521 0.38989 0.314211 0.314438 0.304492 0.390267 0.461914 0.450206 0.427284 0.306241 0.298731 0.300995 0.451022 0.453162 0.470206 0.45465 0.299328 0.319266 0.363416 0.424554 0.433491 0.439362 0.457881 0.337538 0.36954 0.398141 0.418368 0.429513 0.427353 0.428903 0.00139 0.003436 0.003221 0.001559 0.000966 0.008383 0.00528 0.001811 0.002163 0.00226 0.001752 0.002613 0.032487 0.03926 0.000065 0.000056 0.000331 0.008323 0.012827 0.021652 0.013176 0.004393 0.002705 0.003188 0.035269 0.002946 0.004391 0.009431 0.003065 0.002216 0.014552 0.013219 0.00699 0.009091 0.004202 0.001924 0.003934 0.015973 0.002452 0.002442 0.002416 0.004537 0.00143 0.000803 0.002567 0.001719 0.001249 0.009534 0.011834 0.436281 0.443416 0.44724 0.460637 0.463779 0.512614 0.526961 0.455907 0.45915 0.46558 0.470724 0.492508 0.683698 0.638922 0.496332 0.497886 0.491154 0.50728 0.655193 0.629741 0.556171 0.36214 0.366613 0.34531 0.549193 0.719147 0.682088 0.623692 0.343979 0.326624 0.357555 0.682434 0.685096 0.709317 0.693281 0.330571 0.397388 0.525374 0.676317 0.659219 0.641427 0.689379 0.488873 0.560029 0.606448 0.662518 0.718241 0.625089 0.610921 0.007494 0.01235 0.009885 0.004585 0.00252 0.08988 0.032423 0.005544 0.006821 0.008305 0.003958 0.030881 0.068354 0.085017 0.000906 0.000563 0.008393 0.093743 0.105665 0.060825 0.025972 0.045153 0.0399 0.03098 0.448542 0.024508 0.024751 0.045848 0.020989 0.015197 0.209978 0.138788 0.031173 0.032565 0.034237 0.018757 0.082271 0.201563 0.043669 0.027527 0.016922 0.024174 0.036799 0.007694 0.009735 0.019267 0.03129 0.04978 0.090959
0 0.51213 0.524684 0.52002 0.504467 0.471209 0.417654 0.364292 0.562266 0.588592 0.584449 0.570074 0.551043 0.503925 0.447526 0.500117 0.539517 0.588721 0.600226 0.588937 0.562027 0.510786 0.465298 0.62658 0.649661 0.629969 0.574756 0.519651 0.445292 0.450048 0.742275 0.784539 0.903786 0.834243 0.766266 0.657113 0.276264 0.394086 0.610411 0.698119 0.74371 0.916742 0.734423 0.354766 0.42298 0.461353 0.459486 0.448555 0.545844 0.559726 0.007047 0.001654 0.001822 0.003397 0.005484 0.005336 0.006313 0.002592 0.003346 0.00442 0.004351 0.006791 0.009197 0.008609 0.293329 0.258819 0.229681 0.06701 0.05479 0.028861 0.011971 0.919451 0.414033 0.381879 0.300269 0.133292 0.057879 0.036676 0.3855 0.40311 0.389298 0.044535 0.150744 0.080107 0.0707 0.405249 0.303579 0.40257 0.409871 0.478137 0.088377 0.499655 0.300777 0.380284 0.300245 0.381694 0.38171 0.257814 0.495915 0.230247 0.22904 0.229774 0.231722 0.237305 0.239348 0.229863 0.217846 0.215322 0.215933 0.216159 0.218038 0.223498 0.231056 0.260123 0.263457 0.324314 0.246214 0.221379 0.223484 0.224746 0.379698 0.384582 0.320144 0.266619 0.20284 0.165041 0.147894 0.325809 0.386255 0.495995 0.371022 0.367181 0.319719 0.280926 0.276859 0.286859 0.279904 0.369636 0.358697 0.372373 0.332606 0.246187 0.284616 0.243992 0.267531 0.274081 0.269781 0.293731 0.000626 0.000144 0.000214 0.000276 0.00035 0.000164 0.000444 0.000292 0.000248 0.000206 0.000438 0.000408 0.000465 0.000279 0.022483 0.020029 0.039663 0.009103 0.001493 0.002547 0.001782 0.023029 0.039627 0.023964 0.018709 0.011583 0.006539 0.004952 0.121845 0.026583 0.516855 0.02932 0.050114 0.021184 0.020941 0.032397 0.024467 0.024693 0.198196 0.048549 0.053977 0.19288 0.041243 0.027979 0.024087 0.025554 0.018212 0.014309 0.030537 0.028538 0.016058 0.004115 0 0 0 0 0.090546 0.078379 0.059313 0.044865 0.044664 0.033168 0.020241 0.273081 0.273249 0.396448 0.182736 0.141181 0.125358 0.110149 0.598542 0.618592 0.559056 0.497048 0.458311 0.393485 0.330225 0.722032 0.642792 0.584955 0.604435 0.62349 0.581455 0.531412 0.643172 0.740361 0.770934 0.752382 0.683698 0.608886 0.565586 0.750022 0.753892 0.806584 0.736883 0.733875 0.83094 0.702474 0.007056 0.001369 0.001182 0.002744 0.003992 0.001849 0.001522 0.006113 0.010916 0.009433 0.00734 0.010177 0.013087 0.007811 0.381498 0.439771 0.595821 0.20769 0.028206 0.010644 0.010589 0.138157 0.094097 0.044848 0.036629 0.046537 0.090652 0.086531 0.293732 0.22177 0.094467 0.1435 0.186763 0.0746 0.043375 0.20857 0.188324 0.413413 0.387559 0.15873 0.023177 0.129994 0.167709 0.22658 0.218534 0.198151 0.238796 0.16427 0.18429
0 0.824623 0.886845 0.933213 0.95865 0.971749 0.978218 0.978737 0.867018 0.824065 0.961512 0.975217 0.920302 0.811056 0.986031 0.586569 0.669714 0.757955 0.836195 0.737698 0.267772 0.942952 0.532192 0.687502 0.563531 0.564275 0.559662 0.594875 0.907959 0.745676 0.74103 0.30522 0.755472 0.674828 0.690685 0.860151 0.768459 0.696348 0.622364 0.852566 0.749855 0.477832 0.726262 0.635593 0.749084 0.857111 0.802736 0.823096 0.455419 0.527031 0.013772 0.028791 0.0014 0.000493 0.000036 0 0 0.008019 0.318959 0.000546 0.00005 0.277242 0.722164 0 0.359073 0.40017 0.245735 0.210799 0.696049 0.806993 0.043779 0.500905 0.272976 0.651517 0.704225 0.818282 0.890532 0.176417 0.420903 0.365801 0.587337 0.345937 0.6988 0.401936 0.038538 0.376004 0.530081 0.929269 0.178743 0.254858 0.110394 0.138658 0.54439 0.356693 0.190472 0.212606 0.222042 0.095768 0.492173 0.217853 0.243491 0.273059 0.293656 0.309136 0.32701 0.331838 0.230604 0.295933 0.295905 0.313484 0.33251 0.34644 0.344012 0.184225 0.302586 0.21834 0.245226 0.334122 0.431639 0.304438 0.245075 0.350809 0.304547 0.301598 0.320178 0.407641 0.32642 0.313477 0.332209 0.361927 0.345405 0.339513 0.396701 0.305802 0.344698 0.332778 0.348738 0.345679 0.388848 0.556433 0.340734 0.343724 0.355261 0.346358 0.359307 0.38332 0.580226 0.315569 0.001069 0.001446 0.001143 0.000521 0.000446 0.000359 0.000373 0.00159 0.021919 0.000554 0.000752 0.000886 0.002695 0.000166 0.006749 0.079586 0.00863 0.005208 0.06544 0.04638 0.002335 0.019811 0.076666 0.026254 0.00974 0.039594 0.091008 0.007445 0.002337 0.001175 0.035676 0.003505 0.008434 0.064053 0.003491 0.002878 0.005606 0.007973 0.001977 0.029937 0.034862 0.033986 0.002947 0.002032 0.001694 0.001473 0.0292 0.03322 0.023731 0.368223 0.422828 0.460682 0.478294 0.478294 0.479659 0.478663 0.412015 0.482007 0.479491 0.478194 0.490908 0.531647 0.482387 0.348352 0.476058 0.436158 0.455415 0.522309 0.577272 0.486167 0.411433 0.540336 0.541756 0.541823 0.553487 0.550814 0.517479 0.589942 0.60571 0.577999 0.622428 0.618782 0.568896 0.448504 0.656927 0.596954 0.620762 0.640376 0.680354 0.599738 0.480587 0.639627 0.65261 0.653885 0.666969 0.680052 0.634427 0.380122 0.020624 0.006309 0.002318 0.000419 0.000267 0.000748 0.000117 0.013828 0.091772 0.00116 0.00029 0.010173 0.100336 0.000986 0.062493 0.200693 0.034588 0.010149 0.07807 0.197288 0.011099 0.262977 0.224116 0.187486 0.04742 0.103418 0.16682 0.076456 0.036478 0.034268 0.10169 0.069426 0.068961 0.120678 0.024654 0.055912 0.084101 0.111151 0.037579 0.071117 0.027187 0.086379 0.047366 0.048032 0.0346 0.039862 0.07501 0.071401 0.090164
0 0.971724 0.972822 0.959227 0.927736 0.858447 0.780253 0.698015 0.975738 0.979945 0.972544 0.960848 0.92487 0.862783 0.794935 0.96937 0.980565 0.92842 0.909029 0.862801 0.792245 0.684712 0.862262 0.948911 0.843089 0.7452 0.672091 0.551408 0.424645 0.727681 0.821362 0.877262 0.581717 0.509071 0.404404 0.394373 0.700211 0.747139 0.762474 0.713859 0.556217 0.591437 0.662065 0.692633 0.7256 0.744932 0.754131 0.734175 0.637862 0.55254 0.00037 0.000744 0.001515 0.005545 0.010415 0.010949 0.015716 0 0 0.000095 0.000183 0.003541 0.004871 0.006856 0.002149 0.00023 0.098424 0.049364 0.101286 0.16489 0.270968 0.165524 0.053451 0.180105 0.293057 0.196074 0.131564 0.108251 0.023105 0.063248 0.019219 0.616026 0.506569 0.671008 0.385413 0.069191 0.035004 0.040936 0.273047 0.537241 0.483355 0.16201 0.04124 0.043408 0.044825 0.02179 0.039947 0.205669 0.338231 0.333971 0.338807 0.31749 0.293409 0.275549 0.256626 0.230576 0.32511 0.335837 0.323676 0.306907 0.288464 0.276468 0.249492 0.326927 0.340521 0.320075 0.302634 0.284506 0.266907 0.258224 0.351529 0.341872 0.329102 0.317366 0.283868 0.248196 0.233848 0.377325 0.37308 0.355665 0.437791 0.404856 0.338025 0.297757 0.376818 0.389966 0.402147 0.428635 0.465802 0.44192 0.376454 0.380137 0.393834 0.395117 0.400638 0.405405 0.412476 0.417785 0.000496 0.00071 0.001151 0.001064 0.000552 0.000398 0.001758 0.000707 0.00028 0.000846 0.000328 0.000462 0.000447 0.000765 0.000675 0.000245 0.000964 0.001386 0.00238 0.003889 0.00362 0.004851 0.001001 0.004917 0.018394 0.008127 0.004303 0.003196 0.000447 0.002887 0.002982 0.091675 0.056267 0.017869 0.003121 0.000674 0.000317 0.000678 0.032732 0.066124 0.04929 0.012906 0.000695 0.000612 0.000702 0.000367 0.001248 0.005457 0.011999 0.500391 0.497573 0.499016 0.478909 0.417427 0.345008 0.264895 0.492396 0.485787 0.487464 0.49357 0.477445 0.426049 0.369699 0.505368 0.496556 0.507459 0.488896 0.480386 0.444869 0.356817 0.572207 0.540347 0.540023 0.499128 0.438685 0.382436 0.279835 0.612017 0.625514 0.609456 0.535639 0.480721 0.440475 0.410293 0.609288 0.626353 0.647634 0.641517 0.604021 0.610619 0.585436 0.597547 0.621522 0.630412 0.642959 0.640443 0.625973 0.594058 0.000786 0.001071 0.002229 0.005844 0.015752 0.01723 0.022717 0.001458 0.001451 0.001723 0.001335 0.005198 0.009817 0.01195 0.001192 0.002015 0.002507 0.005374 0.028211 0.053681 0.147645 0.024184 0.016763 0.015247 0.023639 0.024712 0.028581 0.047452 0.003745 0.006708 0.024723 0.133785 0.068861 0.103651 0.078377 0.00873 0.00655 0.007641 0.031668 0.044859 0.044637 0.041734 0.007609 0.005356 0.006311 0.005127 0.007633 0.02978 0.038599
0 0.879924 0.903021 0.92151 0.933874 0.938324 0.937413 0.932117 0.776896 0.873859 0.94153 0.951699 0.955718 0.953897 0.94937 0.768842 0.792891 0.82793 0.93282 0.960508 0.957569 0.951708 0.630596 0.692201 0.716908 0.696964 0.742063 0.835853 0.815724 0.748273 0.794099 0.837846 0.815628 0.467512 0.816615 0.812649 0.787179 0.823461 0.842671 0.65261 0.45197 0.735555 0.804327 0.811058 0.814521 0.770778 0.509969 0.392251 0.584213 0.71181 0.000847 0.000568 0.000399 0.000215 0.000103 0.00012 0.000082 0.062234 0.055124 0.000262 0.000089 0 0 0 0.052469 0.024876 0.055302 0.030772 0 0 0.000054 0.286761 0.200976 0.1527 0.209324 0.439039 0.137302 0.101333 0.174962 0.170249 0.058136 0.134294 1 0.147979 0.017771 0.12195 0.108364 0.135618 0.881872 0.660097 0.469226 0.027848 0.047599 0.055794 0.104078 0.57001 1 0.760678 0.150228 0.069472 0.080158 0.086523 0.106454 0.116337 0.120178 0.114403 0.310418 0.194252 0.143951 0.161962 0.170405 0.172469 0.172071 0.411214 0.379143 0.307407 0.229218 0.213532 0.214081 0.220953 0.344163 0.363868 0.322119 0.301001 0.25286 0.204712 0.187407 0.376989 0.418189 0.355 0.385281 0.431845 0.301331 0.290302 0.320837 0.346824 0.390082 0.39987 0.372099 0.387572 0.427099 0.350178 0.312497 0.318882 0.382682 0.3769 0.316934 0.403813 0.000737 0.000625 0.000679 0.001582 0.001511 0.001018 0.001543 0.110056 0.07013 0.001845 0.001925 0.001578 0.001641 0.001643 0.00272 0.003762 0.025551 0.009812 0.000429 0.000582 0.001243 0.026101 0.044363 0.056972 0.034806 0.015248 0.033348 0.0064 0.019419 0.040092 0.031309 0.025622 0.150975 0.054134 0.070937 0.017618 0.00812 0.008301 0.016955 0.190194 0.015241 0.003595 0.01492 0.008853 0.012767 0.020325 0.092985 0.057507 0.039694 0.356962 0.395576 0.414699 0.425982 0.434112 0.432535 0.431294 0.432076 0.439759 0.443438 0.449041 0.45187 0.451266 0.452932 0.529679 0.517177 0.47617 0.459329 0.463958 0.470288 0.466486 0.442174 0.461834 0.436628 0.404835 0.39788 0.425702 0.366814 0.515779 0.582081 0.546598 0.570138 0.471574 0.490528 0.481526 0.489645 0.531725 0.589104 0.538088 0.408168 0.542561 0.606638 0.558362 0.540481 0.51806 0.46114 0.506419 0.522846 0.582674 0.005994 0.004244 0.001506 0.001545 0.000192 0.000594 0.000864 0.018063 0.007166 0.001806 0.001447 0.001078 0.001175 0.000884 0.015975 0.010448 0.00892 0.001262 0.001443 0.001601 0.001704 0.093378 0.063598 0.09863 0.061283 0.063918 0.141886 0.039473 0.1479 0.053947 0.14701 0.056929 0.085846 0.126833 0.158958 0.197811 0.113462 0.026383 0.158985 0.120622 0.063702 0.009123 0.011507 0.011505 0.051774 0.107653 0.054291 0.083478 0.052316
0 0.693053 0.713622 0.723593 0.726326 0.721621 0.708818 0.679885 0.756848 0.775224 0.736194 0.733805 0.724714 0.685148 0.495086 0.815476 0.814144 0.843417 0.773938 0.709856 0.625085 0.491489 0.773759 0.836022 0.855207 0.840248 0.800565 0.676447 0.552166 0.775461 0.728756 0.781232 0.742045 0.716052 0.794549 0.758152 0.707332 0.66767 0.650516 0.649616 0.763069 0.77843 0.761025 0.675901 0.660087 0.647769 0.742791 0.7614 0.747155 0.7148 0.003691 0.003414 0.003076 0.002832 0.003141 0.003224 0.015131 0.002474 0.004565 0.061788 0.04424 0.026063 0.134235 0.886029 0.00315 0.021247 0.04499 0.077585 0.08431 0.289829 0.946666 0.044959 0.012735 0.024782 0.014787 0.048709 0.47159 0.661244 0.083856 0.048348 0.025221 0.139037 0.110691 0.086509 0.144755 0.051564 0.056457 0.006043 0.017182 0.015913 0.003298 0.003562 0.071782 0.046107 0.028274 0.00782 0.000234 0.000687 0.00263 0.18225 0.184691 0.18559 0.186481 0.186934 0.185631 0.185617 0.19976 0.211317 0.25679 0.236344 0.228834 0.257874 0.244383 0.21142 0.319609 0.365734 0.341845 0.352695 0.331776 0.265316 0.292469 0.34406 0.362647 0.355432 0.359945 0.302922 0.320535 0.28415 0.308683 0.312318 0.323299 0.327085 0.309554 0.309266 0.274774 0.290796 0.30941 0.32035 0.3019 0.297421 0.297037 0.280501 0.297572 0.310062 0.29561 0.297209 0.289767 0.290953 0.000301 0.000384 0.000365 0.000192 0.000226 0.000531 0.001918 0.000214 0.006526 0.019475 0.013484 0.007149 0.026843 0.026442 0.000675 0.01919 0.004096 0.010726 0.005291 0.013055 0.013703 0.013199 0.000987 0.001673 0.000481 0.001592 0.011244 0.013353 0.002341 0.000908 0.000832 0.000972 0.00117 0.001259 0.001376 0.000847 0.001292 0.000979 0.000479 0.000967 0.000273 0.000198 0.000793 0.001263 0.000693 0.000403 0.000346 0.000197 0.000227 0.179952 0.177492 0.180936 0.177984 0.18306 0.178218 0.230173 0.191459 0.219728 0.551116 0.455459 0.472983 0.533514 0.581578 0.246422 0.636205 0.82593 0.790202 0.768876 0.647175 0.570921 0.601337 0.781703 0.7917 0.788234 0.786959 0.585301 0.611469 0.434201 0.618816 0.674573 0.670033 0.67455 0.664352 0.674875 0.43239 0.538122 0.592347 0.61677 0.707226 0.704006 0.682691 0.506027 0.55995 0.615372 0.685644 0.689155 0.682479 0.68457 0.00151 0.000881 0.001923 0.001147 0.001562 0.001361 0.390059 0.001275 0.199063 0.922513 0.95385 0.987303 0.961738 0.514054 0.018233 0.722206 0.023557 0.026709 0.026183 0.160402 0.258548 0.245131 0.036113 0.038227 0.021041 0.038742 0.148276 0.223048 0.068609 0.036865 0.004924 0.045627 0.030935 0.057696 0.01263 0.041477 0.025413 0.005034 0.036212 0.008382 0.002519 0.001543 0.01888 0.008899 0.015161 0.004409 0.001383 0.001531 0.001602
0 0.563258 0.617686 0.651829 0.676059 0.690168 0.691312 0.667863 0.706657 0.774726 0.789678 0.813352 0.780306 0.793005 0.733002 0.600655 0.735057 0.784878 0.789391 0.807018 0.719501 0.734391 0.438474 0.53971 0.626304 0.710366 0.716394 0.719919 0.70527 0.311235 0.451102 0.542622 0.613692 0.65541 0.677802 0.682163 0.170871 0.364919 0.459874 0.536164 0.622453 0.68874 0.679017 0.078646 0.337504 0.438487 0.538002 0.632587 0.679157 0.64553 0.023414 0.017044 0.015091 0.014728 0.013538 0.014215 0.016188 0.012208 0.060437 0.068803 0.064344 0.082635 0.10349 0.081565 0.047857 0.20943 0.13122 0.106908 0.117219 0.11304 0.141032 0.031013 0.05334 0.019774 0.010869 0.007577 0.004661 0.00629 0.070482 0.030394 0.017807 0.012015 0.005708 0.004373 0.000969 0.07751 0.024082 0.008281 0.01084 0.011849 0.002566 0.002143 0.107044 0.021853 0.007563 0.026907 0.010606 0.004297 0.003384 0.337675 0.306605 0.294012 0.28144 0.282305 0.278368 0.274973 0.296639 0.309451 0.314664 0.317092 0.336097 0.336907 0.338285 0.389705 0.352503 0.333491 0.347257 0.354582 0.375446 0.37107 0.379877 0.332565 0.293663 0.294362 0.301674 0.32618 0.336241 0.337154 0.346139 0.318992 0.297647 0.301996 0.336886 0.334623 0.272085 0.350658 0.355672 0.353827 0.354184 0.344177 0.335096 0.263724 0.391008 0.404108 0.401125 0.37225 0.346591 0.350055 0.006146 0.002555 0.001134 0.001248 0.000417 0.000922 0.001553 0.00108 0.004979 0.007722 0.00793 0.012678 0.012133 0.019806 0.020123 0.015082 0.00774 0.004625 0.004992 0.011751 0.008225 0.001465 0.002206 0.000999 0.000623 0.001091 0.001054 0.000354 0.005034 0.001014 0.00163 0.000826 0.001071 0.001496 0.000525 0.006374 0.001848 0.001544 0.002851 0.001695 0.000603 0.000509 0.013474 0.002814 0.002373 0.001436 0.002931 0.000226 0.000301 0.003724 0.014638 0.019715 0.021303 0.026615 0.029377 0.028136 0.136384 0.263587 0.295044 0.318684 0.385422 0.43362 0.374642 0.437086 0.552603 0.579979 0.605072 0.631016 0.624005 0.637223 0.170446 0.319679 0.386127 0.418143 0.43466 0.475085 0.573895 0.1945 0.360239 0.416488 0.456253 0.446849 0.505558 0.586286 0.298857 0.494733 0.528773 0.535773 0.538905 0.610608 0.598956 0.47532 0.612979 0.620382 0.624497 0.61753 0.618581 0.599179 0.012438 0.011256 0.009365 0.009089 0.005784 0.007726 0.007761 0.056329 0.831258 1 1 1 1 0.993722 0.372429 0.402235 0.312756 0.241315 0.126664 0.030122 0.05837 0.019035 0.076218 0.004935 0.010232 0.032971 0.056322 0.002302 0.069133 0.035857 0.007344 0.004167 0.003001 0.071594 0.001458 0.092649 0.038155 0.017026 0.02046 0.029595 0.015294 0.002416 0.082573 0.014646 0.007865 0.00796 0.007409 0.002724 0.002013
0 0.619144 0.643401 0.654479 0.659288 0.654218 0.639541 0.6221 0.709978 0.731589 0.745233 0.750232 0.742957 0.728673 0.712568 0.652945 0.627168 0.654463 0.685449 0.627244 0.483585 0.327273 0.227541 0.507144 0.587811 0.769483 0.707954 0.594928 0.437525 0.098745 0.203283 0.589476 0.620848 0.669278 0.682204 0.259891 0.150458 0.467678 0.644109 0.573888 0.739524 0.763893 0.1136 0 0 0.024094 0.506749 0.685801 0.624757 0.095599 0.009552 0.007324 0.007998 0.008704 0.008452 0.008249 0.00856 0.004445 0.004138 0.004058 0.00364 0.003626 0.00351 0.003719 0.307598 0.33713 0.245423 0.197006 0.261141 0.159109 0.167699 0.761856 0.216686 0.153497 0.175284 0.266477 0.320261 0.756175 0.499071 0.765214 0.447493 0.612925 0.350492 0.241658 1 0.851425 1 0.762819 1 0.538665 0.318379 1 0 0.183907 0.412368 1 0.891956 0.707102 1 0.139479 0.134911 0.137682 0.13917 0.140521 0.138333 0.143567 0.168704 0.176461 0.180638 0.177058 0.179328 0.176797 0.175597 0.235645 0.247737 0.269026 0.269143 0.308944 0.356289 0.336831 0.304012 0.240336 0.289657 0.362119 0.360391 0.359348 0.360775 0.299568 0.269122 0.175062 0.19406 0.173402 0.175302 0.25345 0.31915 0.336344 0.305487 0.32834 0.323477 0.286783 0.297407 0.309712 0.311214 0.313326 0.360364 0.382984 0.374321 0.318567 0.000308 0.000225 0.000248 0.000262 0.000265 0.000452 0.000209 0.002149 0.001917 0.001797 0.001514 0.001694 0.001643 0.00267 0.008068 0.01043 0.017523 0.020921 0.033542 0.015905 0.011182 0.019325 0.069071 0.057071 0.014602 0.007127 0.010479 0.021423 0.026344 0.041353 0.034088 0.056434 0.063852 0.049218 0.034311 0.012398 0.011603 0.061239 0.03451 0.04133 0.112323 0.027947 0.000588 0.005095 0.029044 0.017224 0.008816 0.009068 0.013734 0.180623 0.193919 0.198951 0.199398 0.187433 0.176988 0.162809 0.268116 0.271638 0.277107 0.279735 0.271281 0.263922 0.2534 0.325505 0.332562 0.361749 0.393765 0.467772 0.492564 0.431182 0.468856 0.353753 0.440027 0.55919 0.567364 0.560767 0.572878 0.544216 0.445988 0.335044 0.360854 0.358237 0.362833 0.457237 0.522365 0.581376 0.520833 0.549148 0.518664 0.56165 0.529489 0.519011 0.517691 0.541857 0.600756 0.628836 0.640689 0.559302 0.01186 0.008134 0.010328 0.010108 0.012204 0.011508 0.011718 0.007828 0.007406 0.008466 0.006447 0.00621 0.008074 0.013759 0.037593 0.030952 0.033771 0.076854 0.198914 0.089036 0.047182 0.121324 0.270779 0.251727 0.102787 0.065517 0.079846 0.057282 0.055891 0.209664 0.18751 0.158307 0.071981 0.048715 0.125257 0.116349 0.206384 0.454125 0.271166 0.474307 0.162633 0.085384 0.001416 0.034962 0.058742 0.066941 0.069697 0.057397 0.043405
0 0.572007 0.677031 0.500457 0.546531 0.584367 0.609901 0.608737 0.642719 0.728464 0.600936 0.60805 0.633352 0.657658 0.660909 0.543384 0.645124 0.588443 0.719891 0.66948 0.677214 0.505587 0.53288 0.614942 0.649919 0.597162 0.54665 0.354527 0.195818 0.475972 0.536589 0.586567 0.49718 0.485181 0.365105 0.063513 0.635502 0.678542 0.673179 0.669009 0.863166 0.855398 0.729812 0.625418 0.676342 0.674769 0.643303 0.592737 0.664244 0.832642 0.446899 0.218193 0.006928 0.003787 0.002029 0.001811 0.002493 0.229305 0.217581 0.099062 0.014968 0.002417 0.001337 0.001677 0.360171 0.338431 0.241521 0.121821 0.069709 0.106081 0.55341 0.496605 0.269055 0.238857 0.205534 0.267778 0.536465 0.212676 0.489544 0.580075 0.527827 0.599066 1 1 0.440826 0.194798 0.005254 0.001988 0.100087 0.174296 0.117855 0.228896 0.009276 0.003095 0.000655 0.002929 0.003844 0.240826 0.158656 0.360782 0.346358 0.157901 0.175446 0.186831 0.198861 0.191502 0.382922 0.370213 0.304801 0.215151 0.213992 0.227778 0.220254 0.376317 0.382771 0.331975 0.391372 0.286852 0.252407 0.249506 0.358066 0.356838 0.362723 0.370521 0.341509 0.28489 0.23594 0.349842 0.358457 0.37083 0.355583 0.321598 0.315123 0.338567 0.371166 0.38454 0.386982 0.361523 0.353669 0.350425 0.326173 0.371372 0.397908 0.392462 0.370473 0.347359 0.340117 0.346708 0.009837 0.027584 0.003414 0.000456 0.000466 0.000904 0.001655 0.003797 0.023251 0.050114 0.016091 0.000719 0.000404 0.000481 0.007179 0.042602 0.063772 0.020917 0.029332 0.001752 0.007245 0.01142 0.006355 0.023024 0.00228 0.006422 0.011223 0.013458 0.010234 0.022538 0.016743 0.012976 0.009345 0.012079 0.034041 0.002376 0.001027 0.001308 0.001134 0.000595 0.000957 0.008066 0.000769 0.000703 0.000923 0.001237 0.000861 0.000572 0.000473 0.565687 0.550177 0.233192 0.25227 0.261395 0.265175 0.270297 0.58983 0.609915 0.507716 0.276212 0.255055 0.272399 0.279813 0.61876 0.650575 0.685621 0.578435 0.394592 0.292148 0.400474 0.625089 0.607913 0.612554 0.597233 0.579721 0.531915 0.485038 0.620695 0.605755 0.598307 0.603675 0.534029 0.480475 0.50577 0.614488 0.650206 0.651883 0.605833 0.491591 0.452418 0.471361 0.642836 0.651973 0.645162 0.637111 0.621533 0.554135 0.450472 0.034521 0.223556 0.012952 0.001843 0.001325 0.001077 0.001574 0.027128 0.130688 0.534607 0.105894 0.001348 0.002296 0.000718 0.036534 0.084581 0.161117 0.150111 0.272995 0.020585 0.228033 0.043205 0.050924 0.055898 0.02251 0.014514 0.099814 0.037483 0.037145 0.025138 0.019399 0.020277 0.073856 0.032658 0.056067 0.023722 0.003344 0.001766 0.040065 0.02244 0.006482 0.046696 0.002164 0.001173 0.002225 0.001753 0.006035 0.062658 0.033016
0 0.572858 0.530623 0.495084 0.808136 0.804383 0.792088 0.772013 0.847646 0.858572 0.868346 0.872817 0.851102 0.57002 0.619333 0.70838 0.716874 0.685612 0.772197 0.721427 0.602791 0.465844 0.51957 0.427348 0.304987 0.632611 0.392757 0.519986 0.424788 0.626259 0.631467 0.570834 0.621876 0.450186 0.576113 0.751329 0.321188 0.587711 0.684112 0.721064 0.735945 0.757857 0.808328 0.628461 0.760555 0.762001 0.806711 0.836731 0.84098 0.869134 0.951331 1 1 0.01891 0.012452 0.010371 0.011616 0.038043 0.004422 0.004072 0.002108 0.069962 0.645236 0.175829 0.325722 0.522042 0.814863 0.364747 0.266456 0.414539 0.455297 0.393771 0.623567 0.790576 0.585579 1 0.77578 0.796139 0.042999 0.031545 0.047985 0.046661 0.292455 0.322953 0.257443 0.459743 0.358845 0.336041 0.250936 0.249065 0.269439 0.233609 0.687938 0.335887 0.317479 0.22626 0.174288 0.18916 0.196427 0.23246 0.240706 0.229099 0.18986 0.18471 0.181782 0.175528 0.238372 0.216813 0.204878 0.198861 0.197456 0.193599 0.251293 0.34478 0.325409 0.303529 0.291468 0.313564 0.327163 0.278721 0.223487 0.245751 0.26044 0.322467 0.319085 0.30682 0.28443 0.183613 0.196408 0.166177 0.216625 0.208351 0.279846 0.351572 0.193585 0.161523 0.221314 0.28652 0.345583 0.364731 0.369595 0.359741 0.366744 0.365262 0.368029 0.377261 0.380727 0.376101 0.033226 0.037158 0.023658 0.001918 0.001452 0.000925 0.000733 0.008561 0.003312 0.002186 0.000489 0.002612 0.035918 0.010534 0.005607 0.011721 0.012923 0.016195 0.026258 0.02327 0.024607 0.017391 0.041366 0.038597 0.015925 0.017134 0.017087 0.022927 0.011147 0.00913 0.022584 0.020211 0.020833 0.01965 0.00545 0.070133 0.08668 0.110365 0.05124 0.011738 0.001011 0.00139 0.007841 0.001859 0.002195 0.001418 0.002057 0.002598 0.004477 0.347359 0.361943 0.357317 0.321324 0.318157 0.306991 0.296395 0.372573 0.360131 0.361749 0.36184 0.370226 0.530717 0.6353 0.560318 0.528963 0.528929 0.569399 0.67626 0.741785 0.690878 0.414206 0.480688 0.509126 0.612011 0.591104 0.620602 0.597632 0.353181 0.368528 0.380685 0.415949 0.513342 0.612444 0.600378 0.378224 0.378908 0.444536 0.51815 0.620465 0.64977 0.631768 0.664912 0.66228 0.677627 0.66195 0.644768 0.638194 0.616933 0.052976 0.115117 0.068562 0.005323 0.005611 0.005791 0.006318 0.012503 0.007709 0.008169 0.005211 0.028202 0.341694 0.312535 0.069979 0.134983 0.207985 0.306968 0.217061 0.098306 0.108198 0.105354 0.1645 0.133234 0.053683 0.07628 0.071308 0.081247 0.01223 0.020503 0.036294 0.074333 0.14657 0.085101 0.037947 0.364724 0.206141 0.22788 0.291247 0.212808 0.102724 0.072871 0.153352 0.138656 0.108324 0.089166 0.075736 0.078818 0.115966
0 0.482089 0.475025 0.459284 0.447488 0.416746 0.356078 0.259991 0.488999 0.495573 0.510334 0.496512 0.459068 0.427573 0.381135 0.570447 0.560597 0.557616 0.572282 0.572326 0.409674 0.309745 0.590208 0.64077 0.677654 0.64543 0.586573 0.362919 0.226464 0.604854 0.655872 0.645896 0.586482 0.538592 0.58383 0.527634 0.692749 0.742045 0.698317 0.60275 0.689688 0.776209 0.759557 0.700022 0.763454 0.818711 0.872633 0.895288 0.878915 0.809667 0.006974 0.00488 0.006052 0.004386 0.008998 0.025813 0.033554 0.013894 0.00601 0.022769 0.02327 0.004404 0.008219 0.060662 0.01155 0.020376 0.022549 0.030498 0.024792 0.190135 0.134308 0.003817 0.009361 0.013337 0.084739 0.171168 0.282021 0.184813 0.029202 0.033973 0.358082 0.410778 0.383699 0.296523 0.31348 0.005626 0.006316 0.181324 0.505778 0.318931 0.012771 0.032193 0.008377 0.003986 0.020771 0.032711 0.01549 0.030224 0.033577 0 0 0 0 0.019802 0.067209 0.140681 0 0 0 0 0 0.015326 0.024608 0 0 0 0 0 0.01611 0.03704 0 0.006103 0.05633 0.082037 0.126674 0.103429 0.118571 0 0 0.132117 0.204652 0.245473 0.125538 0 0 0 0 0.149311 0.035114 0.030542 0.083553 0 0 0.121341 0.208447 0.277297 0.309758 0.299853 0.003843 0.003705 0.00429 0.002769 0.004567 0.011894 0.012802 0.00707 0.003873 0.006015 0.004914 0.002736 0.004212 0.019135 0.010104 0.006892 0.009597 0.013038 0.01446 0.067791 0.066575 0.007169 0.027319 0.035574 0.02833 0.057279 0.081694 0.16258 0.055185 0.179576 0.46829 0.207371 0.307772 0.167238 0.240577 0.013461 0.055631 0.117878 0.16307 0.102038 0.061101 0.071239 0.010785 0.020146 0.057444 0.04688 0.013306 0.001405 0.001557 0 0 0 0 0 0 0 0 0 0 0 0 0 0.164799 0.007525 0 0 0 0.049498 0.478559 0.810487 0.05731 0.116257 0.160858 0.337375 0.781677 0.769935 0.724044 0.223817 0.280387 0.375466 0.464548 0.49017 0.55006 0.581641 0.36671 0.399642 0.468239 0.496476 0.470461 0.480662 0.466985 0.432943 0.459448 0.456629 0.44146 0.425346 0.447169 0.473567 0.021239 0.021238 0.017955 0.01059 0.010887 0.009304 0.004525 0.035356 0.01489 0.064182 0.058344 0.00625 0.007759 1 0.041807 0.073947 0.077512 0.103856 0.501213 1 0.29355 0.015452 0.042198 0.053975 0.949212 0.492676 0.262449 0.442986 0.17432 0.236324 0.395576 0.227895 0.131681 0.127353 0.227368 0.016376 0.016506 0.014639 0.042678 0.02389 0.00952 0.026791 0.007639 0.003769 0.006688 0.011945 0.008513 0.019112 0.031256
0 0.790277 0.805719 0.820209 0.831317 0.83348 0.825721 0.81239 0.627666 0.660032 0.656978 0.628576 0.648529 0.64595 0.618595 0.500599 0.519823 0.578469 0.673696 0.697136 0.68276 0.72713 0.652723 0.645519 0.65385 0.667516 0.735822 0.744785 0.838363 0.584277 0.592163 0.704618 0.777417 0.728188 0.682524 0.679152 0.65577 0.618754 0.498606 0.529652 0.571635 0.561049 0.560608 0.613757 0.647902 0.669073 0.678801 0.651935 0.578288 0.566978 0.000369 0.000348 0.000228 0.00037 0.014799 0.000677 0.004534 0.239 0.245346 0.214579 0.167184 0.189238 0.149282 0.148201 0.039405 0.016087 0.056379 0.167498 0.168046 0.228278 0.323329 0.326296 0.106561 0.069646 0.132285 0.370016 0.48754 0.312169 0.137762 0.599095 0.5189 0.302308 0.279706 0.347927 0.362309 0.029837 0.157808 0.322517 0.532803 0.691822 0.681934 0.496268 0.018653 0.013863 0.010086 0.011021 0.072491 0.237422 0.25407 0.280439 0.283313 0.291228 0.296433 0.300878 0.295995 0.291708 0.262661 0.276722 0.282064 0.289726 0.302593 0.308114 0.312661 0.282318 0.28535 0.29406 0.319787 0.318477 0.33439 0.352764 0.407236 0.383532 0.370336 0.374767 0.437984 0.484911 0.443601 0.356262 0.364431 0.39011 0.450199 0.453244 0.427723 0.466228 0.376667 0.386742 0.357181 0.330754 0.340864 0.351564 0.354005 0.367503 0.374362 0.380569 0.381529 0.381632 0.373093 0.367888 0.000207 0.000192 0.000189 0.000212 0.000711 0.000265 0.000161 0.007301 0.004764 0.004658 0.004043 0.003812 0.008301 0.010758 0.001394 0.001625 0.001365 0.002819 0.003223 0.009754 0.00823 0.123981 0.107955 0.057808 0.034726 0.163993 0.407576 0.348171 0.004209 0.057564 0.082504 0.0859 0.067536 0.053174 0.205818 0.000919 0.004859 0.007251 0.009135 0.084164 0.065518 0.013198 0.000498 0.000699 0.000393 0.000674 0.001047 0.003147 0.004131 0.180444 0.198504 0.214215 0.227154 0.251923 0.237062 0.240707 0.230609 0.256139 0.300523 0.352064 0.417628 0.456991 0.465278 0.395218 0.370728 0.317208 0.343141 0.353473 0.425434 0.525295 0.52534 0.460771 0.48213 0.558418 0.55796 0.492474 0.502237 0.618671 0.612889 0.705884 0.74121 0.707976 0.663446 0.634024 0.694288 0.690016 0.614343 0.615238 0.640902 0.632671 0.634494 0.6944 0.699521 0.702563 0.707875 0.700606 0.661959 0.637223 0.002363 0.001489 0.002204 0.002015 0.028196 0.00133 0.002331 0.117123 0.143344 0.1035 0.097457 0.147039 0.202481 0.203544 0.017777 0.022246 0.031272 0.102731 0.140425 0.288173 0.191061 0.365895 0.481843 0.36166 0.224945 0.12299 0.155323 0.124062 0.035753 0.173442 0.289142 0.212133 0.156891 0.11252 0.127955 0.0093 0.069264 0.179928 0.246627 0.521537 0.624055 0.326446 0.004859 0.004328 0.003606 0.004638 0.025219 0.126349 0.154491
0 0.629558 0.643521 0.70986 0.657683 0.761781 0.63442 0.582927 0.577092 0.546772 0.504242 0.552754 0.542679 0.514171 0.51241 0.532621 0.42236 0.392239 0.414416 0.44542 0.428349 0.401963 0.506885 0.581115 0.582077 0.56151 0.537051 0.49219 0.442084 0.506795 0.686747 0.78844 0.8457 0.832089 0.809843 0.784541 0.58678 0.770611 0.801826 0.863118 0.879793 0.876337 0.847675 0.547171 0.585864 0.618536 0.722383 0.766904 0.817123 0.838291 0.030061 0.033519 0.111722 0.107942 0.173199 0.129783 0.073088 0.205961 0.173658 0.146126 0.185409 0.122252 0.104923 0.131626 0.185168 0.143487 0.032226 0.028296 0.074953 0.00881 0.005016 0.169907 0.293795 0.300483 0.236227 0.184889 0.131927 0.052242 0.196839 0.438002 0.024658 0.024784 0.01011 0.01166 0.0113 0.262848 0.13195 0.028734 0.01515 0.006967 0.006754 0.006405 0.246836 0.282909 0.210721 0.112082 0.124063 0.023535 0.017662 0.225761 0.252195 0.245041 0.258326 0.197407 0.260741 0.277016 0.273601 0.215377 0.194712 0.164822 0.171879 0.208237 0.249198 0.141838 0.121962 0.114808 0.097881 0.091811 0.084733 0.10535 0.175775 0.077133 0 0 0 0 0.054568 0.213443 0.311001 0.099918 0 0 0 0 0.204931 0.366283 0.208615 0.076235 0.045487 0.010384 0 0.037874 0.126577 0.129691 0.14227 0.123237 0.106091 0.070069 0.054534 0.056852 0.046054 0.039812 0.048294 0.049428 0.055355 0.133508 0.150171 0.085 0.08209 0.099214 0.087059 0.129869 0.097299 0.056047 0.007292 0.005223 0.015504 0.002634 0.0015 0.053834 0.154108 0.199944 0.178229 0.146116 0.106936 0.040974 0.069595 0.088298 0.169378 0.07958 0.071559 0.059995 0.033153 0.067236 0.017426 0.032804 0.011262 0.003795 0.016022 0.021638 0.0649 0.151012 0.067203 0.051262 0.030668 0.029793 0.005256 0.217156 0.278292 0.309324 0.268854 0.321949 0.32167 0.334563 0.24329 0.063395 0 0.012223 0 0.056249 0.079699 0.536813 0 0 0 0 0 0 0.890298 0.388509 0.042763 0.003903 0 0 0 0.88786 0.727288 0.518026 0.479648 0.438003 0.401335 0.355464 0.96672 0.753098 0.582584 0.567074 0.539207 0.525441 0.513375 0.961464 0.920905 0.959284 0.826411 0.665906 0.594617 0.585011 0.244219 0.256606 0.086437 0.038612 0.020311 0.08263 0.105078 1 1 1 1 1 1 1 1 0.74102 0.064347 0.063224 0.215156 0.01341 0.007674 0.161001 1 0.872639 0.738097 0.597829 0.462685 0.191432 0.144492 0.279987 0.047969 0.036694 0.043531 0.055302 0.085401 0.313417 0.443839 0.087984 0.022897 0.003967 0.003999 0.010731 0.259746 0.266529 0.251707 0.52344 0.245411 0.007965 0.009498
0 0.806065 0.810571 0.813963 0.855657 0.853214 0.767435 0.71536 0.413918 0.478636 0.433725 0.398975 0.406411 0.35969 0.444562 0.529342 0.501146 0.551296 0.544066 0.556704 0.469062 0.453695 0.827843 0.886248 0.948167 0.93583 0.802701 0.606617 0.528515 0.744998 0.842893 0.949637 0.970054 0.984871 0.829087 0.596997 0.500606 0.726285 0.886018 0.839111 0.746937 0.7007 0.613764 0.447845 0.507833 0.632261 0.57446 0.486012 0.595183 0.5614 0.083494 0.139266 0.171171 0.084459 0.086674 0.197829 0.256489 0.156788 0.111686 0.167265 0.377045 0.20673 0.216549 0.125737 0.447913 0.370785 0.44998 0.427667 0.114477 0.199728 0.213045 0.007725 0.005886 0.004725 0.079116 0.364376 0.172859 0.188712 0.192012 0.097027 0.004908 0.001224 0.001103 0.256254 0.170205 0.297075 0.350766 0.129918 0.314061 0.392503 0.363793 0.172554 0.353077 0.337341 0.303586 0.253388 0.367443 0.28225 0.402588 0.209465 0.251468 0.276104 0.25308 0.244506 0.268491 0.276392 0.384794 0.373484 0.428265 0.544321 0.561927 0.537867 0.432469 0.290837 0.363381 0.395535 0.454835 0.411289 0.409396 0.434012 0 0 0.161187 0.346872 0.415597 0.408299 0.397689 0.114335 0.029561 0.132099 0.321722 0.348354 0.39347 0.385947 0.461241 0.335021 0.316756 0.401612 0.37749 0.400617 0.485748 0.745185 0.589746 0.473573 0.519781 0.542956 0.359438 0.314198 0.025915 0.038928 0.037149 0.020006 0.010845 0.059749 0.066847 0.131939 0.117834 0.175906 0.20154 0.096163 0.12372 0.055226 0.367481 0.523286 0.434662 0.185445 0.027853 0.072248 0.08912 0.016634 0.029518 0.06982 0.022962 0.049148 0.016751 0.028377 0.295184 0.099373 0.02557 0.008751 0.000528 0.0092 0.080725 0.18689 0.150944 0.050285 0.038473 0.028847 0.064208 0.093075 0.449233 0.381704 0.134993 0.11877 0.169827 0.047021 0.086131 0.243302 0.282318 0.306584 0.313439 0.325897 0.315173 0.314021 0.101136 0.18693 0.183608 0.32744 0.511306 0.601203 0.749989 0.261541 0.561125 0.556148 0.676742 0.849962 0.813115 0.810722 0.307904 0.393888 0.475488 0.549014 0.676496 0.89476 0.88379 0.454967 0.446726 0.478485 0.494856 0.497182 0.703111 0.938484 0.728518 0.641047 0.602959 0.669384 0.790123 0.835123 0.933206 0.722971 0.824566 0.875749 0.877348 0.822318 0.947509 0.935331 0.009145 0.027078 0.047205 0.02941 0.027701 0.063305 0.104015 1 0.947495 0.663773 0.327713 0.08738 0.301879 0.227406 0.861969 0.183144 0.092654 0.208927 0.147707 0.207429 0.179233 0.01588 0.012799 0.007955 0.201128 0.48365 0.173419 0.144731 0.22923 0.124173 0.008678 0.001897 0.001238 0.555952 0.156717 0.215521 0.145193 0.240482 0.464488 0.605465 0.494019 0.16816 0.218433 0.273447 0.278555 0.218255 0.245346 0.252017 0.353137
0 0.440256 0.489002 0.534474 0.553284 0.567649 0.56681 0.557698 0.671836 0.712883 0.73564 0.752933 0.762626 0.751798 0.756359 0.340925 0.365913 0.394442 0.448197 0.424436 0.391801 0.39409 0.433479 0.558144 0.670081 0.783799 0.710102 0.453136 0.419069 0.551236 0.679547 0.783455 0.879118 0.965845 0.697035 0.441521 0.488789 0.592827 0.61555 0.594721 0.888827 0.614811 0.4305 0.228289 0.329071 0.450153 0.415778 0.379726 0.423765 0.392917 0.058446 0.048073 0.044731 0.045521 0.042207 0.044022 0.051344 0.015868 0.013386 0.01036 0.011819 0.014411 0.058064 0.037234 0.385175 0.230597 0.14404 0.148708 0.143975 0.050019 0.047925 0.066272 0.066226 0.113114 0.253011 0.392864 0.152186 0.106901 0.025488 0.023779 0.020984 0.004849 0.007763 0.318532 0.133751 0.241663 0.319782 0.279538 0.395886 0.172633 0.327355 0.208287 0.499175 0.19216 0.190224 0.235556 0.398778 0.288846 0.302398 0.088217 0.070151 0.062298 0.058333 0.052044 0.040988 0.044403 0.095967 0.078875 0.066886 0.061646 0.055377 0.098237 0.108354 0.280165 0.303635 0.385267 0.407387 0.429143 0.426433 0.446674 0.171612 0 0.032613 0.190706 0.369492 0.395384 0.398038 0 0 0 0.056084 0.330261 0.359115 0.415267 0.354527 0.143868 0.170624 0.381742 0.36463 0.471159 0.554246 0.610576 0.496118 0.527579 0.597071 0.487764 0.485295 0.575151 0.013579 0.004482 0.008785 0.004746 0.003079 0.001289 0.002223 0.002027 0.001816 0.003372 0.003822 0.002879 0.027196 0.019327 0.08712 0.106449 0.069045 0.049487 0.061431 0.006127 0.01011 0.30474 0.109619 0.190924 0.177453 0.009572 0.017225 0.013909 0.038704 0.010732 0.001684 0.046091 0.010039 0.0103 0.060301 0.314198 0.274524 0.11247 0.114819 0.007571 0.055259 0.08642 0.223032 0.07823 0.072868 0.092698 0.122191 0.056941 0.11332 0 0 0 0 0 0 0 0 0.023126 0.053945 0.080739 0.097725 0.134449 0.11677 0.045256 0.147924 0.330605 0.454811 0.621075 0.725342 0.727254 0.28621 0.200763 0.396091 0.547828 0.736749 0.847725 0.832506 0.208881 0.290403 0.40601 0.504283 0.517736 0.815788 0.844091 0.632213 0.700394 0.858662 0.806808 0.630603 0.803073 0.771527 0.611223 0.755949 0.835123 0.801049 0.786623 0.794585 0.727892 0.037037 0.049434 0.06937 0.086555 0.080538 0.088807 0.091522 0.054269 0.053887 0.055375 0.060432 0.072933 0.103397 0.114857 0.408937 0.64022 0.851746 0.736352 0.412969 0.207011 0.15066 0.602098 0.108307 0.229581 0.11864 0.384951 0.113568 0.087905 0.150777 0.084115 0.078669 0.016901 0.010717 0.450936 0.132573 0.295202 0.626667 0.422945 0.269109 0.374225 0.250637 0.126859 0.26923 0.137096 0.137109 0.17898 0.333771 0.163273 0.124642
0 0.185638 0.023918 0.217092 0.724356 0.605708 0.584093 0.836468 0.729327 0.732044 0.789014 0.711932 0.911107 0.90915 0.96322 0.268337 0.579909 0.64229 0.584463 0.798859 0.741992 0.56808 0.104934 0.191144 0.384764 0.309666 0.299098 0.255906 0.08219 0.738169 0.745363 0.746757 0.71339 0.708643 0.647602 0.622782 0.644802 0.731291 0.762488 0.745148 0.73784 0.670424 0.586498 0.536263 0.667091 0.690042 0.672249 0.666818 0.588764 0.473228 0.677972 0.159329 0.038464 0.369714 0.378348 0.320022 0.34923 0.361678 0.372246 0.448687 0.255084 0.135508 0.130425 0.00436 0.892408 0.354571 0.471028 0.182876 0.17559 0.152214 0.826484 0.41827 0.442668 0.568254 0.35379 0.559158 0.501311 0.215446 0.504823 0.584914 0.510544 0.548793 0.490758 0.50288 0.453993 0.032489 0.004909 0.002656 0.005835 0.018096 0.014967 0.033531 0.048576 0.009887 0.008595 0.00781 0.013857 0.013816 0.053742 0.298772 0.347442 0.221454 0.233752 0.165309 0.117064 0.252517 0.25751 0.272517 0.283992 0.240576 0.30072 0.286639 0.297305 0.281701 0.235857 0.259177 0.164184 0.237984 0.170075 0.208032 0.380466 0.399801 0.427922 0.357366 0.316488 0.338004 0.274616 0.413292 0.400706 0.384767 0.343285 0.262743 0.234287 0.155295 0.062407 0.033868 0.009307 0 0 0 0 0 0 0 0 0 0 0 0.024107 0.010154 0.015702 0.023218 0.059118 0.053044 0.029582 0.002319 0.004293 0.008283 0.011014 0.016792 0.018016 0.001949 0.033175 0.024064 0.016764 0.029019 0.029962 0.04035 0.059403 0.063953 0.11592 0.095814 0.19537 0.066981 0.07781 0.025756 0.026928 0.047675 0.119361 0.162474 0.16398 0.223445 0.177667 0.047433 0.018992 0.011062 0.007659 0.031422 0.014289 0.012016 0.007724 0.011808 0.013672 0.010031 0.010671 0.005299 0.025736 0.089182 0 0 0.218129 0.086006 0.050501 0.341944 0.291846 0.270856 0.307278 0.209631 0.398115 0.394905 0.451132 0.354457 0.173276 0.252684 0.069176 0.26135 0.175356 0.267456 0.473508 0.562042 0.501633 0.448079 0.470903 0.419831 0.571379 0.614198 0.60921 0.621075 0.6215 0.630312 0.561013 0.612073 0.729614 0.72958 0.700606 0.650183 0.577317 0.518943 0.489242 0.705996 0.691772 0.649289 0.608148 0.558933 0.509472 0.448996 0.196379 0.132397 0.023072 0.497942 0.661342 0.576406 0.432981 0.176299 0.251922 0.395717 0.304119 0.230777 0.203825 0.010072 0.346715 0.432868 0.31872 0.270462 0.341208 0.374724 0.416866 0.492924 0.443516 0.681832 0.892674 0.640291 0.682024 0.222818 0.06385 0.160391 0.122054 0.133562 0.055216 0.171795 0.119985 0.008219 0.009473 0.004801 0.012048 0.011099 0.006891 0.009074 0.009163 0.006961 0.008916 0.006462 0.006468 0.004161 0.024184
0 0.79758 0.837414 0.854598 0.843849 0.864978 0.857848 0.843738 0.523578 0.58425 0.604036 0.533315 0.598857 0.58487 0.637881 0.563088 0.519984 0.522937 0.586165 0.591713 0.623105 0.599055 0.354442 0.572331 0.594747 0.625441 0.515184 0.522939 0.656725 0.503599 0.592997 0.726119 0.84141 0.681986 0.535659 0.546094 0.461314 0.541678 0.563295 0.58224 0.642166 0.465893 0.472406 0.562433 0.622883 0.437822 0.410785 0.428757 0.471274 0.61423 0.002292 0.001149 0.001047 0.020157 0.002075 0.001675 0.000686 0.10365 0.106094 0.129968 0.080302 0.209256 0.177466 0.229881 0.23969 0.17484 0.118779 0.165302 0.17563 0.278178 0.204717 0.267863 0.42167 0.228419 0.172382 0.150687 0.235022 0.260763 0.077537 0.103035 0.140994 0.117944 0.337307 0.185303 0.111458 0.05112 0.027226 0.216152 0.304699 0.37468 0.231295 0.146867 0.99048 0.390018 0.306885 0.249155 0.329926 0.209066 0.318038 0.137599 0.108093 0.096632 0.122565 0.105158 0.107112 0.115919 0.292078 0.311722 0.351982 0.462222 0.439623 0.43345 0.386941 0.438073 0.559781 0.536914 0.496495 0.488669 0.463971 0.462812 0.709472 0.539664 0.488909 0.457792 0.511962 0.498916 0.414534 0.115192 0.186152 0.193388 0.304609 0.438409 0.44607 0.430521 0.10904 0.11155 0.23083 0.333903 0.410295 0.452428 0.520706 0.584143 0.388052 0.354883 0.423361 0.51201 0.581084 0.459431 0.001505 0.000466 0.000497 0.010935 0.002148 0.001747 0.000559 0.185275 0.148939 0.149155 0.032834 0.075824 0.053636 0.103031 0.235147 0.043764 0.021371 0.022847 0.018307 0.024379 0.015549 0.120474 0.118365 0.049447 0.021744 0.035422 0.045823 0.015823 0.157548 0.058494 0.061001 0.055524 0.038037 0.042951 0.0309 0.107475 0.056339 0.292474 0.189744 0.028457 0.129174 0.071198 0.306398 0.064409 0.085836 0.076218 0.205019 0.160596 0.073229 0.174964 0.229167 0.256587 0.25832 0.280831 0.271717 0.246265 0.063361 0.19932 0.406401 0.546095 0.527554 0.552335 0.489757 0.390354 0.636876 0.646404 0.679001 0.666186 0.637815 0.645341 0.508208 0.603205 0.678297 0.749922 0.707685 0.710648 0.725208 0.141002 0.221428 0.410617 0.582707 0.720724 0.796274 0.834709 0.067488 0.205526 0.448716 0.668389 0.769693 0.831555 0.796296 0.4652 0.728619 0.805354 0.785662 0.772768 0.764907 0.778069 0.007971 0.006195 0.006336 0.029543 0.00763 0.004676 0.003326 0.169792 0.515738 0.750331 0.185673 0.156639 0.109018 0.233085 1 0.079427 0.029786 0.051271 0.054089 0.043566 0.039421 0.181238 0.066638 0.074849 0.093991 0.083322 0.089757 0.160031 0.165887 0.270688 0.313901 0.202522 0.241955 0.127433 0.092795 0.064656 0.448691 0.611043 0.343188 0.234834 0.195935 0.115587 0.323851 0.249246 0.18167 0.176449 0.196422 0.175853 0.207744
0 0.294236 0.095821 0.109329 0.361194 0.089302 0.087919 0.079866 0.505286 0.509939 0.358727 0.4586 0.563804 0.360496 0.325998 0.523954 0.552134 0.60151 0.521458 0.54815 0.493531 0.386902 0.46322 0.722254 0.777932 0.659575 0.641323 0.559104 0.520397 0.873863 0.878004 0.847298 0.806809 0.750048 0.678617 0.613506 0.937282 0.951162 0.94018 0.927701 0.902293 0.882948 0.853893 0.398881 0.44562 0.486191 0.563315 0.695345 0.775934 0.832183 0.682039 0.340641 0.289001 0.408565 0.195073 0.117305 0.056453 0.126381 0.235338 0.19564 0.274127 0.182596 0.28263 0.152046 0.175871 0.231978 0.303353 0.224435 0.231653 0.24442 0.183364 0.291262 0.216476 0.069259 0.196821 0.080162 0.070168 0.052118 0.103897 0.091517 0.114193 0.128157 0.134264 0.134724 0.13296 0.028927 0.018746 0.031108 0.038214 0.048608 0.062002 0.078608 0.226751 0.331207 0.474445 0.588586 0.591991 0.360345 0.161668 0.240823 0.320418 0.328477 0.224184 0.310357 0.319115 0.321043 0.155652 0.190117 0.258999 0.32155 0.213615 0.276461 0.272078 0.18393 0.279643 0.298813 0.375823 0.246722 0.251036 0.188066 0.28321 0.155837 0 0.034444 0 0 0.000501 0.163971 0.150233 0.124472 0.092099 0.074637 0.087675 0.115055 0.335254 0.319239 0.310007 0.301564 0.300089 0.296283 0.283093 0.391516 0.406132 0.423265 0.412977 0.40214 0.378004 0.364252 0.066747 0.036746 0.027393 0.055401 0.018701 0.02226 0.008306 0.017748 0.054783 0.058224 0.056383 0.026962 0.035711 0.015577 0.050382 0.085774 0.130292 0.074362 0.026348 0.034811 0.023177 0.072135 0.130938 0.023806 0.060644 0.057178 0.013614 0.013139 0.039221 0.039778 0.030916 0.024335 0.025874 0.025508 0.027356 0.01867 0.032138 0.044613 0.054272 0.0629 0.062179 0.058169 0.008621 0.00592 0.010904 0.014578 0.01719 0.009945 0.002774 0.353921 0 0.082551 0.667729 0.237308 0 0 0.870706 0.331902 0.184481 0.872898 0.816056 0.470265 0.252706 0.687355 0.431439 0.358327 0.641897 0.617228 0.398148 0.028147 0.5035 0.405093 0.168568 0.154478 0 0 0 0.394816 0.404511 0.402196 0.392311 0.357745 0.301161 0.258476 0.557535 0.544462 0.5573 0.556305 0.588243 0.580627 0.566805 0.430254 0.46634 0.508588 0.546576 0.628523 0.673119 0.732477 1 0.956007 1 1 0.880946 0.403802 0.126646 0.353826 1 1 0.166628 0.610607 1 1 0.807774 1 1 0.626288 1 1 1 0.239635 0.454419 0.288648 0.18326 0.274435 0.085474 0.053006 0.094166 0.049546 0.024902 0.020622 0.070758 0.202554 0.267781 0.079535 0.07875 0.087574 0.073989 0.110789 0.103439 0.099081 0.20825 0.211187 0.196346 0.19383 0.130131 0.073152 0.026567
0 0.260249 0.364707 0.419438 0.48277 0.539963 0.564232 0.554754 0.526703 0.576694 0.624109 0.642389 0.673724 0.694201 0.660193 0.450581 0.574226 0.639548 0.69523 0.719042 0.68603 0.664586 0.536651 0.727851 0.815554 0.746147 0.665293 0.585556 0.433667 0.586891 0.815015 0.84265 0.845323 0.768002 0.652403 0.493483 0.733401 0.833779 0.89358 0.835453 0.74611 0.527119 0.419659 0.681667 0.701899 0.653065 0.569989 0.742057 0.726879 0.513606 0.059763 0.052554 0.022899 0.015734 0.010382 0.008739 0.008443 0.045068 0.044514 0.033868 0.021879 0.01516 0.025128 0.012743 0.144771 0.10536 0.102626 0.116364 0.101943 0.177608 0.231034 0.241105 0.283291 0.231568 0.253318 0.217522 0.111498 0.198797 0.204271 0.171862 0.203378 0.046743 0.008725 0.042108 0.073104 0.076461 0.044902 0.043973 0.166548 0.106565 0.20696 0.170749 0.075992 0.253601 0.490298 0.538658 0.215761 0.028339 0.059787 0.22251 0.153292 0.103148 0.077401 0.110953 0.142373 0.175158 0.222538 0.15179 0.100069 0.066626 0.094541 0.143162 0.158525 0.469314 0.338615 0.285494 0.266866 0.268148 0.271481 0.262236 0.426763 0.399444 0.400171 0.375638 0.23644 0.187771 0.253567 0.442421 0.379787 0.403738 0.29653 0.06238 0.008018 0.084938 0.422888 0.374746 0.341735 0.384472 0.323093 0.347846 0.397565 0.4362 0.417805 0.526632 0.635295 0.403073 0.315508 0.407257 0.009191 0.003793 0.0067 0.003078 0.003261 0.002179 0.002372 0.010267 0.01096 0.014746 0.000628 0.002695 0.007023 0.001136 0.129239 0.153 0.147234 0.144038 0.123105 0.12965 0.12091 0.023786 0.013104 0.023947 0.164938 0.357341 0.471879 0.563583 0.025712 0.011444 0.036082 0.03132 0.040259 0.035226 0.106587 0.006333 0.009626 0.002703 0.034478 0.02796 0.058444 0.184518 0.0338 0.069087 0.357837 0.593309 0.084209 0.000974 0.013757 0 0 0 0 0 0 0.00236 0.033235 0 0 0 0 0.008141 0.056741 0.624922 0.493984 0.43296 0.367608 0.345086 0.282676 0.285181 0.762961 0.709239 0.65526 0.679952 0.596395 0.489186 0.368872 0.739611 0.641148 0.647488 0.566828 0.531915 0.470511 0.373513 0.822766 0.665146 0.598285 0.648674 0.632694 0.565676 0.509181 0.802559 0.677659 0.569635 0.635679 0.679706 0.666119 0.641975 0.015643 0.084289 0.015394 0.00818 0.011326 0.008468 0.020478 0.173151 0.135103 0.130571 0.065487 0.045684 0.076532 0.029923 0.936023 1 1 1 1 0.823553 0.419248 0.087973 0.129688 0.125629 0.348594 0.474766 0.505665 0.366361 0.062724 0.093727 0.129704 0.031297 0.019732 0.033772 0.030293 0.037906 0.073487 0.031646 0.070891 0.029938 0.124156 0.135843 0.028618 0.225616 0.690483 0.388348 0.08392 0.009599 0.026875
0 0.856918 0.849349 0.834932 0.817414 0.795173 0.766842 0.730365 0.88856 0.879659 0.865396 0.847865 0.827886 0.78072 0.752331 0.895137 0.895712 0.873429 0.812723 0.766521 0.684694 0.706048 0.815295 0.800124 0.794976 0.700622 0.684949 0.615881 0.612034 0.619126 0.614335 0.601386 0.499513 0.588036 0.721905 0.647682 0.67275 0.737291 0.778836 0.795897 0.814891 0.796824 0.792555 0.710265 0.740438 0.773697 0.804823 0.804779 0.792748 0.765333 0.000594 0.00059 0.000711 0.001017 0.00109 0.00205 0.002794 0.000356 0.000565 0.000761 0.000757 0.006647 0.065138 0.102974 0.000016 0.000015 0.016676 0.115422 0.160448 0.214293 0.218602 0.116076 0.146109 0.23125 0.554068 0.38411 0.428302 0.46835 0.028602 0.075242 0.248763 0.585918 0.314749 0.259186 0.419767 0.154388 0.062316 0.055297 0.082795 0.029934 0.065982 0.007352 0.034091 0.032752 0.030009 0.022703 0.010206 0.00796 0.008222 0.101015 0.107085 0.10323 0.096543 0.090007 0.088169 0.078107 0.126303 0.12939 0.127236 0.123765 0.125247 0.153251 0.172421 0.159554 0.164959 0.190645 0.248025 0.33869 0.358169 0.346214 0.229691 0.302346 0.342085 0.349643 0.369657 0.39393 0.350789 0.077339 0.098279 0.132606 0.197853 0.260178 0.348169 0.376584 0.214849 0.25203 0.275556 0.306927 0.317263 0.329307 0.28939 0.277085 0.296214 0.301289 0.304925 0.308807 0.303944 0.297682 0.000359 0.000472 0.000547 0.000609 0.000492 0.000428 0.00089 0.000334 0.000608 0.000393 0.000726 0.002976 0.028259 0.044481 0.001415 0.001875 0.01943 0.049094 0.017202 0.00323 0.001332 0.022129 0.011105 0.002096 0.003971 0.009432 0.012031 0.021531 0.007049 0.019922 0.039248 0.058415 0.068221 0.07633 0.102819 0.04622 0.070423 0.054921 0.025134 0.01347 0.048655 0.002172 0.000846 0.001069 0.000784 0.000597 0.00026 0.000182 0.000245 0.313864 0.302849 0.290381 0.282284 0.27562 0.271929 0.260568 0.34049 0.323996 0.310409 0.301373 0.312299 0.355195 0.391394 0.359814 0.359937 0.398182 0.517434 0.704923 0.734847 0.765018 0.461431 0.600868 0.700069 0.726304 0.772746 0.766058 0.790727 0.340993 0.387234 0.449823 0.511227 0.632448 0.659353 0.62037 0.498893 0.539855 0.559872 0.578077 0.619386 0.642836 0.63956 0.574119 0.58311 0.598285 0.626465 0.695484 0.704363 0.704733 0.001921 0.000616 0.001472 0.000101 0.001398 0.001826 0.002159 0.002568 0.003611 0.001711 0.002656 0.013859 0.137186 0.227241 0.001586 0.002386 0.161432 0.469257 0.22749 0.080358 0.086658 0.191212 0.135512 0.083586 0.148017 0.082192 0.10704 0.101545 0.01777 0.037663 0.0614 0.074356 0.087591 0.106501 0.208687 0.095949 0.075868 0.029468 0.011474 0.020444 0.03316 0.020489 0.006767 0.005959 0.006783 0.018572 0.010047 0.002759 0.005193
0 0.65495 0.730214 0.748271 0.751672 0.742341 0.723825 0.649267 0.606941 0.665608 0.670382 0.674107 0.660932 0.637807 0.581554 0.863644 0.87475 0.800671 0.783429 0.761335 0.720309 0.662352 0.741691 0.828515 0.798372 0.86197 0.906546 0.826175 0.903949 0.425623 0.659072 0.578763 0.585692 0.687231 0.674436 0.693677 0.156167 0.454358 0.42238 0.539857 0.506651 0.598639 0.634294 0.161304 0.439353 0.495405 0.560619 0.542546 0.41197 0.493673 0.01627 0.003419 0.002253 0.00139 0.000582 0.001123 0.012242 0.012324 0.001891 0.001701 0.001449 0.002733 0.005169 0.013092 0.114586 0.110919 0.139394 0.122299 0.106184 0.098074 0.134967 0.233308 0.074174 0.35255 0.09008 0.016542 0.285876 0.1471 0.40568 0.365281 0.338566 0.334198 0.207527 0.239372 0.512186 0.383782 0.271715 0.337924 0.291348 0.312322 0.291058 0.226979 0.572005 0.342039 0.267141 0.720397 0.641243 0.653275 0.450812 0.225055 0.251564 0.260316 0.263025 0.259266 0.253285 0.227305 0.204383 0.209136 0.208457 0.208258 0.205473 0.202956 0.204733 0.309726 0.308567 0.268155 0.258807 0.251097 0.237942 0.233546 0.317455 0.360034 0.353162 0.362346 0.364383 0.388683 0.345844 0.271502 0.27284 0.252051 0.335295 0.315123 0.333258 0.437407 0.308038 0.211427 0.223896 0.206914 0.20596 0.262318 0.277277 0.321214 0.290014 0.238793 0.342819 0.27334 0.251104 0.267908 0.00132 0.001053 0.000651 0.000352 0.000489 0.000432 0.000437 0.000401 0.000426 0.00049 0.000579 0.000545 0.000574 0.00077 0.01042 0.011778 0.017035 0.017702 0.01542 0.012161 0.010104 0.028405 0.005811 0.002625 0.001563 0.001241 0.048474 0.00715 0.031989 0.06498 0.040738 0.084513 0.067228 0.096487 0.116085 0.023048 0.021445 0.012631 0.034699 0.039886 0.039348 0.025655 0.015304 0.015593 0.01836 0.025716 0.044548 0.03633 0.029558 0.191761 0.22986 0.24083 0.242698 0.235552 0.217525 0.174651 0.198571 0.214629 0.215334 0.211364 0.201053 0.179437 0.150116 0.404041 0.406546 0.36876 0.351371 0.33538 0.309436 0.277878 0.578547 0.449868 0.427916 0.462068 0.489857 0.477568 0.462348 0.653035 0.418713 0.410639 0.43892 0.438216 0.404176 0.465815 0.56808 0.694579 0.69866 0.752248 0.738929 0.687936 0.612364 0.532307 0.59711 0.663211 0.592581 0.649356 0.628187 0.670972 0.010808 0.003487 0.004353 0.004441 0.002715 0.002334 0.009384 0.009154 0.005697 0.002976 0.003434 0.002048 0.003893 0.006564 0.082106 0.085165 0.07361 0.086899 0.09188 0.085142 0.10634 0.264756 0.113244 0.227822 0.030071 0.00606 0.020576 0.022994 0.224326 0.247905 0.478933 0.157716 0.190265 0.14018 0.071073 0.140156 0.474739 0.109099 0.1971 0.158548 0.252088 0.35436 0.089175 0.041719 0.061148 0.041683 0.173503 0.14623 0.144763
0 0.801215 0.815168 0.820753 0.820705 0.808325 0.791051 0.766936 0.806442 0.822901 0.832096 0.83069 0.817837 0.799631 0.77473 0.603776 0.713659 0.776565 0.789931 0.768753 0.739788 0.706248 0.528469 0.669043 0.758984 0.854424 0.843989 0.796163 0.715441 0.495341 0.573454 0.689438 0.848756 0.84417 0.794413 0.765717 0.519965 0.311593 0.715298 0.844813 0.851213 0.821975 0.788633 0.587419 0.331223 0.642345 0.824873 0.827551 0.810998 0.780021 0.001031 0.000839 0.000994 0.001128 0.001087 0.001374 0.001629 0.000861 0.000342 0.000286 0.000229 0.000307 0.00066 0.001057 0.090962 0.098894 0.087465 0.043839 0.023129 0.014001 0.015884 0.152325 0.269264 0.227643 0.009156 0.00998 0.014317 0.037039 0.147228 0.434694 0.436754 0.009813 0.016066 0.026445 0.008958 0.475168 0.879207 0.598124 0.039584 0.020713 0.053268 0.01179 0.582653 0.868192 0.426098 0.013583 0.043629 0.042799 0.022867 0.270137 0.276598 0.277812 0.277977 0.275761 0.267949 0.254554 0.277428 0.280686 0.279877 0.277188 0.276001 0.267723 0.255117 0.300274 0.313717 0.305075 0.280706 0.260809 0.244952 0.23085 0.32369 0.324753 0.362407 0.378848 0.372277 0.361481 0.332311 0.332757 0.348752 0.384431 0.383409 0.382112 0.372339 0.362209 0.367318 0.344863 0.372325 0.388608 0.391934 0.383107 0.36415 0.344513 0.337332 0.354005 0.389863 0.392112 0.390645 0.370089 0.000192 0.000251 0.000235 0.000127 0.000214 0.000143 0.000557 0.000154 0.000288 0.000208 0.000198 0.000256 0.00026 0.000668 0.00399 0.005942 0.007514 0.008114 0.009799 0.011032 0.00909 0.007969 0.0036 0.004287 0.000788 0.000506 0.000524 0.003782 0.001738 0.003899 0.007381 0.000457 0.000376 0.000346 0.000439 0.03443 0.006754 0.002472 0.000948 0.000653 0.004308 0.000259 0.006945 0.013599 0.009236 0.000447 0.001499 0.00327 0.001178 0.275888 0.279265 0.280518 0.277342 0.266338 0.253232 0.236995 0.296039 0.294093 0.297784 0.283145 0.281692 0.275038 0.247249 0.403247 0.420547 0.402207 0.357208 0.318494 0.303833 0.277666 0.534275 0.508119 0.554862 0.57612 0.550098 0.555488 0.492854 0.579565 0.554348 0.588723 0.608707 0.592514 0.5886 0.591966 0.535203 0.550803 0.611637 0.633812 0.620639 0.613348 0.600454 0.573381 0.569903 0.643507 0.65422 0.639795 0.635937 0.605307 0.001369 0.000834 0.000557 0.001177 0.002968 0.003123 0.00157 0.001514 0.001597 0.001371 0.000154 0.000259 0.002081 0.001665 0.070682 0.074534 0.088075 0.083666 0.083109 0.083416 0.070907 0.036419 0.023527 0.018733 0.020009 0.00546 0.007514 0.096691 0.025312 0.026505 0.021793 0.005279 0.00457 0.00271 0.002166 0.054086 0.033154 0.024254 0.007014 0.007667 0.008214 0.002881 0.028509 0.057352 0.022898 0.004068 0.006069 0.009132 0.006574
0 0.811053 0.83862 0.851002 0.839497 0.806768 0.790817 0.756382 0.624405 0.648362 0.539885 0.555248 0.504795 0.499033 0.554926 0.54969 0.602752 0.625131 0.635603 0.658216 0.664134 0.609945 0.632714 0.672771 0.694316 0.669046 0.696275 0.726393 0.766787 0.685387 0.75025 0.777596 0.808277 0.846203 0.852183 0.795798 0.728248 0.816742 0.839708 0.841543 0.848697 0.825167 0.85624 0.686515 0.734885 0.780157 0.859435 0.838856 0.835396 0.81146 0.011881 0.010094 0.00868 0.011028 0.028847 0.022316 0.020209 0.111752 0.128997 0.45067 0.355171 0.612412 0.538532 0.270155 0.17995 0.121292 0.206073 0.148365 0.120564 0.120531 0.132095 0.059522 0.057997 0.028556 0.06572 0.061206 0.125258 0.03577 0.11017 0.053117 0.04651 0.081249 0.057552 0.015397 0.018782 0.027617 0.032535 0.080702 0.027417 0.024122 0.077446 0.018819 0.129242 0.104898 0.099249 0.014385 0.106585 0.057354 0.006067 0.191008 0.185679 0.185096 0.182291 0.201022 0.213813 0.232147 0.13046 0.1862 0.358711 0.436461 0.432044 0.450412 0.513045 0.276619 0.34692 0.38762 0.446495 0.45655 0.510734 0.614897 0.226845 0.258326 0.305007 0.387572 0.450947 0.483416 0.516427 0.373265 0.432455 0.47692 0.490329 0.480316 0.495089 0.527716 0.503807 0.490521 0.479095 0.493608 0.483663 0.496283 0.478505 0.513148 0.510741 0.512497 0.473704 0.477414 0.502963 0.513203 0.002422 0.001418 0.002628 0.003752 0.013876 0.009669 0.005825 0.008281 0.02158 0.137137 0.171529 0.127735 0.14389 0.195999 0.14991 0.142031 0.125635 0.138621 0.108568 0.085646 0.074263 0.010927 0.007298 0.011553 0.060302 0.061494 0.032223 0.003637 0.070005 0.054114 0.02494 0.00533 0.00654 0.003135 0.002336 0.001447 0.002139 0.007268 0.003068 0.006222 0.012131 0.01077 0.010953 0.008715 0.023472 0.003009 0.00997 0.015815 0.001329 0.301507 0.312478 0.321457 0.306651 0.302939 0.299193 0.278348 0.195496 0.206969 0.292203 0.383018 0.420312 0.468599 0.538882 0.279791 0.325662 0.360675 0.401928 0.435252 0.471484 0.564871 0.215971 0.253903 0.291398 0.397846 0.469572 0.522041 0.569646 0.440586 0.483483 0.545514 0.601382 0.620918 0.61583 0.602903 0.570059 0.594605 0.617687 0.600666 0.591586 0.595959 0.577966 0.620505 0.617407 0.611491 0.599358 0.57413 0.579095 0.583892 0.015837 0.018331 0.016559 0.017728 0.034451 0.061424 0.069347 0.058213 0.078213 0.233497 0.274034 0.265494 0.256615 0.167894 0.284694 0.325839 0.292154 0.293044 0.286638 0.20837 0.102025 0.033003 0.048161 0.112048 0.270362 0.318371 0.219487 0.035584 0.270129 0.181719 0.095735 0.029308 0.008436 0.006221 0.002585 0.006188 0.00505 0.014956 0.005002 0.005394 0.009199 0.011032 0.015803 0.012935 0.020826 0.003398 0.040586 0.018594 0.001165
0 0.825514 0.873843 0.913362 0.930799 0.947285 0.964986 0.959006 0.827716 0.896488 0.926528 0.941298 0.934857 0.914124 0.901028 0.62757 0.743131 0.801704 0.822774 0.849399 0.872072 0.867247 0.641872 0.490072 0.673772 0.713599 0.650922 0.655258 0.66412 0.473834 0.399877 0.656383 0.718208 0.657821 0.604146 0.661318 0.59333 0.667457 0.67794 0.772264 0.714846 0.659104 0.643411 0.626222 0.656732 0.635295 0.480391 0.673501 0.653044 0.609676 0.175564 0.125754 0.095524 0.079064 0.056562 0.010464 0.012558 0.129464 0.038586 0.00826 0.000953 0.000465 0.019615 0.017465 0.342519 0.233481 0.142923 0.138301 0.120549 0.07666 0.034634 0.242183 0.348884 0.272974 0.137075 0.325384 0.169196 0.186377 0.261471 0.371704 0.237483 0.197416 0.146425 0.231698 0.066592 0.217781 0.136423 0.083826 0.228606 0.112319 0.06392 0.062667 0.129305 0.081237 0.171477 0.463222 0.136179 0.097547 0.1061 0.283422 0.30299 0.318889 0.325391 0.317442 0.30987 0.299246 0.291372 0.28404 0.288237 0.292942 0.291612 0.284506 0.276639 0.398868 0.315569 0.319746 0.327243 0.301605 0.302661 0.297154 0.603265 1 0.476022 0.303594 0.06596 0.170014 0.37085 0.526879 0.920768 0.39417 0.363937 0.25537 0.234979 0.348964 0.345466 0.354883 0.356536 0.388635 0.357277 0.351797 0.349787 0.360508 0.369342 0.350309 0.372442 0.362277 0.350871 0.344616 0.006931 0.001168 0.00168 0.001305 0.002626 0.004655 0.003273 0.006617 0.001653 0.00076 0.000264 0.000336 0.004417 0.001154 0.045916 0.082368 0.05043 0.014557 0.009879 0.003847 0.003918 1 1 0.864843 0.056569 0.061911 0.16386 0.010252 0.91465 1 0.065126 0.002691 0.128224 0.110954 0.000595 0.012335 0.001665 0.000809 0.010034 0.001119 0.000624 0.00038 0.002938 0.005828 0.001065 0.011605 0.003588 0.001364 0.001047 0.502505 0.499363 0.495203 0.483774 0.474705 0.472323 0.468879 0.463723 0.476572 0.486268 0.484847 0.480072 0.472524 0.457819 0.455213 0.485351 0.490025 0.482712 0.484903 0.469583 0.449287 0.476024 0.639851 0.512189 0.483047 0.576937 0.521974 0.431506 0.430813 0.524087 0.490976 0.484121 0.515801 0.519357 0.427984 0.456801 0.448079 0.45045 0.62755 0.497831 0.449141 0.419686 0.423734 0.44298 0.427547 0.48601 0.546844 0.436796 0.401458 0.020992 0.020185 0.013837 0.003601 0.00333 0.001919 0.005233 0.004084 0.001943 0.002303 0.001492 0.000628 0.001793 0.002186 0.017463 0.047197 0.024199 0.007823 0.010949 0.003562 0.002426 0.11595 0.065736 0.107526 0.021848 0.032233 0.055868 0.004791 0.065884 0.112428 0.039147 0.021139 0.037004 0.144625 0.004563 0.071313 0.004101 0.00685 0.282855 0.063953 0.003515 0.004862 0.01007 0.005944 0.007286 0.227656 0.365768 0.007404 0.00854
0 0.784773 0.792875 0.79916 0.795373 0.788599 0.78289 0.776675 0.80277 0.814314 0.818241 0.812716 0.808582 0.797102 0.781016 0.679051 0.704471 0.703327 0.679419 0.674408 0.642028 0.604941 0.660875 0.67438 0.695735 0.696178 0.64658 0.628927 0.663902 0.682179 0.698658 0.702491 0.705082 0.676064 0.473745 0.662577 0.645291 0.658374 0.673815 0.681796 0.688818 0.498895 0.58374 0.638535 0.65814 0.67531 0.665636 0.646463 0.527093 0.530513 0.00134 0.001576 0.001486 0.001396 0.000712 0.000469 0.00033 0 0.000052 0.000155 0.00063 0 0.000175 0.006204 0.079507 0.069561 0.085086 0.0769 0.059394 0.06164 0.06467 0.022879 0.017963 0.01157 0.007726 0.126116 0.161459 0.001953 0.002929 0.002414 0.002986 0.002583 0.144113 0.685804 0.019353 0.00093 0.000397 0.00031 0.000482 0.059685 0.555242 0.096582 0.000267 0.000643 0.000196 0.020427 0.082308 0.167036 0.123216 0.148052 0.154287 0.156214 0.157298 0.162366 0.154163 0.141433 0.192483 0.196221 0.198553 0.203333 0.203628 0.201475 0.192853 0.184733 0.212936 0.232449 0.243999 0.254678 0.247394 0.217016 0.20535 0.231914 0.241783 0.263134 0.284595 0.285295 0.284129 0.326296 0.333594 0.337586 0.340995 0.40155 0.393203 0.278361 0.310315 0.316619 0.332517 0.342229 0.471221 0.365638 0.181317 0.317682 0.319863 0.332215 0.319877 0.35559 0.156413 0.217778 0.001966 0.002524 0.002175 0.001233 0.001275 0.001628 0.001835 0.001673 0.000735 0.000455 0.001427 0.001088 0.000964 0.00098 0.029598 0.026467 0.026124 0.022907 0.008755 0.005939 0.020952 0.032992 0.028345 0.016821 0.010374 0.005457 0.005271 0.004303 0.00052 0.000408 0.00051 0.000374 0.070879 0.123859 0.006453 0.000323 0.000259 0.000325 0.000331 0.091609 0.241926 0.024014 0.000183 0.000054 0.000573 0.013226 0.112112 0.063713 0.086325 0.247573 0.264918 0.273998 0.269413 0.261541 0.258018 0.252773 0.268608 0.290895 0.290973 0.288849 0.286489 0.282944 0.271471 0.190743 0.24045 0.278225 0.27695 0.289654 0.308575 0.313752 0.205415 0.229223 0.24045 0.23941 0.261116 0.293232 0.299047 0.42133 0.423365 0.422817 0.414128 0.495068 0.51087 0.57791 0.470053 0.468029 0.454878 0.460536 0.631553 0.793467 0.869353 0.472725 0.477959 0.468308 0.577429 0.789732 0.887044 0.877013 0.006423 0.006003 0.005662 0.004893 0.003502 0.002538 0.002672 0.002142 0.001598 0.001709 0.002961 0.001013 0.001317 0.002874 0.142423 0.160596 0.169605 0.136285 0.103704 0.074748 0.04475 0.133326 0.117647 0.086126 0.043793 0.053214 0.082726 0.059204 0.014075 0.012658 0.014486 0.017807 0.190135 0.132498 0.263771 0.002799 0.001834 0.001589 0.002963 0.248315 0.312586 0.135442 0.001487 0.000121 0.002277 0.239048 0.173295 0.114449 0.109488
0 0.745834 0.73229 0.721409 0.71308 0.704374 0.697593 0.682574 0.758012 0.709215 0.688846 0.688662 0.672249 0.659617 0.650334 0.790096 0.810856 0.734671 0.678225 0.618584 0.590953 0.531278 0.754584 0.72179 0.69089 0.646851 0.592657 0.546579 0.495949 0.806079 0.708058 0.762265 0.688738 0.654734 0.614524 0.544999 0.829891 0.778751 0.78568 0.694734 0.656898 0.636964 0.583816 0.773084 0.754269 0.785294 0.705957 0.673359 0.646511 0.63292 0.000035 0.000166 0 0.000005 0 0 0.001414 0.043522 0.019735 0.052811 0.012816 0.016985 0.019218 0.018669 0.308315 0.317925 0.342475 0.251112 0.134351 0.032301 0.120578 0.584888 0.306919 0.117732 0.122448 0.045137 0.039474 0.070444 0.226405 0.394571 0.060728 0.029118 0.011886 0.258453 0.380011 0.051598 0.116293 0.075067 0.031198 0.020774 0.043473 0.112545 0.107513 0.106298 0.061728 0.039009 0.029132 0.034414 0.030795 0.128909 0.113141 0.09225 0.084156 0.080316 0.065322 0.048999 0.166914 0.086632 0.086612 0.03192 0.021303 0.011879 0 0.486084 0.391139 0.394136 0.301351 0.07644 0 0 0.44738 0.475487 0.274184 0.248909 0 0 0 0.432682 0.517236 0.347394 0.237922 0.160096 0.283546 0.211399 0.417428 0.437668 0.367737 0.250055 0.197702 0.241667 0.23893 0.464602 0.466036 0.394952 0.298038 0.221722 0.185713 0.153779 0.000568 0.001019 0.001119 0.000966 0.000918 0.001278 0.001816 0.045872 0.019769 0.107584 0.024021 0.027549 0.027707 0.028039 0.392272 0.104267 0.153814 0.355519 0.110427 0.146954 0.128449 0.112004 0.208723 0.083942 0.316178 0.056667 0.031193 0.046234 0.043791 0.152036 0.02029 0.012521 0.003664 0.321542 0.275352 0.001978 0.012198 0.013648 0.00503 0.002393 0.059718 0.227867 0.017644 0.036495 0.009439 0.011308 0.005325 0.004412 0.00554 0.265924 0.264694 0.264168 0.255345 0.259427 0.260601 0.246477 0.352008 0.299114 0.297034 0.29047 0.277655 0.265633 0.251118 0.643116 0.633376 0.604748 0.498401 0.36876 0.321994 0.305332 0.644078 0.643105 0.553006 0.495851 0.418579 0.374597 0.310263 0.659219 0.684223 0.651816 0.558005 0.521605 0.542584 0.473094 0.714752 0.741848 0.663066 0.574175 0.547359 0.565329 0.553979 0.739835 0.728339 0.667908 0.601405 0.557703 0.548018 0.536444 0.001975 0.00147 0.002804 0.003813 0.002633 0.004543 0.0027 0.182547 0.02312 0.030442 0.002377 0.002137 0.003333 0.004329 0.040699 0.086101 0.163049 0.246599 0.073848 0.057122 0.110406 0.164505 0.074419 0.077499 0.07149 0.03433 0.060092 0.060973 0.203413 0.055815 0.068058 0.020434 0.010288 0.0885 0.267114 0.01667 0.044887 0.061933 0.020329 0.007555 0.062051 0.06569 0.043747 0.064267 0.062542 0.038255 0.008441 0.005728 0.006494
0 0.411068 0.484063 0.525649 0.545557 0.549456 0.536665 0.507688 0.564006 0.616802 0.650729 0.666047 0.667147 0.649425 0.620706 0.658664 0.72276 0.75846 0.77282 0.76932 0.750604 0.720181 0.499417 0.478048 0.606041 0.692536 0.670734 0.641909 0.608936 0.439771 0.223017 0.363807 0.664722 0.650553 0.553574 0.463248 0.719313 0.707298 0.836801 0.867895 0.857797 0.832835 0.78776 0.718863 0.779004 0.823286 0.839862 0.836025 0.808527 0.76734 0.02273 0.019151 0.013305 0.011623 0.01007 0.009952 0.010491 0.013643 0.010018 0.011059 0.011361 0.010042 0.009468 0.007937 0.008342 0.005749 0.004441 0.004143 0.003572 0.004143 0.004553 0.255345 0.82206 0.565451 0.165876 0.213641 0.281749 0.383689 0.55197 1 0.942078 0.277417 0.128869 0.10521 0.065295 0.201471 0.553889 0.083106 0.000883 0.018164 0.005011 0.020169 0.007421 0.006664 0.003842 0.003024 0.003208 0.003262 0.002898 0.03083 0.049623 0.072977 0.076852 0.07013 0.057257 0.029019 0.124931 0.152606 0.153752 0.141845 0.134191 0.12906 0.117695 0.215645 0.199808 0.188196 0.169492 0.161667 0.16024 0.162346 0.471283 0.431996 0.395165 0.210556 0.184726 0.186797 0.19607 0.512942 0.321139 0.36882 0.236584 0.196152 0.154232 0.092435 0.31452 0.294602 0.296255 0.294396 0.292078 0.287846 0.294252 0.32107 0.309623 0.302366 0.30037 0.294492 0.298354 0.305631 0.003796 0.007163 0.006559 0.005186 0.003819 0.004289 0.00529 0.00911 0.002179 0.001464 0.001031 0.000801 0.000843 0.002463 0.002508 0.001734 0.000836 0.000746 0.000994 0.000956 0.00105 0.235038 0.198287 0.148781 0.057015 0.086568 0.07905 0.034005 0.254403 0.049804 0.154775 0.019681 0.027703 0.042683 0.015431 0.002016 0.003914 0.001204 0.000092 0.000242 0.00044 0.001954 0.000179 0.000446 0.000258 0.000247 0.000078 0.000232 0.000083 0.116188 0.137066 0.13096 0.13332 0.137178 0.134584 0.112531 0.214361 0.210402 0.207394 0.211677 0.216687 0.199902 0.17625 0.318885 0.340703 0.355307 0.361737 0.358696 0.335581 0.30673 0.565844 0.561661 0.570798 0.46331 0.434414 0.410326 0.362912 0.647153 0.581153 0.609948 0.51513 0.454397 0.40157 0.336151 0.675165 0.682166 0.708255 0.714842 0.712572 0.699231 0.662283 0.68835 0.692063 0.704934 0.706533 0.704039 0.686348 0.67199 0.010786 0.010816 0.005849 0.004246 0.003073 0.003199 0.006709 0.007371 0.010539 0.017855 0.018857 0.016147 0.015642 0.010165 0.017109 0.022239 0.026237 0.02847 0.027138 0.028326 0.023319 0.133047 0.160448 0.173502 0.232311 0.27493 0.343762 0.397663 0.074527 0.12756 0.146201 0.299024 0.266208 0.177998 0.157695 0.01365 0.028892 0.007464 0.001073 0.007675 0.003104 0.008744 0.001931 0.00271 0.001648 0.001629 0.001552 0.001701 0.001368
0 0.469069 0.538323 0.61817 0.694222 0.786098 0.870099 0.914322 0.615851 0.623211 0.762851 0.817993 0.851246 0.921912 0.965338 0.556982 0.596749 0.701012 0.848706 0.91245 0.942518 0.960363 0.535675 0.316707 0.465262 0.742484 0.836884 0.885518 0.821573 0.471956 0.660097 0.715356 0.850212 0.822639 0.76862 0.774211 0.449297 0.8261 0.702865 0.6822 0.799057 0.706358 0.690839 0.860388 0.78715 0.726163 0.565423 0.789384 0.741758 0.715882 0.095091 0.049049 0.097859 0.012823 0.005168 0.020133 0.012112 0.060271 0.034764 0.095578 0.02861 0.016071 0.011185 0.000237 0.401161 0.31513 0.274575 0.013938 0.00459 0.001065 0.00026 0.463262 0.517034 0.477595 0.224725 0.176223 0.101805 0.478782 0.392108 0.128407 0.113977 0.049858 0.051637 0.066548 0.103639 0.701832 0.088972 0.05489 0.089187 0.057485 0.042292 0.1227 0.095357 0.051105 0.026885 0.046596 0.05754 0.040582 0.026143 0.084499 0.078505 0.094589 0.099026 0.100247 0.164492 0.229575 0.139383 0.121358 0.177154 0.156893 0.140583 0.223944 0.33917 0.40823 0.366872 0.312133 0.17085 0.212716 0.256824 0.298265 0.381447 0.517572 0.520405 0.378162 0.27214 0.234122 0.27083 0.135995 0.355816 0.417359 0.399726 0.367455 0.315919 0.247593 0.212785 0.378971 0.398676 0.385535 0.363388 0.356365 0.338711 0.335117 0.406365 0.396221 0.391262 0.347716 0.366776 0.329856 0.008946 0.014575 0.022201 0.002153 0.000413 0.02935 0.036146 0.014522 0.008029 0.020535 0.015215 0.015697 0.030765 0.002207 0.116465 0.080414 0.19773 0.009256 0.010227 0.005167 0.001476 0.10211 0.141958 0.207444 0.167942 0.01632 0.023968 0.020912 0.080407 0.048913 0.009635 0.011556 0.001785 0.02737 0.105754 0.062792 0.011798 0.002733 0.002954 0.001786 0.001114 0.007505 0.025916 0.00176 0.001439 0.004416 0.002218 0.00156 0.001476 0.114365 0.120728 0.143664 0.177424 0.27392 0.381027 0.441 0.2813 0.208233 0.309559 0.326467 0.351002 0.438685 0.486435 0.631251 0.597491 0.469393 0.374653 0.430108 0.455314 0.47589 0.750347 0.589551 0.644536 0.587493 0.499016 0.476237 0.458121 0.8525 0.767255 0.752438 0.670961 0.645442 0.616177 0.548175 0.749128 0.706309 0.781815 0.734478 0.648506 0.708971 0.676273 0.640276 0.793948 0.823034 0.692029 0.637838 0.71596 0.723866 0.106583 0.105355 0.150137 0.027063 0.013218 0.050156 0.025295 0.085536 0.061418 0.132961 0.061515 0.033458 0.022965 0.001722 0.208176 0.222827 0.351626 0.020466 0.009009 0.003264 0.001784 0.23396 0.239146 0.182544 0.250207 0.065995 0.003219 0.038232 0.256602 0.159905 0.072167 0.062184 0.018253 0.05358 0.06201 0.231366 0.187295 0.046647 0.09226 0.105211 0.020251 0.085899 0.142132 0.151284 0.035061 0.038376 0.207913 0.037392 0.011596
1 0.529238 0.645967 0.654865 0.650429 0.65117 0.666083 0.647976 0.534088 0.670571 0.675379 0.696968 0.695368 0.694481 0.693723 0.421781 0.574412 0.594356 0.638133 0.732177 0.732122 0.716336 0.271759 0.396171 0.517977 0.452135 0.695655 0.559519 0.661674 0.80268 0.816413 0.834656 0.817635 0.816969 0.808293 0.790096 0.907109 0.87773 0.813405 0.837106 0.852033 0.816397 0.788348 0.893615 0.878077 0.793267 0.791304 0.819279 0.822003 0.809113 0.24613 0.026068 0.00182 0.001013 0.001315 0.001864 0.002861 0.344452 0.251606 0.107954 0.000895 0.001116 0.001494 0.001463 0.351777 0.690157 0.312208 0.218314 0.047513 0.006032 0.00005 0.709312 0.529245 0.351958 0.533956 0.516446 0.474505 0.194975 0.193106 0.259067 0.260032 0.249666 0.136602 0.165478 0.072084 0.021588 0.048757 0.039295 0.02114 0.013402 0.004138 0.00269 0.007055 0.01315 0.012564 0.007847 0.026219 0.017668 0.003916 0.274952 0.071591 0.030268 0.030412 0.036735 0.031276 0.026344 0.268724 0.322798 0.178196 0.047455 0.04891 0.041914 0.035576 0.27917 0.325089 0.354225 0.210384 0.11823 0.082654 0.053793 0.365473 0.363217 0.41439 0.393368 0.418793 0.276447 0.172997 0.326166 0.344733 0.352737 0.339698 0.279115 0.203086 0.090418 0.298711 0.294122 0.290103 0.240487 0.178779 0.073162 0 0.28059 0.288162 0.269657 0.258436 0.235316 0.179451 0.098224 0.256587 0.064115 0.000228 0.000405 0.00137 0.001658 0.001162 0.019767 0.238128 0.316272 0.000528 0.000525 0.000671 0.000413 0.020613 0.030967 0.080374 0.103615 0.033726 0.008316 0.000516 0.034716 0.035179 0.067337 0.108628 0.133493 0.148632 0.082215 0.004343 0.007419 0.015257 0.04167 0.045359 0.093978 0.160921 0.001381 0.001572 0.002078 0.00275 0.008447 0.009766 0.007415 0.000383 0.000647 0.003177 0.001334 0.003348 0.009503 0.014844 0.532698 0.342772 0.286757 0.294406 0.323649 0.351069 0.33132 0.668176 0.639772 0.435286 0.330538 0.332707 0.342794 0.348486 0.618145 0.676642 0.688026 0.514381 0.439792 0.436371 0.417818 0.629708 0.673824 0.714752 0.667226 0.672247 0.608886 0.598329 0.717436 0.700673 0.670301 0.658638 0.66793 0.675434 0.737788 0.666499 0.680701 0.717872 0.601494 0.628467 0.700662 0.746131 0.650586 0.668344 0.708043 0.660047 0.646381 0.680544 0.71256 0.489131 0.145962 0.005402 0.00471 0.029913 0.045929 0.044817 0.077819 0.376215 0.394897 0.007645 0.008414 0.008731 0.00838 0.110048 0.112613 0.086712 0.197252 0.056903 0.026088 0.003618 0.190128 0.126022 0.109071 0.159571 0.10071 0.175612 0.279911 0.038719 0.031469 0.021695 0.035547 0.046691 0.046971 0.070146 0.023685 0.046987 0.049911 0.052221 0.074655 0.008708 0.017715 0.002439 0.013145 0.019872 0.019564 0.096767 0.04848 0.024836
0 0.439277 0.552053 0.622221 0.638606 0.612719 0.541793 0.428537 0.535221 0.644203 0.70155 0.712136 0.691677 0.476797 0.447219 0.603257 0.700647 0.746112 0.758051 0.710203 0.296792 0.43939 0.617895 0.710526 0.756313 0.76537 0.685086 0.346954 0.227855 0.537625 0.673579 0.755909 0.811432 0.845087 0.560612 0.3418 0.759778 0.874396 0.930262 0.914437 0.828084 0.581349 0.411536 0.767051 0.840834 0.897997 0.854812 0.748971 0.662294 0.552049 0.015606 0.013627 0.008261 0.00681 0.00729 0.012202 0.014592 0.018136 0.009859 0.003063 0.002087 0.006265 0.377794 0.190965 0.01105 0.004474 0.00096 0.000549 0.086017 0.684247 0.420415 0.008635 0.00366 0.0009 0.013229 0.144846 0.463282 0.377696 0.067952 0.043351 0.032149 0.046148 0.104246 0.813518 0.904378 0.071328 0.035258 0.007915 0.080059 0.193699 0.423643 0.326754 0.016782 0.013686 0.012101 0.087891 0.182508 0.308523 0.340302 0.33559 0.275453 0.236529 0.228416 0.243656 0.277785 0.319074 0.294047 0.239499 0.213724 0.211241 0.219719 0.287202 0.311975 0.27369 0.230021 0.215247 0.219266 0.252195 0.364883 0.385953 0.292044 0.248724 0.233896 0.235206 0.308738 0.605995 0.634609 0.18561 0.158141 0.144424 0.179191 0.304918 0.533326 0.586139 0.275754 0.307716 0.337579 0.335007 0.305069 0.428498 0.319938 0.3912 0.382469 0.361159 0.346461 0.342119 0.436447 0.486132 0.00227 0.002616 0.000923 0.000611 0.001395 0.002579 0.001464 0.003178 0.001194 0.000332 0.000309 0.001201 0.015754 0.005604 0.002509 0.000312 0.000396 0.000438 0.017157 0.061157 0.123807 0.00218 0.001047 0.000351 0.004891 0.064546 0.241582 0.229167 0.103396 0.067206 0.053961 0.055609 0.018691 0.301063 0.212489 0.050034 0.034879 0.01013 0.004599 0.008769 0.151648 0.021092 0.001277 0.00126 0.000818 0.003658 0.018925 0.084751 0.101483 0.011719 0.072475 0.098687 0.104838 0.097826 0.066604 0.021952 0.071323 0.125358 0.129987 0.125816 0.143865 0.24877 0.112252 0.128791 0.166119 0.151078 0.149904 0.226203 0.395733 0.255815 0.172996 0.196961 0.180522 0.190911 0.284185 0.489567 0.412462 0.203256 0.275362 0.302626 0.328603 0.409387 0.558273 0.552872 0.474526 0.495247 0.514582 0.585167 0.71435 0.738191 0.795144 0.588455 0.579229 0.573739 0.646325 0.725085 0.648394 0.582148 0.007799 0.009709 0.00615 0.005486 0.005263 0.009919 0.006077 0.009697 0.004821 0.000367 0.001079 0.012666 0.335331 0.059051 0.007973 0.002826 0.001468 0.00271 0.109649 0.307235 0.23095 0.002864 0.001246 0.002029 0.018174 0.139643 0.272176 0.204148 0.114838 0.124947 0.12953 0.168213 0.239811 0.185524 0.12412 0.066334 0.051164 0.040279 0.178936 0.389977 0.280054 0.177511 0.002614 0.003183 0.003836 0.126881 0.344065 0.151305 0.051714
0 0.84028 0.86597 0.88481 0.893227 0.890264 0.884946 0.871702 0.852268 0.864457 0.872745 0.879896 0.88405 0.88343 0.878309 0.641215 0.683258 0.791573 0.715112 0.804685 0.722176 0.772976 0.48939 0.372299 0.348883 0.414972 0.533767 0.67585 0.671678 0.876323 0.881559 0.755927 0.759347 0.905377 0.883568 0.879056 0.890072 0.877342 0.859003 0.843194 0.868111 0.868423 0.865125 0.814672 0.838128 0.856824 0.854229 0.87461 0.871498 0.858803 0.001475 0.000689 0.00062 0.000341 0.000177 0.000396 0.001625 0.00007 0 0.000146 0.000079 0.00003 0.000147 0 0.545282 0.484443 0.048974 0.415851 0.049002 0.335031 0.127765 0.989975 1 0.807209 0.333655 0.59089 0.438613 0.53181 0.00885 0.020104 0.540378 0.390112 0.007297 0.013395 0.008729 0.010894 0.01083 0.004706 0.00707 0.004829 0.001763 0.000714 0.002233 0.000973 0.000723 0.001584 0.000458 0.000243 0.00123 0.224636 0.232387 0.244239 0.253772 0.248738 0.245974 0.242373 0.232805 0.233807 0.232332 0.235713 0.24799 0.253834 0.239973 0.231879 0.212654 0.129081 0.232798 0.136235 0.242956 0.195837 0.419883 0.453313 0.507613 0.6831 0.448841 0.432209 0.447483 0.279959 0.292229 0.388724 0.470871 0.353745 0.357202 0.372284 0.30618 0.333059 0.356804 0.381187 0.359143 0.339678 0.330926 0.35476 0.350384 0.345624 0.352833 0.344451 0.343265 0.337963 0.000412 0.000579 0.001314 0.001298 0.001746 0.000794 0.001183 0.000307 0.000287 0.000421 0.000579 0.000935 0.000464 0.000438 0.144849 0.107374 0.058785 0.223748 0.063929 0.121363 0.084572 0.07101 0.064982 0.111513 0.217592 0.085354 0.039214 0.046163 0.001922 0.003474 0.070155 0.129361 0.001089 0.002774 0.005337 0.008983 0.010567 0.00345 0.000714 0.001413 0.000791 0.000561 0.001195 0.001073 0.000592 0.000412 0.000805 0.00084 0.000568 0.484993 0.474716 0.487039 0.484758 0.469673 0.45953 0.476774 0.482354 0.475074 0.487822 0.484769 0.476371 0.472088 0.468454 0.5486 0.550367 0.576769 0.558072 0.561661 0.539542 0.558564 0.608349 0.550288 0.58415 0.620683 0.658145 0.674673 0.665951 0.615271 0.621198 0.614276 0.629305 0.579397 0.598083 0.648752 0.667494 0.664665 0.69355 0.705773 0.63285 0.599537 0.591966 0.679683 0.648707 0.646247 0.674081 0.646023 0.634707 0.624016 0.001852 0.001508 0.002157 0.002755 0.003451 0.002162 0.003198 0.001191 0.001204 0.001579 0.00149 0.001617 0.001442 0.001633 0.071931 0.10713 0.105163 0.100008 0.117475 0.105955 0.127469 0.10157 0.093246 0.105099 0.0511 0.080911 0.052336 0.032669 0.018361 0.022967 0.072969 0.034748 0.00584 0.025798 0.024869 0.04914 0.02333 0.009219 0.010116 0.009681 0.005566 0.004058 0.011215 0.00632 0.005446 0.003208 0.005693 0.00516 0.007282
0 0.901232 0.891835 0.875197 0.853554 0.831223 0.801401 0.736348 0.891629 0.866055 0.829409 0.790004 0.759606 0.742325 0.712249 0.79185 0.781232 0.737769 0.698934 0.667255 0.652206 0.634186 0.777192 0.780256 0.831868 0.826536 0.752335 0.649404 0.691565 0.730625 0.708044 0.637348 0.670763 0.654569 0.637904 0.625586 0.668603 0.683858 0.578219 0.666462 0.691624 0.654018 0.607265 0.581992 0.735927 0.711569 0.646584 0.557 0.553514 0.720532 0.003192 0.001443 0.001314 0.001418 0.002511 0.004035 0.017267 0.028171 0.034864 0.041782 0.055517 0.072461 0.089663 0.093048 0.272514 0.063792 0.046376 0.014276 0.025325 0.025784 0.037246 0.091835 0.089905 0.133236 0.100593 0.180917 0.252894 0.277024 0.106443 0.109756 0.12299 0.008962 0.004503 0.002521 0.004695 0.098967 0.166184 0.638345 0.165144 0.040818 0.014256 0.015158 0.198248 0.108892 0.170787 0.241331 0.333702 0.375324 0.022855 0.266653 0.253477 0.244925 0.239877 0.236392 0.232956 0.232743 0.296399 0.290034 0.280034 0.273772 0.268032 0.264588 0.258628 0.304115 0.282517 0.278402 0.269348 0.252263 0.23784 0.228807 0.405315 0.326324 0.33061 0.320741 0.297599 0.294095 0.272661 0.437387 0.388711 0.315158 0.334122 0.332483 0.32286 0.313957 0.427778 0.46976 0.432647 0.325569 0.318875 0.332538 0.317771 0.473471 0.476104 0.424342 0.328642 0.245706 0.232737 0.336029 0.003278 0.002015 0.001594 0.000707 0.000898 0.000926 0.002083 0.003032 0.002652 0.001225 0.001574 0.002961 0.004329 0.008559 0.006531 0.00303 0.001213 0.000667 0.001325 0.002287 0.002096 0.007393 0.002599 0.000927 0.002069 0.005375 0.007347 0.010597 0.010357 0.029267 0.01248 0.000241 0.000275 0.000644 0.001805 0.009481 0.01257 0.039997 0.023997 0.011109 0.000577 0.001204 0.02649 0.008985 0.016589 0.048888 0.047995 0.032492 0.001055 0.366244 0.352098 0.327228 0.29312 0.259897 0.221439 0.132727 0.373311 0.334709 0.281379 0.227064 0.184369 0.168165 0.13096 0.353977 0.240484 0.190407 0.130949 0.081354 0.056405 0.037115 0.810487 0.338187 0.379753 0.361693 0.289855 0.235261 0.210044 0.917785 0.795804 0.407072 0.28016 0.264482 0.232152 0.25435 0.893597 0.890197 0.745247 0.521515 0.447542 0.335369 0.274949 0.848721 0.926552 0.892903 0.8386 0.804907 0.699723 0.457942 0.015055 0.008715 0.008754 0.008262 0.012719 0.020169 0.065835 0.077105 0.101025 0.119321 0.161582 0.206695 0.249209 0.275344 0.147444 0.104185 0.06707 0.023158 0.024988 0.027668 0.034935 0.551335 0.165842 0.08493 0.075951 0.208478 0.215094 0.393166 0.077119 0.598995 0.491853 0.00527 0.00472 0.014257 0.084778 0.075253 0.112074 0.44518 0.400297 0.35427 0.084196 0.135353 0.138403 0.09536 0.117938 0.137019 0.174682 0.292682 0.014214
0 0.512506 0.553845 0.576988 0.599213 0.611524 0.610627 0.596276 0.624945 0.645369 0.657362 0.663261 0.665688 0.660048 0.646035 0.676475 0.702115 0.715422 0.717972 0.712343 0.69684 0.675398 0.603103 0.671186 0.688086 0.68428 0.670355 0.646913 0.60808 0.680349 0.714812 0.731658 0.723308 0.715939 0.697182 0.616147 0.666664 0.715239 0.712357 0.724863 0.718798 0.694844 0.652064 0.675662 0.687851 0.700812 0.674206 0.677692 0.643316 0.601636 0.01184 0.007305 0.00614 0.003523 0.001898 0.001657 0.002659 0.007094 0.00393 0.003164 0.002946 0.001988 0.00169 0.00123 0.001422 0.001144 0.001029 0.00075 0.000511 0.000495 0.000674 0.155953 0.089974 0.042341 0.034776 0.043802 0.058933 0.064712 0.070577 0.068264 0.011311 0.004472 0.070294 0.040378 0.011099 0.046699 0.068573 0.010036 0.00429 0.003374 0.002432 0.00462 0.003819 0.008349 0.022071 0.013244 0.006085 0.017341 0.020647 0.268875 0.269767 0.269177 0.269739 0.266543 0.25463 0.249822 0.283957 0.288704 0.287181 0.282709 0.281145 0.272593 0.25751 0.315007 0.311481 0.303553 0.300741 0.295981 0.290782 0.278251 0.280583 0.288477 0.285624 0.265617 0.267764 0.255322 0.221564 0.348532 0.329801 0.292202 0.250912 0.258909 0.221427 0.152428 0.447586 0.427263 0.360617 0.327764 0.309321 0.288656 0.25537 0.457311 0.457586 0.433326 0.393621 0.351516 0.329993 0.30594 0.000156 0.000176 0.000164 0.000366 0.000583 0.000095 0.000192 0.001243 0.000345 0.000289 0.000228 0.000168 0.000396 0.00057 0.000525 0.000333 0.000431 0.000244 0.000556 0.000551 0.000382 0.018821 0.01933 0.030893 0.033276 0.039911 0.044673 0.047478 0.055261 0.048752 0.025602 0.007052 0.021031 0.019925 0.010011 0.023904 0.047657 0.017618 0.001097 0.001027 0.002837 0.003677 0.001873 0.001795 0.008579 0.010056 0.002931 0.001164 0.001162 0 0 0 0 0 0 0 0.001532 0.017501 0.034588 0.042863 0.052615 0.04832 0.031725 0.12084 0.154791 0.173712 0.17691 0.170256 0.13899 0.114287 0.375347 0.332707 0.30163 0.223788 0.209038 0.181327 0.116099 0.475275 0.511328 0.502818 0.505301 0.537462 0.512491 0.404187 0.558183 0.61337 0.616177 0.607633 0.606146 0.603093 0.58746 0.642479 0.684145 0.679191 0.703581 0.689267 0.662686 0.624765 0.04647 0.028623 0.025842 0.014638 0.009048 0.008094 0.009311 0.05161 0.034449 0.027322 0.025811 0.018676 0.013897 0.014333 0.016591 0.014482 0.012926 0.00981 0.008118 0.006364 0.006474 0.168452 0.188079 0.145387 0.036799 0.042418 0.057702 0.033181 0.104504 0.082592 0.085831 0.073099 0.062161 0.103478 0.119273 0.091773 0.125693 0.026369 0.011668 0.006019 0.00486 0.005658 0.02768 0.011034 0.018431 0.01916 0.015331 0.028099 0.023843
0 0.590406 0.593171 0.60472 0.608394 0.595151 0.597293 0.572216 0.526804 0.572692 0.604665 0.6274 0.648118 0.663583 0.705215 0.585715 0.641936 0.69201 0.7588 0.816307 0.839853 0.822223 0.732568 0.808865 0.881811 0.907591 0.923 0.898906 0.887663 0.84147 0.876167 0.906213 0.904796 0.93347 0.942492 0.922125 0.402296 0.469427 0.787701 0.882147 0.863185 0.763466 0.622986 0.309037 0.365787 0.433578 0.442658 0.493726 0.489452 0.365238 0.06043 0.062865 0.064683 0.053215 0.063759 0.084874 0.094583 0.026643 0.038805 0.045617 0.050685 0.045947 0.071202 0.112839 0.007682 0.022121 0.039147 0.095747 0.093969 0.102693 0.107931 0.135898 0.096117 0.029681 0.02193 0.012949 0.03589 0.012875 0.024966 0.02231 0.024854 0.050654 0.03443 0.004 0.013606 0.282583 0.718305 0.37718 0.183867 0.196702 0.430901 0.399998 0.141422 0.183229 0.233284 0.320172 0.179395 0.186624 0.330506 0.316783 0.31345 0.312119 0.312318 0.30179 0.328182 0.332668 0.069705 0.090398 0.125178 0.162058 0.203546 0.251461 0.293848 0.161557 0.227853 0.278772 0.318052 0.353909 0.380158 0.394307 0.355261 0.375816 0.375206 0.370439 0.366536 0.376735 0.378066 0.392421 0.381646 0.373628 0.378402 0.369081 0.357092 0.365165 0.482833 0.415336 0.391276 0.356975 0.355583 0.421584 0.463423 0.447181 0.382078 0.403971 0.433649 0.391097 0.425315 0.329314 0.00827 0.012527 0.010005 0.010561 0.016449 0.011976 0.005515 0.033278 0.050159 0.069662 0.065034 0.07234 0.079475 0.066825 0.026614 0.019333 0.022229 0.023695 0.014249 0.017529 0.008237 0.022828 0.006178 0.001619 0.001283 0.001053 0.0038 0.001176 0.001141 0.001916 0.001954 0.005231 0.010684 0.000397 0.002206 0.02906 0.034992 0.019566 0.001778 0.008382 0.036241 0.058388 0.107883 0.112158 0.037779 0.045974 0.054203 0.026904 0.057237 0.136283 0.120583 0.130547 0.150072 0.137111 0.148797 0.141796 0.026212 0.062042 0.093208 0.112095 0.132168 0.171006 0.243838 0.144346 0.177313 0.201322 0.295312 0.373021 0.419563 0.436147 0.327474 0.409174 0.471909 0.485608 0.488896 0.471171 0.47958 0.478552 0.483125 0.489779 0.495426 0.502024 0.499005 0.489242 0.563775 0.561673 0.540604 0.515399 0.541689 0.547918 0.606135 0.688451 0.719248 0.683128 0.669239 0.698358 0.672001 0.726695 0.058069 0.073796 0.093747 0.071627 0.089446 0.108088 0.121343 0.106072 0.105105 0.115267 0.115841 0.097917 0.164837 0.288289 0.014423 0.024713 0.064653 0.259873 0.238656 0.167215 0.126973 0.333116 0.181025 0.019317 0.00365 0.002624 0.036368 0.003485 0.003092 0.001206 0.001841 0.002272 0.002955 0.001032 0.004939 0.098721 0.080311 0.077256 0.0189 0.056983 0.081051 0.192849 0.121236 0.125639 0.121751 0.184104 0.095626 0.095791 0.210404
0 0.707931 0.779 0.826545 0.842324 0.832787 0.795366 0.740151 0.738426 0.814893 0.864687 0.851999 0.831965 0.787251 0.727059 0.65975 0.747134 0.794838 0.739882 0.795759 0.667686 0.734357 0.68087 0.763115 0.827158 0.784805 0.788948 0.654518 0.774191 0.678484 0.758752 0.813278 0.6919 0.799677 0.647684 0.735268 0.696394 0.740422 0.811788 0.784162 0.807436 0.667218 0.705098 0.622017 0.693051 0.742426 0.73993 0.743763 0.665594 0.639548 0.005901 0.004077 0.001932 0.001014 0.001507 0.003098 0.003484 0.006597 0.00304 0.006896 0.006609 0.004617 0.007443 0.008543 0.063728 0.057423 0.115679 0.264405 0.017101 0.38865 0.022498 0.007487 0.005609 0.00299 0.108475 0.104751 0.235191 0.024132 0.008065 0.006653 0.005189 0.30145 0.17601 0.411146 0.003055 0.030187 0.038026 0.027226 0.145625 0.007255 0.265001 0.006081 0.032722 0.005051 0.005091 0.043671 0.01207 0.069641 0.020736 0.055487 0.074287 0.082538 0.089568 0.081701 0.075967 0.070384 0.069067 0.080021 0.113292 0.081646 0.054252 0.044794 0.03406 0 0.03168 0.082997 0.091097 0.022648 0.099671 0.073573 0.0193 0.041269 0.04832 0.303608 0.134486 0.28406 0.12393 0.055947 0.081214 0.110254 0.524156 0.224019 0.269115 0.141872 0.128258 0.175453 0.201488 0.284417 0.178381 0.267579 0.155912 0.178169 0.183546 0.195864 0.236084 0.18251 0.231248 0.173855 0.001682 0.000242 0.000197 0.0002 0.000169 0.000243 0.000571 0.00274 0.001852 0.020961 0.006542 0.004138 0.003387 0.005267 0.048783 0.047266 0.056962 0.0677 0.008849 0.057032 0.010804 0.002817 0.001546 0.001393 0.367108 0.113258 0.114987 0.004977 0.001492 0.00201 0.007239 0.955835 0.089531 0.065315 0.000483 0.007145 0.010887 0.002418 0.099851 0.001814 0.079655 0.001078 0.004282 0.001045 0.001078 0.018452 0.003694 0.030254 0.00538 0.437612 0.415034 0.411959 0.403438 0.412719 0.422705 0.441023 0.436583 0.414162 0.41689 0.378455 0.383253 0.400072 0.413256 0.483718 0.435263 0.4601 0.452205 0.445921 0.488068 0.474056 0.523115 0.498736 0.487844 0.614723 0.520185 0.673902 0.501845 0.530652 0.503757 0.505457 0.524691 0.526559 0.615394 0.529086 0.542908 0.538345 0.529858 0.610899 0.53054 0.634695 0.54472 0.558608 0.550188 0.540537 0.564915 0.539385 0.578525 0.559022 0.005342 0.000533 0.000568 0.001581 0.000549 0.001583 0.002143 0.015029 0.001434 0.046366 0.005856 0.005294 0.00331 0.005997 0.08039 0.032375 0.124464 0.105602 0.027922 0.107014 0.010958 0.004165 0.001584 0.001989 0.279287 0.059397 0.264031 0.006987 0.002461 0.00116 0.002762 0.469987 0.060441 0.227908 0.001922 0.002749 0.0033 0.003841 0.250214 0.003556 0.218194 0.00326 0.003882 0.002159 0.001719 0.043608 0.001791 0.0483 0.002882
0 0.852217 0.869619 0.890053 0.896982 0.892024 0.858716 0.779656 0.768066 0.778501 0.786011 0.691652 0.57209 0.563533 0.357428 0.627379 0.643665 0.653827 0.616896 0.515437 0.32795 0.116124 0.638724 0.659334 0.673292 0.720465 0.65978 0.614255 0.54397 0.580855 0.613633 0.645686 0.736938 0.656516 0.607724 0.554143 0.499205 0.540314 0.676401 0.726886 0.670421 0.663927 0.608225 0.522875 0.690596 0.712534 0.767814 0.882303 0.851813 0.778722 0.005255 0.004239 0.004083 0.005086 0.003679 0.02976 0.221965 0.160367 0.175074 0.183366 0.242646 0.293577 0.146232 0.190546 0.030769 0.041719 0.063857 0.157357 0.419595 0.592501 0.293924 0.008919 0.005211 0.004018 0.082464 0.016612 0.048404 0.283419 0.011332 0.009931 0.093871 0.255871 0.092599 0.106978 0.216324 0.025537 0.036413 0.324968 0.254788 0.041542 0.135689 0.334231 0.138352 0.272667 0.281042 0.208849 0.004677 0.007722 0.041616 0.224801 0.230336 0.248553 0.249684 0.248656 0.239952 0.252997 0.316166 0.3207 0.324733 0.368374 0.414342 0.426063 0.478395 0.211866 0.235151 0.272112 0.32201 0.42179 0.494973 0.529753 0.141022 0.146447 0.139081 0.244321 0.177112 0.232723 0.325878 0.075803 0.099541 0.194492 0.395295 0.180453 0.115542 0.186207 0.029719 0.081667 0.40596 0.395261 0.299417 0.322078 0.392778 0.219883 0.380796 0.452167 0.406475 0.383457 0.389383 0.399101 0.002055 0.001917 0.001237 0.001176 0.001139 0.006181 0.035142 0.019913 0.016879 0.01872 0.027447 0.031517 0.017817 0.01794 0.024812 0.033338 0.057491 0.10222 0.165544 0.086131 0.050331 0.004271 0.00215 0.003513 0.064706 0.02287 0.041235 0.061198 0.002852 0.001726 0.082603 0.051342 0.059591 0.034748 0.122375 0.007649 0.02384 0.173341 0.05032 0.05894 0.054484 0.055797 0.141923 0.096417 0.156819 0.015238 0.000251 0.000189 0.000821 0.309469 0.321659 0.346764 0.352098 0.337706 0.325181 0.336174 0.481918 0.494319 0.495952 0.555209 0.598732 0.632012 0.628791 0.384416 0.432781 0.496969 0.543657 0.57139 0.578581 0.53754 0.391808 0.408962 0.439323 0.500201 0.478608 0.535807 0.581432 0.431405 0.443684 0.48402 0.60174 0.558295 0.533772 0.543981 0.459932 0.49329 0.610205 0.627013 0.629898 0.622517 0.622842 0.598206 0.616154 0.615193 0.632537 0.639202 0.64249 0.669541 0.017035 0.009732 0.011377 0.010364 0.008836 0.036732 0.156496 0.152672 0.141524 0.143138 0.178066 0.141456 0.052188 0.032341 0.08602 0.114041 0.138834 0.114837 0.057611 0.058663 0.048294 0.008923 0.005291 0.005616 0.09432 0.033952 0.026703 0.024792 0.001619 0.002124 0.067501 0.04078 0.036628 0.025636 0.030053 0.008887 0.021885 0.08235 0.080893 0.019939 0.023195 0.04528 0.04853 0.044173 0.031957 0.055977 0.001892 0.003819 0.009643
0 0.644853 0.750588 0.77868 0.781011 0.776065 0.761735 0.732506 0.350325 0.380362 0.410021 0.532212 0.703529 0.782012 0.74625 0.357598 0.423202 0.651377 0.700753 0.702937 0.632179 0.552678 0.695016 0.843417 0.825943 0.751959 0.767439 0.759124 0.683298 0.617252 0.891337 0.803105 0.76218 0.737193 0.739707 0.703853 0.514814 0.780559 0.756722 0.637183 0.719207 0.641112 0.537979 0.477369 0.550632 0.594848 0.554088 0.594623 0.501325 0.474073 0.2706 0.075777 0.013229 0.008729 0.00418 0.005108 0.00551 0.247714 0.097538 0.048571 0.201803 0.174855 0.011062 0.005715 0.156862 0.28689 0.416109 0.111576 0.132324 0.058584 0.040986 0.308297 0.159109 0.032146 0.003522 0.006331 0.011619 0.03024 0.700985 0.034797 0.118414 0.022703 0.003286 0.02558 0.03453 0.644882 0.158213 0.154635 0.1647 0.010989 0.07294 0.173387 0.264709 0.144887 0.189024 0.247025 0.146683 0.228537 0.177449 0.212812 0.167442 0.152154 0.141468 0.129897 0.117476 0.11511 0.442311 0.416029 0.366214 0.338354 0.232695 0.19452 0.183429 0.439931 0.474568 0.405185 0.397737 0.388025 0.232373 0.086687 0.421303 0.379074 0.387051 0.405741 0.400981 0.358992 0.242154 0.488669 0.356804 0.349486 0.388471 0.405809 0.348512 0.296502 0.453663 0.335706 0.339273 0.313834 0.398278 0.271783 0.269417 0.207387 0.210583 0.271145 0.242737 0.266084 0.147963 0.199156 0.052018 0.010926 0.001938 0.001616 0.001792 0.002072 0.003762 0.033769 0.04337 0.019658 0.052659 0.026547 0.006065 0.001589 0.023448 0.045077 0.012532 0.007182 0.00647 0.069051 0.048716 0.040236 0.012914 0.002437 0.000852 0.000769 0.029465 0.063673 0.148102 0.002826 0.020209 0.004886 0.000656 0.026085 0.038781 0.149311 0.036118 0.01668 0.018525 0.013722 0.041607 0.037547 0.023096 0.017453 0.061758 0.042921 0.031058 0.027035 0.05469 0.235351 0.153259 0.129786 0.122831 0.110854 0.095601 0.084731 0.590669 0.582483 0.585167 0.535069 0.369599 0.199566 0.158559 0.625559 0.619632 0.638229 0.665627 0.632783 0.36876 0.172582 0.661019 0.660158 0.723732 0.704867 0.709217 0.633957 0.496265 0.618413 0.67937 0.748524 0.740238 0.677391 0.745862 0.790023 0.648562 0.766316 0.741915 0.810543 0.751812 0.812299 0.810733 0.819746 0.866669 0.850577 0.842279 0.842391 0.869342 0.822151 0.503737 0.105051 0.03163 0.026387 0.01807 0.022032 0.016364 0.059616 0.071363 0.112789 0.36798 0.523053 0.057966 0.003137 0.038139 0.03918 0.033381 0.024726 0.034278 0.616464 0.324614 0.059688 0.018069 0.012951 0.016608 0.01751 0.3045 0.400669 0.183162 0.021557 0.063743 0.01871 0.023185 0.08808 0.133464 0.423398 0.12044 0.065999 0.074925 0.039301 0.118144 0.124674 0.164654 0.1392 0.151673 0.1647 0.079299 0.165723 0.142827
0 0.746142 0.780322 0.800343 0.808752 0.805184 0.808465 0.794319 0.733348 0.762736 0.790422 0.798843 0.798673 0.800281 0.786334 0.649985 0.673875 0.69971 0.70518 0.717299 0.702321 0.676978 0.696778 0.730372 0.784766 0.81707 0.820556 0.73488 0.72188 0.644706 0.656395 0.669416 0.678 0.596871 0.624966 0.583147 0.713317 0.739625 0.753975 0.752894 0.723051 0.710492 0.660985 0.682115 0.712853 0.73201 0.733374 0.725754 0.704769 0.6679 0.006785 0.002652 0.003127 0.004244 0.002926 0.001718 0.001491 0.003622 0.002821 0.003046 0.003077 0.001521 0.00153 0.000153 0.024264 0.031056 0.027272 0.03128 0.039575 0.061175 0.077412 0.187934 0.178493 0.115862 0.076476 0.14311 0.121581 0.125483 0.035318 0.029836 0.050247 0.089671 0.367324 0.059642 0.069405 0.01151 0.011439 0.011815 0.011415 0.024009 0.013435 0.013563 0.00304 0.003227 0.001229 0.000099 0.000139 0.001087 0.001895 0.293422 0.279938 0.272757 0.272551 0.268903 0.272311 0.279102 0.270898 0.264506 0.254774 0.256043 0.251481 0.252579 0.257346 0.234472 0.238512 0.236584 0.230706 0.23666 0.235809 0.241749 0.250844 0.235027 0.240816 0.23786 0.256358 0.228176 0.214609 0.312346 0.316036 0.318944 0.315 0.343025 0.321667 0.309458 0.449431 0.450309 0.448114 0.454218 0.46332 0.450219 0.449479 0.473909 0.475809 0.47585 0.490295 0.484774 0.489321 0.500219 0.000754 0.000271 0.000631 0.000551 0.000853 0.000625 0.001002 0.000289 0.000308 0.000111 0.00016 0.000262 0.00037 0.000235 0.002904 0.00295 0.003022 0.002407 0.001168 0.002683 0.003766 0.004459 0.007813 0.009272 0.009845 0.018024 0.012549 0.010905 0.004071 0.004137 0.005769 0.005602 0.033061 0.001907 0.00613 0.001458 0.003669 0.006649 0.011962 0.012011 0.017351 0.020653 0.000762 0.000395 0.000377 0.000299 0.000263 0.000481 0.000365 0.351427 0.378567 0.38748 0.38909 0.392277 0.386485 0.367944 0.347893 0.36403 0.378724 0.377829 0.376387 0.374642 0.361872 0.32801 0.325852 0.331477 0.327943 0.336856 0.326009 0.307076 0.456902 0.469762 0.470992 0.465949 0.465479 0.444478 0.43268 0.460693 0.462762 0.471753 0.468532 0.467649 0.475946 0.476919 0.557311 0.55881 0.568069 0.561818 0.563965 0.563383 0.552335 0.556148 0.552469 0.557423 0.563909 0.566157 0.563596 0.557993 0.006775 0.002479 0.006489 0.006166 0.004027 0.002986 0.004782 0.001932 0.00462 0.007254 0.007993 0.003794 0.004043 0.001466 0.008411 0.012579 0.011081 0.008757 0.012689 0.009282 0.013181 0.00437 0.006961 0.004507 0.004667 0.006044 0.007776 0.014066 0.006527 0.004392 0.004016 0.007461 0.045115 0.010535 0.020255 0.003066 0.005916 0.013235 0.01236 0.014639 0.013678 0.015779 0.001809 0.001568 0.001883 0.000376 0.000278 0.000535 0.002332
0 0.79919 0.84333 0.867006 0.880541 0.878144 0.856798 0.80539 0.680895 0.733105 0.759622 0.779266 0.790286 0.767696 0.745274 0.532451 0.604355 0.669613 0.798414 0.830961 0.769492 0.695763 0.596924 0.67224 0.692093 0.718017 0.711066 0.745676 0.697028 0.476487 0.52273 0.532708 0.553689 0.545796 0.514034 0.477493 0.561701 0.639647 0.670878 0.693468 0.69734 0.660813 0.828097 0.81388 0.842517 0.849475 0.844678 0.823684 0.40256 0.558111 0.003652 0.001597 0.000644 0.000602 0.000445 0.001153 0.009058 0.097353 0.075562 0.069139 0.076985 0.058434 0.122797 0.059785 0.012402 0.035285 0.22118 0.113989 0.087851 0.144668 0.137796 0.099101 0.119316 0.157946 0.132716 0.201707 0.138666 0.13392 0.027462 0.025088 0.010068 0.007504 0.008844 0.008185 0.045342 0.096887 0.081604 0.075012 0.066092 0.061647 0.140714 0.063618 0.081202 0.083122 0.094827 0.07177 0.11415 0.379467 0.313159 0.234794 0.225206 0.225885 0.231029 0.221276 0.212503 0.218066 0.163807 0.155473 0.164979 0.186303 0.19048 0.242695 0.187016 0.138272 0.156296 0.363964 0.374321 0.392942 0.405988 0.342785 0.114643 0.176118 0.259383 0.305761 0.321639 0.332085 0.321866 0.134403 0.117517 0.155281 0.174575 0.181043 0.200165 0.242833 0.077634 0.045329 0.05262 0.048642 0.035151 0.156344 0.378519 0.357764 0.343395 0.36701 0.379108 0.391344 0.728656 0.544966 0.000494 0.000803 0.000726 0.000487 0.000815 0.000191 0.000392 0.020552 0.019751 0.015357 0.022581 0.01956 0.061782 0.01769 0.006016 0.031182 0.072097 0.01855 0.004182 0.008077 0.057225 0.072833 0.10399 0.075961 0.060004 0.09093 0.050955 0.106288 0.002773 0.003228 0.00372 0.002863 0.003631 0.007595 0.01257 0.036196 0.040868 0.04927 0.050799 0.051029 0.280815 0.003266 0.025 0.031957 0.028706 0.036928 0.057674 0.243051 0.127139 0.360787 0.341631 0.334843 0.338969 0.337907 0.339036 0.364142 0.294418 0.298175 0.306249 0.322911 0.333031 0.386216 0.350286 0.260825 0.302134 0.494442 0.543691 0.575371 0.586554 0.518217 0.358819 0.424036 0.489376 0.524389 0.555544 0.566906 0.58538 0.236983 0.273707 0.299002 0.326031 0.329542 0.33037 0.314669 0.333311 0.415034 0.448135 0.469885 0.470209 0.48667 0.588936 0.55976 0.550579 0.560655 0.57044 0.555119 0.542483 0.615808 0.001636 0.001306 0.001542 0.001785 0.002118 0.001663 0.004234 0.03657 0.018918 0.014572 0.027641 0.03607 0.102665 0.044875 0.012933 0.086617 0.17065 0.054688 0.012655 0.013458 0.207041 0.147442 0.199865 0.207864 0.120021 0.097012 0.062597 0.071696 0.01529 0.007189 0.005521 0.003716 0.007834 0.014204 0.060214 0.218896 0.157578 0.139775 0.125034 0.103907 0.135997 0.028355 0.009812 0.021129 0.018058 0.031256 0.027902 0.043286 0.032387
0 0.752002 0.814679 0.829471 0.841206 0.829487 0.807841 0.764851 0.349126 0.80514 0.773888 0.841015 0.812927 0.776917 0.725922 0.389539 0.508063 0.648226 0.728788 0.75502 0.758575 0.823927 0.521548 0.666125 0.699765 0.693615 0.697864 0.67086 0.625932 0.702482 0.703917 0.698429 0.76534 0.779741 0.6743 0.544974 0.734637 0.729569 0.750912 0.791816 0.812803 0.803643 0.667289 0.744103 0.708751 0.793511 0.801369 0.77426 0.834844 0.649726 0.026754 0.000592 0.000167 0.000314 0.000574 0.000253 0.003203 0.753131 0.140021 0.079123 0.02168 0.019868 0.028165 0.02305 0.603927 0.375241 0.316338 0.146203 0.121272 0.139906 0.063981 0.553264 0.373349 0.342013 0.314243 0.289128 0.296566 0.386448 0.32469 0.354966 0.336298 0.234369 0.251428 0.411884 0.438849 0.316283 0.361023 0.298559 0.234918 0.239876 0.240222 0.399461 0.326137 0.310093 0.270225 0.266488 0.284566 0.15114 0.497782 0.270199 0.232901 0.22323 0.221557 0.215645 0.218553 0.237743 0.361036 0.306962 0.298539 0.290871 0.249959 0.222394 0.223772 0.400021 0.349993 0.374431 0.418141 0.380528 0.320878 0.260727 0.473697 0.441529 0.443141 0.449691 0.428395 0.439424 0.393909 0.432668 0.431941 0.463772 0.423772 0.407229 0.440364 0.470226 0.405953 0.435809 0.438512 0.416667 0.384204 0.370569 0.431187 0.423868 0.466214 0.387202 0.412791 0.418999 0.36642 0.398224 0.006564 0.000972 0.000656 0.000777 0.000475 0.000431 0.000944 0.036051 0.010983 0.014284 0.015884 0.008693 0.00179 0.004308 0.053938 0.036309 0.021666 0.011218 0.015874 0.020328 0.002294 0.069958 0.044134 0.055487 0.038089 0.026845 0.040193 0.07223 0.037109 0.052698 0.047831 0.032977 0.024701 0.039011 0.075624 0.050444 0.043365 0.052697 0.039348 0.01742 0.016682 0.149004 0.057562 0.090681 0.023608 0.063848 0.043959 0.040512 0.058729 0.306327 0.308463 0.316593 0.320876 0.298578 0.270833 0.246835 0.311225 0.399949 0.389224 0.400921 0.327183 0.262033 0.23601 0.451143 0.450025 0.507235 0.557926 0.515175 0.447352 0.357644 0.563439 0.572497 0.585011 0.582897 0.56326 0.571357 0.4774 0.600532 0.588108 0.584329 0.583803 0.569243 0.613359 0.568684 0.591441 0.604424 0.625212 0.578883 0.584563 0.585514 0.600365 0.607331 0.616166 0.595153 0.597681 0.59994 0.606079 0.59711 0.039315 0.003529 0.002593 0.004215 0.003373 0.001591 0.001467 0.434758 0.085924 0.089929 0.099951 0.075845 0.028881 0.015396 0.215753 0.123877 0.046783 0.017428 0.068362 0.085794 0.028238 0.100111 0.089457 0.049859 0.058785 0.050897 0.055358 0.163686 0.114369 0.0973 0.117279 0.078595 0.049704 0.057078 0.17294 0.11801 0.095108 0.122906 0.072887 0.04273 0.071444 0.113563 0.097415 0.115366 0.102863 0.118866 0.079909 0.023458 0.072583
0 0.645009 0.716316 0.78235 0.83944 0.886303 0.916074 0.92199 0.764663 0.829693 0.881246 0.918233 0.943751 0.959442 0.966846 0.589472 0.620021 0.665142 0.705148 0.72262 0.763085 0.751904 0.746103 0.751984 0.749437 0.736913 0.736984 0.693694 0.639656 0.725738 0.706129 0.618797 0.69636 0.756164 0.687135 0.614815 0.614808 0.419289 0.474684 0.805073 0.774138 0.732276 0.697673 0.582314 0.723134 0.765154 0.772544 0.754283 0.735815 0.652583 0.019455 0.011277 0.0094 0.008807 0.006186 0.003293 0.001791 0.00802 0.00866 0.004827 0.002549 0.003546 0.00353 0.000473 0.149557 0.198118 0.201111 0.194817 0.207118 0.162296 0.23035 0.123267 0.112435 0.131307 0.196855 0.138204 0.152922 0.186313 0.193048 0.183446 0.278732 0.315059 0.169331 0.231009 0.232822 0.198599 0.269023 0.772902 0.07405 0.125751 0.143295 0.163022 0.13431 0.144798 0.074994 0.07851 0.161165 0.173262 0.273038 0.018333 0.034746 0.064342 0.10666 0.159527 0.213093 0.236893 0.137901 0.181674 0.222545 0.259294 0.298765 0.322593 0.331824 0.223395 0.245679 0.269636 0.28596 0.296221 0.3031 0.302442 0.360604 0.365562 0.372359 0.370137 0.366036 0.359266 0.33904 0.361955 0.362634 0.391324 0.403374 0.379246 0.36046 0.338436 0.334925 0.321701 0.39666 0.377737 0.363285 0.346632 0.330953 0.30893 0.326173 0.335837 0.331653 0.326879 0.319918 0.304074 0.00403 0.00433 0.004833 0.008502 0.016599 0.012735 0.005558 0.021072 0.023699 0.018087 0.012125 0.007255 0.005228 0.004308 0.054928 0.066907 0.059598 0.051588 0.038851 0.026335 0.019803 0.00077 0.000926 0.001083 0.001756 0.001231 0.001133 0.00123 0.00111 0.001662 0.010274 0.005742 0.002555 0.000886 0.001352 0.002993 0.00331 0.014985 0.005021 0.001102 0.000858 0.001077 0.002126 0.0017 0.001385 0.001504 0.002117 0.001356 0.001908 0.041376 0.135646 0.226986 0.303487 0.362632 0.402084 0.416477 0.27846 0.339417 0.38247 0.417293 0.448347 0.468901 0.486804 0.370024 0.387144 0.417472 0.436717 0.452429 0.452999 0.459597 0.499396 0.487788 0.473083 0.471674 0.476293 0.460603 0.423041 0.515566 0.464137 0.501029 0.593577 0.543165 0.473072 0.453793 0.423421 0.293534 0.553118 0.592414 0.527644 0.490338 0.477903 0.394178 0.48837 0.509595 0.492284 0.480117 0.476908 0.441503 0.072596 0.044893 0.030453 0.02508 0.015347 0.009246 0.004486 0.065798 0.047157 0.0254 0.01489 0.010229 0.005522 0.003303 0.131285 0.12865 0.106486 0.064813 0.045047 0.021321 0.027976 0.00754 0.006669 0.01618 0.012288 0.007756 0.011503 0.014611 0.018463 0.096103 0.041712 0.07836 0.049559 0.011545 0.017672 0.123071 0.115635 0.146024 0.063956 0.00508 0.019435 0.008367 0.055843 0.05229 0.008907 0.014974 0.046197 0.031377 0.03348
0 0.685339 0.697894 0.74912 0.806796 0.787965 0.719912 0.617831 0.718977 0.734283 0.758081 0.782952 0.762187 0.7082 0.639282 0.697322 0.724094 0.731059 0.720093 0.698116 0.704158 0.635745 0.475692 0.570956 0.667413 0.68857 0.706175 0.671177 0.622869 0.244847 0.654576 0.736855 0.798563 0.816526 0.800846 0.741466 0.427187 0.804155 0.898015 0.910149 0.911688 0.908154 0.870664 0.873395 0.904626 0.904633 0.936786 0.913622 0.934221 0.886811 0.011688 0.000709 0.005169 0.00594 0.003793 0.004441 0.018627 0.004137 0.001007 0.003131 0.001832 0.003885 0.00508 0.005437 0.017919 0.021095 0.010655 0.009545 0.012801 0.069847 0.02431 0.245298 0.226264 0.012527 0.019023 0.036323 0.022832 0.039524 0.301325 0.176392 0.035648 0.024904 0.016463 0.02156 0.01891 0.858165 0.178254 0.031566 0.022248 0.018264 0.012222 0.030194 0.01168 0.019636 0.060607 0.018061 0.035936 0.001712 0.0087 0.157064 0.151461 0.194479 0.245898 0.256036 0.248093 0.19417 0.172325 0.161722 0.194966 0.241276 0.243114 0.236289 0.186968 0.162298 0.150206 0.144767 0.163834 0.167778 0.197188 0.15537 0.28428 0.185137 0.158148 0.174616 0.178258 0.178909 0.161509 0.31168 0.191934 0.201344 0.234465 0.242702 0.229218 0.207819 0.285912 0.27487 0.294657 0.288553 0.288018 0.284472 0.287881 0.368169 0.362318 0.350727 0.355158 0.355514 0.359486 0.359479 0.003822 0.000717 0.002164 0.003181 0.000933 0.000739 0.003565 0.000591 0.000183 0.004107 0.001803 0.001137 0.01496 0.00303 0.010901 0.011358 0.017619 0.015027 0.014785 0.039605 0.03224 0.02211 0.01892 0.001699 0.001986 0.002156 0.002241 0.002753 0.026746 0.006282 0.007034 0.003024 0.002996 0.001755 0.001668 0.017037 0.021763 0.004774 0.005189 0.00483 0.004753 0.00578 0.001135 0.000892 0.001386 0.000432 0.001085 0.000542 0.002309 0.004015 0 0.066056 0.172437 0.154232 0.095657 0.028371 0.036131 0.03744 0.078558 0.131385 0.112934 0.063093 0.017702 0.134707 0.162205 0.176485 0.178889 0.176608 0.243503 0.184682 0.515376 0.404947 0.385724 0.433944 0.453491 0.424595 0.399781 0.560465 0.475633 0.54699 0.61706 0.645811 0.647153 0.616278 0.622182 0.682949 0.744353 0.769301 0.779623 0.730687 0.642456 0.773763 0.770968 0.73686 0.757582 0.753355 0.760534 0.714931 0.026896 0.002351 0.028016 0.029338 0.012057 0.006762 0.00645 0.009783 0.006199 0.017532 0.008545 0.010483 0.012021 0.005355 0.127536 0.128367 0.213823 0.223505 0.21912 0.447967 0.199456 0.148941 0.114476 0.035774 0.053149 0.108668 0.056881 0.084707 0.28285 0.096426 0.083305 0.054092 0.057951 0.059603 0.081136 0.265174 0.245905 0.041056 0.017726 0.022754 0.055271 0.099743 0.027999 0.030823 0.054322 0.02227 0.042312 0.012272 0.019525
0 0.568418 0.604665 0.620736 0.635814 0.640081 0.644834 0.639305 0.572003 0.612716 0.617004 0.63002 0.654574 0.660898 0.650663 0.62396 0.638067 0.640349 0.657968 0.649955 0.659217 0.629701 0.576488 0.573897 0.594735 0.791811 0.624178 0.594225 0.577716 0.573665 0.354936 0.638503 0.713973 0.632698 0.583083 0.574894 0.56699 0.215397 0.341065 0.708411 0.661162 0.576524 0.56405 0.549713 0.480276 0.039735 0.054949 0.499265 0.562982 0.542856 0.014418 0.01659 0.01871 0.026424 0.024947 0.033639 0.034496 0.140895 0.166783 0.178063 0.175899 0.162058 0.156623 0.143426 0.041785 0.034632 0.028904 0.057534 0.037812 0.051865 0.03167 0.000667 0.090388 0.879896 0.138078 0.002697 0.00153 0.000483 0.000883 0.809795 1 0.071452 0.013506 0.000755 0.000762 0.001672 0.825037 1 0.296681 0.10548 0.001119 0.001241 0.002711 0.3341 0.504886 0.539462 0.386529 0.01825 0.001756 0.143676 0.153505 0.168772 0.17882 0.186557 0.186433 0.181091 0.217593 0.224266 0.232915 0.23987 0.24823 0.249088 0.246365 0.274595 0.278477 0.28703 0.295432 0.29548 0.296605 0.284582 0.298512 0.306324 0.345679 0.388272 0.322668 0.309431 0.307936 0.318306 0.334431 0.397908 0.362531 0.339383 0.323937 0.320144 0.317503 0.325295 0.348196 0.373944 0.352599 0.332716 0.32535 0.316358 0.314184 0.310069 0.31561 0.356104 0.334781 0.319897 0.004027 0.008546 0.00936 0.009989 0.009739 0.00844 0.007749 0.009767 0.01226 0.011342 0.013068 0.012547 0.012563 0.012028 0.001267 0.001145 0.001435 0.004048 0.001115 0.00217 0.001539 0.000806 0.002126 0.010626 0.013201 0.000907 0.00074 0.001188 0.000109 0.004342 0.008156 0.005066 0.000364 0.000265 0.000012 0.00015 0.005536 0.011314 0.007342 0.003729 0.000416 0.00028 0.000196 0.002433 0.007266 0.012067 0.004738 0.000842 0.000089 0.222949 0.230822 0.234669 0.24196 0.243525 0.254641 0.266506 0.359803 0.360686 0.358517 0.365551 0.371723 0.375011 0.380815 0.478965 0.475521 0.481124 0.46379 0.454442 0.452708 0.452798 0.576914 0.565486 0.457237 0.507615 0.560834 0.548332 0.546006 0.62396 0.507559 0.411981 0.571469 0.615249 0.612665 0.604167 0.64571 0.552436 0.423913 0.471909 0.574656 0.649848 0.647477 0.639593 0.638151 0.522757 0.451791 0.559011 0.65006 0.657407 0.044773 0.044578 0.045964 0.048374 0.048854 0.051834 0.044672 0.0322 0.029267 0.037591 0.031803 0.030732 0.027801 0.028871 0.018067 0.018869 0.018513 0.01647 0.012927 0.020428 0.018914 0.010668 0.064141 0.198038 0.042941 0.010608 0.006922 0.006488 0.003768 0.307326 0.110578 0.046027 0.008136 0.007934 0.005041 0.002546 0.108668 0.072847 0.063219 0.07766 0.001213 0.001785 0.001787 0.016702 0.070997 0.17312 0.2404 0.008668 0.002036
0 0.761517 0.794425 0.81239 0.814206 0.835977 0.803858 0.776129 0.802618 0.805721 0.79998 0.819924 0.783978 0.753844 0.729534 0.728838 0.726863 0.735957 0.766697 0.755126 0.736596 0.701993 0.727681 0.730331 0.729139 0.709452 0.673457 0.644368 0.632321 0.577636 0.579599 0.54724 0.584762 0.581198 0.567157 0.533168 0.493444 0.581384 0.460715 0.544397 0.545116 0.528412 0.482852 0.421475 0.469882 0.499284 0.503514 0.496408 0.47713 0.425581 0.003429 0.005057 0.005789 0.004583 0.009249 0.006738 0.001346 0.008296 0.035803 0.004725 0.012746 0.005629 0.009751 0.015112 0.125567 0.33805 0.159168 0.013046 0.006463 0.006281 0.022387 0.195099 0.282509 0.113426 0.105236 0.081908 0.058338 0.06764 0.194202 0.404563 0.057791 0.001557 0.001777 0.001949 0.003569 0.247605 0.456769 0.20604 0.00149 0.001279 0.001608 0.003559 0.008649 0.005229 0.00456 0.004656 0.002943 0.003834 0.00693 0.173457 0.197949 0.206447 0.202545 0.218237 0.202757 0.191283 0.200494 0.21668 0.190501 0.200981 0.185535 0.16716 0.147689 0.174012 0.265645 0.189067 0.174273 0.172332 0.149314 0.121543 0.321516 0.400583 0.293395 0.299733 0.257805 0.258553 0.21369 0.320796 0.54334 0.464177 0.235309 0.242407 0.22415 0.217915 0.230034 0.238642 0.323861 0.234733 0.232737 0.21417 0.215748 0.216859 0.241543 0.230343 0.241797 0.236495 0.217702 0.212455 0.002839 0.001311 0.001096 0.001454 0.001786 0.001414 0.000394 0.001882 0.003485 0.000666 0.002237 0.001372 0.003743 0.006657 0.018745 0.057347 0.014978 0.006099 0.004821 0.003348 0.006416 0.106067 0.342038 0.024833 0.024782 0.024998 0.06821 0.072871 0.336405 0.9281 0.924042 0.000273 0.000463 0.000747 0.000788 0.00981 0.016319 0.406801 0.000608 0.000715 0.000359 0.000494 0.002027 0.000722 0.000671 0.000286 0.000742 0.000354 0.001286 0.371835 0.400843 0.400306 0.395576 0.404779 0.402386 0.396638 0.402219 0.445048 0.413659 0.417103 0.397365 0.390611 0.387603 0.494297 0.519156 0.509438 0.409387 0.392892 0.387413 0.376487 0.655149 0.578581 0.672694 0.637446 0.571703 0.653751 0.569825 0.556204 0.522175 0.578603 0.574689 0.58264 0.571446 0.571077 0.580784 0.551821 0.59919 0.574376 0.577776 0.578447 0.5695 0.569031 0.592302 0.605397 0.597714 0.599805 0.577049 0.56335 0.010189 0.0021 0.001984 0.003855 0.007624 0.002993 0.002493 0.004992 0.01178 0.002788 0.001738 0.001348 0.00184 0.00446 0.354339 0.111446 0.334466 0.041884 0.004727 0.002393 0.00397 0.132319 0.07734 0.123921 0.061619 0.055882 0.594363 0.430017 0.036298 0.028023 0.012405 0.001715 0.001534 0.002161 0.001842 0.050079 0.048663 0.069432 0.002796 0.002573 0.001738 0.003698 0.005511 0.002804 0.001313 0.002143 0.001596 0.002889 0.004302
0 0.581028 0.610052 0.646306 0.702057 0.650934 0.653439 0.842002 0.75778 0.844896 0.91685 0.953221 0.93324 0.887118 0.833946 0.819247 0.860803 0.868207 0.837818 0.777821 0.657258 0.582481 0.678613 0.747224 0.794613 0.794064 0.788045 0.71305 0.665133 0.671588 0.716973 0.731383 0.741765 0.706813 0.717822 0.67709 0.53531 0.581352 0.619879 0.594388 0.594963 0.585272 0.570246 0.415721 0.469861 0.509693 0.530377 0.500165 0.50118 0.466311 0.014864 0.011307 0.041912 0.147881 0.025822 0.016522 0.109371 0.074157 0.101161 0.043148 0.002087 0.02364 0.069668 0.06674 0.150497 0.095957 0.140791 0.27143 0.538622 0.825494 1 0.247281 0.1431 0.134153 0.147535 0.149782 0.18994 0.147118 0.035077 0.040228 0.024476 0.025899 0.024076 0.029214 0.02153 0.013464 0.067711 0.044438 0.014784 0.022406 0.016321 0.025584 0.046068 0.082516 0.030824 0.016892 0.020336 0.010272 0.012378 0.136783 0.141502 0.152668 0.193018 0.168182 0.18142 0.293251 0.200329 0.257311 0.31177 0.340384 0.308841 0.285816 0.265569 0.286632 0.292668 0.293203 0.289376 0.301413 0.301536 0.294383 0.276701 0.275309 0.281756 0.280652 0.290453 0.30142 0.308567 0.30131 0.303841 0.297387 0.295412 0.299554 0.307723 0.318525 0.321365 0.369431 0.374355 0.316996 0.314417 0.318896 0.325446 0.345171 0.373978 0.326845 0.316461 0.315823 0.313395 0.316084 0.00719 0.001241 0.007688 0.028602 0.003423 0.003453 0.013125 0.020807 0.036657 0.016462 0.001129 0.017963 0.026587 0.018082 0.003546 0.00439 0.008901 0.007694 0.010075 0.011831 0.01073 0.004238 0.001261 0.003163 0.004912 0.002982 0.001848 0.000948 0.001497 0.001919 0.001617 0.001851 0.001281 0.000828 0.000973 0.001381 0.06146 0.04834 0.000972 0.000736 0.000429 0.000622 0.012555 0.069194 0.007675 0.000277 0.000228 0.000418 0.00069 0.01456 0.016349 0.054493 0.129238 0.066112 0.085782 0.337594 0.182513 0.299953 0.402934 0.458825 0.429247 0.369465 0.320697 0.348844 0.377796 0.400004 0.410304 0.415738 0.395229 0.408828 0.338343 0.369543 0.389224 0.386865 0.398439 0.420323 0.421486 0.353037 0.407911 0.428621 0.432501 0.425557 0.424763 0.42549 0.490226 0.499732 0.540202 0.532888 0.520654 0.536433 0.534007 0.585671 0.595288 0.617295 0.617955 0.624609 0.639459 0.625235 0.002585 0.004994 0.088721 0.367934 0.049253 0.032715 0.187897 0.220035 0.308608 0.122803 0.005679 0.061224 0.203469 0.150722 0.034164 0.029424 0.032647 0.035817 0.073432 0.13747 0.130084 0.016112 0.029585 0.032579 0.039701 0.051291 0.068353 0.066516 0.025517 0.015586 0.007389 0.017617 0.020777 0.00793 0.027184 0.048456 0.036377 0.031025 0.014211 0.018565 0.01989 0.006911 0.013923 0.015595 0.008451 0.014876 0.011902 0.026907 0.048103
0 0.690681 0.700746 0.701279 0.693765 0.6835 0.67159 0.658785 0.657403 0.669905 0.670375 0.67111 0.672316 0.667675 0.643665 0.789513 0.782088 0.803183 0.807627 0.769795 0.794204 0.746477 0.879345 0.903067 0.90518 0.879499 0.868228 0.890037 0.722146 0.884229 0.910512 0.909504 0.900169 0.830692 0.617895 0.622221 0.696957 0.666961 0.601776 0.585772 0.549024 0.54242 0.517841 0.412191 0.479422 0.509073 0.419179 0.462788 0.467889 0.392611 0.002337 0.003128 0.002509 0.001019 0.001232 0.001549 0.0014 0.020804 0.020808 0.020117 0.016201 0.015766 0.017623 0.058295 0.074151 0.065911 0.057922 0.054311 0.051386 0.054946 0.039924 0.012893 0.016751 0.005959 0.009833 0.020878 0.059618 0.152579 0.006733 0.009446 0.009403 0.044122 0.270287 0.217369 0.110023 0.318223 0.232145 0.192279 0.193193 0.295466 0.338772 0.359101 0.296932 0.27876 0.345059 0.319012 0.391573 0.390004 0.426249 0.305089 0.303176 0.299362 0.289396 0.272291 0.257599 0.243422 0.228121 0.234451 0.222545 0.218635 0.207531 0.212929 0.199595 0.350727 0.345837 0.362126 0.368656 0.361818 0.372064 0.355048 0.45299 0.432016 0.434067 0.444225 0.438992 0.397037 0.404685 0.473601 0.438724 0.433038 0.422442 0.408779 0.458196 0.62107 0.50607 0.525329 0.535816 0.550089 0.523553 0.491159 0.482476 0.501797 0.526948 0.527209 0.460233 0.492764 0.505789 0.502037 0.003168 0.00304 0.003173 0.002444 0.001238 0.001829 0.00225 0.014795 0.008926 0.009718 0.007746 0.008526 0.021518 0.008036 0.02191 0.015461 0.023331 0.017558 0.015456 0.014556 0.005199 0.002826 0.001397 0.001042 0.001305 0.002021 0.00204 0.036962 0.003918 0.003796 0.004203 0.005108 0.013939 0.055893 0.041017 0.05 0.059132 0.058587 0.04833 0.054794 0.040622 0.037136 0.049631 0.058187 0.057249 0.084429 0.077072 0.069067 0.086741 0.154925 0.125559 0.107477 0.089987 0.069176 0.038178 0.05049 0.25047 0.224492 0.200763 0.185599 0.179303 0.17436 0.164419 0.374016 0.353026 0.353753 0.343845 0.320216 0.323571 0.276749 0.486782 0.475868 0.444769 0.401749 0.390723 0.40308 0.398059 0.528907 0.506889 0.464584 0.446413 0.467212 0.538468 0.768205 0.603809 0.635478 0.648148 0.719583 0.72466 0.704095 0.698593 0.614186 0.671811 0.695082 0.551944 0.632738 0.650306 0.597435 0.008603 0.006147 0.005464 0.003651 0.002524 0.003873 0.007422 0.027959 0.045774 0.066271 0.068446 0.079233 0.132555 0.094222 0.097244 0.132597 0.117401 0.087346 0.070537 0.087392 0.087847 0.041361 0.037065 0.01128 0.010701 0.01767 0.03508 0.382427 0.005631 0.015619 0.021287 0.025547 0.148227 0.392947 0.119159 0.200521 0.319841 0.346666 0.251155 0.267149 0.213727 0.256435 0.147973 0.198994 0.282228 0.317632 0.345554 0.332577 0.218177
0 0.498155 0.549015 0.589347 0.629778 0.669244 0.702008 0.721733 0.591617 0.622416 0.651802 0.680499 0.682112 0.628923 0.777801 0.660112 0.681637 0.704613 0.541275 0.015554 0 0.705395 0.277662 0.253536 0.366856 0.04902 0.021559 0.141726 0.722586 0.506791 0.569508 0.67847 0.574554 0.498864 0.396899 0.612592 0.72787 0.669078 0.721601 0.851339 0.820207 0.739957 0.599837 0.696327 0.785006 0.621844 0.627783 0.834368 0.80887 0.773906 0.011191 0.008306 0.004507 0.003791 0.003466 0.002366 0.001853 0.00429 0.003435 0.002947 0.018351 0.153128 0.462835 0.003551 0.00321 0.002115 0.001913 0.811867 0.448379 0.131477 0.558921 1 1 1 0.594901 0.39588 0.472413 0.617758 0.465424 0.545978 0.588494 0.630541 0.70036 0.666743 0.419441 0.259157 0.76256 0.53192 0.06529 0.067918 0.157056 0.44972 0.219839 0.115245 0.699635 0.844219 0.056651 0.076187 0.091081 0.079407 0.138857 0.180155 0.188952 0.179781 0.169397 0.177912 0.156042 0.175146 0.186335 0.186088 0.177503 0.186582 0.194349 0.169623 0.174892 0.18273 0.2023 0.291365 0.30879 0.208402 0.254081 0.269228 0.240141 0.294406 0.302674 0.25322 0.22764 0.249467 0.368219 0.24946 0.261559 0.303979 0.263443 0.302772 0.311704 0.304035 0.33478 0.262109 0.274638 0.260762 0.330413 0.290716 0.325164 0.342504 0.297862 0.259534 0.255168 0.260113 0.009374 0.004164 0.000435 0.000184 0.000395 0.000205 0.000283 0.00116 0.000818 0.000114 0.00055 0.002521 0.006656 0.000447 0.000399 0.000165 0.000239 0.016456 0.019231 0.017694 0.007218 0.041787 0.041384 0.023665 0.02489 0.017719 0.030777 0.009811 0.091603 0.172993 0.011652 0.01115 0.079077 0.035615 0.273693 0.184423 0.0963 0.069386 0.001772 0.00866 0.006089 0.154355 0.075997 0.084365 0.10802 0.037044 0.001118 0.001366 0.014798 0.036232 0.076927 0.103359 0.10796 0.118841 0.125052 0.118346 0.111226 0.13308 0.146871 0.148114 0.172038 0.206694 0.168473 0.183 0.183241 0.203152 0.254946 0.420198 0.450472 0.286128 0.336197 0.37542 0.361008 0.440603 0.482942 0.586186 0.406062 0.417863 0.535956 0.555291 0.611652 0.629653 0.593996 0.445457 0.586439 0.554578 0.571014 0.591902 0.599172 0.596687 0.574868 0.620715 0.63369 0.5549 0.538705 0.580998 0.571544 0.580469 0.010792 0.009184 0.004471 0.003215 0.002932 0.002314 0.002179 0.006934 0.002944 0.002288 0.007798 0.030711 0.115915 0.008753 0.007746 0.004168 0.006651 0.118277 0.113585 0.069582 0.169911 0.118465 0.207509 0.169893 0.098259 0.037727 0.187433 0.247606 0.312156 0.201444 0.07034 0.085538 0.087741 0.088875 0.283477 0.073674 0.138198 0.412643 0.008751 0.03424 0.017411 0.116492 0.037686 0.124741 0.164955 0.122195 0.003941 0.004375 0.024819
0 0.601438 0.616903 0.663831 0.662062 0.675474 0.658921 0.645728 0.554419 0.594708 0.616221 0.610491 0.617004 0.609804 0.592673 0.648819 0.671572 0.684262 0.683105 0.678259 0.662708 0.634895 0.753511 0.768243 0.785278 0.782933 0.778255 0.765255 0.749784 0.753904 0.766036 0.771853 0.775426 0.757829 0.74724 0.729158 0.740635 0.791566 0.782495 0.731399 0.55108 0.645776 0.700372 0.678636 0.572166 0.55125 0.510584 0.506899 0.504368 0.64122 0.0245 0.020471 0.013471 0.013109 0.019041 0.017639 0.010048 0.024341 0.033945 0.031713 0.029202 0.033849 0.029716 0.024076 0.012012 0.012652 0.012158 0.010199 0.009569 0.010004 0.019079 0.013398 0.014447 0.01052 0.009873 0.008476 0.009092 0.011104 0.039955 0.043426 0.044737 0.044198 0.055365 0.044152 0.044711 0.035607 0.019316 0.039631 0.139072 0.24533 0.195816 0.093491 0.133427 0.418442 0.177779 0.235376 0.245221 0.391123 0.215136 0.301475 0.270898 0.281159 0.276488 0.274815 0.279492 0.296907 0.242476 0.235377 0.229698 0.223738 0.229211 0.223326 0.221454 0.138491 0.122586 0.110041 0.089918 0.088903 0.096543 0.122627 0.342579 0.338717 0.331406 0.322682 0.321255 0.317469 0.319499 0.378882 0.377483 0.377888 0.377538 0.378436 0.384794 0.388038 0.38085 0.362641 0.36679 0.409616 0.538999 0.455309 0.390535 0.367325 0.393333 0.537414 0.525103 0.479719 0.368477 0.374973 0.00098 0.001933 0.000631 0.001607 0.002788 0.002584 0.000638 0.028034 0.023948 0.02591 0.033479 0.025504 0.034309 0.041631 0.038003 0.033777 0.0295 0.021315 0.016135 0.016438 0.021223 0.004929 0.006047 0.004837 0.006627 0.005724 0.005359 0.004834 0.001413 0.00171 0.000956 0.000687 0.001714 0.001409 0.001533 0.000892 0.000195 0.000722 0.042516 0.075069 0.052931 0.003759 0.001805 0.026462 0.096466 0.084703 0.074851 0.011294 0.001785 0.27118 0.234065 0.281289 0.274032 0.281479 0.280898 0.299114 0.298477 0.309089 0.319075 0.318069 0.320417 0.327988 0.333378 0.481728 0.483058 0.485093 0.487319 0.48043 0.471093 0.451389 0.499519 0.497495 0.490908 0.491054 0.486089 0.482298 0.4774 0.543948 0.541957 0.539889 0.540459 0.543724 0.549181 0.548365 0.535494 0.518653 0.517579 0.520051 0.507012 0.535796 0.539162 0.495717 0.464171 0.547392 0.406591 0.450673 0.434291 0.503847 0.027424 0.05744 0.019148 0.032112 0.057171 0.044387 0.008321 0.089398 0.070604 0.079748 0.096696 0.089311 0.091409 0.089102 0.010316 0.009346 0.0113 0.01391 0.015843 0.011718 0.012757 0.014971 0.014503 0.00917 0.005938 0.009206 0.009978 0.010301 0.006862 0.007118 0.004973 0.003451 0.006588 0.00469 0.00638 0.003587 0.000933 0.011036 0.025137 0.271878 0.042248 0.005023 0.037359 0.059121 0.074671 0.411014 0.12849 0.050006 0.012996
0 0.857453 0.847202 0.820361 0.789779 0.799514 0.771832 0.768822 0.744006 0.709296 0.725536 0.756154 0.74044 0.725017 0.728342 0.787021 0.695241 0.662441 0.800646 0.786805 0.798035 0.799318 0.700245 0.822241 0.833577 0.741652 0.792025 0.775479 0.697471 0.756044 0.735822 0.812068 0.787441 0.721917 0.473455 0.417546 0.463349 0.670658 0.796602 0.703497 0.599909 0.702369 0.472755 0.265758 0.327468 0.657196 0.69562 0.549996 0.717345 0.615481 0.064596 0.066737 0.121566 0.177717 0.091024 0.124314 0.068736 0.011296 0.08166 0.083128 0.041524 0.070755 0.073517 0.042216 0.068483 0.274955 0.269929 0.036736 0.077101 0.036678 0.061902 0.225732 0.014576 0.007564 0.251641 0.050205 0.239934 0.361525 0.09116 0.260718 0.019037 0.089376 0.308698 0.603813 0.344647 0.269491 0.313987 0.025497 0.268815 0.553323 0.244711 0.663502 0.324982 0.439327 0.141278 0.197342 0.449493 0.132206 0.34236 0.241811 0.239204 0.255199 0.324218 0.231653 0.220309 0.213086 0.317743 0.354444 0.372414 0.332435 0.337051 0.33428 0.337435 0.37072 0.493093 0.488525 0.377435 0.370789 0.366447 0.380425 0.378203 0.371763 0.376948 0.431811 0.385226 0.440398 0.527305 0.353608 0.398347 0.381481 0.386392 0.408354 0.673011 0.85751 0.261488 0.391962 0.383066 0.348909 0.505123 0.522867 0.588772 0.261859 0.291248 0.331193 0.440082 0.679294 0.488601 0.44882 0.003082 0.003753 0.022797 0.14619 0.008693 0.006982 0.006729 0.015668 0.049057 0.044269 0.015357 0.014109 0.017306 0.015864 0.004907 0.134334 0.069742 0.004371 0.003539 0.001779 0.037201 0.010332 0.000575 0.000387 0.039552 0.005495 0.220316 0.257309 0.005274 0.063039 0.000299 0.005671 0.031995 0.556391 0.492793 0.006219 0.152316 0.000427 0.058921 0.212481 0.195335 0.260547 0.008954 0.027164 0.020787 0.079612 0.867018 0.371502 0.090465 0.424673 0.419228 0.406435 0.399434 0.384013 0.366837 0.363761 0.507213 0.496791 0.516439 0.520677 0.509371 0.514314 0.514828 0.567297 0.553151 0.558441 0.598721 0.587941 0.58538 0.589126 0.551597 0.584474 0.589965 0.629372 0.60146 0.563283 0.446726 0.50993 0.530272 0.587381 0.585525 0.557535 0.516014 0.479223 0.181171 0.456365 0.590747 0.551832 0.569019 0.615394 0.505681 0.111301 0.344706 0.533559 0.608394 0.573023 0.62018 0.591787 0.025152 0.026992 0.04425 0.042686 0.037549 0.047534 0.014227 0.064238 0.058097 0.047623 0.052714 0.05997 0.089701 0.054459 0.003714 0.032876 0.039903 0.04343 0.02144 0.004151 0.211013 0.027029 0.001671 0.001602 0.088037 0.028443 0.037596 0.314192 0.169042 0.14874 0.001277 0.003375 0.071048 0.101044 0.049489 0.126287 0.418196 0.001615 0.080887 0.084535 0.022094 0.063289 0.164533 0.200284 0.062422 0.032278 0.086952 0.05371 0.060119
0 0.648736 0.658877 0.662154 0.662751 0.656973 0.594409 0.611495 0.615123 0.65309 0.675216 0.657651 0.64316 0.632406 0.654071 0.647241 0.657885 0.651104 0.659495 0.659497 0.650217 0.668387 0.633038 0.648787 0.616905 0.614048 0.652881 0.609908 0.678358 0.692405 0.652449 0.674844 0.688593 0.717595 0.700553 0.715795 0.648771 0.653196 0.604135 0.674849 0.747747 0.751105 0.571068 0.448782 0.656266 0.713289 0.768849 0.765331 0.741772 0.592684 0 0.003458 0 0 0.119489 0.097822 0.132332 0.014479 0.023055 0.038894 0.063254 0.086209 0.094327 0.07293 0.162166 0.128018 0.094336 0.151221 0.124729 0.136235 0.116819 0.261246 0.215854 0.357667 0.292168 0.260479 0.339957 0.194643 0.151991 0.320633 0.29258 0.217222 0.308072 0.293525 0.17762 0.492279 0.342914 0.474704 0.170349 0.083209 0.037314 0.347286 0.445529 0.294605 0.204294 0.034999 0.000579 0.039781 0.381386 0.195103 0.205439 0.208484 0.215302 0.304012 0.247126 0.253765 0.176077 0.256797 0.307716 0.312791 0.344067 0.370021 0.353052 0.314376 0.322586 0.383491 0.427785 0.425995 0.418759 0.429835 0.527449 0.462257 0.44142 0.534451 0.417119 0.496289 0.460069 0.441447 0.465082 0.392551 0.451036 0.383128 0.459774 0.391022 0.383436 0.391365 0.474026 0.45963 0.421824 0.432263 0.483683 0.512215 0.441337 0.457257 0.406392 0.403004 0.406557 0.367764 0.000229 0.000854 0.000259 0.000306 0.034607 0.003773 0.00404 0.001716 0.024345 0.032951 0.029389 0.016063 0.051113 0.020114 0.058286 0.0316 0.052875 0.079166 0.058408 0.073953 0.09947 0.078968 0.171806 0.130023 0.114904 0.182253 0.189273 0.091556 0.201801 0.589765 0.09935 0.099431 0.120116 0.084707 0.084484 0.10939 0.190949 0.452725 0.070072 0.02959 0.03006 0.123321 0.346171 0.066423 0.133736 0.005134 0.000268 0.011081 0.067072 0.322855 0.345165 0.348061 0.343834 0.52799 0.506844 0.508376 0.344516 0.413245 0.440933 0.449007 0.513274 0.52629 0.52402 0.443964 0.455761 0.46379 0.509695 0.518787 0.523394 0.542919 0.582036 0.566604 0.533425 0.54605 0.555824 0.573672 0.609355 0.627885 0.600297 0.540056 0.540235 0.581611 0.609937 0.595265 0.511048 0.582439 0.55635 0.50804 0.606112 0.618067 0.629048 0.510691 0.621858 0.642501 0.625973 0.616468 0.618715 0.567487 0.002091 0.001889 0.000068 0.001574 0.056506 0.009204 0.010276 0.003419 0.058417 0.06535 0.069879 0.022938 0.025423 0.013344 0.082879 0.064748 0.141925 0.037533 0.042531 0.041603 0.130859 0.211085 0.093721 0.11955 0.119733 0.061152 0.090535 0.124476 0.07059 0.085552 0.052805 0.11788 0.045065 0.036868 0.229256 0.068541 0.061102 0.062195 0.182274 0.020885 0.010759 0.203143 0.221589 0.100903 0.045321 0.012692 0.001908 0.022545 0.107378
0 0.320939 0.36849 0.700597 0.833322 0.911263 0.899067 0.889073 0.164892 0.356273 0.709934 0.903735 0.897149 0.778175 0.789184 0.157779 0.487126 0.858649 0.878337 0.861559 0.497977 0.773764 0.436141 0.723148 0.779105 0.746723 0.798393 0.68239 0.825872 0.440118 0.708689 0.67991 0.687645 0.686131 0.632638 0.688014 0.385352 0.69035 0.724094 0.712729 0.711146 0.648743 0.686398 0.41164 0.607072 0.642501 0.641649 0.641656 0.600942 0.644492 0.693992 0.769134 0.49651 0.196944 0.000268 0.000103 0.001323 0.349087 0.482157 0.490018 0.000311 0.006082 0.33594 0.284586 0.313933 0.688753 0.025625 0.000885 0.03806 0.629995 0.260909 0.694395 0.246447 0.06637 0.066777 0.054454 0.371057 0.018551 0.687997 0.093864 0.038454 0.03844 0.053408 0.209731 0.099657 0.501751 0.11758 0.012778 0.017385 0.026519 0.177932 0.030209 0.368806 0.091834 0.031488 0.032834 0.035654 0.135527 0.040492 0.321262 0.301193 0.307387 0.309979 0.310967 0.302339 0.29594 0.405693 0.392634 0.315329 0.324746 0.315213 0.300357 0.316139 0.41572 0.391084 0.332901 0.332517 0.321845 0.353587 0.332778 0.350741 0.317874 0.31238 0.357044 0.333848 0.34963 0.293957 0.418148 0.280823 0.326591 0.344856 0.338073 0.385117 0.304925 0.547915 0.362387 0.342551 0.3538 0.364486 0.415391 0.390062 0.635521 0.467414 0.460302 0.455597 0.445583 0.478896 0.439211 0.02788 0.017821 0.002709 0.001754 0.0009 0.000216 0.000261 0.072089 0.07164 0.002847 0.000508 0.000571 0.008889 0.005126 0.046731 0.040262 0.000412 0.000504 0.000485 0.02371 0.017352 0.037429 0.014022 0.002803 0.003488 0.005438 0.039672 0.001553 0.156188 0.008811 0.009283 0.013292 0.01244 0.065379 0.016919 0.18137 0.031693 0.01253 0.017865 0.017955 0.060382 0.021732 0.189935 0.022314 0.009401 0.004837 0.003866 0.053466 0.019693 0.494834 0.497249 0.413726 0.37169 0.369588 0.358573 0.348273 0.588421 0.619431 0.402576 0.367552 0.366669 0.414274 0.397421 0.544954 0.517087 0.352154 0.351617 0.354715 0.505882 0.391673 0.446636 0.36526 0.367586 0.454934 0.401179 0.417751 0.339394 0.48213 0.358069 0.468554 0.496354 0.477523 0.542002 0.434279 0.601181 0.534476 0.530272 0.557513 0.574521 0.644659 0.687511 0.726427 0.785214 0.797895 0.76976 0.765533 0.766562 0.777722 0.15138 0.127219 0.058454 0.007886 0.001082 0.002071 0.001151 0.071826 0.175814 0.030987 0.00166 0.002376 0.090798 0.075878 0.060017 0.209616 0.003357 0.000936 0.005503 0.133928 0.085498 0.25157 0.069091 0.050052 0.047284 0.069372 0.131614 0.011988 0.422254 0.053361 0.068463 0.070504 0.066595 0.228854 0.08299 0.246464 0.276543 0.245323 0.237479 0.307923 0.313053 0.281317 0.15289 0.064212 0.045847 0.036344 0.036073 0.062974 0.0542
0 0.252659 0.270817 0.280609 0.277817 0.264909 0.238527 0.198362 0.384473 0.396382 0.403391 0.491859 0.652651 0.38138 0.359719 0.491825 0.510426 0.581606 0.792764 0.776329 0.491285 0.478402 0.611212 0.654459 0.635272 0.665668 0.556511 0.612526 0.587676 0.616928 0.555921 0.506547 0.493632 0.52741 0.650426 0.650334 0.675127 0.72653 0.651848 0.4582 0.336121 0.366505 0.390593 0.62193 0.695292 0.732719 0.668316 0.580722 0.696146 0.643312 0.024008 0.018582 0.016791 0.016916 0.02198 0.025227 0.034648 0.010145 0.008604 0.008508 0.277215 0.460848 0.010211 0.011078 0.008082 0.010389 0.177235 0.114073 0.162104 0.008456 0.008023 0.007891 0.088697 0.202312 0.27835 0.462233 0.039427 0.008457 0.162791 0.587798 0.998924 1 0.77435 0.200115 0.02689 0.212652 0.218062 0.413373 0.480956 0.349303 0.294553 0.122809 0.166157 0.087009 0.069234 0.553602 0.335315 0.32126 0.357837 0.193807 0.176152 0.172236 0.174451 0.189403 0.212359 0.247078 0.071091 0.066303 0.062058 0.057757 0.057181 0.079396 0.097284 0 0 0 0.026111 0.030617 0 0 0.012792 0.056331 0.505254 0.531276 0.516036 0.027353 0.004211 0.182119 0.311509 0.48869 0.419486 0.548025 0.192538 0.096488 0.275021 0.226968 0.225576 0.197593 0.183711 0.142853 0.090926 0.190885 0.205405 0.213285 0.206852 0.201708 0.180528 0.140453 0.012946 0.010311 0.008865 0.009603 0.010757 0.014443 0.01853 0.00684 0.00622 0.008242 0.007969 0.015541 0.007019 0.006304 0.001965 0.001469 0.004155 0.006539 0.008022 0.002179 0.00294 0.002126 0.067607 1 1 1 0.055929 0.001382 0.042764 0.306076 0.518628 0.411157 1 0.331521 0.019183 0.109349 0.025731 0.041023 0.048941 0.05358 0.036483 0.019135 0.008575 0.004019 0.002848 0.008652 0.005284 0.009784 0.013517 0 0 0 0 0 0 0 0 0 0 0 0.143787 0 0 0 0 0.026604 0.234713 0.251342 0 0 0.084385 0.188451 0.203659 0.261507 0.103082 0.065273 0.052648 0.56288 0.533168 0.578178 0.536131 0.650966 0.390097 0.308698 0.717257 0.748255 0.656625 0.4114 0.145878 0.184414 0.220478 0.717089 0.710011 0.70045 0.644771 0.643183 0.564323 0.462985 0.016333 0.016661 0.011928 0.014369 0.017545 0.016761 0.011349 0.01151 0.01308 0.015265 0.393857 0.435352 0.014802 0.011157 0.008777 0.009804 0.264178 0.101274 0.12485 0.012868 0.014314 0.02656 1 0.700328 1 0.853324 0.062793 0.026004 0.415772 1 1 1 1 1 0.41576 0.104951 0.455892 0.668324 1 0.597928 0.418511 0.375787 0.041148 0.022614 0.046278 0.158181 0.253896 0.310326 0.163324
0 0.040507 0.296365 0.451529 0.362755 0.093693 0.054446 0.066115 0.160351 0.333244 0.534653 0.549514 0.215349 0.106479 0.124718 0.269044 0.664017 0.672502 0.690515 0.249304 0.182776 0.066172 0.565309 0.70865 0.833322 0.767687 0.578109 0.244238 0.077076 0.190449 0.486848 0.678523 0.610918 0.470594 0.255362 0.109984 0.529677 0.59508 0.689312 0.653765 0.57697 0.517949 0.460347 0.749525 0.882399 0.886246 0.884843 0.811464 0.842586 0.829615 0.089882 0.321533 0.004289 0.295766 0.207319 0.130983 0.161072 0.464371 0.509628 0.009174 0.046646 0.493684 0.302141 0.361623 0.763758 0.018132 0.015091 0.013038 0.701622 0.469364 0.137345 0.718394 0.224028 0.1117 0.197837 0.28896 0.450283 0.153115 0.413941 0.177969 0.237319 0.179266 0.104918 0.137424 0.086863 0.222324 0.065228 0.028964 0.024234 0.091434 0.115507 0.095916 0.479257 0.126436 0.089078 0.071514 0.355004 0.088768 0.133041 0.567401 0.224925 0.031248 0.141159 0.481406 0.539945 0.524733 0.440357 0.194945 0 0 0.331276 0.470535 0.462305 0.371125 0.055604 0.062469 0.067215 0.364877 0.407798 0.546667 0.264012 0.261043 0.242359 0.129417 0.197668 0.37583 0.553093 0.461955 0.22559 0.249287 0.151001 0.123621 0.199657 0.440357 0.202922 0.225185 0.226859 0.164198 0.291296 0.186495 0.175638 0.351406 0.354458 0.357298 0.354835 0.383416 0.353669 0.361536 0.097951 0.327217 0.003213 0.264141 0.164988 0.09722 0.118366 0.497679 0.355052 0.001644 0.016851 0.221101 0.149665 0.196889 0.485949 0.003936 0.00177 0.00105 0.265912 0.146006 0.114083 0.140561 0.016367 0.055691 0.03432 0.024095 0.141166 0.120032 0.194618 0.036399 0.021764 0.04909 0.039733 0.179452 0.147592 0.054686 0.009575 0.007183 0.014281 0.606046 0.021415 0.031457 0.00223 0.00316 0.00668 0.007876 0.119472 0.006351 0.002507 0.294451 0 0 0 0.227959 0.291286 0.268396 0.221618 0.050646 0 0 0.157978 0.26834 0.259751 0.202496 0.023819 0.040347 0.048209 0.24603 0.260993 0.289139 0.3542 0.466787 0.403561 0.253892 0.335771 0.359691 0.425937 0.51787 0.481437 0.445932 0.263509 0.242172 0.273841 0.251297 0.265074 0.418277 0.414475 0.281826 0.353216 0.427793 0.499452 0.563752 0.560879 0.560577 0.565475 0.567733 0.54898 0.54832 0.351265 0.708103 0.009148 0.440489 0.310507 0.193951 0.280409 0.628629 0.391156 0.020276 0.028336 0.246434 0.185721 0.315424 0.467986 0.023116 0.018808 0.014393 0.257482 0.258299 0.314546 0.34677 0.173468 0.382835 0.169416 0.170044 0.221074 0.071334 0.258792 0.480659 0.264481 0.357739 0.269778 0.165472 0.203595 0.104052 0.036943 0.089162 0.080997 0.100211 0.022265 0.019349 0.044569 0.010455 0.030786 0.03671 0.049425 0.015463 0.005858
0 0.405559 0.469407 0.487714 0.476457 0.513664 0.594473 0.457254 0.460265 0.542013 0.537262 0.606674 0.698909 0.794413 0.614889 0.402589 0.475988 0.588236 0.748268 0.901163 0.828017 0.833225 0.484742 0.566666 0.615601 0.839952 0.949414 0.937394 0.916168 0.541869 0.604787 0.683249 0.902178 0.935052 0.9016 0.839212 0.542985 0.648688 0.825773 0.934039 0.927612 0.916269 0.832017 0.638834 0.769341 0.907731 0.91784 0.924137 0.894081 0.8017 0.230314 0.26525 0.226739 0.215683 0.237273 0.314876 0.348094 0.328575 0.288283 0.096198 0.097734 0.165825 0.154826 0.579512 0.717615 0.481801 0.088287 0.14519 0.134763 0.168279 0.084689 0.017358 0.008198 0.01033 0.140719 0.02855 0.049076 0.058263 0.014613 0.036983 0.050208 0.06944 0.05374 0.151978 0.28923 0.006374 0.063018 0.095988 0.038072 0.070305 0.063262 0.387275 0.02484 0.052624 0.022347 0.044069 0.033402 0.123217 0.420628 0.19286 0.19548 0.203169 0.214877 0.228539 0.395748 0.323196 0.198011 0.246536 0.11677 0.165919 0.285213 0.480967 0.409609 0.298429 0.280137 0.179733 0.357833 0.374787 0.435631 0.416886 0.062435 0.133793 0.252894 0.400857 0.342387 0.356015 0.364211 0.100713 0.229781 0.393299 0.383374 0.357023 0.371701 0.395274 0.282263 0.412977 0.426283 0.348121 0.364328 0.354979 0.368745 0.41463 0.456289 0.381756 0.364897 0.357545 0.360789 0.354527 0.002761 0.007266 0.03389 0.061621 0.096127 0.130833 0.050931 0.100967 0.09277 0.029541 0.082369 0.104396 0.043387 0.026538 0.138004 0.088011 0.020607 0.050347 0.031272 0.032096 0.007838 0.009048 0.005724 0.028553 0.015927 0.004648 0.005869 0.006209 0.01861 0.030579 0.028679 0.021652 0.014696 0.019826 0.03637 0.027467 0.018088 0.029312 0.002537 0.025489 0.005892 0.028792 0.005044 0.005779 0.008987 0.009054 0.001678 0.004436 0.012467 0 0 0.017456 0.079442 0.17984 0.582025 0.529601 0.093856 0.359423 0.043657 0.150318 0.432155 1 0.815094 0.583546 0.581578 0.23497 0.614924 0.878523 0.966631 0.979122 0.395531 0.438395 0.395509 0.839249 0.854558 0.904645 1 0.380837 0.456678 0.600644 0.888889 0.831309 0.866859 0.864533 0.484601 0.620035 0.838947 0.879797 0.831902 0.860317 0.761485 0.630636 0.820205 0.876208 0.840311 0.857108 0.812567 0.671006 0.230555 0.541711 0.617289 0.859158 1 1 0.855712 1 1 0.483776 1 1 0.197646 0.389858 0.915233 0.816958 0.139854 1 0.061507 0.218027 0.099682 0.317797 0.190195 0.040807 0.247555 0.026424 0.199994 0.105715 0.098658 0.007505 0.448511 0.042854 0.065998 0.166923 0.485794 0.027407 0.233074 0.205642 0.062435 0.086759 0.178792 0.446823 0.135907 0.071765 0.015849 0.033396 0.02742 0.377905 0.83124
0 0.578768 0.625193 0.672566 0.685725 0.701676 0.713147 0.712242 0.729281 0.773369 0.794859 0.805232 0.814824 0.82059 0.816572 0.814737 0.664591 0.857336 0.856975 0.85813 0.855138 0.830258 0.806543 0.405354 0.764612 0.784525 0.887256 0.888 0.8576 0.825202 0.604991 0.795185 0.935293 0.906758 0.92063 0.876323 0.798538 0.935137 0.901453 0.93891 0.919987 0.908381 0.861141 0.942407 0.916233 0.9071 0.907522 0.892076 0.885651 0.852823 0.013212 0.016043 0.016717 0.012165 0.011138 0.008465 0.007049 0.024254 0.013201 0.009555 0.008664 0.008376 0.00718 0.007373 0.07358 0.652083 0.029918 0.040422 0.048152 0.056428 0.116286 0.388734 0.930519 0.50126 0.434458 0.037178 0.016252 0.02082 0.272809 1 0.113054 0.04337 0.120994 0.033517 0.086845 0.271437 0.011185 0.039934 0.02459 0.061134 0.057868 0.082174 0.011804 0.073569 0.053622 0.057177 0.090853 0.083729 0.093192 0 0 0 0 0.001523 0.034252 0.056091 0.012641 0.087524 0.106296 0.117647 0.131571 0.145473 0.155933 0.220007 0.451173 0.229211 0.195213 0.198807 0.207023 0.206447 0.372599 0.613093 0.454849 0.394273 0.339657 0.300178 0.298189 0.360075 0.475741 0.335267 0.339787 0.38323 0.327881 0.324568 0.400446 0.332565 0.327791 0.333251 0.332792 0.332599 0.331084 0.328121 0.332161 0.331317 0.332497 0.328128 0.328642 0.326584 0.009313 0.014668 0.034871 0.03183 0.019896 0.01018 0.00465 0.045432 0.012591 0.007023 0.00771 0.007458 0.006259 0.006305 0.024034 0.38709 0.053182 0.01812 0.019096 0.020222 0.029662 0.091765 0.413017 0.227844 0.113597 0.108033 0.002758 0.003357 0.034066 0.21521 0.046666 0.030938 0.213502 0.000248 0.000296 0.073662 0.00017 0.000319 0.000046 0.000106 0.000117 0.000181 0.000305 0.000222 0.000194 0.00016 0.000296 0.000293 0.000444 0 0.056271 0.117798 0.131866 0.15072 0.169854 0.177872 0.177581 0.215535 0.237945 0.242675 0.250403 0.262804 0.272175 0.321021 0.40318 0.361872 0.338075 0.348833 0.350968 0.347804 0.524356 0.390924 0.570294 0.550132 0.512122 0.498233 0.496198 0.567141 0.529824 0.562712 0.530473 0.537194 0.521639 0.533246 0.601707 0.531367 0.534364 0.528169 0.536534 0.532262 0.538782 0.50539 0.51967 0.529075 0.53385 0.535337 0.534208 0.538893 0.036893 0.035833 0.035122 0.021406 0.019736 0.014533 0.008301 0.050506 0.022389 0.014905 0.012805 0.01324 0.011316 0.009488 0.027004 0.257874 0.110981 0.019056 0.023919 0.019087 0.029407 0.038758 0.917977 0.108427 0.113027 0.055178 0.038155 0.043231 0.030563 0.108579 0.017029 0.007041 0.022533 0.003195 0.006913 0.112378 0.005182 0.005953 0.002377 0.013667 0.009996 0.00617 0.002079 0.005445 0.005601 0.00726 0.012535 0.008084 0.012634
0 0.445273 0.624189 0.843066 0.769224 0.648144 0.679979 0.655127 0.676087 0.853239 0.828157 0.68079 0.682648 0.712584 0.701524 0.759755 0.83354 0.856442 0.730882 0.721678 0.74216 0.732924 0.733167 0.740252 0.818859 0.808591 0.761898 0.77634 0.755851 0.767749 0.77488 0.817467 0.811127 0.774916 0.708372 0.64847 0.834341 0.750315 0.801636 0.779468 0.818923 0.791138 0.760327 0.799932 0.449965 0.742231 0.839051 0.819557 0.777755 0.720762 0.2596 0.232583 0.175581 0.171897 0.004482 0.001149 0.005688 0.190961 0.015398 0.012447 0.02605 0.001564 0.000956 0.002264 0.041657 0.016116 0.045354 0.028532 0.004002 0.00057 0.00118 0.100457 0.099882 0.055293 0.026546 0.005447 0.003707 0.004564 0.190998 0.197154 0.091567 0.123791 0.070338 0.090706 0.04807 0.003763 0.625342 0.160371 0.167657 0.116151 0.152742 0.028936 0.040597 1 0.232859 0.005874 0.007586 0.040127 0.036345 0.090789 0.051084 0.231324 0.147483 0 0.019733 0.013971 0.096372 0.245569 0.211818 0.032346 0.016447 0.050041 0.054252 0.157332 0.222483 0.24382 0.081358 0.063731 0.084671 0.093416 0.217119 0.178388 0.217167 0.193114 0.137215 0.156598 0.150027 0.323299 0.344102 0.305377 0.301674 0.232229 0.197058 0.14941 0.319033 0.363683 0.31799 0.350988 0.341715 0.35214 0.302599 0.310652 0.34749 0.366824 0.326413 0.319163 0.317922 0.298786 0.037303 0.108082 0.072864 0.117238 0.003186 0.001318 0.003445 0.090365 0.008588 0.005402 0.025036 0.001457 0.000617 0.001308 0.027361 0.008011 0.02154 0.026427 0.002997 0.001599 0.000951 0.032326 0.022722 0.013633 0.012411 0.004916 0.004362 0.0035 0.004053 0.012799 0.021089 0.03547 0.048838 0.059111 0.047985 0.000578 0.018843 0.016647 0.013714 0.010771 0.018742 0.001817 0.000738 0.048117 0.017833 0.000307 0.000228 0.00268 0.001579 0.083456 0.259069 0.408705 0.358986 0.290694 0.313003 0.325807 0.325259 0.436259 0.427782 0.311773 0.310174 0.333691 0.352478 0.422728 0.445026 0.437187 0.352053 0.348866 0.36498 0.38455 0.487129 0.447318 0.448168 0.434537 0.404712 0.416186 0.427581 0.565911 0.582081 0.54293 0.522958 0.48449 0.478485 0.474772 0.564871 0.553822 0.552011 0.612162 0.557278 0.568002 0.54425 0.565005 0.506307 0.648182 0.575573 0.566459 0.564748 0.557803 0.435247 0.23241 0.098022 0.092809 0.004102 0.001536 0.002508 0.218025 0.003591 0.003411 0.016287 0.001917 0.003423 0.004125 0.022041 0.002389 0.011229 0.021303 0.005014 0.001819 0.001795 0.074778 0.032284 0.005388 0.008968 0.009284 0.008317 0.005318 0.013935 0.040342 0.034972 0.059542 0.035162 0.070057 0.069662 0.000206 0.149998 0.069977 0.083091 0.024839 0.137455 0.013093 0.002337 0.428591 0.164423 0.001902 0.000827 0.016537 0.010443
0 0.169271 0.230505 0.35743 0.448275 0.494932 0.495986 0.476083 0.540723 0.574377 0.609102 0.623558 0.6391 0.635894 0.620138 0.683755 0.730496 0.649875 0.647935 0.687996 0.693843 0.573498 0.773274 0.882737 0.921678 0.94481 0.948697 0.933355 0.910129 0.900559 0.909559 0.843688 0.79016 0.8933 0.924334 0.91784 0.897804 0.913321 0.924955 0.930319 0.927471 0.916056 0.894132 0.891477 0.910935 0.913649 0.916226 0.908032 0.898738 0.873668 0.363224 0.338903 0.11356 0.042248 0.036883 0.010829 0.00547 0.033935 0.040255 0.027397 0.025427 0.02297 0.022784 0.019427 0.283577 0.209169 0.337538 0.405437 0.501317 0.792626 0.718681 0.44385 0.129975 0.08691 0.042476 0.054512 0.075288 0.04702 0.001428 0.029827 0.232222 0.164042 0.041282 0.009021 0.003956 0.001612 0.002685 0.002685 0.003158 0.003348 0.003683 0.004544 0.001886 0.001435 0.002637 0.00267 0.003797 0.004531 0.005488 0.25225 0.23332 0.119918 0.049088 0.04439 0.008621 0 0.126475 0.142373 0.192771 0.204492 0.209959 0.212003 0.205446 0.358731 0.360117 0.304012 0.300898 0.28904 0.28834 0.334684 0.497236 0.42404 0.399822 0.378018 0.36666 0.36452 0.359424 0.371996 0.386831 0.50356 0.452195 0.371907 0.363759 0.366132 0.373011 0.367641 0.366653 0.366838 0.367641 0.366317 0.371111 0.372997 0.371612 0.369211 0.370706 0.366756 0.36856 0.376955 0.098737 0.093638 0.063842 0.035728 0.022922 0.014259 0.005369 0.080325 0.079607 0.053333 0.044339 0.030744 0.035701 0.043576 0.029888 0.060643 0.021122 0.035435 0.032465 0.037677 0.131448 0.357739 0.078569 0.061769 0.019166 0.019903 0.019012 0.005449 0.000115 0.043938 0.429118 0.068223 0.001515 0.000337 0.00028 0.000071 0.000284 0.000247 0.000282 0.000299 0.000338 0.000282 0.000082 0.000119 0.000227 0.000226 0.000282 0.000296 0.000368 0 0 0 0 0 0 0 0.094304 0.114734 0.149334 0.156982 0.178051 0.172325 0.161623 0.456455 0.504339 0.407195 0.402319 0.407273 0.492496 0.410874 0.600119 0.591888 0.581611 0.541532 0.534991 0.589819 0.540917 0.570328 0.598117 0.679381 0.682244 0.733002 0.582092 0.552704 0.570194 0.57517 0.569053 0.566805 0.564904 0.570104 0.570183 0.569635 0.567141 0.566011 0.568561 0.569131 0.568885 0.577731 0.337517 0.393563 0.256613 0.127396 0.115397 0.033128 0.01816 0.138767 0.142846 0.080929 0.08391 0.082831 0.078531 0.070004 0.586941 0.598484 0.478554 0.451309 0.481327 1 0.469184 0.146224 0.13818 0.297188 0.087081 0.170969 0.398419 0.034168 0.001166 0.103935 0.373041 0.642495 0.501805 0.055086 0.005985 0.00127 0.002033 0.00202 0.001746 0.002729 0.001717 0.001888 0.001836 0.000669 0.001221 0.001309 0.002114 0.004032 0.006123
0 0.641679 0.737657 0.73356 0.730855 0.727603 0.723161 0.718043 0.580061 0.676059 0.81335 0.808435 0.80345 0.798852 0.786422 0.348915 0.412981 0.66844 0.86361 0.867325 0.834929 0.843716 0.533937 0.561673 0.580203 0.591968 0.635626 0.720711 0.763623 0.776269 0.652093 0.748703 0.729187 0.521001 0.554635 0.727656 0.894697 0.777126 0.831774 0.821909 0.717889 0.517118 0.736072 0.723823 0.800361 0.80528 0.792943 0.767848 0.760065 0.726978 0.414913 0.00535 0.005275 0.005074 0.004739 0.004429 0.005738 0.625471 0.48886 0.012517 0.00316 0.003329 0.00347 0.021853 0.549646 0.404983 0.40856 0.034631 0.001136 0.067402 0.02724 0.642187 0.507477 0.360118 0.40237 0.486972 0.311611 0.165738 0.310102 0.303064 0.217484 0.340673 0.814052 0.718878 0.414744 0.047058 0.36399 0.061511 0.062854 0.414951 0.751389 0.303073 0.323838 0.206977 0.082824 0.097509 0.135634 0.127602 0.139545 0.123169 0 0 0 0 0 0 0.242702 0.123134 0.004691 0 0 0.000103 0.02522 0.221481 0.226008 0.150693 0.103587 0.101447 0.119582 0.117263 0.343896 0.348944 0.30404 0.241104 0.164726 0.273567 0.167682 0.472291 0.571948 0.449067 0.387922 0.380528 0.411296 0.322449 0.375171 0.359294 0.3493 0.349108 0.355933 0.456433 0.414458 0.355837 0.357929 0.352195 0.353429 0.356392 0.355864 0.356763 0.138933 0.005095 0.004911 0.00499 0.005529 0.008088 0.011098 0.029565 0.118956 0.012383 0.004394 0.003717 0.003599 0.023001 0.027456 0.028708 0.033867 0.005967 0.005633 0.0811 0.016443 0.065671 0.063262 0.079248 0.054438 0.029844 0.240985 0.054224 0.126421 0.282876 0.092036 0.03751 0.060368 0.117001 0.105528 0.061005 0.18882 0.001449 0.000212 0.003528 0.142409 0.102217 0.022902 0.008313 0.00042 0.000263 0.000363 0.000617 0.000671 0.463489 0.307457 0.304527 0.301205 0.295849 0.291767 0.29151 0.553386 0.442722 0.383175 0.376789 0.375302 0.372663 0.373088 0.642769 0.657128 0.499307 0.438909 0.438238 0.415 0.432199 0.545782 0.551563 0.543803 0.490439 0.416108 0.465322 0.416365 0.589104 0.584261 0.625794 0.567778 0.509282 0.506766 0.47806 0.638106 0.533537 0.567107 0.566246 0.565844 0.59087 0.532497 0.625928 0.589484 0.561516 0.558183 0.560968 0.559212 0.561617 0.252728 0.012366 0.011033 0.01149 0.010561 0.007446 0.010216 0.124433 0.113171 0.007298 0.004852 0.00569 0.006963 0.008844 0.110225 0.141982 0.256371 0.005154 0.003653 0.052849 0.005215 0.064578 0.083307 0.114826 0.069039 0.063039 0.135124 0.054143 0.106999 0.250584 0.261457 0.132281 0.064161 0.046398 0.041343 0.052317 0.120471 0.003681 0.003395 0.012664 0.326814 0.062645 0.045147 0.031787 0.005074 0.004813 0.009001 0.006445 0.008701
0 0.47639 0.488688 0.497756 0.53145 0.524136 0.569382 0.596892 0.49563 0.479355 0.531346 0.538608 0.492135 0.570581 0.587173 0.425678 0.377115 0.45716 0.213059 0.438963 0.520369 0.531879 0.357924 0.405423 0.401866 0.287728 0.539786 0.612413 0.581535 0.384301 0.410664 0.500788 0.652955 0.666065 0.638643 0.662655 0.512594 0.620033 0.590537 0.701446 0.673393 0.664102 0.627379 0.549192 0.595821 0.665443 0.717145 0.59795 0.645916 0.553514 0.000754 0.001166 0.001502 0.067036 0.036511 0.223262 0.278893 0.017851 0.104227 0.239827 0.509653 0.523439 0.639295 0.467231 0.332724 0.3944 0.304057 0.29816 0.290705 0.214873 0.291906 0.224486 0.214875 0.232223 0.288186 0.134707 0.13915 0.249585 0.005932 0.010746 0.083997 0.24177 0.126744 0.169025 0.131234 0.056246 0.129967 0.463438 0.157916 0.148406 0.256487 0.422771 0.360033 0.165121 0.23285 0.27506 0.523327 0.490647 0.620033 0 0.004492 0.037949 0.084314 0.087524 0.157915 0.179012 0.102195 0.197661 0.294527 0.352977 0.367058 0.365398 0.366488 0.39358 0.474801 0.469115 0.513745 0.512174 0.466543 0.378402 0.185364 0.196056 0.241886 0.238992 0.335754 0.411022 0.508361 0 0 0.092641 0.230995 0.424856 0.487737 0.562538 0.12786 0.317846 0.517805 0.45511 0.484993 0.488601 0.559918 0.468525 0.488909 0.493909 0.471852 0.59594 0.426152 0.505947 0.001447 0.010152 0.017459 0.049937 0.043307 0.133303 0.13356 0.031322 0.099288 0.100079 0.053727 0.026566 0.024367 0.090703 0.101204 0.034339 0.020709 0.02744 0.041498 0.024242 0.036126 0.248333 0.253321 0.25072 0.390552 0.087854 0.018157 0.05288 0.004727 0.009038 0.111976 0.136271 0.068268 0.038157 0.354497 0.144104 0.124477 0.192589 0.038956 0.051555 0.109945 0.483645 0.124226 0.146397 0.114324 0.117017 0.312091 0.340052 0.213889 0.099157 0.116993 0.128936 0.169977 0.173242 0.281681 0.311281 0.166901 0.233215 0.357801 0.43438 0.463332 0.517277 0.586789 0.454017 0.52799 0.557032 0.442208 0.590311 0.669574 0.612665 0.404075 0.460928 0.487162 0.421285 0.56316 0.579386 0.605017 0.292248 0.330482 0.439703 0.469259 0.575259 0.602254 0.615159 0.462292 0.555757 0.560017 0.598486 0.623088 0.604312 0.598441 0.557557 0.605386 0.605408 0.558441 0.57687 0.488795 0.579587 0.002996 0.004085 0.006182 0.095357 0.077135 0.344266 0.349551 0.055162 0.185809 0.320772 0.139058 0.036603 0.055896 0.188486 0.29881 0.098931 0.072934 0.058831 0.103579 0.064408 0.080973 0.194653 0.198145 0.130922 0.071237 0.071023 0.031475 0.052691 0.018155 0.025732 0.103383 0.065308 0.055203 0.035426 0.033476 0.092438 0.058813 0.036159 0.038977 0.037462 0.115652 0.090484 0.03823 0.027735 0.038777 0.252978 0.334492 0.483538 0.080272
0 0.82107 0.808628 0.72682 0.772101 0.765448 0.760467 0.653687 0.394995 0.517148 0.681201 0.824219 0.821915 0.801718 0.756127 0.239096 0.381049 0.408799 0.632144 0.561919 0.508462 0.595293 0.178337 0.433415 0.554745 0.59448 0.544103 0.495733 0.431685 0.430742 0.474808 0.478039 0.584034 0.544085 0.545587 0.576173 0.690903 0.730767 0.791315 0.816386 0.831884 0.863284 0.74301 0.73889 0.819506 0.902741 0.923861 0.920061 0.909798 0.884128 0.020961 0.013077 0.001129 0.028828 0.035591 0.043873 0.024932 0.453526 0.318848 0.194087 0.006307 0.005228 0.00489 0.018392 0.105502 0.112624 0.169601 0.183946 0.318745 0.313177 0.202712 0.164613 0.132048 0.093637 0.1244 0.157769 0.179543 0.145961 0.416131 0.34112 0.437312 0.3875 0.231078 0.102383 0.491764 0.20065 0.25368 0.32788 0.378897 0.166111 0.278144 0.64109 0.007483 0.042799 0.027467 0.013016 0.013664 0.009797 0.017311 0.229053 0.215679 0.063916 0.139273 0.131406 0.12299 0 0.054801 0.017298 0.095466 0.213553 0.210178 0.184719 0.12072 0.084369 0.019102 0.040631 0.135123 0.078464 0.030556 0.063004 0.135254 0.04393 0.140508 0.465171 0.097579 0.10784 0.036927 0.124636 0.120761 0.158663 0.266091 0.137236 0.142942 0.191427 0.224204 0.264047 0.31356 0.377641 0.452215 0.33275 0.29738 0.280645 0.317551 0.340796 0.34465 0.343004 0.339588 0.332805 0.01965 0.021937 0.001417 0.034173 0.050468 0.065749 0.045524 0.063111 0.065912 0.053423 0.005423 0.004452 0.00574 0.026451 0.034992 0.030189 0.045107 0.030651 0.078795 0.056873 0.042049 0.046775 0.024929 0.031416 1 0.085543 0.047274 0.043726 0.028318 0.04523 0.10051 0.317364 0.118527 0.049137 0.119498 0.051375 0.030631 0.024959 0.170721 0.250156 0.01076 0.054027 0.001576 0.002769 0.000477 0.000264 0.004429 0.000999 0.001363 0.498065 0.492709 0.446211 0.467861 0.465792 0.46965 0.419004 0.650161 0.699063 0.552413 0.462214 0.464976 0.461532 0.452004 0.729044 0.728608 0.738113 0.565866 0.613538 0.678688 0.599235 0.657407 0.600309 0.581611 0.642624 0.632235 0.670335 0.753713 0.569892 0.562735 0.553464 0.51683 0.497842 0.635691 0.606638 0.610026 0.57545 0.518563 0.542707 0.594326 0.50766 0.528382 0.558374 0.530942 0.502762 0.501868 0.502102 0.510132 0.512021 0.017238 0.011783 0.002119 0.00679 0.007655 0.011934 0.011148 0.232086 0.369992 0.281051 0.00416 0.004135 0.004335 0.008099 0.106763 0.129364 0.133734 0.119039 0.188781 0.304729 0.342506 0.110502 0.06179 0.016838 0.160919 0.09184 0.132496 0.108926 0.044945 0.022695 0.112387 0.801618 1 0.076133 0.260356 0.09091 0.062092 0.026447 0.132566 0.249992 0.011388 0.036175 0.003473 0.007579 0.001239 0.000866 0.006258 0.00422 0.00442
0 0.613658 0.685286 0.654558 0.695763 0.715289 0.704544 0.690371 0.305748 0.294475 0.344742 0.272767 0.607609 0.739537 0.725685 0.19534 0.376952 0.449425 0.458115 0.535836 0.483897 0.73539 0.319311 0.232122 0.507587 0.629386 0.597778 0.371856 0.69266 0.841497 0.835816 0.840785 0.793867 0.755038 0.641665 0.602541 0.830148 0.885254 0.906009 0.912333 0.906291 0.897537 0.867998 0.813258 0.881118 0.893604 0.900683 0.90822 0.901026 0.894598 0.229356 0.056438 0.170933 0.084146 0.001529 0.001783 0.001854 0.345749 0.153711 0.120611 0.230962 0.410933 0.000244 0.000227 0.304342 0.227756 0.161655 0.469314 0.477845 0.671602 0.000047 0.554941 0.386361 0.41665 0.393191 0.401034 0.579102 0.055677 0.132555 0.161811 0.166826 0.281096 0.361082 0.51928 0.426904 0.123549 0.00619 0.005756 0.003587 0.013238 0.023732 0.07171 0.15001 0.006986 0.004284 0.003492 0.001888 0.001612 0.000878 0.128519 0.127243 0.144259 0.147997 0.130768 0.123388 0.117771 0.138882 0.113292 0.089431 0.169527 0.161523 0.163477 0.152195 0.166097 0.027071 0 0.150418 0.220062 0.199417 0.187277 0.218999 0.241029 0.223868 0.290048 0.245466 0.20692 0.200391 0.366187 0.383018 0.381948 0.349918 0.290549 0.213422 0.147401 0.383272 0.372003 0.376866 0.375878 0.376104 0.375816 0.38904 0.374801 0.361139 0.366488 0.366536 0.370535 0.365947 0.361015 0.013958 0.002457 0.013262 0.016094 0.000507 0.00044 0.000973 0.149236 0.060655 0.027248 0.042053 0.014087 0.000928 0.000837 0.167885 0.091233 0.093925 0.075942 0.063234 0.018426 0.000704 0.086585 0.057262 0.055494 0.027896 0.038725 0.039161 0.008733 0.002049 0.003166 0.005974 0.031868 0.061583 0.167187 0.169457 0.016026 0.000234 0.00029 0.000395 0.000503 0.001012 0.01 0.015939 0.000393 0.000332 0.000286 0.000212 0.000429 0.000292 0.201613 0.221473 0.260087 0.255703 0.211442 0.2014 0.187578 0.414766 0.327977 0.384695 0.245829 0.273025 0.253914 0.241926 0.562355 0.582182 0.622327 0.48582 0.504518 0.305857 0.281155 0.56184 0.545357 0.594236 0.561695 0.558519 0.434469 0.344639 0.611078 0.621433 0.62453 0.603764 0.550143 0.450416 0.342693 0.654053 0.620136 0.614768 0.611704 0.610966 0.615595 0.636071 0.658917 0.626252 0.624799 0.617183 0.612464 0.623356 0.627248 0.025683 0.01333 0.097834 0.106983 0.005284 0.005758 0.008138 0.558529 0.29085 0.075068 0.126564 0.059569 0.003149 0.004141 0.086361 0.161309 0.178981 0.116891 0.07509 0.123205 0.002286 0.084201 0.087546 0.057946 0.034544 0.047096 0.167905 0.12412 0.012885 0.018214 0.014841 0.027049 0.078886 0.401936 0.533643 0.065888 0.002165 0.001712 0.001015 0.003435 0.007225 0.037279 0.088148 0.001867 0.002187 0.001895 0.000919 0.001414 0.000947
0 0.70242 0.760019 0.806956 0.826791 0.836541 0.837892 0.820799 0.665321 0.667206 0.67974 0.704344 0.736389 0.657529 0.528577 0.578054 0.613476 0.652955 0.690168 0.748264 0.808072 0.73302 0.606332 0.648541 0.693574 0.729495 0.796657 0.846901 0.546728 0.678135 0.71452 0.754878 0.806584 0.820312 0.687622 0.306467 0.737879 0.77533 0.793724 0.842494 0.833368 0.729059 0.277877 0.739531 0.756651 0.795387 0.83204 0.870102 0.814383 0.348148 0.043979 0.030829 0.004934 0.000641 0 0 0.019136 0.064466 0.057057 0.076298 0.152678 0.182772 0.187303 0.274001 0.003169 0.003182 0.003007 0.003257 0.017857 0.057999 0.381754 0.004473 0.007102 0.008598 0.003407 0.011367 0.036752 0.832591 0.004251 0.006899 0.025313 0.028844 0.026923 0.511177 0.359271 0.029553 0.031587 0.110811 0.00937 0.096241 0.165443 0.488248 0.039295 0.031073 0.049843 0.001825 0.022401 0.195898 0.178086 0.308423 0.316818 0.330542 0.332984 0.330706 0.332058 0.333546 0.312483 0.318909 0.320425 0.335226 0.346344 0.335535 0.301221 0.213299 0.222785 0.22238 0.237414 0.282675 0.354376 0.378519 0.193217 0.226447 0.256303 0.279287 0.323141 0.367894 0.325919 0.253813 0.290768 0.317833 0.346962 0.365425 0.366475 0.217202 0.327682 0.351845 0.389945 0.407407 0.412023 0.372092 0.289211 0.364931 0.400261 0.433347 0.42939 0.410912 0.389595 0.208306 0.00124 0.000898 0.00021 0.000076 0.000214 0.000114 0.000319 0.005458 0.004585 0.004059 0.005224 0.002708 0.002855 0.017289 0.001844 0.001863 0.000961 0.002881 0.01253 0.011072 0.022092 0.001096 0.003215 0.003531 0.003508 0.002635 0.006177 0.048165 0.0021 0.002898 0.004176 0.002746 0.00305 0.041107 0.047418 0.003711 0.005667 0.033094 0.004005 0.01413 0.012143 0.014296 0.003451 0.003605 0.003994 0.000251 0.00419 0.010078 0.045677 0.375503 0.386585 0.401223 0.409185 0.412976 0.41386 0.420357 0.405887 0.408828 0.421621 0.447016 0.466217 0.457875 0.440877 0.315195 0.336353 0.375302 0.407687 0.449499 0.508242 0.575774 0.394928 0.417975 0.440855 0.459686 0.475309 0.519279 0.521292 0.487375 0.504294 0.489533 0.492295 0.543937 0.585357 0.33964 0.525262 0.499855 0.524535 0.616814 0.673041 0.620985 0.368861 0.517657 0.574432 0.669406 0.701277 0.65412 0.631889 0.50151 0.002948 0.001802 0.001848 0.001813 0.002684 0.002659 0.002453 0.024406 0.019085 0.015974 0.021844 0.020716 0.027136 0.031623 0.005197 0.008476 0.00908 0.004996 0.032227 0.05469 0.098909 0.010591 0.007957 0.010174 0.006317 0.003443 0.058111 0.255313 0.011908 0.010836 0.004713 0.009651 0.060074 0.173896 0.247403 0.009971 0.018792 0.063799 0.061824 0.043272 0.046869 0.15408 0.02127 0.0548 0.029253 0.002186 0.071339 0.102074 0.138683
0 0.546905 0.607536 0.642618 0.65794 0.667753 0.666442 0.643597 0.416566 0.485007 0.57542 0.52857 0.538135 0.544999 0.517129 0.513735 0.52848 0.566652 0.562213 0.555025 0.558807 0.527351 0.658909 0.697864 0.711016 0.678946 0.628994 0.590971 0.634546 0.808309 0.69418 0.665057 0.722188 0.628192 0.607476 0.681809 0.848435 0.854373 0.87664 0.856452 0.886875 0.841963 0.793821 0.760072 0.820995 0.891263 0.907626 0.90207 0.852545 0.837724 0.005833 0.002649 0.000975 0.000594 0.000466 0.000721 0.001872 0.081148 0.089059 0.111569 0.080213 0.087655 0.092178 0.113049 0.021774 0.132273 0.037289 0.016454 0.018288 0.014625 0.020522 0.011604 0.044793 0.136199 0.00424 0.12209 0.17555 0.010273 0.05404 0.081767 0.076299 0.032117 0.311729 0.224953 0.000996 0.022531 0.03587 0.069931 0.073935 0.058068 0.063262 0.055017 0.097423 0.06422 0.01451 0.008349 0.011695 0.027798 0.013883 0.272414 0.287538 0.304047 0.305021 0.307476 0.304691 0.297099 0.134424 0.213402 0.086523 0.119588 0.124979 0.134986 0.145857 0.158669 0.169198 0.519273 0.149355 0.126043 0.1262 0.093272 0.342785 0.330021 0.643903 0.329184 0.390871 0.448052 0.287147 0.324053 0.152154 0.16559 0.137003 0.460062 0.508916 0.342085 0.30666 0.307497 0.280837 0.271324 0.316241 0.32537 0.32262 0.346461 0.320151 0.307332 0.306687 0.305219 0.309966 0.310569 0.000752 0.000964 0.000432 0.000418 0.00027 0.000537 0.000407 0.060704 0.481986 0.17371 0.087144 0.089667 0.088961 0.084862 0.046078 0.239319 1 0.032489 0.034411 0.023543 0.028819 0.001986 0.015958 0.808438 0.011371 0.241032 0.379884 0.008839 0.002675 0.198005 0.70432 0.1654 0.358059 0.33072 0.000906 0.000738 0.002681 0.035373 0.036433 0.004073 0.004002 0.001521 0.012302 0.00568 0.000571 0.000246 0.000806 0.000975 0.001046 0.287887 0.314144 0.332014 0.343577 0.351393 0.354189 0.345109 0.245113 0.271124 0.415179 0.308977 0.306909 0.305254 0.286523 0.410259 0.46823 0.35306 0.415794 0.417617 0.406558 0.404422 0.571625 0.671419 0.582495 0.531971 0.539576 0.560297 0.496321 0.53574 0.578458 0.64665 0.505837 0.592324 0.605844 0.540369 0.493827 0.49934 0.507459 0.527118 0.506251 0.533626 0.527163 0.553386 0.510724 0.4913 0.488135 0.494096 0.512759 0.50359 0.004344 0.003295 0.005472 0.004253 0.003438 0.003464 0.004566 0.133019 0.098134 0.229629 0.053926 0.049581 0.049949 0.082638 0.046188 0.101308 0.276839 0.009697 0.007047 0.017381 0.014975 0.011311 0.607225 1 0.03963 0.098866 0.186703 0.024003 0.032723 0.151336 0.715998 0.044034 0.050258 0.085093 0.007413 0.003737 0.010562 0.014674 0.022759 0.009662 0.033416 0.009002 0.096366 0.046731 0.003761 0.002948 0.004005 0.011578 0.003218
0 0.716098 0.718348 0.714864 0.706978 0.692706 0.68349 0.673106 0.74038 0.721549 0.710391 0.717301 0.698091 0.689776 0.650518 0.726461 0.712892 0.733192 0.726967 0.699797 0.614367 0.569598 0.735955 0.75364 0.660678 0.692026 0.672463 0.654684 0.674498 0.651627 0.778595 0.781891 0.561395 0.675474 0.777468 0.764766 0.680962 0.787106 0.802772 0.613176 0.717942 0.793667 0.799086 0.801615 0.83969 0.864733 0.803062 0.851691 0.86163 0.857772 0.00699 0.005556 0.004905 0.005569 0.005441 0.005267 0.00845 0.005841 0.03495 0.058882 0.016519 0.009591 0.005104 0.068666 0.024855 0.044024 0.005859 0.003593 0.005672 0.182811 0.145026 0.052868 0.023787 0.206918 0.123151 0.157494 0.099048 0.004573 0.397886 0.121045 0.027079 0.451904 0.278874 0.002898 0.003188 0.317892 0.034547 0.004025 0.547658 0.180891 0.013823 0.001888 0.197013 0.076643 0.023561 0.226496 0.055595 0.021122 0.0201 0.200583 0.204499 0.205521 0.2031 0.194547 0.18928 0.187332 0.229403 0.238464 0.234774 0.23046 0.215014 0.212641 0.199691 0.219726 0.229369 0.22203 0.215837 0.204273 0.229973 0.212455 0.208909 0.213265 0.245597 0.222565 0.202435 0.216591 0.176029 0.34142 0.242442 0.226255 0.344781 0.317551 0.211516 0.203861 0.319136 0.281509 0.278333 0.316091 0.32727 0.279904 0.270919 0.370123 0.3538 0.35168 0.367805 0.353567 0.35168 0.350892 0.001694 0.001625 0.001774 0.001492 0.000775 0.000679 0.000471 0.000461 0.0031 0.002215 0.000902 0.000991 0.000583 0.003811 0.001636 0.013461 0.000931 0.000878 0.000721 0.021152 0.022685 0.007689 0.001528 0.084645 0.023414 0.021841 0.04658 0.000316 0.163238 0.009805 0.005938 0.225682 0.105777 0.001556 0.002299 0.027298 0.003254 0.000874 0.046292 0.051579 0.001501 0.001637 0.015465 0.006461 0.002442 0.005834 0.001977 0.001566 0.0018 0.2569 0.259103 0.261988 0.258655 0.25028 0.249195 0.245493 0.289866 0.314345 0.323548 0.32054 0.30645 0.311583 0.31278 0.315508 0.335816 0.322799 0.320473 0.316101 0.36668 0.380401 0.329308 0.325371 0.43561 0.3872 0.336677 0.377594 0.340099 0.448806 0.376331 0.412831 0.507168 0.453022 0.382414 0.374564 0.489265 0.431394 0.424148 0.485999 0.523383 0.44601 0.421073 0.508756 0.491166 0.495974 0.524747 0.514426 0.494923 0.487666 0.007037 0.006375 0.007706 0.008309 0.009298 0.010754 0.008858 0.017293 0.040878 0.035924 0.025501 0.009034 0.008803 0.027796 0.007847 0.041075 0.006534 0.003279 0.002548 0.053299 0.091518 0.025204 0.013935 0.358668 0.093377 0.021637 0.062344 0.003566 0.260522 0.043727 0.054635 0.142627 0.152852 0.004379 0.002164 0.094564 0.019665 0.002492 0.056273 0.10842 0.009093 0.003676 0.043618 0.026647 0.007509 0.027935 0.013592 0.004946 0.004211
0 0.548535 0.362974 0.513159 0.389486 0.678459 0.456441 0.649873 0.586509 0.690097 0.68899 0.59192 0.662852 0.596131 0.624777 0.699446 0.792172 0.810964 0.685674 0.778802 0.756637 0.761884 0.826538 0.842207 0.849245 0.739413 0.867752 0.814268 0.82451 0.647615 0.74089 0.798009 0.617192 0.760263 0.827624 0.871002 0.731286 0.650711 0.866076 0.471866 0.215009 0.617103 0.831544 0.781695 0.859331 0.871241 0.439521 0.040151 0.357802 0.440244 0.343139 0.526919 0.359247 0.433453 0.009106 0.338954 0.046562 0.39836 0.131793 0.162951 0.229925 0.041964 0.190247 0.062142 0.372691 0.110951 0.079058 0.32968 0.061359 0.120336 0.076307 0.137356 0.066162 0.086862 0.419001 0.042951 0.113244 0.08491 0.254228 0.298779 0.151266 0.826798 0.578975 0.227962 0.020603 0.233153 0.425947 0.061643 1 1 0.821691 0.087988 0.221818 0.11863 0.012937 1 0.404141 0.437216 0.512102 0.252558 0.265617 0.240638 0.261262 0.261214 0.227668 0.253093 0.267339 0.236598 0.209719 0.212483 0.175713 0.16703 0.149664 0.285809 0.343176 0.33011 0.313025 0.281989 0.300693 0.260309 0.316838 0.359225 0.370151 0.343519 0.343964 0.352956 0.345055 0.302689 0.326722 0.416735 0.347778 0.34273 0.353354 0.346934 0.308182 0.343251 0.370604 0.338779 0.306927 0.336571 0.331056 0.293786 0.34583 0.35214 0.324108 0.281132 0.269877 0.24952 0.007771 0.011343 0.008576 0.01551 0.001355 0.014597 0.001832 0.01506 0.011551 0.015866 0.021314 0.01733 0.013015 0.013808 0.128163 0.005374 0.018346 0.034743 0.030201 0.034607 0.029308 0.028562 0.005588 0.020417 0.003108 0.001924 0.004102 0.005367 0.006751 0.006153 0.135324 0.004597 0.004118 0.003193 0.003697 0.010617 0.006729 0.036076 0.015396 0.023947 0.010375 0.003004 0.024585 0.002304 0.000363 0.015222 0.024779 0.018358 0.018052 0.465088 0.559335 0.495997 0.541767 0.30238 0.55777 0.322374 0.429605 0.398092 0.407396 0.45424 0.377606 0.403784 0.367139 0.508465 0.54236 0.521415 0.525139 0.490562 0.500145 0.454084 0.513184 0.563808 0.577653 0.562097 0.550624 0.566179 0.551373 0.523663 0.54047 0.530439 0.561829 0.561795 0.564949 0.541163 0.501957 0.643586 0.525575 0.552413 0.550132 0.59559 0.582316 0.600767 0.548097 0.518787 0.538849 0.570976 0.740886 0.747383 0.44585 0.396202 0.468582 0.396654 0.022852 0.389957 0.139454 0.140738 0.060137 0.090844 0.170434 0.081576 0.086681 0.127232 0.072855 0.017334 0.059099 0.072638 0.077021 0.0934 0.042153 0.015841 0.026432 0.052851 0.02052 0.010614 0.020214 0.021459 0.16353 0.229456 0.231306 0.038362 0.017661 0.037663 0.009533 0.131513 0.235935 0.035304 0.029917 0.080111 0.133248 0.171212 0.276797 0.145119 0.001986 0.048347 0.176396 0.19246 0.271321
0 0.868278 0.858523 0.865529 0.851478 0.840565 0.827374 0.812337 0.936359 0.950383 0.928668 0.916044 0.90289 0.88512 0.854695 0.772328 0.858973 0.859368 0.8369 0.825176 0.805229 0.773982 0.744149 0.751093 0.689732 0.798356 0.799293 0.773038 0.733415 0.694954 0.732501 0.740277 0.780341 0.733367 0.744633 0.735202 0.585983 0.587779 0.763432 0.811253 0.797445 0.766449 0.733222 0.520043 0.542737 0.586489 0.657837 0.720286 0.749522 0.761423 0.024341 0.018059 0.010006 0.008198 0.008443 0.012618 0.005615 0.007228 0.003511 0.00556 0.005548 0.005557 0.006324 0.005823 0.365776 0.098138 0.068862 0.10984 0.095396 0.069255 0.085233 0.059711 0.112682 0.404689 0.030641 0.00715 0.008142 0.006094 0.116488 0.094556 0.376612 0.242148 0.452732 0.294098 0.235654 0.043755 0.063696 0.048212 0.005613 0.0057 0.003928 0.00474 0.068639 0.064476 0.084872 0.143041 0.154506 0.101953 0.006282 0.319273 0.311756 0.31356 0.310597 0.313443 0.3143 0.317236 0.344287 0.342133 0.337593 0.337174 0.33882 0.342853 0.345288 0.341193 0.329815 0.33083 0.332538 0.333155 0.33072 0.327798 0.376687 0.376214 0.374438 0.346749 0.335466 0.322469 0.308573 0.352202 0.414931 0.442503 0.441859 0.435995 0.436173 0.420919 0.188772 0.288827 0.453196 0.457435 0.442195 0.433189 0.426125 0.145075 0.149486 0.21714 0.322092 0.381516 0.42404 0.447709 0.001478 0.001553 0.000932 0.000596 0.000762 0.001482 0.001102 0.001148 0.000611 0.000571 0.000568 0.000597 0.000397 0.000928 0.001076 0.001588 0.002126 0.002228 0.002013 0.00261 0.003581 0.004193 0.004136 0.013554 0.005411 0.004582 0.00248 0.001983 0.046619 0.014194 0.008211 0.01038 0.008904 0.011254 0.009274 0.006335 0.063537 0.008323 0.001645 0.003051 0.00268 0.001621 0.012969 0.012058 0.044337 0.111737 0.087274 0.020159 0.00121 0.390141 0.363258 0.359154 0.346674 0.346048 0.355911 0.365148 0.478988 0.479021 0.450998 0.438372 0.437847 0.438775 0.431965 0.422985 0.456958 0.445384 0.42984 0.420245 0.422963 0.41774 0.557289 0.542908 0.485183 0.518328 0.515007 0.495035 0.488471 0.816738 0.782832 0.692521 0.708971 0.679896 0.682703 0.654176 0.960178 0.912988 0.802055 0.772432 0.728731 0.707305 0.702228 0.923309 0.933642 0.906703 0.853641 0.832808 0.802984 0.758365 0.036854 0.028406 0.018938 0.013828 0.012794 0.017279 0.007956 0.009025 0.005519 0.012156 0.011502 0.013063 0.015094 0.009429 0.139187 0.032454 0.026577 0.034266 0.032548 0.021876 0.031752 0.102467 0.128844 0.145055 0.048391 0.046473 0.024924 0.020102 0.144852 0.114065 0.177488 0.110614 0.216207 0.120852 0.140889 0.06645 0.110039 0.018174 0.019336 0.043392 0.033916 0.027317 0.074814 0.070963 0.076051 0.068471 0.038762 0.024508 0.016007
0 0.688561 0.746849 0.766918 0.710977 0.700188 0.7269 0.645856 0.453322 0.49385 0.520542 0.492493 0.514461 0.518654 0.504049 0.434864 0.455043 0.524684 0.600931 0.556959 0.581232 0.525373 0.440267 0.508433 0.52758 0.601693 0.690717 0.800882 0.525619 0.458072 0.50922 0.565782 0.627629 0.704161 0.923747 0.557712 0.412721 0.469767 0.541327 0.614048 0.683314 0.923347 0.525307 0.308178 0.313586 0.368572 0.258152 0.329377 0.41104 0.413089 0.065645 0.032237 0.057823 0.161571 0.137448 0.117352 0.176966 0.036513 0.028616 0.035568 0.028611 0.05089 0.071118 0.06659 0.094763 0.194991 0.122873 0.06819 0.147329 0.083928 0.112119 0.006071 0.006571 0.010907 0.010588 0.028275 0.253084 0.113425 0.00197 0.002475 0.003543 0.002969 0.015948 0.050598 0.143744 0.08913 0.061511 0.023567 0.01697 0.22445 0.080285 0.20513 0.301404 0.233908 0.312214 0.413127 0.723648 0.376257 0.267962 0.25489 0.239438 0.22668 0.229904 0.241296 0.236948 0.238957 0.172668 0.175357 0.218333 0.21382 0.235034 0.251968 0.222929 0.235233 0.201331 0.249108 0.202613 0.200226 0.246365 0.196811 0.08631 0.088086 0.071475 0.087661 0.137305 0.294136 0.20072 0.065178 0.025295 0.041152 0.086646 0.144787 0.33585 0.203546 0.167359 0.07022 0 0.045384 0.200679 0.338381 0.242051 0.25238 0.216797 0.201029 0.276433 0.349396 0.280981 0.302325 0.00068 0.00167 0.001039 0.002738 0.002211 0.001749 0.001827 0.009445 0.007247 0.010125 0.008107 0.009478 0.004616 0.006757 0.057364 0.056675 0.023505 0.018057 0.047497 0.008475 0.01026 0.003628 0.013428 0.012436 0.010256 0.018585 0.017665 0.008816 0.001879 0.00146 0.003907 0.001422 0.008474 0.007298 0.009548 0.037458 0.023273 0.008774 0.012952 0.039842 0.003082 0.007558 0.115672 0.053761 0.223969 0.263053 0.065804 0.05662 0.038721 0.125324 0.153739 0.18854 0.20102 0.195283 0.230095 0.357589 0 0 0.020185 0.062198 0.308195 0.588634 0.738918 0.424864 0.125335 0.265466 0.138978 0.438182 0.786299 0.868838 0 0 0.031736 0.054292 0.163368 0.625101 0.893127 0 0.005737 0.050009 0.099649 0.188149 0.505166 0.910203 0.427033 0.297593 0.110474 0.214707 0.462393 0.561818 0.883331 0.745885 0.733718 0.448325 0.487419 0.596797 0.784376 0.785013 0.060764 0.034953 0.019257 0.023272 0.036346 0.039873 0.380609 0.566357 0.042638 0.135634 0.284381 1 0.423019 0.043496 0.733705 0.418312 0.663745 0.390313 0.582596 0.234502 0.09644 0.005372 0.006294 0.016833 0.006694 0.096542 0.496755 0.093553 0.006296 0.003145 0.004453 0.005798 0.060302 0.101793 0.124943 1 1 0.23991 0.421944 0.633465 0.109873 0.137041 0.306665 0.182394 0.814302 0.492178 0.160691 0.269828 0.237678
0 0.541862 0.529372 0.614524 0.513868 0.515588 0.811255 0.676142 0.692995 0.717609 0.827193 0.641022 0.638485 0.756816 0.771667 0.782127 0.653618 0.601817 0.659658 0.577675 0.782417 0.729238 0.624536 0.573307 0.6767 0.657727 0.446824 0.851955 0.862138 0.738428 0.699921 0.683247 0.640848 0.519901 0.591343 0.601381 0.817134 0.710083 0.687677 0.658703 0.610085 0.67244 0.655127 0.852169 0.797819 0.751059 0.715574 0.692008 0.712246 0.680661 0.054845 0.048246 0.235921 0.010326 0.023322 0.250022 0.248514 0.077915 0.07993 0.0929 0.012949 0.030972 0.082407 0.096967 0.075093 0.063955 0.082318 0.201977 0.543522 0.051306 0.02821 0.055142 0.179866 0.097381 0.228848 0.866546 0.037169 0.006596 0.106829 0.222584 0.247577 0.287811 0.3883 0.365579 0.169775 0.017484 0.013641 0.009485 0.026003 0.031365 0.011652 0.008604 0.004401 0.012878 0.011633 0.003782 0.004399 0.00298 0.005438 0.086591 0.089952 0.146742 0.089657 0.08963 0.273834 0.176385 0.109328 0.118731 0.227346 0.079616 0.089143 0.165946 0.188875 0.185027 0.282449 0.34332 0.239678 0.187359 0.163045 0.122929 0.341701 0.336852 0.321674 0.320171 0.330727 0.243745 0.238045 0.33928 0.346475 0.347037 0.339664 0.342915 0.25061 0.169287 0.37476 0.367222 0.267922 0.195809 0.088416 0.072977 0.049054 0.356468 0.384801 0.378532 0.331043 0.272407 0.230672 0.172119 0.003587 0.007825 0.048281 0.000763 0.001583 0.043628 0.040728 0.022055 0.03696 0.054791 0.004785 0.008333 0.037929 0.046552 0.037168 0.081631 0.020168 0.068606 0.086623 0.030532 0.01209 0.006245 0.001256 0.000699 0.004092 0.037375 0.017531 0.013372 0.001073 0.001438 0.002976 0.002153 0.017441 0.049512 0.028272 0.003155 0.007684 0.009221 0.006724 0.012649 0.005961 0.003933 0.000473 0.0023 0.008481 0.01853 0.013847 0.015128 0.021264 0 0 0.077183 0 0 0.392702 0.22475 0.167215 0.205985 0.393776 0.094751 0.116199 0.307826 0.333635 0.41698 0.548969 0.655249 0.519469 0.372719 0.343487 0.268731 0.671363 0.680477 0.679012 0.670938 0.567845 0.487621 0.488381 0.681897 0.711476 0.704084 0.677536 0.649457 0.49357 0.361894 0.799718 0.775306 0.739958 0.683116 0.58642 0.523953 0.466765 0.757224 0.819254 0.786713 0.748278 0.687388 0.633924 0.592235 0.20615 0.160036 0.783314 0.023195 0.080842 0.59954 0.770244 0.381267 0.325158 0.309835 0.08678 0.118232 0.314654 0.340906 0.160178 0.444283 0.126016 0.500065 0.429121 0.170731 0.111127 0.044718 0.04098 0.023277 0.06364 0.15547 0.050605 0.013624 0.022989 0.056126 0.056194 0.051816 0.146534 0.164052 0.156418 0.009153 0.01919 0.005491 0.028466 0.039579 0.033917 0.023888 0.039607 0.006631 0.025634 0.018656 0.009233 0.016342 0.014355
0 0.687298 0.695593 0.695287 0.692734 0.690699 0.704526 0.698493 0.4976 0.503987 0.504781 0.505594 0.516877 0.548616 0.55841 0.431442 0.460237 0.477575 0.49219 0.505521 0.525171 0.540394 0.543534 0.539508 0.552926 0.562156 0.599227 0.625406 0.615451 0.773387 0.824471 0.814197 0.821438 0.83628 0.782322 0.791536 0.81055 0.829441 0.785457 0.827707 0.839164 0.748829 0.798632 0.661419 0.736683 0.791189 0.794037 0.818797 0.798262 0.82356 0.011274 0.015826 0.030619 0.027707 0.023657 0.004216 0.003628 0.113831 0.078964 0.062263 0.051693 0.052754 0.058925 0.051613 0.011285 0.011578 0.011917 0.013857 0.014552 0.01618 0.016906 0.191787 0.118633 0.083958 0.094616 0.109141 0.091103 0.078148 0.166149 0.008341 0.087303 0.064598 0.003827 0.335441 0.174183 0.011354 0.003498 0.14703 0.042299 0.002646 0.336824 0.20309 0.078439 0.05377 0.015737 0.028608 0.003278 0.07769 0.003679 0.184321 0.182778 0.174842 0.175254 0.179877 0.176591 0.177421 0.082682 0.083587 0.085343 0.097696 0.105473 0.109849 0.096509 0.030576 0.039287 0.053958 0.059328 0.072881 0.083855 0.095521 0.149095 0.141543 0.141399 0.15642 0.161262 0.17869 0.17192 0.38037 0.374088 0.395021 0.38142 0.383114 0.369259 0.389513 0.37214 0.374527 0.40882 0.377888 0.379609 0.340219 0.370933 0.373278 0.360878 0.365 0.362579 0.368717 0.352284 0.363525 0.000653 0.001256 0.002456 0.001676 0.000961 0.00023 0.00021 0.040268 0.047225 0.049821 0.047298 0.045372 0.03971 0.014879 0.002394 0.003548 0.003775 0.00297 0.003431 0.003596 0.00284 0.088543 0.056058 0.038368 0.055695 0.045157 0.037197 0.027956 0.009733 0.000461 0.031218 0.001305 0.000207 0.002679 0.011448 0.000387 0.000448 0.043308 0.001048 0.000366 0.045219 0.003169 0.001279 0.000794 0.00047 0.000827 0.000223 0.005687 0.000227 0.23043 0.234534 0.23572 0.233092 0.225521 0.210257 0.187668 0.244017 0.250682 0.238884 0.226986 0.22447 0.218845 0.181092 0.207316 0.23837 0.25388 0.265756 0.265119 0.268161 0.262044 0.357756 0.336263 0.333691 0.365987 0.376733 0.367631 0.365383 0.600085 0.617977 0.614846 0.616948 0.620874 0.576255 0.609568 0.617675 0.617373 0.597021 0.618134 0.618794 0.59058 0.611055 0.685856 0.658906 0.631587 0.61394 0.611111 0.613314 0.605777 0.006366 0.012518 0.00466 0.003805 0.006454 0.004104 0.005605 0.160529 0.141613 0.095658 0.080317 0.066526 0.034344 0.006878 0.019071 0.015965 0.017925 0.019761 0.013044 0.01477 0.012825 0.259643 0.167247 0.136218 0.136031 0.127485 0.126087 0.1023 0.01721 0.00238 0.048764 0.010894 0.001678 0.224332 0.0119 0.006936 0.00163 0.203326 0.004054 0.001608 0.148069 0.010341 0.018101 0.031041 0.016743 0.006331 0.00064 0.005801 0.000989
0 0.300559 0.320625 0.495129 0.467845 0.489099 0.447207 0.434239 0.247113 0.432942 0.589203 0.592882 0.596049 0.579755 0.56439 0.31058 0.524179 0.497134 0.477982 0.689078 0.621457 0.609947 0.469935 0.721653 0.732928 0.544399 0.574393 0.4989 0.499045 0.592101 0.82781 0.764973 0.73161 0.72208 0.630123 0.655106 0.617566 0.755335 0.69497 0.598352 0.73545 0.724163 0.678702 0.676969 0.677292 0.724211 0.650667 0.750526 0.713723 0.669117 0.321818 0.271404 0.053415 0.008945 0.078576 0.009615 0.010668 0.266335 0.177775 0.034151 0.015164 0.063865 0.014294 0.013899 0.27573 0.125981 0.252979 0.280669 0.074971 0.071742 0.129833 0.193344 0.171925 0.108652 0.12572 0.060569 0.116325 0.022845 0.207883 0.094311 0.13334 0.209515 0.11103 0.20037 0.034822 0.187359 0.254696 0.307743 0.304816 0.122898 0.106037 0.117287 0.159089 0.195688 0.197778 0.308709 0.097161 0.136502 0.142612 0.360864 0.298059 0.138272 0.028676 0.137709 0.020199 0.023306 0.374849 0.293834 0.145274 0.122353 0.431125 0.115995 0.105741 0.347277 0.365123 0.256091 0.417414 0.47107 0.187936 0.199335 0.212401 0.444143 0.402202 0.464609 0.496893 0.269739 0.052257 0.220075 0.419355 0.552531 0.43644 0.458676 0.454239 0.314156 0.304252 0.378841 0.415967 0.539047 0.392846 0.411674 0.404204 0.326001 0.384335 0.40476 0.508059 0.407599 0.392044 0.391262 0.016178 0.010475 0.053558 0.002547 0.127885 0.000962 0.000871 0.019154 0.020819 0.018292 0.008417 0.415201 0.007009 0.004231 0.052799 0.01298 0.026682 0.407734 0.208944 0.020126 0.03466 0.085592 0.019326 0.042063 0.252886 0.446584 0.401334 0.025592 0.078282 0.032288 0.202259 0.011812 0.01939 0.06451 0.014255 0.059604 0.003226 0.033979 0.057472 0.020185 0.002028 0.003138 0.033601 0.002662 0.004631 0.214879 0.001784 0.001808 0.001658 0.608886 0.630726 0.332718 0.109915 0.251152 0.098888 0.086274 0.576344 0.734288 0.308854 0.213701 0.529791 0.215278 0.200394 0.6371 0.710726 0.505267 0.543847 0.763732 0.319254 0.3264 0.800691 0.678297 0.60798 0.571178 0.544261 0.4132 0.312925 0.83217 0.631732 0.646851 0.655808 0.65185 0.578916 0.501599 0.730207 0.611469 0.622886 0.638755 0.625 0.636138 0.647455 0.727288 0.640991 0.640812 0.619621 0.63587 0.614947 0.605654 0.15096 0.118272 0.724808 0.011729 0.897655 0.020317 0.027135 0.156853 0.115044 0.387126 0.046804 0.887594 0.024456 0.02041 0.228399 0.066435 0.421583 0.666688 0.80216 0.025651 0.059327 0.198045 0.049907 0.108163 0.100358 0.148859 0.210048 0.026005 0.212949 0.014954 0.020284 0.026534 0.031987 0.050936 0.034091 0.248227 0.015308 0.022728 0.066237 0.034836 0.017306 0.054937 0.159841 0.015629 0.029133 0.066279 0.011694 0.010731 0.012682
0 0.45612 0.45628 0.462798 0.465978 0.475086 0.476634 0.481626 0.532081 0.533039 0.546181 0.550111 0.551594 0.574255 0.587423 0.628006 0.645833 0.663925 0.670589 0.589281 0.695058 0.70905 0.772459 0.760336 0.772351 0.78204 0.683355 0.788098 0.815547 0.775118 0.790179 0.820907 0.835912 0.875746 0.900385 0.904006 0.855097 0.870818 0.850185 0.796935 0.890375 0.899597 0.903301 0.82767 0.849613 0.863139 0.694761 0.828871 0.879372 0.87996 0.140006 0.147217 0.143396 0.137015 0.12296 0.116885 0.106409 0.003009 0.004157 0.007848 0.007798 0.027891 0.007196 0.010179 0.011012 0.01696 0.025452 0.030795 0.216368 0.022301 0.020329 0.040241 0.095205 0.035555 0.024857 0.144401 0.032355 0.04217 0.026445 0.037407 0.039677 0.040732 0.03176 0.010571 0.018283 0.013587 0.008454 0.089898 0.130654 0.023128 0.019729 0.016284 0.029603 0.039479 0.050278 0.165198 0.188268 0.026997 0.022401 0.094685 0.095007 0.087558 0.076516 0.065117 0.058443 0.052798 0 0 0 0 0 0 0 0.04834 0.073025 0.121221 0.146509 0.360988 0.172476 0.200274 0.323532 0.330521 0.344156 0.353429 0.591495 0.346893 0.343909 0.333649 0.331667 0.332263 0.334774 0.33332 0.331365 0.336715 0.325316 0.323203 0.332977 0.332984 0.322613 0.324993 0.327462 0.324252 0.32677 0.329102 0.338868 0.319986 0.322311 0.32548 0.035529 0.035038 0.046772 0.04801 0.050302 0.052536 0.046546 0.001488 0.001793 0.015248 0.012456 0.04141 0.010692 0.024712 0.035619 0.049094 0.082861 0.103536 0.525062 0.071493 0.068017 0.002044 0.004613 0.004783 0.003954 0.74964 0.002891 0.001906 0.000611 0.000549 0.000287 0.000568 0.003718 0.000124 0.00049 0.000392 0.000302 0.001518 0.00072 0.000166 0.000242 0.000333 0.000239 0.00034 0.000719 0.00128 0.000456 0.00026 0.000371 0.133588 0.142836 0.148428 0.151257 0.157351 0.15762 0.160594 0.24556 0.248904 0.257269 0.259203 0.277778 0.268854 0.278896 0.307647 0.32593 0.34446 0.366926 0.428487 0.365092 0.378757 0.453514 0.470612 0.471898 0.479927 0.48657 0.479692 0.476997 0.449823 0.467548 0.504115 0.530283 0.566716 0.570909 0.586576 0.565016 0.572945 0.595545 0.576803 0.588265 0.581443 0.585905 0.571021 0.583557 0.602545 0.586543 0.584519 0.587214 0.588075 0.078206 0.094757 0.091443 0.077789 0.076543 0.073721 0.056562 0.006361 0.003855 0.0069 0.005941 0.028325 0.008098 0.01667 0.014041 0.028068 0.042097 0.050937 0.150826 0.021663 0.026157 0.028206 0.028343 0.03136 0.047904 0.076478 0.04702 0.055214 0.039202 0.057784 0.074016 0.051426 0.017829 0.005143 0.001508 0.001998 0.001798 0.005568 0.009589 0.001919 0.002183 0.001528 0.001769 0.00409 0.005257 0.012822 0.005664 0.002396 0.001915
0 0.523764 0.497543 0.552324 0.589525 0.678404 0.61693 0.521621 0.549493 0.609152 0.574977 0.59945 0.569699 0.566367 0.557836 0.490038 0.559944 0.579379 0.593835 0.5777 0.559349 0.528653 0.371969 0.659392 0.644667 0.604594 0.579152 0.552024 0.514015 0.304049 0.553241 0.707213 0.682847 0.565093 0.53965 0.498905 0.271635 0.537763 0.661396 0.766505 0.69571 0.561184 0.389853 0.272 0.460315 0.547637 0.74473 0.703901 0.647214 0.576591 0.058016 0.016099 0.05316 0.076313 0.082307 0.070833 0.050513 0.102595 0.034355 0.015275 0.022749 0.002714 0.016127 0.030179 0.094702 0.020442 0.011645 0.010761 0.012288 0.016312 0.020983 0.194092 0.16859 0.048251 0.065855 0.00247 0.000799 0.002148 0.228196 0.332 0.178188 0.064114 0.176831 0.07378 0.011167 0.218325 0.28508 0.329056 0.097363 0.042975 0.129432 0.169252 0.158287 0.222236 0.31566 0.152776 0.208973 0.102375 0.102372 0.212305 0.192483 0.220617 0.237675 0.280254 0.260027 0.224129 0.221262 0.230919 0.209218 0.226708 0.202908 0.211968 0.226461 0.240336 0.204479 0.20561 0.215178 0.205137 0.196324 0.187462 0.275014 0.38904 0.324307 0.260082 0.218683 0.200425 0.179115 0.246914 0.346385 0.433477 0.374115 0.297812 0.246742 0.183669 0.260082 0.319554 0.408354 0.45585 0.389636 0.293834 0.198957 0.265453 0.286132 0.334499 0.439842 0.443669 0.391968 0.323176 0.009303 0.00207 0.008567 0.009941 0.010299 0.009679 0.005445 0.006035 0.006814 0.002536 0.003924 0.000628 0.00344 0.00419 0.013949 0.00503 0.001978 0.003064 0.004992 0.005508 0.006952 0.011818 0.023058 0.031737 0.01262 0.002306 0.000394 0.001652 0.01476 0.02409 0.015115 0.008306 0.00726 0.008987 0.004608 0.023827 0.007011 0.021013 0.007892 0.008881 0.020457 0.020392 0.044173 0.013958 0.009378 0.015575 0.010609 0.009236 0.016649 0.28253 0.258633 0.282094 0.296777 0.327127 0.314591 0.287999 0.337393 0.321167 0.290045 0.301049 0.295815 0.302659 0.309525 0.487442 0.420301 0.408514 0.402755 0.391707 0.386831 0.369375 0.622271 0.660516 0.6128 0.570697 0.584686 0.581499 0.589126 0.62141 0.68589 0.700684 0.664229 0.59011 0.579017 0.598486 0.632403 0.608069 0.71445 0.690799 0.707852 0.6423 0.525385 0.627919 0.624474 0.609713 0.706242 0.687075 0.712415 0.683295 0.030089 0.004687 0.01897 0.018061 0.012928 0.009122 0.00905 0.04601 0.01114 0.006851 0.00682 0.004813 0.006177 0.005034 0.171983 0.097606 0.127231 0.125576 0.098321 0.06517 0.033571 0.037591 0.053787 0.039654 0.020472 0.001998 0.00135 0.00388 0.031148 0.118204 0.053946 0.024765 0.031996 0.017492 0.005923 0.064518 0.070112 0.06567 0.031079 0.029264 0.083313 0.048609 0.054286 0.026666 0.142031 0.022382 0.054634 0.04512 0.04562
0 0.498404 0.518045 0.537276 0.567511 0.611136 0.596719 0.553734 0.473513 0.628181 0.703982 0.760414 0.720624 0.60717 0.623539 0.751339 0.777759 0.790429 0.806922 0.775683 0.675113 0.671985 0.781411 0.812491 0.766663 0.682338 0.635612 0.645197 0.652879 0.653584 0.60075 0.584787 0.595495 0.611077 0.623087 0.646419 0.526965 0.549321 0.563288 0.567777 0.590677 0.625673 0.619224 0.479082 0.493829 0.510366 0.521922 0.552832 0.584668 0.578768 0.014891 0.025251 0.023072 0.023974 0.024015 0.049946 0.1753 0.431316 0.400035 0.328924 0.149681 0.149582 0.261999 0.070624 0.041464 0.034701 0.023074 0.026161 0.106987 0.020335 0.004352 0.024566 0.070234 0.144795 0.127475 0.001061 0.002452 0.00301 0.216891 0.095914 0.00126 0.003003 0.004572 0.009433 0.002251 0.001737 0.003077 0.003086 0.018873 0.017268 0.00429 0.008802 0.006217 0.007148 0.007273 0.014865 0.036486 0.009527 0.012582 0.264979 0.260418 0.267881 0.284129 0.304376 0.313278 0.313587 0.334314 0.338855 0.350508 0.358045 0.371797 0.40666 0.415933 0.380953 0.373155 0.370322 0.370871 0.382016 0.418676 0.417551 0.381111 0.377675 0.390274 0.423244 0.435213 0.434986 0.433903 0.415693 0.437716 0.452634 0.451756 0.447963 0.44345 0.441077 0.449348 0.453066 0.455336 0.457593 0.454588 0.444719 0.445569 0.460885 0.454959 0.45308 0.451893 0.452016 0.447359 0.444108 0.003517 0.00548 0.005921 0.005792 0.009858 0.016118 0.022651 0.020329 0.008873 0.002463 0.001161 0.001268 0.006631 0.001642 0.000515 0.000523 0.000479 0.000667 0.005567 0.001225 0.00031 0.000295 0.002049 0.008555 0.008601 0.000448 0.000333 0.000334 0.00869 0.005211 0.000056 0.000107 0.000249 0.000319 0.000074 0.000472 0.000402 0.000236 0.001293 0.000953 0.000298 0.000509 0.001055 0.001518 0.000754 0.000949 0.002233 0.000491 0.000614 0.15554 0.158257 0.173522 0.205135 0.250537 0.274669 0.28546 0.308463 0.329598 0.361883 0.384695 0.389627 0.47296 0.5225 0.395464 0.3976 0.396325 0.400217 0.462012 0.524289 0.531904 0.415895 0.436169 0.466228 0.523126 0.541342 0.543568 0.543489 0.517814 0.541007 0.545525 0.543601 0.546732 0.552268 0.543478 0.564591 0.559089 0.551094 0.548812 0.54888 0.54955 0.548276 0.539855 0.54917 0.555444 0.559123 0.551921 0.545961 0.55144 0.029012 0.023945 0.033543 0.04503 0.104334 0.174042 0.193962 0.223773 0.129337 0.074095 0.013148 0.011055 0.021013 0.004787 0.006802 0.004366 0.00499 0.006497 0.050797 0.013774 0.001642 0.004681 0.020412 0.040362 0.017774 0.000673 0.000026 0.000003 0.03511 0.008026 0.000626 0.000036 0.000823 0.002421 0 0.00047 0.001377 0.001479 0.001919 0.001645 0.001304 0.001604 0.005032 0.002241 0.001725 0.001748 0.003033 0.000721 0.001884
0 0.193563 0.265884 0.374081 0.442123 0.479842 0.510564 0.509948 0.468079 0.468015 0.595874 0.626472 0.594682 0.621126 0.630523 0.632397 0.687227 0.732276 0.705741 0.691503 0.710903 0.722376 0.24114 0.663277 0.670947 0.759087 0.764718 0.796671 0.809935 0.261569 0.536337 0.435904 0.59728 0.698665 0.774476 0.815991 0.667836 0.711815 0.704131 0.747979 0.820087 0.809195 0.810661 0.749876 0.819635 0.81664 0.798336 0.744362 0.742638 0.72115 0.034188 0.025638 0.03867 0.016423 0.010736 0.008984 0.010973 0.061309 0.054899 0.098328 0.053461 0.009253 0.007911 0.007732 0.124421 0.044289 0.051356 0.008722 0.004961 0.004566 0.004916 0.423366 0.264546 0.114459 0.024174 0.004172 0.005026 0.003601 0.490878 0.396795 0.447947 0.367678 0.135198 0.09687 0.014361 0.493861 0.386935 0.447869 0.431584 0.21737 0.155365 0.052093 0.19884 0.037428 0.045506 0.035854 0.020014 0.004616 0.004074 0.219698 0.162737 0.111166 0.058244 0.014328 0 0 0.184047 0.144904 0.167812 0.136509 0.036859 0.026831 0.0207 0.25238 0.245069 0.229067 0.170789 0.081097 0.062106 0.05832 0.255391 0.330316 0.266502 0.213395 0.115919 0.078772 0.069191 0.328553 0.488052 0.459053 0.353875 0.370062 0.226337 0.154218 0.41216 0.441337 0.454678 0.357599 0.371708 0.365336 0.306543 0.335652 0.345514 0.347702 0.327161 0.342874 0.301804 0.255014 0.009175 0.005586 0.00179 0.00241 0.001148 0.000652 0.001063 0.005854 0.004791 0.018452 0.028773 0.001281 0.002142 0.002766 0.012516 0.011986 0.010958 0.013926 0.002258 0.000584 0.000361 0.03322 0.009516 0.005515 0.011615 0.008019 0.000523 0.000616 0.068871 0.100766 0.083727 0.0492 0.036612 0.097723 0.016602 0.058873 0.118247 0.11514 0.013034 0.031038 0.047451 0.007729 0.000716 0.001677 0.003214 0.000972 0.001546 0.008872 0.000636 0 0 0 0 0 0 0 0.1511 0.063305 0.125212 0.086062 0 0 0 0.403337 0.311292 0.284991 0.164419 0.061605 0.061348 0.076836 0.585626 0.557814 0.461487 0.293076 0.18646 0.199342 0.216105 0.616691 0.659051 0.622361 0.543791 0.57716 0.404097 0.336274 0.609053 0.633085 0.631441 0.592089 0.615752 0.603339 0.532653 0.602333 0.607074 0.601147 0.549249 0.578122 0.488169 0.418512 0.013828 0.008388 0.022833 0.008783 0.002119 0.002134 0.003514 0.116596 0.073447 0.183974 0.165831 0.005057 0.006036 0.00596 0.207009 0.144609 0.130591 0.075618 0.01911 0.015895 0.016836 0.095052 0.083764 0.128933 0.128651 0.046614 0.024546 0.01871 0.103191 0.058887 0.087666 0.222254 0.205746 0.206351 0.039761 0.045127 0.022581 0.043374 0.023144 0.021902 0.037509 0.066945 0.008793 0.005896 0.005271 0.012897 0.01008 0.043995 0.006311
0 0.538665 0.558851 0.573029 0.580249 0.586231 0.586994 0.585161 0.325672 0.367174 0.394715 0.420171 0.423379 0.432967 0.509647 0.408859 0.456652 0.479626 0.514631 0.526903 0.533101 0.532134 0.586608 0.632036 0.638161 0.581466 0.61849 0.571261 0.553854 0.525755 0.722624 0.657247 0.701159 0.713085 0.736667 0.659077 0.772622 0.759512 0.809655 0.784348 0.764856 0.804469 0.553321 0.776744 0.787016 0.794886 0.79826 0.79434 0.782924 0.375572 0.00059 0.000436 0.000285 0.00013 0.000104 0.000194 0.00023 0.028818 0.043455 0.043636 0.043045 0.030212 0.104406 0.147339 0.062288 0.109872 0.02296 0.01871 0.013782 0.005097 0.012541 0.180348 0.164349 0.187706 0.227716 0.309225 0.314286 0.237168 0.384076 0.25196 0.326258 0.269582 0.17758 0.17479 0.407609 0.095022 0.229521 0.016606 0.087488 0.145816 0.001607 0.616641 0.001159 0.001384 0.001386 0.00205 0.002128 0.002252 0.711052 0.320329 0.313251 0.312922 0.311097 0.30845 0.307977 0.313491 0.256907 0.261708 0.267071 0.270974 0.258635 0.299588 0.329252 0.192997 0.203539 0.180391 0.192874 0.202682 0.217373 0.230377 0.302421 0.374033 0.373196 0.368333 0.434959 0.442936 0.585329 0.465178 0.421557 0.487545 0.475151 0.535508 0.446283 0.437421 0.427051 0.405912 0.416187 0.430295 0.448464 0.420837 0.413155 0.435082 0.430816 0.419671 0.419616 0.421598 0.431241 0.429156 0.000097 0.000387 0.000349 0.000219 0.000116 0.00012 0.000345 0.012191 0.013289 0.016752 0.015517 0.018214 0.051783 0.07094 0.005141 0.00955 0.001719 0.001058 0.002475 0.002408 0.003897 0.061897 0.150291 0.113227 0.082325 0.136814 0.071951 0.262694 0.02714 0.037146 0.044267 0.062842 0.159802 0.013534 0.023025 0.006526 0.006271 0.001012 0.006876 0.027709 0.000444 0.012383 0.000295 0.000482 0.000381 0.000432 0.000538 0.000535 0.020584 0.146672 0.138867 0.148841 0.150094 0.157038 0.160662 0.163211 0.108204 0.125335 0.13512 0.155305 0.165492 0.2534 0.350432 0.20357 0.233472 0.251174 0.260601 0.273036 0.283615 0.299226 0.362196 0.410181 0.399468 0.319925 0.423365 0.425221 0.422124 0.388945 0.499978 0.535896 0.513945 0.529791 0.562589 0.479446 0.555466 0.526402 0.571815 0.562578 0.557982 0.567689 0.580102 0.565284 0.566134 0.568203 0.567901 0.568617 0.568695 0.559995 0.001212 0.001548 0.000865 0.001537 0.001232 0.001532 0.00209 0.013015 0.032134 0.037745 0.035961 0.035043 0.133067 0.214285 0.041825 0.070375 0.027396 0.02531 0.014506 0.009351 0.019838 0.151484 0.168224 0.25244 0.278229 0.255879 0.197376 0.062786 0.515439 0.120799 0.048319 0.054187 0.081155 0.026098 0.312567 0.008458 0.056392 0.004923 0.007457 0.013116 0.000725 0.033007 0.000026 0.000259 0.000766 0.000694 0.000892 0.000868 0.028249
0 0.753013 0.779312 0.698603 0.502333 0.668001 0.566553 0.463516 0.813414 0.897739 0.699729 0.590089 0.564144 0.601149 0.635552 0.771697 0.714444 0.532793 0.515005 0.52112 0.758917 0.565394 0.543846 0.550951 0.55517 0.526618 0.523026 0.53289 0.430859 0.543832 0.546997 0.547091 0.558424 0.593194 0.591111 0.512706 0.633444 0.655079 0.687071 0.68096 0.737337 0.696176 0.575521 0.724879 0.74994 0.776285 0.761312 0.552341 0.443705 0.353896 0.001088 0.013193 0.480284 0.270076 0.316003 0.261789 0.168842 0.006993 0.017592 0.457322 0.36417 0.36495 0.319642 0.378354 0.116322 0.169365 0.157551 0.113966 0.169611 0.212977 0.218617 0.034494 0.03073 0.070217 0.078415 0.026569 0.122082 0.191322 0.130286 0.113029 0.091017 0.122583 0.145976 0.151071 0.293506 0.013041 0.015818 0.021796 0.097594 0.081216 0.164747 0.887703 0.014923 0.018946 0.017647 0.038871 0.475226 0.926597 1 0.250871 0.257956 0.248594 0.219486 0.26954 0.243313 0.199287 0.260439 0.308038 0.256104 0.251159 0.234664 0.262106 0.237737 0.281605 0.284431 0.223848 0.221427 0.230213 0.264849 0.25155 0.219575 0.226255 0.245789 0.221955 0.230398 0.218093 0.235261 0.217593 0.225754 0.221475 0.22666 0.239246 0.244781 0.295384 0.216001 0.241756 0.237112 0.25404 0.262016 0.319787 0.381221 0.205898 0.224554 0.248423 0.265562 0.303848 0.369383 0.333923 0.00015 0.000878 0.020876 0.014609 0.009728 0.011413 0.010649 0.001358 0.003667 0.025649 0.014679 0.014805 0.009582 0.010628 0.001666 0.006771 0.01552 0.008633 0.008665 0.004726 0.014373 0.005003 0.004859 0.007899 0.008349 0.002517 0.005996 0.014686 0.018532 0.009037 0.008027 0.012295 0.00951 0.013805 0.039092 0.001933 0.000987 0.002055 0.039789 0.044147 0.031677 0.01014 0.000807 0.001759 0.000798 0.003199 0.008793 0.020005 0.010961 0.269245 0.294507 0.50388 0.707349 0.584754 0.69885 0.8107 0.338366 0.427861 0.628098 0.563875 0.663122 0.545167 0.437556 0.422873 0.472446 0.692924 0.758096 0.704039 0.485384 0.628701 0.51418 0.548745 0.591116 0.766528 0.576847 0.63323 0.705538 0.530931 0.534599 0.556428 0.583456 0.5851 0.610328 0.71899 0.429885 0.461487 0.497853 0.541969 0.531692 0.607689 0.681495 0.507347 0.530786 0.542472 0.55456 0.661176 0.680131 0.634416 0.001729 0.028871 0.391418 0.345591 0.278777 0.370885 0.204396 0.014798 0.035823 0.407996 0.232374 0.402481 0.38117 0.48269 0.016809 0.013846 0.355615 0.286966 0.280405 0.302173 0.490103 0.014024 0.013246 0.059852 0.240412 0.022065 0.242086 0.162881 0.086916 0.07869 0.08433 0.097851 0.126872 0.218572 0.101708 0.013029 0.019919 0.013925 0.070452 0.102685 0.209493 0.100518 0.005338 0.00593 0.003086 0.015702 0.121266 0.14703 0.071353
0 0.636716 0.666442 0.67755 0.665167 0.672738 0.60692 0.526097 0.503406 0.560181 0.580821 0.543906 0.567313 0.557278 0.439787 0.480639 0.560741 0.57432 0.668534 0.692763 0.741965 0.637173 0.461211 0.490095 0.464642 0.685957 0.751722 0.675405 0.375916 0.36459 0.397687 0.581942 0.690708 0.651811 0.665787 0.303592 0.452098 0.544445 0.680014 0.695425 0.597135 0.400109 0.30833 0.457952 0.43874 0.38735 0.464897 0.422518 0.402351 0.228604 0.000912 0.000614 0.01246 0.031317 0.017905 0.121522 0.188011 0.174556 0.121355 0.160234 0.122634 0.161466 0.218113 0.306642 0.078228 0.077964 0.077794 0.118252 0.126483 0.205792 0.367216 0.03537 0.018284 0.041183 0.096788 0.076802 0.109677 0.586618 0.028018 0.101066 0.169848 0.085061 0.168726 0.174145 0.273582 0.096796 0.124979 0.092183 0.058684 0.108169 0.259732 0.213348 0.107125 0.257968 0.263136 0.150269 0.132117 0.170982 0.238292 0.128189 0.14131 0.146461 0.168621 0.174444 0.175 0.19727 0.191591 0.205014 0.243107 0.253464 0.288107 0.317743 0.270892 0.03214 0.088834 0.152455 0.310192 0.355055 0.331118 0.333141 0 0 0.104211 0.335686 0.385226 0.394163 0.331111 0.037051 0.104451 0.29299 0.36607 0.322936 0.352243 0.323642 0.210775 0.343601 0.383841 0.343265 0.302805 0.350802 0.346166 0.279492 0.337545 0.304198 0.311029 0.327126 0.335158 0.330713 0.001028 0.000692 0.001149 0.009227 0.012143 0.009279 0.016466 0.022081 0.015313 0.020379 0.008995 0.005432 0.017044 0.033326 0.085261 0.079617 0.053663 0.045567 0.013672 0.008231 0.007356 0.010477 0.006593 0.019901 0.027687 0.011527 0.086513 0.006404 0.014507 0.081239 0.065554 0.011808 0.030636 0.029396 0.008714 0.111072 0.037616 0.032916 0.011224 0.011069 0.05043 0.009559 0.014249 0.025154 0.017414 0.003523 0.003223 0.003233 0.004259 0.142747 0.132056 0.144201 0.217022 0.225208 0.254138 0.374161 0.412182 0.444243 0.52874 0.54274 0.574823 0.61195 0.56713 0.294563 0.347491 0.424316 0.548164 0.617687 0.559872 0.593073 0.246209 0.264571 0.29113 0.571614 0.676653 0.671173 0.560632 0.233394 0.313965 0.517836 0.654634 0.625526 0.626912 0.625637 0.459586 0.616904 0.643485 0.62585 0.601941 0.658928 0.628243 0.568181 0.666152 0.67152 0.695059 0.719975 0.703447 0.565888 0.005175 0.004512 0.043835 0.266476 0.271116 0.379938 0.334138 0.236348 0.238927 0.081554 0.015431 0.048115 0.045318 0.055133 0.320088 0.227655 0.21027 0.130812 0.053523 0.060629 0.060657 0.021291 0.009143 0.065103 0.120224 0.047906 0.09442 0.108485 0.040736 0.133249 0.256992 0.069804 0.088081 0.043375 0.121908 0.173009 0.08755 0.059079 0.032149 0.08681 0.123102 0.122336 0.054985 0.075664 0.055676 0.082672 0.059933 0.064297 0.135744
0 0.09705 0.090705 0.215586 0.467416 0.695988 0.696454 0.695586 0.265212 0.288353 0.337042 0.439126 0.554371 0.552375 0.550368 0.467914 0.506791 0.538628 0.575502 0.619929 0.571773 0.551516 0.666079 0.673985 0.665397 0.738476 0.748202 0.688882 0.646903 0.788109 0.787478 0.757574 0.732724 0.717919 0.768923 0.76151 0.729734 0.768066 0.682689 0.497479 0.579315 0.758162 0.756915 0.730551 0.784826 0.729998 0.66356 0.676243 0.777199 0.745963 0.197689 0.125295 0.15963 0.473594 0 0 0 0.22258 0.255024 0.276887 0.219781 0.026517 0.02614 0.022306 0.014639 0.010282 0.013879 0.079287 0.114793 0.056521 0.007189 0.038603 0.030425 0.072423 0.069216 0.102635 0.058182 0.031883 0.019716 0.027231 0.092537 0.119974 0.111755 0.01692 0.012296 0.095976 0.021279 0.222092 0.310808 0.354628 0.04551 0.071897 0.153587 0.015066 0.159388 0.30778 0.237026 0.063894 0.190636 0.46832 0.43085 0.257414 0.172524 0.145583 0.145624 0.135014 0.220857 0.179863 0.148128 0.119671 0.093896 0.068361 0.043635 0 0 0.038148 0.131262 0.14096 0.06644 0.016036 0.083128 0.075514 0.202695 0.44655 0.403429 0.221365 0.030391 0.277133 0.273903 0.267833 0.26618 0.263532 0.241427 0.230473 0.336838 0.318443 0.301207 0.345693 0.377743 0.316523 0.292977 0.334451 0.322545 0.337894 0.324568 0.341962 0.404938 0.32168 0.160314 0.129657 0.028458 0.011039 0.000085 0.000173 0.000125 0.109442 0.14383 0.122225 0.035366 0.004008 0.007223 0.010628 0.006418 0.002267 0.010389 0.031593 0.041907 0.023386 0.001681 0.052884 0.035934 0.407024 0.703116 0.635352 0.501712 0.004481 0.003866 0.004876 0.007047 0.017024 0.026858 0.020419 0.021392 0.007241 0.000868 0.07706 0.096229 0.103266 0.012709 0.003201 0.016673 0.000446 0.023479 0.024725 0.156223 0.228125 0.000707 0.435979 0.371511 0.338041 0.220377 0.103831 0.073303 0.067812 0.273495 0.246992 0.236469 0.202485 0.160393 0.124117 0.115987 0.215021 0.206432 0.208322 0.27392 0.287104 0.205929 0.148159 0.386708 0.355889 0.396191 0.621522 0.615528 0.346205 0.215099 0.481705 0.481504 0.479972 0.484892 0.489891 0.45395 0.451791 0.519715 0.540962 0.517937 0.505368 0.587538 0.508857 0.493503 0.516125 0.514426 0.528706 0.531233 0.504954 0.49943 0.514772 0.064884 0.04544 0.069831 0.130791 0.001667 0.001557 0.000674 0.167383 0.086304 0.077394 0.032655 0.011624 0.008497 0.010279 0.006202 0.003719 0.045876 0.518243 0.733984 0.420533 0.004579 0.104114 0.092037 0.243131 1 1 0.652013 0.036191 0.006223 0.006683 0.010291 0.039755 0.098072 0.028433 0.036737 0.009082 0.006506 0.034447 0.263643 0.387684 0.007628 0.010998 0.012927 0.003535 0.030031 0.036748 0.040275 0.020318 0.02645
0 0.725623 0.734736 0.772677 0.652445 0.621806 0.644896 0.572976 0.590138 0.600603 0.604534 0.609244 0.611081 0.604061 0.602281 0.671101 0.688008 0.7038 0.73846 0.664446 0.704207 0.700516 0.698711 0.727548 0.808578 0.812477 0.614363 0.645468 0.613111 0.64265 0.679894 0.719627 0.790098 0.774494 0.664947 0.734315 0.823723 0.886528 0.890983 0.907026 0.911112 0.885366 0.880192 0.882666 0.851156 0.800742 0.856736 0.895735 0.895537 0.87765 0.005675 0.016041 0.207086 0.555892 0.615917 0.504073 0.472219 0.008495 0.008494 0.014136 0.020192 0.017517 0.016182 0.019569 0.013363 0.009278 0.018801 0.041251 0.158933 0.003798 0.003498 0.007978 0.031073 0.106408 0.148852 0.832159 0.310462 0.284944 0.049596 0.061718 0.113518 0.152519 0.350319 0.72554 0.519025 0.149151 0.027018 0.021936 0.013349 0.018249 0.021332 0.024995 0.006302 0.035131 0.046333 0.018323 0.011994 0.016857 0.033994 0.2638 0.262497 0.29083 0.305617 0.306907 0.302085 0.284019 0.176982 0.183107 0.187353 0.190974 0.18644 0.178649 0.175412 0.198285 0.205967 0.218731 0.283347 0.23476 0.218903 0.216818 0.32915 0.315425 0.432318 0.382277 0.429026 0.355844 0.247174 0.347092 0.369486 0.336262 0.302538 0.315919 0.34144 0.326804 0.377647 0.369307 0.369664 0.362455 0.360754 0.377188 0.375796 0.37452 0.383265 0.394492 0.397106 0.376605 0.375686 0.371324 0.001944 0.004379 0.009103 0.009333 0.009862 0.009578 0.021415 0.001088 0.001526 0.00366 0.004082 0.002497 0.00232 0.003063 0.002452 0.003196 0.009274 0.077243 0.013019 0.002248 0.002285 0.105896 0.114762 0.066015 0.087054 0.065933 0.078482 0.006803 0.05359 0.072572 0.038939 0.015612 0.008161 0.011588 0.010738 0.001514 0.00083 0.001291 0.001086 0.001815 0.002827 0.001265 0.001201 0.00157 0.002169 0.001675 0.001697 0.001901 0.001149 0.31581 0.318002 0.433485 0.476595 0.455348 0.457159 0.395464 0.3142 0.310454 0.314435 0.318874 0.325707 0.331589 0.347781 0.461028 0.459921 0.47201 0.510914 0.478171 0.473329 0.465065 0.605911 0.573906 0.703368 0.56089 0.59663 0.621869 0.500738 0.54066 0.571647 0.562657 0.490763 0.572978 0.678833 0.684581 0.762111 0.777174 0.782117 0.78215 0.782094 0.809671 0.810431 0.758163 0.792919 0.838645 0.828592 0.804337 0.804113 0.79898 0.004084 0.008475 0.316869 0.311443 0.310308 0.254284 0.216573 0.019586 0.017202 0.039561 0.016827 0.021108 0.020838 0.02723 0.028686 0.021475 0.04203 0.187183 0.024968 0.007581 0.007695 0.299591 0.228838 0.258148 0.164292 0.148254 0.31136 0.020938 0.637403 0.629883 0.628786 0.47272 0.448026 0.172485 0.214763 0.019226 0.01705 0.015343 0.015288 0.024424 0.034714 0.023912 0.010169 0.014109 0.032356 0.01598 0.014941 0.012691 0.014903
0 0.181527 0.226301 0.256529 0.272379 0.24825 0.226213 0.234373 0.550267 0.605928 0.62974 0.605462 0.576058 0.594347 0.593888 0.710977 0.696011 0.81619 0.658149 0.71754 0.727196 0.714839 0.886025 0.884167 0.822124 0.875822 0.865318 0.832587 0.794599 0.949549 0.860576 0.938019 0.926955 0.850892 0.94475 0.949239 0.770962 0.532899 0.596432 0.915854 0.783512 0.795518 0.776669 0.579046 0.729991 0.909091 0.813258 0.801365 0.83419 0.77152 0.195111 0.181345 0.166925 0.08082 0.104824 0.134019 0.123173 0.055688 0.074708 0.063523 0.05928 0.060962 0.049532 0.038347 0.167051 0.196023 0.344903 0.248463 0.218527 0.115201 0.102015 0.151848 0.209798 0.409305 0.194368 0.137081 0.156732 0.110629 0.07538 0.32149 0.190932 0.168922 0.324095 0.061979 0.015758 0.234557 0.139619 0.556217 0.22018 0.580261 0.537476 0.391162 0.593937 0.318023 0.172149 0.277133 0.305291 0.358129 0.461071 0.236228 0.222551 0.211385 0.18308 0.196674 0.2112 0.22404 0.174184 0.227771 0.256097 0.227209 0.204698 0.227908 0.249705 0.249506 0.235706 0.304856 0.235082 0.237222 0.242901 0.243059 0.322483 0.319918 0.315364 0.251818 0.215233 0.172737 0.134424 0.359252 0.382764 0.363567 0.34989 0.356214 0.334733 0.320466 0.374451 0.434348 0.434472 0.362737 0.398141 0.368765 0.369568 0.428745 0.38607 0.361872 0.376639 0.382908 0.379067 0.380892 0.064094 0.052422 0.045668 0.039149 0.051088 0.051032 0.030013 0.005644 0.015168 0.008606 0.011714 0.012423 0.00869 0.006063 0.044706 0.050011 0.043973 0.084235 0.104242 0.088067 0.078478 0.026084 0.04085 0.074535 0.057757 0.044492 0.037947 0.033991 0.001248 0.011542 0.007767 0.004477 0.01092 0.00137 0.002246 0.008555 0.017245 0.029676 0.010061 0.048575 0.039255 0.027681 0.056434 0.006585 0.004356 0.01035 0.015416 0.01793 0.019267 0 0 0 0 0 0 0 0.025832 0.096596 0.131318 0.097602 0.057882 0.090468 0.105956 0.282911 0.26324 0.437623 0.299696 0.309984 0.29983 0.298566 0.465759 0.496343 0.515678 0.476304 0.467615 0.461409 0.467447 0.531043 0.57158 0.551273 0.529466 0.567465 0.518172 0.486111 0.611603 0.660908 0.616591 0.546308 0.549931 0.580471 0.570518 0.661444 0.630289 0.564412 0.583333 0.582629 0.594091 0.555119 0.154405 0.109814 0.140367 0.070229 0.057625 0.057756 0.094228 0.10975 0.170517 0.151623 0.137464 0.144536 0.121931 0.083248 0.106787 0.155399 0.175414 0.171168 0.080753 0.073336 0.048458 0.024398 0.051196 0.094475 0.027723 0.040927 0.047539 0.022607 0.029664 0.063649 0.045871 0.046182 0.189295 0.087563 0.008239 0.082513 0.046162 0.079533 0.030739 0.079435 0.261973 0.223543 0.250341 0.133563 0.024953 0.142008 0.197135 0.167335 0.10313
0 0.667013 0.668366 0.672454 0.668568 0.663794 0.652948 0.641544 0.683993 0.688816 0.693942 0.647032 0.680574 0.673698 0.663222 0.703961 0.683031 0.596949 0.663291 0.688465 0.675131 0.663649 0.604371 0.51768 0.442775 0.559386 0.639562 0.668332 0.669886 0.743338 0.76833 0.720982 0.638375 0.655207 0.564863 0.569876 0.817993 0.81146 0.790066 0.713728 0.728919 0.712368 0.674337 0.795065 0.784819 0.796195 0.787065 0.754664 0.73 0.692345 0.000177 0.000179 0.000437 0.000411 0.00059 0.000581 0.000612 0.000096 0.024322 0.123844 0.138802 0.000029 0 0.000201 0.14219 0.216692 0.543674 0.14284 0 0 0.000379 0.628748 0.581268 0.431402 0.307289 0.190211 0.073266 0.04803 0.270363 0.162122 0.251115 0.446275 0.156028 0.227713 0.305221 0.010748 0.018611 0.058616 0.115319 0.084741 0.061454 0.32394 0.002627 0.019223 0.003046 0.005444 0.065733 0.080935 0.096844 0.25727 0.257531 0.253951 0.254362 0.253333 0.248889 0.242929 0.263834 0.281557 0.312071 0.314314 0.26524 0.258066 0.251344 0.312037 0.36546 0.440892 0.497641 0.265556 0.266584 0.263128 0.513704 0.411029 0.605439 0.82832 0.324973 0.300213 0.287538 0.485336 0.436337 0.443985 0.446475 0.392723 0.346852 0.307353 0.407743 0.414712 0.440268 0.438423 0.42225 0.422394 0.420768 0.407167 0.415658 0.410686 0.41369 0.420857 0.427599 0.437154 0.000205 0.000213 0.000044 0.00007 0 0.000219 0.000169 0.000169 0.008968 0.029106 0.198802 0.000094 0.000226 0.000302 0.027835 0.135866 0.031476 0.803721 0.000084 0.000006 0.000211 0.120982 0.092865 0.666643 1 0.02647 0.009301 0.008174 0.089091 0.028443 0.018552 0.046716 0.03025 0.052554 0.082107 0.00123 0.00339 0.02659 0.007342 0.002895 0.003767 0.040796 0.000268 0.002158 0.000204 0.000142 0.004821 0.003852 0.007205 0.171386 0.173913 0.1753 0.174014 0.168255 0.15318 0.140153 0.183295 0.208289 0.269245 0.165314 0.173913 0.174271 0.16169 0.294597 0.347781 0.477802 0.468744 0.179549 0.171844 0.162328 0.604077 0.545569 0.577328 0.586554 0.299249 0.242843 0.223698 0.608506 0.572509 0.509561 0.410214 0.445194 0.334575 0.287797 0.546218 0.565922 0.581455 0.616792 0.587381 0.591776 0.48014 0.565117 0.576859 0.583479 0.58595 0.604279 0.626252 0.622126 0.000659 0 0.000383 0.00003 0.001234 0.001787 0.001947 0.001685 0.079604 0.215998 0.072362 0 0.00011 0.001729 0.445087 0.403292 0.5031 1 0.001231 0.000631 0.002216 0.759171 0.195094 0.284418 1 0.215248 0.117691 0.102295 0.472548 0.308679 0.228985 0.666707 0.153461 0.163642 0.152795 0.002111 0.014341 0.011599 0.02555 0.020956 0.023819 0.137403 0.001263 0.003771 0.000987 0.000903 0.025347 0.014713 0.030947
0 0.798868 0.79913 0.809827 0.811767 0.779082 0.763115 0.767575 0.770597 0.775027 0.771086 0.760056 0.734384 0.716224 0.71895 0.784667 0.798547 0.7795 0.766355 0.751339 0.572078 0.514277 0.782506 0.78903 0.797784 0.795929 0.649965 0.560125 0.516991 0.616921 0.689176 0.666446 0.704282 0.369555 0.433203 0.547201 0.681616 0.718957 0.738798 0.747538 0.792902 0.859412 0.917661 0.73243 0.742915 0.752044 0.750992 0.742392 0.736047 0.768468 0.001414 0.001511 0.003007 0.002338 0.001565 0.002051 0.003859 0.000127 0.000087 0.000111 0.000965 0.000605 0.0216 0.040598 0.002696 0.003065 0.001022 0.000974 0.019033 0.296213 0.34951 0.001786 0.001403 0.001091 0.003549 0.3096 0.268993 0.478609 0.177327 0.209775 0.157186 0.198018 0.781292 0.672427 0.403505 0.009938 0.039822 0.08919 0.139956 0.196188 0.095562 0.092831 0.00895 0.008329 0.007178 0.005391 0.005015 0.004322 0.011387 0.187675 0.186289 0.213903 0.231228 0.225672 0.218525 0.202586 0.206049 0.213896 0.213477 0.219575 0.216262 0.209417 0.211495 0.252236 0.265151 0.234129 0.224019 0.245384 0.235857 0.219252 0.232723 0.236879 0.235713 0.245219 0.313292 0.304438 0.308861 0.15797 0.207901 0.17131 0.248004 0.354554 0.362161 0.357222 0.110768 0.156372 0.194698 0.25048 0.333388 0.352462 0.352325 0.122922 0.137462 0.138477 0.153937 0.172833 0.18716 0.191262 0.000306 0.000307 0.003094 0.000838 0.002861 0.002298 0.000921 0.000261 0.001385 0.000509 0.000454 0.000243 0.001058 0.001624 0.002316 0.00297 0.001093 0.000527 0.004909 0.009999 0.011859 0.003256 0.006142 0.004733 0.004597 0.020078 0.027309 0.024615 0.009669 0.013334 0.008828 0.037451 0.011475 0.010299 0.005374 0.003309 0.021538 0.03502 0.040035 0.036115 0.017368 0.006365 0.001164 0.000565 0.000697 0.000773 0.000959 0.001985 0.002039 0.258353 0.25104 0.262513 0.286679 0.285751 0.285986 0.260545 0.239421 0.245013 0.246265 0.261753 0.266841 0.282497 0.272321 0.286232 0.305846 0.270442 0.26711 0.304102 0.470556 0.476282 0.284253 0.298745 0.292282 0.310017 0.515689 0.566559 0.533693 0.187757 0.262916 0.235664 0.318908 0.478093 0.493302 0.505278 0.362509 0.406077 0.431998 0.483964 0.560062 0.570417 0.5226 0.353384 0.366222 0.368335 0.361435 0.392076 0.419004 0.438137 0.002364 0.002274 0.008072 0.002519 0.004407 0.002088 0.001473 0.000658 0.002432 0.001677 0.001826 0.001277 0.026709 0.013113 0.009424 0.013951 0.004231 0.003923 0.03023 0.238481 0.264156 0.006693 0.008923 0.005962 0.014729 0.140216 0.078587 0.124964 0.12147 0.150568 0.154679 0.290572 0.073088 0.031248 0.025204 0.008172 0.037226 0.094773 0.120661 0.067801 0.039964 0.01718 0.008402 0.00524 0.004161 0.003835 0.007546 0.006868 0.004015
0 0.731677 0.679812 0.662903 0.653827 0.63152 0.617413 0.611212 0.742893 0.744417 0.72323 0.738672 0.676723 0.659123 0.640014 0.774131 0.770071 0.780504 0.749803 0.732501 0.677393 0.683695 0.780377 0.773215 0.562057 0.710719 0.699552 0.624738 0.739163 0.636406 0.738063 0.574961 0.731238 0.722617 0.732976 0.711502 0.263558 0.774283 0.788661 0.767487 0.735904 0.633848 0.64455 0.033928 0.641188 0.688327 0.658985 0.614225 0.54639 0.594556 0.019077 0.001464 0.000964 0.005374 0.001156 0.000914 0.005666 0.004889 0.006385 0.011522 0.031452 0.002023 0.00168 0.001525 0.000669 0.001583 0.008405 0.003741 0.012705 0.100513 0.00396 0.020132 0.030084 0.696212 0.160474 0.160011 0.189716 0.124969 0.244506 0.011388 0.57973 0.04774 0.010761 0.053349 0.089577 0.995709 0.043313 0.06511 0.207132 0.121873 0.139931 0.147598 0.335136 0.297441 0.072437 0.048489 0.180389 0.301888 0.249136 0.32596 0.314438 0.301139 0.292174 0.271674 0.252702 0.252503 0.314883 0.315713 0.311859 0.317778 0.291776 0.280713 0.268176 0.310027 0.30856 0.314088 0.310569 0.330508 0.381433 0.326598 0.331962 0.326043 0.414232 0.36415 0.414266 0.521543 0.44227 0.400412 0.315645 0.349513 0.329993 0.345398 0.392682 0.461763 0.417888 0.355219 0.37107 0.407023 0.425672 0.47882 0.479376 0.346022 0.412407 0.438848 0.446022 0.471674 0.510027 0.499102 0.000891 0.00029 0.000571 0.00146 0.000666 0.000698 0.008987 0.000669 0.000701 0.000786 0.002174 0.00034 0.000724 0.00194 0.000227 0.000183 0.001285 0.001183 0.021529 0.06509 0.005918 0.00207 0.003334 0.053216 0.029125 0.038857 0.028837 0.029572 0.067548 0.00243 0.0131 0.002751 0.003236 0.003277 0.008444 0.043698 0.000838 0.002362 0.016153 0.008578 0.01169 0.012721 0.018948 0.00601 0.002571 0.001972 0.015923 0.03283 0.028268 0.228395 0.143876 0.119241 0.10732 0.07772 0.068035 0.072933 0.228932 0.232723 0.196547 0.222368 0.122439 0.103473 0.085995 0.276883 0.268921 0.284532 0.233953 0.252404 0.301172 0.164385 0.319992 0.312511 0.368693 0.35514 0.411176 0.535539 0.452216 0.400877 0.353876 0.398942 0.368469 0.373837 0.424372 0.50066 0.445484 0.427827 0.466474 0.495091 0.482946 0.512793 0.51399 0.430242 0.445127 0.471931 0.460346 0.503019 0.535002 0.524881 0.058576 0.003234 0.002795 0.017243 0.001705 0.001 0.02207 0.013889 0.016006 0.035028 0.123896 0.007129 0.004678 0.003252 0.004165 0.006527 0.029383 0.015487 0.187514 0.405985 0.061697 0.018104 0.018479 0.117735 0.118794 0.236384 0.029323 0.338051 0.130266 0.015915 0.035412 0.013899 0.017519 0.019426 0.005946 0.046052 0.025697 0.029712 0.017621 0.011563 0.014017 0.003785 0.138774 0.04314 0.004733 0.0036 0.018659 0.010705 0.01021
0 0.579342 0.57054 0.636861 0.559813 0.537489 0.586785 0.486178 0.449706 0.636886 0.737014 0.654225 0.650091 0.71714 0.631157 0.114914 0.478834 0.371957 0.442819 0.571155 0.646885 0.629437 0.364774 0.478053 0.545476 0.297539 0.221726 0.251484 0.282531 0.703123 0.699419 0.769619 0.727251 0.700822 0.67656 0.656342 0.757252 0.729268 0.786203 0.811414 0.794666 0.759041 0.733819 0.78142 0.754563 0.761142 0.757482 0.770248 0.814103 0.800813 0.037933 0.038102 0.087215 0.010443 0.02508 0.076541 0.015904 0.52538 0.01977 0.042013 0.025693 0.025409 0.011139 0.039141 0.387607 0.353955 0.441993 0.446257 0.247682 0.093013 0.044589 0.967859 0.698694 0.773339 0.793442 0.599344 0.550205 0.53901 0.264476 0.269165 0.100434 0.053383 0.08351 0.018076 0.033215 0.129322 0.053536 0.012654 0.009923 0.013852 0.01097 0.014161 0.008363 0.000954 0.000396 0.000843 0.00371 0.009072 0.010053 0.190864 0.16286 0.214259 0.19677 0.149746 0.154424 0.072071 0.242359 0.243416 0.28382 0.23548 0.228786 0.255926 0.190446 0.271536 0.2357 0.247222 0.231303 0.232613 0.228711 0.21072 0.331653 0.31858 0.322846 0.316043 0.281824 0.265295 0.257016 0.425686 0.442037 0.373573 0.294486 0.244705 0.205117 0.203813 0.354472 0.359636 0.333107 0.331523 0.313073 0.279815 0.249102 0.334458 0.333375 0.332085 0.33251 0.321509 0.319527 0.320899 0.022572 0.025714 0.024094 0.003887 0.022673 0.04092 0.007484 0.012208 0.00184 0.001559 0.00513 0.003456 0.001322 0.01344 0.017077 0.007305 0.008707 0.01132 0.005771 0.005886 0.003679 0.020411 0.022895 0.009284 0.028364 0.020566 0.025951 0.020561 0.062041 0.076488 0.09316 0.006556 0.009374 0.004159 0.014479 0.014166 0.01866 0.000046 0.000183 0.002756 0.006931 0.009187 0.000119 0.00007 0.000084 0.00011 0.000736 0.000507 0.000488 0.3368 0.303901 0.358752 0.356582 0.316291 0.326881 0.222826 0.479111 0.420502 0.457808 0.405831 0.420558 0.44081 0.379976 0.541577 0.506139 0.556473 0.534923 0.465032 0.453905 0.415068 0.556763 0.579934 0.576736 0.570585 0.533224 0.504495 0.485418 0.621075 0.622551 0.547605 0.538312 0.52562 0.508353 0.495169 0.570786 0.574477 0.53205 0.513005 0.525172 0.531166 0.517982 0.562064 0.561069 0.552011 0.544451 0.533302 0.502628 0.512592 0.088174 0.080238 0.059051 0.015893 0.066428 0.125971 0.041167 0.046412 0.00804 0.01724 0.011083 0.007201 0.001707 0.030861 0.055856 0.079462 0.071962 0.073368 0.017038 0.009608 0.006754 0.049271 0.063533 0.044174 0.04828 0.086151 0.082182 0.091509 0.062984 0.09358 0.034224 0.012795 0.008788 0.004629 0.013137 0.038991 0.038539 0.00725 0.003888 0.009037 0.002966 0.003785 0.001316 0.001023 0.001528 0.001059 0.00304 0.007903 0.008883
0 0.674171 0.684179 0.681079 0.685665 0.673914 0.648017 0.622754 0.683787 0.691921 0.695163 0.690828 0.677825 0.663805 0.637447 0.61592 0.644302 0.638427 0.633892 0.624768 0.612611 0.572182 0.695347 0.696727 0.694077 0.639029 0.564418 0.567033 0.551969 0.58458 0.577105 0.562725 0.537147 0.583958 0.553486 0.527201 0.505573 0.532398 0.526191 0.507291 0.549495 0.543433 0.503631 0.483165 0.502177 0.488927 0.471418 0.49334 0.481029 0.45524 0.000158 0 0.000129 0.000764 0.001841 0.00106 0.000954 0.000047 0 0 0 0.000164 0.000106 0.000738 0.146072 0.058979 0.069694 0.103827 0.055659 0.043712 0.086794 0.050713 0.067796 0.030027 0.039458 0.038073 0.014932 0.027741 0.019767 0.019957 0.010651 0.013567 0.008795 0.008318 0.005402 0.030259 0.013341 0.008903 0.014062 0.013573 0.019886 0.007833 0.023048 0.012159 0.009138 0.006802 0.00587 0.025795 0.028731 0.177771 0.186351 0.178032 0.1869 0.184129 0.167929 0.156776 0.192977 0.187922 0.188642 0.190837 0.186907 0.176111 0.173971 0.305103 0.23655 0.230713 0.26535 0.209115 0.186872 0.188649 0.398333 0.424246 0.413018 0.406818 0.357764 0.239102 0.219239 0.417682 0.423669 0.423937 0.41382 0.299102 0.27297 0.249733 0.449026 0.446735 0.448217 0.423909 0.337298 0.292853 0.302401 0.447778 0.446406 0.46323 0.45762 0.392586 0.347305 0.332119 0.000567 0.000309 0.000307 0.000846 0.001436 0.000438 0.000651 0.000294 0.000099 0.000125 0.000212 0.000324 0.000193 0.000091 0.032082 0.041403 0.025776 0.048013 0.021188 0.003888 0.013324 0.002771 0.017442 0.001168 0.001241 0.020066 0.005963 0.001618 0.000866 0.001063 0.000525 0.005872 0.007729 0.003999 0.00343 0.001924 0.000949 0.000636 0.010825 0.009744 0.001521 0.002973 0.001982 0.001248 0.001008 0.00143 0.006446 0.002236 0.003663 0.254339 0.262368 0.257492 0.261965 0.246936 0.197486 0.161579 0.280473 0.294015 0.296397 0.290873 0.271169 0.251443 0.201803 0.563003 0.550311 0.524199 0.431338 0.324969 0.300523 0.240081 0.628198 0.636686 0.634617 0.605095 0.532743 0.326646 0.280372 0.604569 0.607566 0.601158 0.530238 0.396303 0.352791 0.313697 0.593353 0.607119 0.587393 0.507884 0.412887 0.377852 0.347938 0.587449 0.591396 0.567711 0.518888 0.442476 0.392937 0.361782 0.001862 0.000431 0.000999 0.003433 0.010827 0.005969 0.002846 0.004195 0.00177 0.001751 0.00213 0.002693 0.002445 0.006075 0.27047 0.455309 0.442357 0.264691 0.081345 0.032057 0.041467 0.011599 0.017576 0.005823 0.00758 0.138836 0.030088 0.009271 0.003828 0.003218 0.002936 0.0383 0.020148 0.013594 0.014181 0.004424 0.002885 0.005092 0.034404 0.013044 0.003952 0.005309 0.00396 0.003146 0.002247 0.005762 0.020486 0.005306 0.015402
0 0.647891 0.672224 0.686809 0.690022 0.68226 0.665427 0.637936 0.67346 0.700847 0.716483 0.718367 0.71074 0.691556 0.663149 0.675115 0.702905 0.720197 0.723292 0.715053 0.696918 0.669184 0.465259 0.476262 0.470909 0.458384 0.423317 0.379012 0.313981 0.766222 0.792429 0.808975 0.738114 0.679322 0.591842 0.468814 0.79389 0.793926 0.800297 0.844673 0.783726 0.802361 0.742543 0.774372 0.782727 0.806823 0.816193 0.805282 0.801879 0.782407 0.002 0.001854 0.001676 0.001329 0.001414 0.001389 0.001908 0.000626 0.000366 0.000214 0.000076 0.000207 0.000544 0.000469 0.00046 0.000407 0.000064 0 0.000017 0.000408 0.000469 0.455817 0.364002 0.223636 0.266972 0.265339 0.328967 0.43655 0.195411 0.155757 0.128661 0.257477 0.273205 0.251691 0.222651 0.009879 0.114231 0.165181 0.031449 0.174895 0.105069 0.262943 0.011581 0.017266 0.014942 0.00853 0.021494 0.008988 0.005138 0.200658 0.203354 0.207455 0.208793 0.206132 0.200693 0.199815 0.204191 0.207476 0.209842 0.213333 0.213333 0.211509 0.208957 0.212647 0.209623 0.212353 0.213237 0.213457 0.214911 0.216392 0.327257 0.296495 0.267908 0.273498 0.262023 0.262229 0.279019 0.451982 0.461091 0.445645 0.477126 0.40585 0.378505 0.376097 0.427174 0.446852 0.446111 0.430871 0.477421 0.448272 0.452339 0.4131 0.430816 0.434211 0.434588 0.436413 0.427798 0.4238 0.000049 0.000186 0.000308 0.000222 0.000245 0.000049 0.000127 0.000243 0.000243 0.000223 0 0 0.000117 0.000218 0.000095 0.000385 0.000067 0.000052 0.00008 0.000103 0.000187 0.049959 0.034285 0.0194 0.01304 0.007514 0.00625 0.012608 0.050899 0.039276 0.02879 0.126284 0.040479 0.045922 0.062072 0.000511 0.021017 0.049142 0.010294 0.043184 0.033468 0.057872 0.001068 0.001225 0.001434 0.000566 0.003313 0.001052 0.000481 0.081824 0.109557 0.120426 0.121802 0.116859 0.106381 0.077854 0.102612 0.130155 0.138397 0.133365 0.130435 0.122998 0.086084 0.113169 0.137144 0.149546 0.15053 0.135445 0.129797 0.105777 0.154321 0.13493 0.073716 0.036635 0 0 0 0.690083 0.728451 0.720276 0.65535 0.556126 0.416521 0.25161 0.764951 0.765276 0.756519 0.785896 0.727836 0.767479 0.681506 0.734982 0.769547 0.776078 0.778874 0.783336 0.780719 0.769346 0.003326 0.001523 0.001612 0.001535 0.00151 0.000834 0.00222 0.002307 0.001235 0.001501 0.000747 0 0.001542 0.002793 0.001918 0.001368 0.001024 0.001319 0.001137 0.000512 0.002321 1 1 0.497391 0.423873 0.324963 0.312817 0.284854 0.208592 0.068376 0.139475 0.31878 0.638391 0.82547 0.756316 0.007599 0.063754 0.093592 0.03782 0.273944 0.053417 0.360049 0.007849 0.018612 0.008509 0.006643 0.011254 0.009076 0.004433
0 0.718964 0.73722 0.744231 0.745008 0.738267 0.715395 0.712442 0.664963 0.679077 0.689179 0.611313 0.591293 0.497557 0.654849 0.690341 0.707656 0.720041 0.568884 0.418961 0.475051 0.671804 0.693735 0.708793 0.71737 0.705821 0.68127 0.655223 0.680721 0.679361 0.696695 0.702971 0.6954 0.699577 0.676183 0.639038 0.658983 0.6732 0.680055 0.67774 0.693338 0.703279 0.631701 0.626849 0.648435 0.644194 0.664531 0.679169 0.647464 0.606105 0.037409 0.037992 0.038416 0.038813 0.066118 0.052473 0.04625 0.001722 0.001671 0.002591 0.225862 0.18038 0.42657 0.096841 0.001302 0.001288 0.001046 0.341239 0.483092 0.479776 0.087604 0.001907 0.001799 0.001825 0.009204 0.053527 0.217748 0.03429 0.002041 0.002264 0.002066 0.001906 0.033817 0.100595 0.074647 0.003598 0.002634 0.002279 0.003266 0.032192 0.046421 0.075997 0.002673 0.001779 0.003297 0.025669 0.054071 0.147581 0.089049 0.177764 0.180562 0.183464 0.208903 0.314033 0.244314 0.256701 0.175816 0.18537 0.201084 0.42906 0.601385 0.56214 0.517551 0.254047 0.28096 0.317181 0.439163 0.514067 0.551934 0.600199 0.300267 0.323587 0.351289 0.4038 0.437037 0.477956 0.601838 0.327449 0.3538 0.367792 0.395789 0.380144 0.522387 0.606111 0.345514 0.370014 0.373649 0.389053 0.377743 0.536845 0.600391 0.377874 0.38823 0.398779 0.390912 0.449705 0.562051 0.626735 0.003642 0.002661 0.002223 0.03387 0.133491 0.086178 0.048291 0.00142 0.002705 0.006557 0.155052 0.017618 0.062984 0.03836 0.003983 0.002392 0.003746 0.047588 0.068636 0.088165 0.02128 0.001277 0.001705 0.001625 0.005623 0.015122 0.09119 0.009036 0.0006 0.002217 0.001259 0.001408 0.002511 0.060664 0.018659 0.002223 0.001176 0.001561 0.001823 0.008404 0.024787 0.018174 0.001166 0.000652 0.001963 0.001776 0.009791 0.042789 0.025345 0.294194 0.30758 0.308306 0.345355 0.530395 0.404947 0.566638 0.360004 0.375615 0.384181 0.626577 0.781904 0.737923 0.860675 0.434358 0.461286 0.486391 0.634427 0.708255 0.731303 0.882146 0.483919 0.501588 0.522276 0.571469 0.642937 0.69109 0.871992 0.521314 0.540772 0.542148 0.574242 0.587952 0.75766 0.855889 0.553207 0.567823 0.563137 0.577574 0.578614 0.781613 0.833658 0.582483 0.581019 0.592525 0.602277 0.695965 0.790202 0.835793 0.007261 0.007894 0.010221 0.180885 0.867501 0.474143 1 0.009394 0.009821 0.009662 0.43616 0.05296 0.25306 0.055773 0.003216 0.006656 0.011103 0.174077 0.127558 0.196271 0.047424 0.006497 0.006693 0.005232 0.021909 0.03888 0.194578 0.030656 0.00625 0.008751 0.003798 0.005335 0.007957 0.133569 0.047324 0.011365 0.00189 0.003964 0.007198 0.046342 0.064574 0.035551 0.004352 0.003258 0.006992 0.014187 0.052072 0.059136 0.037955
0 0.225768 0.607763 0.579177 0.674502 0.691618 0.655047 0.430682 0.533659 0.707091 0.733551 0.742654 0.747274 0.745409 0.595169 0.754967 0.758566 0.758708 0.75618 0.754726 0.748386 0.638747 0.636985 0.636138 0.636071 0.637109 0.645321 0.630011 0.590301 0.70389 0.7025 0.706492 0.72191 0.714887 0.712749 0.695673 0.555275 0.611786 0.671345 0.704083 0.74174 0.72699 0.722025 0 0 0 0.019977 0.165337 0.321243 0.586415 0.453692 0.187626 0.321125 0.030558 0.002657 0.146 0.775307 0.419123 0.04836 0.007738 0.001775 0.001858 0.007488 0.560196 0.010459 0.002944 0.003566 0.000418 0.000887 0.001358 0.402545 0.108276 0.10442 0.110681 0.099672 0.119733 0.098294 0.108958 0.053122 0.062498 0.063419 0.087844 0.062545 0.076526 0.05864 1 0.597705 0.333815 0.226242 0.041906 0.032214 0.051766 0.005014 0.008897 0.057486 0.220461 0.681437 0.727868 0.487763 0.234636 0.115988 0.131536 0.100823 0.101365 0.115055 0.201152 0.157263 0.153292 0.15784 0.158697 0.160309 0.160947 0.193018 0.22177 0.216235 0.212785 0.199781 0.20011 0.194136 0.199877 0.146715 0.132551 0.133587 0.134835 0.151694 0.128724 0.093525 0.247709 0.251879 0.249396 0.257881 0.255912 0.239328 0.226543 0.3493 0.318594 0.31677 0.317016 0.319952 0.302942 0.294033 0.311289 0.323841 0.302846 0.296578 0.298813 0.27524 0.326996 0.033255 0.013401 0.017801 0.003411 0.002388 0.009738 0.02641 0.020669 0.003718 0.001943 0.001819 0.001932 0.002273 0.012711 0.009142 0.005496 0.004015 0.000277 0.000217 0.000264 0.007775 0.055944 0.055753 0.047415 0.030616 0.039003 0.029856 0.041841 0.006941 0.01027 0.017599 0.01762 0.015186 0.019858 0.017288 0.021585 0.038159 0.036751 0.02508 0.022382 0.016925 0.009895 0.006853 0.007312 0.014459 0.02139 0.028707 0.042319 0.030834 0.215378 0.113851 0.120203 0.105956 0.103138 0.110116 0.161791 0.174796 0.137144 0.132515 0.131754 0.132604 0.131609 0.161031 0.201791 0.185252 0.170368 0.154578 0.15403 0.155104 0.181193 0.203346 0.186013 0.17927 0.182211 0.20253 0.178722 0.151749 0.314312 0.319064 0.31912 0.340121 0.34049 0.314636 0.304325 0.543467 0.496231 0.48695 0.471238 0.458892 0.421677 0.397444 0.493067 0.453961 0.426015 0.365349 0.385959 0.390812 0.569165 0.13342 0.043644 0.065528 0.010566 0.001391 0.02658 0.106645 0.050101 0.010027 0.004327 0.002713 0.002897 0.004482 0.088548 0.024909 0.015647 0.0127 0.000631 0.000514 0.000761 0.075654 0.04424 0.036416 0.027695 0.034448 0.081211 0.031329 0.037239 0.027226 0.039329 0.051333 0.064514 0.076167 0.101755 0.093852 0.275545 0.315799 0.33503 0.315953 0.346724 0.235997 0.123767 0.025912 0.041476 0.124894 0.15587 0.31475 0.386993 0.237143
0 0.828189 0.815945 0.818388 0.820602 0.682 0.625416 0.782178 0.957601 0.868873 0.724732 0.68651 0.590735 0.525169 0.552063 0.925777 0.648256 0.597158 0.602775 0.526099 0.314976 0.527479 0.680567 0.543334 0.304901 0.360553 0.338879 0.462315 0.543139 0.56834 0.541067 0.459061 0.520875 0.660207 0.685454 0.541324 0.706324 0.636324 0.638682 0.66804 0.690226 0.703169 0.710253 0.716564 0.574481 0.544574 0.559122 0.573718 0.59271 0.61403 0.0145 0.000117 0.000081 0.004785 0.152767 0.15052 0.018898 0.023108 0.058135 0.120693 0.106696 0.089109 0.231057 0.137972 0.05935 0.207801 0.087088 0.103465 0.243526 0.520612 0.171847 0.228586 0.286825 0.657593 0.650548 0.769751 0.759785 0.133885 0.124406 0.378469 0.905577 0.829219 0.355407 0.276622 0.488685 0.021843 0.024921 0.040122 0.015967 0.007419 0.004499 0.003517 0.041908 0.017249 0.026457 0.020582 0.019526 0.016691 0.018479 0.28714 0.272428 0.267078 0.268128 0.263217 0.243868 0.269211 0.339067 0.301036 0.256962 0.252778 0.255501 0.262977 0.242106 0.343567 0.265597 0.244307 0.260658 0.308073 0.345926 0.221461 0.285658 0.271516 0.333573 0.38382 0.419314 0.443957 0.246193 0.305 0.37013 0.431591 0.440206 0.502428 0.488999 0.438738 0.359129 0.360027 0.384808 0.406646 0.429177 0.442359 0.456674 0.346475 0.309074 0.325288 0.334787 0.370686 0.38118 0.345837 0.001517 0.000242 0.00003 0.000151 0.004174 0.006155 0.000781 0.001872 0.00716 0.002839 0.003612 0.008536 0.022482 0.005239 0.002613 0.010764 0.005359 0.01652 0.038573 0.086685 0.008609 0.021346 0.013679 0.058775 0.074224 0.103964 0.095769 0.041469 0.068855 0.064082 0.034504 0.035187 0.035521 0.030391 0.058781 0.006488 0.015167 0.016602 0.012581 0.010947 0.006755 0.003695 0.002412 0.000614 0.001116 0.0017 0.002546 0.002287 0.003168 0.309727 0.287294 0.284577 0.2986 0.597513 0.72797 0.338757 0.466899 0.388542 0.569075 0.746433 1 0.962012 0.868402 0.516908 0.8872 0.999978 1 0.950427 0.766159 0.977568 0.767803 0.956913 0.738426 0.768116 0.743481 0.794395 0.977512 0.889549 0.825539 0.726807 0.765063 0.867094 0.879384 0.829106 0.584217 0.648182 0.685755 0.699119 0.726885 0.757817 0.784096 0.57016 0.685823 0.639101 0.67105 0.719594 0.685521 0.621656 0.028358 0.001123 0.000528 0.016936 0.987132 0.904115 0.47694 0.038656 0.145562 1 1 0.136442 0.242228 0.436598 0.133554 0.448387 0.104958 0.095912 0.221715 0.439841 0.187665 0.809467 0.236712 0.567779 0.5386 0.542825 0.376004 0.105396 0.106601 0.137688 0.279695 0.333039 0.160698 0.181503 0.211197 0.05675 0.078583 0.105176 0.116184 0.121538 0.077915 0.036806 0.03389 0.028706 0.012333 0.009181 0.01531 0.04619 0.046494
0 0.793715 0.860273 0.85514 0.828424 0.167723 0.025008 0.039696 0.783034 0.868878 0.521033 0.595539 0.455518 0.420972 0.035257 0.676204 0.745458 0.352157 0.434896 0.327007 0.33924 0.113685 0.710492 0.702507 0.749938 0.528145 0.4192 0.375413 0.357285 0.874238 0.882431 0.869833 0.817628 0.741437 0.675843 0.664409 0.708122 0.745256 0.763234 0.78006 0.78649 0.792367 0.763898 0.717935 0.768599 0.805076 0.815761 0.805262 0.782809 0.752538 0.00375 0.006524 0.151825 0.356272 0.263393 0.079404 0.074266 0.024807 0.005804 0.987793 0.767292 0.611754 1 0.130488 0.07881 0.086974 0.291055 0.496769 0.372353 1 0.526851 0.659195 0.569311 0.666393 0.581064 0.538971 0.905323 0.977984 0.050038 0.070444 0.082113 0.068291 0.042454 0.020814 0.037884 0.048902 0.009138 0.007389 0.014986 0.018918 0.004247 0.001362 0.001627 0.001658 0.001344 0.001175 0.001 0.000613 0.000715 0.272695 0.253464 0.269918 0.257332 0.268148 0.466619 0.424225 0.262188 0.2462 0.294191 0.280645 0.293333 0.350014 0.474815 0.235027 0.238875 0.305953 0.301866 0.304458 0.384026 0.463868 0.311626 0.317407 0.32404 0.324438 0.334568 0.392874 0.416118 0.276626 0.3007 0.316008 0.332277 0.347606 0.354877 0.348155 0.336214 0.3469 0.349636 0.346125 0.351132 0.357798 0.359451 0.344952 0.353964 0.351235 0.346667 0.35 0.352599 0.352346 0.001139 0.000715 0.002271 0.00511 0.052265 0.079441 0.07057 0.001257 0.001391 0.012078 0.005828 0.012142 0.04338 0.074739 0.004955 0.006256 0.008929 0.013781 0.005837 0.055543 0.122893 0.004639 0.002849 0.00245 0.0025 0.005823 0.047148 0.076798 0.001955 0.003513 0.003111 0.001024 0.00059 0.00045 0.000573 0.000471 0.000517 0.000492 0.000351 0.000251 0.000136 0.000039 0.00076 0.000272 0.000252 0 0.000185 0.000244 0.000241 0.287652 0.353898 0.405126 0.391226 0.381397 0.40989 0.502415 0.277207 0.35278 0.399099 0.417483 0.330023 0.379775 0.466396 0.328961 0.349996 0.388408 0.395744 0.38105 0.392948 0.443192 0.424528 0.469359 0.421811 0.440284 0.475722 0.446703 0.431238 0.389985 0.412127 0.420525 0.404019 0.42861 0.479435 0.498792 0.414016 0.394368 0.406088 0.427793 0.443259 0.432367 0.431238 0.405216 0.411757 0.439647 0.455772 0.451009 0.445842 0.444635 0.005416 0.013003 0.0148 0.029502 0.064842 0.06067 0.065705 0.008966 0.014957 0.071262 0.092256 0.029315 0.038891 0.06432 0.013431 0.01922 0.052629 0.078657 0.059118 0.081579 0.067331 0.030958 0.045848 0.026359 0.054393 0.074788 0.113972 0.094707 0.009361 0.009855 0.007818 0.007281 0.020785 0.021939 0.027151 0.008353 0.002511 0.006407 0.007723 0.005159 0.003581 0.001402 0.006107 0.006892 0.002366 0.000213 0.001213 0.002196 0.001945
0 0.930257 0.940058 0.886073 0.504885 0.277966 0.296434 0.279904 0.860034 0.936046 0.912014 0.52104 0.271357 0.266397 0.290365 0.18993 0.818186 0.701619 0.416488 0.3587 0.325087 0.237282 0.318282 0.434264 0.478023 0.478333 0.462614 0.488465 0.452677 0.67619 0.756954 0.731537 0.647037 0.610656 0.603691 0.608335 0.801489 0.819548 0.826212 0.831285 0.829739 0.822359 0.808644 0.749943 0.777222 0.77443 0.792881 0.811237 0.777454 0.77606 0.001665 0.003415 0.207515 0.56753 0.177044 0.221961 0.231737 0.247448 0.001887 0.229874 0.502877 0.196474 0.252846 0.257764 0.487879 0.414389 0.514393 0.268422 0.259089 0.26093 0.219006 0.317611 0.464567 0.444064 0.162841 0.170845 0.199801 0.127816 0.106053 0.019331 0.029644 0.06844 0.073805 0.068332 0.071232 0.011542 0.004687 0.005318 0.002404 0.004426 0.003448 0.003151 0.042182 0.023014 0.042138 0.035094 0.017067 0.04906 0.029727 0.324616 0.317593 0.31192 0.318834 0.299897 0.287778 0.226907 0.30773 0.307942 0.317298 0.341941 0.380171 0.360741 0.354986 0.464108 0.355679 0.371722 0.414657 0.433882 0.449986 0.459602 0.445219 0.432469 0.409451 0.386289 0.397956 0.387949 0.398621 0.408196 0.40011 0.402538 0.399993 0.388669 0.379314 0.382476 0.456248 0.452579 0.460754 0.45858 0.452778 0.452016 0.454691 0.457373 0.458909 0.461818 0.461324 0.450171 0.457353 0.460528 0.000637 0.001302 0.001906 0.004775 0.01284 0.035526 0.079462 0.002545 0.001312 0.002659 0.010765 0.068557 0.090513 0.050659 0.140144 0.007365 0.017093 0.024381 0.022207 0.038847 0.026449 0.038036 0.026096 0.026547 0.015062 0.015588 0.00654 0.009042 0.005132 0.003083 0.002776 0.003735 0.004848 0.005582 0.005098 0.000658 0.000338 0.000489 0.000464 0.000368 0.000269 0.000424 0.001842 0.001249 0.001268 0.001473 0.000667 0.001675 0.00098 0.429348 0.421319 0.452407 0.539822 0.546677 0.63587 0.606112 0.433251 0.422292 0.462639 0.590501 0.57252 0.616602 0.666834 0.511194 0.444881 0.49612 0.608047 0.586744 0.5886 0.529545 0.548041 0.516886 0.525038 0.588377 0.59975 0.611536 0.611368 0.595522 0.53262 0.542662 0.619274 0.648461 0.657005 0.633208 0.660013 0.654522 0.654981 0.652096 0.657497 0.659264 0.652767 0.672169 0.66443 0.672728 0.675098 0.671106 0.683933 0.679885 0.005278 0.012202 0.101128 0.076303 0.153114 0.210485 0.101699 0.067022 0.007924 0.02728 0.139955 0.168024 0.20704 0.185017 0.098863 0.032175 0.091989 0.093095 0.077955 0.089578 0.068025 0.089158 0.059905 0.021837 0.018435 0.02596 0.026989 0.034015 0.026387 0.052469 0.039953 0.010894 0.015489 0.024869 0.024772 0.003984 0.001508 0.003062 0.002562 0.00381 0.002312 0.00137 0.011797 0.005672 0.011931 0.010427 0.005311 0.010568 0.006223
0 0.380883 0.576628 0.581818 0.583003 0.573725 0.560284 0.524999 0.321599 0.54716 0.325452 0.608943 0.632266 0.621558 0.597213 0.36628 0.540907 0.50223 0.673299 0.680195 0.668621 0.650304 0.495437 0.610872 0.541584 0.606929 0.706418 0.696323 0.677908 0.623489 0.614074 0.497589 0.513955 0.678431 0.682436 0.647381 0.524404 0.501683 0.555891 0.652252 0.643165 0.616992 0.581221 0.621597 0.660002 0.752225 0.754039 0.69213 0.627221 0.572657 0.522589 0.054428 0.061299 0.004746 0.003202 0.005307 0.00636 0.562747 0.404123 0.532789 0.113202 0.001712 0.001593 0.004853 0.44794 0.477654 0.414394 0.053974 0.000995 0.001328 0.001652 0.29488 0.077194 0.224519 0.295525 0.000772 0.000337 0.000281 0.078462 0.070703 0.486358 0.502996 0.051437 0.018488 0.058472 0.089464 0.106526 0.085383 0.064826 0.007474 0.003976 0.008967 0.341122 0.15478 0.030699 0.004704 0.017009 0.016007 0.011723 0.496269 0.094712 0.15179 0.06369 0.044856 0.024966 0 0.436139 0.437606 0.586838 0.181008 0.118162 0.115295 0.081852 0.516255 0.595391 0.584643 0.20727 0.171399 0.169479 0.155748 0.46716 0.509465 0.462901 0.294781 0.207593 0.206584 0.190583 0.434671 0.423519 0.41679 0.406845 0.325466 0.21201 0.184198 0.377956 0.387442 0.381221 0.329225 0.258745 0.230576 0.206632 0.417099 0.43083 0.428148 0.415322 0.369239 0.297853 0.255885 0.064421 0.044643 0.184819 0.008926 0.005372 0.011757 0.009982 0.052562 0.183672 0.082244 0.093997 0.001633 0.000911 0.007674 0.081725 0.082229 0.079546 0.05322 0.00064 0.001222 0.002074 0.026648 0.017805 0.059611 0.068596 0.000901 0.00103 0.000538 0.00642 0.007051 0.020788 0.073289 0.095792 0.001845 0.008647 0.008129 0.012829 0.010547 0.01933 0.0062 0.000929 0.003214 0.004631 0.001877 0.002291 0.002318 0.009644 0.006492 0.007458 0.689278 0.173443 0.246902 0.138251 0.14183 0.13578 0.110116 0.576601 0.571893 0.623871 0.217906 0.155551 0.154109 0.146605 0.664743 0.745683 0.739477 0.22069 0.177827 0.177726 0.174662 0.775709 0.828346 0.767277 0.468096 0.231962 0.230643 0.226036 0.813115 0.805846 0.727735 0.7326 0.51447 0.277487 0.271225 0.794474 0.790414 0.842235 0.676418 0.463735 0.446893 0.458031 0.714562 0.763453 0.703133 0.688182 0.669172 0.56808 0.560219 0.291188 0.228715 0.64168 0.016447 0.002021 0.003306 0.005298 0.331437 0.877459 0.267311 0.362835 0.000841 0.000869 0.003998 0.375963 0.186594 0.270551 0.271863 0.001823 0.001303 0.002218 0.105417 0.04103 0.084574 0.684163 0.012509 0.006511 0.006772 0.047667 0.03915 0.306132 0.299642 0.779798 0.019014 0.013232 0.037353 0.064279 0.07613 0.293046 0.040859 0.00784 0.012589 0.064545 0.134785 0.038959 0.005396 0.058858 0.050254 0.028412
0 0.814647 0.83024 0.831278 0.843079 0.845415 0.849542 0.854865 0.860672 0.879708 0.687234 0.893259 0.89398 0.895158 0.899914 0.830601 0.827448 0.738495 0.824143 0.820482 0.82237 0.79352 0.830709 0.8431 0.586144 0.840951 0.841685 0.845702 0.851827 0.791391 0.839573 0.435461 0.791563 0.796253 0.804456 0.808176 0.739985 0.834725 0.44353 0.779587 0.784199 0.776786 0.776108 0.66764 0.670702 0.586073 0.830527 0.747106 0.726432 0.725373 0.003041 0.00283 0.013197 0.002652 0.002567 0.00255 0.002568 0.000764 0.000872 0.383971 0.000567 0.000464 0.000292 0.000308 0.031211 0.074035 0.206429 0.059675 0.064742 0.071397 0.091565 0.030939 0.060088 0.638829 0.048781 0.039823 0.03628 0.039891 0.005577 0.03296 1 0.004763 0.007019 0.01003 0.010049 0.027476 0.064354 0.913027 0.006488 0.007855 0.011518 0.013478 0.024226 0.038602 0.485152 0.056191 0.013672 0.020851 0.020664 0.225 0.215295 0.21714 0.214602 0.216276 0.21784 0.215432 0.232112 0.226605 0.349739 0.230974 0.233601 0.238073 0.241193 0.285672 0.269246 0.148615 0.256331 0.255789 0.259252 0.250274 0.29561 0.29428 0.209815 0.291125 0.294198 0.298217 0.297771 0.300905 0.307044 0.349575 0.309575 0.313038 0.310919 0.303909 0.310809 0.312085 0.377119 0.323429 0.324685 0.323752 0.3181 0.294362 0.303683 0.346989 0.328141 0.345075 0.343978 0.337881 0.000108 0.000124 0.001082 0.000085 0.00017 0.000221 0.000131 0.000527 0.000867 0.092975 0.001047 0.001026 0.001432 0.001137 0.004089 0.009045 0.102838 0.001154 0.001389 0.001726 0.003707 0.001539 0.003758 0.087538 0.001628 0.00166 0.001222 0.002003 0.000299 0.000698 0.085799 0.000543 0.000396 0.000488 0.00055 0.000612 0.001008 0.068145 0.000254 0.000355 0.000377 0.000418 0.008273 0.005491 0.008729 0.000917 0.000677 0.000749 0.000485 0.274803 0.288591 0.303129 0.298846 0.30106 0.307065 0.313305 0.33803 0.362643 0.61753 0.378321 0.380267 0.379317 0.386451 0.368794 0.375403 0.601583 0.365495 0.369778 0.36498 0.368033 0.353619 0.373166 0.58009 0.384416 0.378019 0.36006 0.368179 0.331175 0.358215 0.323023 0.341217 0.341676 0.338858 0.34607 0.344818 0.364499 0.404802 0.346014 0.343375 0.357231 0.36413 0.400966 0.408526 0.538424 0.406043 0.40403 0.44686 0.435688 0.002992 0.004464 0.014426 0.003757 0.004087 0.007151 0.009803 0.006091 0.008296 0.587623 0.005717 0.005394 0.003366 0.003756 0.009162 0.032638 0.572775 0.015992 0.023118 0.017356 0.018906 0.020372 0.043746 0.56407 0.042441 0.040625 0.027614 0.022997 0.005152 0.017579 0.106506 0.003559 0.003048 0.003783 0.002718 0.009028 0.036257 0.091431 0.001565 0.002191 0.007008 0.005119 0.038547 0.02816 0.262019 0.030833 0.015979 0.060337 0.015029
0 0.657086 0.676714 0.690933 0.682969 0.672993 0.663387 0.631818 0.629129 0.650272 0.673758 0.674245 0.698509 0.706469 0.720027 0.692187 0.741854 0.74162 0.797812 0.860976 0.872129 0.835568 0.731236 0.762013 0.732887 0.774756 0.80299 0.857887 0.892657 0.725327 0.751936 0.666405 0.807861 0.823815 0.846343 0.867272 0.753263 0.756106 0.822636 0.750457 0.610094 0.820586 0.88428 0.763583 0.805158 0.855331 0.832539 0.766936 0.861573 0.876835 0.011928 0.015876 0.019269 0.03508 0.040609 0.0335 0.039275 0.013039 0.01629 0.016586 0.049367 0.04366 0.125733 0.172639 0.158883 0.060929 0.206146 0.142152 0.143855 0.151886 0.374714 0.03331 0.015426 0.115726 0.19126 0.293195 0.013998 0.005496 0.006537 0.050817 0.42189 0.10449 0.047002 0.010107 0.006106 0.003061 0.17609 0.086403 0.349383 0.966966 0.353885 0.009448 0.007007 0.005257 0.012545 0.189881 0.56678 0.061517 0.014365 0.1638 0.162195 0.159636 0.163491 0.165487 0.16214 0.162661 0.166193 0.183909 0.198052 0.223669 0.23227 0.254794 0.266001 0.273251 0.290439 0.355638 0.405816 0.378114 0.404019 0.4293 0.284156 0.278436 0.36179 0.422428 0.405672 0.343141 0.342881 0.250425 0.289918 0.526111 0.360302 0.389856 0.330789 0.344383 0.293635 0.362401 0.386029 0.428416 0.500796 0.380665 0.345425 0.317222 0.329252 0.352538 0.378587 0.42201 0.365974 0.343923 0.00271 0.000582 0.000543 0.00168 0.001891 0.002932 0.002444 0.003336 0.005909 0.008705 0.024801 0.032741 0.061122 0.069282 0.044865 0.047248 0.057389 0.043381 0.022315 0.098232 0.204151 0.042452 0.017607 0.153019 0.093352 0.045728 0.002335 0.000233 0.002158 0.013723 0.174047 0.021924 0.033494 0.001824 0.000315 0.002623 0.0442 0.039018 0.0964 0.258203 0.06745 0.000121 0.000678 0.000947 0.009235 0.120237 0.156406 0.020515 0.000361 0.162831 0.152901 0.158391 0.153069 0.157866 0.162496 0.15677 0.299002 0.298164 0.301004 0.307099 0.314524 0.34446 0.352825 0.358998 0.375268 0.401358 0.443226 0.465859 0.505312 0.467581 0.41169 0.386585 0.435946 0.475633 0.490495 0.432043 0.494006 0.395207 0.404679 0.5798 0.42748 0.451244 0.430298 0.474973 0.376141 0.450751 0.471473 0.475063 0.526223 0.517646 0.495225 0.400318 0.395218 0.47182 0.55995 0.534431 0.52165 0.48667 0.024407 0.006268 0.006387 0.008253 0.019197 0.007092 0.004524 0.007909 0.010914 0.014361 0.029304 0.028952 0.051541 0.093253 0.088582 0.08673 0.10121 0.10255 0.024277 0.039144 0.200689 0.062696 0.036227 0.166767 0.117048 0.113005 0.029044 0.003819 0.006866 0.040546 0.200292 0.050971 0.050423 0.029157 0.00724 0.003733 0.083033 0.083701 0.351878 0.157382 0.038017 0.00218 0.005724 0.008036 0.0145 0.198279 0.070692 0.024329 0.003558
0 0.659176 0.64703 0.634376 0.638694 0.632911 0.587106 0.515671 0.73142 0.817336 0.687213 0.644986 0.691875 0.633047 0.56388 0.666586 0.690026 0.624472 0.608608 0.685557 0.61465 0.586431 0.681302 0.674068 0.577181 0.511873 0.628401 0.635828 0.621445 0.674128 0.705539 0.636315 0.619245 0.628355 0.605669 0.617413 0.649978 0.678514 0.663011 0.614303 0.620915 0.59767 0.555907 0.610188 0.636576 0.661247 0.61369 0.592572 0.556261 0.511884 0.075109 0.024415 0.147016 0.027817 0.032676 0.127724 0.183197 0.055062 0.084596 0.260884 0.298877 0.048956 0.028213 0.048444 0.009828 0.003344 0.193209 0.230056 0.021847 0.003744 0.005709 0.025032 0.029089 0.13869 0.220778 0.013957 0.023194 0.056439 0.001555 0.044876 0.013532 0.019156 0.013647 0.006228 0.053393 0.003406 0.014441 0.090621 0.019617 0.020901 0.020031 0.017323 0.006655 0.004567 0.038826 0.095966 0.030654 0.04763 0.041454 0.2981 0.281385 0.300254 0.308128 0.29323 0.27406 0.293237 0.344595 0.276612 0.513841 0.524623 0.297023 0.250487 0.263587 0.382888 0.349506 0.62262 0.610254 0.354952 0.269239 0.263217 0.394911 0.376399 0.499938 0.694465 0.435267 0.349986 0.310652 0.430103 0.392421 0.432695 0.453326 0.407586 0.389136 0.374815 0.43594 0.428944 0.41797 0.447963 0.40463 0.400549 0.411667 0.452949 0.446708 0.436783 0.430014 0.420261 0.423553 0.441008 0.001183 0.001009 0.034247 0.023225 0.01531 0.003532 0.005076 0.025858 0.014891 0.525353 0.4434 0.132783 0.000359 0.002404 0.005903 0.0014 0.513897 0.31905 0.142234 0.003926 0.000893 0.008021 0.002712 0.165172 0.412858 0.124322 0.007174 0.006311 0.000388 0.016154 0.003732 0.005369 0.002187 0.0005 0.0092 0.000386 0.003965 0.016763 0.002503 0.002013 0.001638 0.001513 0.000688 0.000447 0.010343 0.018225 0.004373 0.005392 0.002528 0.122249 0.107029 0.133421 0.122831 0.092101 0.01664 0 0.396605 0.379037 0.489768 0.488918 0.324745 0.154768 0.094326 0.349403 0.277487 0.490428 0.521091 0.378366 0.215076 0.190072 0.437545 0.315061 0.359948 0.437209 0.338052 0.278136 0.251946 0.53224 0.444981 0.376141 0.387178 0.313204 0.25558 0.282933 0.543478 0.54529 0.421319 0.401715 0.320104 0.283917 0.277946 0.527029 0.539777 0.533503 0.380256 0.30106 0.282877 0.266696 0.160996 0.061061 0.073416 0.079482 0.058323 0.128459 0.145296 0.102704 0.049798 0.301105 0.515201 0.293561 0.058472 0.069938 0.126961 0.005507 0.386175 0.755949 0.363163 0.011102 0.005378 0.119538 0.028885 0.214023 0.346823 0.175514 0.047238 0.033174 0.002663 0.136885 0.013078 0.013457 0.018596 0.00399 0.021686 0 0.016357 0.050235 0.006203 0.008447 0.006384 0.005716 0.003634 0.001915 0.024146 0.037333 0.010966 0.010894 0.019011
0 0.323009 0.418497 0.736203 0.895365 0.858236 0.850274 0.873482 0.532373 0.792436 0.859051 0.788759 0.730905 0.510784 0.482565 0.44551 0.692479 0.760472 0.730195 0.552843 0.495338 0.431851 0.346347 0.415461 0.518548 0.499984 0.448932 0.608704 0.544046 0.630952 0.744799 0.771559 0.77894 0.741303 0.716796 0.668463 0.832068 0.765375 0.83083 0.723791 0.89849 0.833099 0.770301 0.827259 0.778111 0.764725 0.807857 0.911185 0.833106 0.752322 0.019508 0.090046 0.224763 0.051241 0.058732 0.044368 0.014943 0.352657 0.355623 0.202724 0.129584 0.201555 0.119716 0.152282 0.490837 0.371836 0.117061 0.144664 0.015524 0.011356 0.015705 0.332194 0.351235 0.260761 0.386445 0.555897 0.354138 0.113737 0.524786 0.302531 0.220419 0.099609 0.05827 0.020765 0.02508 0.119505 0.393198 0.22524 0.481854 0.019659 0.027473 0.033275 0.245826 0.459948 0.47229 0.281182 0.014952 0.21254 0.303957 0.181646 0.211488 0.285192 0.322586 0.319054 0.315768 0.322311 0.240885 0.302483 0.316461 0.296331 0.275679 0.198985 0.207737 0.261475 0.294252 0.295288 0.25738 0.180549 0.177071 0.173546 0.258834 0.282099 0.289335 0.253937 0.24572 0.250089 0.207771 0.47703 0.437003 0.365892 0.274753 0.206043 0.176612 0.147778 0.401241 0.447394 0.387805 0.459143 0.36679 0.346701 0.290027 0.411372 0.423086 0.417181 0.394938 0.369918 0.477538 0.425178 0.001306 0.005033 0.012917 0.002804 0.002781 0.002278 0.000598 0.01301 0.013915 0.013543 0.011615 0.016642 0.010137 0.00912 0.011127 0.007228 0.004275 0.018253 0.002238 0.000454 0.001219 0.010929 0.006227 0.003946 0.007608 0.013564 0.020126 0.010586 0.137356 0.041017 0.07842 0.026622 0.017419 0.004039 0.004472 0.013039 0.069053 0.034239 0.076776 0.000771 0.010519 0.025165 0.043911 0.065839 0.037845 0.029206 0.000781 0.272368 0.0585 0.193147 0.223698 0.484523 0.576702 0.569545 0.563629 0.577999 0.408056 0.50624 0.538021 0.53413 0.49007 0.317018 0.304907 0.614354 0.595265 0.569019 0.486827 0.349604 0.302603 0.262927 0.67672 0.699868 0.649725 0.586252 0.586118 0.548365 0.468096 0.729368 0.747696 0.727232 0.693404 0.657732 0.641774 0.63379 0.764694 0.771929 0.73374 0.756027 0.748311 0.760937 0.732454 0.743738 0.717861 0.764347 0.764571 0.737867 0.703234 0.744968 0.00837 0.070527 0.120129 0.017518 0.008118 0.008763 0.002041 0.379879 0.242818 0.071725 0.047083 0.146679 0.150914 0.203389 0.060628 0.05298 0.015559 0.071424 0.027995 0.021043 0.028096 0.108251 0.115424 0.087977 0.128584 0.114989 0.082538 0.10844 0.094653 0.087884 0.0471 0.042116 0.028127 0.012956 0.013308 0.042537 0.081157 0.050393 0.129467 0.00711 0.013414 0.025323 0.039031 0.077817 0.08862 0.089139 0.012301 0.098599 0.117534
0 0.918033 0.826545 0.737301 0.657497 0.584656 0.545986 0.526797 0.946897 0.938467 0.901579 0.80037 0.749173 0.744681 0.729608 0.940483 0.825261 0.655837 0.482453 0.428385 0.502648 0.637504 0.907635 0.737907 0.595922 0.457596 0.389385 0.452838 0.531177 0.836532 0.753537 0.691158 0.626389 0.530478 0.537271 0.558134 0.658156 0.610686 0.59316 0.634133 0.54656 0.498457 0.532991 0.592763 0.539423 0.520854 0.507888 0.480581 0.496964 0.494518 0.009188 0.020167 0.020492 0.028219 0.034007 0.034169 0.032429 0 0.002642 0.013939 0.02033 0.010168 0.016796 0.021083 0.006737 0.096525 0.214145 0.205834 0.16544 0.286372 0.343224 0.036932 0.160209 0.171968 0.244851 0.250282 0.094435 0.058398 0.051177 0.057193 0.092997 0.095684 0.10612 0.041623 0.054936 0.026803 0.093976 0.109156 0.104414 0.085796 0.052133 0.021178 0.007972 0.007085 0.00348 0.014104 0.011172 0.005646 0.004793 0.307586 0.241036 0.191276 0.146187 0.12487 0.108978 0.102332 0.345734 0.326379 0.312112 0.266008 0.208608 0.174877 0.160137 0.344465 0.294856 0.23917 0.18548 0.1612 0.159012 0.182469 0.348299 0.296996 0.269527 0.241783 0.224054 0.188676 0.170219 0.359033 0.322812 0.303539 0.281879 0.257469 0.23297 0.221619 0.399342 0.391996 0.381447 0.324801 0.279643 0.296255 0.35963 0.397654 0.412764 0.419609 0.421241 0.414225 0.411433 0.398567 0.005407 0.002111 0.003337 0.002391 0.001597 0.000411 0.000545 0.000114 0.0048 0.008405 0.010624 0.007712 0.004081 0.003114 0.000275 0.006821 0.011803 0.010224 0.008173 0.010014 0.012069 0.001032 0.011387 0.012231 0.00607 0.005593 0.007083 0.005954 0.002081 0.000627 0.001452 0.002225 0.003317 0.002597 0.003798 0.001114 0.007879 0.014784 0.01468 0.003541 0.02286 0.024572 0.000863 0.000402 0.000577 0.003746 0.005576 0.001554 0.000962 0.435957 0.264269 0.133264 0.048902 0 0 0 0.498803 0.475443 0.42294 0.316324 0.221999 0.153147 0.111245 0.495337 0.427078 0.398193 0.291633 0.195976 0.168948 0.207383 0.500514 0.470355 0.489745 0.445093 0.376208 0.271996 0.21265 0.534443 0.465367 0.457137 0.424036 0.388386 0.323392 0.262256 0.74404 0.711867 0.699119 0.528359 0.444601 0.50359 0.663066 0.77506 0.803677 0.841161 0.828111 0.818863 0.83642 0.800725 0.054485 0.103838 0.04137 0.038923 0.035495 0.036904 0.031592 0.000333 0.017382 0.064973 0.115051 0.099777 0.061053 0.058119 0.002148 0.0229 0.027589 0.091617 0.079893 0.117517 0.126889 0.005167 0.020325 0.020967 0.029614 0.055142 0.056755 0.034035 0.053076 0.007219 0.0066 0.009457 0.033766 0.021358 0.048341 0.043157 0.222613 0.417869 0.354219 0.044969 0.442545 0.44763 0.006096 0.005309 0.006078 0.072175 0.064344 0.006828 0.00709
0 0.27471 0.845702 0.956503 0.921418 0.71429 0.726572 0.802954 0.089846 0.239416 0.834178 0.911337 0.822301 0.707677 0.704946 0.209298 0.207989 0.360365 0.785485 0.721751 0.655237 0.535967 0.165482 0.287671 0.340246 0.403492 0.628275 0.581765 0.493983 0.798083 0.864165 0.822228 0.780669 0.729226 0.643785 0.596494 0.717905 0.85661 0.903853 0.919174 0.918456 0.896371 0.849569 0.487438 0.716761 0.86676 0.887564 0.894506 0.886503 0.870593 1 0.590932 0.002305 0.030462 0.096886 0.099045 0.024413 0.168294 0.464506 0.40351 0.019679 0.107771 0.054438 0.064311 0.178849 0.148134 0.591321 0.163458 0.032208 0.041844 0.021361 0.253019 0.254599 0.220074 0.376402 0.159754 0.078582 0.053044 0.269122 0.115407 0.273406 0.25926 0.189594 0.156725 0.166243 0.211027 0.019681 0.002433 0.00287 0.001402 0.009674 0.018288 0.096063 0.171793 0.012706 0.002869 0.001977 0.002769 0.003012 0.275123 0.332167 0.34144 0.328114 0.217695 0.224966 0.268306 0.248999 0.257483 0.311166 0.323861 0.278964 0.220947 0.225782 0.206433 0.235336 0.268676 0.284746 0.231715 0.20177 0.174575 0.229095 0.24249 0.239369 0.242037 0.209767 0.187812 0.17784 0.361221 0.385322 0.341166 0.256207 0.199136 0.156619 0.164122 0.300432 0.371584 0.377517 0.367675 0.372339 0.375706 0.348114 0.15535 0.288169 0.380754 0.381488 0.382133 0.382346 0.381584 0.020546 0.003762 0.000279 0.003057 0.018595 0.018079 0.003964 0.017489 0.019123 0.009011 0.001774 0.014943 0.008922 0.006444 0.017576 0.013495 0.00954 0.006352 0.006145 0.005539 0.000954 0.033771 0.052339 0.016606 0.011042 0.011403 0.003633 0.002557 0.008366 0.003093 0.017912 0.057539 0.050558 0.028477 0.025382 0.029549 0.002249 0.000407 0.000265 0.000396 0.002028 0.018814 0.021754 0.038695 0.000785 0.000264 0.000223 0.000218 0.000366 0.586487 0.523987 0.491579 0.486245 0.42332 0.464215 0.53243 0.616624 0.680969 0.562478 0.514191 0.478004 0.462885 0.506587 0.716486 0.712504 0.703357 0.525217 0.461073 0.453256 0.415314 0.677749 0.762972 0.799293 0.675814 0.523506 0.517613 0.493536 0.895766 0.839629 0.852031 0.829475 0.724884 0.728328 0.705493 0.947453 0.903013 0.839495 0.832226 0.834731 0.848933 0.869599 0.966642 0.970757 0.873244 0.852031 0.841855 0.856012 0.876756 0.113601 0.093926 0.001521 0.004622 0.022992 0.033794 0.001602 0.096221 0.117588 0.130296 0.003972 0.013238 0.018619 0.015381 0.102253 0.092925 0.170877 0.063447 0.006937 0.004637 0.013367 0.144978 0.157961 0.173581 0.162067 0.047797 0.033552 0.044826 0.060347 0.037936 0.055949 0.05053 0.095425 0.096273 0.08932 0.085894 0.034179 0.004041 0.002631 0.002182 0.006404 0.005998 0.10563 0.100821 0.018589 0.003532 0.002853 0.00597 0.005561
0 0.351939 0.411001 0.500792 0.496819 0.583117 0.603852 0.595844 0.38707 0.409968 0.465315 0.49665 0.613224 0.346804 0.513129 0.41485 0.429074 0.493255 0.533273 0.570657 0.272964 0.270186 0.589159 0.597714 0.620292 0.545095 0.565467 0.432243 0.496261 0.631733 0.58487 0.568147 0.60545 0.661938 0.598396 0.567056 0.598621 0.596219 0.506706 0.628266 0.62218 0.658478 0.515191 0.685863 0.628876 0.584766 0.52459 0.692678 0.646644 0.512461 0.005594 0.059318 0.08783 0.036187 0.069851 0.242925 0.36158 0.001151 0.00128 0.042576 0.038072 0.060024 0.344293 0.388045 0.000452 0.004151 0.019868 0.013439 0.020749 0.380832 0.332685 0.113327 0.18386 0.27023 0.307754 0.275215 0.5694 0.930222 0.303028 0.573928 0.582478 0.459989 0.42684 0.529227 0.497877 0.4959 0.541238 0.524145 0.435158 0.554692 0.349286 0.595182 0.269064 0.40421 0.420734 0.492974 0.355363 0.289433 0.803517 0.175137 0.183752 0.188978 0.186296 0.215089 0.236852 0.252833 0.181303 0.189019 0.210322 0.19631 0.230041 0.192174 0.228745 0.190302 0.310974 0.251125 0.208567 0.215885 0.222942 0.241598 0.155405 0.268224 0.298155 0.332359 0.415219 0.464719 0.376125 0.394801 0.491296 0.544438 0.521475 0.413841 0.452833 0.403004 0.436228 0.433354 0.506173 0.416879 0.38773 0.4512 0.394088 0.406118 0.412689 0.468272 0.396392 0.404678 0.423162 0.387538 0.000576 0.005283 0.01115 0.003719 0.008955 0.015287 0.009597 0.000974 0.039739 0.034433 0.004392 0.007814 0.018419 0.017269 0.000881 0.282338 0.088686 0.002077 0.003537 0.016027 0.031581 0.005806 0.16795 0.083659 0.142364 0.171028 0.139462 0.098574 0.150524 0.292971 0.404429 0.360784 0.054795 0.084558 0.080266 0.042094 0.054398 0.109963 0.0334 0.041012 0.106326 0.050502 0.060268 0.060555 0.166285 0.052983 0.132885 0.080457 0.034474 0.164061 0.215065 0.316582 0.321961 0.408201 0.518932 0.575595 0.210346 0.246276 0.299372 0.334071 0.466363 0.720836 0.618302 0.257067 0.292315 0.364265 0.418199 0.467794 0.635769 0.659331 0.542695 0.574913 0.602355 0.62954 0.651771 0.649479 0.63171 0.666119 0.669362 0.670212 0.674741 0.690765 0.708031 0.648249 0.689166 0.710626 0.694288 0.705437 0.721283 0.720019 0.656927 0.691023 0.66566 0.652946 0.663301 0.728283 0.73128 0.676955 0.003006 0.08603 0.12144 0.080725 0.091144 0.131287 0.05304 0.006931 0.014657 0.076017 0.066186 0.079567 0.123302 0.081109 0.005706 0.057813 0.035278 0.01212 0.01202 0.111863 0.093349 0.059029 0.102605 0.095559 0.078258 0.087783 0.084188 0.073168 0.06958 0.089136 0.105145 0.099198 0.081839 0.134611 0.136072 0.127094 0.078251 0.149897 0.080541 0.119954 0.077374 0.195935 0.063495 0.092341 0.093148 0.187117 0.172622 0.066135 0.151379
0 0.682005 0.704677 0.733259 0.762869 0.79262 0.812305 0.833641 0.412928 0.52375 0.544455 0.576701 0.499899 0.512045 0.617656 0.246615 0.261328 0.269003 0.288849 0.410822 0.486538 0.573257 0.241009 0.461608 0.626858 0.7394 0.775357 0.679093 0.63225 0.360087 0.480239 0.745673 0.771371 0.706799 0.591532 0.6147 0.530798 0.620896 0.730101 0.753176 0.637245 0.574692 0.598116 0.232023 0.430859 0.706526 0.721561 0.651478 0.569594 0.565047 0.010799 0.002903 0.004895 0.006434 0.004463 0.010008 0.0071 0.28977 0.317687 0.410777 0.476636 0.461953 0.408344 0.343077 0.377921 0.282455 0.166115 0.266436 0.374827 0.470836 0.319628 0.26651 0.329334 0.184906 0.027032 0.019372 0.046929 0.009781 0.330532 0.482921 0.021131 0.023163 0.040831 0.003421 0.001572 0.322136 0.373831 0.055535 0.031478 0.034764 0.001138 0.001167 0.541767 0.447231 0.063226 0.04607 0.04055 0.008806 0.002387 0.237092 0.253834 0.2707 0.28904 0.299822 0.304801 0.307346 0.20168 0.258416 0.238086 0.262551 0.248409 0.254856 0.273676 0.266626 0.2607 0.203608 0.249053 0.262682 0.301255 0.294232 0.202716 0.205816 0.296962 0.394636 0.412888 0.283676 0.187236 0.255316 0.297092 0.413971 0.438807 0.326317 0.162997 0.158532 0.307654 0.367579 0.420055 0.437606 0.296358 0.154952 0.144733 0.30666 0.320336 0.42177 0.444733 0.337202 0.175514 0.141159 0.003532 0.001205 0.000719 0.001645 0.000876 0.00064 0.000553 0.023838 0.021603 0.01332 0.008639 0.014842 0.025512 0.016358 0.028959 0.023308 0.018696 0.027667 0.040991 0.044263 0.038799 0.024426 0.030378 0.058879 0.007935 0.003704 0.053069 0.005155 0.052287 0.038293 0.001376 0.004044 0.030827 0.003027 0.000332 0.060711 0.037917 0.005024 0.00233 0.025421 0.001381 0.000486 0.037731 0.022834 0.005757 0.002403 0.021176 0.005829 0.000582 0.536042 0.539005 0.549148 0.557177 0.570932 0.580538 0.587214 0.768977 0.71747 0.684056 0.634192 0.625939 0.672336 0.662373 0.684693 0.719773 0.7709 0.765633 0.806596 0.818472 0.796363 0.745471 0.904321 0.915895 0.88181 0.879596 0.730061 0.585313 0.81893 0.842525 0.871466 0.896583 0.762144 0.620505 0.588925 0.882459 0.863952 0.878947 0.90876 0.717514 0.636339 0.607007 0.66991 0.802905 0.870918 0.917886 0.771817 0.668993 0.61914 0.016097 0.00387 0.00392 0.006757 0.003986 0.004064 0.002957 0.214759 0.173245 0.16788 0.065923 0.055005 0.103094 0.072215 0.158179 0.096555 0.125155 0.165185 0.12934 0.114357 0.15033 0.234428 0.333627 0.109679 0.013092 0.033526 0.135805 0.014581 0.196506 0.142511 0.019657 0.023727 0.131019 0.003734 0.001346 0.167719 0.070864 0.042309 0.035974 0.039665 0.006129 0.002088 0.254333 0.17234 0.042535 0.045058 0.066945 0.010085 0.003638
0 0.545022 0.560788 0.571703 0.5864 0.604298 0.622506 0.644457 0.695093 0.732512 0.69965 0.693507 0.714171 0.684982 0.662791 0.390196 0.410688 0.436529 0.469351 0.47164 0.467872 0.483695 0.43088 0.441804 0.388581 0.37748 0.395922 0.39503 0.432413 0.606695 0.626646 0.56147 0.505261 0.565147 0.643804 0.639621 0.909765 0.913826 0.92089 0.850375 0.862859 0.920048 0.912689 0.916862 0.925333 0.920757 0.860434 0.915803 0.901387 0.853444 0.002857 0.002985 0.003641 0.005522 0.022025 0.055198 0.080729 0.083307 0.108583 0.085349 0.090301 0.115467 0.094095 0.080772 0.196928 0.175658 0.169344 0.149535 0.170792 0.127851 0.151378 0.068238 0.111926 0.169673 0.191298 0.15092 0.06781 0.013749 0.067119 0.053135 0.244418 0.270754 0.157894 0.082328 0.083228 0.029382 0.022618 0.010533 0.172743 0.135557 0.002185 0.000282 0.008584 0.000142 0.007957 0.111403 0.001302 0.004929 0.085865 0.156731 0.15552 0.16146 0.16396 0.17416 0.185627 0.198433 0.269452 0.290613 0.276538 0.270228 0.281118 0.27094 0.258789 0.181546 0.183554 0.200463 0.213226 0.206617 0.196959 0.212037 0.129416 0.181332 0.191895 0.196717 0.175591 0.157657 0.137699 0.142543 0.144352 0.171994 0.257828 0.246346 0.190954 0.198561 0.366952 0.36849 0.372707 0.40094 0.394858 0.385406 0.383846 0.381873 0.384288 0.38562 0.398654 0.386182 0.392571 0.386168 0.000327 0.000575 0.001386 0.002146 0.006124 0.013156 0.020215 0.014663 0.010228 0.008896 0.008995 0.011941 0.011237 0.010629 0.041647 0.038558 0.026133 0.028653 0.038065 0.040093 0.033542 0.030352 0.04064 0.021619 0.019703 0.026282 0.011828 0.003907 0.028559 0.030287 0.031218 0.036774 0.043787 0.042326 0.046525 0.001802 0.001043 0.000206 0.00798 0.003862 0.000132 0.000236 0.000292 0.000145 0.000238 0.003093 0.00023 0.000328 0.001804 0.323637 0.339035 0.346351 0.358243 0.377311 0.393267 0.414925 0.541597 0.583809 0.557356 0.570943 0.592554 0.580117 0.572429 0.36989 0.394858 0.507281 0.575251 0.474475 0.441855 0.451668 0.417178 0.653718 0.799389 0.800678 0.723186 0.646402 0.427188 0.561548 0.578874 0.659025 0.858103 0.770764 0.597222 0.597907 0.734346 0.735844 0.739154 0.772993 0.788113 0.74532 0.74136 0.743172 0.749489 0.753193 0.77736 0.764353 0.765596 0.749907 0.006031 0.008023 0.009897 0.016728 0.034754 0.083243 0.129746 0.070451 0.057205 0.037688 0.026083 0.025415 0.010806 0.012119 0.242041 0.209107 0.387009 0.406419 0.171253 0.140796 0.123975 0.353134 0.640928 0.231343 0.200008 0.224722 0.318619 0.080339 0.076699 0.065792 0.064404 0.196145 0.340148 0.121941 0.121856 0.002196 0.001364 0.000466 0.06982 0.074081 0.001545 0.000706 0.002573 0.00175 0.004478 0.029335 0.00178 0.002186 0.008698
0 0.339405 0.398479 0.350733 0.403683 0.402312 0.499874 0.464853 0.323661 0.43916 0.457309 0.422213 0.405276 0.572049 0.573385 0.465794 0.660427 0.611474 0.535142 0.454432 0.734157 0.746264 0.453646 0.593406 0.725458 0.668701 0.445625 0.623941 0.557349 0.608743 0.778666 0.834075 0.825911 0.737558 0.80988 0.755833 0.612813 0.753422 0.814105 0.83427 0.771715 0.80968 0.803521 0.344896 0.385802 0.473889 0.45581 0.279679 0.563129 0.549707 0.281027 0.175075 0.253222 0.268249 0.2103 0.015785 0.10315 0.288716 0.190854 0.25803 0.236226 0.289613 0.091527 0.096199 0.358355 0.073869 0.169111 0.230781 0.483949 0.056945 0.01226 0.51789 0.311663 0.161084 0.378247 0.729507 0.327207 0.248216 0.602747 0.36464 0.281402 0.314321 0.46816 0.107045 0.191292 0.494877 0.351334 0.325447 0.25204 0.368057 0.335329 0.238161 0.712116 0.642792 0.422047 0.334988 0.759666 0.207702 0.117398 0.232888 0.209966 0.231022 0.227867 0.20952 0.131879 0.176989 0.213752 0.190322 0.225041 0.248738 0.238361 0.179486 0.179204 0.249369 0.188676 0.209163 0.223663 0.272277 0.205425 0.210878 0.261385 0.240809 0.240007 0.260734 0.279211 0.197709 0.173374 0.328793 0.391248 0.379842 0.352394 0.307318 0.281283 0.266605 0.313224 0.371118 0.352963 0.356584 0.35847 0.363519 0.365748 0.289767 0.232888 0.211975 0.214554 0.27784 0.25963 0.216049 0.015514 0.012918 0.018403 0.02096 0.016341 0.001582 0.017039 0.022128 0.014212 0.023234 0.064068 0.03481 0.011066 0.005017 0.041291 0.005053 0.006509 0.024808 0.037224 0.00419 0.003622 0.020849 0.009664 0.008356 0.010592 0.025541 0.041622 0.048015 0.025676 0.012488 0.006576 0.015654 0.047467 0.072091 0.090151 0.025914 0.017827 0.017162 0.01595 0.012483 0.015622 0.017589 0.039336 0.036287 0.009319 0.009473 0.02615 0.023495 0.009977 0.631989 0.461655 0.615808 0.676384 0.582618 0.14902 0.330672 0.64987 0.527778 0.580258 0.726069 0.718923 0.450248 0.377684 0.545961 0.404578 0.498882 0.642971 0.629227 0.442789 0.403382 0.620404 0.675725 0.590188 0.535539 0.577686 0.40242 0.352545 0.74329 0.75104 0.714126 0.681596 0.647712 0.604312 0.585022 0.735552 0.766383 0.756486 0.748535 0.730061 0.740841 0.753098 0.701646 0.781647 0.856906 0.840233 0.649255 0.840177 0.885042 0.512118 0.383951 0.206585 0.317228 0.918324 0.047124 0.816073 0.232709 0.452787 0.439295 0.122871 0.255287 0.461087 0.178164 0.321775 0.197809 0.303296 0.284665 0.219043 0.058933 0.026485 0.387541 0.552702 0.505289 0.078983 0.134502 0.206677 0.138204 0.177287 0.111275 0.04538 0.028121 0.107362 0.14525 0.201493 0.172541 0.102795 0.10293 0.100326 0.068101 0.069718 0.07368 0.286081 0.399323 0.188268 0.11727 0.136943 0.117697 0.046899
0 0.643018 0.640632 0.651113 0.636533 0.626789 0.608771 0.587664 0.66378 0.792176 0.845998 0.775874 0.724381 0.678142 0.621666 0.539242 0.688492 0.683318 0.656264 0.62074 0.592418 0.544948 0.301849 0.487797 0.739822 0.835949 0.716307 0.610186 0.505759 0.553112 0.655421 0.66764 0.707654 0.801661 0.863612 0.8592 0.792211 0.719953 0.841212 0.701104 0.839109 0.755096 0.836599 0.503622 0.329124 0.31947 0.473095 0.541639 0.493062 0.53037 0.072106 0.0426 0.033017 0.010809 0.01086 0.007789 0.002483 0.288083 0.013648 0.012451 0.022789 0.021777 0.008102 0.003587 0.355803 0.164807 0.053986 0.085539 0.092647 0.085483 0.101544 0.678288 0.608993 0.376169 0.196032 0.179147 0.121684 0.105905 0.359972 0.224545 0.286047 0.340885 0.372532 0.231581 0.086832 0.329216 0.688751 0.335979 0.604598 0.37801 0.478599 0.335692 0.906299 0.613151 0.507389 0.398866 0.886916 0.844502 0.854314 0.288875 0.260425 0.241207 0.227332 0.236927 0.26939 0.300508 0.352181 0.264163 0.267743 0.229883 0.227689 0.229465 0.257984 0.417901 0.354273 0.23345 0.229163 0.270864 0.295809 0.328368 0.405775 0.408868 0.312517 0.158374 0.053964 0 0.014774 0.253951 0.322757 0.428786 0.388203 0.364074 0.311612 0.21799 0.376982 0.372064 0.360151 0.361804 0.359095 0.370528 0.359225 0.356571 0.351372 0.358944 0.355151 0.366811 0.382949 0.414931 0.003934 0.002916 0.004426 0.005576 0.005379 0.008435 0.005252 0.038445 0.000926 0.002528 0.004441 0.003227 0.003573 0.002695 0.009974 0.027478 0.042774 0.01695 0.006739 0.008758 0.009635 0.009316 0.012234 0.099172 0.186806 0.102393 0.082226 0.138075 0.276032 0.188273 0.021193 0.009341 0.006989 0.049637 0.1008 0.013659 0.014621 0.007281 0.004286 0.003268 0.003188 0.001733 0.007172 0.014392 0.010733 0.023565 0.00912 0.008246 0.030064 0.147242 0.12065 0.133421 0.10212 0.086319 0.079721 0.065407 0.415895 0.33964 0.386697 0.294753 0.220109 0.151179 0.075181 0.488281 0.420603 0.204319 0.130569 0.083255 0.062634 0.011697 0.449342 0.506027 0.458456 0.34909 0.22381 0.093085 0 0.372093 0.425233 0.541879 0.549897 0.517635 0.486122 0.429706 0.528728 0.53016 0.525631 0.52704 0.51456 0.516439 0.507258 0.527979 0.556808 0.583468 0.606135 0.574443 0.562131 0.541309 0.235066 0.151832 0.09661 0.027574 0.029424 0.014732 0.019333 0.126126 0.02007 0.014689 0.066395 0.073192 0.028058 0.011945 0.014598 0.254066 0.097486 0.230881 0.21063 0.174078 0.140291 0.051572 0.020601 0.102939 0.443602 0.545223 0.403871 0.278928 0.303919 0.237789 0.045856 0.041827 0.021597 0.033999 0.098759 0.021618 0.027868 0.035374 0.039109 0.006938 0.006478 0.004024 0.02779 0.049103 0.10935 0.058787 0.076807 0.032535 0.032931
0 0.702822 0.7361 0.747152 0.7526 0.708398 0.64167 0.464541 0.692614 0.755734 0.759202 0.736033 0.618007 0.564916 0.394051 0.697131 0.779321 0.794599 0.836594 0.864096 0.857533 0.822836 0.669298 0.737686 0.779532 0.804945 0.827533 0.824618 0.769182 0.631444 0.699634 0.723285 0.716867 0.722865 0.743738 0.679433 0.678484 0.805758 0.77378 0.697862 0.577358 0.551401 0.579976 0.57663 0.579631 0.505364 0.412108 0.503383 0.533009 0.404748 0.074567 0.04941 0.0308 0.040235 0.036429 0.037727 0.272152 0.24569 0.225434 0.374028 0.470412 0.68915 0.633017 0.602084 0.015094 0.006542 0.014078 0.014376 0.01128 0.023655 0.0481 0.016302 0.012423 0.012349 0.016364 0.022113 0.020844 0.029063 0.033149 0.069597 0.090816 0.115654 0.165605 0.042313 0.053934 0.077903 0.059225 0.09109 0.071961 0.10868 0.072594 0.060304 0.132705 0.108821 0.219923 0.084719 0.039715 0.072646 0.076022 0.294534 0.283285 0.283326 0.286475 0.296111 0.312284 0.361529 0.330199 0.340398 0.370775 0.390645 0.461838 0.455069 0.515165 0 0 0.012483 0.082449 0.148759 0.198505 0.237318 0 0 0 0 0 0.008608 0.007984 0 0 0.00072 0.027853 0.150226 0 0 0 0.07 0.031749 0 0 0 0 0.016584 0 0 0 0 0 0 0.000449 0.000706 0.000435 0.000607 0.000779 0.00091 0.01738 0.088821 0.07727 0.069872 0.065183 0.164747 0.102728 0.099524 0.031845 0.040157 0.059032 0.064466 0.067596 0.070579 0.070347 0.006433 0.006085 0.006508 0.00553 0.006276 0.00537 0.008543 0.010409 0.145646 0.260271 0.314914 0.386189 0.010207 0.009146 0.067849 0.036279 0.056824 0.24775 0.01199 0.008802 0.010396 0.02629 0.020303 0.025357 0.028066 0.006922 0.014301 0.018945 0.263509 0.271426 0.268574 0.275116 0.245862 0.212292 0.198839 0.396437 0.43334 0.456343 0.470344 0.471395 0.45017 0.464327 0.415168 0.471842 0.495784 0.517825 0.529478 0.541186 0.543288 0.481728 0.530887 0.550031 0.547392 0.541521 0.546755 0.547739 0.475622 0.533459 0.565709 0.559022 0.527934 0.544954 0.529601 0.426854 0.448213 0.469113 0.554627 0.505088 0.488057 0.504842 0.387144 0.443729 0.418568 0.421732 0.487229 0.501778 0.464104 0.065222 0.044237 0.025004 0.037588 0.033554 0.0438 0.178152 0.063742 0.120214 0.15651 0.124282 0.135084 0.115444 0.101276 0.019084 0.01215 0.005467 0.003334 0.002802 0.004159 0.004916 0.010178 0.00296 0.003553 0.001652 0.001277 0.002021 0.002355 0.015608 0.030756 0.027887 0.026683 0.095943 0.003222 0.005476 0.008819 0.009315 0.012002 0.046368 0.028848 0.019301 0.008964 0.021984 0.009433 0.037731 0.041325 0.017256 0.018796 0.01485
0 0.970713 0.972652 0.974222 0.98181 0.965413 0.86665 0.766925 0.980533 0.985181 0.775408 0.633777 0.617396 0.708168 0.658889 0.873241 0.914733 0.612918 0.557638 0.547626 0.54002 0.629577 0.880856 0.694033 0.784927 0.640912 0.734981 0.729222 0.730361 0.803831 0.479993 0.484233 0.497667 0.467055 0.593592 0.760979 0.709723 0.560578 0.649877 0.675653 0.455355 0.437514 0.749961 0.629678 0.559055 0.471515 0.468497 0.675483 0.737783 0.742006 0.00035 0.000444 0.000187 0.000036 0.06741 0.34858 0.290731 0 0 0.3552 0.292217 0.220437 0.021923 0.041964 0.063837 0.037704 0.186466 0.189632 0.17952 0.202052 0.058803 0.022012 0.622054 0.269101 0.474923 0.346133 0.361455 0.239026 0.084138 0.27108 0.281222 0.280132 0.373465 0.598727 0.192163 0.024759 0.248739 0.29617 0.302037 0.514089 0.639643 0.029521 0.006434 0.066018 0.312405 0.590301 0.044179 0.01323 0.012354 0.32216 0.324822 0.32856 0.340624 0.340878 0.347915 0.342236 0.334095 0.342099 0.338203 0.340645 0.349904 0.359712 0.358711 0.26096 0.27572 0.314444 0.339369 0.36535 0.381152 0.382709 0.300686 0.26668 0.314396 0.290665 0.306893 0.318189 0.412497 0.323272 0.226413 0.194314 0.230501 0.429108 0.522243 0.380336 0.333601 0.481392 0.410535 0.463916 0.371427 0.367373 0.354781 0.326001 0.317462 0.346468 0.351365 0.348038 0.352421 0.342318 0.001563 0.00167 0.001014 0.000266 0.000266 0.000803 0.00121 0.000091 0.000222 0.000739 0.001027 0.002482 0.000684 0.001625 0.010245 0.012659 0.008656 0.005931 0.00585 0.005467 0.003543 0.011402 0.022602 0.025161 0.045491 0.017614 0.044433 0.237894 0.012507 0.052614 0.01457 0.025477 0.462611 0.464766 0.107148 0.000438 0.32417 0.267726 0.412828 0.063711 0.00985 0.00294 0.000541 0.000882 0.008381 0.00993 0.000485 0.00048 0.000644 0.478641 0.479167 0.475443 0.492407 0.498132 0.537865 0.596395 0.479446 0.485943 0.565832 0.601337 0.643351 0.69128 0.698392 0.396482 0.436326 0.563249 0.617664 0.688954 0.695965 0.695909 0.503277 0.324398 0.470959 0.359624 0.440273 0.4357 0.520845 0.514996 0.170066 0.100242 0.144189 0.305265 0.610373 0.543903 0.513945 0.570127 0.573526 0.50331 0.566425 0.582662 0.579017 0.53045 0.534599 0.566101 0.576702 0.594427 0.582875 0.558128 0.000855 0.000764 0.001712 0.001556 0.00446 0.056856 0.072121 0.00039 0.001577 0.064121 0.043003 0.058776 0.013006 0.016593 0.048231 0.025187 0.156313 0.058039 0.05617 0.06792 0.04498 0.074215 0.477562 0.195716 0.65086 0.741476 0.648229 0.199914 0.203888 0.348294 0.164213 0.161139 0.408352 0.83009 0.011591 0.003136 0.105261 0.958271 0.251368 0.01528 0.013916 0.011352 0.001586 0.00693 0.014871 0.038799 0.003932 0.001789 0.003262
0 0.490814 0.525906 0.550875 0.57976 0.622332 0.580635 0.555202 0.238318 0.296549 0.357694 0.441032 0.726902 0.624343 0.311154 0.297621 0.400672 0.496298 0.557103 0.687133 0.816723 0.667615 0.404468 0.568827 0.738114 0.725837 0.666717 0.788351 0.784959 0.535264 0.703194 0.704354 0.664735 0.682485 0.704923 0.786913 0.752156 0.669025 0.692933 0.658859 0.660811 0.63166 0.72823 0.476859 0.493692 0.570476 0.70126 0.561405 0.601985 0.665284 0.108132 0.08939 0.078161 0.05935 0.026638 0.059925 0.102812 0.004967 0.004278 0.008124 0.07082 0.152199 0.326165 0.03915 0.046843 0.190548 0.198768 0.15588 0.209467 0.014466 0.237394 0.03077 0.21333 0.072596 0.097987 0.013518 0.017214 0.015756 0.181469 0.150374 0.094143 0.029042 0.073534 0.021588 0.008984 0.178888 0.235215 0.154058 0.016886 0.027155 0.017199 0.015038 0.08383 0.111719 0.037387 0.029393 0.040034 0.018335 0.004517 0.199088 0.207757 0.220583 0.223642 0.255844 0.263045 0.253642 0.138004 0.077174 0.064383 0.104739 0.317167 0.342387 0.214726 0.078121 0.10714 0.13561 0.213128 0.366365 0.420302 0.376749 0.045226 0.165364 0.26273 0.319095 0.382476 0.42692 0.411639 0.149177 0.23308 0.261488 0.282483 0.340206 0.414053 0.42382 0.256797 0.2393 0.258347 0.276255 0.281008 0.374122 0.421193 0.120432 0.159163 0.264787 0.277682 0.234595 0.36415 0.422161 0.006959 0.005121 0.003824 0.004135 0.005428 0.001541 0.000754 0.003959 0.005627 0.004115 0.012103 0.036104 0.016656 0.006147 0.01483 0.037736 0.049726 0.032083 0.018243 0.001094 0.00646 0.011472 0.039277 0.00242 0.003055 0.00288 0.000477 0.001883 0.026323 0.009502 0.003648 0.001956 0.007682 0.002086 0.000425 0.010452 0.011462 0.005198 0.000511 0.001094 0.013768 0.00031 0.040895 0.025149 0.006435 0.000785 0.003272 0.019315 0.000263 0.147052 0.176575 0.195619 0.227389 0.276279 0.270408 0.270106 0.11848 0.193158 0.26314 0.32593 0.464808 0.567588 0.55872 0.294518 0.354994 0.375011 0.429001 0.524602 0.6319 0.617306 0.455571 0.457707 0.434436 0.487274 0.552413 0.65072 0.63285 0.471104 0.468454 0.484959 0.516215 0.544664 0.633163 0.662764 0.440452 0.506631 0.511451 0.530518 0.539341 0.617194 0.657284 0.48884 0.535617 0.596339 0.482622 0.609803 0.642244 0.662015 0.037717 0.029205 0.015719 0.009875 0.044698 0.01711 0.008537 0.028982 0.05469 0.062671 0.049396 0.103179 0.065497 0.22623 0.08225 0.053319 0.037073 0.028963 0.128866 0.005652 0.019017 0.008677 0.007895 0.004242 0.026386 0.024997 0.004449 0.006239 0.011618 0.017296 0.018217 0.008041 0.027422 0.012152 0.002043 0.012474 0.064716 0.040983 0.01075 0.013386 0.0101 0.001654 0.044317 0.040726 0.019577 0.012134 0.040578 0.016937 0.001641
0 0.605485 0.673202 0.729275 0.738543 0.660349 0.579971 0.501704 0.44077 0.512562 0.599457 0.650339 0.658349 0.556008 0.481481 0.336629 0.405455 0.457656 0.552194 0.694862 0.698624 0.603652 0.35427 0.443326 0.541623 0.608316 0.645801 0.742468 0.607173 0.413534 0.467255 0.527075 0.588533 0.694056 0.834916 0.66294 0.514798 0.590354 0.739689 0.82212 0.830146 0.752919 0.753394 0.545091 0.673453 0.748666 0.774292 0.782775 0.775789 0.559358 0.004388 0.005396 0.005057 0.02055 0.052305 0.030838 0.033912 0.093624 0.105121 0.128529 0.08872 0.113423 0.087532 0.150363 0.010067 0.003476 0.022797 0.133945 0.156086 0.093148 0.076728 0.018271 0.009941 0.087232 0.112315 0.118171 0.159114 0.12729 0.008391 0.00885 0.03078 0.066798 0.168365 0.126369 0.307897 0.089055 0.265551 0.102051 0.03312 0.036866 0.090066 0.043681 0.353026 0.068034 0.081952 0.099758 0.026426 0.10262 0.450291 0.16358 0.196694 0.217497 0.23286 0.25415 0.240439 0.218807 0.099376 0.12201 0.184547 0.254534 0.312791 0.305706 0.297222 0.077627 0.028587 0.040713 0.13808 0.272586 0.331097 0.288807 0.048724 0 0.015871 0.085316 0.171221 0.270604 0.237284 0 0 0.041914 0.112051 0.19192 0.285165 0.227791 0.005947 0.120267 0.151605 0.186214 0.221481 0.247449 0.261975 0.2557 0.173278 0.21297 0.24061 0.284931 0.29963 0.306578 0.001308 0.001078 0.000648 0.000939 0.001252 0.001859 0.002078 0.009904 0.012987 0.024637 0.021295 0.01683 0.015221 0.017144 0.005197 0.002222 0.004954 0.02747 0.039915 0.006472 0.006564 0.007502 0.001744 0.023666 0.054638 0.040923 0.00852 0.005122 0.003178 0.005951 0.019209 0.026628 0.040752 0.006794 0.009684 0.043572 0.053047 0.018179 0.012579 0.008385 0.005073 0.006643 0.017434 0.015187 0.014504 0.014632 0.003659 0.001216 0.0101 0.087929 0.147455 0.223184 0.261798 0.31165 0.382291 0.43306 0.046039 0.072251 0.181886 0.336129 0.54179 0.595567 0.636172 0.067141 0.072296 0.085234 0.208054 0.518697 0.658022 0.633846 0.119744 0.130144 0.167069 0.271392 0.419697 0.532296 0.56354 0.207562 0.214193 0.216855 0.226304 0.346864 0.437724 0.499575 0.359244 0.337247 0.330907 0.370818 0.392568 0.419283 0.518373 0.602724 0.476964 0.62897 0.647008 0.6042 0.607846 0.627751 0.004363 0.009109 0.005612 0.005835 0.032802 0.032295 0.019659 0.008099 0.027789 0.161369 0.204987 0.117664 0.058124 0.054565 0.008576 0.005813 0.019382 0.266422 0.617785 0.044292 0.031877 0.012365 0.007194 0.056708 0.232436 0.195272 0.050799 0.025154 0.019928 0.014614 0.01436 0.024389 0.106344 0.026602 0.074955 0.039763 0.068415 0.037767 0.019592 0.0173 0.078888 0.164221 0.253829 0.212149 0.729978 0.599966 0.228972 0.013411 0.037513
0 0.326931 0.706992 0.887366 0.892278 0.894641 0.901832 0.908195 0.400479 0.508717 0.839497 0.871484 0.871011 0.873071 0.877184 0.538135 0.414416 0.673561 0.846069 0.833434 0.834723 0.840354 0.573443 0.53534 0.559696 0.752937 0.745694 0.756637 0.765742 0.656865 0.553089 0.594163 0.605009 0.667999 0.686411 0.606362 0.753481 0.665123 0.693615 0.690077 0.755688 0.823172 0.808339 0.852095 0.863499 0.872786 0.870412 0.869571 0.893874 0.888786 0.393755 0.54382 0.000683 0.000496 0.000897 0.001342 0.001315 0.340942 0.564712 0.138409 0.000161 0.000464 0.000691 0.000592 0.345955 0.413983 0.483722 0.001059 0.001615 0.001762 0.001535 0.395081 0.461919 0.580077 0.065864 0.037592 0.021072 0.016611 0.189739 0.418954 0.447197 0.410085 0.29978 0.196087 0.251518 0.175864 0.348033 0.326346 0.372629 0.333107 0.134752 0.158015 0.097393 0.066081 0.069645 0.077456 0.104333 0.042644 0.039724 0.44655 0.347058 0.271975 0.278656 0.278134 0.278779 0.271886 0.465604 0.450213 0.293807 0.29214 0.294938 0.29144 0.279774 0.488498 0.473148 0.372462 0.300206 0.302853 0.290967 0.286996 0.496221 0.475892 0.429588 0.322147 0.309931 0.293628 0.293107 0.456536 0.560199 0.533704 0.513793 0.507126 0.426687 0.340137 0.427373 0.474451 0.489835 0.482641 0.458443 0.418971 0.424081 0.416379 0.415336 0.409719 0.413752 0.413848 0.432716 0.419719 0.017203 0.053671 0.000483 0.00018 0.000368 0.000267 0.000438 0.021005 0.056644 0.017023 0.000192 0.000324 0.00012 0.000192 0.030373 0.029779 0.059653 0.000247 0.000214 0.000144 0.000246 0.034334 0.024605 0.04944 0.017903 0.007292 0.001124 0.000433 0.00973 0.138522 0.114311 0.126234 0.085168 0.037465 0.023454 0.010878 0.062534 0.051325 0.053778 0.0531 0.006844 0.011319 0.012197 0.009095 0.008871 0.00656 0.007059 0.003492 0.00802 0.481448 0.436695 0.384449 0.388296 0.395084 0.395084 0.389627 0.508991 0.493715 0.409308 0.418076 0.416242 0.409946 0.393642 0.5625 0.502784 0.445865 0.415738 0.407799 0.406312 0.394033 0.568013 0.540671 0.480162 0.385031 0.365484 0.348396 0.344002 0.588052 0.61649 0.588701 0.556439 0.56742 0.477087 0.355106 0.601952 0.602243 0.62245 0.608159 0.618302 0.628534 0.62661 0.612364 0.629372 0.621567 0.636216 0.666555 0.686561 0.643507 0.027333 0.068613 0.001648 0.003633 0.002748 0.001831 0.00316 0.012173 0.044811 0.013838 0.00114 0.000804 0.000783 0.001947 0.021238 0.026871 0.038329 0.000973 0.001173 0.001542 0.001165 0.025463 0.030378 0.106149 0.041881 0.019338 0.006066 0.004695 0.024154 0.053033 0.029827 0.119599 0.059503 0.152558 0.108279 0.023115 0.02967 0.0336 0.058612 0.039667 0.02178 0.059947 0.037448 0.029177 0.017508 0.020317 0.039013 0.019696 0.032955
0 0.952546 0.912223 0.942878 0.976193 0.980352 0.983004 0.983576 0.758102 0.613284 0.65853 0.872081 0.887013 0.897096 0.905956 0.832082 0.842535 0.845849 0.835768 0.836861 0.834346 0.818535 0.64866 0.837825 0.803679 0.678512 0.850717 0.833425 0.866143 0.632119 0.749807 0.597126 0.612383 0.659929 0.764851 0.756382 0.71819 0.752044 0.638531 0.557299 0.601282 0.677428 0.755013 0.781868 0.74515 0.744479 0.628181 0.641436 0.550575 0.521396 0.007152 0.188262 0.070028 0.000071 0.000066 0 0 0.131342 0.675422 0.59054 0.026781 0.030083 0.035884 0.041131 0.133084 0.124726 0.051385 0.012668 0.014904 0.017258 0.027528 0.536952 0.081889 0.150631 0.436331 0.094673 0.155633 0.0494 0.441754 0.101082 0.564319 0.449747 0.254831 0.057136 0.092769 0.160561 0.097766 0.508259 0.670579 0.520119 0.417333 0.158807 0.324026 0.1444 0.05937 0.383413 0.259445 0.51528 0.493368 0.344787 0.360768 0.357442 0.346667 0.346667 0.346667 0.346667 0.350048 0.3907 0.389815 0.346529 0.345823 0.347846 0.35083 0.416804 0.393189 0.371084 0.355288 0.351818 0.355494 0.356207 0.57345 0.452421 0.467284 0.574342 0.411296 0.412874 0.366509 0.595494 0.541776 0.640055 0.532771 0.51716 0.48751 0.486475 0.551735 0.533471 0.558601 0.667469 0.544328 0.460775 0.476735 0.466914 0.536262 0.521235 0.515062 0.637668 0.584115 0.574472 0.000379 0.013822 0.00656 0 0 0 0 0.001289 0.018849 0.016331 0.000395 0.000146 0.000086 0.000226 0.013225 0.017818 0.007918 0.0007 0.000345 0.00029 0.000342 0.183457 0.01311 0.031383 0.225752 0.018272 0.04017 0.00131 0.053806 0.018564 0.262903 0.123307 0.070295 0.006456 0.011442 0.047037 0.025039 0.090347 0.569252 0.106248 0.078436 0.015469 0.065144 0.05869 0.016011 0.130931 0.42042 0.266558 0.143183 0.436784 0.456276 0.46984 0.46927 0.47901 0.487408 0.482175 0.307188 0.350767 0.371053 0.361469 0.378657 0.392031 0.398003 0.500693 0.438954 0.376689 0.341776 0.341385 0.342145 0.330046 0.658906 0.64845 0.609478 0.416085 0.502673 0.461274 0.387469 0.789475 0.79189 0.605162 0.536355 0.673656 0.67587 0.64202 0.805119 0.797873 0.643015 0.560196 0.593431 0.549763 0.658157 0.593767 0.760288 0.779433 0.629842 0.714495 0.584698 0.586778 0.002481 0.005902 0.004832 0.002702 0.001763 0.001562 0.000946 0.027622 0.068374 0.067143 0.02865 0.038979 0.05199 0.060444 0.253581 0.145198 0.040342 0.008825 0.002497 0.002523 0.00412 0.218963 0.041851 0.070135 0.283739 0.211392 0.150687 0.032416 0.162585 0.093772 0.281058 0.565495 0.103028 0.015674 0.030317 0.064592 0.082663 0.577451 0.195807 0.839429 1 0.276827 0.202168 0.171496 0.324755 1 0.327597 0.381242 0.802172
0 0.624931 0.617534 0.614489 0.613862 0.612131 0.606649 0.603028 0.446702 0.505321 0.587986 0.592684 0.560181 0.66756 0.688315 0.624091 0.684427 0.725026 0.73584 0.723201 0.797626 0.817566 0.5887 0.715546 0.738295 0.715583 0.760853 0.799537 0.832038 0.652778 0.669691 0.677187 0.726964 0.808998 0.739087 0.825603 0.647537 0.719868 0.788688 0.719336 0.778522 0.7612 0.675846 0.587968 0.698727 0.809023 0.808736 0.799413 0.817688 0.678411 0.000791 0.000365 0.000423 0.000094 0.000046 0 0 0.075114 0.144045 0.319312 0.248565 0.302855 0.255758 0.219835 0.243471 0.347993 0.298339 0.270543 0.335288 0.144623 0.113358 0.680284 0.360905 0.344164 0.324877 0.284262 0.174878 0.080822 0.554021 0.62503 0.489844 0.372497 0.14134 0.289889 0.063284 0.497871 0.543877 0.128498 0.353691 0.207866 0.217048 0.43887 0.788179 0.335281 0.078742 0.006787 0.066431 0.02488 0.44124 0.204554 0.199973 0.19751 0.194636 0.195892 0.19284 0.187483 0.141214 0.154678 0.204664 0.260075 0.29775 0.290158 0.302119 0.27797 0.352037 0.41834 0.449959 0.429554 0.406228 0.38548 0.491934 0.429966 0.40703 0.450041 0.414979 0.391591 0.377099 0.446989 0.435144 0.458203 0.428025 0.39024 0.456379 0.374582 0.516866 0.401111 0.401063 0.431571 0.407421 0.403368 0.498813 0.387346 0.418032 0.367421 0.362702 0.362689 0.371571 0.424588 0.000682 0.000342 0.00022 0.000299 0.000257 0.000282 0.000176 0.004669 0.007348 0.037743 0.089811 0.094486 0.064563 0.054896 0.091138 0.057061 0.027152 0.044234 0.032299 0.013647 0.016688 0.14192 0.061579 0.028888 0.068698 0.040493 0.029117 0.011515 0.092525 0.084018 0.098067 0.073666 0.019766 0.113717 0.008758 0.566177 0.056699 0.041367 0.174194 0.073404 0.050723 0.227313 0.044319 0.046565 0.002016 0.002303 0.004068 0.003412 0.078851 0.093062 0.072363 0.059291 0.059604 0.057345 0.055969 0.049215 0 0.015555 0.128131 0.206421 0.293758 0.313808 0.343554 0.307445 0.445876 0.544731 0.604502 0.593756 0.597401 0.573918 0.545804 0.571066 0.585659 0.597547 0.592537 0.563518 0.566571 0.546442 0.595064 0.593387 0.593006 0.59276 0.600018 0.576065 0.509494 0.576926 0.67852 0.751353 0.584597 0.607063 0.600868 0.581924 0.654835 0.708523 0.589998 0.571726 0.629686 0.516562 0.006531 0.004817 0.002346 0.001228 0.001632 0.001567 0.001733 0.131098 0.23917 0.701633 0.860372 1 0.998535 0.798113 0.336445 0.205022 0.06937 0.076286 0.045399 0.025302 0.021093 0.078604 0.080973 0.060314 0.118773 0.107731 0.059276 0.017455 0.238396 0.135864 0.354598 0.035588 0.024515 0.064756 0.016362 0.220297 0.136459 0.293694 0.822796 0.009279 0.037733 0.058022 0.186134 0.192396 0.490528 0.069761 0.12825 0.127251 0.383286
0 0.766888 0.772324 0.761546 0.740458 0.714587 0.677182 0.632443 0.798352 0.799964 0.790218 0.76701 0.738022 0.697297 0.643987 0.782892 0.77569 0.753075 0.712428 0.675869 0.636416 0.570655 0.785845 0.787737 0.755642 0.694573 0.652913 0.597064 0.524705 0.798331 0.825199 0.789386 0.84705 0.848439 0.827882 0.836594 0.643367 0.766945 0.865984 0.878181 0.863892 0.837451 0.80409 0.539487 0.613325 0.678546 0.758028 0.762258 0.785632 0.777801 0.001795 0.001792 0.002299 0.00234 0.00341 0.003287 0.002788 0.000114 0.000004 0.000135 0.00044 0.000647 0.001738 0.002039 0.003448 0.004531 0.007729 0.009495 0.009479 0.025658 0.050048 0.059545 0.112402 0.154453 0.185241 0.185041 0.165488 0.194392 0.294874 0.372424 0.424223 0.228861 0.197822 0.205875 0.010313 0.123698 0.088296 0.02274 0.010581 0.00996 0.00895 0.007622 0.038752 0.014079 0.060361 0.049983 0.044146 0.020611 0.012547 0.20906 0.207997 0.209685 0.220034 0.225679 0.224266 0.217291 0.242016 0.239973 0.233896 0.239691 0.251091 0.258299 0.257572 0.251008 0.246495 0.237421 0.239945 0.235638 0.226077 0.199335 0.288697 0.287956 0.27356 0.258834 0.24821 0.216674 0.198395 0.375933 0.378093 0.404033 0.380597 0.388512 0.385158 0.360782 0.344918 0.346008 0.356262 0.360103 0.364163 0.363848 0.35882 0.360302 0.3388 0.335151 0.346626 0.352058 0.355837 0.360007 0.000215 0.000257 0.000336 0.000314 0.000324 0.001086 0.002456 0.001256 0.000796 0.000414 0.000453 0.000629 0.000507 0.000323 0.001625 0.00109 0.001196 0.001058 0.003507 0.011333 0.01914 0.012276 0.016729 0.024141 0.032993 0.040183 0.058964 0.05477 0.046763 0.023647 0.04196 0.011109 0.02941 0.015068 0.000313 0.000792 0.000974 0.00032 0.000316 0.000264 0.000319 0.000098 0.001105 0.000732 0.000532 0.000622 0.000698 0.000817 0.000202 0.158414 0.152946 0.14136 0.121858 0.103529 0.095925 0.084586 0.203402 0.192253 0.189636 0.171609 0.158123 0.140533 0.110619 0.208859 0.18892 0.165269 0.134483 0.115439 0.107667 0.070205 0.363023 0.359344 0.345522 0.312511 0.305824 0.264291 0.216765 0.528426 0.560879 0.554896 0.570865 0.579252 0.574555 0.571603 0.419093 0.48799 0.560263 0.577899 0.571647 0.566302 0.550758 0.394659 0.407083 0.432602 0.485317 0.488493 0.524546 0.531065 0.006581 0.006907 0.009906 0.007796 0.009267 0.005286 0.002093 0.002051 0.002574 0.001389 0.002368 0.001637 0.003441 0.002647 0.005142 0.006059 0.010307 0.016654 0.010044 0.012575 0.022633 0.295178 0.337192 0.367588 0.359495 0.302539 0.256693 0.241738 0.024157 0.014761 0.044188 0.026709 0.020302 0.010368 0.003684 0.061486 0.063214 0.012359 0.001921 0.002061 0.001491 0.0015 0.018682 0.004758 0.021834 0.034749 0.038812 0.015441 0.003621
0 0.22047 0.23767 0.23144 0.222486 0.203915 0.190129 0.161996 0.238146 0.257346 0.267444 0.266544 0.258145 0.247552 0.224695 0.239638 0.270535 0.31411 0.338787 0.375037 0.393312 0.385295 0.575985 0.558405 0.616361 0.529353 0.535655 0.521807 0.591695 0.772142 0.791458 0.807531 0.797856 0.667468 0.701111 0.729011 0.717825 0.732779 0.754345 0.758873 0.764716 0.761358 0.745083 0.677455 0.700992 0.719652 0.748725 0.775435 0.717455 0.716532 0.001498 0.000385 0.000399 0.000428 0.00035 0.001918 0.043321 0.004883 0.01407 0.003297 0.00628 0.006123 0.00922 0.012845 0.210276 0.218262 0.178682 0.099505 0.049048 0.030541 0.028079 1 1 0.798975 0.981494 0.516959 0.350558 0.102204 0.02932 0.031919 0.032938 0.037666 0.51129 0.274216 0.023088 0.100239 0.086335 0.085468 0.08592 0.07565 0.08228 0.076915 0.053733 0.060061 0.085709 0.071452 0.107917 0.078689 0.080967 0.227723 0.222634 0.226228 0.226488 0.234643 0.260034 0.3081 0.226351 0.21535 0.201385 0.199856 0.202997 0.213985 0.23251 0.36214 0.352956 0.306392 0.259376 0.222826 0.215741 0.200412 0.425261 0.438038 0.397805 0.429664 0.573313 0.451557 0.322346 0.316975 0.305926 0.286715 0.27321 0.344458 0.291845 0.239911 0.252202 0.251091 0.243114 0.236708 0.237901 0.232956 0.22131 0.247572 0.252311 0.245528 0.235809 0.232997 0.228717 0.231159 0.000817 0.000625 0.000275 0.000208 0.000549 0.00112 0.003363 0.001447 0.003912 0.001495 0.004056 0.002979 0.00363 0.006658 0.041291 0.044298 0.057863 0.041056 0.013956 0.012648 0.010576 0.068957 0.065319 0.034351 0.078491 0.294291 0.199658 0.008626 0.008868 0.008671 0.005591 0.004319 0.187078 0.106936 0.00222 0.002265 0.001798 0.002549 0.003191 0.003471 0.002327 0.002033 0.001974 0.0017 0.002274 0.001485 0.002859 0.002031 0.002011 0 0 0 0 0 0 0 0 0 0 0 0 0 0 0.392948 0.348553 0.341385 0.138699 0 0 0 0.620348 0.595455 0.595433 0.615047 0.65715 0.522209 0.144726 0.489813 0.509919 0.504563 0.494789 0.487352 0.44601 0.363996 0.438082 0.443125 0.456891 0.457204 0.448437 0.446323 0.422705 0.405495 0.429594 0.423141 0.427883 0.451646 0.417874 0.410237 0.002335 0.003321 0.001433 0.001651 0.001569 0.002616 0.041632 0.035999 0.224774 0.003336 0.007995 0.004377 0.004897 0.004298 1 1 1 1 0.413211 0.103578 0.054659 0.21738 0.136452 0.295803 0.208854 0.272736 0.921056 0.432777 0.012676 0.017959 0.008159 0.0154 0.032272 0.032426 0.008872 0.018941 0.022481 0.019265 0.021892 0.015334 0.012814 0.0153 0.019549 0.016017 0.026853 0.01541 0.024079 0.03368 0.033062
0 0.600715 0.609471 0.610955 0.611003 0.612877 0.616531 0.594409 0.667415 0.581168 0.629708 0.620885 0.614365 0.602499 0.591233 0.461886 0.481674 0.553484 0.563979 0.556628 0.518052 0.470849 0.653097 0.63445 0.618997 0.644779 0.622775 0.596347 0.553546 0.669813 0.628895 0.695425 0.667833 0.707564 0.650651 0.646509 0.576336 0.74041 0.766766 0.681451 0.762773 0.553909 0.639052 0.740819 0.755146 0.779284 0.769467 0.784612 0.745529 0.760483 0.002311 0.000337 0.000357 0.000296 0.000332 0.00133 0.000201 0.286251 0.189191 0.065507 0.010239 0.000116 0.00031 0.000393 0.258058 0.319721 0.324447 0.160211 0.133772 0.070794 0.091646 0.315994 0.348849 0.197249 0.186778 0.117007 0.072449 0.017708 0.355785 0.384833 0.265796 0.464057 0.18086 0.307008 0.22553 0.726578 0.240805 0.140881 0.315604 0.116215 0.66734 0.456915 0.039241 0.056675 0.001914 0.006239 0.003998 0.09887 0.026128 0.195329 0.193011 0.190405 0.18928 0.188409 0.188457 0.175974 0.270357 0.258443 0.231468 0.218368 0.201763 0.195693 0.192257 0.296811 0.317654 0.338374 0.302565 0.261056 0.188628 0.152229 0.344918 0.311043 0.250748 0.219815 0.208896 0.179122 0.139143 0.358704 0.385981 0.350775 0.370398 0.310617 0.347531 0.306811 0.321022 0.371015 0.345796 0.384739 0.32679 0.488381 0.37072 0.336948 0.335981 0.327407 0.33417 0.329602 0.335686 0.314218 0.000894 0.000444 0.000214 0.000311 0.000128 0.000457 0.000262 0.004715 0.006897 0.009419 0.003629 0.000365 0.000216 0.000312 0.012976 0.012661 0.013055 0.01576 0.035369 0.024857 0.014479 0.021863 0.040974 0.039351 0.037974 0.043694 0.023661 0.010843 0.041562 0.05021 0.026237 0.053564 0.033762 0.072574 0.045473 0.007031 0.111511 0.015437 0.054308 0.003267 0.247293 0.047921 0.014485 0.012869 0.000548 0.000661 0.000717 0.009333 0.00582 0.038502 0.038905 0.026246 0.018787 0.014515 0.017009 0 0.402174 0.316694 0.188048 0.11233 0.060275 0.029936 0.013084 0.628086 0.629563 0.5938 0.472502 0.294988 0.093141 0 0.703055 0.659566 0.471764 0.422694 0.34143 0.229267 0.108863 0.502169 0.527923 0.614902 0.69525 0.595187 0.598217 0.551138 0.423119 0.552514 0.575148 0.573683 0.549338 0.51191 0.488896 0.575997 0.571737 0.59153 0.603798 0.585011 0.550512 0.527163 0.018015 0.00338 0.003823 0.003377 0.002227 0.004237 0.003914 0.279598 0.297592 0.368168 0.14881 0.003909 0.001704 0.001622 0.102826 0.069757 0.056912 0.250681 0.585301 0.271881 0.034209 0.910984 1 1 1 1 0.857642 0.090578 0.337451 0.109033 0.83379 1 1 1 1 0.350656 0.058128 0.03899 0.081468 0.055123 0.174197 0.25976 0.016837 0.018968 0.001955 0.010161 0.010164 0.024136 0.014799
0 0.434234 0.445381 0.449361 0.44576 0.433226 0.414062 0.390264 0.545959 0.557512 0.561499 0.556157 0.542213 0.520273 0.49157 0.613019 0.631177 0.653189 0.658418 0.63927 0.619702 0.591683 0.573652 0.551757 0.548246 0.555792 0.490134 0.471508 0.45107 0.739981 0.731188 0.718817 0.645062 0.586059 0.531611 0.487781 0.78427 0.81405 0.805608 0.774416 0.812893 0.722532 0.649436 0.758621 0.792057 0.804665 0.8039 0.795348 0.772687 0.737964 0.007266 0.008692 0.008428 0.007842 0.006493 0.005606 0.006698 0.008554 0.008842 0.009611 0.009489 0.008762 0.009305 0.010694 0.031057 0.042901 0.022053 0.003931 0.019056 0.015963 0.005094 0.103711 0.078367 0.109488 0.141087 0.108793 0.139119 0.15533 0.126579 0.163053 0.151838 0.136993 0.063085 0.006224 0.011722 0.002599 0.00278 0.048356 0.146506 0.01781 0.139399 0.168203 0.002815 0.002337 0.002322 0.004218 0.006435 0.007433 0.009204 0.237867 0.236488 0.238217 0.238656 0.237394 0.236193 0.221934 0.260549 0.266269 0.258573 0.258615 0.258964 0.256262 0.265254 0.311598 0.316317 0.296646 0.295233 0.307366 0.305796 0.291241 0.435398 0.349808 0.328971 0.312277 0.280466 0.26594 0.241749 0.620185 0.607119 0.434739 0.399328 0.368244 0.347202 0.332339 0.479506 0.474931 0.488738 0.510309 0.468258 0.497037 0.486845 0.481111 0.471207 0.470144 0.476715 0.478045 0.478532 0.481461 0.00064 0.000647 0.000573 0.000593 0.000489 0.000428 0.003336 0.000562 0.000681 0.000372 0.000326 0.000574 0.000215 0.000238 0.015782 0.024205 0.004276 0.003354 0.020067 0.017744 0.001376 0.098428 0.044072 0.059195 0.085724 0.079264 0.078063 0.040359 0.372976 0.303315 0.031606 0.033718 0.015203 0.006377 0.008014 0.000309 0.000315 0.012812 0.04287 0.00227 0.023575 0.049631 0.000237 0.000228 0.000232 0.000504 0.000724 0.000496 0.000587 0 0 0 0 0 0 0 0 0 0 0 0 0 0 0.150284 0.16878 0.112811 0.095455 0.11101 0.101125 0.051608 0.318572 0.248222 0.220019 0.185029 0.15838 0.148953 0 0.532173 0.517378 0.40327 0.298868 0.210782 0.15488 0.103261 0.518943 0.53782 0.547392 0.539609 0.5157 0.464316 0.401223 0.498155 0.51636 0.517747 0.524512 0.51428 0.495348 0.461364 0.009382 0.013322 0.01432 0.011922 0.008682 0.007726 0.009267 0.012428 0.013836 0.013089 0.014196 0.012192 0.015414 0.016951 0.294332 0.313366 0.058986 0.022248 0.123625 0.17374 0.020184 0.446739 0.507271 0.466249 0.485734 0.516159 0.610799 0.148152 0.01688 0.1108 0.380827 0.366072 0.182736 0.056109 0.047861 0.001675 0.001261 0.01444 0.023684 0.02088 0.135213 0.209614 0.003466 0.00122 0.00292 0.002019 0.001531 0.003004 0.004262
0 0.326648 0.368023 0.396003 0.384496 0.390653 0.389346 0.380413 0.419425 0.456179 0.478021 0.491005 0.467248 0.516167 0.438278 0.522744 0.529477 0.579631 0.49842 0.430758 0.551387 0.428512 0.625838 0.688843 0.661543 0.558431 0.503068 0.487868 0.426048 0.585563 0.574099 0.598928 0.556773 0.514991 0.530205 0.457403 0.625106 0.618487 0.614232 0.615536 0.61358 0.608514 0.57325 0.647296 0.681982 0.689 0.667551 0.639582 0.623337 0.570202 0.006359 0.006793 0.007404 0.007798 0.00833 0.010029 0.012359 0.009563 0.009309 0.008365 0.00836 0.110511 0.016589 0.226012 0.021874 0.09268 0.009626 0.154031 0.297982 0.335274 0.514726 0.236287 0.161616 0.13671 0.236289 0.215257 0.233062 0.24816 0.002042 0.217123 0.063905 0.015112 0.013569 0.01762 0.04515 0.009516 0.024815 0.005599 0.00324 0.004305 0.002378 0.004991 0.004417 0.004978 0.00483 0.014469 0.012822 0.008076 0.009442 0.145528 0.114115 0.098656 0.102888 0.099883 0.09904 0.107949 0.079321 0.062881 0.04415 0.039438 0.104211 0.033114 0.104198 0.150988 0.32823 0.254623 0.302483 0.318416 0.229396 0.288512 0.37417 0.376365 0.35142 0.334012 0.280823 0.2581 0.249726 0.388032 0.417208 0.378635 0.260123 0.229465 0.189115 0.195082 0.50954 0.530542 0.503896 0.462929 0.419012 0.354115 0.338224 0.520473 0.531392 0.534959 0.545652 0.553059 0.519012 0.497764 0.003193 0.001898 0.002734 0.003128 0.003149 0.003735 0.00639 0.001941 0.002654 0.001077 0.012043 0.102135 0.007242 0.078349 0.01796 0.062144 0.09438 0.056036 0.005477 0.022604 0.02388 0.161032 0.087862 0.044791 0.046253 0.051095 0.085733 0.105698 0.012084 0.059886 0.122842 0.00386 0.001832 0.002576 0.004613 0.003448 0.007508 0.021001 0.040047 0.036256 0.026106 0.02071 0.000711 0.000609 0.000526 0.001819 0.002234 0.00334 0.011027 0 0 0 0 0 0 0 0 0 0 0 0 0 0 0 0.435957 0.217458 0.455761 0.579162 0.156546 0.380267 0.761149 0.824454 0.67606 0.675781 0.622439 0.448135 0.451523 0.546408 0.611827 0.55966 0.642725 0.683866 0.340535 0.426876 0.765555 0.769872 0.654209 0.695563 0.704475 0.521515 0.545033 0.812075 0.826087 0.823638 0.839327 0.825215 0.668288 0.637536 0.002031 0.006621 0.023306 0.001518 0.000876 0.001405 0.003874 0.012606 0.014386 0.008776 0.11298 1 0.030045 0.900982 0.266584 1 1 1 0.057511 0.623801 0.782783 0.395117 0.246449 0.216099 0.091223 0.034102 0.484906 0.43909 0.024628 0.075537 0.124907 0.046368 0.018316 0.190261 0.338451 0.048765 0.050819 0.050679 0.029446 0.020295 0.053886 0.146595 0.003625 0.004023 0.006972 0.020724 0.032127 0.099375 0.103644
0 0.309662 0.514562 0.853985 0.560385 0.576286 0.468201 0.371503 0.342122 0.558858 0.648063 0.443921 0.462281 0.473136 0.535276 0.41245 0.474808 0.518803 0.481725 0.624368 0.644993 0.616933 0.360932 0.463209 0.473047 0.486628 0.601833 0.607933 0.47372 0.280221 0.476523 0.60385 0.640012 0.684104 0.711985 0.684538 0.384826 0.564886 0.677182 0.688005 0.786135 0.667939 0.545807 0.596708 0.691128 0.780687 0.832011 0.789545 0.666143 0.63535 0.013506 0.237756 0.119 0.233169 0.149187 0.070163 0.00789 0.011438 0.192314 0.312177 0.138167 0.014358 0.055267 0.257841 0.007876 0.006114 0.161097 0.232924 0.141747 0.162339 0.520852 0.151969 0.093723 0.117858 0.186135 0.153313 0.1772 0.406723 0.029886 0.166293 0.476374 0.561734 0.304895 0.363936 0.448918 0.136554 0.179607 0.228144 0.425019 0.173451 0.336199 0.560815 0.10132 0.014442 0.05952 0.035018 0.110231 0.436702 0.310854 0.186536 0.121564 0.240384 0.153196 0.121159 0.078484 0.125885 0.155226 0.121283 0.159794 0.080336 0.049561 0.075124 0.164595 0.076235 0.021509 0.094952 0.129204 0.134438 0.147997 0.24476 0.125796 0.08142 0.082641 0.136029 0.194321 0.197647 0.227545 0.12439 0.084568 0.244664 0.258827 0.244486 0.255988 0.387599 0.163477 0.267476 0.369849 0.468978 0.487874 0.538971 0.599307 0.395295 0.4543 0.469952 0.46786 0.480144 0.547497 0.525075 0.00771 0.025803 0.012989 0.066005 0.045843 0.012933 0.003554 0.006872 0.043916 0.055985 0.057836 0.005497 0.013802 0.063235 0.005691 0.004012 0.051633 0.045505 0.056797 0.056994 0.117245 0.03504 0.024154 0.033542 0.053116 0.024766 0.011455 0.162448 0.014424 0.053217 0.081017 0.110483 0.201481 0.199861 0.130233 0.105193 0.054037 0.01771 0.030011 0.02587 0.086998 0.200609 0.012175 0.011824 0.005026 0.002122 0.008218 0.159248 0.093653 0 0 0.284946 0 0 0 0 0 0 0.052715 0 0 0 0 0 0 0 0 0.002583 0.044317 0.174181 0 0 0.045927 0.056987 0.085313 0.09673 0.135031 0.050825 0.211688 0.318181 0.376342 0.414699 0.428509 0.510333 0.327675 0.415895 0.52071 0.59607 0.649557 0.599928 0.565967 0.509203 0.573806 0.630211 0.666544 0.641148 0.598956 0.574096 0.019056 0.574341 0.304146 0.237321 0.366801 0.169843 0.014986 0.022157 0.445205 0.514275 0.171887 0.037974 0.129497 0.464854 0.026424 0.017273 0.150914 0.15206 0.292806 0.343635 0.365713 0.098867 0.138928 0.158292 0.190716 0.163375 0.134705 0.391415 0.081721 0.197538 0.163112 0.101565 0.164954 0.483622 0.541755 0.045477 0.048359 0.040122 0.063566 0.026564 0.086696 0.142624 0.042671 0.02869 0.037775 0.009172 0.022152 0.048449 0.080596
0 0.622416 0.647712 0.659171 0.667569 0.672107 0.67139 0.664023 0.470208 0.698656 0.701511 0.711482 0.717958 0.722982 0.717466 0.408232 0.627058 0.634367 0.565003 0.587869 0.591867 0.542539 0.716564 0.667312 0.666276 0.524035 0.665562 0.647811 0.666161 0.852157 0.836094 0.792718 0.572168 0.721908 0.687224 0.647195 0.815302 0.872467 0.887897 0.78328 0.8415 0.796742 0.765016 0.831645 0.833839 0.82144 0.906684 0.942777 0.910308 0.874148 0.020105 0.00333 0.004717 0.005038 0.005243 0.004756 0.004134 0.551318 0.007798 0.009031 0.004576 0.002689 0.004182 0.00487 0.806575 0.106851 0.101991 0.405445 0.230207 0.260926 0.349934 0.081842 0.024936 0.015243 0.453947 0.012424 0.008125 0.062162 0.039796 0.036066 0.044215 0.487371 0.030791 0.020179 0.0193 0.013632 0.012708 0.013498 0.354765 0.020729 0.018513 0.027215 0.000788 0.010468 0.19656 0.072631 0.016015 0.035912 0.049448 0 0 0 0 0 0 0 0.103354 0 0.004877 0.033512 0.047915 0.060412 0.061276 0.232579 0.013669 0.057984 0.194376 0.127785 0.094945 0.10131 0.099252 0 0 0.306701 0 0 0 0.342819 0.278176 0.184444 0.441289 0 0 0 0.361365 0.366187 0.34893 0.452675 0.318532 0.250802 0.159602 0.366749 0.364931 0.360748 0.36404 0.342627 0.342936 0.336866 0.010907 0.003531 0.009299 0.014117 0.015585 0.015248 0.01208 0.215877 0.011276 0.007678 0.006319 0.005647 0.014066 0.017587 0.276115 0.042955 0.023779 0.302857 0.151346 0.044599 0.089298 0.104753 0.029147 0.015686 1 0.036659 0.00588 0.08614 0.004725 0.041191 0.119519 0.84924 0.137564 0.065301 0.018178 0.000412 0.003063 0.000941 0.299295 0.010783 0.060335 0.127515 0.000364 0.000835 0.005617 0.004826 0.001323 0.000386 0.000453 0 0 0 0.012961 0.017501 0.017926 0.014895 0.134841 0.08132 0.084955 0.099928 0.106135 0.117071 0.116031 0.319623 0.07318 0.083456 0.17247 0.087001 0.083937 0.059391 0.296073 0.246332 0.253858 0.409018 0.261295 0.278527 0.296486 0.414699 0.389303 0.364745 0.436046 0.290369 0.254294 0.231906 0.398797 0.450159 0.44431 0.471048 0.426362 0.388408 0.350488 0.424573 0.414262 0.407553 0.473877 0.463354 0.446715 0.424808 0.018839 0.017576 0.020641 0.023095 0.023244 0.023 0.02033 0.20747 0.013702 0.012011 0.008487 0.004768 0.009491 0.012223 0.717969 0.08587 0.056824 0.433545 0.275041 0.238863 0.377036 0.084891 0.028631 0.023586 0.330997 0.027017 0.045777 0.069638 0.011893 0.011048 0.036046 0.253042 0.086744 0.066688 0.040893 0.009388 0.013264 0.007289 0.063545 0.007351 0.033721 0.063565 0.005547 0.009335 0.094324 0.019992 0.004752 0.007054 0.015369
1 0.698135 0.732643 0.724918 0.742316 0.761246 0.628121 0.584132 0.755502 0.745106 0.765239 0.775047 0.69052 0.605301 0.556862 0.800212 0.81741 0.816 0.747419 0.488667 0.530536 0.539373 0.817403 0.858847 0.759689 0.575404 0.351877 0.508449 0.62627 0.804005 0.83171 0.657407 0.553199 0.296044 0.513388 0.479341 0.786038 0.750595 0.646757 0.693351 0.688717 0.815614 0.824223 0.798352 0.817644 0.781863 0.759397 0.744082 0.78001 0.790045 0.0028 0.004725 0.000798 0.001718 0.014912 0.469483 0.376656 0.004533 0.001492 0.001344 0.001222 0.322354 0.432349 0.399568 0.013887 0.013992 0.040016 0.165299 0.533249 0.265347 0.494285 0.003594 0.005076 0.272887 0.245367 0.357243 0.219714 0.305364 0.002392 0.004617 0.389492 0.230866 0.361232 0.307068 0.600438 0.130899 0.13105 0.476923 0.487566 0.747477 0.217231 0.172808 0.023216 0.033604 0.019102 0.01537 0.012689 0.036965 0.055711 0.047503 0.087442 0.066029 0.089829 0.104575 0.197545 0.245528 0.116488 0.086879 0.102339 0.108052 0.161722 0.236187 0.241036 0.170686 0.171968 0.180542 0.186626 0.229444 0.218388 0.241605 0.191125 0.220816 0.218326 0.274259 0.272119 0.213484 0.216447 0.203999 0.220302 0.260549 0.276022 0.317997 0.235583 0.259774 0.194534 0.206118 0.286296 0.362126 0.411173 0.432901 0.433834 0.257284 0.258964 0.237469 0.232257 0.278539 0.358176 0.384719 0.004285 0.00653 0.001144 0.001519 0.010188 0.040098 0.008365 0.00839 0.00178 0.001856 0.001237 0.020338 0.02 0.011949 0.016909 0.016672 0.007251 0.017731 0.025569 0.016703 0.012795 0.003219 0.0036 0.010275 0.009695 0.026124 0.014361 0.009418 0.00346 0.003827 0.007954 0.009142 0.041123 0.024667 0.039955 0.047996 0.020428 0.039281 0.026942 0.011505 0.012092 0.011067 0.002265 0.004294 0.00336 0.002914 0.010888 0.007661 0.007812 0.046062 0.090479 0.07394 0.096909 0.123759 0.27525 0.343375 0.125157 0.103462 0.13285 0.146191 0.203301 0.338925 0.368894 0.195887 0.220847 0.2343 0.23676 0.242888 0.329621 0.405327 0.2327 0.290123 0.285181 0.320563 0.257671 0.316112 0.434156 0.237341 0.273126 0.303643 0.306372 0.313652 0.393038 0.447195 0.286243 0.287831 0.377505 0.427849 0.514403 0.580348 0.55276 0.358192 0.369107 0.339036 0.330493 0.345411 0.430198 0.501308 0.009858 0.014548 0.002556 0.006682 0.051921 0.188705 0.042249 0.019506 0.006791 0.00639 0.006825 0.085613 0.059308 0.037506 0.058499 0.051816 0.021922 0.047823 0.074892 0.074676 0.039032 0.010331 0.011428 0.020038 0.045078 0.065012 0.085472 0.022286 0.006677 0.00864 0.043523 0.055978 0.171448 0.183908 0.102519 0.158834 0.078911 0.102019 0.15177 0.099486 0.046479 0.059689 0.007185 0.013072 0.036774 0.018512 0.014463 0.04427 0.041442
0 0.856181 0.900757 0.888861 0.80833 0.756423 0.740364 0.649175 0.847392 0.839143 0.813083 0.787347 0.781087 0.742927 0.675751 0.770771 0.772462 0.779601 0.770771 0.694389 0.682416 0.692247 0.695081 0.588843 0.692989 0.660161 0.723465 0.652188 0.633157 0.717436 0.64987 0.751697 0.724328 0.777426 0.894281 0.655556 0.845445 0.820473 0.895578 0.86637 0.708529 0.730584 0.842804 0.920961 0.932381 0.948031 0.686738 0.486224 0.641959 0.83216 0.030728 0.021567 0.022276 0.027949 0.240538 0.032988 0.004346 0.023498 0.025287 0.010509 0.005751 0.122429 0.102429 0.002581 0.002443 0.034986 0.000035 0.000409 0.256497 0.469636 0.002862 0.068899 0.448919 0.106862 0.11609 0.172807 0.446337 0.268478 0.133893 0.35746 0.040185 0.092256 0.07222 0.079475 0.122163 0.032625 0.091743 0.011688 0.047036 0.489497 0.494102 0.028207 0.011286 0.01673 0.007823 0.648968 0.58209 0.5248 0.25189 0.240617 0.266221 0.255453 0.210473 0.277792 0.17548 0.027949 0.243731 0.238964 0.21677 0.194403 0.296283 0.21939 0.065439 0.202956 0.258155 0.192229 0.188285 0.310165 0.271344 0.116907 0.133498 0.513855 0.106619 0.079054 0.440734 0.80618 0.08882 0.05963 0.233889 0.053484 0.051482 0.339403 0.334787 0 0.284849 0.303978 0.328244 0.329767 0.33631 0.354856 0.323587 0.353176 0.362215 0.359252 0.39118 0.361296 0.372318 0.371358 0.007518 0.003305 0.003415 0.006617 0.024899 0.035835 0.00808 0.006446 0.005152 0.003506 0.003025 0.021237 0.061263 0.004268 0.001285 0.043575 0.000258 0.000702 0.010128 0.038156 0.002392 0.014537 1 0.036173 0.057918 0.53426 1 0.048297 0.028965 0.898016 0.04744 0.128485 0.009815 0.031124 0.190298 0.013941 0.030868 0.001314 0.002318 0.007595 0.01764 0.005062 0.000754 0.000702 0.000439 0.028229 0.01658 0.013724 0.001534 0.330694 0.365562 0.352802 0.253299 0.442443 0.258476 0.131352 0.325628 0.312075 0.268988 0.231481 0.466284 0.348732 0.166074 0.274971 0.531356 0.251241 0.23506 0.514895 0.474034 0.210022 0.28432 0.582964 0.271258 0.246399 0.607756 0.770811 0.229927 0.387972 0.415671 0.369755 0.365763 0.543914 0.555321 0.343521 0.452373 0.479223 0.466776 0.472904 0.542002 0.534554 0.483047 0.508219 0.527711 0.528404 0.714238 0.713589 0.661791 0.582215 0.043984 0.037934 0.036216 0.054003 0.280052 0.256095 0.006208 0.032072 0.035287 0.018436 0.011618 0.201333 0.38104 0.005402 0.005227 1 0.002314 0.002802 0.107897 0.39172 0.002907 0.051773 1 0.072449 0.084147 0.544814 1 0.178975 0.035917 0.052709 0.038853 0.081686 0.022318 0.030423 0.095807 0.002368 0.008159 0.004005 0.009526 0.075199 0.096353 0.027151 0.009566 0.005188 0.011915 0.497023 0.230349 0.277822 0.018491
0 0.285576 0.759388 0.861991 0.875999 0.89181 0.90583 0.916961 0.179802 0.604169 0.700985 0.792532 0.885345 0.936641 0.950691 0.68395 0.674162 0.537522 0.533252 0.62827 0.590923 0.705991 0.777057 0.885637 0.894263 0.86152 0.87822 0.727658 0.712876 0.643744 0.79549 0.685238 0.875854 0.878842 0.862078 0.81823 0.681527 0.780809 0.851627 0.856555 0.863614 0.413084 0.81402 0.609471 0.813189 0.842462 0.850977 0.847985 0.280761 0.217577 0.351623 0.198285 0.004492 0.004693 0.004469 0.004591 0.006716 0.363889 0.308859 0.229575 0.551749 0.134178 0.028732 0.01356 0.781245 0.697752 1 1 0.66763 0.601184 0.307407 0.17673 0.035609 0.004283 0.133509 0.028299 0.599228 0.583212 0.761448 0.292804 0.464044 0.010499 0.001129 0.067547 0.115575 0.025649 0.058722 0.003277 0.000857 0.004654 1 0.075467 0.430029 0.01271 0.004319 0.001495 0.003852 1 1 0.202901 0.215912 0.207092 0.21286 0.218244 0.227257 0.244883 0.230679 0.263361 0.24904 0.26548 0.271701 0.279005 0.288176 0.331221 0.328896 0.320768 0.31904 0.288621 0.253724 0.237894 0.330048 0.345281 0.347949 0.348765 0.344403 0.321248 0.304403 0.31679 0.336776 0.318628 0.34939 0.347154 0.337421 0.335885 0.267202 0.3188 0.344204 0.352064 0.355171 0.287181 0.335302 0.283189 0.328086 0.347119 0.360151 0.362442 0.335631 0.343889 0.044675 0.007272 0.000734 0.001033 0.001262 0.001755 0.005219 0.042359 0.02175 0.016449 0.009765 0.00804 0.005875 0.004314 0.007332 0.005103 0.01307 0.011626 0.016619 0.013302 0.009872 0.002058 0.000843 0.000208 0.000589 0.000451 0.004091 0.00426 0.008984 0.003624 0.004635 0.000192 0.000035 0.002782 0.003131 0.002009 0.004493 0.00047 0.000254 0.000341 0.025355 0.003347 0.008741 0.000547 0.00093 0.000226 0.000456 0.014485 0.014279 0.672213 0.437288 0.343073 0.363672 0.384416 0.40166 0.412976 0.553968 0.617597 0.469203 0.41509 0.419742 0.436259 0.446692 0.583087 0.586028 0.555947 0.523976 0.457841 0.406915 0.363225 0.587672 0.58614 0.579151 0.566168 0.53215 0.49007 0.453279 0.592145 0.595992 0.629384 0.583098 0.571346 0.569612 0.522142 0.543657 0.602534 0.588723 0.587147 0.581197 0.63313 0.587829 0.586218 0.592123 0.588779 0.587225 0.58217 0.545916 0.517177 0.16697 0.366948 0.010249 0.010664 0.009658 0.008675 0.010499 0.121654 0.127572 0.023354 0.025996 0.045895 0.018911 0.014244 0.030021 0.039027 0.037504 0.070788 0.113547 0.094932 0.049309 0.016777 0.003377 0.002154 0.007054 0.012521 0.030694 0.040416 0.029325 0.021935 0.031911 0.002017 0.002115 0.040742 0.02304 0.008744 0.014584 0.000973 0.000095 0.001651 0.180487 0.044011 0.038962 0.003265 0.000492 0.000197 0.001305 0.068289 0.090556
0 0.404665 0.380045 0.393512 0.403685 0.411091 0.419342 0.447499 0.452082 0.471671 0.472112 0.453492 0.479725 0.483606 0.489395 0.555303 0.601287 0.61592 0.567396 0.608135 0.624513 0.622802 0.698789 0.676534 0.718155 0.726154 0.662701 0.696311 0.732285 0.762548 0.777002 0.767193 0.812443 0.741703 0.820751 0.908142 0.790029 0.805893 0.818179 0.820786 0.837708 0.883632 0.883543 0.800513 0.821387 0.844379 0.87985 0.904344 0.904659 0.883844 0.001195 0.000571 0.000942 0.001582 0.00304 0.00182 0.000824 0.002661 0.085924 0.102537 0.003653 0.006425 0.009534 0.006174 0.027361 0.100201 0.13192 0.011723 0.018589 0.022202 0.015193 0.004419 0.118432 0.071191 0.020696 0.147584 0.100653 0.006636 0.01936 0.033021 0.160119 0.049206 0.309652 0.133553 0.018302 0.000417 0.001265 0.001514 0.000554 0.010271 0.004468 0.004625 0.000495 0.001081 0.004654 0.007716 0.003125 0.002446 0.00553 0.051584 0.068176 0.055418 0.048834 0.038992 0.032826 0.006365 0.008909 0.027565 0.046365 0.007956 0.006886 0.004719 0 0.017387 0.024918 0.0712 0.049211 0.090857 0.105185 0.094424 0.143258 0.113978 0.186036 0.167812 0.168189 0.174616 0.187051 0.070494 0.10035 0.227119 0.174636 0.19321 0.226221 0.314403 0.084314 0.100027 0.129678 0.109575 0.157901 0.263971 0.305542 0.098333 0.113436 0.15321 0.223128 0.288217 0.303532 0.306118 0.00062 0.000404 0.000401 0.00076 0.001754 0.001819 0.000434 0.002224 0.007237 0.016706 0.002314 0.001708 0.003195 0.002716 0.015623 0.023102 0.047724 0.004328 0.008698 0.008377 0.006677 0.003615 0.039694 0.072916 0.013908 0.007968 0.007876 0.005397 0.01244 0.025914 0.074492 0.031876 0.03373 0.031063 0.005119 0.000246 0.001256 0.002259 0.001027 0.019834 0.00834 0.000762 0.000598 0.001302 0.0075 0.016022 0.002087 0.00023 0.000039 0 0 0 0 0 0 0 0 0 0 0 0 0 0 0 0.089752 0.196681 0.006698 0.058676 0.080359 0.080012 0.175378 0.213981 0.332226 0.195059 0.26456 0.247428 0.232164 0.350577 0.359758 0.413066 0.384159 0.465501 0.442957 0.465099 0.409991 0.418735 0.442275 0.412484 0.427525 0.462314 0.479021 0.448739 0.457886 0.471193 0.471406 0.485339 0.494688 0.500011 0.001954 0.002463 0.003059 0.001919 0.003692 0.004211 0.004623 0.003856 0.322581 0.95688 0.004521 0.009193 0.015559 0.00997 0.068 0.375408 1 0.017742 0.030294 0.036031 0.025689 0.015518 0.522268 0.808622 0.072839 0.365516 0.179035 0.032972 0.048917 0.060295 0.093364 0.054504 0.129291 0.073066 0.025022 0.003267 0.005057 0.008353 0.004375 0.010388 0.005368 0.003448 0.001473 0.001208 0.00295 0.00362 0.001856 0.001184 0.000359
0 0.408312 0.428498 0.439264 0.439475 0.443177 0.42698 0.410756 0.451384 0.478326 0.495882 0.515152 0.50846 0.505617 0.486242 0.523901 0.545109 0.560814 0.574049 0.587945 0.583788 0.56459 0.614859 0.652608 0.592864 0.682767 0.584948 0.558355 0.587908 0.646345 0.716699 0.638717 0.764086 0.691657 0.73471 0.787953 0.718474 0.765845 0.799086 0.82164 0.86589 0.910289 0.911904 0.741177 0.788084 0.862071 0.888907 0.914053 0.911927 0.903926 0.001941 0.000718 0.001275 0.002678 0.001376 0.002316 0.002679 0.002731 0.001777 0.003667 0.004604 0.006529 0.004911 0.007089 0.009191 0.006063 0.060657 0.00393 0.00227 0.005774 0.002782 0.011194 0.014143 0.186376 0.012623 0.168696 0.194417 0.113252 0.019584 0.039938 0.238852 0.207168 0.44989 0.370314 0.440132 0.013196 0.009187 0.047908 0.022011 0.021718 0.004058 0.000005 0.002814 0.003984 0.007947 0.000816 0.000279 0.000332 0.000136 0.173848 0.155021 0.145857 0.145837 0.140103 0.156564 0.172929 0.125103 0.090295 0.06522 0.038306 0.045398 0.051667 0.077682 0.029877 0.002819 0.041461 0 0 0 0 0.000014 0.050014 0.233196 0.095576 0.092325 0.085295 0.054424 0 0.028086 0.233299 0.170302 0.179287 0.228642 0.290535 0 0.009252 0.130844 0.148388 0.25227 0.30808 0.306907 0 0.051914 0.215974 0.306674 0.314767 0.312037 0.306667 0.001365 0.000549 0.001724 0.002683 0.001877 0.002082 0.00184 0.004086 0.002696 0.004638 0.00509 0.007183 0.006156 0.008111 0.00961 0.007073 0.122911 0.004305 0.001572 0.002923 0.002057 0.019474 0.040502 0.606081 0.039002 0.029106 0.067477 0.0384 0.028558 0.033153 0.338661 0.07311 0.073445 0.049345 0.018288 0.02339 0.007813 0.05132 0.053819 0.051825 0.004746 0.000024 0.005515 0.008969 0.03105 0.001427 0.000384 0.000413 0 0 0 0 0 0 0 0 0 0 0 0 0 0 0 0 0 0.072531 0 0.000626 0.003824 0 0.073403 0.106224 0.28196 0.136641 0.253433 0.249318 0.165526 0.196502 0.246813 0.387357 0.362632 0.460313 0.473765 0.472971 0.321066 0.345455 0.408682 0.382582 0.432647 0.481101 0.492239 0.350622 0.383857 0.446871 0.468666 0.493447 0.499038 0.497965 0.001747 0.00301 0.002599 0.004308 0.003864 0.003129 0.00221 0.005612 0.004412 0.009131 0.009888 0.017275 0.011441 0.017667 0.025282 0.019425 0.798994 0.014451 0.005871 0.01863 0.009632 0.040356 0.055324 1 0.037778 0.582461 0.600982 0.265527 0.07049 0.101477 0.560063 0.191966 0.171303 0.139868 0.045122 0.009481 0.007178 0.026972 0.017988 0.03806 0.011247 0.001511 0.002723 0.005051 0.007511 0.004601 0.001858 0.000271 0.000544
0 0.413989 0.450066 0.490856 0.531351 0.575438 0.608672 0.643165 0.502645 0.545022 0.584835 0.626784 0.664575 0.69712 0.729876 0.407947 0.440189 0.412106 0.530164 0.705607 0.776774 0.800611 0.49972 0.519961 0.452392 0.393234 0.476041 0.544404 0.528037 0.624607 0.681306 0.694378 0.525553 0.522935 0.523033 0.500948 0.552701 0.473497 0.705952 0.743333 0.637013 0.622249 0.548274 0.691324 0.533055 0.652263 0.665741 0.666958 0.719673 0.683454 0.015431 0.00644 0.006217 0.005465 0.006522 0.00626 0.006511 0.007495 0.011641 0.012716 0.008227 0.006607 0.006217 0.008515 0.13936 0.220867 0.36323 0.279833 0.0893 0.002216 0.001432 0.555284 0.444837 0.419989 0.269509 0.286595 0.466052 0.588278 0.481515 0.230494 0.161313 0.127927 0.011058 0.007281 0.008786 0.724495 0.784545 0.373046 0.219544 0.236097 0.191106 0.030616 0.172332 0.997128 0.587061 0.520984 0.553706 0.231299 0.24086 0.08915 0.049904 0.007531 0 0 0 0 0 0 0 0 0.00441 0.044815 0.088484 0.52561 0.32939 0.289177 0.324294 0.22249 0.207469 0.233176 0.483155 0.564115 0.3688 0.312263 0.287407 0.221324 0.242099 0.549657 0.602373 0.464486 0.122661 0 0 0 0.542071 0.679102 0.589829 0.581104 0.406207 0.125096 0 0.545638 0.515706 0.569643 0.565967 0.578779 0.579568 0.491879 0.011925 0.006629 0.007486 0.008173 0.005529 0.004025 0.010172 0.013222 0.005264 0.014779 0.00739 0.011629 0.015667 0.015414 0.1766 0.424185 0.213666 0.218228 0.085207 0.014444 0.007081 0.046027 0.053425 0.312361 0.315798 0.214387 0.058143 0.031095 0.087403 0.097143 0.302609 0.333921 0.008216 0.009297 0.009486 0.085319 0.218168 0.137027 0.098561 0.372263 0.441759 0.062985 0.023255 0.203634 0.154026 0.1783 0.168114 0.148694 0.147888 0 0 0 0 0 0 0 0 0 0 0 0.003198 0.053621 0.103563 0.626868 0.407732 0.31893 0.325002 0.17918 0.172985 0.212348 0.641673 0.694031 0.525239 0.365103 0.174741 0 0 0.752281 0.687411 0.600845 0.304795 0.124016 0.079733 0.032329 0.772075 0.664911 0.713567 0.708568 0.55947 0.350141 0.215893 0.843935 0.70197 0.731157 0.710011 0.678028 0.72116 0.66632 0.040888 0.020035 0.019445 0.017634 0.018374 0.019724 0.018193 0.073539 0.02776 0.03528 0.024038 0.021295 0.023603 0.031651 0.567033 1 0.677005 0.660593 0.194032 0.010636 0.00773 0.161949 0.074503 0.427491 0.975906 1 0.580693 0.787545 0.119482 0.1102 0.449861 0.628611 0.069064 0.102443 0.076421 0.256963 0.139699 0.106883 0.08972 0.516369 0.421517 0.036334 0.079514 0.44508 0.140285 0.190223 0.150213 0.202848 0.421718
0 0.625312 0.643135 0.668752 0.650233 0.659334 0.67712 0.698702 0.711523 0.709658 0.700434 0.708072 0.712763 0.71503 0.717893 0.650286 0.679867 0.689571 0.630217 0.660492 0.62412 0.620926 0.636834 0.634886 0.634549 0.614595 0.604385 0.592698 0.593213 0.793626 0.782798 0.788339 0.771534 0.765421 0.752988 0.733971 0.820698 0.831859 0.870664 0.853845 0.839244 0.834794 0.868083 0.83086 0.84135 0.851432 0.840475 0.733337 0.52352 0.578017 0.003857 0.005194 0.013785 0.012476 0.014583 0.013125 0.002654 0.010818 0.002376 0.001564 0.014999 0.00145 0.001749 0.000241 0.233611 0.221962 0.22451 0.278396 0.249706 0.250805 0.219219 0.024657 0.026669 0.027633 0.03328 0.034209 0.032207 0.027213 0.042825 0.036516 0.048789 0.033874 0.035347 0.041943 0.030284 0.06112 0.057017 0.043289 0.044317 0.087988 0.092471 0.074616 0.090287 0.068499 0.100554 0.088643 0.349272 0.563951 0.387434 0 0 0.125864 0.124835 0.166811 0.232353 0.252421 0.175727 0.192613 0.154348 0.158573 0.175734 0.208813 0.220398 0.236049 0.246557 0.25511 0.283388 0.264184 0.282483 0.289465 0 0 0.048546 0.045329 0.036097 0.037853 0.059534 0.217305 0.194616 0.203875 0.192723 0.179986 0.184678 0.187558 0.43963 0.402805 0.359671 0.330226 0.342167 0.330357 0.319959 0.505857 0.484088 0.473491 0.484232 0.520213 0.573868 0.575631 0.013443 0.034531 0.076477 0.037399 0.029283 0.025741 0.024666 0.021972 0.0128 0.021049 0.048292 0.024702 0.011447 0.007147 0.243259 0.291082 0.2619 0.344563 0.2984 0.369537 0.356991 0.020881 0.010628 0.013977 0.010609 0.010853 0.007352 0.012307 0.02907 0.02037 0.013917 0.012448 0.014085 0.015908 0.012314 0.060522 0.043939 0.027984 0.006518 0.022846 0.018391 0.016506 0.019116 0.013575 0.034412 0.021849 0.050426 0.092487 0.057208 0 0 0 0 0 0 0 0 0 0 0 0 0 0 0.065955 0.134047 0.152968 0.143843 0.156971 0.129551 0.127617 0.000503 0.030137 0.043646 0.039654 0.036534 0.027811 0.015365 0.275877 0.28565 0.302827 0.299148 0.331924 0.335492 0.314669 0.388117 0.372484 0.377237 0.345746 0.357589 0.386988 0.390376 0.55796 0.522924 0.524524 0.535717 0.481571 0.569277 0.467749 0.023468 0.022504 0.055272 0.04269 0.042532 0.040352 0.008771 0.054496 0.014656 0.010474 0.10927 0.012199 0.011676 0.003364 1 1 1 1 1 1 0.835376 0.192967 0.216092 0.219422 0.244097 0.262348 0.25435 0.185116 0.042575 0.024876 0.031769 0.017449 0.010406 0.011538 0.012375 0.074797 0.090377 0.057019 0.043751 0.045759 0.338963 0.230392 0.04701 0.061512 0.064588 0.082239 0.122899 0.6223 0.142026
0 0.486772 0.531496 0.734586 0.708097 0.746195 0.772478 0.783473 0.646832 0.636831 0.805863 0.808816 0.84493 0.86062 0.87444 0.69712 0.730026 0.824423 0.865539 0.853347 0.865858 0.908106 0.42562 0.572221 0.677171 0.713976 0.630842 0.657465 0.805308 0.55048 0.510267 0.468656 0.540061 0.398624 0.46443 0.418148 0.685353 0.634381 0.564693 0.721203 0.629322 0.663419 0.717905 0.628252 0.648752 0.603234 0.630624 0.650254 0.689707 0.641454 0.168807 0.452063 0.086528 0.003987 0.008602 0.001383 0.000953 0.252683 0.514872 0.035678 0.015681 0.02649 0.025107 0.015712 0.126564 0.183801 0.00566 0.007922 0.219518 0.184533 0.035534 0.096727 0.252963 0.292577 0.214792 0.571154 0.581619 0.293946 0.497048 0.281984 0.280931 0.156147 0.309814 0.288835 0.191085 0.354627 0.566477 0.543294 0.194188 0.461106 0.383943 0.092706 0.21603 0.202689 0.367189 0.263332 0.222597 0.183974 0.233397 0.28046 0.156262 0 0 0 0 0.012119 0.257455 0.209691 0.070405 0.086344 0.129294 0.13989 0.159259 0.13144 0.16238 0.14583 0.196756 0.248765 0.250844 0.226056 0.093484 0.197894 0.199602 0.162627 0.278875 0.372311 0.208121 0.419904 0.348525 0.331619 0.178491 0.55358 0.554726 0.139712 0.583621 0.593731 0.657147 0.547936 0.611619 0.581344 0.479568 0.585789 0.615206 0.635672 0.600055 0.582373 0.561241 0.563594 0.087803 0.235273 0.13678 0.018478 0.039247 0.004533 0.002974 0.104455 0.048929 0.046505 0.043884 0.034619 0.030378 0.017769 0.089973 0.047531 0.022349 0.009571 0.050448 0.069102 0.000897 0.055898 0.086837 0.039513 0.01986 0.374466 0.472487 0.027076 0.336997 0.436075 0.64143 0.369988 0.775679 1 0.187837 0.23679 0.131783 0.307903 0.08722 0.168687 0.203472 0.081394 0.037709 0.06085 0.091485 0.053433 0.039608 0.02216 0.025435 0.681126 0.446547 0.134393 0.085201 0.12264 0.146963 0.164676 0.553599 0.447363 0.230341 0.218633 0.263464 0.280764 0.301597 0.345176 0.367351 0.267009 0.324689 0.385277 0.391964 0.397757 0.209709 0.383421 0.378098 0.313808 0.357823 0.431361 0.355453 0.570194 0.506251 0.454889 0.34257 0.499888 0.39987 0.345847 0.76343 0.774904 0.720265 0.800646 0.767602 0.769682 0.757593 0.855151 0.870952 0.831365 0.84635 0.852154 0.856068 0.836845 0.542435 0.853298 0.27072 0.009155 0.019017 0.002784 0.00214 0.839894 0.421731 0.127256 0.060781 0.106469 0.109215 0.054853 0.73714 0.606032 0.031359 0.030683 0.092275 0.053357 0.003857 0.178881 0.157735 0.12852 0.041026 0.310881 0.460681 0.059146 0.589444 0.435694 0.521371 0.393038 0.368913 0.658727 0.320793 0.263256 0.128148 0.210038 0.114721 0.161356 0.154969 0.214997 0.096781 0.105123 0.128111 0.107118 0.090871 0.068751 0.090357
0 0.610693 0.63123 0.64503 0.649028 0.648121 0.64376 0.628247 0.78179 0.712205 0.677887 0.622628 0.65467 0.591166 0.537659 0.660882 0.67041 0.674061 0.66931 0.641886 0.596173 0.622805 0.6688 0.489464 0.564792 0.701788 0.557824 0.644825 0.693994 0.681522 0.681876 0.696341 0.736968 0.656073 0.668391 0.736299 0.587651 0.539467 0.438876 0.665649 0.530405 0.616779 0.771125 0.806157 0.835935 0.823945 0.823169 0.872839 0.876869 0.857742 0.019601 0.017774 0.018233 0.014076 0.013103 0.013628 0.014303 0.077679 0.082073 0.082086 0.009271 0.196553 0.347067 0.276756 0.054577 0.042419 0.025267 0.008945 0.05013 0.258268 0.381013 0.007719 0.797515 0.470214 0.008679 0.372144 0.14455 0.011922 0.086856 0.033905 0.096826 0.023846 0.121779 0.124764 0.019329 0.301111 0.099923 0.246541 0.210927 0.307196 0.459657 0.154655 0.146299 0.243063 0.286071 0.18507 0.06578 0.062644 0.082965 0.27749 0.279506 0.28085 0.284451 0.286529 0.287785 0.282229 0.370556 0.353189 0.296001 0.224239 0.26369 0.285693 0.261296 0.196262 0.198765 0.188635 0.17939 0.164705 0.185364 0.226804 0.231049 0.298265 0.3743 0.234479 0.378923 0.312209 0.247668 0.467737 0.747277 0.708711 0.413436 0.769451 0.660995 0.301975 0.474527 0.62701 0.690809 0.580021 1 0.766968 0.445494 0.373498 0.349829 0.34784 0.413813 0.369348 0.333402 0.343875 0.002809 0.002599 0.002888 0.002734 0.002212 0.002265 0.002341 0.009872 0.02229 0.029333 0.002507 0.010149 0.015104 0.014006 0.015454 0.01365 0.00978 0.001351 0.010452 0.040718 0.040919 0.004056 0.131956 0.270216 0.008621 0.229538 0.111149 0.00271 0.200417 0.04783 0.093034 0.152757 0.204098 0.456459 0.00662 0.09293 0.075455 0.043512 0.075421 1 1 0.103887 0.043142 0.017534 0.014688 0.100457 0.047164 0.00054 0.016855 0.244677 0.245292 0.237811 0.23761 0.240081 0.234993 0.236301 0.283861 0.242407 0.261082 0.263967 0.323604 0.333121 0.2865 0.273036 0.268228 0.261809 0.249866 0.294921 0.33983 0.365305 0.296073 0.359009 0.416555 0.300881 0.447441 0.385836 0.320921 0.518451 0.76863 0.74461 0.481012 0.744945 0.624542 0.342302 0.542528 0.75123 0.742217 0.683631 0.607712 0.538849 0.530562 0.483875 0.474671 0.474067 0.524211 0.487464 0.456108 0.451791 0.003777 0.002278 0.002205 0.001387 0.002128 0.002531 0.001326 0.051993 0.012236 0.027609 0.006013 0.115855 0.137245 0.075339 0.039257 0.022579 0.018883 0.004385 0.02219 0.076468 0.112458 0.014174 0.172436 0.406732 0.008674 0.373169 0.222196 0.008126 0.576269 0.130171 0.189414 0.458653 0.17767 0.435984 0.022279 0.411725 0.244558 0.172394 0.203231 0.17559 0.117152 0.201418 0.110156 0.041574 0.03233 0.173657 0.066775 0.002903 0.022571
0 0.800749 0.850901 0.885954 0.902902 0.905788 0.893659 0.868625 0.815106 0.86521 0.896763 0.909006 0.916547 0.910512 0.884914 0.68693 0.710444 0.747375 0.754134 0.7507 0.740722 0.706774 0.689771 0.452243 0.587095 0.460409 0.570205 0.724916 0.746188 0.727421 0.420706 0.290518 0.395725 0.570946 0.811189 0.837618 0.490637 0.493963 0.57147 0.577507 0.732122 0.737252 0.820505 0.724569 0.719956 0.727486 0.754161 0.763078 0.697219 0.775796 0.003068 0.001649 0.000936 0.000388 0.000417 0.000949 0.001303 0.002059 0.001094 0.000156 0 0 0.000152 0.000328 0.057427 0.116175 0.051509 0.047688 0.047993 0.045054 0.038879 0.515462 0.662681 0.552402 0.714855 0.518733 0.352266 0.178244 0.170358 0.704864 0.509015 0.535741 0.739234 0.427476 0.350522 0.249145 0.434416 0.358214 0.375092 0.278161 0.343552 0.230379 0.007595 0.005058 0.003793 0.005703 0.007998 0.139372 0.013798 0.311475 0.307819 0.306413 0.306715 0.308121 0.312394 0.31546 0.319835 0.320075 0.320316 0.322044 0.321379 0.321509 0.329753 0.20703 0.216571 0.223278 0.229643 0.226385 0.218443 0.206159 0.340576 0.365528 0.303306 0.318457 0.339678 0.321276 0.297689 0.43952 0.378896 0.384294 0.386379 0.383471 0.376173 0.352277 0.447936 0.43631 0.483107 0.489486 0.478587 0.394294 0.367112 0.511255 0.521344 0.54166 0.527894 0.508573 0.472016 0.449698 0.000414 0.000446 0.000666 0.00048 0.000531 0.000368 0.000797 0.000089 0.000057 0.000088 0.00013 0.000097 0.000099 0.000214 0.022777 0.020857 0.013709 0.012809 0.011084 0.010434 0.008813 0.037186 0.069981 0.028399 0.03463 0.039921 0.017956 0.016548 0.004828 0.024276 0.017088 0.017725 0.010894 0.00758 0.001158 0.041208 0.05101 0.027065 0.03023 0.019603 0.009938 0.005818 0.001938 0.00187 0.000493 0.002122 0.00287 0.013506 0.002643 0.319008 0.346786 0.376197 0.40015 0.406692 0.39514 0.37689 0.326982 0.359076 0.390768 0.41027 0.412932 0.412619 0.390947 0.312377 0.317309 0.314535 0.317186 0.315161 0.313361 0.314043 0.449287 0.504294 0.456376 0.471384 0.495683 0.449846 0.420301 0.544205 0.546486 0.552782 0.578256 0.572889 0.525463 0.512793 0.712046 0.687165 0.672046 0.651358 0.582383 0.52146 0.475857 0.623647 0.661008 0.697665 0.631631 0.578413 0.577429 0.486626 0.002898 0.002482 0.001873 0.002629 0.001326 0.003926 0.002797 0.002601 0.001785 0.00175 0.000713 0.000033 0.000123 0.002201 0.011405 0.016606 0.014681 0.018044 0.016045 0.013935 0.011813 0.091596 0.149712 0.08726 0.122073 0.147849 0.124748 0.108659 0.018099 0.133124 0.084355 0.096829 0.07623 0.045571 0.024898 0.049925 0.072428 0.045072 0.058063 0.053224 0.062403 0.03687 0.04152 0.058889 0.015648 0.066144 0.050859 0.084575 0.024356
0 0.921241 0.9188 0.924918 0.952241 0.902697 0.937126 0.913109 0.861042 0.867098 0.872045 0.886158 0.8605 0.896072 0.888271 0.634962 0.252629 0.483103 0.661465 0.674206 0.873748 0.870791 0.795525 0.547702 0.528464 0.651049 0.57012 0.657837 0.681098 0.76988 0.781489 0.788449 0.81236 0.816576 0.816124 0.795821 0.873376 0.878325 0.885816 0.88484 0.879499 0.868221 0.854849 0.859917 0.862615 0.85929 0.857469 0.849266 0.840133 0.818351 0.002286 0.002235 0.001539 0.000806 0.162692 0.001015 0.001523 0.004869 0.023815 0.020672 0.004097 0.099374 0.001332 0.000306 1 1 0.731152 0.395585 0.521667 0.005664 0.000794 0.060288 0.338513 0.429658 0.521314 0.339528 0.276136 0.365705 0.009836 0.039755 0.062849 0.035523 0.030076 0.044362 0.084384 0.006501 0.008704 0.002404 0.003575 0.003524 0.004003 0.004593 0.003732 0.004235 0.006119 0.006142 0.006028 0.007261 0.010008 0.29904 0.294335 0.29845 0.298772 0.297311 0.291276 0.295137 0.295837 0.307819 0.301139 0.296859 0.310171 0.302565 0.298409 0.307325 0.346859 0.360158 0.345206 0.377064 0.296468 0.294897 0.302634 0.332161 0.382346 0.373827 0.387963 0.36738 0.333224 0.346687 0.350734 0.3581 0.358333 0.364609 0.367414 0.377394 0.426763 0.42404 0.426687 0.428525 0.428196 0.426694 0.425802 0.427455 0.427579 0.430041 0.43094 0.432778 0.430322 0.435171 0.000319 0.000154 0.000363 0.000446 0.001234 0.000547 0.000364 0.000433 0.002724 0.001211 0.000367 0.002003 0.000265 0.000233 0.006131 0.011711 0.005944 0.008663 0.039565 0.000678 0.000188 0.001858 0.008721 0.00414 0.005197 0.006464 0.00992 0.008999 0.004809 0.003698 0.006964 0.010353 0.011798 0.011752 0.01189 0.000478 0.00053 0.000226 0.000179 0.000126 0.000369 0.000455 0.000199 0.000293 0.000373 0.000302 0.000356 0.000359 0.000554 0.424729 0.418355 0.424103 0.450707 0.438808 0.423276 0.407553 0.388978 0.414687 0.399445 0.396784 0.428766 0.407296 0.403247 0.428319 0.492217 0.514515 0.486201 0.497081 0.40166 0.395375 0.424081 0.511641 0.589998 0.579363 0.573627 0.544116 0.473039 0.556528 0.562657 0.556439 0.554001 0.577093 0.59777 0.618973 0.738415 0.737788 0.735764 0.740215 0.740741 0.743134 0.749307 0.763218 0.755535 0.751252 0.75719 0.755334 0.752013 0.75558 0.003117 0.004613 0.004227 0.001876 0.005082 0.001736 0.001678 0.001199 0.027705 0.014302 0.008199 0.032919 0.001418 0.001587 0.059625 0.07014 0.031917 0.092799 0.091465 0.005226 0.000976 0.027369 0.059445 0.007248 0.019923 0.038492 0.084723 0.074248 0.037157 0.032889 0.04995 0.08591 0.116175 0.13201 0.143349 0.002591 0.004163 0.002244 0.004076 0.003111 0.002025 0.002691 0.002379 0.00335 0.003678 0.003137 0.003248 0.003005 0.004649
0 0.970557 0.947758 0.895886 0.897953 0.934092 0.967457 0.962472 0.91843 0.90648 0.942267 0.953385 0.92763 0.920679 0.927074 0.825013 0.796611 0.710995 0.72538 0.782026 0.748939 0.749621 0.719855 0.673965 0.740077 0.752216 0.816804 0.846386 0.830913 0.832224 0.805647 0.81351 0.703178 0.756671 0.816053 0.813788 0.606518 0.737372 0.791205 0.721632 0.517269 0.762901 0.725412 0.591403 0.73401 0.766716 0.770631 0.762568 0.553643 0.666083 0.002038 0.006557 0.009329 0.014617 0.011653 0.003973 0.005523 0.009264 0.010995 0.00663 0.004852 0.006308 0.007748 0.006633 0.305191 0.377812 0.53931 0.537416 0.337616 0.437027 0.422413 0.750586 0.529688 0.384707 0.394469 0.135312 0.037805 0.032001 0.257946 0.039936 0.00931 0.323144 0.187692 0.008004 0.00644 0.779491 0.369768 0.134015 0.32231 0.699288 0.182094 0.40851 0.460312 0.164778 0.151754 0.137762 0.164809 0.93381 0.338229 0.337023 0.321276 0.274472 0.274746 0.307277 0.333985 0.331454 0.301043 0.290082 0.317682 0.325514 0.310981 0.300727 0.307874 0.29358 0.277215 0.260384 0.266289 0.270521 0.268669 0.265528 0.339712 0.29917 0.297757 0.432819 0.307606 0.288978 0.282387 0.367853 0.26965 0.266214 0.343429 0.317963 0.26952 0.273882 0.54037 0.325412 0.296255 0.370514 0.510919 0.306276 0.297016 0.31358 0.361859 0.417503 0.34915 0.36273 0.394671 0.300048 0.000474 0.00174 0.005041 0.007623 0.004456 0.0013 0.001716 0.003245 0.004292 0.001856 0.001855 0.001651 0.00324 0.002537 0.026686 0.013071 0.020731 0.01578 0.011452 0.008154 0.012524 0.06304 0.076912 0.037054 0.623937 0.036927 0.00362 0.001756 0.076254 0.000781 0.000589 0.095934 0.039921 0.000491 0.000471 0.35533 0.057672 0.004808 0.30056 0.586297 0.007527 0.005282 0.008734 0.011787 0.111481 0.008404 0.009681 0.043135 0.04359 0.476516 0.446927 0.370348 0.371902 0.423913 0.47362 0.465144 0.415191 0.395643 0.441392 0.459787 0.42313 0.411366 0.4254 0.420234 0.401179 0.399568 0.385836 0.369163 0.338846 0.341284 0.441459 0.380547 0.379149 0.438238 0.392937 0.385355 0.379126 0.511373 0.364533 0.364757 0.307568 0.423488 0.364701 0.368201 0.611357 0.386518 0.375034 0.327306 0.343051 0.412071 0.371489 0.483204 0.524032 0.520106 0.479502 0.491356 0.531412 0.360284 0.003929 0.01293 0.027031 0.046503 0.031056 0.009742 0.012501 0.022268 0.025636 0.014658 0.011667 0.01421 0.021692 0.016484 0.023228 0.019831 0.032368 0.066787 0.030236 0.071764 0.081615 0.102253 0.122553 0.065689 0.377598 0.04142 0.014807 0.00859 0.3189 0.00244 0.002199 0.447337 0.310031 0.001437 0.001056 1 0.033686 0.009068 0.244694 0.563849 0.123599 0.078377 0.070815 0.059511 0.063545 0.259657 0.236684 0.097757 0.604073
1 0.706286 0.577826 0.594672 0.594146 0.544052 0.561741 0.621528 0.600123 0.639842 0.663776 0.664768 0.668969 0.616777 0.559954 0.773807 0.783064 0.711959 0.716941 0.659518 0.513765 0.496168 0.79272 0.776295 0.756986 0.739158 0.709252 0.642624 0.557547 0.813261 0.846476 0.783482 0.835111 0.793969 0.717063 0.759296 0.871574 0.854959 0.841973 0.78765 0.677127 0.816505 0.749543 0.818299 0.864547 0.855256 0.871455 0.809081 0.824166 0.798076 0.322291 0.396652 0.382875 0.427768 0.3872 0.407534 0.277693 0.437978 0.396099 0.278681 0.250805 0.212257 0.185302 0.134902 0.218229 0.208516 0.273141 0.23858 0.239866 0.141996 0.06214 0.259714 0.246503 0.300225 0.272424 0.287557 0.333192 0.251868 0.204615 0.099015 0.255509 0.141289 0.204895 0.362362 0.161493 0.006472 0.060286 0.104724 0.253428 0.438914 0.171159 0.278975 0.19533 0.027422 0.0466 0.002108 0.221121 0.122553 0.172094 0.399818 0.418693 0.435301 0.476841 0.511866 0.489608 0.436725 0.363682 0.43947 0.521423 0.531264 0.55207 0.536943 0.420552 0.468998 0.500232 0.53329 0.526282 0.565737 0.494118 0.293755 0.482121 0.491656 0.482578 0.490559 0.486463 0.513203 0.467952 0.47658 0.453849 0.486057 0.477959 0.489789 0.532643 0.503653 0.425207 0.438744 0.450123 0.42756 0.495519 0.460901 0.514459 0.478475 0.432941 0.444546 0.432687 0.449601 0.473856 0.467495 0.013704 0.025364 0.042099 0.087049 0.073212 0.072693 0.027998 0.175044 0.142253 0.054366 0.052361 0.049196 0.049629 0.190208 0.050345 0.047969 0.086347 0.06422 0.065321 0.103664 0.072976 0.05196 0.070786 0.098064 0.094795 0.054174 0.131861 0.102753 0.07126 0.029602 0.051553 0.107405 0.071716 0.118035 0.038352 0.001542 0.01321 0.016349 0.026286 0.214433 0.046857 0.091104 0.101893 0.003321 0.010586 0.000349 0.024987 0.043827 0.035933 0.429833 0.363041 0.396668 0.391435 0.431396 0.39205 0.384176 0.417673 0.452105 0.497028 0.469925 0.48533 0.440857 0.305946 0.565869 0.60718 0.567455 0.541193 0.55925 0.342758 0.177927 0.601757 0.577721 0.602621 0.608471 0.527198 0.45902 0.421154 0.620856 0.642216 0.60525 0.61117 0.620181 0.622502 0.619861 0.641967 0.647307 0.643305 0.555958 0.431384 0.646656 0.631856 0.632969 0.656531 0.65157 0.652316 0.602929 0.658201 0.6232 0.068386 0.101865 0.146798 0.213923 0.12872 0.129248 0.114046 0.162071 0.150129 0.231184 0.173168 0.186592 0.283279 0.369068 0.19063 0.055629 0.079386 0.233593 0.209743 0.412527 0.109136 0.106017 0.159812 0.159522 0.220926 0.226018 0.577652 0.616912 0.060117 0.01032 0.311766 0.07905 0.055289 0.108114 0.097623 0.014606 0.052172 0.018873 0.450195 1 0.023413 0.06499 0.033235 0.019532 0.020479 0.001962 0.164264 0.0271 0.080567
0 0.765028 0.836475 0.813841 0.806596 0.796703 0.782952 0.775403 0.581161 0.785795 0.807602 0.787818 0.779204 0.773543 0.761319 0.445076 0.644901 0.715941 0.733518 0.716819 0.693124 0.670284 0.709658 0.675205 0.774684 0.731961 0.690012 0.753192 0.766008 0.772335 0.808853 0.836971 0.738373 0.743949 0.782437 0.88896 0.688931 0.711679 0.936976 0.835035 0.853526 0.89643 0.918586 0.542992 0.640113 0.920683 0.883359 0.893787 0.926169 0.919558 0.227924 0.001408 0.002122 0.001139 0.001802 0.00067 0.001067 0.390818 0.098179 0.000767 0.000132 0.000091 0.000126 0 0.666665 0.30418 0.180287 0.065872 0.052563 0.065816 0.066955 0.669739 0.669039 0.435807 0.490586 0.610298 0.309297 0.069636 0.697073 0.348883 0.304356 0.526448 0.446926 0.466747 0.149761 0.849188 0.893355 0.026748 0.383499 0.195472 0.108213 0.081536 0.656662 0.489751 0.036668 0.168559 0.141405 0.047128 0.103374 0.267949 0.282119 0.261104 0.25751 0.248635 0.235501 0.233519 0.300556 0.261811 0.244232 0.230274 0.229294 0.221351 0.208292 0.435274 0.428285 0.325823 0.199842 0.089184 0.066427 0.037284 0.493546 0.558038 0.504918 0.518525 0.468333 0.340871 0.117579 0.43976 0.509342 0.435226 0.500158 0.562497 0.447318 0.402949 0.553711 0.459122 0.382757 0.413011 0.45347 0.411543 0.37358 0.670075 0.625686 0.391056 0.418985 0.3957 0.383999 0.372359 0.004737 0.00074 0.001576 0.001799 0.002723 0.002106 0.002426 0.018196 0.002426 0.000581 0.000404 0.000232 0.000459 0.000303 0.08431 0.146388 0.181292 0.14936 0.09831 0.112302 0.122765 0.174618 0.26832 0.205091 0.284658 0.270459 0.158184 0.147477 0.146891 0.244045 0.076865 0.103342 0.170887 0.109428 0.031297 0.17716 0.136423 0.012871 0.057148 0.054569 0.036309 0.000967 0.340344 0.242529 0.013157 0.067931 0.078522 0.018453 0.001317 0.333937 0.319243 0.292092 0.275094 0.257123 0.22986 0.214752 0.459932 0.298913 0.282307 0.25397 0.234188 0.217313 0.189927 0.431674 0.426351 0.36148 0.287619 0.222647 0.185286 0.149099 0.556182 0.572151 0.539341 0.531043 0.485686 0.442141 0.338969 0.518306 0.534644 0.518317 0.553375 0.606851 0.519223 0.547616 0.541644 0.518004 0.538446 0.472032 0.535785 0.601405 0.53243 0.476606 0.533022 0.540358 0.559581 0.552055 0.538547 0.527644 0.070547 0.002596 0.006358 0.00387 0.005181 0.003982 0.008571 0.348677 0.010092 0.002917 0.001771 0.002353 0.002799 0.001415 0.138626 0.198993 0.18818 0.173449 0.0908 0.081668 0.069761 0.110544 0.098292 0.053536 0.071785 0.137844 0.228716 0.114215 0.058861 0.038274 0.244888 0.113367 0.124238 0.307564 0.026055 0.078764 0.040884 0.003317 0.747973 0.356424 0.333859 0.003475 0.351914 0.248494 0.006967 0.094015 0.151249 0.014571 0.003102
0 0.71438 0.709392 0.70497 0.707426 0.698897 0.678753 0.677447 0.860348 0.851887 0.85749 0.857927 0.856737 0.747421 0.830537 0.889727 0.900803 0.911586 0.909488 0.900914 0.817678 0.876266 0.927773 0.936057 0.93819 0.934014 0.742262 0.88708 0.886083 0.942104 0.943941 0.951632 0.953912 0.758447 0.67525 0.903668 0.980886 0.979044 0.961241 0.968885 0.736456 0.377575 0.8187 0.971011 0.970869 0.955407 0.966846 0.73039 0.452471 0.828661 0.207785 0.163468 0.12552 0.114751 0.125581 0.119519 0.091131 0.008376 0.003339 0.004028 0.012415 0.005636 0.148162 0.010036 0.008147 0.002841 0.001527 0.000439 0.000717 0.113749 0.001041 0.002364 0.000626 0.000739 0.000674 0.449548 0.010338 0.002321 0.003948 0.000388 0.00024 0.000108 0.404144 0.187972 0.002758 0 0.000447 0.026421 0.004187 0.45164 0.770935 0.323685 0.000129 0.005073 0.04152 0.009444 0.442613 1 0.259031 0.080487 0.063288 0.09734 0.096254 0.090596 0.090166 0.080155 0.128451 0.099168 0.103259 0.105411 0.116959 0.182222 0.087238 0.181101 0.159471 0.144854 0.128578 0.123238 0.171175 0.114653 0.312381 0.296402 0.275563 0.259471 0.306434 0.204325 0.156106 0.335929 0.333009 0.330857 0.318653 0.462384 0.591422 0.27521 0.344981 0.339908 0.347026 0.343069 0.484564 0.6023 0.359732 0.3337 0.335675 0.344995 0.349453 0.485693 0.519894 0.392522 0.014316 0.007305 0.016863 0.010525 0.01489 0.01089 0.004602 0.00517 0.003498 0.002845 0.003024 0.001684 0.052587 0.002148 0.018377 0.015799 0.009186 0.002196 0.001417 0.044224 0.001006 0.001954 0.003121 0.00418 0.005504 0.123467 0.032844 0.011832 0.000193 0.000121 0.000245 0.000673 0.18537 0.157014 0.006801 0.000109 0.000254 0.00174 0.000591 0.150771 0.120717 0.038412 0.000026 0.000312 0.002353 0.00452 0.133984 0.128651 0.072425 0.177007 0.167495 0.152761 0.138797 0.134886 0.112089 0.090729 0.333138 0.33193 0.331148 0.332471 0.32542 0.317184 0.317874 0.385887 0.389556 0.393156 0.38369 0.380596 0.367828 0.36608 0.464309 0.465689 0.456775 0.444939 0.415781 0.413389 0.387267 0.471176 0.478341 0.478813 0.481251 0.529411 0.550023 0.444594 0.499816 0.500794 0.521176 0.531286 0.543168 0.531447 0.448528 0.517897 0.526674 0.544007 0.559213 0.592501 0.555015 0.531424 0.359499 0.312513 0.261517 0.234803 0.227872 0.193159 0.153497 0.014632 0.00318 0.006137 0.016273 0.022291 0.06066 0.076171 0.027865 0.012141 0.005268 0.001866 0.002491 0.006237 0.006127 0.008433 0.002119 0.002746 0.004974 0.026862 0.012202 0.01377 0.001666 0.000749 0.000586 0.001276 0.057026 0.127546 0.003765 0.000054 0.000225 0.013579 0.025829 0.06753 0.219275 0.034234 0.003158 0.003038 0.004134 0.009008 0.07399 0.140139 0.048497
0 0.802979 0.817768 0.826233 0.825482 0.814156 0.794429 0.765634 0.831267 0.847675 0.847973 0.833855 0.816115 0.78229 0.747906 0.807655 0.819148 0.771738 0.680087 0.635187 0.515885 0.482267 0.721193 0.729757 0.753164 0.765046 0.676312 0.626107 0.533847 0.731785 0.738056 0.740245 0.763324 0.751869 0.644736 0.586895 0.77756 0.754802 0.76966 0.646114 0.588374 0.683626 0.54318 0.777482 0.784355 0.776586 0.694695 0.622396 0.725497 0.631752 0.00184 0.001434 0.001178 0.001034 0.001218 0.002209 0.002144 0.000207 0.000689 0.005825 0.020698 0.0316 0.044403 0.155101 0.022496 0.077635 0.135792 0.188742 0.176092 0.255381 0.255588 0.121551 0.118931 0.108436 0.148869 0.234583 0.245919 0.366917 0.227969 0.192821 0.167132 0.146036 0.086807 0.286553 0.407376 0.058822 0.122549 0.070899 0.285731 0.326351 0.161955 0.354269 0.001203 0.003166 0.011993 0.148246 0.409333 0.041783 0.143762 0.206221 0.205837 0.208045 0.211818 0.214129 0.221831 0.224136 0.257675 0.262298 0.263875 0.268663 0.273278 0.280206 0.299273 0.337421 0.372277 0.408176 0.393093 0.382901 0.334129 0.315741 0.343093 0.39965 0.45799 0.527984 0.453018 0.438519 0.391207 0.494369 0.546214 0.52666 0.500967 0.524534 0.505082 0.588951 0.467613 0.49679 0.499321 0.489595 1 0.627318 0.42952 0.468093 0.470281 0.475713 0.442428 0.500062 0.478299 0.417394 0.001902 0.002238 0.001761 0.001828 0.001844 0.000846 0.001997 0.001669 0.003946 0.002736 0.003391 0.003005 0.005906 0.010486 0.014938 0.02315 0.017872 0.018513 0.010354 0.014794 0.020338 0.080825 0.077372 0.058165 0.083657 0.116656 0.167232 0.073918 0.047814 0.077871 0.068918 0.054201 0.222869 0.100597 0.251961 0.007823 0.052557 0.042843 0.167713 1 0.872873 0.104072 0.000438 0.000673 0.002235 0.021313 0.083933 0.004548 0.025575 0.171084 0.188417 0.198459 0.196513 0.187757 0.169775 0.15223 0.249575 0.275944 0.278303 0.2847 0.286422 0.306976 0.392054 0.376946 0.558933 0.654522 0.611324 0.642792 0.648081 0.615741 0.500917 0.524401 0.609109 0.656949 0.570529 0.541667 0.586778 0.73506 0.749173 0.742698 0.726673 0.724772 0.68769 0.736458 0.7222 0.72712 0.745013 0.643205 0.68551 0.683094 0.592458 0.704811 0.713097 0.7084 0.657653 0.717716 0.705057 0.628724 0.00889 0.008915 0.008015 0.007973 0.008598 0.010999 0.010944 0.006203 0.036942 0.011115 0.019069 0.049149 0.142848 0.576701 0.354384 0.617111 0.354481 0.290646 0.243685 0.161513 0.147521 1 0.633306 0.512268 0.198029 0.663511 0.774541 0.170201 0.136936 0.049538 0.070693 0.066311 0.028965 0.165517 0.38284 0.03979 0.0492 0.065566 0.183606 0.480676 0.227908 0.178793 0.002229 0.004643 0.009211 0.113592 0.138409 0.024352 0.096948
0 0.950176 0.893564 0.856798 0.647347 0.614721 0.351181 0.104667 0.742902 0.864932 0.937043 0.88611 0.742711 0.406429 0.134608 0.621581 0.676925 0.765604 0.813885 0.822333 0.707481 0.452425 0.582323 0.512936 0.475513 0.519515 0.53252 0.635074 0.705304 0.707906 0.677784 0.681793 0.649861 0.637982 0.674362 0.654477 0.889842 0.854699 0.849852 0.855832 0.854637 0.847525 0.831388 0.856176 0.871319 0.861975 0.859028 0.868483 0.836757 0.829445 0.018546 0.05103 0.121218 0.13866 0.103131 0.174833 0.079138 0.050475 0.101019 0.011041 0.043397 0.181805 0.206245 0.040713 0.029156 0.033651 0.12288 0.063453 0.065122 0.051867 0.212777 0.058846 0.078628 0.106279 0.062919 0.139832 0.172362 0.153145 0.094849 0.10464 0.106934 0.138386 0.158419 0.091835 0.103393 0.027718 0.018278 0.007624 0.005811 0.008898 0.005138 0.00526 0.03983 0.040035 0.021366 0.034514 0.083663 0.052613 0.01331 0.28511 0.227723 0.195926 0 0 0.072545 0.257003 0 0.18738 0.303388 0.251475 0.112716 0.041639 0.238546 0 0 0.08463 0.189081 0.191948 0.012311 0 0 0 0 0 0 0.020672 0.076365 0.012428 0 0 0 0 0 0 0.350048 0.35321 0.344897 0.341742 0.325267 0.311317 0.274856 0.332524 0.354883 0.369342 0.377572 0.362867 0.350624 0.335055 0.019759 0.039875 0.060342 0.041978 0.032804 0.070314 0.020424 0.119231 0.152967 0.005349 0.053179 0.121851 0.061348 0.016375 0.011517 0.073862 0.208818 0.066631 0.072309 0.086665 0.072887 0.053024 0.020503 0.029548 0.015192 0.038603 0.127525 0.155098 0.191864 0.174262 0.157815 0.145935 0.120082 0.143672 0.078152 0.000553 0.00177 0.008453 0.0134 0.015497 0.011374 0.018198 0.001727 0.001406 0.001625 0.001543 0.003427 0.004073 0.001654 0.441492 0.392803 0.373009 0.204419 0.191984 0.076065 0.091452 0.270095 0.374128 0.431204 0.385903 0.276827 0.0747 0 0.261127 0.272309 0.330538 0.353921 0.353082 0.26872 0.13143 0.404265 0.414262 0.411981 0.382727 0.370046 0.359232 0.394268 0.51286 0.528594 0.531188 0.535673 0.51021 0.47277 0.467257 0.574689 0.658906 0.694959 0.710279 0.671196 0.669574 0.667159 0.64741 0.645621 0.694165 0.721272 0.672426 0.702384 0.746723 0.031948 0.045059 0.061732 0.083273 0.059732 0.047576 0.099045 0.032753 0.10552 0.016116 0.054649 0.157993 0.095765 0.017084 0.006202 0.008569 0.044702 0.037288 0.047946 0.040494 0.115869 0.027125 0.091059 0.11375 0.068259 0.073151 0.023665 0.007943 0.038362 0.038316 0.042642 0.034813 0.041786 0.061844 0.036344 0.038422 0.033046 0.019607 0.028714 0.027819 0.033399 0.040969 0.206469 0.136361 0.058365 0.083963 0.145589 0.106124 0.107516
0 0.120513 0.149143 0.141904 0.13995 0.17782 0.16463 0.141197 0.235569 0.279537 0.367491 0.34648 0.616696 0.39339 0.493689 0.576375 0.637201 0.721421 0.683125 0.725019 0.656016 0.67004 0.61566 0.642453 0.671533 0.70533 0.708285 0.692001 0.650403 0.788084 0.801275 0.814725 0.817986 0.674004 0.689941 0.791187 0.904707 0.911679 0.846914 0.919792 0.914556 0.907931 0.887532 0.898111 0.909617 0.910567 0.912177 0.918088 0.912251 0.89782 0.004976 0.01571 0.010748 0.024698 0.061838 0.046449 0.039271 0.2322 0.316692 0.550355 0.378565 0.559249 0.30351 0.401145 0.02828 0.055386 0.064466 0.046546 0.039391 0.047295 0.022009 0.064429 0.07898 0.076108 0.076028 0.073931 0.059037 0.056525 0.043002 0.051231 0.048706 0.055701 0.229079 0.228197 0.068366 0.00431 0.006814 0.200029 0.001837 0.00626 0.011315 0.014719 0.004787 0.006172 0.005828 0.007706 0.000627 0.00095 0.00302 0.306091 0.336331 0.337695 0.352531 0.392305 0.360274 0.313402 0.285034 0.315171 0.386564 0.392126 0.382359 0.370857 0.09522 0 0.050508 0.171029 0.080137 0.140158 0.042161 0.010562 0 0 0 0.060418 0.082545 0.043409 0 0.187291 0.222503 0.254829 0.261228 0.229444 0.19906 0.229664 0.340213 0.346173 0.375343 0.347833 0.350782 0.344143 0.341056 0.340706 0.345487 0.349787 0.349019 0.344129 0.344781 0.337188 0.001378 0.009808 0.006257 0.01078 0.041814 0.033389 0.012991 0.08641 0.080448 0.058366 0.140412 0.11624 0.354386 0.206193 0.029038 0.101971 0.087812 0.103687 0.073718 0.10309 0.080169 0.024192 0.025808 0.028662 0.016236 0.015602 0.022026 0.050525 0.11637 0.0999 0.067911 0.06398 0.067233 0.074601 0.104978 0.000423 0.000287 0.020703 0.000196 0.000875 0.000482 0.000242 0.000271 0.000092 0.000316 0.000276 0.000152 0.00012 0.000326 0.506542 0.497316 0.504607 0.490204 0.465479 0.492306 0.459653 0.403941 0.390141 0.433262 0.378366 0.391617 0.409957 0.155573 0 0.057837 0.164464 0.091474 0.147365 0.07876 0.064278 0.194444 0.237464 0.267993 0.301183 0.317946 0.336699 0.312925 0.520229 0.545759 0.540828 0.535404 0.601103 0.588656 0.516785 0.49556 0.502829 0.503623 0.501252 0.500011 0.502896 0.495471 0.499038 0.503388 0.502326 0.50548 0.501677 0.499665 0.49111 0.010502 0.06909 0.01833 0.032544 0.145111 0.115281 0.145173 0.494444 0.414986 0.188629 0.349749 0.252241 0.785464 0.499955 0.097209 0.168823 0.158336 0.143809 0.130167 0.134723 0.099433 0.747903 0.772158 0.704991 0.625553 0.603973 0.613814 0.590563 0.008256 0.015454 0.008303 0.01096 0.101719 0.136482 0.009536 0.001385 0.001214 0.009365 0.000348 0.00154 0.004486 0.001057 0.002217 0.000843 0.000678 0.001485 0.000588 0.000282 0.001655
1 0.596228 0.613502 0.6305 0.618935 0.608564 0.588186 0.472812 0.677667 0.689346 0.687505 0.629547 0.613332 0.584571 0.377092 0.743967 0.752641 0.671457 0.58695 0.487847 0.49614 0.47417 0.602656 0.492024 0.448084 0.423551 0.567221 0.52412 0.492224 0.740624 0.657942 0.667101 0.667075 0.622286 0.716759 0.557795 0.804708 0.84322 0.869231 0.770744 0.741861 0.917167 0.912425 0.800712 0.830683 0.851071 0.860551 0.885874 0.869991 0.861208 0.00603 0.004889 0.017298 0.202809 0.084827 0.096418 0.292651 0.004777 0.003964 0.019512 0.385347 0.319695 0.289866 0.504546 0.00268 0.005426 0.170727 0.341448 0.35636 0.310052 0.527063 0.445277 0.359148 0.344452 0.318837 0.417884 0.274148 0.403978 0.416125 0.619756 0.647831 0.534725 0.647888 0.376375 0.778229 0.011934 0.03714 0.010493 0.244848 0.366661 0.02724 0.017046 0.003887 0.004124 0.00612 0.035875 0.000665 0.000703 0.003438 0.017428 0.046392 0.074006 0.24297 0.173519 0.122064 0.282147 0.119129 0.130007 0.179479 0.386571 0.397949 0.37404 0.354307 0.203032 0.199801 0.244492 0.341776 0.356571 0.386241 0.426756 0.27989 0.330713 0.379993 0.426626 0.67238 0.429815 0.441591 0.415528 0.500844 0.453711 0.556996 0.585165 0.420885 0.455514 0.309918 0.404287 0.440117 0.529746 0.582867 0.40954 0.405905 0.299472 0.338992 0.387517 0.445556 0.454959 0.455309 0.450281 0.010426 0.006889 0.027226 0.141184 0.122668 0.076619 0.067181 0.005581 0.004856 0.048552 0.005424 0.007158 0.033295 0.085281 0.000929 0.00074 0.020455 0.013169 0.012164 0.01181 0.086973 0.020977 0.02745 0.025693 0.107564 0.349055 0.048289 0.036806 0.033664 0.112651 0.06252 0.222897 0.307476 0.04439 0.082593 0.005624 0.012704 0.003197 0.158459 0.21155 0.014186 0.004643 0.001311 0.000975 0.006788 0.00665 0.001301 0.000236 0.001515 0 0 0 0.135646 0.017613 0 0.427905 0 0 0.049159 0.384181 0.422437 0.413122 0.45405 0.071413 0.095455 0.340144 0.579084 0.609445 0.597457 0.615126 0.3525 0.518295 0.622819 0.665917 0.562791 0.749441 0.632705 0.476583 0.519838 0.475208 0.541331 0.583199 0.447318 0.403124 0.331544 0.464886 0.511104 0.573291 0.549204 0.51664 0.500794 0.354681 0.43239 0.520632 0.564323 0.567555 0.568371 0.547638 0.023015 0.019012 0.14124 0.911675 0.704531 0.337339 1 0.019209 0.017749 0.289943 0.078988 0.018113 0.25921 0.443679 0.022311 0.055031 0.920816 0.419869 0.230917 0.221825 0.75888 0.617126 0.48138 0.324564 0.164075 0.109979 0.197111 0.392839 0.10004 0.050125 0.07095 0.156679 0.645009 0.087451 0.087463 0.027163 0.027957 0.017357 0.028364 0.035531 0.014097 0.005383 0.008084 0.009023 0.006865 0.005608 0.003537 0.004712 0.00764
0 0.527796 0.636057 0.706845 0.74622 0.630638 0.479849 0.530001 0.627586 0.656994 0.69294 0.688416 0.707943 0.523222 0.549066 0.725956 0.738297 0.765947 0.666515 0.623801 0.613832 0.563857 0.684108 0.70939 0.691866 0.735069 0.568795 0.676048 0.646635 0.7749 0.762943 0.728459 0.828155 0.880681 0.878883 0.802784 0.972677 0.976716 0.979056 0.979842 0.932948 0.762017 0.659065 0.902821 0.866646 0.868145 0.948098 0.898832 0.894058 0.652525 0.247183 0.180829 0.048545 0.010912 0.450933 0.210703 0.124086 0.188751 0.128643 0.002129 0.002216 0.325337 0.369488 0.164196 0.034009 0.024264 0.010241 0.315078 0.772632 0.318448 0.333977 0.03698 0.06012 0.10939 0.216255 0.45448 0.141135 0.225649 0.099765 0.449469 0.475044 0.250538 0.173044 0.119104 0.353858 0 0 0 0 0.120023 0.3919 0.52591 0.178566 0.242169 0.243588 0.070624 0.161345 0.195843 0.401377 0.241941 0.115329 0.086303 0.101914 0.228018 0.250665 0.218018 0.090734 0.031626 0 0 0.180576 0.236461 0.108011 0.039506 0.03046 0.059143 0.233621 0.448964 0.273155 0.350837 0 0.02428 0.107092 0.35535 0.536481 0.197922 0.203944 0.001653 0.27118 0.392936 0.312606 0.357112 0.342202 0.322085 0.331941 0.333375 0.333032 0.333169 0.331516 0.305391 0.295782 0.324328 0.321235 0.324191 0.331694 0.328683 0.328045 0.298649 0.088462 0.070124 0.024965 0.042361 0.081349 0.123357 0.145124 0.095374 0.051254 0.010528 0.006658 0.247257 0.098381 0.260966 0.036925 0.02222 0.04948 1 0.254012 0.1835 0.96397 0.103727 0.106203 0.275193 0.775955 1 0.144181 0.242112 0.202847 0.122274 0.121336 0.139556 0.011568 0.012005 0.044214 0.000121 0.000068 0.000118 0.000045 0.000275 0.006062 0.009159 0.002123 0.002762 0.002883 0.000374 0.000423 0.00079 0.005927 0.367284 0.181282 0.099325 0.114041 0.35543 0.501733 0.438697 0.176619 0.127393 0.001219 0 0.333468 0.450103 0.319523 0.135903 0.128791 0.144983 0.167785 0.555611 0.504607 0.393865 0.118883 0.15015 0.234736 0.427771 0.372283 0.38332 0.391416 0.269011 0.494028 0.670547 0.487643 0.527017 0.538088 0.542818 0.492631 0.48969 0.493413 0.498502 0.495974 0.472166 0.472211 0.484523 0.479178 0.482734 0.499049 0.502371 0.502013 0.497148 0.687779 0.552138 0.073839 0.054937 0.625647 1 1 0.365661 0.2132 0.010561 0.011247 0.82232 0.467357 1 0.069431 0.033779 0.0571 0.446606 1 1 0.806848 0.039537 0.14956 0.469972 1 0.708856 0.834262 0.576573 0.191442 1 1 0.256004 0.021181 0.049088 0.132014 0.001436 0.001598 0.00136 0.000411 0.001178 0.009504 0.071095 0.00545 0.007553 0.007761 0.001541 0.001375 0.000816 0.015622
0 0.740516 0.814705 0.873066 0.893417 0.877097 0.835506 0.759457 0.525484 0.486561 0.589841 0.760497 0.885972 0.842283 0.768737 0.175816 0.358769 0.465099 0.378043 0.602109 0.713441 0.639286 0.685952 0.803305 0.868908 0.882539 0.916827 0.871029 0.800756 0.805427 0.875361 0.892745 0.909233 0.917503 0.930794 0.885196 0.695765 0.780524 0.830874 0.877202 0.903595 0.918711 0.87232 0.633113 0.719032 0.803744 0.868928 0.89675 0.886765 0.821996 0.003901 0.004882 0.003812 0.002582 0.002247 0.003999 0.008772 0.576993 0.511457 0.553878 0.468798 0.00137 0.002853 0.00427 0.462015 0.347484 0.39956 0.233939 0.494634 0.146472 0.138131 0.151611 0.157369 0.104224 0.097745 0.040319 0.071565 0.073145 0.076867 0.058302 0.04672 0.027737 0.015514 0.006906 0.010744 0.055486 0.090541 0.083655 0.042147 0.031403 0.01424 0.022461 0.077366 0.098544 0.070812 0.058792 0.04465 0.038119 0.035427 0.198251 0.207195 0.187126 0.183203 0.187359 0.202771 0.222606 0.388491 0.45487 0.432936 0.336481 0.238669 0.24179 0.262058 0.591804 0.531406 0.494931 0.561941 0.404184 0.211646 0.140823 0.389479 0.373683 0.379794 0.377709 0.353292 0.330706 0.32653 0.410041 0.396235 0.397353 0.403416 0.403423 0.394143 0.419595 0.416694 0.425912 0.426358 0.418704 0.40987 0.406584 0.438951 0.434877 0.448237 0.436571 0.422051 0.413978 0.427716 0.451269 0.001848 0.002372 0.00145 0.001912 0.001271 0.002015 0.003747 0.167774 0.186854 0.174597 0.142159 0.001034 0.001008 0.001542 0.056921 0.06667 0.052135 0.050813 0.084996 0.107778 0.119793 0.014436 0.002443 0.005381 0.003715 0.00593 0.025358 0.039298 0.001976 0.001797 0.001641 0.002412 0.001257 0.000586 0.001284 0.005369 0.004716 0.006213 0.001391 0.001394 0.000959 0.001813 0.0057 0.006307 0.002429 0.001525 0.001419 0.002078 0.002889 0.165068 0.237207 0.296878 0.326948 0.306439 0.263352 0.20584 0.389426 0.499653 0.522019 0.416421 0.338656 0.296375 0.243492 0.445373 0.554941 0.60458 0.555511 0.471026 0.26834 0.155573 0.46161 0.504518 0.565553 0.590692 0.535963 0.456801 0.404634 0.551217 0.593051 0.612822 0.636116 0.630748 0.634628 0.597815 0.508745 0.560386 0.588466 0.622853 0.639381 0.652062 0.648025 0.505412 0.548633 0.579173 0.625481 0.654824 0.663256 0.621287 0.009105 0.007791 0.016047 0.016448 0.011769 0.009294 0.011106 0.458793 0.378932 0.301152 0.090928 0.00312 0.005452 0.002241 0.164469 0.288167 0.19277 0.080638 0.254385 0.150319 0.115155 0.071708 0.048024 0.063191 0.095846 0.19354 0.32378 0.254739 0.030824 0.035798 0.0199 0.008386 0.005228 0.013812 0.014126 0.026516 0.022845 0.011936 0.012107 0.011135 0.010657 0.016646 0.024835 0.031351 0.027912 0.02605 0.028002 0.020074 0.029756
0 0.563423 0.586498 0.595128 0.599287 0.59496 0.585033 0.556816 0.527034 0.548579 0.559898 0.56374 0.5522 0.539664 0.509379 0.60892 0.789648 0.711516 0.668465 0.804444 0.804141 0.705433 0.808199 0.874835 0.732258 0.789501 0.835207 0.842712 0.790275 0.789623 0.809528 0.797782 0.79851 0.750365 0.824559 0.763912 0.722307 0.762098 0.803101 0.805765 0.79501 0.776218 0.740626 0.750946 0.78649 0.798032 0.79639 0.790936 0.773837 0.722688 0.001305 0.000105 0 0 0 0.000216 0.002481 0.027901 0.030667 0.030575 0.036619 0.036186 0.051727 0.056972 0.428051 0.354328 0.352659 0.278268 0.336432 0.223922 0.509656 0.130834 0.077752 0.322023 0.143667 0.088059 0.096482 0.102022 0.060141 0.107262 0.015474 0.006434 0.166186 0.118957 0.073278 0.023359 0.034518 0.004549 0.005982 0.0097 0.022977 0.013719 0.008912 0.004343 0.006286 0.017941 0.009824 0.008712 0.019257 0.019643 0 0 0 0 0 0.029678 0.052812 0.028827 0.016886 0.023443 0.026735 0.054033 0.101022 0.467743 0.444273 0.509252 0.421516 0.445796 0.538985 0.521728 0.523402 0.524012 0.52524 0.449335 0.529554 0.558018 0.505281 0.459383 0.474005 0.447339 0.441571 0.537805 0.582051 0.497428 0.454472 0.451468 0.439136 0.437846 0.454835 0.47489 0.460007 0.436941 0.435672 0.435672 0.43714 0.442181 0.448059 0.451612 0.001412 0.000515 0.000304 0.00019 0.000265 0.000713 0.002919 0.010562 0.013859 0.014493 0.030873 0.018411 0.032137 0.086032 0.159372 0.070281 0.136294 0.084896 0.114002 0.113476 0.124207 0.074618 0.079146 0.127419 0.029226 0.097497 0.164013 0.098043 0.037473 0.051766 0.016328 0.001183 0.154583 0.222493 0.072272 0.001735 0.002899 0.000354 0.000396 0.01016 0.036748 0.00197 0.000677 0.000555 0.000776 0.001698 0.000767 0.000641 0.000899 0.084787 0.098922 0.105341 0.112229 0.111804 0.104882 0.084217 0.096484 0.109042 0.120057 0.12793 0.125436 0.120259 0.132291 0.481783 0.566649 0.511406 0.498088 0.502908 0.601863 0.53725 0.636775 0.672649 0.622495 0.560275 0.580918 0.643295 0.653069 0.631564 0.655025 0.669809 0.669552 0.614086 0.628601 0.644033 0.668098 0.678722 0.672772 0.675959 0.681707 0.669641 0.654947 0.647723 0.665481 0.673086 0.674215 0.675557 0.666544 0.647857 0.003102 0.001586 0.001905 0.000879 0.002105 0.001099 0.003436 0.003728 0.002785 0.003881 0.014753 0.008165 0.032764 0.11483 0.274869 0.332039 0.147795 0.181017 0.147308 0.185432 0.199441 0.091497 0.166497 0.050618 0.11777 0.127922 0.271756 0.160668 0.058813 0.073301 0.011527 0.003501 0.164894 0.254927 0.115237 0.006631 0.008998 0.002145 0.002954 0.008155 0.024292 0.016073 0.004862 0.003026 0.002846 0.005937 0.003963 0.002914 0.005294
0 0.64745 0.618462 0.644088 0.682491 0.706115 0.715719 0.720064 0.554963 0.564094 0.574412 0.586698 0.581136 0.576823 0.516723 0.463927 0.446158 0.44658 0.47473 0.502039 0.50361 0.534842 0.539719 0.534495 0.536399 0.54439 0.568367 0.612921 0.659318 0.557852 0.562748 0.595961 0.657173 0.722941 0.827144 0.908386 0.702978 0.80553 0.883674 0.924424 0.916919 0.91482 0.870531 0.942143 0.923014 0.928353 0.886974 0.871645 0.896063 0.890609 0.01662 0.005016 0.002964 0.006773 0.012155 0.014704 0.000902 0.06983 0.086868 0.101964 0.077797 0.058697 0.100276 0.179209 0.129542 0.018696 0.012825 0.013889 0.024135 0.100894 0.10487 0.00452 0.007621 0.008405 0.003543 0.004914 0.011815 0.019973 0.015477 0.023345 0.019074 0.07785 0.087985 0.066956 0.039419 0.067699 0.108439 0.049743 0.013344 0.016419 0.012593 0.077756 0.00556 0.010047 0.005362 0.011236 0.00608 0.001942 0.002155 0.226598 0.167318 0.177846 0.213402 0.243436 0.24144 0.190995 0.161811 0.161653 0.167956 0.161632 0.144739 0.194911 0.316845 0.223368 0.182661 0.177071 0.149835 0.122538 0.216763 0.189314 0.085494 0.084787 0.082051 0.069753 0.04131 0.009616 0 0.057661 0.052017 0.02345 0.064191 0.117497 0.244053 0.312702 0.034143 0.239883 0.313484 0.33952 0.375007 0.398882 0.44823 0.343992 0.350754 0.350713 0.402394 0.430364 0.427792 0.435645 0.012502 0.003182 0.001651 0.005285 0.008141 0.012187 0.002644 0.02279 0.031523 0.029497 0.015154 0.01264 0.061397 0.071652 0.048684 0.013584 0.00907 0.006946 0.02074 0.183807 0.192912 0.002582 0.003402 0.002496 0.001673 0.003437 0.005134 0.016095 0.007883 0.010652 0.009144 0.081433 0.132908 0.080664 0.01732 0.09571 0.126806 0.034702 0.001185 0.009809 0.010338 0.036133 0.002019 0.00137 0.001006 0.010379 0.006487 0.002182 0.001025 0.252527 0.220813 0.238158 0.274177 0.300702 0.302022 0.267333 0.208512 0.211207 0.236402 0.240059 0.225991 0.308642 0.483919 0.279399 0.251789 0.262614 0.28792 0.315575 0.426787 0.432803 0.296665 0.315038 0.327429 0.332025 0.346059 0.356996 0.366289 0.335794 0.353183 0.373759 0.409655 0.450573 0.473642 0.481593 0.411511 0.482499 0.49754 0.500995 0.554661 0.59635 0.6198 0.502561 0.496164 0.503802 0.591508 0.629641 0.626543 0.622081 0.01766 0.006462 0.003677 0.012872 0.022519 0.025291 0.003074 0.028047 0.043921 0.059662 0.044976 0.02691 0.234443 0.431387 0.10438 0.01405 0.013755 0.009955 0.037233 0.241374 0.241674 0.007605 0.005764 0.006228 0.003442 0.008604 0.010275 0.010766 0.003794 0.011017 0.011616 0.031068 0.036986 0.014414 0.007658 0.02618 0.045654 0.006348 0.002285 0.0593 0.094073 0.08754 0.003509 0.002851 0.002864 0.076632 0.076885 0.025798 0.00277
0 0.860774 0.864875 0.861479 0.873562 0.852998 0.834257 0.844425 0.911277 0.910554 0.930294 0.928787 0.784745 0.772161 0.766982 0.694605 0.704011 0.694624 0.679862 0.692127 0.632287 0.63964 0.630185 0.658503 0.722764 0.699267 0.632982 0.747731 0.673611 0.753293 0.766557 0.728588 0.650004 0.67994 0.771906 0.723155 0.822285 0.789288 0.793403 0.790723 0.828325 0.828254 0.823695 0.796106 0.792833 0.799693 0.792241 0.805638 0.811609 0.808915 0.003389 0.012778 0.010559 0.003765 0.011845 0.011072 0.00519 0.02869 0.056964 0.039794 0.035781 0.334878 0.047381 0.010265 0.253508 0.228233 0.21863 0.193132 0.421892 0.110394 0.080973 0.327443 0.300978 0.213482 0.210007 0.412315 0.294275 0.346174 0.271333 0.208172 0.266196 0.259452 0.29308 0.325656 0.465804 0.012005 0.031054 0.034053 0.069577 0.02265 0.008758 0.009464 0.019764 0.032585 0.013826 0.031532 0.01332 0.005197 0.00554 0.28142 0.28262 0.28118 0.278038 0.27797 0.274294 0.275542 0.306811 0.313992 0.319438 0.315796 0.296056 0.343669 0.259712 0.286269 0.294218 0.279026 0.277579 0.338011 0.379986 0.25559 0.420933 0.449822 0.435631 0.432284 0.448985 0.377044 0.38749 0.365864 0.415453 0.352126 0.467497 0.432277 0.350988 0.351584 0.358909 0.441783 0.396612 0.39454 0.362538 0.352421 0.351502 0.365418 0.408539 0.370597 0.366187 0.361715 0.357236 0.352414 0.000339 0.000403 0.000426 0.000283 0.000329 0.000294 0.00022 0.002984 0.003982 0.003466 0.003554 0.044189 0.17533 0.001205 0.016851 0.008258 0.00843 0.00976 0.114566 0.413841 0.010758 0.056069 0.132132 0.089933 0.056796 0.082202 0.025275 0.031326 0.040755 0.120303 0.04599 0.153312 0.141948 0.003667 0.003651 0.000465 0.094474 0.018427 0.02565 0.007752 0.000422 0.000339 0.000875 0.065619 0.003129 0.000738 0.000316 0.000331 0.000376 0.298902 0.311617 0.305947 0.311393 0.292114 0.285158 0.284029 0.379764 0.399803 0.420681 0.417002 0.333121 0.39873 0.253277 0.31789 0.324208 0.307289 0.28763 0.372003 0.254887 0.261719 0.42691 0.507996 0.490047 0.493693 0.492217 0.484758 0.477254 0.525105 0.523886 0.497831 0.557378 0.544854 0.491154 0.416242 0.574186 0.603954 0.589842 0.605318 0.580985 0.584642 0.57952 0.574745 0.581276 0.595455 0.594829 0.594784 0.590356 0.578648 0.003268 0.015935 0.013521 0.003818 0.004459 0.003387 0.002139 0.078625 0.12712 0.093045 0.085521 0.221977 0.793985 0.006073 0.081106 0.091945 0.102232 0.099574 0.367302 0.16383 0.084458 0.201452 0.334481 0.149759 0.225791 0.148045 0.318888 0.259958 0.570316 0.236207 0.248123 0.346999 0.345953 0.595281 0.671362 0.003229 0.022388 0.01315 0.012712 0.004792 0.002509 0.003388 0.012394 0.036322 0.004791 0.008247 0.002572 0.000997 0.002173
0 0.585749 0.601498 0.612895 0.614827 0.605623 0.591033 0.550655 0.498142 0.510387 0.517212 0.518176 0.535737 0.513786 0.482804 0.591215 0.619286 0.615991 0.611991 0.624274 0.605756 0.567984 0.609322 0.656112 0.642593 0.601691 0.620012 0.627094 0.571378 0.600024 0.516463 0.635784 0.818664 0.583347 0.61245 0.604114 0.619468 0.550954 0.602412 0.531115 0.52998 0.726452 0.645427 0.852132 0.873503 0.868478 0.814992 0.834824 0.87429 0.838592 0.041544 0.006844 0.011912 0.018676 0.01926 0.024709 0.052342 0.01825 0.002756 0.00322 0.00197 0.050765 0.007087 0.010467 0.094225 0.134789 0.074887 0.048658 0.044784 0.010043 0.023413 0.108463 0.160831 0.24271 0.204586 0.12939 0.014045 0.120384 0.300172 0.419722 0.580113 0.362422 0.549203 0.065316 0.303602 0.154603 0.481427 0.391936 0.490293 0.663755 0.213751 0.377705 0.01811 0.000575 0.018292 0.152525 0.138497 0.004791 0.026796 0.222627 0.203848 0.215322 0.221077 0.215418 0.217929 0.225377 0.127298 0.094637 0.099006 0.099746 0.125473 0.102112 0.13251 0.22594 0.323045 0.29869 0.275213 0.261392 0.220754 0.230638 0.331509 0.396893 0.429184 0.416516 0.398855 0.300219 0.386735 0.388711 0.446701 0.570123 0.425905 0.494739 0.335898 0.495384 0.43441 0.395556 0.471893 0.482798 0.486578 0.372538 0.471598 0.386399 0.387984 0.392853 0.414623 0.39345 0.385761 0.380748 0.008481 0.003082 0.005038 0.008032 0.008503 0.012838 0.013802 0.027473 0.002209 0.00337 0.002072 0.045468 0.006043 0.00837 0.068353 0.181074 0.109525 0.088766 0.050735 0.008702 0.009365 0.072773 0.12436 0.129469 0.162733 0.115033 0.002362 0.110741 0.065173 0.127055 0.16111 0.074311 0.143534 0.036047 0.122732 0.091166 0.015947 0.038083 0.06471 0.105169 0.006011 0.086053 0.000748 0.000154 0.000953 0.019817 0.003331 0.000207 0.002052 0.099 0.084083 0.098877 0.103104 0.092335 0.092738 0.084273 0.030954 0.022634 0.033168 0.034007 0.084485 0.045167 0.037652 0.191213 0.273171 0.281121 0.24045 0.221182 0.170927 0.159331 0.240472 0.315318 0.418702 0.333523 0.318192 0.221987 0.287238 0.316817 0.324342 0.584821 0.475935 0.461901 0.281133 0.371612 0.448191 0.464171 0.576333 0.460346 0.564435 0.49773 0.504115 0.65923 0.658895 0.669775 0.644346 0.645565 0.653829 0.645464 0.07362 0.013431 0.022784 0.038209 0.035725 0.042912 0.100251 0.086317 0.011187 0.014155 0.012675 0.283799 0.025375 0.069489 0.174059 0.300971 0.304104 0.246277 0.153918 0.011694 0.01601 0.119152 0.174066 0.588795 0.355253 0.207501 0.006246 0.297503 0.136526 0.339683 0.180543 0.134582 0.174191 0.051523 0.890299 0.474021 0.294909 0.079099 0.311919 0.159846 0.45795 0.476464 0.00527 0.002352 0.007174 0.025661 0.019835 0.001994 0.011366
0 0.728287 0.648584 0.590707 0.510718 0.491556 0.378004 0.354256 0.776361 0.785668 0.697901 0.600148 0.596239 0.544613 0.54518 0.878801 0.871705 0.819004 0.806302 0.813657 0.774227 0.643923 0.82344 0.810617 0.805815 0.79651 0.7795 0.758141 0.738929 0.832284 0.85701 0.858567 0.812773 0.708329 0.673933 0.609345 0.863819 0.897808 0.898412 0.907316 0.831758 0.776726 0.639075 0.847192 0.874669 0.895999 0.866363 0.887805 0.821589 0.632801 0.003757 0.04639 0.038779 0.004949 0.009607 0.018562 0.043234 0.012221 0.007893 0.088791 0.019042 0.105771 0.096864 0.052733 0.002379 0.00683 0.013904 0.026642 0.033922 0.037106 0.043268 0.019071 0.04168 0.014443 0.022015 0.021166 0.016159 0.014636 0.060476 0.039295 0.030935 0.081756 0.199946 0.15144 0.179011 0.02644 0.030122 0.047607 0.040825 0.214075 0.065772 0.219079 0.049791 0.043656 0.018032 0.024194 0.022771 0.053585 0.271441 0.179822 0.103848 0.070679 0.077627 0.112997 0.217051 0.237881 0.211824 0.225473 0.159451 0.101324 0.149396 0.137462 0.108772 0.307689 0.303381 0.271365 0.276166 0.287798 0.25273 0.114163 0.281804 0.298477 0.263018 0.259842 0.250617 0.229829 0.211838 0.335706 0.340151 0.314767 0.30428 0.308388 0.276783 0.259842 0.343354 0.344225 0.34821 0.352654 0.372236 0.365192 0.390789 0.339403 0.342826 0.349383 0.346797 0.355562 0.369184 0.366241 0.002832 0.030521 0.019218 0.002784 0.003617 0.011062 0.02119 0.007994 0.003171 0.05001 0.01099 0.019731 0.015974 0.012033 0.001155 0.002319 0.007654 0.015055 0.013011 0.015746 0.027958 0.007362 0.051042 0.012995 0.016192 0.013216 0.009529 0.010421 0.004851 0.015625 0.015733 0.029679 0.037165 0.047204 0.061839 0.000208 0.00021 0.000454 0.002142 0.0039 0.000909 0.00573 0.000733 0.000718 0.00036 0.000651 0.000827 0.002902 0.008034 0.226975 0.133454 0.077977 0.012983 0.022734 0 0 0.284532 0.305701 0.213254 0.121053 0.134338 0.072687 0.054907 0.388285 0.387882 0.365674 0.365405 0.376756 0.344941 0.174897 0.404176 0.391629 0.409208 0.414419 0.40809 0.378746 0.338891 0.50047 0.510981 0.520453 0.548141 0.580884 0.577798 0.537339 0.508074 0.510937 0.518809 0.524658 0.576109 0.619465 0.628925 0.503847 0.510154 0.520453 0.528069 0.539229 0.604077 0.606537 0.005933 0.13248 0.108319 0.00722 0.014683 0.01958 0.016791 0.024048 0.014388 0.192366 0.056403 0.236191 0.19961 0.142063 0.006537 0.01129 0.015589 0.039361 0.051006 0.070512 0.135117 0.012938 0.061394 0.01153 0.008182 0.007723 0.014424 0.024014 0.00584 0.028523 0.002151 0.01735 0.028917 0.038257 0.07321 0.001497 0.001603 0.002073 0.004524 0.039326 0.014159 0.032993 0.001659 0.002552 0.000759 0.002015 0.003217 0.025375 0.036357
1 0.884326 0.888802 0.890919 0.892442 0.89364 0.889208 0.867828 0.933339 0.939769 0.943519 0.944109 0.944874 0.940749 0.92165 0.953428 0.964304 0.966582 0.940389 0.934923 0.813428 0.866659 0.931554 0.948617 0.930877 0.844625 0.795839 0.722427 0.679116 0.77194 0.769035 0.769945 0.778152 0.790126 0.793896 0.772354 0.796158 0.812805 0.82886 0.75138 0.758586 0.768073 0.690474 0.663913 0.648607 0.627687 0.724817 0.777615 0.684287 0.654057 0.002079 0.002561 0.002905 0.002629 0.002342 0.002089 0.003771 0.001127 0.001099 0.001059 0.000961 0.000928 0.000968 0.001501 0.000071 0 0 0.036954 0.050842 0.251419 0.120049 0.002186 0.002326 0.055198 0.144138 0.214573 0.315687 0.360815 0.199172 0.1519 0.18609 0.151064 0.118943 0.14799 0.186548 0.023052 0.021452 0.050168 0.180941 0.146488 0.081115 0.167407 0.371063 0.355108 0.397502 0.206214 0.055354 0.132268 0.057833 0.259918 0.245995 0.223889 0.203491 0.187668 0.178587 0.156166 0.28725 0.271001 0.251125 0.239273 0.230062 0.221111 0.214643 0.317593 0.289863 0.278546 0.309616 0.290933 0.418669 0.36703 0.325185 0.300357 0.30965 0.413141 0.413608 0.503889 0.481385 0.276564 0.310775 0.358395 0.404211 0.454746 0.471872 0.488155 0.258258 0.250988 0.272325 0.409973 0.468073 0.455569 0.473381 0.28832 0.365693 0.42917 0.4543 0.459883 0.455864 0.436193 0.000673 0.000703 0.000782 0.000879 0.001353 0.001465 0.00308 0.000457 0.00077 0.000525 0.000654 0.00063 0.001146 0.001392 0.001665 0.000476 0.000242 0.020892 0.016828 0.078707 0.073661 0.002236 0.00094 0.009317 0.014986 0.015296 0.045169 0.026568 0.004297 0.01938 0.034975 0.01867 0.011245 0.023592 0.038508 0.000627 0.00069 0.016774 0.054487 0.012674 0.010415 0.029893 0.032323 0.057932 0.025886 0.041258 0.008079 0.011955 0.009418 0.376588 0.362129 0.351583 0.34578 0.346607 0.341586 0.314345 0.448235 0.43154 0.42237 0.419686 0.420111 0.420267 0.393138 0.488482 0.473642 0.467324 0.52137 0.488996 0.638106 0.617317 0.471328 0.459049 0.486033 0.652532 0.665895 0.722848 0.718599 0.455269 0.489992 0.545133 0.602478 0.664151 0.719919 0.738761 0.461599 0.438741 0.441023 0.604759 0.72182 0.711979 0.681786 0.494487 0.542472 0.634483 0.680433 0.730945 0.691056 0.674081 0.006097 0.006804 0.011079 0.011026 0.011537 0.010077 0.011814 0.005878 0.005351 0.004696 0.005805 0.003781 0.005406 0.005771 0.001966 0.001178 0.001939 0.108092 0.059176 0.248905 0.508063 0.007644 0.007662 0.04794 0.078854 0.122476 0.097135 0.082786 0.018543 0.065801 0.108007 0.04444 0.045192 0.06 0.068866 0.002315 0.008915 0.045814 0.174529 0.050838 0.036099 0.033301 0.052594 0.085991 0.069229 0.133435 0.061393 0.042946 0.015864
0 0.778336 0.760913 0.783721 0.795924 0.798439 0.784444 0.709144 0.732134 0.761044 0.746126 0.779558 0.71849 0.470814 0.389474 0.539363 0.614271 0.624933 0.667124 0.584511 0.487126 0.426169 0.55576 0.663335 0.665404 0.740651 0.826777 0.644322 0.555351 0.76306 0.814418 0.67453 0.639027 0.786814 0.797394 0.857846 0.633855 0.688979 0.613456 0.75883 0.804067 0.854621 0.87494 0.700631 0.566597 0.470817 0.590282 0.74642 0.730349 0.729686 0 0.068039 0.010362 0 0 0.025844 0.206276 0.096447 0.012136 0.070419 0.005181 0.159827 0.222759 0.143668 0.167191 0.059844 0.132307 0.133569 0.23388 0.253001 0.239107 0.183789 0.060901 0.12579 0.113214 0.102592 0.623768 0.555688 0.2188 0.094951 0.201211 0.093001 0.150404 0.201832 0.034042 0.20216 0.109338 0.431736 0.202487 0.153752 0.085498 0.005436 0.199509 0.262622 0.412899 0.619181 0.292156 0.376503 0.396311 0.122003 0.152627 0.161735 0.159973 0.169801 0.167874 0.165844 0.083402 0.091776 0.15655 0.148265 0.168073 0.262908 0.32594 0.032339 0 0.116317 0.148937 0.281358 0.426125 0.45701 0.105171 0.071139 0.215857 0.302641 0.365823 0.422353 0.479033 0.247517 0.232339 0.206475 0.277421 0.370336 0.389705 0.389328 0.2462 0.264815 0.370055 0.374911 0.397668 0.410405 0.373608 0.482586 0.46439 0.469966 0.464561 0.410199 0.411968 0.423429 0.000318 0.014045 0.009239 0.000372 0.000389 0.001323 0.00609 0.061195 0.041999 0.050637 0.015038 0.028624 0.033587 0.033135 0.165939 0.023548 0.151614 0.132188 0.143762 0.016093 0.019732 0.156705 0.060851 0.06449 0.032897 0.003113 0.022052 0.031722 0.024294 0.019548 0.052454 0.043741 0.009761 0.007999 0.00271 0.066655 0.05996 0.04393 0.03254 0.036403 0.035747 0.000151 0.021408 0.015203 0.022716 0.041585 0.012744 0.01798 0.025232 0.262513 0.28669 0.293176 0.282296 0.287663 0.296699 0.347904 0.251006 0.256989 0.310778 0.278046 0.32971 0.663603 0.658011 0.286075 0.260556 0.3785 0.372954 0.496209 0.610664 0.608114 0.343789 0.301396 0.400497 0.516919 0.605195 0.597289 0.629182 0.408 0.377326 0.360507 0.460301 0.614376 0.623345 0.645185 0.445071 0.474761 0.546632 0.621243 0.624005 0.645766 0.627102 0.734367 0.688965 0.618234 0.647444 0.660337 0.644536 0.658928 0.001464 0.054106 0.045893 0.000091 0.001302 0.024551 0.204953 0.018386 0.009507 0.119219 0.005462 0.054487 0.197784 0.096048 0.076747 0.021234 0.214713 0.181762 0.21256 0.069629 0.06725 0.193046 0.050274 0.187099 0.152565 0.010066 0.069922 0.076757 0.057845 0.039742 0.121216 0.193308 0.015364 0.022526 0.019422 0.180808 0.238771 0.08155 0.021514 0.016523 0.019561 0.002474 0.085103 0.082443 0.113171 0.120789 0.024117 0.029951 0.05863
0 0.604321 0.616797 0.624952 0.511427 0.5145 0.510782 0.592028 0.685488 0.745396 0.672261 0.577624 0.430666 0.448702 0.551576 0.777876 0.788325 0.776763 0.690935 0.47095 0.563752 0.599069 0.638046 0.821371 0.789099 0.867619 0.713381 0.682106 0.736568 0.576226 0.642506 0.771763 0.910937 0.879976 0.871312 0.769529 0.67269 0.709227 0.65303 0.734366 0.744114 0.711955 0.667454 0.877926 0.915927 0.812002 0.782727 0.73319 0.794891 0.719556 0.003533 0.002736 0.002536 0.265552 0.269076 0.320519 0.004613 0.007118 0.031141 0.123735 0.218026 0.3839 0.381601 0.273853 0.008423 0.004066 0.041747 0.189924 0.487169 0.342592 0.379216 0.111909 0.056572 0.165865 0.03246 0.565146 0.538302 0.289689 0.048939 0.029523 0.141148 0.008 0.063272 0.072013 0.345647 0.306546 0.167164 0.136824 0.206041 0.193158 0.202526 0.253225 0.112927 0.036864 0.331523 0.364143 0.450352 0.219919 0.305841 0 0 0 0.048827 0.087037 0.03773 0 0 0 0 0.128841 0.301104 0.235316 0.048477 0.005158 0 0.044733 0.17393 0.338292 0.239424 0.13762 0.328114 0.141379 0.167737 0.047771 0.215192 0.194623 0.140638 0.425686 0.375501 0.275967 0.137641 0.201838 0.149047 0.196811 0.446509 0.317977 0.263484 0.135796 0.146564 0.066413 0.098669 0.389602 0.382984 0.403717 0.399451 0.423422 0.31869 0.311893 0.003371 0.001941 0.001598 0.17291 0.190501 0.179099 0.003878 0.010058 0.045298 0.059499 0.072169 0.119296 0.124998 0.239661 0.01423 0.002555 0.084454 0.105614 0.20312 0.078312 0.097095 0.076918 0.107098 0.091551 0.007058 0.290297 0.163111 0.162926 0.004282 0.000883 0.075836 0.009041 0.066788 0.021344 0.116083 0.251124 0.075134 0.126057 0.05607 0.138449 0.042158 0.043072 0.016285 0.002658 0.076142 0.009206 0.122759 0.161404 0.2085 0 0 0 0.105005 0.258633 0.105989 0 0.027476 0.117262 0.082886 0.240908 0.504417 0.390141 0.18778 0.164542 0.170514 0.214316 0.297135 0.45093 0.433485 0.235653 0.479838 0.362106 0.365864 0.317655 0.405864 0.375727 0.301664 0.541734 0.509796 0.465255 0.385847 0.433183 0.357678 0.362218 0.594225 0.509226 0.411601 0.295916 0.307837 0.182915 0.152722 0.672996 0.689759 0.641897 0.634136 0.609847 0.553643 0.523663 0.010996 0.00856 0.006803 0.523214 1 0.461367 0.01259 0.02318 0.115108 0.067004 0.394053 0.402938 0.623135 0.986398 0.029963 0.021382 0.155917 0.233852 0.447166 0.538656 0.283796 0.143857 0.167775 0.089937 0.019467 0.239329 0.228582 0.307377 0.009805 0.006764 0.073498 0.020133 0.185371 0.024757 0.14548 0.123466 0.277121 0.353733 0.196026 0.63354 0.212243 0.324548 0.025828 0.01042 0.097679 0.066057 0.219965 0.511594 0.646779
0 0.666986 0.704243 0.714019 0.791469 0.70801 0.699729 0.685282 0.457357 0.674766 0.763825 0.774859 0.765604 0.756685 0.744461 0.464947 0.522053 0.574814 0.61603 0.802164 0.807271 0.791341 0.410806 0.444369 0.502432 0.504205 0.649779 0.845034 0.827691 0.54564 0.562796 0.599489 0.507677 0.471706 0.650573 0.711585 0.745995 0.773403 0.69935 0.729045 0.672562 0.680032 0.630293 0.860895 0.872164 0.854658 0.856224 0.795881 0.848384 0.833407 0.084234 0.004116 0.003663 0.077644 0.002714 0.00242 0.00264 0.187739 0.131664 0.015647 0.001471 0.00169 0.002015 0.002342 0.064635 0.131408 0.116968 0.133692 0.041311 0.002202 0.001809 0.191656 0.23839 0.103898 0.0965 0.313839 0.005032 0.00321 0.397068 0.259328 0.175492 0.246791 0.223237 0.331935 0.191115 0.342639 0.216099 0.330471 0.152126 0.158835 0.137402 0.030439 0.004238 0.011051 0.147973 0.160535 0.320631 0.061709 0.038528 0 0 0 0.044431 0 0 0 0.422044 0.196852 0.011838 0.034856 0 0 0 0.474163 0.440425 0.416337 0.340624 0.044486 0.030693 0.038244 0.491001 0.464225 0.429026 0.45037 0.273944 0.081845 0.080899 0.476214 0.416187 0.351139 0.369417 0.364575 0.177133 0.106118 0.449925 0.418827 0.406763 0.340679 0.26059 0.164067 0.047394 0.398964 0.400274 0.402593 0.423018 0.487572 0.412469 0.373086 0.186301 0.025252 0.016836 0.123281 0.01048 0.008796 0.004512 0.079332 0.238136 0.030362 0.018039 0.001562 0.002888 0.003899 0.010383 0.010587 0.006576 0.136358 0.030054 0.000918 0.000988 0.019057 0.024424 0.002961 0.004317 0.190141 0.005149 0.002514 0.044407 0.023711 0.063978 0.132436 0.171399 0.122733 0.012213 0.049539 0.029698 0.106798 0.15451 0.430739 0.252354 0.143351 0.000112 0.000368 0.003247 0.058697 0.22292 0.018135 0.021898 0.060431 0.02761 0.041588 0.178632 0.022488 0.009796 0 0.373736 0.287585 0.140891 0.145464 0.116658 0.101964 0.084742 0.417069 0.429359 0.417192 0.379529 0.213835 0.19525 0.170033 0.516014 0.500917 0.376521 0.41159 0.341105 0.264806 0.238616 0.619621 0.590703 0.432613 0.372976 0.317376 0.196994 0.13455 0.59824 0.577362 0.479122 0.440363 0.312053 0.234333 0.123233 0.606426 0.614701 0.616054 0.624307 0.592235 0.594919 0.539877 0.174006 0.027446 0.016502 0.331303 0.011438 0.008782 0.008088 0.146913 0.431694 0.057657 0.011616 0.010404 0.012898 0.012543 0.01446 0.024375 0.022272 0.146482 0.025476 0.010411 0.011591 0.099871 0.175169 0.026528 0.010292 0.068334 0.013936 0.009691 0.126286 0.248395 0.229756 0.188486 0.414889 0.298778 0.212799 0.056879 0.205818 0.414246 0.423482 0.549946 0.410713 0.218505 0.001391 0.003827 0.053819 0.024848 0.108709 0.092821 0.319585
0 0.496558 0.613674 0.723818 0.797194 0.856132 0.919533 0.95484 0.609446 0.724523 0.82042 0.877995 0.917489 0.95659 0.983112 0.649698 0.764952 0.848678 0.90278 0.942419 0.971751 0.987349 0.379953 0.543097 0.498647 0.607338 0.834298 0.886994 0.931428 0.418862 0.542225 0.417654 0.43065 0.710699 0.788746 0.83706 0.203545 0.317782 0.38653 0.434485 0.598141 0.664005 0.680438 0.245729 0.267855 0.367541 0.475844 0.477936 0.396458 0.409185 0.01548 0.027546 0.011682 0.008522 0.004706 0.010031 0.002641 0.025019 0.010976 0.015648 0.005864 0.002551 0.001786 0.00022 0.017636 0.008134 0.003762 0.002199 0.001647 0.00051 0 0.099703 0.105223 0.390171 0.707531 0.026537 0.015503 0.01014 0.164754 0.104368 0.443792 0.715668 0.168031 0.087055 0.085795 0.197762 0.210701 0.33837 0.506618 0.170743 0.0934 0.132594 0.099104 0.1935 0.235723 0.164801 0.275636 0.372936 0.257471 0 0.007737 0.145926 0.223368 0.278601 0.325171 0.344547 0.074081 0.169904 0.268594 0.292476 0.312695 0.338834 0.346667 0.240905 0.293066 0.312812 0.335377 0.347353 0.350919 0.349554 0.232785 0.231626 0.331516 0.397401 0.337709 0.351468 0.359424 0.46858 0.421982 0.491927 0.476996 0.362778 0.364938 0.375878 0.564012 0.528964 0.556248 0.559911 0.484012 0.460336 0.461228 0.483182 0.506934 0.520809 0.497092 0.510062 0.53155 0.525233 0.005758 0.028897 0.01057 0.004553 0.00191 0.001888 0.000214 0.038075 0.01234 0.012936 0.003763 0.000995 0.000625 0 0.003855 0.003088 0.002574 0.000732 0.000426 0.000259 0.000167 0.013407 0.006723 0.039225 0.098621 0.000717 0.000298 0.000178 0.04662 0.037539 0.046915 0.085653 0.007247 0.002434 0.000712 0.049625 0.038905 0.06284 0.080717 0.017698 0.006761 0.006854 0.021553 0.0442 0.043984 0.022707 0.034627 0.043992 0.028872 0.047884 0.13011 0.213511 0.272869 0.327105 0.408168 0.4496 0.177469 0.244856 0.333367 0.372551 0.404712 0.456824 0.475353 0.320104 0.355285 0.402062 0.450013 0.477366 0.502706 0.505301 0.256889 0.295614 0.406155 0.458848 0.446815 0.489265 0.50794 0.584865 0.543299 0.607913 0.513464 0.486626 0.507481 0.53026 0.552793 0.59815 0.62963 0.628288 0.655104 0.646471 0.646761 0.532944 0.566995 0.610395 0.644313 0.640108 0.624016 0.629831 0.019073 0.038035 0.015277 0.009374 0.009901 0.028491 0.00246 0.047543 0.016227 0.042376 0.021131 0.009053 0.006017 0.001508 0.009061 0.008851 0.011224 0.007016 0.005239 0.003132 0.001182 0.035615 0.023198 0.109676 0.094214 0.008938 0.004161 0.001486 0.078456 0.155079 0.088766 0.074688 0.038449 0.009934 0.002359 0.031095 0.028311 0.045331 0.047883 0.015863 0.017306 0.027446 0.026095 0.033588 0.028035 0.019979 0.032685 0.044029 0.037131
0 0.800102 0.837132 0.870745 0.884016 0.899106 0.911054 0.832514 0.82358 0.843468 0.821511 0.792271 0.778023 0.749651 0.699901 0.789136 0.783556 0.678199 0.678346 0.70744 0.660287 0.623868 0.600862 0.528621 0.529167 0.565405 0.591697 0.615794 0.54203 0.459842 0.588222 0.528497 0.592972 0.55787 0.504627 0.4663 0.700188 0.502317 0.52544 0.548574 0.639674 0.501817 0.345447 0.78201 0.514275 0.502122 0.446532 0.642979 0.68477 0.522223 0.020363 0.019184 0.022778 0.014292 0.009625 0.007755 0.311797 0.039485 0.166718 0.361268 0.540862 0.621952 0.617223 0.685677 0.048961 0.214848 0.38568 0.332896 0.340184 0.414268 0.475183 0.562457 0.732113 0.747216 0.717906 0.736384 0.610437 0.652109 0.833677 0.772036 0.693834 0.624877 0.717971 0.827436 0.877149 0.438866 0.838724 0.931179 0.977228 0.725295 0.818139 1 0.226808 0.954822 1 0.885081 0.619674 0.44579 0.665973 0.153457 0.171269 0.184211 0.180796 0.173704 0.171262 0.163045 0.192586 0.249115 0.279506 0.287497 0.288642 0.29273 0.302702 0.273272 0.368354 0.436207 0.433361 0.428347 0.432462 0.43821 0.469733 0.468601 0.472538 0.459787 0.460089 0.453848 0.462709 0.496749 0.456289 0.461886 0.46989 0.458745 0.454986 0.478361 0.441289 0.437874 0.473951 0.449945 0.431063 0.448416 0.446056 0.433306 0.431701 0.438916 0.456845 0.452743 0.445336 0.449616 0.01756 0.011637 0.012005 0.006214 0.003947 0.004283 0.00819 0.051902 0.02792 0.033728 0.033313 0.035856 0.037696 0.040752 0.04398 0.029289 0.020105 0.014259 0.014581 0.017775 0.028493 0.041025 0.044888 0.038956 0.033432 0.037272 0.029241 0.035647 0.062919 0.026974 0.026194 0.034783 0.037103 0.027364 0.051967 0.017197 0.021695 0.035944 0.018062 0.014545 0.023607 0.027112 0.00564 0.018803 0.022407 0.02351 0.02564 0.016939 0.022913 0.254999 0.289285 0.332416 0.339707 0.355822 0.370829 0.36072 0.346104 0.406871 0.444366 0.466787 0.483304 0.489757 0.484076 0.413569 0.540112 0.629082 0.627058 0.636473 0.62368 0.614846 0.643776 0.611089 0.591474 0.599436 0.619655 0.625883 0.61299 0.593957 0.623132 0.586364 0.618223 0.605911 0.583512 0.59342 0.65412 0.574689 0.593867 0.584563 0.605218 0.572509 0.510568 0.670335 0.561561 0.571357 0.572151 0.634908 0.654612 0.606537 0.068815 0.061919 0.067048 0.043312 0.034505 0.028129 0.028903 0.026082 0.042634 0.069739 0.076984 0.067263 0.073719 0.096473 0.121537 0.193865 0.047495 0.044922 0.043685 0.03934 0.040026 0.066038 0.08559 0.078097 0.069759 0.073217 0.079356 0.072307 0.091341 0.12089 0.210508 0.10924 0.066935 0.157985 0.107999 0.056282 0.160725 0.208002 0.259393 0.177506 0.194462 0.309689 0.028178 0.250818 0.225262 0.247759 0.147415 0.061509 0.1292
0 0.958894 0.865699 0.784952 0.901933 0.724847 0.37007 0.477394 0.954563 0.896814 0.912391 0.869698 0.629186 0.512855 0.562128 0.944679 0.876079 0.824729 0.786011 0.67377 0.583969 0.480524 0.85938 0.8237 0.66054 0.568418 0.60695 0.58252 0.5904 0.842492 0.821913 0.826795 0.727049 0.583859 0.520174 0.495129 0.839614 0.892258 0.91897 0.839132 0.782157 0.760968 0.677467 0.894201 0.887784 0.875597 0.868556 0.857193 0.847192 0.834132 0.002123 0.056663 0.075383 0.030225 0.057953 0.114729 0.229014 0.006707 0.027973 0.021088 0.051866 0.035227 0.049405 0.112931 0.004496 0.013609 0.050089 0.022353 0.024271 0.017543 0.026934 0.038592 0.061869 0.352366 0.428292 0.269682 0.36663 0.269534 0.034814 0.020267 0.039202 0.234229 0.273724 0.403322 0.408359 0.047459 0.021802 0.010852 0.014568 0.073436 0.119403 0.228687 0.015502 0.013763 0.008531 0.004377 0.003363 0.010498 0.006713 0.336982 0.261989 0.161495 0.324465 0.173587 0.184547 0.114005 0.325658 0.297318 0.31893 0.310247 0.039781 0.051365 0.080178 0.320316 0.277257 0.268992 0.254554 0.102524 0.016845 0.053416 0.269444 0.242778 0.256797 0.325754 0.317311 0.318066 0.338237 0.280679 0.284781 0.311811 0.321118 0.38085 0.396468 0.414403 0.342661 0.359691 0.372339 0.464115 0.487126 0.451516 0.434239 0.369499 0.399225 0.435562 0.454733 0.45358 0.442894 0.435171 0.000334 0.027567 0.102546 0.002975 0.073232 0.080028 0.09414 0.002884 0.011702 0.007957 0.014537 0.032557 0.015418 0.030642 0.002321 0.00762 0.008344 0.019967 0.036438 0.021032 0.034704 0.015045 0.04226 0.03765 0.024605 0.090663 0.233819 0.131351 0.006364 0.00463 0.012872 0.033395 0.052515 0.038299 0.0265 0.002126 0.00064 0.001387 0.006252 0.002865 0.002421 0.004032 0.003445 0.007019 0.003506 0.000254 0.000907 0.000515 0.000376 0.457651 0.346898 0.273271 0.407117 0.273897 0 0.072039 0.448795 0.385221 0.405629 0.392333 0.190262 0.070764 0.14769 0.439446 0.368056 0.332685 0.317756 0.246377 0.190307 0.095847 0.422985 0.405674 0.388184 0.417405 0.447341 0.452373 0.433306 0.456779 0.458356 0.475521 0.504529 0.488638 0.444724 0.462952 0.503936 0.488504 0.489958 0.612095 0.639649 0.594851 0.56638 0.489343 0.529511 0.582058 0.620382 0.625917 0.619297 0.615629 0.004299 0.104073 0.110453 0.032604 0.05513 0.23156 0.443549 0.011018 0.05539 0.041056 0.040162 0.054324 0.128856 0.202313 0.007167 0.030342 0.023943 0.028383 0.047457 0.058043 0.089104 0.004235 0.015431 0.039935 0.063653 0.162757 0.292769 0.362493 0.003339 0.009972 0.014635 0.036558 0.103543 0.084133 0.048139 0.011305 0.003312 0.003506 0.027773 0.011821 0.012813 0.05654 0.010914 0.035304 0.023772 0.002286 0.004557 0.003422 0.001669
0 0.742266 0.856367 0.905706 0.922626 0.961374 0.914425 0.853797 0.596648 0.752264 0.853485 0.904025 0.938609 0.923464 0.827996 0.40083 0.71376 0.830295 0.889768 0.903696 0.873301 0.822363 0.464403 0.657028 0.779133 0.829739 0.887927 0.816491 0.699896 0.72199 0.699593 0.803461 0.835708 0.844951 0.777254 0.684696 0.704117 0.758201 0.616841 0.818776 0.83515 0.771646 0.664581 0.70394 0.722034 0.642843 0.583554 0.740699 0.776418 0.782577 0.021948 0.007123 0.017595 0.020439 0.006584 0.013537 0.023178 0.086452 0.01894 0.019204 0.015832 0.008706 0.008417 0.010227 0.232524 0.120438 0.021889 0.009364 0.003683 0.008431 0.013338 0.369687 0.142462 0.044616 0.04242 0.030576 0.040336 0.070471 0.081484 0.218028 0.039345 0.04561 0.038353 0.050837 0.059987 0.097447 0.056346 0.39356 0.061509 0.030154 0.054882 0.064324 0.013428 0.081895 0.28718 0.374193 0.193321 0.086225 0.078935 0.343704 0.359835 0.352531 0.352819 0.350508 0.353532 0.345871 0.338999 0.347805 0.353608 0.353663 0.351214 0.352737 0.342126 0.345658 0.345645 0.356022 0.356536 0.35668 0.353224 0.327901 0.388395 0.380199 0.353093 0.35773 0.359396 0.347462 0.308086 0.43415 0.448601 0.418642 0.383848 0.375233 0.355082 0.33299 0.436619 0.459582 0.45347 0.439808 0.416043 0.384506 0.348711 0.429815 0.452078 0.453635 0.442654 0.442846 0.420267 0.380844 0.000294 0.000395 0.000476 0.000293 0.000288 0.000273 0.000669 0.000701 0.0003 0.000404 0.00036 0.000222 0.00028 0.001741 0.001187 0.000399 0.000373 0.000237 0.000195 0.000506 0.003797 0.007666 0.008431 0.000948 0.000476 0.000229 0.001154 0.001971 0.001378 0.007018 0.005215 0.002156 0.001271 0.000675 0.00064 0.003502 0.002042 0.011226 0.002856 0.001469 0.0022 0.002506 0.001014 0.005559 0.006868 0.008803 0.003792 0.004883 0.001424 0.345198 0.391785 0.410416 0.425434 0.447911 0.413457 0.379686 0.288625 0.351952 0.393295 0.403057 0.442935 0.424126 0.350644 0.393306 0.348117 0.395386 0.411813 0.421386 0.385679 0.341978 0.496399 0.423119 0.415582 0.432211 0.445686 0.419664 0.343711 0.523204 0.527476 0.493603 0.474817 0.480363 0.450405 0.381397 0.532228 0.537697 0.520464 0.520207 0.50624 0.476885 0.418657 0.538759 0.531345 0.523774 0.508969 0.525597 0.497093 0.445742 0.007448 0.001504 0.014043 0.017841 0.008306 0.009517 0.01189 0.033301 0.007713 0.010861 0.02447 0.003692 0.005783 0.013076 0.102262 0.021426 0.005132 0.005328 0.00356 0.007323 0.015802 0.013225 0.058152 0.006636 0.007184 0.012873 0.01005 0.011114 0.002065 0.007233 0.013987 0.006553 0.002031 0.007126 0.008376 0.00292 0.001924 0.010978 0.005261 0.001978 0.003717 0.019028 0.001261 0.003058 0.008352 0.01229 0.003666 0.007232 0.00796
[truncated: 5,781,710 more chars]
