# Supplementary material for: A hybrid feature selection algorithm and its application in bioinformatics
Source: PeerJ Comput Sci. 2022 Mar 22;8:e933. doi: 10.7717/peerj-cs.933 (PMC9044222; doi:10.7717/peerj-cs.933)
Supplement: Supplemental Information 2 [file peerj-cs-08-933-s002.zip › splice.data]

1 3 3 1 4 3 2 4 3 1 2 3 1 3 1 4 4 1 4 4 3 3 1 4 3 4 1 4 3 1 4 4 2 3 2 4 2 2 3 3 1 1 4 4 4 3 3 2 2 3 4 1 4 3 3 1 4 2 3 2 4
1 1 4 1 3 3 3 4 3 3 4 4 4 1 4 4 3 4 4 1 4 4 1 3 3 2 4 3 1 4 4 4 2 4 1 4 3 3 3 3 1 3 3 4 3 3 3 3 2 3 3 4 2 4 3 3 3 3 3 4 3
1 4 1 4 4 2 4 1 1 4 4 1 3 4 2 3 3 2 2 3 3 3 3 1 4 4 1 4 3 3 4 4 2 4 1 4 1 1 4 3 4 3 1 4 2 3 4 4 4 4 4 3 1 3 4 4 4 4 1 2 4
1 4 4 4 3 2 4 3 4 2 2 4 3 2 4 4 2 3 1 3 1 2 2 3 3 2 4 4 3 1 4 4 2 1 2 4 4 4 4 3 4 4 4 4 3 2 2 4 3 2 3 4 4 2 2 2 2 3 3 3 3
1 4 3 2 3 1 4 3 3 3 3 3 1 4 4 2 3 1 3 3 3 1 4 4 1 1 3 2 4 1 3 4 2 4 1 4 2 4 2 3 3 3 3 1 2 3 3 3 4 4 3 3 3 2 2 4 1 3 3 3 2
1 3 1 4 1 3 2 4 4 4 2 4 4 1 3 1 1 3 1 1 1 1 3 3 2 2 3 1 4 3 4 4 2 1 1 4 1 4 1 4 4 4 3 3 1 1 4 3 2 3 1 4 1 4 1 3 3 1 3 1 4
1 3 3 2 2 2 4 1 4 4 1 3 1 4 3 1 3 3 1 1 4 1 1 4 2 4 2 4 3 1 4 4 2 1 3 4 2 2 3 3 3 1 3 3 2 4 3 3 3 2 4 4 2 4 4 3 3 4 3 3 1
1 3 3 3 2 3 4 2 4 3 4 4 2 3 3 1 3 4 1 3 3 1 1 4 1 3 3 1 4 3 4 4 2 4 1 4 3 3 1 3 4 4 4 3 1 4 4 3 3 4 4 4 4 2 3 4 2 4 4 4 4
1 2 4 4 3 4 1 3 2 1 3 4 4 3 4 3 4 4 1 4 4 3 3 3 2 4 4 1 4 1 4 4 2 4 1 4 4 1 3 3 3 2 3 3 2 4 2 3 3 3 2 4 3 2 3 3 1 4 2 3 3
1 1 1 4 3 2 4 1 3 1 4 2 4 4 1 3 3 3 4 4 2 3 1 1 3 2 2 3 1 1 4 4 2 4 1 4 3 3 1 4 4 1 4 2 3 4 4 4 2 4 4 4 1 4 4 4 2 4 1 4 1
1 2 4 4 3 4 1 3 2 1 3 4 4 3 4 3 4 4 1 4 4 3 3 3 2 4 4 1 4 1 4 4 2 4 1 4 4 1 3 3 3 2 4 4 2 1 2 3 3 3 2 4 3 2 4 3 3 1 4 2 3
1 1 1 4 3 2 4 1 4 1 4 2 4 4 1 3 3 3 2 4 2 3 1 1 3 2 2 3 1 1 4 4 2 4 1 4 3 3 1 3 3 1 4 2 3 4 4 4 2 4 4 4 4 1 4 4 4 2 4 1 4
1 4 4 1 1 4 1 2 4 3 2 4 4 1 4 4 1 4 1 1 1 3 3 3 2 4 4 4 1 1 4 4 2 1 4 4 3 2 3 2 4 4 2 4 1 3 3 1 4 4 1 3 1 1 4 4 4 1 4 4 4
1 1 1 4 3 2 4 3 1 2 4 2 4 4 1 2 3 3 2 4 1 4 1 1 3 2 2 3 1 4 4 4 2 4 1 4 2 1 3 1 4 4 1 4 1 2 4 2 2 2 3 1 4 3 3 3 2 4 2 2 4
1 4 4 1 1 4 1 2 4 2 2 4 4 1 4 4 1 4 1 1 1 3 3 3 2 4 4 4 1 1 4 4 2 1 4 4 3 2 3 2 4 4 2 4 1 3 3 1 4 4 1 3 1 1 4 4 4 1 4 4 4
1 1 1 4 3 2 4 3 1 2 4 2 4 4 1 2 3 3 2 4 1 4 1 1 3 2 2 3 1 4 4 4 2 4 1 4 2 1 3 1 4 4 1 4 1 2 4 2 2 2 3 1 4 3 3 3 2 4 2 2 4
1 4 4 3 1 3 3 1 3 3 1 3 2 4 1 3 3 2 4 4 4 1 3 1 4 2 4 1 1 2 3 4 2 1 1 4 2 1 2 4 3 3 2 2 2 3 1 3 2 4 3 4 1 4 4 4 4 2 2 3 2
1 2 2 4 3 2 3 2 4 4 2 4 1 1 2 2 1 3 1 2 3 2 2 3 2 2 2 1 1 1 4 4 2 1 1 4 4 2 2 4 3 2 3 1 1 3 3 1 4 3 3 2 4 1 4 3 2 4 2 2 2
1 3 1 3 3 1 1 4 2 2 3 3 2 4 4 1 1 1 1 2 4 1 1 4 1 3 1 4 1 1 4 4 2 4 1 2 2 3 3 3 3 1 1 3 3 2 4 1 4 4 4 2 4 1 3 3 1 1 4 1 1
1 1 3 1 4 1 4 4 1 4 4 3 1 3 3 3 3 2 4 1 1 4 3 2 3 2 3 3 1 1 4 4 2 4 1 4 1 2 3 1 3 3 3 2 4 1 3 4 1 3 3 2 2 4 2 2 4 3 1 3 3
1 4 2 4 3 3 3 1 2 3 1 3 3 1 1 3 4 3 3 1 3 3 3 2 4 4 1 3 3 4 4 4 2 4 1 4 2 4 3 3 2 4 4 4 3 2 1 4 3 3 3 2 4 2 3 3 2 4 1 4 3
1 3 1 3 4 1 2 3 2 2 2 3 2 3 1 4 1 4 1 4 2 1 3 3 1 4 1 3 3 3 4 4 2 4 1 4 1 4 3 3 3 3 3 1 2 2 3 3 1 1 2 4 3 1 3 3 3 3 3 4 1
1 1 4 3 4 4 4 1 4 1 1 2 4 4 4 1 3 3 4 2 3 2 3 3 1 4 1 2 1 3 4 4 2 4 1 4 4 4 3 3 1 4 3 3 3 2 3 1 4 4 3 1 4 4 1 4 4 4 2 2 3
1 1 2 4 1 4 1 1 4 1 1 3 2 4 4 4 4 4 3 2 4 2 3 2 2 2 3 2 1 2 4 4 2 1 4 4 3 1 2 4 3 2 2 1 4 3 1 4 3 3 3 3 1 1 1 3 2 3 1 2 4
1 2 3 1 4 1 2 4 2 3 1 2 4 2 1 3 1 3 3 4 1 3 2 4 4 1 1 1 1 1 4 4 2 1 1 1 3 4 3 1 1 4 4 4 1 2 2 4 4 1 3 1 2 2 4 3 3 3 1 3 3
1 4 1 2 3 3 4 3 3 4 3 3 3 4 2 3 3 1 3 1 3 3 3 4 3 3 4 3 3 1 4 4 2 1 1 4 3 3 3 4 4 3 3 1 4 3 3 4 1 3 3 4 4 4 4 3 1 2 4 3 4
1 3 3 3 2 3 3 1 2 3 4 2 4 4 4 4 3 4 3 3 3 3 1 4 4 3 1 3 3 1 4 4 2 1 4 4 4 4 1 4 3 2 4 4 3 2 4 4 4 2 4 4 4 4 3 1 4 3 3 3 3
1 3 3 3 1 1 4 4 3 3 1 1 3 3 4 3 4 1 4 1 1 4 1 2 4 1 3 3 3 1 4 4 2 4 1 4 2 4 4 3 3 3 4 3 2 1 3 3 2 3 2 2 3 2 4 4 2 4 4 3 3
1 3 2 4 1 4 4 3 1 3 2 3 2 2 3 3 1 4 3 3 2 2 3 3 2 2 3 3 2 4 4 4 2 4 1 4 2 4 4 1 4 1 3 2 4 2 3 2 3 3 3 4 4 3 2 3 2 4 3 3 2
1 4 3 3 3 2 4 4 3 1 3 3 3 1 4 3 1 3 1 1 2 4 1 1 4 1 2 3 1 1 4 4 2 4 4 4 2 4 2 3 2 2 2 3 3 2 4 3 3 2 4 1 4 3 2 4 1 3 3 2 4
1 4 1 2 3 3 4 3 3 4 3 3 3 4 2 3 3 1 3 1 3 3 3 4 3 3 4 3 3 1 4 4 2 1 1 4 3 3 3 4 4 3 3 1 4 3 3 4 1 3 3 4 4 4 4 3 1 2 4 3 4
1 3 3 3 2 3 3 1 2 3 4 2 4 4 4 4 3 4 3 3 3 3 1 4 4 3 1 3 3 1 4 4 2 1 4 4 4 4 1 4 3 2 4 4 3 2 4 4 4 2 4 4 4 4 3 1 4 3 3 3 3
1 3 3 3 1 1 4 4 3 3 1 1 3 3 4 3 4 1 4 1 1 4 1 2 4 1 3 3 3 1 4 4 2 4 1 4 2 4 4 3 3 3 4 3 2 1 3 3 2 3 2 2 3 2 4 4 2 4 4 3 3
1 3 2 4 1 4 4 3 1 3 2 3 2 2 3 3 1 4 3 3 2 2 3 3 2 2 3 3 2 4 4 4 2 4 1 4 2 4 4 1 4 1 3 2 4 2 3 2 3 3 3 4 4 3 2 3 2 4 3 3 2
1 4 3 3 3 2 4 4 3 1 3 3 3 1 4 3 1 3 1 1 2 4 1 1 4 1 2 3 1 1 4 4 2 4 4 4 2 4 2 3 2 2 2 3 3 2 4 3 3 2 4 1 4 3 2 4 1 3 3 2 4
1 3 3 4 3 3 3 3 2 3 3 4 3 3 4 2 3 4 3 4 2 2 2 3 2 3 2 4 3 3 4 4 2 4 1 4 3 4 3 3 3 3 4 3 3 3 3 4 4 4 4 3 3 2 4 1 4 3 2 4 4
1 3 3 2 2 3 3 1 2 3 4 2 3 4 4 4 3 4 3 3 3 3 1 4 1 3 1 3 3 1 4 4 2 4 1 4 2 4 4 1 2 4 4 3 4 3 3 4 3 4 4 4 4 3 2 3 3 2 4 4 4
1 3 3 3 1 1 4 4 3 3 1 1 3 1 4 1 4 1 4 1 1 4 1 2 4 1 3 2 3 1 4 4 2 4 1 4 4 3 2 3 4 4 3 3 4 1 3 4 3 3 3 4 2 4 3 2 3 3 2 3 3
1 3 4 4 1 4 4 3 4 3 2 4 2 2 3 3 1 4 3 3 2 2 3 3 2 2 3 3 2 4 4 4 2 1 4 4 2 4 2 2 4 2 4 1 4 3 2 1 1 1 4 4 2 2 2 3 2 1 3 2 3
1 4 3 3 3 2 4 4 3 4 3 3 3 1 4 3 1 3 3 1 2 4 1 1 4 1 2 3 1 1 4 4 2 4 1 4 2 3 4 1 4 4 4 4 2 2 4 4 2 4 4 3 3 3 2 3 2 4 3 3 2
1 4 3 3 3 1 4 1 3 4 3 3 3 4 3 3 2 2 3 4 1 3 1 1 4 3 3 3 1 1 1 4 2 4 1 4 3 4 3 4 3 4 3 4 4 4 4 4 3 2 3 3 4 4 4 4 1 3 4 4 4
1 3 1 1 4 3 3 2 4 1 1 1 3 3 1 2 3 2 2 1 2 1 3 2 1 2 4 4 3 1 4 4 2 1 1 4 2 3 3 1 2 1 3 1 4 1 1 4 1 4 3 3 3 2 3 2 3 2 3 3 3
1 3 1 1 4 2 2 2 4 1 3 2 1 3 2 1 3 1 2 4 3 3 2 4 3 2 1 2 3 4 3 4 2 4 1 4 2 2 4 3 3 3 3 3 1 1 3 3 3 1 3 1 4 4 2 3 3 2 1 4 4
1 1 4 2 4 4 1 4 3 3 1 1 2 3 3 3 3 2 4 4 1 1 3 3 1 4 4 3 2 4 1 4 2 4 1 4 2 4 1 2 4 4 4 3 3 2 4 4 1 1 4 4 4 4 3 3 1 2 4 3 2
1 3 3 1 2 3 3 2 4 2 4 3 2 4 3 1 2 4 3 4 3 3 1 3 3 1 4 3 3 3 1 4 2 4 1 4 2 1 4 4 1 2 3 1 3 3 4 3 3 3 2 4 3 3 3 1 4 4 4 3 3
1 3 2 3 2 2 4 3 3 2 4 4 1 3 1 2 4 2 3 3 1 4 4 3 3 2 1 3 3 1 4 4 2 4 4 4 2 3 3 2 4 2 4 1 4 1 1 4 4 1 1 2 4 4 1 4 1 4 4 3 2
1 4 1 4 4 2 4 4 4 3 2 3 4 4 3 3 4 1 1 4 2 1 4 2 1 1 1 1 4 1 4 4 2 4 1 4 4 4 3 3 2 4 4 4 3 2 4 4 3 3 1 2 4 4 4 4 2 3 3 3 2
1 1 4 4 3 2 4 3 4 4 3 1 4 4 1 1 1 1 3 1 2 4 3 1 3 2 2 3 4 1 4 4 2 1 1 4 3 4 4 4 3 3 1 4 4 4 1 4 2 4 4 4 4 1 4 4 1 1 3 3 1
1 4 1 1 4 3 3 4 4 1 3 1 3 4 4 1 4 3 1 2 4 3 1 4 2 3 1 2 2 3 4 4 2 4 1 4 3 2 3 2 4 2 2 3 3 3 3 2 4 4 4 3 3 2 4 2 2 3 1 1 2
1 4 4 3 2 2 2 1 3 2 4 1 1 4 1 4 4 1 4 2 2 2 1 1 1 1 4 4 3 2 4 4 2 4 1 4 2 4 4 4 2 4 2 4 1 4 3 3 1 2 1 3 2 4 4 3 3 2 2 4 1
1 3 3 2 1 2 4 4 4 1 2 4 3 3 1 3 3 2 2 3 1 4 3 3 2 3 2 4 3 1 4 4 2 1 4 4 2 2 3 3 2 4 2 3 2 4 4 4 3 2 2 3 2 4 4 4 3 1 4 2 2
1 4 1 4 4 2 4 4 4 3 2 3 4 4 3 3 4 1 1 4 2 1 4 2 1 1 1 1 4 1 4 4 2 4 1 4 4 4 3 3 2 4 4 4 3 2 4 4 3 3 1 2 4 4 4 4 2 3 3 3 2
1 4 1 1 3 1 3 2 4 3 1 2 1 4 1 1 1 2 4 1 1 2 1 2 4 4 1 1 2 1 4 4 2 4 1 4 1 2 1 2 2 2 2 4 2 4 2 2 2 2 2 3 2 2 4 2 3 2 2 2 2
1 1 2 4 2 1 3 2 4 3 1 4 1 4 1 2 1 1 4 2 2 2 1 4 3 2 4 1 3 3 2 4 2 1 1 4 2 2 2 2 4 3 2 2 1 2 1 2 1 1 1 2 4 2 1 3 2 2 2 1 1
1 4 1 1 3 1 4 2 3 2 2 3 1 4 4 4 2 4 2 2 2 1 4 1 1 1 1 3 3 1 4 4 2 4 1 4 2 4 1 1 2 1 1 2 2 2 2 1 1 1 1 1 1 4 3 1 2 2 4 2 4
1 2 4 1 1 4 1 1 4 1 3 1 4 4 4 1 4 1 3 1 2 2 3 1 2 4 1 1 3 1 1 4 2 1 1 4 4 1 2 3 3 1 4 2 2 2 1 1 1 4 4 2 1 4 1 2 4 3 1 1 1
1 4 1 1 1 1 2 4 3 1 4 2 2 4 1 1 2 4 3 2 2 3 3 1 1 1 3 1 1 1 4 4 2 1 2 3 1 2 1 2 2 2 4 3 4 2 4 4 1 2 1 2 3 2 4 1 1 3 3 1 4
1 1 1 1 2 2 2 2 4 4 4 1 3 3 3 4 1 1 3 2 2 2 3 3 1 1 4 3 3 1 2 4 2 1 1 4 2 2 3 1 1 4 2 2 3 2 1 2 3 2 1 4 4 4 1 1 4 1 4 4 4
1 4 4 1 4 1 2 4 2 4 3 2 4 4 1 2 2 4 2 3 2 4 3 1 4 4 1 2 4 4 4 4 2 4 1 4 4 1 4 2 3 2 2 4 3 2 2 3 2 2 1 1 1 1 2 1 4 1 1 4 1
1 2 2 3 1 4 4 4 4 1 1 1 1 1 1 1 2 1 2 3 2 2 3 2 2 4 4 3 1 1 4 4 2 1 1 3 1 3 1 3 2 3 2 4 2 1 1 1 2 4 3 1 2 4 2 2 3 1 2 4 3
1 4 1 1 1 1 3 3 3 2 3 2 2 4 1 1 2 4 3 3 1 1 4 1 2 1 1 1 4 4 1 4 2 1 1 4 2 2 4 3 2 3 2 1 4 1 1 2 2 2 2 1 4 4 4 4 1 4 2 1 2
1 4 1 1 1 3 2 1 4 4 1 4 1 1 2 1 2 2 1 3 2 2 1 3 1 1 1 1 2 4 3 4 2 1 2 4 2 2 2 2 2 4 2 1 1 1 3 1 4 2 1 2 2 2 2 2 1 4 2 4 1
1 4 1 3 1 1 1 3 2 1 2 2 4 4 3 3 2 4 2 4 4 3 4 1 4 4 4 1 4 3 4 4 2 4 1 4 2 4 2 3 2 4 3 2 2 4 4 2 2 2 4 4 2 3 3 3 1 2 3 2 3
1 4 4 4 2 4 2 1 4 3 4 3 2 4 3 1 1 1 3 4 1 2 4 1 1 4 3 1 1 4 1 4 2 1 1 4 1 1 1 3 2 4 2 2 1 3 2 2 4 3 2 1 4 3 1 2 4 4 1 1 1
1 3 1 4 4 1 1 3 1 4 4 1 1 4 2 3 2 4 3 2 2 2 4 3 2 4 1 1 4 1 4 4 2 1 3 1 2 4 3 1 4 3 2 3 1 2 2 2 3 1 2 1 3 2 3 1 1 1 1 2 1
1 4 2 4 3 2 4 3 2 2 2 4 4 4 1 4 2 2 2 1 1 1 2 2 1 3 2 2 3 1 4 4 2 1 1 3 1 1 1 1 3 1 2 2 3 1 4 1 3 1 1 4 3 3 2 4 1 1 2 1 3
1 4 3 3 3 3 4 4 3 4 3 3 3 1 3 3 3 4 3 1 3 3 3 3 2 3 3 3 3 1 4 4 2 3 1 4 2 4 3 4 2 4 3 3 3 4 3 4 3 4 2 4 2 3 2 4 4 4 4 4 4
1 1 3 4 4 3 2 3 3 3 4 4 4 1 3 3 2 3 4 4 3 1 4 4 1 2 4 4 1 1 4 4 2 1 2 4 1 4 3 3 2 3 3 2 3 2 3 3 2 2 2 2 4 3 3 3 1 2 2 4 3
1 2 4 1 1 4 1 1 1 1 3 3 1 1 4 1 2 3 1 2 3 2 2 2 4 2 4 4 2 4 4 4 2 4 1 4 2 2 4 3 4 4 4 3 1 4 4 3 4 4 4 2 4 4 2 4 3 1 4 3 1
1 1 2 3 1 2 4 4 1 4 1 1 4 4 4 4 3 1 4 3 2 4 4 2 2 3 3 1 3 2 4 4 2 4 1 4 2 4 4 4 3 3 3 2 4 4 2 4 4 4 4 2 4 1 4 1 4 4 3 1 4
1 4 2 4 3 1 4 3 1 1 4 4 1 4 1 1 4 1 4 2 2 2 4 1 4 3 4 1 3 4 4 4 2 1 1 4 4 3 1 3 2 4 1 3 3 3 1 1 4 2 4 4 4 4 1 2 3 3 2 4 4
1 2 2 3 2 1 2 4 1 4 1 1 1 3 4 2 4 4 3 1 2 2 4 2 4 3 4 3 1 1 4 4 2 4 4 4 3 3 3 3 4 3 4 4 4 1 3 4 4 4 4 3 1 4 3 2 3 3 4 4 4
1 1 2 2 3 3 1 4 4 4 4 2 4 2 4 2 2 2 3 4 2 3 4 1 4 1 2 4 3 1 3 4 2 1 1 4 1 1 1 2 3 3 1 2 2 2 2 2 3 2 1 2 2 4 2 2 3 1 1 3 2
1 1 4 1 2 2 2 4 4 4 1 4 1 1 4 1 1 1 1 2 2 2 3 1 1 1 4 3 3 2 2 4 2 1 1 4 2 2 1 1 1 1 2 1 2 2 4 1 2 4 1 1 2 3 1 1 1 2 2 2 1
1 4 1 4 2 3 1 4 3 2 4 1 1 1 1 2 2 4 2 4 1 3 1 1 1 2 3 1 3 2 2 4 2 1 1 4 2 1 3 1 2 2 3 2 1 1 2 2 4 2 4 4 1 4 1 2 2 3 2 2 2
1 2 3 1 2 4 1 3 1 1 2 4 1 1 4 1 4 1 3 1 2 2 2 2 2 4 1 1 1 1 1 4 2 1 1 4 2 1 1 2 3 1 4 1 2 4 2 2 2 1 2 1 4 2 2 3 1 1 1 1 2
1 4 3 2 4 1 2 1 1 1 4 3 2 4 3 3 2 4 3 3 2 4 2 2 4 3 3 1 1 1 4 4 2 1 2 2 1 2 4 3 1 1 1 1 4 1 1 2 1 4 1 1 1 1 1 1 1 4 1 4 2
1 1 1 1 1 2 2 2 4 4 1 4 1 1 1 4 1 4 3 2 2 2 3 1 1 1 4 3 1 2 4 4 2 1 1 1 2 1 3 2 2 2 2 1 1 1 3 1 2 1 4 2 2 4 4 3 1 2 3 2 2
1 4 4 1 4 1 2 3 2 4 3 2 2 4 1 1 2 4 2 4 3 2 4 1 2 4 1 3 1 4 4 4 2 1 1 1 4 1 4 2 3 4 2 3 4 1 2 1 2 4 3 2 2 2 2 2 4 4 2 1 4
1 2 4 3 2 4 1 4 4 3 1 1 1 4 4 1 2 4 2 3 2 2 3 3 2 4 4 4 3 1 2 4 2 1 1 4 2 1 4 1 2 1 1 4 1 1 1 2 2 1 2 2 3 2 2 2 2 1 2 1 4
1 4 3 1 4 1 2 3 3 2 3 1 2 4 1 1 2 4 3 2 1 2 4 3 3 1 1 1 4 2 4 4 2 1 4 4 2 2 2 1 2 2 4 2 2 4 4 1 1 1 1 1 1 1 2 4 2 1 4 2 2
1 4 3 1 4 3 2 2 4 4 1 4 1 4 2 1 3 1 1 1 2 2 3 3 1 4 1 1 2 4 3 4 2 1 1 4 2 1 1 2 2 2 2 2 1 2 2 4 1 3 2 4 1 2 2 2 2 2 2 2 2
1 4 3 1 1 1 1 1 4 1 1 2 4 3 3 3 2 4 2 4 3 1 4 1 1 4 1 3 2 1 2 4 2 4 1 4 2 3 2 2 2 1 1 1 1 1 1 1 2 1 2 1 1 2 1 1 1 2 2 1 1
1 2 4 1 4 1 1 4 4 1 4 1 4 1 3 1 1 1 2 3 1 1 4 1 1 1 3 1 1 1 3 4 2 4 1 4 4 1 4 2 1 2 2 2 3 1 2 2 1 3 2 4 3 1 2 4 2 4 2 2 2
1 4 1 3 4 1 2 1 1 4 4 1 4 1 3 3 2 4 3 2 2 2 4 3 3 4 1 4 4 1 4 4 2 1 3 2 1 3 1 4 2 2 3 2 3 2 2 3 1 2 2 2 2 1 1 2 1 2 4 2 3
1 3 2 2 1 2 1 1 3 1 2 3 1 3 1 2 2 2 1 1 1 1 4 3 1 2 3 2 3 1 4 4 2 1 1 3 2 1 2 1 2 2 2 2 4 1 1 2 2 2 2 2 2 1 1 1 1 1 1 4 2
1 4 1 3 4 1 2 1 1 4 4 1 4 1 3 3 2 4 3 2 2 2 4 3 3 4 1 4 4 1 4 4 2 1 3 2 1 3 1 4 2 2 3 2 3 2 2 3 1 2 2 2 2 1 1 2 1 2 4 2 3
1 4 4 3 2 1 3 1 4 3 2 3 2 3 3 3 2 4 4 4 3 1 2 3 1 2 3 3 3 1 4 4 2 1 1 2 4 1 4 4 3 2 3 3 3 3 1 4 3 3 2 4 3 3 3 2 1 3 1 3 1
1 3 3 1 1 4 1 1 3 3 2 3 1 2 3 1 2 4 2 2 3 3 2 4 4 4 2 4 1 3 4 4 2 4 1 4 2 4 1 4 3 3 1 4 3 3 2 2 3 3 1 4 3 3 3 3 4 3 1 4 3
1 4 1 3 3 4 3 2 2 3 3 3 4 2 1 3 4 2 4 4 3 2 3 2 4 2 3 3 1 1 4 4 2 1 1 4 2 4 3 2 4 4 4 3 2 1 3 3 2 2 1 4 1 4 2 3 3 2 3 3 1
1 2 3 2 3 3 4 2 4 4 2 4 1 1 2 3 4 4 4 3 3 1 1 4 1 1 1 4 3 1 4 4 2 4 4 1 4 3 2 4 4 4 4 3 3 3 4 4 3 2 4 2 4 4 4 4 2 3 1 4 4
1 1 3 4 3 1 4 3 2 3 1 2 3 2 3 3 1 1 3 1 2 4 4 1 3 1 2 2 4 1 2 4 2 4 3 4 1 3 3 3 3 3 4 4 4 3 3 1 1 4 4 4 2 4 4 4 4 3 2 4 4
1 3 2 4 4 2 4 3 1 4 4 1 1 2 4 4 3 2 4 4 3 4 1 1 4 3 1 3 3 1 4 4 2 4 1 2 4 4 4 4 4 3 2 4 4 2 4 4 4 2 4 2 4 3 2 4 4 4 3 1 3
1 3 3 3 2 4 4 1 3 3 3 4 2 3 2 4 2 4 1 3 3 3 1 2 3 2 3 1 2 4 4 4 2 1 1 2 4 1 3 3 3 3 3 2 2 3 3 2 4 3 3 3 2 4 4 3 1 2 3 3 2
1 1 3 3 3 3 3 4 3 4 4 3 2 2 3 2 2 3 3 2 3 2 2 3 4 2 4 4 1 4 4 4 2 4 3 4 2 4 4 2 4 4 3 3 3 2 4 4 4 1 4 2 4 4 4 4 4 4 2 2 4
1 4 3 2 1 3 3 3 3 3 2 4 3 4 1 4 4 4 1 4 3 2 3 3 1 2 3 2 2 3 4 4 2 1 4 4 3 3 2 4 4 4 4 1 2 4 1 4 2 4 4 3 1 4 4 2 4 3 2 4 3
1 3 3 3 4 4 3 3 4 4 1 2 4 2 2 1 3 4 4 1 4 1 4 3 4 1 4 1 4 3 4 4 2 4 1 4 2 4 3 3 4 2 4 4 4 4 2 4 4 3 3 2 4 1 4 4 4 4 4 1 3
1 4 4 3 2 1 3 1 4 3 2 3 2 3 3 3 2 4 4 4 3 4 2 3 1 2 3 3 3 1 4 4 2 1 1 2 4 1 4 4 3 2 3 3 3 3 1 1 4 3 2 4 2 2 3 3 1 3 1 3 1
1 3 3 1 1 4 1 1 3 3 2 3 1 2 3 3 2 3 2 2 3 3 2 4 4 4 3 4 1 2 4 4 2 4 1 4 2 4 1 4 3 1 1 4 4 3 3 2 4 2 3 3 1 4 3 3 3 3 4 2 1
1 4 1 3 3 4 3 2 2 3 3 3 1 2 1 3 3 2 4 4 3 2 3 2 4 2 3 3 1 1 4 4 2 1 1 4 4 4 3 2 4 4 4 3 3 1 3 3 2 3 1 4 1 4 2 3 3 2 3 3 1
1 2 3 2 3 3 4 2 4 1 2 4 1 1 3 3 4 4 4 3 3 1 1 4 3 1 1 4 3 1 4 4 2 4 1 4 3 2 4 4 4 4 3 3 3 4 3 2 4 2 4 4 4 4 2 3 1 4 4 1 3
1 1 3 2 3 1 4 3 2 3 1 2 3 2 3 3 1 1 3 1 2 4 4 1 3 1 2 2 4 1 3 4 2 4 3 4 1 3 3 3 3 3 4 4 4 3 3 1 1 4 4 4 3 2 4 4 4 4 3 2 4
1 3 2 4 4 2 4 3 1 4 4 1 1 2 4 4 3 2 4 4 3 1 1 1 4 3 1 3 3 1 4 4 2 4 1 2 4 4 4 4 4 3 2 4 4 2 4 4 4 2 4 2 4 4 4 1 4 4 3 1 3
1 3 3 3 2 4 4 1 3 3 1 4 2 3 2 4 2 4 1 3 3 3 1 2 3 2 3 1 2 4 4 4 2 1 1 2 4 1 3 3 3 3 3 2 2 3 3 2 4 3 3 3 2 4 4 3 1 2 2 3 3
1 1 3 3 3 3 3 4 3 4 4 3 2 2 3 2 1 3 3 2 3 2 2 2 4 2 4 4 1 4 4 4 2 4 3 4 2 4 4 2 4 4 3 3 3 3 2 4 4 4 4 1 4 2 4 4 1 4 4 1 1
1 4 3 2 1 3 1 3 3 2 2 4 3 4 1 4 4 4 1 4 3 2 3 3 1 2 3 2 2 3 4 4 2 1 4 4 3 3 2 4 4 4 4 1 4 1 4 2 4 4 3 1 4 4 2 4 3 2 4 3 2
1 2 4 3 4 1 3 3 1 4 1 3 4 2 4 1 1 2 4 1 4 1 4 3 4 1 4 1 4 3 4 4 2 4 1 4 2 4 1 4 4 3 2 4 1 1 2 4 4 3 3 3 4 2 4 3 1 4 4 4 4
1 3 1 3 1 3 1 4 4 4 3 1 3 3 3 3 3 2 3 1 3 3 3 3 3 3 3 3 3 3 3 3 3 3 3 3 3 3 3 3 3 3 3 3 3 3 3 3 3 3 3 3 3 3 3 3 3 3 3 3 3
1 4 4 3 2 1 3 1 4 3 2 3 2 3 3 3 2 4 4 4 3 1 2 3 1 2 3 3 3 1 4 4 2 1 1 2 4 1 4 4 3 2 3 3 3 3 4 1 4 3 2 4 3 3 3 3 2 1 3 1 3
1 3 3 1 1 4 1 1 3 3 2 3 1 2 3 1 2 3 2 2 3 3 2 4 4 4 3 4 1 2 4 4 2 4 1 4 2 4 1 4 3 3 1 4 4 3 3 2 2 3 3 1 4 3 3 3 2 4 3 1 4
1 4 1 3 3 4 3 2 2 3 3 3 1 2 1 2 4 2 4 4 3 2 3 2 4 2 3 3 1 1 4 4 2 1 1 4 2 4 3 2 4 4 4 3 2 1 3 3 2 2 1 4 1 4 2 3 3 2 3 3 1
1 2 3 2 3 3 4 2 4 1 2 4 1 1 2 3 4 4 4 3 3 1 1 4 1 1 1 4 3 1 4 4 2 4 1 4 3 2 4 4 4 4 3 3 3 4 3 2 4 3 2 4 4 4 2 3 1 3 4 4 3
1 1 3 4 3 1 4 3 2 3 1 2 3 2 3 3 1 1 3 1 2 4 4 1 3 1 2 2 4 1 3 4 2 4 3 4 1 3 3 3 3 3 1 4 4 1 3 3 1 1 4 4 4 3 2 4 4 4 4 3 2
1 3 2 4 4 2 4 3 1 4 4 1 1 2 4 4 3 2 4 4 3 4 1 1 4 3 4 3 3 1 4 4 2 4 1 2 4 4 4 4 4 3 2 4 4 3 4 4 4 2 4 3 1 4 4 4 4 4 3 1 3
1 3 3 3 2 4 4 1 3 3 3 4 2 3 2 4 2 4 1 3 3 3 1 2 3 2 3 1 2 4 4 4 2 1 1 2 4 1 3 3 3 3 3 2 2 3 3 2 4 3 3 3 2 4 4 3 1 2 3 3 3
1 1 3 3 3 3 3 4 3 4 4 3 2 2 3 2 2 3 3 2 3 2 2 3 4 2 4 4 1 4 4 4 2 4 3 4 2 4 4 2 4 4 3 3 3 3 2 4 4 4 4 1 4 2 4 4 4 4 4 2 2
1 4 3 2 1 3 3 3 3 3 2 4 3 4 1 4 4 4 1 4 3 2 3 3 1 2 3 2 2 3 4 4 2 1 4 4 3 3 2 4 4 4 4 1 4 1 4 2 4 4 3 1 4 4 2 4 3 2 4 3 2
1 3 3 3 4 4 3 3 4 4 1 2 4 2 2 1 3 3 4 1 4 1 4 3 4 1 4 1 4 3 4 4 2 4 1 4 2 4 3 3 4 3 4 4 4 4 2 4 4 3 3 3 3 3 2 4 1 4 4 4 4
1 4 2 4 2 3 3 1 1 3 4 3 1 4 1 3 3 2 4 1 2 4 4 1 2 2 2 3 1 1 4 4 2 1 4 4 4 3 3 1 4 4 1 1 1 4 3 4 4 4 2 4 3 1 4 2 3 2 4 4 4
1 3 1 4 1 4 3 4 4 1 3 2 4 4 4 3 2 4 2 1 1 3 1 4 3 2 2 3 3 4 4 4 2 1 1 4 1 4 4 1 1 3 2 4 4 4 4 1 2 4 4 1 1 1 2 4 4 4 1 2 4
1 3 3 3 1 2 3 4 1 4 1 4 4 4 2 3 1 1 1 3 2 4 3 2 4 3 2 4 3 1 4 4 2 4 1 4 4 1 3 3 4 3 4 3 4 4 2 4 3 1 1 4 1 4 4 3 4 4 4 3 4
1 3 3 2 1 3 2 2 3 4 4 1 4 2 3 2 1 2 4 1 2 1 3 2 4 3 3 1 1 4 4 4 2 4 1 4 1 4 1 4 4 4 4 3 1 2 3 4 4 4 4 1 4 1 1 4 4 1 4 4 4
1 4 1 1 2 4 1 2 4 1 2 4 3 1 4 2 3 3 4 4 3 3 4 4 1 1 1 4 4 4 4 4 2 1 1 4 3 2 2 4 2 4 3 2 3 2 1 3 2 3 1 2 3 2 1 1 1 3 2 2 4
1 2 3 3 2 4 1 3 3 3 2 4 4 3 3 3 2 4 4 2 4 4 3 2 4 2 3 4 3 3 4 4 2 4 1 4 2 1 4 1 1 4 3 2 4 2 3 2 2 2 4 4 1 2 4 4 3 1 3 2 3
1 3 3 1 4 1 1 1 2 3 2 4 1 1 3 2 3 1 3 3 3 1 4 3 1 1 3 2 3 1 1 4 2 1 1 4 1 4 4 4 1 3 2 1 3 1 4 2 4 2 4 2 4 4 2 4 4 2 4 1 3
1 1 4 3 2 4 4 3 2 4 3 2 2 1 4 1 4 1 3 2 4 3 4 1 4 1 1 4 4 1 4 4 2 4 3 4 2 3 3 2 4 3 2 4 3 3 2 4 3 3 3 3 4 4 3 1 3 2 3 2 4
1 2 4 3 2 4 1 3 3 2 2 4 4 3 3 4 2 4 3 2 3 2 2 3 3 2 4 1 3 4 4 4 2 1 4 4 2 4 2 3 3 3 3 2 1 1 3 3 2 1 4 4 1 4 3 3 1 1 3 3 1
1 2 4 1 1 4 4 3 2 3 3 4 3 3 2 2 4 4 4 1 1 1 1 3 1 4 3 2 1 1 1 4 2 1 1 4 4 1 3 3 3 1 4 3 3 2 4 4 4 4 2 2 4 1 4 4 4 3 1 4 4
1 1 4 3 2 4 4 3 2 4 3 2 2 1 4 1 4 1 3 2 4 3 4 1 4 1 1 4 4 1 4 4 2 4 3 4 2 3 3 2 4 3 2 4 3 3 2 4 3 3 3 3 4 4 2 3 1 3 2 3 2
1 2 4 3 2 4 1 3 3 2 2 4 4 3 3 4 2 4 3 2 3 2 2 3 3 2 4 1 3 4 4 4 2 1 4 4 2 4 2 3 3 3 3 2 1 1 3 3 2 1 4 4 4 1 4 3 3 1 1 3 3
1 2 4 1 1 4 4 3 2 3 3 4 3 3 2 2 4 4 4 1 1 1 1 3 1 4 3 2 1 1 1 4 2 1 1 4 4 1 3 3 3 1 4 3 3 2 4 4 4 4 2 2 4 1 4 4 4 3 1 4 4
1 4 1 4 3 2 4 4 2 4 1 4 4 1 3 1 4 3 3 2 4 3 3 1 4 1 4 2 3 2 4 4 2 1 1 4 1 1 1 4 4 4 1 3 2 3 1 4 4 4 2 4 3 4 4 4 4 1 3 1 4
1 2 4 2 2 2 3 2 2 4 2 3 3 2 3 3 2 4 4 2 1 2 2 4 4 4 1 2 2 2 4 4 2 4 1 4 2 4 2 4 4 4 3 2 2 3 3 4 4 4 4 1 4 4 4 1 1 4 3 3 2
1 1 2 1 3 3 2 4 3 3 3 4 3 2 4 2 1 4 1 2 4 1 4 1 1 1 3 2 3 1 4 4 2 1 4 3 1 3 3 2 4 3 3 3 3 2 4 4 1 4 1 1 1 2 4 4 4 4 2 3 2
1 4 1 4 3 2 4 4 2 4 1 4 4 1 3 1 4 3 3 2 4 3 3 1 4 1 4 2 3 2 4 4 2 1 1 4 1 1 1 4 4 4 1 3 2 3 1 4 4 4 2 4 3 4 4 4 4 1 3 1 4
1 2 4 2 2 2 3 2 2 4 2 3 3 2 3 3 2 4 4 2 1 2 2 4 4 4 1 2 2 2 4 4 2 4 1 4 2 4 2 4 4 4 3 2 2 3 3 4 4 4 4 1 4 4 4 1 1 4 3 3 2
1 1 2 1 3 3 2 4 3 3 3 4 3 2 4 2 1 4 1 2 4 1 4 1 1 1 3 2 3 1 4 4 2 1 4 3 1 3 3 2 4 3 3 3 3 2 4 4 1 4 1 1 1 2 4 4 4 4 2 3 2
1 2 3 3 3 1 1 3 3 1 1 4 3 3 3 2 3 3 1 4 3 1 1 4 4 1 2 2 3 1 4 4 2 2 4 4 2 4 3 2 4 1 4 2 4 3 3 2 4 4 4 1 4 4 4 1 3 1 3 3 3
1 2 4 4 2 4 4 2 4 4 2 2 3 2 4 2 3 4 1 2 3 4 2 3 2 2 4 4 1 1 4 4 2 1 1 1 1 4 2 4 4 4 1 2 4 4 4 1 4 1 1 2 2 4 4 4 4 1 4 2 2
1 3 1 1 1 3 1 4 1 4 2 4 1 1 3 2 2 2 3 2 4 3 3 1 1 4 1 2 4 3 4 4 2 2 1 4 1 1 3 3 3 2 2 3 3 3 1 4 4 4 3 1 3 4 4 4 1 4 1 4 3
1 4 1 4 3 2 4 4 2 4 1 4 4 1 3 1 4 3 3 2 4 3 3 1 4 1 4 2 3 2 4 4 2 1 1 4 1 1 1 4 4 4 1 3 2 3 1 4 4 4 2 4 3 4 4 4 4 1 3 1 4
1 2 4 2 2 2 3 2 2 4 2 3 3 2 3 3 2 4 4 2 1 2 2 4 4 4 1 2 2 2 4 4 2 4 1 4 2 4 2 4 4 4 3 2 2 3 3 4 4 4 4 1 4 4 4 1 1 4 3 3 2
1 1 2 1 3 3 2 4 3 3 3 4 3 2 4 2 1 4 1 2 4 1 4 1 1 1 3 2 3 1 4 4 2 1 4 3 1 3 3 2 4 3 3 3 3 2 4 4 1 4 1 1 1 2 4 4 4 4 2 3 2
1 4 1 4 4 2 4 1 1 4 4 1 3 4 2 3 3 2 2 3 3 3 3 1 4 4 1 4 3 3 4 4 2 4 1 4 1 1 4 3 4 3 1 4 2 3 4 4 4 4 4 3 1 3 4 4 4 4 1 2 4
1 4 4 4 3 2 4 3 4 2 2 4 3 2 4 4 2 3 1 3 1 2 2 3 3 2 4 4 3 1 4 4 2 1 2 4 4 4 4 4 3 4 4 4 4 3 2 2 4 3 2 3 4 4 2 2 3 3 3 3 3
1 4 3 2 3 1 4 3 2 3 3 3 1 4 4 2 3 1 3 3 3 1 4 4 1 1 3 2 4 1 4 4 2 4 1 4 2 4 2 3 3 3 3 1 2 3 3 2 4 4 3 3 3 2 2 4 1 3 3 3 2
1 3 4 1 3 2 2 3 3 3 3 1 3 3 3 3 1 4 4 3 4 2 4 4 2 1 2 2 3 1 4 4 2 4 3 1 3 4 3 1 3 1 4 4 3 3 4 3 3 3 2 3 4 2 4 4 3 3 3 3 4
1 3 3 3 1 3 4 4 4 4 4 3 3 4 3 1 2 3 4 1 3 2 1 3 1 2 3 4 3 1 4 4 3 4 1 4 2 4 3 3 1 4 2 4 4 3 3 4 3 1 2 3 2 1 4 4 4 3 4 3 2
1 2 4 4 4 3 3 2 3 3 2 1 2 2 3 3 3 2 4 4 1 4 2 1 3 4 4 4 1 1 4 4 2 1 1 4 1 4 4 4 3 2 4 4 4 4 2 4 4 3 3 4 4 1 4 4 1 1 4 4 4
1 2 3 4 2 3 4 2 4 4 1 2 4 1 2 3 2 4 3 2 4 4 3 3 1 3 2 4 4 2 4 4 2 1 1 4 4 4 2 3 2 3 3 3 3 4 3 1 4 3 3 1 1 3 2 3 2 4 2 4 3
1 3 1 4 3 3 1 3 2 3 2 4 3 3 3 3 1 1 4 1 2 4 4 4 3 3 4 2 4 4 4 4 2 4 1 4 2 1 2 3 3 3 2 1 1 1 4 1 4 3 1 4 4 4 4 2 3 4 3 1 4
1 3 2 4 4 1 2 4 1 4 3 2 4 1 1 4 1 1 4 4 1 4 4 2 4 4 3 1 1 2 4 4 2 4 1 4 4 4 1 1 3 2 4 3 2 4 4 4 3 3 1 2 4 4 1 4 4 1 4 4 4
1 4 4 3 3 4 3 1 1 1 2 1 3 3 1 1 4 2 4 4 1 3 3 2 4 2 3 3 1 1 4 4 2 4 1 4 2 4 4 1 4 4 4 4 3 2 2 3 2 1 4 4 4 1 1 4 4 1 1 3 1
1 4 3 3 1 2 4 4 1 4 4 1 2 4 1 1 3 3 1 2 3 3 1 1 3 4 1 3 1 1 2 4 2 4 1 4 3 3 3 1 3 1 3 4 3 3 2 4 1 3 3 3 4 4 4 1 1 3 1 4 3
1 1 2 4 4 1 2 2 3 3 2 2 3 1 1 4 1 1 3 1 2 4 4 2 1 3 3 2 3 1 4 4 2 1 1 4 1 2 4 4 3 1 4 4 4 3 2 4 4 4 3 2 3 2 4 4 4 3 2 1 4
1 3 2 3 3 4 4 1 2 3 1 2 3 2 3 2 2 3 2 3 1 2 4 4 3 2 4 2 1 1 4 4 2 4 1 4 4 1 4 4 2 3 1 2 1 3 3 1 4 1 4 3 1 1 4 3 1 4 2 2 4
1 2 3 2 4 2 2 2 3 2 2 3 2 3 3 1 3 3 1 1 3 2 4 2 4 2 2 4 1 1 4 4 2 4 1 4 1 1 4 3 3 1 4 4 3 2 4 3 3 3 3 3 2 4 2 1 4 4 1 1 1
1 4 2 4 3 3 2 4 1 4 4 4 4 3 2 2 3 2 4 4 3 3 1 3 2 4 2 3 1 3 2 4 2 4 1 4 2 4 4 4 2 3 1 4 4 3 2 4 1 4 4 2 4 3 3 1 3 3 1 4 4
1 1 2 4 1 4 4 3 2 4 1 3 1 3 3 1 3 3 4 1 1 4 1 2 3 1 4 2 3 2 4 4 2 4 1 2 2 4 4 4 2 4 3 2 3 3 1 4 1 4 4 4 4 4 2 4 4 1 2 1 4
1 1 2 2 3 3 2 2 2 3 1 1 3 2 3 2 1 3 3 1 1 3 1 1 4 2 1 3 3 1 4 4 2 3 2 4 3 2 2 4 4 4 2 2 4 3 3 1 4 4 1 3 1 4 1 4 4 1 1 4 1
1 1 4 3 2 4 4 4 4 4 4 1 3 2 2 4 4 4 4 1 4 3 4 2 4 2 4 3 2 4 4 4 2 4 1 4 1 4 4 3 3 1 4 1 1 1 3 1 4 4 1 4 4 3 2 3 1 4 1 1 4
1 4 2 4 4 4 3 1 1 4 2 4 3 3 4 1 1 4 3 4 3 1 4 4 3 1 2 3 1 1 4 4 2 1 3 2 4 4 3 3 2 3 3 3 1 2 3 3 2 3 3 3 3 2 3 3 1 2 2 3 2
1 3 1 1 3 1 2 2 3 3 3 1 2 4 1 4 2 3 1 1 4 2 3 1 1 3 3 3 3 1 4 4 2 4 1 4 4 3 3 2 3 2 4 3 1 4 4 1 1 4 3 3 3 3 2 4 2 4 3 3 3
1 3 2 3 1 2 3 1 2 2 4 2 4 4 1 4 4 4 1 2 4 2 3 1 4 1 4 4 3 1 4 4 2 4 1 4 3 1 3 1 4 3 3 1 3 4 4 4 1 4 4 3 1 4 1 2 4 1 3 1 4
1 2 2 4 3 3 2 3 3 1 2 3 4 2 3 1 3 4 4 4 4 4 2 4 4 1 4 4 1 4 4 4 2 4 1 4 4 1 4 4 3 2 4 3 1 2 4 4 4 2 2 4 4 4 1 2 4 4 2 2 2
1 1 2 3 3 2 2 2 4 3 1 2 2 4 1 3 3 2 4 4 4 3 1 3 1 4 1 2 1 2 4 4 2 4 1 4 3 4 3 1 4 4 1 4 4 2 4 4 1 4 4 1 4 4 4 4 1 3 1 4 4
1 4 4 3 2 3 1 2 3 1 4 3 1 2 4 4 3 3 2 1 3 4 4 1 3 1 4 1 2 3 4 4 2 4 3 4 3 3 1 1 4 3 3 3 3 4 4 4 3 3 2 3 4 4 4 1 4 4 4 1 1
1 4 1 2 3 2 4 4 1 4 4 1 3 1 4 3 2 1 2 4 4 1 3 1 4 4 1 4 2 4 4 4 2 4 1 4 2 4 4 2 4 3 2 4 2 4 2 1 1 1 3 1 3 1 4 3 4 3 1 3 1
1 3 3 4 3 1 1 3 2 3 1 4 2 3 2 2 3 3 1 4 3 1 4 4 4 3 1 2 4 1 1 4 2 4 1 4 2 4 3 3 3 1 3 3 3 3 3 1 2 4 4 3 1 3 3 2 1 3 3 3 1
1 4 4 4 2 4 2 1 4 3 3 3 2 3 3 4 3 1 2 4 2 1 3 3 3 4 3 2 3 1 1 4 2 4 1 4 2 4 2 3 2 3 2 2 2 3 4 4 4 3 4 4 3 3 2 4 1 4 2 1 4
1 4 1 1 1 4 3 2 3 1 2 3 3 2 4 3 4 4 3 4 4 2 1 2 3 3 2 4 4 2 4 4 2 1 1 4 3 3 3 3 2 3 3 1 3 1 2 2 3 3 3 3 3 3 1 4 3 1 1 1 4
1 2 4 3 4 4 4 3 3 4 3 2 3 3 4 1 3 4 4 3 4 4 2 3 3 1 2 3 3 2 4 4 2 1 1 4 2 4 3 2 2 2 2 3 2 3 2 1 4 4 1 4 3 2 1 1 3 4 2 2 3
1 4 1 3 2 4 4 2 2 2 2 4 4 1 4 4 2 4 4 3 3 3 1 4 3 1 2 2 2 4 4 4 2 1 1 4 2 1 4 1 4 2 2 2 4 2 2 1 4 4 1 1 2 1 4 2 1 1 1 4 1
1 2 4 1 2 4 1 1 1 4 1 4 4 2 3 3 3 1 2 3 1 1 1 1 3 3 1 1 1 3 1 4 2 1 1 4 2 2 4 3 2 3 2 2 1 2 2 4 3 1 2 3 2 1 2 4 3 1 3 1 1
1 2 1 4 3 2 3 3 3 2 1 2 4 3 3 1 1 4 4 4 2 4 4 3 1 1 1 1 2 2 4 4 2 1 2 4 2 2 1 2 2 1 1 4 4 4 4 2 1 3 1 2 1 2 2 2 2 3 3 1 1
1 4 2 2 1 2 3 1 1 3 2 2 1 1 1 1 4 1 2 4 3 3 1 3 3 2 3 2 1 1 4 4 2 1 1 4 3 1 2 2 4 1 4 3 2 1 1 2 2 4 1 2 4 2 3 3 1 3 4 2 4
1 1 2 3 2 2 2 3 4 3 2 2 3 1 3 3 3 1 4 4 3 2 4 4 2 2 3 1 4 1 4 4 2 1 1 4 1 4 4 4 1 1 4 4 3 2 2 4 1 4 1 4 4 1 3 3 2 4 4 2 2
1 1 3 3 1 1 4 1 1 4 4 4 1 2 3 2 1 2 3 1 3 3 2 3 2 4 2 1 3 1 4 4 2 1 1 4 1 1 1 1 1 2 2 1 3 1 2 1 4 1 2 4 1 1 4 1 2 3 2 4 1
1 4 2 2 4 3 3 3 4 2 4 4 4 4 2 4 3 1 1 1 1 4 1 2 3 3 2 4 3 1 4 4 2 4 1 4 2 1 2 1 2 2 1 3 2 1 2 4 2 4 4 4 1 2 3 1 4 2 4 2 3
1 3 3 1 2 3 1 1 1 4 4 1 2 2 3 3 1 4 3 1 4 1 2 2 2 2 4 4 3 1 4 4 2 4 1 4 1 2 2 2 2 4 1 4 2 1 3 1 1 1 2 3 2 2 4 1 1 2 4 2 2
1 1 3 2 2 3 1 4 2 4 4 1 4 4 1 1 1 3 1 1 3 2 4 1 1 4 1 2 4 1 4 4 2 4 4 1 1 1 2 1 1 3 1 4 1 2 3 1 2 1 4 1 1 2 4 1 4 1 1 4 3
1 4 3 3 2 3 4 4 1 3 2 2 4 4 1 1 1 3 4 2 3 3 4 4 4 2 2 1 3 1 4 4 2 4 1 4 1 4 3 4 4 1 4 4 4 3 1 4 3 2 3 1 4 4 4 4 4 1 2 2 4
1 2 3 1 4 3 2 3 3 2 3 3 1 4 2 4 4 3 3 2 4 4 4 3 2 4 3 1 1 1 4 4 2 1 1 4 3 1 3 3 3 3 3 2 4 3 3 1 3 3 3 3 4 4 3 3 4 3 3 2 2
1 3 2 3 4 3 4 2 3 4 3 1 2 2 2 4 4 3 3 4 3 3 2 3 3 3 2 1 3 3 4 4 2 4 1 4 2 2 3 2 3 2 3 3 1 4 4 1 4 3 3 3 2 4 4 4 2 1 3 2 2
1 3 2 4 1 2 3 3 1 4 1 1 4 4 1 4 3 2 3 1 3 3 1 2 2 4 4 3 2 3 4 4 2 4 1 4 2 4 4 3 3 2 3 3 2 3 3 3 3 1 4 4 1 3 3 3 3 2 2 2 2
1 3 3 2 2 2 3 2 3 3 2 1 3 3 3 1 3 2 4 4 4 4 3 2 4 1 4 4 3 1 4 4 2 4 1 4 2 4 1 3 3 1 2 3 3 3 3 1 3 3 3 2 3 1 4 1 4 4 3 3 2
1 2 4 2 4 3 2 4 1 3 1 4 3 1 4 3 2 3 1 2 2 4 3 2 4 4 4 4 1 1 4 4 2 4 1 4 4 1 4 3 2 1 1 4 4 1 1 3 2 2 3 3 2 4 4 3 3 1 4 3 3
1 1 3 3 1 2 3 3 1 4 1 1 2 4 1 3 1 2 3 1 2 4 2 2 1 2 2 4 3 1 4 4 2 1 3 3 1 3 3 2 1 3 3 2 4 4 3 3 3 2 3 2 4 4 3 2 3 3 2 2 3
1 4 1 3 3 4 4 3 4 4 4 1 1 3 4 4 1 1 4 4 3 2 4 3 3 2 2 3 1 1 4 4 2 1 1 4 4 3 1 2 4 4 4 3 1 2 2 4 4 3 3 1 1 3 1 3 1 3 3 3 3
1 2 2 2 3 3 1 2 2 2 1 1 2 3 3 1 2 2 3 4 1 2 3 2 3 1 3 3 1 1 4 4 2 4 1 4 2 3 1 4 2 1 1 1 3 1 1 3 2 1 2 1 2 2 4 2 2 2 2 3 2
1 2 4 3 2 2 4 4 4 3 2 2 3 1 4 4 4 3 2 4 3 3 2 4 4 3 2 4 3 1 4 4 2 4 3 4 2 3 3 4 4 4 4 1 4 4 2 2 2 2 3 2 3 3 1 2 1 1 1 3 2
1 1 3 1 2 4 3 3 4 2 4 4 1 1 4 3 3 4 4 4 4 3 3 2 3 1 3 1 4 1 4 4 2 4 1 4 3 1 4 4 4 1 3 2 4 3 3 1 3 2 4 4 2 2 2 2 4 2 3 3 2
1 3 4 4 4 1 4 1 2 3 2 2 3 1 1 4 4 1 3 4 3 4 4 1 4 1 4 4 1 3 4 4 2 4 1 4 3 3 3 1 4 3 3 2 3 4 4 4 4 3 4 3 3 3 3 4 3 4 3 4 4
1 2 2 3 1 4 1 1 4 3 2 4 2 2 3 2 4 4 1 2 2 2 3 2 2 1 3 1 4 2 4 4 2 4 1 4 2 4 4 1 2 4 1 2 3 1 3 3 1 3 3 1 4 2 3 3 2 4 3 3 2
1 3 2 4 3 3 2 2 3 4 1 4 4 4 3 3 4 4 1 1 3 2 4 2 4 1 4 1 3 4 3 4 2 1 1 4 4 3 3 3 3 1 3 2 2 2 4 4 4 2 3 3 3 1 2 1 2 2 2 4 3
1 2 4 4 3 1 4 1 3 4 4 4 4 2 4 2 3 3 2 4 3 1 3 1 3 3 3 1 3 1 4 4 2 4 1 3 3 1 4 4 3 2 2 3 1 2 4 2 3 3 3 1 4 2 3 3 3 1 4 1 2
1 4 2 4 2 4 3 3 3 3 1 1 1 4 4 4 4 1 4 2 4 2 3 3 1 2 4 4 3 1 4 4 2 1 1 4 4 3 2 2 3 3 3 3 2 4 4 3 2 2 3 1 4 4 1 2 2 3 3 1 1
1 1 4 1 1 3 2 4 4 1 4 4 1 1 3 3 2 4 1 2 3 4 3 4 4 2 4 3 2 4 4 4 2 4 4 4 2 1 3 3 1 3 2 3 2 3 3 3 3 2 4 2 3 3 4 1 3 3 4 3 4
1 3 1 4 2 4 1 1 3 4 1 3 4 4 1 4 4 3 2 4 2 1 2 3 3 3 3 3 4 1 4 4 2 1 1 3 1 4 2 4 3 3 2 4 1 4 4 3 4 3 4 4 4 1 4 4 1 4 4 3 4
1 1 2 4 4 2 4 4 3 2 4 4 1 4 1 2 4 1 4 4 1 4 1 3 3 2 1 2 4 1 4 4 2 1 4 4 4 4 4 2 3 3 3 3 1 4 1 4 2 3 2 3 3 3 2 4 1 2 4 1 2
1 1 1 4 3 1 3 1 3 3 1 3 4 4 1 2 3 2 1 4 1 2 4 3 3 1 4 2 1 1 1 4 2 4 1 4 2 2 3 1 1 1 2 1 2 3 3 3 1 3 2 2 3 2 4 1 2 2 2 4 3
1 1 3 1 4 1 4 4 3 2 4 1 1 3 1 4 3 1 4 3 1 4 3 2 2 1 2 2 4 1 2 4 2 4 1 4 4 4 3 3 2 2 1 1 4 1 4 4 4 2 4 3 2 4 4 2 2 4 4 2 4
1 2 3 4 1 4 1 3 2 4 4 3 3 1 4 1 2 4 3 2 3 4 2 4 4 1 1 2 2 2 4 4 2 1 2 4 1 1 4 3 2 4 3 2 3 1 2 2 1 3 3 2 3 2 2 2 2 4 2 3 2
1 2 2 2 4 1 1 1 4 1 2 2 3 2 4 3 3 4 1 4 4 3 3 2 3 1 1 1 4 1 4 4 2 2 1 4 1 4 1 1 4 1 3 2 1 2 4 2 1 4 4 4 4 1 4 3 2 1 4 4 2
1 4 2 4 3 1 3 1 2 3 1 1 1 3 2 4 3 3 3 3 2 4 3 2 1 1 4 3 1 1 1 4 2 1 1 1 4 4 1 4 2 2 4 2 4 4 4 4 2 2 1 3 1 4 1 4 4 4 4 2 4
1 2 3 2 1 1 2 2 2 4 4 1 3 3 4 1 3 2 1 4 4 3 1 1 1 2 3 1 4 1 4 4 2 4 1 4 1 2 3 3 2 1 1 4 4 4 1 2 2 1 4 4 1 3 1 1 4 4 1 4 1
1 3 3 1 2 3 2 1 3 1 4 4 3 2 3 3 1 3 3 2 2 4 4 4 3 2 4 3 1 1 4 4 2 4 1 4 1 4 4 3 2 4 1 2 3 2 3 4 3 2 3 2 4 4 3 3 3 2 3 1 3
1 1 3 2 2 2 4 3 2 4 4 3 1 4 1 3 3 2 4 1 4 3 3 1 3 2 2 1 3 3 2 4 2 1 1 4 4 4 3 2 4 4 4 4 4 3 1 2 2 2 2 2 2 3 2 2 2 3 2 2 1
1 4 2 4 4 1 4 3 1 4 3 2 4 1 3 3 3 1 4 4 1 4 2 2 3 2 4 2 4 1 4 4 2 1 1 4 4 3 2 4 4 4 3 2 3 3 2 4 1 4 4 3 3 1 3 3 2 3 4 4 4
1 2 4 2 2 1 3 3 2 3 1 3 3 2 2 3 4 4 1 4 1 3 1 1 4 1 2 3 1 1 4 4 2 4 3 3 2 3 1 3 1 4 3 3 3 3 2 3 1 4 4 3 3 3 1 3 3 3 3 3 1
1 3 1 1 1 2 2 4 2 4 4 1 3 4 2 4 1 2 2 3 3 3 2 2 2 3 2 3 1 4 4 4 2 4 1 4 4 1 3 3 2 4 4 1 4 3 3 2 1 4 1 3 1 3 3 3 3 2 4 4 4
1 1 2 3 4 2 4 4 1 4 1 2 4 3 1 4 3 2 4 1 4 4 3 1 4 3 1 3 1 1 4 4 2 4 4 4 4 1 3 2 4 2 1 3 4 2 4 4 1 3 4 4 3 3 2 3 3 3 3 2 3
1 4 3 3 4 2 4 4 2 2 2 2 2 2 2 4 3 2 2 3 1 3 3 1 3 3 3 2 4 1 4 4 2 4 3 4 2 3 3 2 4 4 4 4 1 3 1 1 4 3 1 1 1 1 4 4 3 2 3 3 2
1 3 2 2 4 3 3 3 3 1 3 3 4 3 1 3 3 1 3 1 3 4 4 3 3 3 1 4 3 1 4 4 2 4 1 3 2 3 3 3 4 1 4 4 4 2 2 4 4 4 4 1 2 4 1 4 2 4 1 4 4
1 2 3 2 4 4 4 1 4 1 4 4 3 3 1 3 1 2 4 1 4 2 2 3 2 4 4 3 3 2 4 4 2 1 2 4 2 4 4 4 4 4 4 3 3 4 4 4 4 4 3 3 2 4 3 3 4 2 4 1 1
1 3 3 1 2 3 2 1 3 1 4 4 3 2 3 3 1 3 3 2 2 4 4 4 3 2 4 3 1 1 4 4 2 4 1 4 1 4 4 3 2 4 1 2 3 2 3 4 3 2 3 2 4 4 3 3 3 2 3 1 3
1 1 3 2 2 2 4 3 2 4 4 3 1 4 1 3 3 2 4 1 4 3 3 1 3 2 2 1 3 3 2 4 2 1 1 4 4 4 3 2 4 4 4 4 4 3 1 2 2 2 2 2 2 3 2 2 2 3 2 2 1
1 4 2 4 4 1 4 3 1 4 3 2 4 1 3 3 3 1 4 4 1 4 2 2 3 2 4 2 4 1 4 4 2 1 1 4 4 3 2 4 4 4 3 2 3 3 2 4 1 4 4 3 3 1 3 3 2 3 4 4 4
1 2 4 2 2 1 3 3 2 3 1 3 3 2 2 3 4 4 1 4 1 3 1 1 4 1 2 3 1 1 4 4 2 4 3 3 2 3 1 3 1 4 3 3 3 3 2 3 1 4 4 3 3 3 1 3 3 3 3 3 1
1 3 1 1 1 2 2 4 2 4 4 1 3 4 2 4 1 2 2 3 3 3 2 2 2 3 2 3 1 4 4 4 2 4 1 4 4 1 3 3 2 4 4 1 4 3 3 2 1 4 1 3 1 3 3 3 3 2 4 4 4
1 1 2 3 4 2 4 4 1 4 1 2 4 3 1 4 3 2 4 1 4 4 3 1 4 3 1 3 1 1 4 4 2 4 4 4 4 1 3 2 4 2 4 2 4 2 4 4 1 3 4 4 3 3 2 3 3 3 3 2 3
1 4 3 3 4 2 4 4 2 2 2 2 2 2 2 4 3 2 2 3 1 3 3 1 3 3 3 2 4 1 4 4 2 4 3 4 2 3 3 2 4 4 4 4 1 3 1 1 4 3 1 1 1 1 4 4 3 2 3 3 2
1 3 2 2 4 3 3 3 3 1 3 3 4 3 1 3 3 1 3 1 3 4 4 3 3 3 1 4 3 1 4 4 2 4 1 3 2 3 2 3 3 4 1 4 4 4 2 2 4 4 4 4 1 2 4 1 4 2 4 1 4
1 2 3 2 4 4 4 1 4 1 4 4 3 3 1 3 1 2 4 1 4 2 2 3 2 4 4 3 3 2 4 4 2 1 2 4 2 4 4 4 4 4 4 3 3 4 4 4 4 4 3 3 2 4 3 3 4 2 4 1 1
1 3 3 1 4 3 3 2 3 2 3 2 3 1 2 4 3 2 2 2 2 4 4 3 3 1 4 1 3 1 4 4 2 1 1 4 4 4 3 3 1 3 3 3 3 1 4 4 3 2 1 2 4 4 4 1 4 1 4 2 2
1 3 3 1 4 3 3 2 3 2 3 2 3 1 2 4 3 2 2 2 2 4 4 3 3 1 4 1 3 1 4 4 2 1 1 4 4 4 3 3 1 3 3 3 3 1 4 4 3 2 1 2 4 4 4 1 4 1 4 2 2
1 3 1 2 3 2 4 3 2 3 1 3 2 2 3 3 2 2 3 1 1 1 1 2 4 4 4 1 1 1 4 4 2 1 1 4 2 3 3 2 4 4 4 2 1 3 3 4 4 1 2 4 3 2 3 1 4 3 3 2 2
1 2 3 3 1 2 3 3 4 3 2 3 3 2 4 3 2 4 3 3 2 3 1 2 3 3 3 3 3 3 4 4 2 4 1 4 2 4 2 4 4 3 2 3 2 4 2 3 2 2 2 4 3 3 2 2 3 3 1 2 3
1 3 1 2 3 1 2 3 3 4 2 4 2 3 1 1 3 3 1 4 3 3 1 2 4 4 4 4 1 1 4 4 2 4 1 4 3 1 4 1 1 3 1 3 1 1 1 2 2 1 1 1 2 1 1 1 1 2 4 1 1
1 2 3 3 1 2 3 3 4 3 2 3 3 2 4 2 2 4 2 3 2 3 1 2 3 3 3 3 3 1 1 4 2 4 1 4 2 2 2 2 3 2 1 4 1 2 2 2 3 3 1 2 3 1 2 4 3 3 4 3 3
1 4 4 1 3 1 4 3 2 3 1 3 3 2 1 4 2 4 4 3 1 1 2 4 4 3 2 3 3 1 4 4 2 1 1 4 3 4 3 3 3 3 2 1 1 1 1 2 3 3 3 2 2 2 4 4 4 3 1 3 1
1 3 1 4 3 2 4 4 3 3 1 2 2 4 1 3 1 3 3 2 1 3 3 1 4 4 1 4 2 2 2 4 2 1 1 4 2 2 3 2 2 4 4 4 4 1 1 2 4 4 4 2 4 3 4 4 4 2 3 1 4
1 2 3 3 1 1 3 1 2 4 4 1 4 4 1 1 1 3 4 3 1 1 3 1 4 1 1 1 2 3 3 4 2 4 1 4 2 4 4 1 2 4 3 3 4 2 3 2 3 3 3 3 2 1 4 4 3 4 4 4 4
1 3 2 1 4 1 4 4 1 1 4 4 3 1 2 3 3 1 1 1 3 4 3 2 4 1 2 4 4 4 4 4 2 4 1 4 4 4 2 4 4 3 4 3 3 1 4 4 4 4 2 3 1 3 3 1 1 2 3 2 2
1 1 1 3 3 2 4 1 4 2 1 4 1 4 1 3 1 3 2 4 3 2 4 3 2 4 1 4 1 2 4 4 2 1 1 4 2 4 1 4 1 4 1 1 2 4 2 4 4 4 3 3 2 4 2 4 3 3 2 1 4
1 4 1 1 4 2 3 1 2 3 2 3 1 4 1 1 1 2 4 2 2 2 4 1 3 3 2 3 3 1 4 4 2 1 1 4 1 2 4 3 2 2 3 2 3 2 3 2 4 1 3 1 2 1 4 3 2 2 2 3 3
1 3 1 3 2 1 3 1 1 4 3 1 4 3 1 3 2 4 3 3 3 2 3 3 1 1 3 3 3 3 4 4 2 4 1 4 2 4 3 3 2 1 3 4 4 3 1 4 4 4 3 3 2 3 3 1 4 3 1 4 4
1 3 3 2 2 3 3 2 3 3 2 4 3 2 4 3 3 3 1 4 4 4 3 1 4 1 2 4 3 1 4 4 2 4 1 4 2 4 1 3 3 4 2 3 2 3 3 1 3 3 3 2 3 4 4 4 4 4 3 3 3
1 3 4 2 4 3 2 4 1 3 1 4 3 2 4 3 2 3 1 3 2 4 2 2 4 4 4 4 1 1 4 4 2 4 1 4 4 1 4 3 1 4 1 1 1 1 3 1 4 3 3 3 1 3 1 3 3 3 2 3 3
1 1 1 3 2 2 3 2 3 3 1 1 3 4 1 3 1 2 3 1 2 4 3 2 1 3 2 4 3 1 4 4 2 3 1 4 4 3 1 3 1 3 2 3 3 2 4 3 3 1 3 2 3 2 2 4 3 2 3 2 2
1 4 1 3 3 3 1 4 1 4 1 2 2 1 1 1 1 1 4 1 3 2 2 3 3 2 2 2 1 1 4 4 2 1 1 4 1 3 2 1 2 4 3 1 3 3 2 4 3 3 2 4 4 1 2 2 4 4 3 2 3
1 3 3 3 4 4 4 3 1 4 3 2 3 3 3 4 3 2 1 3 4 4 1 3 1 3 3 2 3 1 4 4 2 4 1 4 3 4 3 2 4 4 4 3 3 4 4 4 3 3 3 3 4 4 3 3 2 3 3 4 3
1 2 4 4 3 3 2 3 3 2 3 2 3 2 2 3 3 2 2 4 4 1 3 3 1 3 1 3 3 1 4 4 2 4 2 4 3 1 4 3 2 4 4 3 2 4 4 3 2 4 4 3 2 4 4 3 1 4 3 4 4
1 4 1 4 4 1 2 4 1 1 4 3 2 1 1 4 4 1 4 3 2 4 4 3 2 4 3 4 4 1 4 4 2 4 2 4 4 4 4 2 3 2 4 4 4 1 2 4 3 3 2 4 4 4 1 3 3 3 1 4 4
1 3 3 3 2 4 1 3 3 2 3 1 4 3 2 1 3 1 2 3 4 2 4 3 4 1 4 3 2 1 4 4 2 1 3 1 3 4 4 4 3 2 4 3 3 3 1 2 4 4 4 4 2 4 4 2 4 3 2 4 4
1 2 3 2 1 3 1 3 1 4 1 2 4 2 3 2 2 1 4 1 4 2 2 2 4 1 3 4 1 2 4 4 2 1 1 4 1 4 4 3 3 2 3 3 1 4 2 3 2 3 3 2 1 3 3 3 3 3 1 4 4
1 3 1 3 4 1 3 3 1 2 3 4 1 1 1 1 3 4 3 1 2 4 4 4 4 3 2 3 1 1 4 4 2 1 1 1 1 4 4 4 2 2 4 4 4 1 4 4 3 3 1 2 4 4 2 4 4 4 2 1 2
1 1 4 2 4 2 2 3 4 2 2 4 2 4 3 3 1 4 3 4 1 3 2 1 1 1 1 1 4 1 4 4 2 4 1 4 1 4 3 4 4 4 2 3 4 3 4 4 1 4 4 3 3 4 3 1 3 3 2 4 4
1 1 3 2 3 2 2 1 3 1 3 1 4 3 3 4 3 3 1 1 2 1 1 4 1 1 3 1 1 1 4 4 2 1 1 4 1 4 2 3 1 3 2 2 4 2 2 1 1 1 2 1 1 1 1 3 1 1 3 1 3
1 2 2 4 1 1 4 1 1 2 1 2 2 3 3 3 1 1 4 2 3 3 2 2 3 1 3 3 3 4 4 4 2 1 1 4 1 4 1 1 1 2 1 4 2 4 2 2 4 1 2 2 2 2 1 4 4 4 1 4 1
1 2 3 3 3 3 4 3 4 2 2 3 3 1 2 4 3 4 3 1 3 1 4 4 4 1 3 1 4 4 4 4 2 4 1 4 2 3 3 4 3 4 2 3 3 3 2 4 4 3 1 3 4 4 1 4 3 4 4 4 4
1 2 3 3 2 4 3 2 4 4 1 1 4 3 1 3 2 3 1 4 4 1 1 4 1 3 3 3 1 1 4 4 2 4 3 4 2 1 2 3 2 4 3 2 4 3 3 2 1 4 3 1 4 4 4 3 3 3 1 4 2
1 2 2 3 3 1 3 3 2 1 3 2 3 1 4 3 1 3 2 3 3 3 2 4 4 3 2 3 3 1 4 4 2 4 1 1 4 3 3 1 3 2 2 2 3 3 2 3 2 2 2 3 1 2 3 1 4 2 3 1 2
1 1 3 3 4 1 3 2 4 3 3 2 4 3 2 3 4 2 4 4 1 1 1 2 4 4 1 4 1 1 4 4 2 1 4 4 3 2 3 4 4 3 3 2 3 3 3 1 2 4 1 2 4 2 4 4 4 3 2 3 2
1 2 4 1 2 2 3 2 3 1 2 4 1 1 1 2 1 3 3 3 2 4 1 4 1 2 3 4 1 1 4 4 2 1 4 4 3 1 1 4 2 4 1 3 2 4 1 1 4 4 4 1 3 1 3 3 4 2 4 3 4
1 1 3 3 1 2 2 2 2 3 1 4 1 4 4 1 2 1 3 3 2 3 1 2 3 3 3 3 1 1 4 4 2 2 1 1 4 3 1 1 2 4 1 4 3 3 2 4 3 1 4 3 1 3 1 3 1 4 3 1 2
1 1 3 1 4 2 4 1 3 2 1 2 2 2 3 1 1 4 3 3 1 2 2 2 2 3 3 1 3 1 4 4 2 4 1 4 1 1 1 4 1 2 3 1 4 1 4 4 3 1 4 2 1 3 3 2 2 3 3 3 2
1 3 3 1 3 2 2 3 1 4 4 2 1 3 2 1 3 3 3 4 2 3 2 2 3 2 1 2 3 2 4 4 2 2 3 2 3 4 2 3 3 2 4 2 3 1 3 3 3 1 4 4 3 2 4 4 2 1 2 4 3
1 4 3 2 3 4 1 3 4 1 3 3 2 4 3 1 4 3 4 4 3 2 3 1 1 4 4 3 3 1 1 4 2 4 1 4 4 4 3 3 3 4 4 3 1 3 3 3 3 1 4 1 3 2 3 3 2 3 2 2 2
1 4 3 1 4 1 4 1 1 3 1 1 2 2 2 4 4 3 2 4 3 3 2 2 3 3 4 1 4 3 4 4 2 4 1 4 2 4 3 3 3 2 2 3 2 2 2 2 3 3 3 3 2 2 4 3 1 2 4 4 3
1 1 2 3 4 3 4 2 2 3 3 2 2 1 1 4 1 1 1 4 2 4 3 1 2 4 1 1 4 1 4 4 2 1 2 1 3 2 2 4 4 3 3 3 3 2 3 2 2 3 3 2 4 4 4 4 2 3 1 3 2
1 2 3 2 4 1 1 4 3 2 4 1 4 4 1 4 2 4 4 2 1 3 1 1 4 2 3 4 1 1 4 4 2 4 4 4 2 4 4 3 3 2 3 4 3 3 3 4 4 4 4 1 3 2 4 4 4 1 2 3 2
1 1 3 3 2 4 3 4 1 4 1 2 2 4 1 3 4 3 3 3 2 3 1 1 4 4 4 3 1 3 2 4 2 4 1 4 2 3 3 3 2 4 3 3 3 1 3 3 2 4 4 4 3 3 1 4 4 3 3 3 2
1 3 3 4 4 1 1 4 3 2 4 3 2 4 4 1 4 4 4 1 4 1 4 4 1 4 1 4 3 3 4 4 2 4 1 4 4 4 4 3 3 1 4 4 3 1 4 4 1 4 3 3 4 1 4 2 4 4 4 1 4
1 2 3 3 1 4 1 3 3 2 1 3 2 3 2 4 3 3 3 2 3 1 1 3 2 2 3 3 4 1 4 4 2 4 1 4 2 4 2 3 2 4 3 2 4 4 1 4 4 3 4 4 1 4 4 3 2 4 4 1 4
1 1 2 3 1 1 4 1 3 3 1 2 3 4 1 4 1 3 1 3 4 4 4 1 2 4 4 4 4 1 4 4 2 1 1 4 2 4 4 2 3 2 4 2 3 2 4 4 4 3 2 3 3 2 2 1 3 3 3 2 2
1 2 4 4 3 2 2 3 1 4 1 2 3 3 1 2 3 3 3 1 4 1 4 3 2 2 3 1 1 1 4 4 2 1 2 1 4 1 2 1 4 4 3 1 4 4 4 1 3 1 4 4 4 1 4 4 4 1 4 1 4
1 4 3 4 2 4 1 3 2 4 1 4 4 4 3 3 4 3 4 2 4 4 1 3 4 2 4 3 2 4 4 4 2 4 1 4 3 3 2 3 3 2 4 4 1 1 4 3 1 2 1 2 4 4 4 3 2 3 3 2 1
1 2 4 4 2 4 1 3 3 4 4 4 1 4 3 4 2 4 4 4 1 4 4 1 2 2 4 1 2 4 4 4 2 4 1 4 2 4 4 2 1 4 4 4 1 4 2 4 4 3 3 2 3 4 4 3 1 4 3 2 3
1 4 4 3 4 4 2 2 3 2 4 3 2 4 3 2 4 3 3 3 2 2 2 4 4 4 4 2 3 3 1 4 2 4 1 4 2 3 1 1 3 1 3 3 3 3 3 4 2 2 3 3 3 3 4 1 1 3 3 3 2
1 4 3 4 4 3 4 3 1 4 1 1 3 3 3 2 4 1 4 4 1 4 4 2 4 4 3 4 4 1 4 4 2 4 1 4 3 4 3 3 4 4 4 3 2 4 4 1 3 2 3 3 1 4 4 1 4 2 4 4 4
1 2 2 2 3 4 3 1 1 3 4 4 4 2 2 2 4 3 3 4 3 3 1 4 1 1 3 1 3 1 4 4 2 1 1 4 2 4 3 3 4 2 4 2 4 2 4 4 2 2 3 3 3 4 3 4 4 4 3 3 2
1 1 2 2 4 1 1 1 1 1 2 2 2 4 1 4 1 1 4 4 1 4 4 3 2 4 3 2 4 1 4 4 2 1 2 4 2 2 2 1 1 2 1 3 3 1 4 1 1 1 4 4 4 1 1 1 4 1 2 3 1
1 1 2 3 1 1 1 1 1 3 1 2 4 1 2 2 1 3 1 4 4 4 1 3 1 2 3 2 3 1 4 4 2 2 4 4 4 1 2 2 1 1 2 1 1 2 2 3 2 1 4 4 2 2 2 3 2 2 2 1 2
1 4 4 2 4 1 3 1 1 3 1 2 4 3 2 4 4 1 4 3 3 1 1 4 2 4 3 2 1 1 3 4 2 1 1 4 2 4 4 3 2 2 2 3 1 1 4 1 3 3 1 2 2 4 2 2 1 1 1 1 1
1 2 4 3 3 2 3 2 3 3 1 4 4 1 2 4 2 3 2 1 3 1 1 1 1 2 2 4 4 2 4 4 2 1 1 4 2 2 4 4 3 2 4 2 1 1 1 3 1 1 1 4 2 2 4 1 1 2 2 2 4
1 3 3 1 1 2 4 4 1 1 4 3 1 4 3 2 4 4 3 2 2 3 1 3 2 4 3 2 3 1 4 4 2 1 1 3 1 1 2 2 2 1 1 1 4 2 1 1 3 1 2 2 1 1 3 2 2 1 2 2 4
1 2 2 4 1 4 1 4 3 2 2 3 2 3 1 4 1 3 2 1 2 3 3 1 3 3 2 2 2 4 4 4 2 1 1 4 4 1 2 4 1 3 2 1 3 2 2 1 1 1 2 4 2 1 1 1 1 1 1 4 2
1 3 3 3 4 4 3 3 1 4 4 3 4 3 4 4 1 4 1 2 4 4 4 4 4 2 4 3 1 3 4 4 2 4 1 4 2 1 3 2 3 4 3 4 4 4 3 2 4 4 4 3 4 3 2 3 3 3 4 3 3
1 2 2 4 4 1 4 4 3 3 1 1 4 4 1 4 4 3 3 4 1 4 1 1 2 1 2 3 1 3 4 4 2 4 1 4 1 3 3 3 3 2 2 3 3 3 3 1 4 3 1 3 1 2 2 3 3 1 3 1 4
1 4 2 2 1 1 2 2 2 3 2 1 2 4 3 3 2 4 4 1 1 4 1 4 4 1 2 4 4 1 4 4 2 4 1 4 2 2 3 3 2 2 2 2 2 2 2 2 2 2 2 2 2 2 2 3 3 2 2 2 3
1 1 3 3 1 3 2 3 2 4 3 2 2 3 4 4 4 3 2 3 2 4 4 4 1 4 3 3 3 1 4 4 2 4 1 4 2 1 4 4 1 4 3 4 4 1 3 1 3 2 2 3 2 4 3 2 2 4 3 3 3
1 3 3 3 4 4 3 3 1 4 4 3 4 3 4 4 1 4 1 2 4 4 4 4 4 2 4 3 1 3 4 4 2 4 1 4 2 1 3 2 3 4 3 4 4 4 3 2 4 4 4 3 4 3 2 3 3 3 4 3 3
1 2 2 4 4 1 4 4 3 3 1 1 4 4 1 4 4 3 3 4 1 4 1 1 2 1 2 3 1 3 4 4 2 4 1 4 1 3 3 3 3 2 2 3 3 3 3 1 4 3 1 3 1 2 2 3 3 1 3 1 4
1 4 2 2 1 1 2 2 2 3 2 1 2 4 3 3 2 4 4 1 1 4 1 4 4 1 2 4 4 1 4 4 2 4 1 4 2 2 3 3 2 2 2 2 2 2 2 2 2 2 2 2 2 2 2 3 3 2 2 2 3
1 1 3 3 1 3 2 3 2 4 3 2 2 3 4 4 4 3 2 3 2 4 4 4 1 4 3 3 3 1 4 4 2 4 1 4 2 1 4 4 1 4 3 4 4 1 3 1 3 2 2 3 2 4 3 2 2 4 3 3 3
1 4 1 1 2 2 2 2 2 4 3 3 1 1 4 3 1 4 4 1 1 1 1 4 1 1 3 2 3 1 4 4 2 4 1 4 3 1 4 1 1 1 3 1 3 3 2 2 2 4 3 2 2 2 2 3 1 1 2 3 1
1 1 1 1 1 3 2 1 2 4 1 3 1 1 4 2 2 3 1 2 4 4 1 1 1 1 1 1 2 4 4 4 2 1 1 1 4 1 3 2 2 2 1 2 2 2 3 2 2 2 4 2 4 4 3 2 3 1 2 2 3
1 2 1 3 1 1 3 3 2 1 4 3 1 4 1 3 4 4 1 1 3 2 4 1 1 3 2 3 1 4 4 4 2 1 1 4 1 1 2 2 2 2 2 2 2 2 2 2 2 1 2 4 1 4 3 1 1 2 4 3 1
1 3 4 1 4 1 1 1 2 2 1 2 1 4 4 2 4 1 2 4 1 1 3 2 1 4 2 3 3 1 4 4 2 4 1 4 2 2 4 2 3 1 1 1 2 2 2 1 2 1 4 3 2 1 2 2 2 2 3 1 1
1 2 1 4 4 1 2 1 2 3 2 1 3 2 3 1 4 2 4 3 2 4 1 1 2 4 2 1 3 1 4 4 2 2 2 4 2 2 2 3 3 2 2 2 2 2 2 1 1 1 1 2 1 3 1 2 2 4 1 4 2
1 3 4 1 4 1 1 4 2 2 2 2 2 4 1 1 1 1 3 1 3 2 4 1 1 1 4 1 1 3 1 4 2 4 1 4 2 1 2 2 2 3 3 1 3 1 2 1 1 2 1 3 3 3 2 2 3 1 4 1 2
1 2 1 2 1 4 1 3 2 4 1 1 2 2 2 2 4 4 1 1 4 3 1 4 2 1 2 4 2 2 4 4 2 1 1 4 3 1 1 2 2 3 1 2 2 2 2 1 2 3 3 2 3 2 1 4 3 2 1 1 2
1 2 2 4 4 1 2 2 2 4 1 1 4 4 1 1 1 4 1 1 3 2 4 2 4 1 1 2 2 1 4 4 2 1 1 4 2 1 1 3 2 1 2 2 2 2 2 2 4 1 1 2 1 3 2 3 1 2 4 4 2
1 3 1 4 1 1 1 1 3 3 1 4 1 1 4 2 3 3 2 4 2 4 1 1 3 3 1 4 3 1 4 4 2 3 1 2 1 1 2 3 2 4 1 1 2 1 1 4 1 2 2 2 2 2 2 1 1 1 4 1 1
1 4 1 2 4 3 3 1 1 1 3 3 1 4 4 2 3 1 1 2 2 3 3 3 2 2 4 4 3 1 4 4 2 1 3 2 2 2 1 2 1 3 2 4 1 2 4 4 2 4 2 4 2 3 1 1 1 1 3 2 4
1 1 1 1 3 2 4 4 2 4 2 2 1 1 1 1 2 2 1 3 1 4 2 2 4 2 3 4 3 1 4 4 2 1 1 1 2 1 3 1 3 1 4 1 1 1 4 1 1 2 1 1 2 1 1 2 3 2 4 3 1
1 2 3 3 1 4 3 1 2 4 4 4 3 2 3 4 3 3 2 4 2 3 1 1 3 4 3 4 3 1 4 4 2 1 1 4 4 3 2 4 4 3 2 2 3 3 3 4 2 3 4 3 3 4 3 4 4 4 4 3 3
1 1 4 3 1 2 2 4 4 3 1 4 4 1 4 4 4 4 3 1 1 4 4 2 4 4 1 1 3 1 4 4 2 4 1 4 4 1 1 3 2 3 2 1 4 3 4 2 1 3 2 3 2 2 3 3 2 4 4 4 1
1 1 4 4 1 4 4 4 1 4 3 2 4 1 3 2 4 1 2 1 3 1 3 2 3 3 1 1 4 3 4 4 2 1 4 4 2 1 3 2 3 2 4 2 4 4 4 2 2 4 3 2 3 3 2 2 2 2 2 1 1
1 2 4 3 2 2 4 4 4 3 2 2 3 1 4 4 4 3 2 4 3 3 2 4 4 3 2 4 3 1 4 4 3 4 4 4 4 2 3 4 3 2 1 1 4 4 3 3 2 3 1 4 4 1 4 4 1 4 1 1 1
1 2 4 4 3 2 3 2 3 2 4 3 1 1 3 3 1 4 2 2 3 2 3 2 4 3 1 2 3 1 3 4 2 4 1 4 2 3 2 4 1 4 2 2 2 3 4 2 2 4 2 4 4 4 2 1 2 3 1 3 3
1 4 1 4 3 1 4 3 3 1 4 2 4 3 2 3 3 1 1 4 3 3 3 4 4 2 4 2 3 1 2 4 2 1 1 4 2 4 3 3 1 4 2 3 2 2 3 3 2 4 3 2 3 1 3 3 2 3 2 1 2
1 3 2 3 2 3 2 4 3 1 1 3 3 1 4 4 2 3 3 2 3 2 3 2 4 3 1 3 3 1 3 4 2 4 1 4 2 3 3 1 2 4 2 2 4 2 2 4 2 2 4 2 4 4 4 2 1 2 3 1 3
1 4 1 4 3 1 4 3 3 1 4 2 4 3 2 3 3 1 1 4 3 3 3 1 4 2 4 2 3 1 2 4 2 1 1 4 2 4 3 3 1 4 2 3 2 2 3 3 2 4 3 2 3 1 3 3 2 3 2 1 4
1 4 1 3 3 3 3 1 4 4 4 2 3 3 3 3 3 1 3 1 3 3 2 3 4 2 4 4 3 1 4 4 2 1 4 4 1 4 3 2 4 3 2 4 1 3 2 4 3 3 3 2 4 3 2 2 4 3 3 2 3
1 3 4 2 4 4 3 1 3 3 1 3 1 3 1 3 3 2 3 3 3 1 4 3 2 3 2 4 3 1 4 4 2 4 1 4 1 1 1 1 3 3 3 1 4 4 1 4 4 1 4 1 4 4 4 4 1 4 1 4 4
1 4 1 3 3 3 3 1 4 4 4 2 3 3 3 3 3 1 3 1 3 3 2 3 4 2 4 4 3 1 4 4 2 1 4 4 1 4 3 2 4 3 2 4 1 3 2 4 3 3 3 2 4 3 2 2 4 3 3 2 3
1 4 4 4 1 2 4 4 1 4 2 2 2 2 3 1 1 4 2 3 3 2 2 3 3 1 4 1 4 1 4 4 2 1 1 4 1 4 1 4 1 4 1 4 3 2 3 3 3 1 1 2 3 1 4 3 1 2 2 4 2
1 2 2 3 2 1 3 2 2 3 1 4 4 3 1 4 2 4 2 3 4 2 4 4 4 3 1 2 3 1 4 4 2 4 1 4 2 4 1 4 2 3 1 1 4 4 3 1 4 2 4 4 4 4 1 4 4 2 1 4 3
1 4 4 3 3 3 1 2 3 3 1 4 4 3 2 1 1 2 3 1 3 1 3 4 4 4 3 1 3 1 4 4 2 1 1 3 3 1 2 2 1 3 1 3 3 3 3 2 3 1 3 3 3 3 3 2 4 4 4 3 3
1 2 4 3 2 1 3 2 2 1 1 1 2 3 4 2 1 3 2 2 3 2 3 2 4 1 1 4 1 1 4 4 2 4 1 4 4 1 4 4 1 1 4 4 4 4 1 3 1 1 4 1 2 4 1 3 1 2 1 4 1
1 1 4 3 3 2 3 3 3 1 4 1 4 4 1 1 4 1 2 1 3 3 1 1 4 3 2 3 1 1 4 4 2 1 4 4 3 1 2 2 3 2 1 4 3 2 2 2 2 2 3 1 4 4 3 3 3 2 4 1 4
1 3 3 1 3 3 1 4 1 3 3 2 4 4 4 3 3 1 4 1 2 1 3 2 2 2 4 2 4 1 1 4 2 1 1 4 4 4 1 2 3 1 4 3 1 1 4 4 1 2 4 2 4 4 4 1 2 3 1 4 4
1 3 4 3 2 2 4 3 2 4 3 2 4 3 3 3 3 1 3 2 4 4 4 3 1 1 1 4 4 2 4 4 2 1 1 4 4 3 3 2 4 4 1 3 3 2 3 3 1 2 4 4 2 4 3 2 3 3 1 4 2
1 4 4 4 1 2 4 3 1 4 2 1 3 1 4 3 3 1 3 1 4 3 1 2 3 1 2 3 1 3 4 4 2 1 1 4 3 3 1 3 3 3 3 1 4 2 3 2 3 3 3 2 2 3 3 2 4 3 1 1 1
1 4 3 3 3 1 2 4 2 2 3 2 1 3 3 1 3 3 2 2 4 4 3 3 1 3 2 2 3 1 4 4 2 4 1 4 2 4 4 1 4 4 4 3 4 4 4 3 1 3 3 3 3 3 1 2 2 3 3 1 2
1 2 4 4 3 2 3 2 4 3 2 4 2 2 4 2 4 4 2 3 4 2 4 3 2 1 1 1 3 3 4 4 2 4 1 4 4 4 3 1 1 2 4 4 2 4 1 4 4 2 3 2 4 4 4 1 1 4 2 4 4
1 4 1 3 1 2 3 1 1 3 2 2 3 3 2 3 1 2 3 1 1 3 1 1 4 1 2 4 3 1 4 4 2 1 4 4 3 2 4 3 1 4 4 4 4 4 1 4 3 3 3 1 2 4 4 4 1 1 1 4 1
1 3 3 1 4 3 2 2 3 3 1 1 4 2 4 3 3 1 3 2 4 3 1 4 2 4 3 2 1 1 2 4 2 4 1 4 2 4 1 1 2 4 3 2 3 2 2 2 1 1 4 1 1 3 2 2 2 3 3 1 1
1 1 3 3 1 4 2 2 4 2 3 2 3 2 4 2 2 2 4 4 4 3 1 2 2 3 3 3 2 3 2 4 2 1 1 4 2 1 2 1 4 2 4 1 1 1 2 1 1 3 1 2 1 1 2 4 2 2 4 1 3
1 4 2 2 4 1 1 4 2 1 3 2 1 1 1 4 1 1 3 1 1 3 1 1 4 2 4 2 3 3 1 4 2 1 1 4 2 2 2 4 2 2 2 2 3 1 2 1 2 4 2 4 1 2 1 2 4 2 2 3 3
1 2 2 3 3 3 2 2 3 1 1 4 1 3 1 3 1 4 1 4 4 1 4 1 1 1 2 3 3 1 4 4 2 1 2 2 1 1 1 2 3 3 4 2 1 4 2 3 2 3 4 1 1 3 2 1 1 3 1 2 1
1 4 3 1 4 2 4 4 2 2 4 1 2 4 1 1 2 1 3 3 1 1 4 1 4 4 1 1 3 1 4 4 2 1 1 4 1 4 2 3 2 1 1 4 3 3 2 4 4 3 2 3 1 1 1 1 3 2 2 4 3
1 2 2 4 4 3 2 4 4 2 4 1 1 1 4 4 3 3 4 1 4 4 1 1 4 4 3 4 1 4 1 4 2 1 1 4 2 3 2 4 2 1 3 1 2 2 3 2 2 1 2 2 2 4 1 3 1 2 2 2 2
1 2 4 4 1 3 4 3 2 3 1 3 3 2 1 4 3 2 4 3 1 1 2 4 4 3 2 1 3 1 4 4 2 1 1 4 3 4 3 3 3 3 2 1 1 1 1 2 3 3 3 2 2 2 4 4 4 3 1 3 1
1 3 1 4 3 2 4 4 3 3 2 2 2 4 1 3 1 3 3 2 1 3 3 1 4 4 1 4 2 2 2 4 2 1 1 4 3 2 3 2 2 4 4 4 4 1 1 2 4 4 4 2 4 3 4 3 1 2 3 1 4
1 2 3 3 1 1 3 1 4 4 4 1 4 4 1 1 1 3 1 3 1 1 3 1 4 1 1 1 2 3 3 4 2 4 1 4 2 4 4 1 2 4 3 3 2 2 4 1 3 3 3 3 1 4 4 3 4 4 4 4 1
1 3 2 1 4 1 4 4 1 1 4 4 3 1 2 3 3 1 1 1 3 4 3 2 4 1 2 4 4 4 4 4 2 4 4 4 4 4 2 4 4 3 4 3 2 1 4 4 4 4 2 3 3 3 3 1 1 2 3 2 2
1 4 4 1 3 1 4 3 2 3 1 3 3 2 1 4 3 4 4 3 1 1 2 4 4 3 2 1 3 1 4 4 2 1 1 4 3 4 3 3 3 3 2 1 1 1 1 2 3 3 3 2 2 2 4 4 4 3 1 3 1
1 3 1 4 3 2 4 4 3 3 2 2 2 4 1 3 1 3 3 2 1 3 3 1 4 4 1 4 2 2 2 4 2 1 1 4 3 2 3 2 2 4 4 4 4 1 1 2 4 4 4 2 4 3 4 3 1 2 3 1 4
1 2 3 3 1 1 3 1 4 4 4 1 4 4 1 1 1 3 1 3 1 1 3 1 4 1 1 1 2 3 3 4 2 4 1 4 2 4 4 1 2 4 3 3 2 2 3 2 3 3 3 3 1 4 4 3 4 4 4 4 1
1 3 2 1 4 1 4 4 1 1 4 4 3 1 2 3 3 1 1 1 3 4 3 2 4 1 2 4 4 4 4 4 2 4 1 4 4 4 2 4 4 3 4 3 3 1 4 4 4 4 2 3 3 3 3 1 1 2 3 3 2
1 4 4 1 3 1 4 3 2 3 1 3 3 2 1 4 3 4 4 3 1 1 2 4 4 3 2 4 3 1 4 4 2 1 1 4 3 4 3 3 3 3 2 1 1 1 1 2 3 3 3 2 2 2 4 4 4 3 1 3 1
1 1 3 3 1 4 4 1 4 2 2 2 1 2 1 1 4 3 2 3 2 2 4 4 4 4 1 1 2 4 4 4 2 4 3 4 4 4 2 3 1 4 4 4 4 2 4 4 3 1 1 4 1 1 4 4 4 4 2 4 1
1 2 3 3 1 1 3 1 2 4 4 1 4 4 1 1 1 3 4 3 1 4 3 1 4 1 1 1 2 3 3 4 2 4 1 4 2 4 4 1 2 4 3 2 4 2 3 2 3 3 2 1 4 4 3 4 4 4 4 1 2
1 3 2 1 4 1 4 4 1 1 4 4 3 1 2 3 3 1 1 1 2 4 3 2 4 1 2 4 4 4 4 4 2 4 1 4 4 4 2 4 4 3 1 3 3 1 4 4 4 4 2 3 3 3 3 1 1 2 3 3 2
1 4 4 1 3 1 4 3 2 3 1 3 3 2 1 4 2 4 4 3 1 1 2 4 4 3 2 3 3 1 4 4 2 1 1 4 3 4 3 3 3 3 2 1 1 1 1 2 3 3 3 2 2 2 4 4 4 3 1 3 1
1 3 1 4 3 2 4 4 3 3 1 2 2 4 1 3 1 3 3 2 1 3 3 1 4 4 1 4 2 2 2 4 2 1 1 4 2 2 3 2 2 4 4 4 4 1 1 2 4 4 4 2 4 3 4 4 4 2 3 1 4
1 2 3 3 1 1 3 1 2 4 4 1 4 4 1 1 1 3 4 3 1 1 3 1 4 1 1 1 2 3 3 4 2 4 1 4 2 4 4 1 2 4 3 3 4 2 3 2 3 3 3 2 1 4 4 3 4 4 4 4 1
1 3 2 1 4 1 4 4 1 1 4 4 3 1 2 3 3 1 1 1 3 4 3 2 4 1 2 4 4 4 4 4 2 4 1 4 4 4 2 4 4 3 4 3 3 1 4 4 4 4 2 3 1 3 3 1 1 2 3 3 2
1 4 4 1 3 1 4 3 2 3 1 3 3 2 1 4 3 4 4 3 1 1 2 4 4 3 2 4 3 1 4 4 2 1 1 4 3 4 3 3 3 3 2 1 1 1 1 2 3 3 3 2 2 2 4 4 4 3 1 3 1
1 3 1 4 3 2 4 4 3 1 2 1 2 4 1 3 1 3 3 2 1 2 3 1 4 4 1 4 2 2 2 4 2 1 1 4 3 2 3 2 2 4 4 4 2 1 1 2 4 4 4 2 4 3 4 3 2 2 3 1 4
1 2 3 3 1 1 3 1 4 4 4 2 4 1 1 1 1 3 4 3 1 4 3 1 4 1 1 1 2 3 2 4 2 4 1 4 2 4 4 1 2 4 3 3 2 2 3 2 3 3 3 3 1 4 4 2 4 4 4 1 2
1 3 2 1 4 1 4 4 1 1 4 4 3 1 2 3 3 1 1 1 3 4 3 2 4 1 2 4 2 4 4 4 2 4 1 4 4 4 2 4 4 3 1 3 3 1 4 4 4 1 2 3 3 3 1 1 2 3 3 2 4
1 4 4 1 3 1 4 3 2 3 1 3 3 2 1 4 3 4 4 3 1 1 2 4 4 3 2 4 3 1 4 4 2 1 1 4 3 4 3 3 3 3 2 1 1 1 1 2 3 3 2 2 2 4 4 4 3 1 3 1 1
1 3 1 4 3 2 4 4 3 3 1 2 2 4 1 3 1 3 3 2 1 3 3 1 4 4 1 4 2 2 2 4 2 1 1 4 2 2 3 2 2 4 4 4 4 1 1 2 4 4 4 2 4 3 4 4 4 2 3 1 4
1 2 3 3 1 1 3 1 2 4 4 1 4 4 1 1 1 3 4 3 1 1 3 1 4 1 1 1 2 3 3 4 2 4 1 4 2 4 4 1 2 4 3 3 4 2 3 2 3 3 3 3 2 1 4 4 3 4 4 4 4
1 3 2 1 4 1 4 4 1 1 4 4 3 1 2 3 3 1 1 1 3 4 3 2 4 1 2 4 4 4 4 4 2 4 1 4 4 4 2 4 4 3 4 3 3 1 4 4 4 4 2 3 4 3 3 1 1 2 3 3 2
1 4 4 1 3 1 4 3 2 3 1 3 3 2 1 4 3 2 4 3 1 1 2 4 4 3 2 1 3 1 4 4 2 1 1 4 3 4 3 3 3 3 2 1 1 1 1 2 3 3 3 2 2 2 4 4 3 1 3 1 1
1 3 1 4 3 2 4 4 3 3 2 2 2 4 1 3 1 3 3 2 1 3 3 1 4 4 1 4 2 2 2 4 2 1 1 4 3 2 3 2 2 4 4 4 4 1 1 2 4 4 4 2 4 3 4 3 1 2 3 1 4
1 2 3 3 1 1 3 1 4 4 4 1 4 4 1 1 1 3 1 3 1 1 3 1 4 1 1 1 2 3 3 4 2 4 1 4 2 4 4 1 2 4 3 3 2 2 3 2 3 3 3 3 1 4 4 3 4 4 4 4 1
1 3 2 1 4 1 4 4 1 1 4 4 3 1 2 3 3 1 1 1 3 4 3 2 4 1 2 4 4 4 4 4 2 4 1 4 4 4 2 4 4 3 4 3 3 1 4 4 4 4 2 3 3 3 3 1 1 2 3 3 2
1 3 2 1 4 1 4 4 1 1 4 4 3 1 2 3 3 1 1 1 3 4 3 2 4 1 2 4 2 4 4 4 2 4 1 4 4 4 2 4 4 3 1 3 3 1 4 4 4 1 2 3 3 3 3 1 1 2 3 3 2
1 3 2 4 2 4 3 3 2 2 3 4 4 1 4 4 2 3 2 2 2 3 2 4 3 3 2 4 3 3 2 4 2 1 1 4 3 3 4 4 4 4 2 2 4 4 2 4 3 2 4 4 4 4 3 1 4 4 1 4 1
1 3 4 4 3 1 2 3 4 1 3 2 2 4 4 4 4 1 3 3 1 3 3 2 1 3 2 3 3 2 4 4 2 1 1 4 2 4 4 4 4 2 2 4 3 4 4 1 2 4 1 4 4 4 4 4 1 3 4 4 4
1 3 1 4 3 1 4 4 1 3 1 2 3 1 1 4 2 2 3 2 2 4 3 3 4 2 2 3 1 1 4 4 2 2 3 4 1 3 3 4 4 2 2 2 2 3 3 2 3 1 2 3 3 1 4 2 2 1 4 1 4
1 4 1 1 1 3 3 4 3 2 4 1 4 4 3 2 2 1 2 2 2 4 4 4 1 1 1 4 1 1 4 4 2 1 1 1 2 1 2 2 2 3 2 1 4 1 1 3 1 1 2 4 2 2 1 1 4 2 1 2 2
1 3 3 2 1 1 1 2 4 2 2 1 2 4 1 4 4 1 2 3 1 2 3 1 1 3 4 1 4 3 3 4 2 1 1 4 2 1 2 4 1 1 1 2 2 3 1 4 4 4 1 2 1 3 4 4 3 1 2 1 2
1 1 3 2 3 4 4 4 3 3 1 1 1 2 2 2 4 1 1 4 1 4 3 2 3 1 1 3 1 2 4 4 2 1 2 4 2 2 3 3 2 2 4 2 2 2 2 3 2 4 3 2 2 2 4 3 2 1 1 2 4
1 3 2 4 4 2 4 2 4 3 2 3 2 3 2 4 4 2 4 1 2 3 1 1 4 1 2 1 3 1 4 4 2 1 4 4 2 3 1 2 3 1 2 3 4 3 1 4 3 1 2 3 2 2 2 3 2 2 1 4 2
1 1 1 3 3 1 1 3 2 4 2 2 1 3 1 1 2 3 1 1 4 4 2 3 2 1 2 4 1 1 4 4 2 1 1 2 2 1 3 3 2 2 1 1 4 2 2 2 4 4 2 2 1 1 2 1 2 3 1 2 4
1 4 4 3 2 2 3 3 3 4 2 4 3 1 1 3 3 1 4 2 2 2 4 4 4 3 1 2 3 1 4 4 2 4 3 4 3 3 4 4 4 3 4 4 1 4 3 4 4 4 1 3 4 4 4 1 3 4 4 4 4
1 4 4 2 4 3 3 2 3 1 4 3 4 2 2 3 4 4 4 3 2 4 4 1 4 1 3 4 1 4 4 4 2 4 1 4 2 2 2 2 2 3 3 3 3 3 2 3 2 4 3 3 1 3 3 3 2 3 1 4 3
1 1 4 4 1 3 1 4 1 4 4 1 4 4 3 4 3 4 2 3 3 4 4 3 3 2 2 3 3 2 4 4 2 4 1 4 3 4 2 4 2 3 2 4 3 3 3 2 3 3 3 2 4 3 4 2 3 1 4 4 1
1 2 3 2 4 4 4 3 2 3 3 3 1 4 1 1 3 3 3 1 3 1 1 3 1 2 4 1 1 1 4 4 2 4 1 4 4 4 3 3 2 2 3 3 2 4 3 3 1 3 1 3 2 2 4 4 4 4 2 4 4
1 1 3 2 1 3 3 2 4 1 3 2 3 1 4 4 1 1 2 3 4 4 3 2 3 2 4 4 1 1 4 4 2 4 1 4 3 1 3 3 1 4 3 4 3 2 3 3 2 2 3 4 4 1 1 4 3 3 2 3 3
1 2 4 4 3 4 1 4 2 1 2 4 4 2 4 3 4 4 1 4 4 3 3 3 2 4 4 1 4 1 4 4 2 4 1 4 4 3 2 3 3 3 2 3 3 3 3 2 4 3 2 3 3 4 1 3 3 3 4 4 4
1 1 1 4 3 2 2 3 4 4 4 2 4 4 1 3 3 3 4 4 2 3 1 1 3 2 2 3 1 1 4 4 2 4 1 4 3 4 4 3 4 4 4 3 3 4 4 4 1 4 3 4 1 2 3 2 4 4 4 2 3
1 2 4 4 3 4 1 4 2 1 2 4 4 2 4 3 4 4 1 4 4 3 3 3 2 4 4 1 4 1 4 4 2 4 1 4 4 3 2 3 3 3 2 3 3 3 3 2 4 3 2 3 3 4 1 3 3 3 4 4 4
1 1 1 4 3 2 2 3 4 4 4 2 4 4 1 3 3 3 4 4 2 3 1 1 3 2 2 3 1 1 4 4 2 4 1 4 3 4 4 3 4 4 4 3 3 4 4 4 1 4 3 4 1 2 3 2 4 4 4 2 3
1 4 4 1 1 4 1 2 4 3 2 4 4 1 4 4 1 4 1 1 1 3 3 3 2 4 4 4 1 1 4 4 2 1 4 4 3 2 3 2 4 4 2 4 1 3 3 1 4 4 1 3 1 1 4 4 4 1 4 4 4
1 1 1 4 3 2 4 3 1 2 4 2 4 4 1 2 3 3 2 4 1 4 1 1 3 2 2 3 1 1 4 4 2 4 1 4 2 3 3 1 4 4 1 4 1 2 4 2 2 2 3 1 4 3 3 3 2 4 2 2 4
1 4 4 1 1 4 1 2 4 3 2 4 4 1 4 4 1 4 1 1 1 3 3 3 2 4 4 4 1 1 4 4 2 1 4 4 3 2 3 2 4 4 2 4 1 3 3 1 4 4 1 3 1 1 4 4 4 1 4 4 4
1 3 2 4 1 2 1 2 2 4 3 2 4 1 3 1 2 2 4 1 1 1 3 1 2 2 1 1 1 1 4 4 2 1 1 1 4 1 1 2 2 2 3 3 2 1 2 2 2 3 2 4 4 4 1 1 1 4 2 2 2
1 4 1 1 3 3 1 2 3 2 4 1 1 1 4 3 2 1 3 1 3 3 3 1 2 2 4 1 1 1 4 4 2 2 4 4 2 1 1 3 4 2 2 2 1 1 1 1 2 3 3 2 4 2 2 2 3 2 2 2 4
1 2 2 3 3 3 3 4 3 3 4 3 3 1 3 4 1 2 4 3 3 3 1 1 4 1 4 4 1 1 4 4 2 4 1 4 3 4 4 3 4 4 3 3 4 3 4 4 3 3 3 4 3 1 3 1 3 4 3 3 3
1 1 4 3 2 3 3 4 3 3 4 1 1 4 4 3 4 3 3 4 3 3 1 1 4 4 1 1 4 1 4 4 2 4 1 4 2 4 3 4 4 4 3 3 2 2 3 2 4 3 4 4 4 4 4 4 2 4 4 2 4
1 3 3 3 1 1 4 1 4 4 1 4 1 2 3 4 4 3 4 3 4 4 2 2 4 2 3 1 4 3 2 4 2 1 1 4 2 1 1 1 4 3 4 1 4 3 3 3 3 4 2 1 1 3 3 4 2 2 3 4 2
1 4 1 1 4 3 4 1 1 4 3 3 4 1 1 1 1 1 4 4 3 1 4 3 1 4 3 4 1 1 4 4 2 1 1 4 3 3 2 3 4 1 1 1 3 4 3 4 3 1 2 2 4 4 4 1 2 4 3 1 4
1 4 3 4 4 1 1 1 1 3 4 4 4 4 1 1 1 3 4 1 1 4 1 3 2 4 1 4 4 1 4 4 2 3 1 4 1 1 4 2 4 2 4 2 4 2 4 2 4 2 4 2 4 2 4 2 4 2 4 2 4
1 2 3 2 2 3 3 1 4 1 4 4 3 1 1 4 1 3 3 1 1 3 3 1 1 4 1 2 4 1 4 4 2 4 4 4 2 3 3 1 3 1 4 3 2 2 2 3 3 3 2 3 3 2 4 3 3 2 2 2 3
1 1 3 2 3 1 4 4 3 1 1 2 4 1 2 4 2 3 1 3 4 4 1 2 1 2 3 4 3 1 4 4 2 3 1 4 2 3 2 2 2 4 4 2 2 4 4 4 2 1 4 4 1 4 2 4 2 4 3 1 2
1 1 3 2 1 3 2 1 3 1 1 1 3 2 4 3 4 3 1 3 1 4 1 1 4 4 1 4 1 2 4 4 2 1 1 4 1 2 4 2 4 4 1 3 1 1 3 2 4 2 3 2 3 3 1 2 4 3 3 3 2
1 2 2 4 4 1 4 1 2 1 1 1 3 2 2 3 3 2 4 1 1 2 4 2 4 1 1 4 3 1 4 4 2 4 4 4 2 4 3 2 4 1 4 3 1 3 2 4 1 4 3 1 3 2 2 1 1 4 1 4 1
1 1 3 2 1 3 2 1 3 1 1 1 3 2 4 3 4 3 1 3 1 4 1 1 4 4 1 4 1 2 4 4 2 1 1 4 1 2 4 2 4 4 1 3 1 1 3 2 4 2 3 2 3 3 1 2 4 3 3 3 2
1 2 2 4 4 1 4 1 2 1 1 1 3 2 2 3 3 2 4 1 1 2 4 2 4 1 1 4 3 1 4 4 2 4 4 4 2 4 3 2 4 1 4 3 1 3 2 2 1 1 4 1 4 1 4 3 1 4 4 3 1
1 4 2 2 1 2 4 4 3 4 1 3 3 3 4 3 1 4 3 3 3 2 4 4 3 4 2 3 4 2 4 4 2 4 1 4 3 1 4 3 2 3 4 4 3 3 2 4 3 3 4 4 3 3 3 2 4 4 3 3 4
1 4 2 2 2 1 2 2 3 3 2 3 1 2 4 4 1 3 2 1 1 2 2 1 2 4 4 1 3 1 4 4 2 1 1 4 2 1 1 4 1 2 3 2 2 1 1 1 1 2 4 1 4 4 2 2 2 2 2 2 1
1 4 2 1 4 1 2 2 2 2 1 2 3 1 4 1 3 2 4 1 1 4 1 4 3 2 1 2 2 4 2 4 2 4 1 4 2 1 2 1 2 2 2 1 1 2 1 2 1 2 4 1 2 2 3 2 2 2 2 2 1
1 4 4 1 4 1 2 4 1 2 3 2 3 2 3 1 1 3 2 2 2 1 1 3 2 4 4 1 1 1 4 4 2 1 2 4 2 1 2 3 2 2 4 1 1 1 4 4 4 1 1 4 1 1 1 1 1 1 1 1 4
1 2 2 2 2 2 3 2 2 3 2 1 4 1 1 2 4 2 3 2 2 4 1 2 2 4 2 4 4 1 1 4 2 1 1 4 2 2 3 1 3 1 2 2 2 1 3 2 2 2 2 1 1 2 1 2 1 1 3 1 2
1 4 2 1 2 1 1 2 3 3 1 1 1 4 1 2 4 4 2 3 1 1 4 4 2 3 4 3 1 1 4 4 2 1 2 4 2 1 2 4 1 3 1 2 2 2 2 4 1 3 1 3 1 4 1 1 2 1 2 2 2
1 3 3 3 3 1 3 4 1 1 4 2 4 2 2 4 4 1 2 1 2 1 1 4 3 3 1 4 1 3 2 4 2 1 1 4 2 4 1 1 2 2 1 3 2 2 2 2 2 2 2 4 2 3 1 1 2 3 1 2 2
1 4 1 3 2 1 2 1 1 2 4 1 1 2 1 3 2 2 3 1 4 4 4 1 2 2 2 4 1 1 2 4 2 1 1 4 2 1 1 2 2 4 3 2 2 3 2 2 2 2 2 3 2 3 1 3 2 3 1 2 2
1 1 3 2 1 2 2 1 3 4 2 1 2 1 1 2 3 3 2 2 2 2 3 2 2 2 2 3 1 1 4 4 2 1 1 4 4 3 2 4 1 4 1 2 3 2 3 3 4 3 2 1 4 4 3 2 2 3 2 2 2
1 3 2 2 3 4 4 4 1 4 2 2 4 1 2 3 2 3 2 1 1 2 4 3 2 2 3 2 4 1 2 4 2 1 4 4 2 4 3 2 3 2 4 4 2 2 2 3 3 1 3 1 2 2 2 4 4 3 1 2 4
1 4 4 2 1 3 2 1 1 1 4 3 1 2 2 3 1 2 4 4 1 4 4 3 2 3 2 2 3 1 4 4 2 1 2 2 4 3 1 4 2 2 3 2 4 2 1 4 4 3 1 2 2 3 1 2 1 3 2 2 1
1 4 1 4 4 2 2 3 3 2 2 3 1 3 2 4 2 4 3 4 2 4 3 2 4 1 3 3 1 2 4 4 2 1 1 4 2 2 1 4 3 2 2 2 2 3 2 4 2 2 1 3 1 1 4 4 2 1 4 2 2
1 3 1 4 2 2 3 1 2 1 4 4 3 2 1 2 3 3 3 1 2 3 1 3 3 3 2 2 2 1 2 4 2 4 1 4 2 1 2 4 4 1 3 2 2 2 2 1 1 1 2 3 2 2 2 2 1 3 1 3 2
1 1 1 2 4 1 3 2 4 4 4 1 1 4 1 3 3 1 3 2 2 4 4 3 1 4 2 3 1 1 4 4 2 4 2 4 1 4 1 1 4 3 3 2 2 2 4 3 1 2 4 2 2 4 4 3 2 3 1 1 3
1 4 3 2 4 2 4 1 2 4 1 4 2 2 4 1 2 1 3 3 1 4 1 4 2 1 2 3 2 3 1 4 2 4 1 4 2 1 2 3 2 3 3 2 2 4 4 3 3 2 1 1 2 2 2 1 4 2 2 4 4
1 2 2 3 2 1 2 4 1 4 4 3 1 2 2 3 2 3 2 1 1 1 1 1 2 3 2 3 1 1 4 4 2 1 1 1 1 1 4 4 3 1 1 1 2 1 1 2 4 3 2 2 1 2 2 3 3 3 2 2 2
1 1 4 1 3 1 3 1 4 1 1 4 2 3 3 1 2 3 2 1 2 2 1 3 1 2 3 1 3 2 4 4 2 4 3 4 2 2 4 1 3 2 3 2 4 1 2 2 4 1 1 4 3 3 2 2 2 2 2 4 4
1 1 1 1 4 1 1 1 2 3 2 2 1 4 1 2 1 1 4 1 1 4 4 2 2 4 1 4 1 1 4 4 2 1 1 4 3 3 1 2 2 3 2 4 4 4 4 3 2 1 4 4 1 2 1 2 1 2 2 2 2
1 4 3 1 2 3 2 1 2 3 4 3 1 2 4 1 2 3 1 1 4 3 2 1 4 4 2 3 2 1 4 4 2 1 1 4 2 1 4 3 2 2 2 4 4 2 1 3 2 2 4 4 2 4 2 4 4 3 1 1 4
1 2 3 4 4 3 4 4 3 4 3 4 3 1 3 4 3 4 4 1 3 1 3 3 3 4 3 4 1 3 1 4 2 4 1 4 2 4 4 3 4 3 4 4 3 3 1 4 4 3 4 3 4 1 1 4 4 4 4 3 4
1 1 2 4 1 4 3 1 4 3 1 1 4 4 4 3 1 1 4 3 2 3 2 1 2 4 4 3 2 3 4 4 2 4 1 4 2 1 3 3 4 3 1 4 4 4 4 2 3 2 4 4 3 2 1 4 4 3 1 3 3
1 2 2 1 2 3 2 2 2 3 2 4 1 3 2 3 2 1 1 4 2 4 4 3 1 2 2 3 1 1 4 4 2 1 1 4 4 1 1 3 1 2 3 1 1 1 4 4 1 2 1 3 2 2 1 1 2 2 2 4 2
1 1 1 4 3 3 1 1 2 2 2 2 4 2 3 3 1 3 4 2 4 2 2 4 1 4 1 2 3 1 2 4 2 4 1 4 2 4 1 1 1 2 3 3 3 1 2 3 2 4 1 2 2 1 2 3 1 3 2 2 3
1 4 1 1 2 2 2 1 3 2 4 1 1 1 4 3 1 4 2 2 1 4 3 1 1 4 4 1 1 1 4 4 2 1 4 4 2 2 2 4 3 2 4 2 2 4 3 3 2 4 3 1 4 3 3 4 1 1 2 2 4
1 4 1 2 2 3 2 3 2 2 3 1 4 3 3 1 1 2 3 2 2 3 1 2 2 4 3 2 3 1 1 4 2 1 2 4 1 3 2 2 2 1 1 2 3 2 2 3 3 2 2 1 3 1 1 3 2 1 4 4 2
1 4 3 2 3 4 3 3 1 4 2 4 1 1 1 2 4 1 2 4 4 3 2 2 1 2 2 1 3 1 4 4 2 3 1 4 2 4 4 1 4 1 3 4 3 2 4 1 4 1 3 3 1 4 2 1 1 3 1 2 4
1 2 2 2 4 1 1 4 3 2 4 1 2 4 4 3 3 3 2 1 1 1 3 1 4 1 2 4 1 1 4 4 2 1 1 4 1 3 2 1 2 4 4 4 2 2 2 1 1 3 2 3 3 3 1 1 3 3 3 1 1
1 4 3 1 3 3 2 2 3 2 2 2 3 3 3 2 2 3 1 2 3 2 2 2 4 1 1 4 1 1 4 4 2 1 4 2 2 1 4 3 3 1 1 4 1 4 3 1 4 4 3 1 4 2 1 4 1 2 3 2 3
1 1 3 3 2 3 3 1 4 4 4 1 3 1 4 4 1 2 1 2 4 4 1 4 3 1 1 3 1 1 4 4 2 1 1 1 2 4 4 1 1 1 3 1 2 3 3 2 4 4 2 2 2 3 3 3 2 4 3 3 2
1 1 1 1 4 1 2 4 1 2 1 1 4 3 3 3 1 3 2 3 2 1 3 1 4 3 2 4 4 1 4 4 2 1 1 4 2 4 1 1 2 4 3 2 1 2 4 4 1 1 2 4 1 1 4 3 3 3 2 2 3
1 4 1 2 2 2 1 3 1 4 1 2 4 1 2 2 2 2 4 1 1 2 4 4 1 1 2 2 1 1 2 4 2 1 1 4 2 1 2 1 2 2 2 3 3 2 2 2 3 2 2 1 3 2 1 1 1 1 2 2 1
1 3 2 3 1 3 1 2 2 2 1 1 4 2 2 2 2 1 3 1 2 4 3 3 3 1 1 4 1 1 4 4 2 1 1 4 2 1 3 1 1 2 1 2 2 2 2 1 2 4 2 2 3 1 1 2 2 2 3 2 4
1 1 1 2 1 2 3 1 1 3 4 2 1 1 2 1 4 2 2 3 2 4 4 1 1 3 2 1 1 1 4 4 2 1 1 4 4 3 1 2 2 1 3 2 2 2 1 2 2 2 4 3 2 3 2 3 3 2 4 4 1
1 4 1 2 2 2 1 3 1 4 1 2 4 1 2 2 2 2 4 1 1 2 4 4 1 1 2 2 1 1 2 4 2 1 1 4 2 1 2 1 2 2 2 3 3 2 2 2 3 2 2 1 3 2 1 1 1 1 2 2 1
1 3 2 3 1 3 1 2 2 2 1 1 4 2 2 2 2 1 3 1 2 4 3 3 3 1 1 4 1 1 4 4 2 1 1 4 2 1 3 1 1 2 1 2 2 2 2 1 2 4 2 2 3 1 1 2 2 2 3 2 4
1 1 1 2 1 2 3 1 1 3 4 2 1 1 2 1 4 2 2 3 2 4 4 1 1 3 2 1 1 1 4 4 2 1 1 4 4 3 1 2 2 1 3 2 2 2 1 2 2 2 4 3 2 3 2 3 3 2 4 4 1
1 4 1 2 2 2 1 3 1 4 1 2 4 1 2 2 2 2 4 1 1 2 4 4 1 1 2 2 1 1 2 4 2 1 1 4 2 1 2 1 2 2 2 3 3 2 2 2 3 2 2 1 3 2 1 1 1 1 2 2 1
1 3 2 3 1 3 1 2 2 2 1 1 4 2 2 2 2 1 3 1 2 4 3 3 3 1 1 4 1 1 4 4 2 1 1 4 2 1 3 1 1 2 1 2 2 2 2 1 2 4 2 2 3 1 1 2 2 2 3 2 4
1 1 1 2 1 2 3 1 1 3 4 2 1 1 2 1 4 2 2 3 2 4 4 1 1 3 2 1 1 1 4 4 2 1 1 4 4 3 1 2 2 1 3 2 2 2 1 2 2 2 4 3 2 3 2 3 3 2 4 4 1
1 1 3 2 3 1 2 3 4 1 1 3 2 3 2 4 3 2 4 1 2 1 4 3 3 1 1 2 4 1 4 4 2 1 1 2 2 2 2 3 2 2 2 1 2 4 1 2 2 3 3 2 1 3 1 4 2 3 2 4 2
1 3 2 4 1 4 4 1 2 2 3 3 2 4 2 2 3 3 2 4 2 1 3 1 2 1 1 1 1 1 2 4 2 1 1 4 2 2 1 1 1 2 2 1 2 4 1 2 2 3 1 4 2 1 1 1 1 2 4 1 2
1 2 2 1 1 2 1 1 1 4 1 1 1 2 1 3 1 2 2 4 1 3 4 4 3 3 1 1 1 1 1 4 2 1 1 4 2 2 1 3 1 3 1 3 1 2 2 3 1 1 2 4 4 1 1 4 3 2 1 2 1
1 1 3 2 3 1 2 3 4 1 1 3 2 3 2 4 3 2 4 1 2 1 4 3 3 1 1 2 4 1 4 4 2 1 1 2 2 2 2 3 2 2 2 1 2 4 1 2 2 3 3 2 1 3 1 4 2 3 2 4 2
1 3 2 4 1 4 4 1 2 2 3 3 2 4 2 2 3 3 2 4 2 1 3 1 2 1 1 1 1 1 2 4 2 1 1 4 2 2 1 1 1 2 2 1 2 4 1 2 2 3 1 4 2 1 1 1 1 2 4 1 2
1 2 2 1 1 2 1 1 1 4 1 1 1 2 1 3 1 2 2 4 1 3 4 4 3 3 1 1 1 1 1 4 2 1 1 4 2 2 1 3 1 3 1 3 1 2 2 3 1 1 2 4 4 1 1 4 3 2 1 2 1
1 3 3 4 3 2 4 3 4 4 4 2 1 3 2 1 1 4 1 4 3 3 1 4 4 3 1 1 3 1 4 4 2 1 4 4 2 4 3 2 3 3 3 2 3 3 1 3 3 3 3 1 4 4 4 4 2 3 3 2 4
1 4 3 3 2 2 3 3 1 2 4 1 1 3 1 4 3 3 1 4 1 1 3 2 4 3 1 4 1 1 4 4 2 1 3 4 2 2 3 3 2 4 1 2 4 3 1 4 4 2 3 3 3 4 4 4 3 3 1 4 2
1 2 3 1 2 3 3 2 3 3 2 3 3 3 2 4 1 4 2 3 3 2 3 2 3 2 4 3 1 4 4 4 4 3 3 1 3 1 3 3 1 4 4 1 4 3 3 2 1 4 3 2 3 3 2 2 4 2 3 3 2
1 4 2 4 2 4 2 1 2 4 2 4 4 4 2 1 4 1 2 4 4 1 2 4 2 2 2 4 1 4 4 4 1 4 2 1 2 4 3 1 2 4 2 4 4 4 2 2 3 1 2 4 3 1 2 1 4 1 2 3 2
1 4 1 3 3 4 3 1 2 2 3 3 2 4 4 1 1 2 2 4 2 4 3 3 3 1 2 4 3 1 4 4 2 4 1 4 1 3 3 3 1 1 4 1 4 1 4 1 3 3 2 4 4 3 2 4 1 1 3 3 3
1 4 3 1 3 1 3 4 4 1 2 4 3 3 1 2 4 1 2 3 1 2 3 4 1 3 1 2 4 1 4 4 2 3 1 4 2 4 4 3 3 1 4 4 4 4 2 3 1 4 2 4 3 2 2 3 3 2 1 4 3
1 4 2 4 1 1 3 2 3 2 4 4 1 3 1 3 1 3 4 3 3 3 1 4 4 2 2 4 2 1 4 4 2 1 3 4 2 4 4 1 4 1 1 4 3 2 2 2 3 2 3 3 2 2 2 3 2 4 3 2 4
1 2 3 2 3 3 1 2 3 4 3 3 2 2 4 2 3 2 4 2 4 4 4 4 2 4 3 1 3 2 4 4 2 4 1 4 1 2 2 4 4 4 4 4 4 1 2 1 1 1 4 4 1 1 4 4 4 4 4 4 3
1 4 4 2 4 3 2 3 1 3 1 4 3 2 4 3 3 3 1 2 2 4 3 3 2 1 1 1 4 1 1 4 2 1 1 4 2 1 4 4 1 3 3 3 2 4 4 4 1 2 3 2 4 4 4 4 1 4 4 4 1
1 3 1 4 4 3 2 4 4 4 4 3 1 4 3 1 2 3 4 1 1 3 3 1 4 1 4 4 1 4 2 4 2 1 3 4 3 3 2 4 4 4 3 3 1 4 1 2 4 4 2 4 2 1 4 3 2 4 4 4 1
1 3 2 3 2 4 4 1 3 1 4 4 2 4 4 2 1 1 1 4 1 3 1 3 2 2 4 2 4 4 4 4 2 4 1 4 2 3 1 2 3 3 3 2 1 3 2 3 3 3 1 1 3 1 2 3 2 4 4 1 4
1 2 2 3 1 1 4 1 2 3 1 2 3 4 1 4 4 1 3 3 2 4 1 4 4 4 3 2 3 1 4 4 2 1 1 4 4 4 4 2 1 4 4 1 4 4 4 1 3 3 2 3 1 1 3 2 3 3 3 1 4
1 3 3 4 2 3 2 2 4 3 2 4 3 2 4 1 2 4 1 3 2 2 2 1 4 1 4 2 3 1 1 4 2 1 1 4 2 2 2 4 4 4 4 4 3 2 1 4 1 4 1 4 3 2 4 4 4 4 4 2 3
1 3 2 4 3 2 3 2 2 3 1 2 4 1 1 4 1 1 4 1 1 3 3 1 3 4 1 1 4 1 4 4 3 1 1 4 3 1 4 4 4 4 3 3 1 3 2 4 4 3 3 1 4 4 3 3 1 4 4 4 1
1 4 1 4 4 1 4 3 2 1 4 1 3 1 1 4 2 1 3 2 4 4 2 3 2 3 1 4 3 1 4 4 2 4 3 4 2 4 1 4 4 4 4 1 4 4 4 4 1 2 4 4 3 2 4 3 3 1 1 4 4
1 4 1 4 1 2 3 4 1 3 3 2 4 4 1 3 2 3 3 1 2 4 1 4 1 1 1 2 3 2 4 4 2 4 1 4 2 4 3 3 2 2 3 1 3 1 2 3 1 3 3 2 4 3 3 3 1 4 3 2 3
1 3 3 4 3 3 2 4 3 2 4 4 1 1 4 1 2 4 4 3 4 1 4 4 1 3 2 2 2 1 1 4 2 4 1 4 2 4 4 4 4 3 2 3 2 3 3 2 1 3 3 3 1 3 1 3 4 2 4 3 2
1 2 2 3 1 1 4 1 3 3 1 2 2 4 1 4 4 1 3 3 2 4 1 4 4 1 1 3 1 1 4 4 2 4 4 4 2 4 1 1 2 4 4 4 3 1 4 3 1 4 1 1 4 4 3 1 3 3 1 2 2
1 3 3 4 2 3 2 4 4 3 3 4 3 4 4 1 2 4 1 3 2 2 3 3 4 3 1 3 3 1 1 4 2 4 1 4 2 2 2 4 1 1 1 2 4 4 2 4 4 4 3 3 1 4 1 1 3 1 2 3 3
1 3 2 4 4 3 3 2 1 3 3 2 4 1 1 4 1 1 4 1 1 3 3 1 3 4 1 4 4 1 4 4 2 4 1 4 1 1 3 2 1 2 1 2 4 4 1 1 1 1 4 2 3 1 4 3 2 2 1 1 1
1 1 1 4 4 1 2 4 3 3 4 1 4 4 1 1 2 4 4 2 2 3 2 2 3 1 3 3 1 1 4 4 2 4 4 4 2 4 2 3 1 2 2 2 4 1 4 4 2 4 4 1 1 4 4 1 1 3 3 3 1
1 4 1 4 1 2 2 4 1 4 3 2 4 3 1 4 2 3 3 3 1 4 3 2 3 1 4 3 1 2 4 4 2 1 4 4 1 1 2 1 4 2 4 3 3 1 4 4 1 1 4 4 4 2 4 4 2 4 3 1 3
1 3 3 4 3 3 4 3 3 2 4 3 2 4 4 1 4 4 4 3 4 1 4 4 1 3 4 3 3 3 1 4 2 4 1 4 2 3 2 2 4 4 3 3 3 2 3 3 3 3 2 2 1 4 2 3 3 4 3 3 3
1 2 3 2 3 3 2 3 2 4 4 1 2 3 4 3 1 4 2 3 1 2 3 3 1 4 1 4 1 2 4 4 2 1 1 4 1 3 3 3 2 3 3 2 3 3 2 3 2 4 3 1 4 4 3 3 2 4 4 4 3
1 1 2 4 4 2 2 1 2 4 4 1 4 4 3 1 2 3 4 3 2 2 2 4 3 3 2 4 1 1 2 4 2 4 1 4 2 2 3 3 3 2 4 3 3 2 3 2 4 2 4 2 2 2 3 1 2 3 3 1 2
1 3 1 1 4 4 1 1 3 1 2 3 2 4 2 4 1 3 1 2 3 2 3 3 2 4 2 4 1 3 1 4 2 4 1 4 2 1 4 3 3 3 3 2 1 2 1 1 3 3 3 2 3 2 2 2 3 2 3 2 4
1 4 1 2 3 3 2 4 4 1 2 1 2 2 1 1 1 4 4 1 1 2 2 4 1 3 2 1 3 2 4 4 2 4 1 1 2 3 3 2 2 1 2 2 3 2 1 2 2 2 2 3 2 1 2 2 2 3 3 3 3
1 1 4 3 3 1 4 4 4 3 1 3 2 3 1 3 3 1 4 4 3 2 4 3 1 1 4 1 1 3 1 4 2 4 3 2 4 4 4 4 2 1 1 4 1 4 4 4 4 1 4 3 4 4 4 4 4 1 2 3 3
1 4 3 1 3 2 1 3 3 1 3 3 3 2 3 1 3 3 3 3 2 2 3 3 2 3 1 1 3 1 4 4 2 1 4 2 4 4 4 4 1 2 3 2 4 4 4 4 2 4 4 4 4 4 4 3 1 4 2 4 4
1 3 1 1 4 3 3 1 3 2 4 2 4 1 4 3 2 4 4 1 3 3 2 4 4 3 2 4 1 4 4 4 2 4 1 4 2 4 2 4 4 4 2 2 2 4 2 4 2 4 3 3 2 2 4 2 4 4 4 2 2
1 3 1 1 2 4 4 1 3 3 3 3 1 1 3 2 4 3 2 3 3 2 4 3 4 3 3 4 3 2 4 4 2 1 1 4 4 1 1 3 4 3 3 4 4 4 2 2 3 3 4 2 4 3 3 2 4 4 4 4 1
1 1 1 4 1 4 2 4 3 1 1 1 2 4 3 1 3 3 2 3 3 2 4 3 1 1 4 1 1 4 1 4 2 4 1 4 2 4 2 4 1 4 4 3 3 1 2 3 2 3 3 1 2 4 4 2 3 2 4 4 4
1 4 4 4 3 3 3 2 4 1 3 3 3 2 4 1 3 3 4 1 4 1 3 3 2 4 4 4 3 4 4 4 2 4 1 4 2 4 3 4 4 4 4 2 3 1 4 4 1 4 4 4 1 1 1 3 4 4 3 3 3
1 2 4 3 4 3 4 4 3 2 1 3 2 1 3 1 1 3 3 1 4 1 4 3 4 1 4 4 3 3 1 4 2 4 1 4 2 1 1 3 2 3 3 4 4 3 3 3 1 4 4 4 1 4 3 1 4 1 2 3 1
1 1 4 1 1 3 4 4 4 1 1 4 4 1 4 1 2 4 3 2 4 3 1 4 3 4 3 4 3 4 4 4 2 1 3 3 1 4 4 4 4 3 1 4 2 4 4 4 4 3 4 3 3 2 3 3 3 2 4 1 2
1 4 4 3 2 4 3 3 4 4 1 4 3 3 3 3 2 3 1 2 4 3 2 4 1 4 1 2 4 4 1 4 2 1 1 4 4 1 4 4 4 1 4 1 2 4 4 1 4 4 3 1 2 3 1 2 4 2 3 2 4
1 3 2 4 3 2 4 2 4 3 2 4 2 4 4 1 4 1 1 1 4 1 1 4 1 4 3 2 3 1 4 4 2 1 1 4 4 1 1 4 4 4 4 2 4 1 3 1 1 4 2 4 4 4 4 2 3 2 4 1 4
1 1 4 4 1 4 4 4 1 4 3 2 1 3 2 3 2 3 1 4 4 3 2 4 3 1 1 4 2 1 1 4 2 1 2 4 1 1 4 4 1 4 4 3 2 4 1 2 3 3 3 2 4 1 4 1 2 3 3 2 2
1 4 3 2 3 2 1 1 2 4 2 4 2 3 2 3 2 3 1 3 4 4 3 2 2 4 2 1 1 1 2 4 2 4 1 3 1 3 3 3 3 4 4 4 4 4 4 3 3 2 4 1 2 4 2 4 2 4 2 4 4
1 4 4 4 3 3 3 2 4 4 3 3 3 2 4 1 3 3 3 1 4 1 3 3 2 4 4 4 3 4 3 4 2 4 1 4 2 4 3 1 4 4 4 2 3 2 4 3 1 4 4 4 1 1 1 2 4 4 2 3 4
1 3 4 3 2 3 3 4 3 2 1 3 2 1 3 1 1 3 3 1 4 1 4 3 4 1 4 4 4 3 4 4 2 4 1 4 2 4 1 3 3 3 3 4 4 3 3 3 4 4 4 1 3 4 3 1 4 4 2 3 1
1 1 4 1 1 3 4 4 4 1 1 4 4 1 4 1 3 4 3 2 4 3 1 4 3 4 3 4 3 4 4 4 2 1 3 3 1 4 4 4 4 3 3 1 3 1 4 4 4 3 4 3 3 2 3 3 3 4 4 1 2
1 4 2 3 2 4 3 3 1 4 1 4 3 3 3 3 2 3 1 3 3 3 2 4 1 4 1 2 4 4 4 4 2 1 1 4 4 1 4 4 4 1 4 1 2 4 4 4 4 4 2 4 2 3 1 2 4 2 3 3 3
1 3 2 4 3 2 4 2 1 1 2 4 2 4 4 1 4 4 1 1 4 1 1 4 1 4 3 2 3 1 4 4 2 1 1 4 4 1 1 4 4 4 4 2 4 1 4 4 1 4 2 4 2 4 4 2 3 2 4 1 4
1 4 1 1 1 1 4 4 1 4 4 4 1 4 3 2 1 3 2 3 2 3 1 4 4 3 2 4 3 1 1 4 2 1 1 4 2 1 2 4 1 1 4 4 1 4 4 3 2 4 1 2 3 3 3 2 4 1 1 1 2
1 4 4 3 2 3 2 4 1 2 4 2 4 2 3 2 3 2 3 1 3 4 4 3 4 2 4 1 1 1 4 4 2 4 1 4 1 3 3 2 2 4 4 4 4 4 4 3 3 2 4 1 2 4 2 4 2 4 4 4 4
1 4 4 4 3 1 4 2 4 4 3 3 3 2 4 1 3 3 4 1 4 1 3 3 2 4 4 4 3 2 4 4 2 4 1 4 2 4 3 4 4 4 4 2 3 1 4 4 3 1 4 4 4 1 1 1 2 4 4 3 3
1 2 4 3 2 3 3 4 3 2 1 3 2 1 3 1 1 3 3 1 4 1 4 3 4 1 4 4 3 3 4 4 2 4 1 4 2 4 1 3 3 3 3 4 4 3 3 3 4 4 4 3 4 3 1 4 4 2 3 1 3
1 1 4 1 1 3 4 4 4 1 1 4 4 1 4 1 3 4 3 2 4 3 1 4 3 4 3 4 3 4 4 4 2 1 3 3 1 4 4 4 4 3 1 4 2 4 4 4 4 1 4 3 3 2 2 3 3 3 3 1 2
1 4 4 3 2 4 3 3 4 1 1 4 3 3 3 3 2 3 1 3 3 3 2 4 1 4 1 2 4 4 4 4 2 1 1 4 4 1 4 4 4 4 4 1 2 4 1 4 4 4 4 2 3 1 2 1 2 3 2 3 2
1 3 2 4 3 2 4 2 4 1 2 4 2 4 2 1 4 4 1 4 4 1 1 4 1 4 3 2 3 1 4 4 2 1 4 4 4 1 1 4 4 4 4 2 4 1 4 4 4 4 2 4 4 4 4 2 3 2 4 1 4
1 4 1 1 1 1 4 4 1 4 4 4 1 4 3 2 1 3 2 3 2 3 1 4 4 3 2 4 3 4 2 4 2 1 1 4 2 4 1 2 4 4 4 4 4 2 4 4 4 1 4 2 4 2 4 4 1 4 4 1 4
1 3 3 2 2 4 3 2 3 3 2 4 3 3 4 3 2 4 4 3 3 2 2 4 3 2 4 3 2 3 3 4 2 4 1 4 2 2 2 4 1 4 1 3 4 3 3 3 4 4 4 1 1 4 4 3 1 4 4 4 4
1 2 3 1 4 3 3 1 3 2 2 3 4 2 4 3 3 4 4 2 3 2 2 3 3 2 4 3 3 1 4 4 2 3 3 4 3 4 3 4 3 3 4 4 4 2 2 4 3 3 3 3 1 3 3 2 3 2 3 3 4
1 1 4 4 3 4 2 4 3 3 4 4 3 3 1 4 3 4 4 3 4 4 4 4 4 4 3 4 3 1 4 4 2 4 1 4 4 3 4 2 4 3 4 4 4 4 4 3 3 3 4 4 4 4 3 4 4 4 4 4 3
1 3 1 3 2 4 4 2 2 1 2 3 1 3 3 3 2 2 2 1 3 2 4 3 1 1 3 3 1 3 1 4 2 1 1 4 2 3 3 3 4 1 4 4 1 1 2 3 4 3 4 4 3 4 4 4 1 1 4 4 1
1 4 1 1 3 3 4 1 1 4 1 3 4 2 4 2 2 2 4 3 1 1 1 2 4 2 3 3 3 3 4 4 2 4 1 4 2 3 2 3 2 2 2 2 4 1 1 3 2 3 2 3 1 4 3 3 2 4 3 2 3
1 3 3 1 2 3 2 1 3 1 4 4 3 2 3 3 1 3 3 2 2 4 4 4 3 2 4 3 1 1 4 4 2 4 1 4 1 4 4 3 2 4 1 2 3 2 3 4 3 2 3 2 4 4 3 3 3 2 3 1 3
1 1 3 2 2 2 4 3 2 4 4 3 1 4 1 3 3 2 4 1 4 3 3 1 3 2 2 1 3 3 2 4 2 1 1 4 4 4 3 2 4 4 4 4 4 3 1 2 2 2 2 2 2 3 2 2 2 3 2 2 1
1 4 2 4 4 1 4 3 1 4 3 2 4 1 3 3 3 1 4 4 1 4 2 2 3 2 4 2 4 1 4 4 2 1 1 4 4 3 2 4 4 4 3 2 3 3 2 4 1 4 4 3 3 1 3 3 2 3 4 4 4
1 2 4 2 2 1 3 3 2 3 1 3 3 2 2 3 4 4 1 4 1 3 1 1 4 1 2 3 1 1 4 4 2 4 3 3 2 3 1 3 1 4 3 3 3 3 2 3 1 4 4 3 3 3 1 3 3 3 3 3 1
1 3 1 1 1 2 2 4 2 4 4 1 3 4 2 4 1 2 2 3 3 3 2 2 2 3 2 3 1 4 4 4 2 4 1 4 4 1 3 3 2 4 4 1 4 3 3 2 1 4 1 3 1 3 3 3 3 2 4 4 4
1 1 2 3 4 2 4 4 1 4 1 2 4 3 1 4 3 2 4 1 4 4 3 1 4 3 1 3 1 1 4 4 2 4 4 4 4 1 3 2 4 2 1 3 4 2 4 4 1 3 4 4 3 3 2 3 3 3 3 2 3
1 4 3 3 4 2 4 4 2 2 2 2 2 2 2 4 3 2 2 3 1 3 3 1 3 3 3 2 4 1 4 4 2 4 3 4 2 3 3 2 4 4 4 4 1 3 1 1 4 3 1 1 1 1 4 4 3 2 3 3 2
1 3 2 2 4 3 3 3 3 1 3 3 4 3 1 3 3 1 3 1 3 4 4 3 3 3 1 4 3 1 4 4 2 4 1 3 2 3 3 3 4 1 4 4 4 2 2 4 4 4 4 1 2 4 1 4 2 4 1 4 4
1 2 3 2 4 4 4 1 4 1 4 4 3 3 1 3 1 2 4 1 4 2 2 3 2 4 4 3 3 2 4 4 2 1 2 4 2 4 4 4 4 4 3 3 4 4 4 4 4 3 3 2 4 3 3 4 2 3 1 1 1
1 3 3 1 2 3 2 1 3 1 4 4 3 2 3 3 1 3 3 2 2 4 4 4 3 2 4 3 1 1 4 4 2 4 1 4 1 4 4 3 2 4 1 2 3 2 3 4 3 2 3 2 4 4 3 3 3 2 3 1 3
1 1 3 2 2 2 4 3 2 4 4 3 1 4 1 3 3 2 4 1 4 3 3 1 3 2 2 1 3 3 2 4 2 1 1 4 4 4 3 2 4 4 4 4 4 3 1 2 2 2 2 2 2 3 2 2 2 3 2 2 1
1 4 2 4 4 1 4 3 1 4 3 2 4 1 3 3 3 1 4 4 1 4 2 2 3 2 4 2 4 1 4 4 2 1 1 4 4 3 2 4 4 4 3 2 3 3 2 4 1 4 4 3 3 1 3 3 2 3 4 4 4
1 2 4 2 2 1 3 3 2 3 1 3 3 2 2 3 4 4 1 4 1 3 1 1 4 1 2 3 1 1 4 4 2 4 3 3 2 3 1 3 1 4 3 3 3 3 2 3 1 4 4 3 3 3 1 3 3 3 3 3 1
1 3 1 1 1 2 2 4 2 4 4 1 3 4 2 4 1 2 2 3 3 3 2 2 2 3 2 3 1 4 4 4 2 4 1 4 4 1 3 3 2 4 4 1 4 3 3 2 1 4 1 3 1 3 3 3 3 2 4 4 4
1 1 2 3 4 2 4 4 1 4 1 2 4 3 1 4 3 2 4 1 4 4 3 1 4 3 1 3 1 1 4 4 2 4 4 4 4 1 3 2 3 2 1 3 4 2 4 4 1 3 4 4 3 3 2 3 3 3 3 2 3
1 4 3 3 4 2 4 4 2 2 2 2 2 2 2 4 3 2 2 3 1 3 3 1 3 3 3 2 4 1 4 4 2 4 3 4 2 3 3 2 4 4 4 4 1 3 1 1 4 3 1 1 1 1 4 4 3 2 3 3 2
1 3 2 2 4 3 3 3 3 1 3 3 4 3 1 3 3 1 3 1 3 4 4 3 3 3 1 4 3 1 4 4 2 4 1 3 2 3 3 3 4 1 4 4 4 2 2 4 4 4 4 1 2 4 1 4 2 4 1 4 4
1 2 3 2 4 4 4 1 4 1 4 4 3 3 1 3 1 2 4 1 4 2 2 3 2 4 4 3 3 2 4 4 2 1 2 4 2 4 4 4 4 4 4 3 3 4 4 4 4 4 3 3 2 4 3 3 4 2 4 1 1
1 4 1 4 3 3 3 2 4 4 3 3 3 2 4 1 3 3 4 1 4 1 3 3 2 4 4 4 3 3 2 4 2 4 1 4 2 4 3 4 4 4 4 2 2 4 4 4 1 4 4 4 1 1 1 3 4 4 3 3 2
1 2 4 3 4 3 4 4 3 2 1 3 2 1 3 1 1 3 3 1 4 1 4 3 4 1 4 4 3 3 4 4 2 4 1 4 2 4 1 3 3 3 3 4 4 3 3 3 4 4 4 4 3 4 3 1 4 4 2 3 1
1 1 4 1 1 3 4 4 4 1 1 4 4 1 4 1 4 3 3 2 4 3 1 4 3 4 3 4 3 4 4 4 2 1 3 3 1 4 4 4 4 3 1 4 2 4 4 4 4 1 4 3 3 2 2 3 3 3 3 1 2
1 4 4 3 2 4 3 3 4 4 1 4 3 3 3 3 2 3 1 3 3 3 2 4 1 4 1 2 4 4 4 4 2 1 1 4 4 1 4 4 4 4 4 1 2 4 1 4 4 4 4 2 4 1 2 4 2 4 2 3 2
1 3 2 4 2 2 4 2 4 1 2 4 2 4 2 1 4 4 1 4 4 1 1 4 1 4 3 2 3 1 4 4 2 1 4 4 4 1 1 4 4 4 4 2 4 1 4 4 1 4 2 4 4 4 4 2 3 2 4 4 4
1 4 1 1 1 1 4 4 1 4 4 4 1 4 3 2 4 3 2 3 2 3 1 4 4 3 2 4 3 4 2 4 2 1 1 4 2 4 1 2 4 4 3 4 4 2 4 4 4 3 4 2 4 2 4 4 1 4 4 1 4
1 4 3 2 3 2 4 1 2 4 1 4 2 3 2 3 2 3 1 2 3 4 3 2 2 4 2 1 1 1 4 4 2 3 1 4 1 2 2 3 2 4 4 4 4 1 4 3 2 4 1 1 4 2 4 4 2 3 4 4 4
1 4 1 4 3 3 3 2 4 4 3 3 3 2 4 1 3 3 4 1 4 1 3 3 2 4 4 4 3 3 2 4 2 4 1 4 2 4 3 4 4 4 4 2 2 4 4 4 1 4 4 4 1 1 1 3 4 4 3 3 2
1 2 4 3 4 3 4 4 3 2 1 3 2 1 3 1 1 3 3 1 4 1 4 3 4 1 4 4 3 3 4 4 2 4 1 4 2 4 1 3 3 3 3 4 4 3 3 3 4 4 4 3 4 3 1 4 4 2 3 1 3
1 1 4 1 1 3 4 4 4 1 1 4 4 1 4 1 1 4 3 2 4 3 1 4 3 4 3 4 3 4 4 4 2 1 3 3 1 4 4 4 4 3 1 4 2 4 4 4 4 1 4 3 3 2 2 3 3 3 3 1 2
1 4 4 3 2 4 3 3 4 4 1 4 3 3 3 3 2 3 1 3 3 3 2 4 1 4 1 2 4 4 4 4 2 1 1 4 4 1 4 4 4 4 4 1 2 4 1 4 4 4 4 2 1 3 2 4 2 4 2 3 2
1 3 2 4 2 2 4 2 4 1 2 4 2 4 2 1 4 4 1 4 4 1 1 4 1 4 3 2 3 1 4 4 2 1 4 4 4 1 1 4 4 4 4 2 4 1 4 4 1 4 2 4 4 4 4 2 3 2 4 4 4
1 4 1 1 1 1 4 4 1 4 4 4 1 4 3 2 4 3 2 3 2 3 1 4 4 3 2 4 3 4 2 4 2 1 1 4 2 4 1 2 4 4 3 4 4 3 1 4 4 3 4 2 4 2 4 4 1 4 4 1 4
1 4 3 2 3 2 4 1 2 4 1 4 2 3 2 3 2 3 1 2 3 4 3 2 2 4 2 1 1 1 4 4 2 3 1 4 1 2 2 3 2 4 4 4 1 4 3 2 4 1 1 4 2 4 4 2 3 4 4 4 4
1 3 3 2 3 3 1 2 4 1 3 2 3 1 1 4 4 3 1 3 1 4 1 3 2 3 2 3 3 1 4 4 2 1 1 4 1 1 3 1 4 1 4 3 1 1 2 2 4 2 2 2 2 2 2 2 3 3 1 4 2
1 2 4 4 4 3 4 3 1 3 3 3 2 2 3 1 3 2 4 2 4 4 4 4 1 4 1 1 1 1 4 4 2 4 1 4 3 2 4 4 1 1 4 3 2 4 1 4 4 2 3 2 4 4 3 4 4 4 4 3 2
1 4 3 3 2 4 3 2 4 1 4 3 3 3 2 4 2 2 2 3 2 4 2 4 4 1 4 2 4 4 1 4 2 4 1 4 1 1 2 2 1 4 2 2 2 3 2 1 4 2 1 3 2 3 2 3 2 4 4 4 3
1 4 1 1 2 3 4 2 3 1 2 3 3 1 4 3 2 1 1 4 4 4 3 2 3 1 4 1 1 1 4 4 2 1 1 2 4 1 4 3 3 2 4 2 4 1 4 4 1 4 2 4 3 3 3 2 4 3 3 1 3
1 2 1 2 4 2 4 1 4 4 1 3 4 3 1 4 1 2 4 2 3 2 4 4 2 1 1 2 4 1 4 4 2 1 1 2 4 2 3 2 3 2 2 2 2 2 3 3 2 2 4 2 3 2 2 2 4 1 4 2 4
1 2 4 1 4 3 4 3 2 3 1 4 4 1 1 2 3 1 2 4 4 4 3 2 1 2 3 1 1 1 4 4 2 1 4 4 2 4 3 2 4 1 4 4 4 1 1 2 4 1 1 1 2 3 2 4 4 4 1 3 4
1 1 4 3 4 3 2 3 3 1 1 3 2 1 2 1 3 2 3 3 4 1 2 3 1 3 3 1 1 2 4 4 2 1 3 3 2 3 3 3 2 3 2 3 2 4 3 2 4 3 1 3 2 3 3 2 4 4 1 3 1
1 4 3 2 2 4 4 1 2 4 1 4 3 3 2 3 2 2 3 2 3 1 1 4 3 1 3 2 4 4 4 4 2 1 2 4 4 1 3 3 1 1 3 1 3 2 3 1 1 2 3 2 3 3 2 2 2 1 2 2 2
1 1 3 4 3 1 4 4 4 4 4 3 3 2 3 2 4 2 1 1 4 4 3 1 3 1 2 4 4 1 4 4 2 4 1 4 2 2 1 4 4 2 4 2 4 4 2 3 1 4 1 4 4 1 1 4 1 3 1 2 1
1 1 4 4 3 3 3 2 4 4 3 3 3 2 2 1 3 3 3 1 4 1 3 3 2 4 4 4 3 4 4 4 2 4 1 4 2 4 3 4 4 4 4 2 3 4 4 4 1 2 4 4 1 1 1 3 4 4 3 3 2
1 2 4 3 4 4 3 4 3 2 1 3 2 1 3 1 1 2 3 1 4 1 4 3 4 1 4 4 3 3 4 4 2 4 1 4 2 4 1 3 3 3 3 4 4 3 3 1 4 4 1 4 3 1 4 4 2 3 1 3 4
1 1 4 1 1 4 4 4 4 1 1 4 4 1 4 1 3 4 3 2 4 3 2 2 3 1 3 3 2 4 4 4 2 1 1 4 1 4 4 4 2 3 3 1 3 1 4 4 4 3 2 1 3 2 3 2 3 3 3 1 2
1 4 4 3 2 1 3 3 3 4 1 4 3 3 3 4 2 3 1 3 3 3 2 4 1 4 1 2 4 4 1 4 2 1 1 4 4 1 4 4 4 4 4 1 2 4 4 4 1 4 4 2 3 1 2 4 2 3 2 3 2
1 3 2 4 3 2 4 2 4 1 2 1 2 4 4 1 4 4 1 1 4 1 1 4 1 4 3 2 3 1 4 4 2 4 4 4 4 1 1 4 4 4 1 4 1 1 4 4 4 2 4 4 4 4 2 3 2 4 1 4 2
1 4 1 1 1 1 4 4 1 4 4 4 1 4 3 2 1 3 2 3 2 1 1 4 4 3 2 4 1 4 2 4 2 1 1 4 2 4 3 4 4 4 4 3 4 4 4 1 4 3 4 2 4 4 1 4 4 1 4 3 2
1 3 3 1 4 4 4 4 2 3 2 4 1 4 2 3 2 3 1 3 1 4 3 2 2 4 2 1 1 1 4 4 2 4 1 4 1 2 2 3 2 4 4 4 4 4 2 3 2 4 1 1 4 2 4 4 4 2 4 4 1
1 1 4 3 4 3 3 2 4 4 2 4 4 2 3 3 2 1 3 1 3 3 2 4 4 1 4 4 1 1 4 4 2 1 2 4 2 4 4 4 4 3 3 3 1 4 3 3 3 3 1 1 4 3 2 2 4 4 3 1 3
1 4 2 4 1 3 4 1 4 4 4 3 2 4 4 4 3 2 4 3 3 4 4 4 2 4 3 3 3 1 4 4 2 1 3 3 1 4 4 4 1 4 2 2 4 3 1 2 4 4 4 4 3 1 4 2 4 3 3 3 4
1 2 4 4 3 3 2 2 4 1 3 3 3 2 4 3 1 4 3 3 3 3 4 3 4 4 1 4 1 4 4 4 2 1 4 4 2 3 3 4 3 4 2 4 4 1 4 1 4 4 4 1 3 4 4 4 4 1 4 3 3
1 4 3 2 4 4 1 3 1 3 3 4 2 4 3 3 3 2 2 3 3 3 4 3 3 4 3 3 3 1 4 4 2 4 3 4 3 4 3 1 4 4 3 1 3 3 4 4 4 1 3 1 3 4 4 4 4 3 1 4 4
1 4 3 1 1 1 3 1 3 2 3 2 4 2 4 2 4 4 3 2 3 3 2 3 4 4 3 2 2 2 4 4 2 1 1 4 2 4 1 4 3 2 4 3 3 1 4 3 2 2 3 3 3 3 1 4 4 3 1 4 1
1 4 2 4 3 4 1 1 1 1 4 1 2 3 2 4 3 1 1 1 1 2 2 2 2 3 2 3 1 1 4 4 2 1 4 4 4 3 2 4 4 1 3 2 3 2 4 4 3 1 4 4 2 3 2 4 1 3 3 3 1
1 2 3 2 3 2 2 4 2 3 1 4 3 2 4 2 3 2 2 2 3 1 4 1 1 4 1 3 3 2 4 4 2 1 1 4 2 4 4 4 1 3 2 4 2 3 2 4 4 4 2 2 4 4 3 3 3 3 4 3 1
1 3 2 1 4 1 4 1 3 3 4 1 4 2 4 2 3 3 2 3 1 4 2 1 2 1 2 3 1 4 4 4 2 4 1 4 4 1 4 4 4 4 3 2 4 4 4 2 4 2 4 4 3 4 4 4 4 4 3 2 3
1 3 1 1 2 4 4 1 3 3 3 3 1 1 3 2 4 3 2 3 3 2 4 2 4 3 3 4 3 2 4 4 2 1 1 4 4 4 1 3 4 3 3 3 4 4 4 2 2 3 2 4 2 4 3 3 2 2 4 4 1
1 1 1 4 1 4 2 4 3 1 1 1 2 4 3 1 3 3 2 3 3 2 4 3 1 1 4 1 1 4 1 4 2 4 1 4 2 4 3 4 4 4 4 3 3 1 2 3 2 3 3 1 4 4 1 1 2 3 2 4 4
1 3 3 4 3 2 3 3 1 4 4 2 4 4 3 4 4 4 3 4 4 3 2 4 4 1 4 3 4 1 4 4 2 4 1 4 4 3 2 4 3 4 4 4 2 4 4 3 3 1 4 4 4 3 1 3 4 4 4 3 4
1 4 3 2 3 3 4 4 4 2 3 3 4 1 4 1 4 3 3 3 1 1 4 3 4 1 3 2 3 4 4 4 2 1 1 4 4 1 3 3 2 3 3 3 3 4 1 4 3 3 1 2 3 3 1 1 4 1 4 4 4
1 4 1 2 3 1 1 1 1 1 1 3 3 1 1 2 1 1 1 4 1 2 4 2 1 2 3 2 3 2 1 3 1 1 3 4 4 3 2 4 4 2 4 4 1 4 2 4 4 2 1 4 1 4 2 4 4 1 1 1 4
1 3 2 4 4 1 2 2 2 2 2 2 2 3 4 4 4 2 1 4 2 4 4 1 1 1 1 3 3 1 4 4 2 1 1 4 3 1 3 3 4 1 1 4 2 3 3 1 3 2 2 4 3 3 2 2 2 2 1 1 2
1 1 4 1 3 1 3 3 4 3 3 3 1 3 3 1 3 3 1 4 3 1 4 3 4 1 3 2 3 2 4 4 2 1 1 4 3 4 1 1 4 3 3 3 4 3 3 3 1 4 4 3 3 2 4 2 3 1 1 1 1
1 4 3 3 1 2 3 4 1 3 1 4 2 2 2 2 3 2 3 1 4 1 1 2 1 3 3 2 2 2 4 4 2 1 1 4 2 4 4 4 4 3 2 4 4 4 4 2 4 4 4 3 4 2 2 1 2 2 2 3 1
1 1 4 1 3 1 2 3 4 3 3 3 1 3 3 1 3 3 1 4 3 1 4 3 4 1 3 2 3 2 4 4 2 1 1 4 3 4 1 1 4 3 4 3 4 3 3 3 1 4 4 3 3 2 4 2 3 1 1 1 1
1 1 1 4 4 2 3 3 3 4 4 1 4 1 4 3 2 4 1 4 3 1 4 2 3 1 1 4 1 2 4 4 2 4 4 4 4 3 3 3 1 4 4 2 3 2 2 4 4 4 1 4 1 3 4 4 4 3 1 4 4
1 1 4 2 4 2 4 1 3 2 2 3 1 3 3 4 1 1 4 1 3 3 1 4 1 3 3 4 3 1 4 4 2 1 4 4 2 2 1 2 3 2 3 2 4 1 2 3 3 3 2 1 3 3 4 1 4 4 2 3 3
1 2 3 1 1 4 4 2 3 3 2 4 4 4 4 1 1 3 3 3 3 1 1 4 1 4 2 4 1 2 4 4 2 4 1 4 4 4 4 3 3 2 1 1 1 4 1 1 3 1 1 3 2 3 3 2 3 1 2 2 4
1 3 2 4 1 1 1 2 3 3 4 4 3 1 2 4 2 2 3 2 2 4 2 3 1 3 1 3 2 4 4 4 2 1 1 4 4 2 2 3 2 4 2 4 2 3 3 2 2 4 2 3 3 2 2 4 1 4 3 2 4
1 1 4 4 1 3 1 4 3 1 1 2 4 4 2 2 4 2 1 2 3 1 1 3 2 1 2 4 1 1 4 4 2 1 1 4 1 4 4 2 4 1 1 3 2 4 3 4 3 2 2 2 3 2 3 1 4 1 4 1 1
1 1 1 4 4 2 3 3 3 4 4 1 4 1 4 3 2 4 1 4 3 1 4 2 3 1 1 4 1 2 4 4 2 4 4 4 4 3 3 3 1 4 4 2 3 2 2 4 4 4 1 4 1 3 4 4 4 3 1 4 4
1 1 4 2 4 2 4 1 3 2 2 3 1 3 3 4 1 1 4 1 3 3 1 4 1 3 3 4 3 1 4 4 2 1 4 4 2 2 1 2 3 2 3 2 4 1 2 3 3 3 2 1 3 3 4 1 4 4 2 3 3
1 2 3 1 1 4 4 2 3 3 2 4 4 4 4 1 1 3 3 3 3 1 1 4 1 4 2 4 1 2 4 4 2 4 1 4 4 4 4 3 3 2 1 1 1 4 1 1 3 1 1 3 2 3 3 2 3 1 2 2 4
1 3 2 4 1 1 1 2 3 3 4 4 3 1 2 4 2 2 3 2 2 4 2 3 1 3 1 3 2 4 4 4 2 1 1 4 4 2 2 3 2 4 2 4 2 3 3 2 2 4 2 3 3 2 2 4 1 4 3 2 4
1 1 4 4 1 3 1 4 3 1 1 2 4 4 2 2 4 2 1 2 3 1 1 3 2 1 2 4 1 1 4 4 2 1 1 4 1 4 4 2 4 1 1 3 2 4 3 4 3 2 2 2 3 2 3 1 4 1 4 1 1
1 1 2 2 2 4 4 1 4 4 4 3 2 2 3 2 2 2 4 3 3 1 3 3 3 2 4 4 4 3 4 4 2 1 2 4 1 4 3 3 4 4 4 2 4 2 4 4 4 2 4 4 4 4 2 4 2 4 3 1 4
1 3 4 3 3 4 3 1 3 3 3 3 3 1 3 2 3 4 3 3 4 4 3 2 4 4 2 3 3 1 4 4 2 1 1 2 4 4 3 1 3 2 4 1 4 3 1 4 1 1 4 4 4 1 1 4 1 1 4 3 2
1 2 1 2 4 4 4 3 1 4 3 2 3 4 2 3 2 2 3 1 3 3 4 2 3 1 1 4 4 1 4 4 2 1 3 4 4 4 3 3 4 4 4 4 4 4 2 4 4 4 3 4 4 3 3 2 3 1 3 4 4
1 3 3 2 4 2 3 1 2 3 2 1 2 1 2 3 1 2 4 1 2 4 1 1 3 1 1 4 3 1 4 4 2 4 3 3 2 1 3 2 4 3 4 4 4 2 4 4 4 1 4 4 4 3 3 3 3 1 4 2 4
1 1 4 4 4 3 3 4 3 4 3 3 4 4 1 3 3 2 3 4 1 3 4 2 4 3 4 3 1 1 4 4 2 4 1 4 2 3 3 3 3 1 4 3 3 3 2 4 4 2 3 3 3 4 3 4 4 3 4 3 2
1 4 3 2 4 3 4 3 3 2 2 4 4 4 3 3 2 3 2 4 3 2 4 3 1 4 3 3 3 4 4 4 2 4 1 4 3 4 4 4 4 3 1 1 4 4 3 4 3 2 3 3 4 4 4 4 3 3 1 4 4
1 3 3 1 3 3 3 4 2 3 3 4 1 3 1 1 3 2 2 3 3 4 4 1 3 2 3 3 3 1 4 4 2 1 4 4 4 1 4 4 1 4 3 3 3 3 2 4 2 2 1 4 3 1 3 2 4 3 3 1 4
1 4 4 3 1 1 4 4 1 3 2 2 3 2 3 2 4 4 4 3 4 4 3 3 2 3 1 1 1 2 4 4 2 1 1 4 2 4 4 2 4 3 3 3 1 2 3 2 3 3 2 3 3 3 2 4 3 3 3 3 3
1 1 4 4 1 2 4 4 3 4 1 2 3 1 4 1 1 4 3 2 4 4 1 4 1 1 4 1 2 3 1 4 2 4 1 4 2 4 3 3 1 4 4 3 2 4 4 3 3 3 3 2 4 4 4 4 3 2 4 4 4
1 1 4 3 3 2 4 4 2 4 4 1 3 3 2 1 4 2 3 3 3 3 2 4 4 2 2 4 1 1 4 4 2 4 1 4 1 2 4 3 2 4 3 3 1 4 3 3 3 2 4 3 3 2 2 3 1 4 4 2 2
1 3 2 4 3 2 4 1 1 2 1 1 1 1 2 1 3 2 2 4 1 1 1 1 2 2 1 3 1 1 4 4 2 1 4 4 2 4 1 2 1 4 1 4 3 1 4 1 1 4 1 4 1 1 2 1 2 4 1 4 2
1 1 3 3 3 2 4 4 3 3 2 2 3 3 2 4 3 2 4 3 1 3 1 1 2 3 3 2 3 1 4 4 2 4 2 4 3 2 2 3 3 3 3 3 2 3 1 2 2 4 1 2 3 3 2 1 4 1 3 3 3
1 3 1 2 3 3 3 3 3 1 3 1 1 4 4 3 3 1 1 3 4 2 2 4 1 3 2 3 3 1 4 4 2 4 2 4 3 3 2 4 3 3 3 2 3 3 3 1 4 2 4 1 3 1 2 3 2 1 4 3 3
1 1 4 2 4 4 3 1 3 3 1 4 3 3 4 4 1 2 3 1 4 2 2 3 1 2 4 3 3 2 4 4 2 4 1 4 2 3 2 4 2 3 3 2 4 2 3 3 2 4 3 4 3 3 3 2 4 4 4 3 3
1 3 1 1 3 3 2 4 4 3 3 1 2 4 4 4 3 4 2 4 1 1 3 3 2 3 1 3 3 1 4 4 2 4 1 4 3 3 2 3 4 3 4 3 3 3 3 4 4 4 1 1 4 3 3 4 3 3 3 3 4
1 1 2 1 3 3 2 2 4 4 3 4 3 2 1 4 2 1 2 2 2 4 1 1 4 3 1 3 3 1 1 4 2 1 1 4 2 3 4 2 1 3 3 2 2 2 2 2 1 3 3 4 1 4 2 3 1 3 4 1 1
1 4 1 2 2 2 1 4 1 2 4 2 2 4 1 1 3 1 1 3 2 2 4 4 1 1 2 2 3 3 1 4 2 4 1 4 2 1 2 3 1 4 2 2 2 3 2 3 1 2 2 4 2 1 4 1 4 1 4 2 4
1 1 3 1 1 4 2 1 1 2 4 2 3 4 1 2 1 1 1 4 1 4 4 1 4 4 1 1 4 3 2 4 2 1 1 4 2 1 4 2 2 2 2 2 1 1 4 2 1 1 1 1 1 4 1 1 1 1 2 1 4
1 3 1 3 2 3 1 4 2 1 2 4 2 3 2 4 3 1 4 1 2 4 2 1 3 3 3 3 2 2 4 4 2 1 1 4 1 2 1 1 2 1 1 1 2 2 2 4 1 1 3 3 2 2 4 2 2 2 2 4 1
1 1 1 4 3 1 3 3 3 3 2 1 3 2 1 3 1 1 3 2 3 3 1 2 2 1 4 3 1 1 4 4 2 4 4 4 3 2 4 3 3 2 2 2 4 3 2 4 4 4 1 1 4 4 3 3 2 3 2 4 4
1 4 3 3 2 4 3 4 4 4 4 3 1 2 2 4 2 3 1 1 4 3 1 3 3 2 4 4 1 1 4 4 2 1 4 4 3 3 1 3 3 2 2 3 1 4 4 1 4 3 3 2 4 4 4 3 1 4 4 4 2
1 1 3 4 1 3 3 2 4 3 1 3 4 3 3 1 3 3 1 1 4 3 2 4 4 3 4 3 3 3 4 4 2 4 1 4 1 4 3 1 3 3 3 3 3 3 4 3 2 3 3 4 4 3 3 4 4 4 4 1 2
1 2 3 1 4 4 3 1 2 3 3 4 3 4 2 3 2 3 3 4 1 3 1 1 3 2 2 4 3 3 4 4 2 4 1 4 2 4 4 4 3 4 3 3 3 3 4 3 4 4 2 4 4 4 4 1 4 4 4 3 4
1 1 1 4 4 1 3 3 4 4 1 2 2 2 3 3 4 1 3 2 4 4 4 4 1 4 1 4 3 2 4 4 2 4 1 4 2 4 3 3 3 2 4 3 1 4 4 1 4 3 4 1 3 3 3 3 3 1 4 4 1
1 2 3 1 1 4 4 1 3 1 3 3 4 2 3 2 1 3 1 3 4 4 1 3 2 2 3 4 1 2 4 4 2 4 1 4 3 3 1 4 4 3 3 3 4 4 4 1 4 4 4 1 4 3 2 4 3 3 3 1 4
1 1 4 4 2 2 2 2 3 2 2 3 1 4 4 3 1 4 1 4 4 4 2 3 2 3 2 2 3 1 4 4 2 1 1 3 2 4 1 2 4 4 1 1 1 3 3 3 3 2 4 4 3 3 1 2 4 4 4 4 2
1 4 4 3 2 1 3 1 4 3 2 3 2 3 3 3 2 4 4 4 3 1 2 3 1 2 3 3 3 1 4 4 2 1 1 2 4 1 4 4 3 2 3 3 3 3 3 1 4 3 2 4 3 3 3 3 2 1 3 1 4
1 3 3 1 1 4 1 1 3 3 2 3 1 2 3 1 2 3 2 2 3 3 2 4 4 4 2 4 1 3 4 4 2 4 1 4 2 4 1 4 3 3 1 4 4 3 3 2 2 3 3 1 4 3 3 3 3 4 3 1 4
1 4 1 3 3 4 3 2 2 3 3 3 4 2 1 3 4 2 4 4 3 2 3 2 4 2 3 3 1 1 4 4 2 1 1 4 2 4 3 2 4 4 4 3 2 1 3 3 2 2 1 4 1 4 2 3 3 2 3 3 1
1 1 4 3 1 1 1 4 1 4 4 2 3 3 2 4 1 2 4 4 1 4 1 4 3 3 3 4 3 3 4 4 2 4 1 4 2 4 2 4 4 2 2 4 3 4 2 4 2 4 2 4 2 1 2 4 2 1 2 4 2
1 3 2 3 3 1 3 1 2 4 1 4 3 3 1 4 1 1 1 3 1 3 1 3 4 4 1 4 1 2 4 4 2 4 1 4 1 4 4 2 4 2 4 4 4 1 2 4 3 1 3 1 4 3 1 4 2 4 4 4 3
1 1 3 2 4 4 3 3 2 3 4 2 4 4 2 4 2 1 2 4 1 3 2 1 3 3 1 4 3 1 4 4 2 4 4 4 2 1 2 4 3 3 1 4 1 3 3 2 3 3 2 4 1 3 3 2 4 4 1 3 3
1 4 3 2 3 2 3 1 3 2 1 4 1 1 1 1 4 2 3 3 1 3 1 1 3 2 2 3 3 1 4 4 2 4 2 4 2 4 2 4 2 4 2 4 4 4 2 4 1 1 1 1 4 1 4 2 4 4 4 3 2
1 2 4 3 4 3 2 4 3 2 2 4 4 3 4 3 1 4 1 3 3 2 2 3 4 3 3 1 3 3 4 4 2 4 1 4 3 4 4 4 4 4 1 1 1 3 2 4 1 4 4 3 1 3 4 1 4 4 4 1 3
1 3 3 1 1 3 1 2 4 3 3 2 4 3 3 2 3 1 2 2 4 1 4 4 4 3 1 1 4 4 4 4 2 1 1 4 4 1 3 2 4 4 4 4 4 4 2 4 1 4 4 4 2 2 4 4 4 1 4 4 1
1 3 3 4 3 3 3 2 3 1 4 1 4 1 4 3 1 4 3 3 2 3 3 3 4 1 4 1 3 1 4 4 2 1 1 4 4 4 3 4 3 1 4 3 4 2 4 4 4 4 4 1 3 3 3 4 2 4 3 2 3
1 3 1 4 4 1 3 3 2 3 1 3 3 1 3 4 4 1 1 1 4 3 1 1 3 3 2 4 3 2 4 4 2 1 3 4 2 4 4 4 3 3 1 2 4 1 3 2 4 3 3 1 2 3 2 2 4 4 3 2 2
1 4 4 2 3 2 1 4 2 4 3 3 3 1 2 2 2 1 3 2 3 2 4 4 1 3 2 3 3 4 4 4 2 1 1 4 2 4 4 4 3 2 3 1 3 4 3 3 2 4 3 3 2 4 4 4 4 3 2 3 2
1 2 1 4 1 2 1 3 1 2 3 1 1 3 1 2 4 3 2 4 1 3 3 1 4 4 3 3 2 1 4 4 2 4 2 4 2 4 3 3 1 3 1 4 2 2 4 4 4 4 1 4 1 4 1 4 1 2 3 3 3
1 4 2 4 4 4 4 4 2 3 3 3 3 4 3 1 2 4 3 2 4 3 2 4 2 3 3 3 3 1 4 4 2 4 1 4 2 2 2 4 1 3 2 3 3 3 2 4 3 3 3 2 4 2 3 2 4 2 3 3 1
1 4 4 4 4 1 1 2 2 2 3 3 4 4 3 1 3 1 3 3 1 4 3 2 3 3 2 3 2 2 4 4 2 1 1 4 4 3 3 1 3 3 3 3 1 3 3 3 3 2 1 3 3 3 3 4 4 4 1 3 3
1 1 1 4 4 1 1 1 2 2 2 2 3 3 1 1 1 1 2 4 2 4 4 1 2 4 1 3 1 3 1 4 2 1 1 4 4 3 3 1 3 3 1 2 4 4 4 2 3 3 1 4 1 4 4 1 2 4 1 4 4
1 3 4 3 1 4 3 2 4 4 3 3 2 2 3 2 4 4 2 3 3 1 1 4 3 1 3 4 2 3 4 4 2 4 1 4 2 4 3 4 2 2 3 2 1 4 1 2 3 3 3 3 4 4 3 2 4 4 1 3 2
1 4 3 4 4 3 2 4 4 4 1 4 4 4 3 3 4 3 2 2 3 2 4 3 3 1 4 3 4 3 4 4 2 4 1 4 4 4 4 4 1 4 1 4 4 2 4 4 1 2 4 3 2 4 4 3 4 4 4 3 4
1 4 4 4 1 3 4 1 3 3 2 3 3 2 4 3 1 4 2 4 2 3 1 3 3 3 3 4 3 1 4 4 2 4 1 4 1 1 4 3 3 3 3 3 1 1 2 1 3 1 2 3 4 3 3 3 1 4 4 1 1
1 1 2 4 1 3 3 1 4 4 3 4 4 4 4 1 4 1 3 1 4 3 3 3 3 2 4 4 3 1 4 4 2 4 4 4 1 4 4 3 4 1 4 4 3 1 4 3 1 3 3 4 4 3 2 3 4 2 3 1 3
1 1 2 4 1 4 2 3 3 1 1 4 1 1 4 3 2 3 3 2 2 4 2 3 1 4 4 3 2 2 4 4 2 1 2 4 4 4 3 2 4 4 1 4 3 3 1 4 4 3 1 4 1 1 4 4 4 4 4 3 2
1 4 2 4 2 1 4 3 3 4 3 2 2 3 2 3 2 1 2 1 3 4 4 4 1 2 2 3 3 1 4 4 2 1 1 4 4 1 4 1 4 1 4 3 1 4 4 4 1 2 2 4 4 4 4 4 3 3 2 4 4
1 3 1 3 2 4 1 3 1 3 4 4 2 4 4 1 4 2 4 3 3 4 3 2 2 3 2 1 3 1 4 4 2 4 1 4 1 4 3 2 4 4 4 4 3 2 1 4 4 4 4 2 4 4 4 4 4 4 3 2 4
1 3 3 2 2 3 1 4 3 2 3 1 4 3 2 3 1 4 4 1 2 2 2 1 1 1 2 4 1 1 4 4 2 1 1 4 1 2 4 1 1 2 2 4 4 4 4 4 1 1 4 1 2 1 2 2 4 2 4 1 3
1 4 3 3 1 4 4 1 1 4 1 2 4 2 2 3 3 3 3 2 3 4 2 1 1 2 1 2 3 1 4 4 2 1 1 1 2 3 3 3 1 1 2 1 1 1 2 2 3 2 3 1 4 2 1 1 1 3 2 3 2
1 2 3 2 3 3 2 3 1 4 2 1 1 2 3 2 1 4 4 1 2 2 3 1 1 2 4 1 3 1 4 4 2 1 3 4 1 2 2 3 3 1 4 2 2 2 1 2 2 1 2 3 3 1 2 3 1 1 1 4 4
1 3 3 2 2 3 1 4 3 2 3 1 4 3 2 3 1 4 4 1 3 2 2 1 4 1 2 4 1 1 4 4 2 1 1 4 3 3 4 1 1 2 2 4 4 4 4 4 1 1 4 1 2 1 2 2 4 2 4 1 3
1 4 3 3 1 1 4 1 1 4 1 3 4 2 2 3 3 3 2 2 4 4 2 1 1 2 1 2 3 1 4 4 2 1 1 1 2 3 3 3 1 1 2 1 1 1 2 2 3 2 3 1 4 2 1 1 1 3 2 3 2
1 2 3 2 3 3 2 3 1 4 2 1 1 2 3 2 1 4 4 1 2 2 3 1 1 2 4 1 3 1 4 4 2 1 2 4 1 2 2 3 3 1 4 2 2 2 1 2 2 1 2 3 3 1 2 3 1 1 1 4 4
1 4 4 1 4 3 2 4 3 3 1 4 1 3 1 3 4 4 1 4 4 1 4 1 4 3 3 1 2 4 1 4 2 1 1 4 2 4 4 4 3 3 3 1 4 3 2 4 1 4 4 4 2 4 4 4 3 2 4 4 4
1 2 3 2 2 3 3 2 3 1 3 3 3 2 4 2 3 3 4 2 4 1 3 4 2 4 4 1 2 2 4 4 2 4 1 4 1 4 4 4 4 3 3 1 2 4 4 2 2 4 4 4 4 4 4 1 2 4 3 1 4
1 4 4 2 3 3 2 3 1 3 1 4 3 2 4 3 3 3 1 3 2 4 3 1 2 3 1 4 4 1 1 4 2 4 1 4 2 1 4 4 4 4 3 3 2 4 4 4 4 2 3 2 4 4 4 4 1 4 3 1 4
1 3 1 4 4 3 2 4 4 4 4 3 1 4 3 1 2 2 4 1 1 3 3 1 4 1 4 4 1 4 2 4 2 1 3 4 3 3 2 4 4 4 3 3 1 4 1 2 4 4 2 4 3 1 4 3 3 4 4 4 1
1 3 4 3 2 4 4 1 3 1 4 4 4 4 4 3 1 1 1 1 4 3 1 3 3 2 4 3 2 3 4 4 2 4 1 4 2 3 1 2 3 3 3 2 1 3 2 3 3 3 1 1 4 1 2 3 2 2 4 1 4
1 4 1 3 3 3 1 1 4 3 1 4 3 2 4 4 1 4 4 3 2 3 2 4 2 4 2 4 2 4 4 4 2 4 1 4 2 2 2 1 4 3 3 3 3 1 2 3 3 3 3 2 1 4 4 2 4 2 2 3 2
1 1 2 4 4 2 3 2 3 1 1 1 4 4 1 4 1 3 3 2 4 4 4 3 3 3 2 3 3 1 4 4 2 1 3 2 4 2 4 3 2 4 3 1 4 1 3 3 3 3 1 3 3 3 2 3 1 4 3 2 4
1 1 4 4 4 4 4 1 4 3 3 2 4 4 3 4 1 4 1 4 4 4 4 3 3 3 2 3 3 1 4 4 2 4 1 4 3 1 4 4 4 2 4 4 4 4 3 1 4 4 2 4 4 4 3 1 4 2 4 4 1
1 2 2 1 4 1 3 1 2 3 1 1 1 2 3 3 2 4 3 1 4 1 3 1 1 4 4 4 4 1 4 4 2 1 1 4 4 4 4 1 3 3 3 3 3 2 4 4 4 3 2 3 1 3 4 4 4 4 2 1 4
1 2 2 2 4 2 4 4 1 3 4 1 1 2 1 3 4 1 3 3 3 3 1 3 2 1 2 1 4 1 4 4 2 4 1 4 3 3 2 1 4 3 4 3 3 4 3 3 4 2 3 3 1 4 4 2 4 3 3 1 4
1 3 1 1 4 2 3 2 2 2 2 4 1 4 4 1 3 1 2 3 3 1 3 3 1 4 2 1 3 1 4 4 2 4 1 1 3 3 3 3 4 2 4 1 4 4 3 2 4 4 3 3 3 4 4 4 1 4 3 3 3
1 2 1 3 1 2 3 4 1 4 1 3 3 2 3 4 4 3 3 1 1 4 1 3 3 3 4 4 3 1 4 4 2 4 1 4 4 3 1 4 3 2 3 2 3 3 1 3 3 3 3 1 3 1 4 3 2 1 4 3 3
1 2 3 3 4 4 2 4 2 4 4 1 4 2 3 2 4 4 1 4 1 3 4 1 3 4 2 4 3 1 4 4 2 1 4 4 1 4 3 3 3 4 4 4 3 4 3 4 1 3 1 1 2 3 4 4 4 4 4 4 3
1 2 2 2 2 4 2 3 3 1 2 4 2 3 1 3 2 4 1 2 3 2 2 2 3 2 4 4 3 1 1 4 2 4 1 4 2 1 3 3 2 4 4 4 2 4 4 1 4 1 4 4 3 1 2 3 3 1 4 3 2
1 3 1 2 3 1 1 1 3 2 3 3 4 4 4 3 3 1 3 1 4 4 1 4 4 1 1 1 2 1 4 4 2 1 3 4 1 4 2 3 4 3 1 4 1 4 4 4 4 1 2 4 4 3 2 4 4 4 2 4 4
1 3 3 3 4 3 2 3 4 4 4 2 1 2 4 1 1 4 1 2 3 4 4 4 3 4 4 1 2 2 4 4 2 1 1 4 2 4 3 3 3 3 3 3 2 3 2 1 4 3 2 1 1 2 4 3 2 2 4 4 4
1 2 2 3 3 2 3 2 2 2 2 1 3 3 1 1 4 4 1 3 3 3 4 3 3 1 1 3 1 2 4 4 2 1 4 4 2 4 2 2 2 2 4 4 3 2 3 4 1 4 4 3 3 4 3 3 1 2 3 3 2
1 3 1 4 3 1 1 1 1 1 4 3 2 3 3 4 3 1 1 3 1 1 4 1 2 1 4 3 1 4 4 4 2 4 1 4 2 3 4 4 4 3 3 2 2 3 3 2 3 4 4 3 3 2 3 3 4 4 4 3 4
1 1 4 1 4 1 1 1 4 4 1 4 1 4 1 3 1 1 2 2 1 2 4 2 2 3 3 2 4 1 4 4 2 1 1 1 3 2 2 2 3 2 4 4 1 2 1 2 2 2 4 4 4 3 2 2 3 2 4 4 3
1 3 3 2 4 1 3 1 3 2 1 1 4 4 1 1 1 2 4 3 2 4 1 1 4 3 2 2 2 2 4 4 2 1 1 4 2 4 2 2 2 4 3 2 4 4 1 2 2 3 3 2 1 1 1 4 2 4 4 2 1
1 4 1 3 3 3 4 3 1 4 3 2 3 1 4 3 2 1 3 1 4 3 1 3 1 4 1 2 3 1 4 4 2 4 1 4 4 1 4 3 1 3 1 3 1 1 4 4 1 4 2 4 1 2 2 2 2 2 1 1 1
1 2 3 2 2 2 2 3 4 2 2 3 3 2 2 4 4 3 4 1 4 4 3 2 2 2 2 4 1 2 4 4 2 1 1 4 4 3 2 2 3 1 4 1 1 4 4 2 2 2 4 3 1 4 4 1 2 2 2 3 2
1 2 4 4 4 4 4 2 4 3 3 2 4 4 4 3 2 4 3 1 4 1 1 4 2 4 1 2 3 1 4 4 2 1 1 3 2 4 1 4 3 2 3 3 2 4 4 4 1 3 4 2 2 1 4 4 4 3 2 4 4
1 4 2 4 4 1 4 1 2 4 4 4 4 2 3 2 2 4 3 2 1 2 4 2 2 2 3 3 3 1 4 4 2 2 4 4 2 3 2 2 4 1 4 2 2 3 3 2 4 4 3 3 2 3 4 1 4 2 4 1 2
1 4 4 2 2 1 1 3 1 2 2 3 3 2 3 1 1 4 4 3 1 4 3 2 4 4 3 3 1 1 4 4 2 4 1 4 4 2 3 3 1 3 1 4 4 1 2 1 4 4 4 4 4 3 1 4 4 1 4 4 3
1 2 4 4 4 4 4 2 4 2 3 2 4 4 4 3 2 1 3 1 4 1 1 4 2 4 1 2 3 1 4 4 2 1 1 2 4 3 1 3 1 2 2 3 3 2 4 1 2 4 2 2 4 3 3 1 4 4 1 1 2
1 3 4 1 4 1 4 2 1 4 3 1 4 2 2 4 2 1 4 3 2 1 3 3 3 4 3 3 3 1 4 4 2 1 4 4 4 3 1 4 4 1 4 2 2 4 4 4 1 4 4 4 4 1 3 1 4 4 4 4 4
1 3 3 4 2 3 3 1 2 3 4 2 4 4 4 3 3 4 3 3 3 3 3 4 1 3 1 3 3 1 4 4 2 3 1 4 4 3 2 4 3 3 3 3 2 3 3 4 3 1 4 1 4 4 4 1 4 3 3 4 4
1 2 4 2 3 3 3 2 3 2 1 3 4 3 3 2 3 3 4 4 1 1 4 4 1 3 3 1 3 3 4 4 2 4 1 4 2 4 3 3 3 4 3 2 4 4 3 3 3 3 3 1 4 2 3 3 3 3 2 3 4
1 3 2 4 1 4 3 4 2 4 4 3 2 1 3 2 3 3 2 2 3 4 2 4 1 3 3 1 3 1 4 4 2 4 3 4 3 4 4 3 4 3 3 3 3 2 4 3 1 3 3 3 4 4 4 3 4 4 1 4 4
1 3 4 4 1 4 1 3 4 3 2 3 2 2 3 3 1 4 3 3 3 2 3 3 2 2 3 1 2 3 4 4 2 4 1 4 3 3 3 3 4 3 2 3 4 3 3 3 2 3 4 3 3 3 3 4 4 3 3 3 3
1 4 3 4 3 2 4 4 3 1 3 3 3 1 4 3 1 3 3 1 2 4 1 1 4 1 2 3 1 1 4 4 2 4 4 4 2 4 4 2 4 4 3 3 2 4 3 4 3 4 4 4 3 2 4 2 3 4 4 3 4
1 2 4 4 4 3 3 3 2 4 1 4 1 3 3 2 4 2 2 3 2 3 3 3 3 1 3 3 3 1 4 4 2 4 3 1 4 4 1 4 3 4 4 4 1 3 1 4 4 4 3 1 3 2 3 1 4 3 2 3 1
1 3 1 2 4 1 3 3 2 2 2 4 1 3 3 2 3 1 3 3 1 1 4 1 2 3 1 3 1 1 1 4 2 1 2 4 4 4 4 2 2 4 4 3 3 2 1 4 3 3 3 2 2 4 1 3 3 3 1 4 2
1 3 3 1 3 4 4 3 2 4 4 1 2 4 1 2 4 4 4 1 4 1 2 4 4 3 1 3 3 1 4 4 2 1 1 4 3 2 1 4 3 2 3 2 4 4 2 3 3 2 3 1 4 4 4 4 1 4 4 4 1
1 3 2 3 2 2 3 3 3 3 4 3 2 2 3 3 1 1 3 3 2 2 3 4 4 2 2 4 3 3 4 4 2 1 1 3 2 1 3 1 3 3 3 3 1 4 4 4 4 2 4 4 1 1 3 3 3 2 1 4 3
1 3 1 4 4 4 1 3 2 3 1 4 4 3 1 4 1 1 2 2 3 1 1 2 3 2 3 3 4 1 4 4 2 1 4 1 2 2 2 3 3 2 3 4 4 1 4 2 3 2 1 2 2 2 2 2 3 3 3 1 3
1 2 3 2 2 4 4 3 2 3 1 4 2 3 2 3 3 1 3 3 2 3 3 1 1 4 1 2 3 1 1 4 2 1 1 4 4 4 1 3 1 4 2 4 4 4 3 1 2 2 4 3 3 2 4 2 1 2 2 3 1
1 1 1 4 4 4 3 4 2 3 2 3 2 2 3 3 2 4 4 4 4 4 3 2 2 2 1 3 3 1 4 4 2 1 1 4 1 4 1 4 1 1 2 4 1 2 4 2 2 3 1 1 4 2 2 3 1 2 4 1 4
1 4 4 3 2 4 4 3 3 2 4 3 4 4 3 4 3 3 2 4 4 4 3 4 3 2 3 2 4 1 4 4 2 4 1 4 4 4 1 3 2 3 3 3 3 4 4 3 3 4 3 4 4 1 4 4 1 1 4 4 4
1 2 2 3 2 2 2 3 1 1 2 2 3 3 1 2 3 2 3 2 2 1 4 2 2 2 2 3 3 1 2 4 2 1 1 4 2 1 2 2 3 1 4 2 2 2 1 3 1 2 2 2 1 2 4 2 2 4 3 1 4
1 4 1 3 3 1 4 1 1 1 1 2 2 1 1 2 4 1 1 4 2 2 2 3 2 2 3 2 2 3 2 4 2 1 1 4 2 1 2 1 2 4 1 4 4 3 3 3 1 2 4 3 2 4 4 3 1 4 2 4 3
1 1 3 3 4 4 4 1 3 1 4 4 1 2 2 2 4 1 3 2 4 2 4 3 2 1 4 3 1 1 4 4 2 1 1 4 3 4 1 2 1 4 3 1 4 3 1 4 4 3 3 2 3 1 1 1 1 4 3 4 2
1 4 1 1 1 4 2 2 4 3 3 1 4 1 4 3 1 3 1 2 3 3 3 1 1 1 4 3 1 1 1 4 2 4 1 4 2 2 1 2 2 3 3 3 3 3 1 2 3 2 4 1 4 4 4 3 1 1 4 1 2
1 1 4 1 4 3 2 1 1 1 2 1 2 3 4 1 2 4 2 2 4 2 2 4 4 2 4 2 3 1 4 4 2 4 1 4 1 2 2 2 2 4 4 2 4 4 4 1 2 1 4 3 2 1 4 1 4 4 2 3 1
1 2 3 2 4 1 2 4 3 3 3 4 3 2 4 2 4 2 2 2 2 2 4 1 3 1 2 4 4 4 4 4 2 4 1 4 2 1 2 1 3 4 2 4 1 3 3 3 2 4 2 2 1 4 4 4 1 1 4 4 4
1 2 3 2 4 1 4 4 1 2 4 2 4 1 1 1 3 2 2 1 1 1 2 2 2 4 1 1 4 1 4 4 2 1 1 2 2 2 1 4 1 1 3 1 1 1 1 3 2 4 2 1 1 2 1 3 2 3 1 4 2
1 2 2 4 2 1 2 2 1 1 1 4 4 1 1 3 1 4 1 3 4 4 4 3 2 3 2 4 1 2 4 4 2 1 2 4 2 1 2 1 1 1 4 4 1 3 4 1 1 2 3 1 3 2 2 3 1 2 4 2 1
1 3 1 3 4 3 1 3 1 2 4 2 1 1 1 4 3 3 3 3 2 2 3 2 4 3 1 1 1 1 4 4 2 1 1 2 2 2 3 2 4 1 4 3 1 2 1 3 2 4 2 1 2 1 1 1 1 3 1 1 2
1 4 1 2 3 2 1 3 2 1 2 4 2 4 1 2 4 2 3 1 4 4 4 3 3 2 4 3 4 2 4 4 2 1 1 4 2 1 1 4 3 3 1 2 4 3 1 2 4 2 2 4 1 2 4 4 2 4 3 2 4
1 2 4 3 2 4 4 3 1 2 4 4 4 2 2 4 3 2 3 2 4 4 3 2 4 1 3 3 1 1 4 4 2 1 3 1 4 4 4 4 1 2 4 2 2 4 4 2 4 4 3 3 1 2 3 2 4 4 4 2 3
1 3 1 4 1 3 2 1 2 1 3 4 4 3 2 4 1 4 2 4 3 1 1 4 3 3 3 3 1 1 4 4 2 4 2 4 2 2 3 1 4 1 4 3 3 3 1 4 4 2 4 4 4 2 4 4 4 3 2 4 4
1 2 3 1 1 4 1 1 3 4 4 2 2 3 3 3 2 3 2 2 2 4 3 3 2 2 3 3 4 1 4 4 2 4 1 1 2 3 3 1 4 4 4 3 1 4 4 2 1 3 2 4 4 4 4 1 2 4 3 4 4
1 1 1 3 2 4 2 3 1 4 4 4 4 1 1 4 1 3 3 2 1 3 3 2 3 2 2 3 1 1 4 4 2 4 3 3 1 4 4 4 4 3 2 4 2 4 4 4 3 3 1 4 4 4 2 1 4 1 1 1 4
1 4 2 4 4 3 3 4 4 4 1 4 3 4 4 4 2 3 2 1 3 2 2 3 2 2 3 1 1 4 4 4 2 1 3 2 3 1 4 4 4 4 4 2 4 4 2 4 4 4 1 4 1 3 2 4 1 4 3 1 4
1 2 3 4 1 4 3 2 2 3 2 3 2 2 3 2 4 4 4 4 3 1 4 1 1 3 3 2 3 2 4 4 2 1 2 4 4 1 4 1 4 1 4 4 4 3 1 1 4 2 3 2 2 4 3 2 2 3 2 3 3
1 3 3 1 2 3 3 1 4 1 4 2 4 2 3 2 2 3 2 2 3 2 2 3 2 3 2 4 4 1 4 4 2 1 4 4 1 4 3 3 4 3 2 4 3 3 1 3 3 3 3 2 4 1 1 4 3 2 4 4 2
1 4 4 4 2 3 2 2 3 4 3 3 3 1 4 4 2 4 4 3 3 4 4 3 4 3 2 2 3 1 4 4 2 4 1 4 2 4 4 3 1 3 3 1 4 3 3 3 3 2 4 4 1 1 4 3 3 3 4 4 4
1 3 4 2 3 1 1 2 3 1 1 4 2 3 2 1 3 1 3 2 4 2 2 3 1 1 1 2 1 1 4 4 2 1 1 4 3 2 4 4 4 2 1 3 1 4 1 1 1 1 1 4 1 1 1 1 2 2 1 1 4
1 1 3 2 3 3 3 3 1 4 1 4 2 2 3 1 3 1 3 3 2 2 1 3 3 2 4 4 1 4 1 4 2 1 1 4 2 4 4 3 2 2 4 4 4 3 2 4 2 1 1 2 1 3 3 4 2 2 3 1 2
1 2 1 2 2 1 2 2 4 4 1 1 1 2 3 2 2 3 1 1 4 2 2 3 1 4 4 1 1 1 4 4 2 4 1 4 3 1 2 2 2 2 2 2 1 1 2 2 2 4 2 2 2 2 2 1 2 4 1 3 3
1 4 2 1 2 4 4 4 3 3 1 4 4 1 4 1 1 1 4 4 4 4 1 1 2 2 3 1 4 1 4 4 2 4 1 4 2 4 4 3 2 3 2 4 3 3 1 4 3 3 1 2 2 2 4 3 3 2 4 4 4
1 3 3 3 2 4 2 4 2 1 4 3 3 2 2 4 2 4 3 1 3 1 4 3 3 1 4 3 1 2 4 4 2 1 1 4 4 4 1 4 2 4 3 2 2 4 3 1 4 4 3 2 4 4 1 1 3 1 4 4 3
1 2 2 3 4 1 4 4 3 2 3 2 4 4 1 4 2 3 3 2 3 3 1 3 4 4 3 2 1 3 4 4 2 4 1 4 3 3 2 4 4 4 3 2 4 3 2 3 4 4 1 3 4 4 2 4 3 3 4 4 4
1 2 2 3 1 4 4 1 2 4 2 4 2 2 3 2 4 4 4 3 3 1 1 4 2 1 3 1 3 1 4 4 2 4 1 4 3 1 3 3 4 4 4 1 1 4 4 1 2 2 2 4 3 3 3 3 1 4 4 1 1
1 3 2 3 4 1 4 1 2 1 1 4 3 2 2 4 3 2 4 3 1 2 4 2 3 2 4 4 1 1 4 4 2 4 1 4 3 1 1 3 2 4 1 3 1 3 4 4 4 2 2 2 4 4 4 4 1 4 3 1 4
1 1 2 4 4 1 4 4 1 4 2 3 4 3 2 1 3 3 3 1 3 1 2 1 1 4 3 3 2 4 1 4 2 4 1 4 2 4 1 4 4 4 4 2 3 4 4 3 3 2 2 3 3 3 1 3 3 1 2 4 4
1 4 4 1 4 4 3 1 4 4 1 1 2 4 3 1 4 3 1 2 3 3 3 2 4 2 3 2 4 2 4 4 2 1 4 4 3 2 4 4 4 4 4 3 1 4 2 4 4 4 4 3 4 1 3 3 3 1 2 4 1
1 1 3 2 2 2 4 4 4 2 1 3 2 4 3 4 1 3 3 2 3 1 1 3 2 1 2 2 4 2 4 4 2 4 1 4 3 2 4 3 3 2 4 4 4 2 1 4 4 4 4 4 3 3 2 4 1 4 2 2 4
1 1 2 3 3 4 1 4 4 1 3 3 2 2 2 4 4 3 2 3 4 4 4 1 4 1 4 4 3 1 4 4 2 4 1 4 4 2 1 4 2 4 4 4 3 1 2 3 3 4 1 4 4 4 4 1 2 4 3 4 4
1 3 2 3 4 4 1 2 4 3 1 4 1 4 1 2 3 4 4 3 1 2 4 2 3 1 3 3 2 2 4 4 2 4 2 4 2 3 3 2 4 4 1 4 3 3 3 2 4 3 4 3 2 1 3 3 1 2 2 3 1
1 4 4 2 4 3 4 3 1 2 2 4 4 3 1 1 4 3 1 3 2 3 3 3 4 3 1 3 1 1 4 4 2 1 3 1 4 1 1 3 2 4 4 2 4 4 3 3 3 4 2 4 4 4 2 4 2 3 2 4 4
1 4 2 4 2 3 2 4 3 3 3 4 1 3 1 4 4 4 1 4 1 3 4 4 3 1 4 3 3 1 4 4 2 4 4 4 3 3 1 3 3 1 4 1 2 4 3 2 2 4 2 2 1 4 3 2 4 1 4 4 4
1 2 3 3 4 3 1 2 3 1 3 2 4 1 3 1 1 3 1 2 4 2 2 3 2 4 2 4 3 2 4 4 3 1 1 4 2 3 2 4 2 4 3 1 4 4 4 3 4 4 4 3 2 4 1 4 4 4 1 1 3
1 4 4 2 4 1 3 1 4 2 4 4 4 4 4 1 3 3 3 2 2 2 4 2 3 1 2 4 1 1 4 4 2 1 1 4 3 2 2 3 2 3 2 1 1 1 4 3 3 3 1 4 4 4 3 3 2 4 4 2 4
1 2 4 4 3 3 1 2 3 1 4 3 1 2 3 4 3 2 3 2 3 3 2 4 3 2 1 1 3 1 4 4 2 1 3 3 3 4 4 3 1 2 4 4 4 4 3 1 4 4 1 3 2 4 4 4 4 3 2 3 3
1 2 3 2 3 3 2 3 3 3 1 4 1 1 3 4 2 3 1 3 1 4 2 4 3 2 3 1 4 1 4 4 2 4 1 4 1 3 1 1 4 3 3 3 3 2 1 1 3 1 1 4 4 2 3 1 1 4 2 4 1
1 2 3 3 3 3 3 1 4 3 1 1 4 1 3 3 3 4 4 4 4 4 3 1 4 1 2 3 3 1 4 4 2 4 3 4 4 4 4 4 3 3 1 4 3 3 3 2 4 3 4 3 4 2 4 4 3 2 4 4 4
1 4 1 2 2 3 2 3 4 4 4 3 3 4 1 2 4 2 2 3 2 3 1 4 4 1 1 1 1 1 4 4 2 1 1 2 4 4 3 2 2 3 4 3 4 4 4 4 3 2 4 4 4 4 2 4 4 1 4 3 2
1 3 2 1 3 1 4 3 1 4 3 1 4 3 2 2 3 2 4 3 1 3 1 3 1 2 4 1 3 3 4 4 2 3 1 4 2 3 3 3 2 4 3 3 3 3 3 2 4 3 1 4 2 3 3 2 4 2 3 3 1
1 4 3 2 4 2 3 1 2 1 4 4 3 1 2 3 4 1 3 4 1 4 4 4 4 3 1 4 2 2 2 4 2 1 1 4 2 2 4 4 3 2 2 4 2 3 2 2 4 4 3 1 2 3 1 3 2 3 2 2 3
1 4 3 2 4 3 1 3 2 4 4 1 2 4 4 4 1 3 3 2 2 3 3 1 4 1 4 4 1 1 4 4 2 1 1 4 4 3 4 2 3 2 4 1 2 3 3 1 4 4 2 3 2 4 4 1 4 3 2 4 4
1 2 1 2 1 3 3 1 1 4 1 4 4 3 2 3 4 4 3 1 3 1 4 1 4 1 1 4 4 1 4 4 2 1 4 3 2 3 3 1 3 3 2 4 3 3 2 2 3 3 3 2 4 3 1 4 4 3 3 4 4
1 2 2 2 4 4 1 4 2 4 1 2 3 4 4 3 3 3 3 3 1 4 1 4 4 4 1 1 4 1 4 4 2 4 1 4 2 4 3 3 2 4 4 3 3 1 4 3 3 2 2 3 1 2 3 3 1 3 2 3 2
1 3 2 3 2 1 1 2 3 1 4 3 3 3 2 3 2 4 4 3 3 3 1 4 4 3 1 4 2 3 1 4 2 1 1 4 2 4 2 3 2 3 3 1 1 1 3 3 2 3 2 2 2 3 3 2 1 1 2 2 3
1 3 4 1 4 2 4 1 3 1 1 4 3 3 2 4 2 1 4 3 3 3 1 2 4 2 2 4 2 1 4 4 2 1 1 4 1 4 3 2 3 2 4 1 4 4 1 2 4 2 4 2 3 2 2 4 4 1 1 3 2
1 4 1 2 3 3 3 3 4 4 3 3 2 4 3 3 2 4 4 4 3 3 2 4 4 4 3 3 2 2 4 4 2 4 4 4 2 2 2 4 4 2 2 2 2 4 4 2 2 2 3 3 2 2 3 2 3 2 4 2 3
1 3 2 4 3 2 4 3 2 4 4 2 2 3 2 4 3 2 4 3 3 2 4 4 4 4 3 3 3 1 4 4 2 4 1 4 4 3 1 4 3 1 4 4 1 4 1 1 2 4 4 4 4 4 3 2 4 3 2 4 4
1 4 3 1 3 3 3 2 3 1 1 1 3 3 2 4 3 2 4 3 2 3 1 3 3 2 3 1 2 2 4 4 2 1 1 1 3 1 2 3 3 1 3 3 2 4 1 3 3 2 3 3 3 1 4 1 3 1 2 4 2
1 2 2 2 4 4 1 4 2 4 1 2 3 4 4 3 3 3 3 3 1 4 1 4 4 4 1 1 4 1 4 4 2 4 1 4 2 4 3 3 2 4 4 3 3 1 4 3 3 2 2 3 1 2 3 3 1 3 2 3 2
1 3 2 3 2 1 1 2 3 1 4 3 3 3 2 3 2 4 4 3 3 3 1 4 4 3 1 4 2 3 1 4 2 1 1 4 2 4 2 3 2 3 3 1 1 1 3 3 2 3 2 2 2 3 3 2 1 1 2 2 3
1 3 4 1 4 2 4 1 3 1 1 4 3 3 2 4 2 1 4 3 3 3 1 2 4 2 2 4 2 1 4 4 2 1 1 4 1 4 3 2 3 2 4 1 4 4 1 2 4 2 4 2 3 2 2 4 4 1 1 3 2
1 2 2 2 4 4 1 4 2 4 1 2 3 4 4 3 3 3 3 3 1 4 1 4 4 4 1 1 4 1 4 4 2 4 1 4 2 4 3 3 2 4 4 3 3 1 4 3 3 2 2 3 1 2 3 3 1 3 2 3 2
1 3 2 3 2 1 1 2 3 1 4 3 3 3 2 3 2 4 4 3 3 3 1 4 4 3 1 4 2 3 1 4 2 1 1 4 2 4 2 3 2 3 3 1 1 1 3 3 2 3 2 2 2 3 3 2 1 1 2 2 3
1 3 4 1 4 2 4 1 3 1 1 4 3 3 2 4 2 1 4 3 3 3 1 2 4 2 2 4 2 1 4 4 2 1 1 4 1 4 3 2 3 2 4 1 4 4 1 2 4 2 4 2 3 2 2 4 4 1 1 3 2
1 2 3 2 4 3 4 1 4 4 1 1 1 4 4 4 1 1 4 4 1 4 3 1 1 4 3 3 4 2 4 4 2 1 4 4 2 3 4 4 4 2 2 2 3 2 4 2 1 3 3 2 2 4 4 4 4 2 3 2 4
1 2 4 2 4 4 1 4 3 1 4 2 3 2 2 3 4 2 2 2 3 4 3 3 3 1 4 3 3 1 4 4 2 2 4 4 2 4 2 4 3 1 4 4 1 2 3 3 3 2 4 2 4 2 3 3 3 4 3 3 3
1 4 1 2 2 3 1 4 1 1 4 1 4 4 1 4 3 3 1 4 1 2 3 2 2 1 3 3 1 1 4 4 2 3 4 4 4 2 4 1 1 4 3 2 4 1 4 4 4 4 2 4 3 1 2 4 4 4 4 2 3
1 4 4 4 3 1 3 1 4 2 4 3 3 1 3 2 3 1 4 2 4 3 3 2 4 2 3 1 1 1 1 4 2 1 2 4 2 4 3 2 4 1 4 4 3 2 4 4 1 1 4 4 2 4 4 2 4 3 1 2 4
1 1 1 4 4 1 2 2 2 4 3 2 4 4 4 1 1 4 2 4 3 2 4 2 4 1 1 1 2 1 4 4 2 4 1 4 2 1 4 4 2 4 1 4 1 4 3 1 3 4 2 4 1 1 1 3 4 1 4 3 2
1 4 3 2 4 4 4 3 3 2 4 4 4 4 1 1 3 3 1 3 1 1 3 2 1 3 2 4 3 1 4 4 2 4 1 4 4 4 3 1 3 1 2 3 3 3 3 1 1 4 4 1 4 4 4 1 2 2 3 3 3
1 1 4 2 2 3 2 4 3 1 4 3 1 3 3 3 3 2 4 3 3 2 4 3 2 3 2 4 1 4 4 4 2 1 1 4 2 4 4 3 1 4 3 3 1 3 3 3 3 4 3 3 2 2 2 3 3 3 2 4 1
1 1 3 2 4 4 4 3 3 2 4 4 4 3 1 1 1 3 1 2 1 1 2 2 1 3 2 4 3 3 4 4 2 1 4 4 2 1 4 3 1 3 1 4 4 4 4 2 4 4 4 4 4 4 2 2 3 1 4 4 2
1 3 4 2 4 4 4 1 4 2 1 3 2 4 2 4 1 2 4 2 4 3 3 3 2 3 3 2 4 3 2 4 2 1 1 4 4 4 3 2 4 4 4 3 3 3 3 4 4 3 2 4 3 3 2 3 3 3 2 4 3
1 2 3 2 3 2 3 2 4 3 3 4 3 3 3 1 3 2 4 3 2 2 3 3 1 4 4 1 4 1 4 4 2 1 4 4 4 4 3 2 3 4 4 1 1 1 3 3 3 1 4 2 2 4 4 2 2 2 2 2 3
1 2 3 4 1 2 4 1 2 4 1 3 1 3 2 2 1 3 4 1 3 1 1 2 4 1 3 1 2 2 4 4 2 1 1 4 1 4 3 2 3 4 2 3 1 2 2 3 3 3 4 4 3 2 3 3 1 4 2 2 3
1 1 4 3 2 3 2 3 3 4 4 3 2 1 3 4 4 3 1 1 4 3 1 2 4 1 4 4 3 3 2 4 2 1 1 4 2 4 4 1 1 4 4 1 1 4 3 3 2 3 4 4 3 3 3 3 1 2 3 3 2
1 3 3 3 3 1 4 4 3 1 1 1 3 2 2 4 3 1 3 4 1 3 4 3 3 2 4 3 3 1 4 4 2 1 1 3 3 1 4 4 1 4 2 4 4 3 4 4 3 3 3 1 2 4 3 2 4 4 4 3 1
1 1 1 4 1 2 1 3 3 3 1 3 1 3 1 2 2 3 3 3 4 4 4 1 1 1 1 3 1 2 4 4 2 4 1 4 2 2 2 3 2 4 3 3 3 4 4 1 4 3 3 3 3 3 4 4 1 4 3 4 4
1 2 4 2 2 2 4 2 1 4 1 3 2 2 4 4 1 1 3 3 3 1 3 1 4 2 3 1 2 2 4 4 2 4 1 4 2 2 4 1 3 3 2 3 1 4 2 1 1 3 3 3 1 1 4 2 4 1 4 1 2
1 4 1 3 3 2 3 4 2 4 2 2 4 4 1 3 3 4 1 1 2 2 3 4 3 1 1 4 3 2 4 4 2 1 2 4 2 2 2 3 2 2 2 2 3 1 1 4 1 1 2 1 1 1 4 2 1 1 1 2 2
1 4 4 4 3 1 4 2 4 3 4 4 3 1 1 3 3 1 1 1 2 3 4 4 3 4 3 3 1 1 4 4 2 1 1 4 2 2 4 3 3 4 4 4 4 3 4 3 2 4 4 4 4 3 3 1 4 4 3 4 4
1 4 3 1 2 3 1 1 3 4 2 4 2 1 3 2 1 3 1 1 2 4 1 4 4 3 3 1 3 3 4 4 2 4 1 4 4 3 3 3 3 4 4 3 3 3 3 2 2 3 3 3 3 4 1 3 3 4 3 3 2
1 1 4 1 2 3 2 2 3 3 4 4 3 3 4 4 1 3 1 1 3 2 2 3 4 2 2 2 2 3 4 4 2 4 1 4 3 3 4 2 4 4 3 2 4 4 4 4 1 3 2 4 4 4 3 4 4 3 4 4 3
1 4 3 4 3 2 4 3 1 4 4 4 3 3 4 3 4 1 4 2 4 3 1 4 3 3 2 4 3 1 4 4 2 1 4 4 4 2 3 3 3 3 4 4 4 3 3 4 4 4 3 3 4 3 3 4 4 4 2 3 3
1 4 4 3 2 4 3 2 4 2 2 3 1 1 4 4 4 3 1 1 4 4 3 3 3 2 4 4 3 1 4 4 2 1 3 3 3 1 4 4 4 1 4 1 4 4 1 4 1 3 4 3 3 3 4 4 4 4 1 4 3
1 4 3 3 1 4 3 1 4 4 4 2 3 3 2 4 4 1 1 3 1 4 3 2 1 3 1 4 1 4 4 4 2 4 1 4 1 1 4 4 4 2 1 1 3 3 3 2 4 4 4 3 1 2 3 3 2 3 2 2 3
1 1 4 4 4 3 3 1 2 4 2 3 3 4 1 3 3 2 4 4 1 4 3 2 4 1 4 1 3 1 4 4 2 1 3 2 2 3 3 3 1 3 2 4 2 4 4 4 3 3 1 2 3 2 3 1 4 4 4 3 1
1 4 3 4 3 3 4 3 3 2 2 3 4 4 3 4 2 2 2 4 3 2 4 3 1 1 3 4 1 3 4 4 2 4 3 4 3 4 4 3 4 4 4 4 4 3 4 4 4 3 3 2 4 4 4 4 4 4 4 4 4
1 1 4 1 4 1 1 1 4 2 2 4 4 2 4 4 3 4 1 4 4 3 3 2 2 4 4 4 3 1 4 4 2 2 4 4 2 1 2 3 4 4 4 4 2 2 1 2 1 4 4 4 3 1 4 4 3 2 2 1 1
1 1 1 4 2 2 4 3 1 3 4 2 4 4 1 2 3 3 2 3 1 4 1 1 3 2 2 3 1 3 2 4 2 4 1 4 2 3 2 1 2 4 4 4 1 3 3 2 2 3 1 1 2 4 2 2 2 3 2 3 2
1 4 4 1 1 4 1 4 4 3 2 4 4 1 4 4 3 4 1 1 4 3 3 2 2 4 4 4 3 1 4 4 2 1 1 1 3 1 2 2 4 2 2 2 3 2 3 4 1 2 4 3 1 2 4 4 4 1 1 2 1
1 1 1 1 3 2 4 3 1 3 4 2 4 4 1 2 3 3 2 4 1 4 1 1 3 2 2 3 1 1 4 4 2 4 1 4 2 4 3 1 4 4 1 4 1 2 4 3 2 3 1 2 4 2 3 3 2 3 2 2 2
1 4 4 1 1 4 1 4 4 3 2 4 4 1 4 4 1 4 1 1 4 3 2 3 2 4 4 4 1 1 4 4 2 1 2 4 3 2 3 2 4 4 4 4 4 3 3 1 4 4 1 3 1 1 4 4 4 1 4 4 4
1 1 4 4 3 2 4 3 1 3 4 2 4 4 1 2 3 3 2 4 1 1 1 1 3 2 2 2 1 1 4 4 2 1 1 4 2 3 3 1 4 4 1 4 1 2 4 2 2 1 1 1 4 3 3 3 2 4 2 2 4
1 4 4 1 1 4 1 4 4 3 2 4 4 1 4 4 1 4 1 1 4 3 3 3 2 4 4 4 1 1 4 4 2 1 3 4 3 2 3 2 4 4 4 4 4 3 3 1 4 4 1 3 1 1 4 4 4 1 4 4 4
1 1 4 4 3 2 4 3 1 2 4 2 4 4 1 3 3 3 2 4 1 1 1 1 3 2 2 2 1 1 4 4 2 1 1 4 3 3 3 1 4 4 1 4 1 2 4 2 2 1 1 1 4 3 3 3 2 2 2 2 4
1 2 4 4 3 4 1 4 2 1 2 4 4 2 4 3 4 4 1 4 4 3 3 3 2 4 4 1 4 1 4 4 2 4 1 4 4 3 2 3 3 3 2 3 3 3 3 2 4 3 2 3 3 4 1 3 3 3 4 4 4
1 1 1 4 3 2 2 3 4 4 4 2 4 4 1 3 3 3 4 4 2 3 1 1 3 2 2 3 1 1 4 4 2 4 1 4 3 4 4 3 4 1 4 3 3 4 4 4 1 4 3 4 1 2 3 2 4 4 4 4 2
1 4 4 1 1 4 1 2 4 3 2 4 4 1 4 4 1 4 1 1 1 3 3 3 2 4 4 4 1 1 4 4 2 1 4 4 3 2 3 2 4 4 2 4 1 3 3 1 4 4 1 3 1 1 4 4 1 1 4 4 4
1 1 1 4 3 2 4 3 1 2 4 2 4 4 1 2 3 3 2 4 1 4 1 1 3 2 2 3 1 4 4 4 2 4 1 4 2 3 3 1 4 4 1 4 2 2 2 3 1 4 3 1 4 2 2 2 3 1 4 1 4
1 4 4 1 1 4 1 2 4 3 2 4 4 1 4 4 1 4 1 1 1 3 3 3 2 4 4 4 1 1 4 4 2 1 4 4 3 2 3 2 4 4 2 4 1 3 3 1 4 4 1 3 1 1 4 4 1 1 4 4 4
1 1 1 4 3 2 4 3 1 2 4 2 4 4 1 2 3 3 2 4 1 4 1 1 3 2 2 3 1 4 4 4 2 4 1 4 2 3 3 1 4 4 1 4 2 2 2 3 1 4 3 1 4 2 2 2 3 1 4 1 4
1 4 4 1 3 4 1 1 4 2 2 4 4 2 4 4 2 4 1 4 4 3 3 3 2 4 4 4 3 1 4 4 2 2 4 4 2 1 2 3 1 1 4 4 2 2 1 3 1 1 4 4 3 1 4 4 2 2 2 1 1
1 1 1 4 3 2 4 3 1 3 4 2 4 4 1 2 3 3 2 4 1 4 1 1 3 2 2 3 1 4 4 4 2 4 4 4 2 3 3 1 4 4 1 4 1 2 4 2 2 2 3 1 3 2 2 2 2 3 2 3 3
1 4 4 1 2 4 3 1 4 2 2 4 4 2 4 4 2 4 1 4 4 3 3 3 2 4 4 4 3 1 4 4 2 2 4 4 2 1 2 3 1 1 4 4 2 2 1 3 1 1 4 1 3 1 4 2 3 2 3 1 1
1 1 1 4 3 2 4 3 1 3 4 2 4 4 1 2 3 3 2 4 1 4 1 1 3 2 2 3 1 4 4 4 2 4 1 4 2 3 3 1 4 4 1 4 1 2 4 3 2 2 3 1 3 2 2 2 2 3 2 3 2
1 4 4 1 1 4 1 2 4 3 2 4 4 1 4 4 1 4 1 1 1 3 2 3 2 4 4 4 1 1 4 4 2 1 4 4 3 2 3 2 4 4 2 4 1 3 3 1 4 4 1 3 1 1 4 4 4 1 4 4 4
1 1 1 4 3 2 4 3 1 2 4 2 4 4 1 2 3 3 2 4 1 4 1 1 3 2 2 3 1 4 4 4 2 4 1 4 2 3 3 1 4 4 1 4 1 2 4 2 2 2 3 1 4 3 3 3 2 4 2 2 4
1 4 4 1 1 4 1 2 4 3 2 4 4 1 4 4 1 4 1 1 1 3 3 3 2 4 4 4 1 1 4 4 2 1 4 4 3 2 3 2 4 4 2 4 1 3 3 1 4 4 1 3 1 1 4 4 4 1 4 4 4
1 1 1 4 3 2 4 3 1 2 4 2 4 4 1 2 3 3 2 4 1 4 1 1 3 2 2 3 1 4 4 4 2 4 1 4 2 3 3 1 4 4 1 4 2 2 2 3 1 4 3 1 3 2 4 2 2 4 3 3 2
1 3 1 4 1 3 2 4 4 4 2 3 2 1 3 1 1 3 1 1 1 1 3 2 2 2 3 4 4 3 4 4 2 1 1 4 1 4 1 4 4 4 3 3 1 1 4 3 2 3 1 4 1 4 1 3 3 1 3 1 4
1 3 3 2 2 2 4 1 4 4 1 3 1 4 3 1 3 3 1 1 4 1 1 4 2 4 2 4 3 1 4 4 2 1 3 4 2 2 3 3 3 1 3 3 2 4 3 3 3 2 4 4 2 4 4 3 3 4 3 3 1
1 3 3 3 2 3 4 2 4 3 4 3 2 3 3 1 3 4 1 3 3 1 1 4 1 3 3 1 4 3 4 4 2 4 1 4 3 3 1 3 4 4 4 3 1 4 4 3 2 4 4 4 4 2 3 4 2 4 4 4 4
1 4 4 1 1 4 1 2 4 2 2 4 4 2 4 4 2 4 1 4 4 3 3 3 2 4 4 4 3 1 4 4 2 3 1 4 2 1 2 3 1 2 4 4 3 2 1 2 4 1 4 4 3 1 4 4 3 2 2 1 1
1 1 1 1 2 2 4 3 1 3 4 2 4 4 1 2 3 3 2 4 1 4 1 1 2 2 2 3 1 4 4 4 2 1 1 4 2 3 2 1 2 4 4 1 1 2 3 2 2 2 4 1 2 4 2 2 2 2 3 3 2
1 4 4 1 1 4 1 2 4 2 2 4 4 2 4 4 2 4 1 4 4 3 3 3 2 4 4 4 3 1 4 4 2 3 1 4 2 1 2 3 1 2 4 4 3 2 1 2 4 1 4 4 3 1 4 4 3 2 2 1 1
1 1 1 4 3 2 4 3 1 2 4 2 4 4 1 2 3 3 2 4 1 4 1 1 3 2 2 3 1 4 4 4 2 1 1 4 2 3 2 1 4 4 1 4 1 2 4 2 2 3 2 2 3 2 2 2 4 2 3 3 2
2 2 2 3 1 4 3 4 4 3 3 2 3 1 4 3 3 2 4 3 3 2 4 2 3 2 3 3 3 1 4 4 2 3 2 3 2 4 2 3 3 2 2 3 3 1 3 3 1 2 4 4 3 3 3 2 4 2 4 4 1
2 4 4 1 3 3 2 4 3 2 3 2 4 3 4 2 4 4 3 2 3 4 3 3 3 2 4 4 3 1 4 2 4 4 4 4 3 1 4 4 2 4 4 1 4 3 2 4 4 4 2 4 4 4 4 4 3 2 3 2 1
2 4 3 4 4 2 2 4 1 2 2 4 1 3 1 4 2 2 2 3 2 3 3 2 2 3 3 3 3 1 4 1 3 2 4 4 3 3 1 1 2 3 1 3 1 4 4 3 1 4 4 1 1 4 1 2 4 1 1 4 4
2 3 3 2 4 1 1 3 3 1 3 3 2 2 3 1 1 3 2 2 4 2 2 3 3 1 3 1 3 1 4 4 1 2 4 3 3 1 4 4 3 3 1 1 4 4 2 4 4 1 4 3 1 1 3 3 4 4 2 4 4
2 4 3 4 3 1 3 1 3 3 3 2 3 3 3 4 3 2 3 2 2 2 3 4 4 3 2 4 3 1 4 4 1 3 4 3 2 4 1 2 4 4 1 3 4 1 4 1 3 3 1 2 4 1 1 4 4 1 4 2 2
2 3 1 1 3 3 3 2 3 1 2 4 1 3 3 1 3 3 1 4 3 2 3 2 3 3 3 3 3 1 4 2 3 2 4 3 2 3 3 1 4 4 4 1 3 2 2 3 1 3 4 3 3 3 1 3 3 4 2 4 1
2 4 4 3 3 2 3 1 3 1 3 1 4 3 3 3 2 3 3 4 4 2 4 2 1 3 3 1 3 1 4 1 2 2 3 3 1 1 3 3 3 4 1 4 1 4 4 4 4 2 4 1 4 3 4 3 3 2 1 3 3
2 4 4 3 3 2 4 4 4 3 2 4 1 3 3 3 3 1 3 4 2 3 2 4 4 3 3 1 3 1 4 4 3 3 3 4 3 4 2 4 3 2 4 3 3 3 3 4 4 1 1 4 2 3 2 1 2 4 3 4 2
2 3 3 3 1 3 3 3 2 3 1 3 2 3 2 2 2 4 3 2 2 4 2 3 3 2 4 4 3 1 4 4 1 2 4 2 2 3 3 2 4 2 3 3 2 2 3 3 3 3 1 3 3 1 3 3 1 1 4 1 3
2 4 2 2 3 2 4 1 1 4 4 4 2 1 4 4 4 3 1 4 4 4 4 3 1 4 3 1 3 1 4 3 2 3 3 2 1 1 4 3 3 1 3 2 4 3 3 2 4 3 2 4 4 2 4 1 3 3 3 2 4
2 1 3 3 3 3 2 2 3 1 3 4 2 3 2 2 2 4 3 2 2 4 2 3 3 2 4 4 3 1 4 4 1 2 4 2 2 3 3 2 4 2 3 3 2 2 3 3 3 3 1 3 3 1 3 3 1 1 4 1 3
2 3 2 4 1 1 4 4 1 1 3 4 4 4 2 1 4 4 4 3 3 1 4 4 4 3 1 4 3 1 4 3 2 3 3 2 4 1 4 4 3 1 3 2 4 3 3 2 4 3 2 4 4 2 4 1 3 3 3 2 4
2 3 2 4 2 3 1 1 1 3 2 4 3 2 3 2 2 4 2 2 3 1 1 2 3 2 3 1 3 1 4 4 3 2 3 3 2 4 4 2 2 4 2 3 2 1 3 3 3 1 2 4 4 1 3 3 3 1 4 1 4
2 3 1 2 3 2 2 2 4 2 2 4 2 3 2 3 2 2 2 3 3 1 2 3 2 3 1 1 3 1 4 3 2 3 3 2 4 4 4 1 1 1 2 4 2 4 3 2 4 4 2 4 1 3 3 4 2 2 2 2 4
2 3 2 4 2 3 1 1 1 3 2 4 3 2 3 2 2 4 2 2 3 1 1 2 3 2 3 1 3 1 4 4 3 2 3 3 2 4 4 2 2 4 2 3 2 1 3 3 3 1 2 4 4 1 3 3 3 1 4 1 4
2 3 1 2 3 2 2 2 4 2 2 4 2 3 2 3 2 2 2 2 3 1 2 3 2 3 1 1 3 1 4 3 2 3 3 2 4 4 4 1 1 1 2 4 2 4 3 2 4 4 2 4 1 3 3 4 2 2 2 2 4
2 4 4 4 3 3 2 4 4 3 3 3 3 3 3 3 1 2 3 2 3 2 4 2 3 2 2 4 3 1 4 4 1 3 1 1 2 4 3 3 4 2 3 2 2 3 2 4 2 3 2 3 4 2 4 4 4 4 3 1 2
2 3 2 4 4 2 4 1 2 4 3 3 3 1 3 3 2 2 3 3 3 3 2 3 2 3 2 3 3 1 4 4 3 1 1 1 2 4 4 4 1 4 1 4 1 3 3 3 2 2 2 4 1 1 4 2 3 1 1 4 4
2 3 1 2 4 3 3 2 2 4 1 1 2 2 2 3 2 2 2 2 3 2 4 3 1 3 4 1 3 1 4 4 2 3 2 4 3 3 1 4 3 2 2 1 3 1 2 2 2 1 3 3 3 1 1 1 3 2 4 2 3
2 1 3 1 1 3 4 2 4 2 3 2 3 2 4 3 2 2 3 2 3 2 3 3 3 3 2 3 3 1 4 4 3 3 4 2 4 3 1 2 1 1 4 4 3 2 4 2 4 3 2 4 1 3 3 1 2 3 4 1 3
2 3 3 3 3 1 2 3 1 3 3 1 4 3 2 3 3 3 3 3 3 2 2 3 2 3 3 3 3 1 4 1 2 3 1 3 2 4 4 3 1 1 4 2 4 4 2 2 2 2 1 2 1 2 3 4 3 1 2 3 4
2 4 2 2 2 2 2 3 2 2 3 3 4 3 3 2 2 3 2 4 4 2 2 4 1 3 2 2 2 1 4 3 3 1 4 1 1 3 3 1 4 2 4 3 2 2 3 2 1 2 1 1 3 2 3 3 1 4 2 2 1
2 2 3 2 3 1 3 3 3 1 4 1 4 4 3 2 3 2 2 2 2 2 3 2 3 2 2 3 3 1 4 1 4 4 4 1 4 4 3 3 4 1 4 1 1 3 1 2 4 2 2 4 3 2 3 1 3 3 2 4 3
2 3 3 3 3 1 4 2 3 1 4 2 3 2 3 3 2 2 4 3 2 3 3 3 3 3 2 4 3 1 4 3 2 4 1 3 1 1 4 3 3 1 4 1 4 1 3 4 1 3 3 1 1 4 4 1 4 3 1 1 3
2 3 3 3 2 3 1 3 3 3 3 1 1 2 2 3 3 3 3 4 3 2 4 3 3 2 2 3 2 1 4 4 1 2 1 1 4 2 4 2 4 1 4 3 3 1 3 2 4 4 1 4 1 1 4 3 1 4 3 1 3
2 4 4 3 2 3 1 3 1 4 3 4 3 4 3 3 3 4 4 3 2 1 2 2 3 2 3 4 3 1 4 3 2 3 1 3 3 1 2 4 4 1 2 4 1 2 4 1 2 1 2 3 4 3 3 4 3 4 3 2 3
2 4 3 2 3 1 4 4 4 3 2 2 3 2 2 4 2 3 3 2 2 2 3 3 2 2 3 3 3 1 4 4 4 3 4 2 4 1 2 4 4 2 4 4 4 3 1 2 4 4 4 2 3 1 4 1 1 4 4 1 2
2 1 4 2 4 2 4 1 3 1 2 4 4 2 4 3 1 2 3 2 3 2 4 3 3 2 2 1 3 1 4 1 2 3 1 2 4 2 2 2 4 1 4 1 3 3 2 2 3 1 1 3 1 3 3 3 3 1 4 3 3
2 1 4 3 2 1 1 4 2 3 3 2 4 3 3 3 2 3 1 2 2 2 3 3 3 2 3 2 3 1 4 4 3 1 2 4 4 1 4 2 3 3 2 4 2 4 4 3 1 2 3 3 1 3 4 1 1 1 3 2 1
2 2 3 3 2 3 1 3 2 4 3 3 2 4 2 3 3 3 3 2 2 3 3 3 2 3 3 2 3 1 4 1 2 3 1 2 2 4 3 2 3 3 2 3 3 2 4 1 4 3 4 3 1 1 4 2 1 3 2 3 3
2 4 4 3 2 3 1 3 1 4 3 4 3 4 3 3 3 4 4 3 2 1 2 2 3 2 3 4 3 1 4 3 2 3 1 3 3 1 2 4 4 1 2 4 1 2 4 1 2 1 2 3 4 3 3 4 3 4 3 2 3
2 4 3 2 3 1 4 4 4 3 2 2 3 2 2 4 2 3 3 2 2 2 3 3 2 2 3 3 3 1 4 4 4 3 4 2 4 1 2 4 4 2 4 4 4 3 1 2 4 4 4 2 3 1 4 1 1 4 4 1 2
2 1 4 2 4 2 4 1 3 1 2 4 4 2 4 3 1 2 3 2 3 2 4 3 3 2 2 1 3 1 4 1 2 3 1 2 4 2 2 2 4 1 4 1 3 3 2 2 3 1 1 3 1 3 3 3 3 1 4 3 3
2 1 4 3 2 1 1 4 2 3 3 2 4 3 3 3 2 3 1 2 2 2 3 3 3 2 3 2 3 1 4 4 3 1 2 4 4 1 4 2 3 3 2 4 2 4 4 3 1 2 3 3 1 3 4 1 1 1 3 2 1
2 2 3 3 2 3 1 3 2 4 3 3 2 4 2 3 3 3 3 2 2 3 3 3 2 3 3 2 3 1 4 1 2 3 1 2 2 4 3 2 3 3 2 3 3 2 4 1 4 3 4 3 1 1 4 2 1 3 2 3 3
2 4 3 3 3 4 3 3 2 4 1 4 2 3 3 1 2 3 3 2 2 2 2 3 3 4 4 4 3 1 4 4 2 3 4 3 1 1 2 4 4 1 1 4 1 1 4 1 4 1 2 3 4 3 3 4 3 4 3 2 4
2 3 3 4 4 3 4 1 4 4 3 2 4 1 3 4 4 1 2 3 4 2 3 3 3 3 2 4 3 1 4 4 4 3 4 2 3 1 2 4 4 2 4 4 4 3 1 2 4 4 4 3 3 1 4 1 1 4 4 1 3
2 3 2 4 1 3 2 1 1 4 3 3 4 3 3 3 3 2 2 4 2 3 3 3 2 2 3 2 3 1 4 1 2 2 1 2 4 2 2 2 4 1 4 1 3 3 2 2 3 1 1 3 1 3 3 3 3 4 4 3 3
2 4 3 1 2 3 1 3 2 1 1 4 4 4 1 4 4 4 3 2 3 2 4 2 3 3 3 3 2 1 4 4 2 1 2 4 4 1 1 2 3 2 2 4 3 4 4 3 1 2 3 3 1 3 4 1 4 1 3 3 1
2 1 4 3 2 4 1 1 4 3 3 4 2 4 3 3 2 4 4 3 2 4 2 3 2 2 2 4 3 1 4 1 2 3 1 2 3 4 3 1 3 3 3 3 3 1 4 1 4 3 4 3 1 1 4 2 1 3 2 3 1
2 2 3 2 3 2 3 2 3 2 3 2 2 3 3 3 3 3 2 4 3 3 3 3 3 2 2 4 3 1 4 4 2 1 4 1 1 3 2 4 3 1 2 4 2 3 3 1 3 3 2 1 4 1 3 4 4 1 2 3 3
2 2 2 4 4 2 3 3 1 3 3 1 3 2 3 1 3 2 4 2 2 2 2 4 2 2 2 3 3 1 4 4 1 4 4 1 4 1 4 4 4 1 2 3 4 3 3 3 2 3 3 3 1 4 3 2 1 1 3 1 3
2 2 2 4 2 2 3 3 3 1 1 3 3 3 3 2 2 2 3 2 2 3 3 3 2 2 3 3 3 1 4 4 4 4 3 2 4 3 3 4 4 4 1 4 4 3 2 1 2 3 1 1 1 1 4 4 1 2 3 4 3
2 1 4 4 3 3 3 1 2 3 3 3 2 1 3 2 3 3 2 3 2 3 3 2 3 1 3 1 3 1 4 1 4 4 4 4 1 3 3 2 3 1 3 3 3 3 1 4 1 3 4 1 4 4 2 4 4 2 4 4 3
2 4 1 3 1 4 1 4 3 3 2 4 4 4 2 4 4 4 3 1 2 3 2 4 3 3 3 1 3 1 4 1 3 2 4 4 2 3 3 3 3 3 1 1 4 4 2 4 4 2 4 4 1 4 3 2 4 2 4 2 1
2 4 3 1 3 3 3 1 2 4 1 3 3 2 4 4 3 2 3 2 3 3 3 3 3 2 2 3 3 1 4 4 1 4 4 3 2 4 2 4 1 1 4 1 4 3 4 4 3 1 2 2 3 1 3 3 4 2 1 3 2
2 3 1 2 1 3 2 2 4 4 3 2 3 2 1 2 2 3 2 4 3 2 2 3 2 3 2 1 3 1 4 4 3 2 4 2 4 4 1 3 1 2 1 3 2 3 1 1 4 1 3 1 4 1 4 3 4 4 3 2 4
2 2 3 3 3 2 4 3 3 1 4 3 3 1 3 1 3 1 3 3 2 4 3 2 3 2 2 3 3 1 4 1 2 3 2 4 3 3 3 3 2 4 4 2 3 3 1 4 3 2 1 3 3 2 3 1 3 2 4 4 2
2 4 3 2 4 1 2 2 3 2 3 2 3 3 2 3 3 2 3 3 3 2 3 2 2 3 2 4 3 1 4 4 3 2 3 1 1 1 1 1 2 4 1 3 3 1 4 4 3 2 1 1 3 2 1 3 2 3 4 3 2
2 3 3 1 2 4 2 2 4 2 3 2 4 3 3 1 2 2 3 2 4 4 3 3 2 2 2 3 3 1 4 1 1 3 1 2 3 1 1 2 4 3 4 4 3 3 1 1 1 2 3 2 1 4 2 2 2 3 3 2 3
2 1 2 3 2 2 2 2 2 4 3 2 2 3 2 3 2 4 1 1 3 3 1 1 3 4 1 4 3 1 4 4 4 3 1 4 1 1 3 3 2 3 2 4 1 1 4 1 3 4 3 3 1 3 2 3 3 2 3 3 1
2 3 1 2 1 3 2 2 4 4 3 2 3 2 1 2 2 3 2 4 3 2 2 3 2 3 2 1 3 1 4 4 3 2 4 2 4 4 1 3 1 2 1 3 2 3 1 1 4 1 3 1 4 1 4 3 4 4 3 2 4
2 1 3 4 2 2 2 3 1 2 4 1 1 4 2 2 2 1 2 2 2 2 4 3 3 2 2 3 3 1 4 3 2 2 3 3 1 2 1 2 2 4 4 1 2 2 3 2 2 1 3 3 1 1 2 4 2 1 3 2 4
2 3 2 2 1 1 4 4 1 2 2 3 1 3 1 3 4 2 1 2 2 2 2 2 4 2 2 2 3 1 4 4 4 3 2 1 3 3 1 2 1 2 2 2 2 2 2 4 3 3 3 1 4 2 2 2 4 2 2 3 1
2 3 2 2 2 3 2 3 3 1 1 1 3 1 2 1 1 1 1 2 1 2 2 2 3 2 2 1 2 1 4 3 2 1 3 3 2 4 3 3 2 2 2 3 2 4 4 1 1 4 1 1 3 2 2 2 4 3 3 1 2
2 2 1 1 1 2 3 2 2 3 2 1 4 3 2 3 2 1 2 2 2 2 1 2 2 2 3 1 3 1 4 1 2 2 3 1 2 2 2 1 2 4 1 4 1 2 1 4 3 1 1 4 1 1 4 4 3 1 2 3 3
2 2 2 3 1 2 4 1 3 1 2 2 2 2 4 2 2 2 3 3 2 3 2 1 3 1 2 3 2 1 4 4 3 1 4 3 1 1 3 1 4 2 2 1 3 1 1 1 1 4 1 1 2 2 1 1 4 1 4 1 1
2 1 2 2 1 1 2 2 2 3 2 1 1 2 2 2 3 2 2 2 2 2 2 2 2 3 3 3 2 1 4 1 1 3 2 4 2 2 1 3 2 1 1 1 3 2 4 1 4 2 3 1 4 1 1 4 2 2 2 1 3
2 1 1 1 1 3 2 2 1 2 1 3 2 2 2 1 2 2 2 2 3 3 3 2 4 2 2 4 3 1 4 4 1 1 1 1 1 1 2 3 1 2 4 2 3 3 2 1 3 1 2 1 2 4 2 2 3 2 3 1 1
2 1 3 2 2 4 1 1 1 2 1 2 2 2 2 2 3 2 3 3 1 3 1 2 1 2 2 2 3 1 4 2 2 2 2 4 2 2 3 1 2 4 1 1 2 1 2 2 3 1 1 4 1 1 4 1 3 1 2 3 3
2 1 1 2 4 2 1 2 1 2 4 2 1 1 2 1 1 2 2 3 2 2 3 1 2 2 2 2 3 1 4 4 1 1 4 1 1 4 1 1 2 2 1 3 1 4 1 1 1 2 1 3 1 2 3 3 1 4 4 1 4
2 3 1 4 4 1 3 2 2 1 4 2 2 1 1 1 1 1 1 2 4 3 2 2 3 2 2 2 3 1 4 4 2 2 2 3 2 3 4 2 2 4 3 2 2 1 3 1 3 1 1 1 4 1 1 1 4 3 3 3 3
2 3 2 2 1 3 2 2 2 2 2 2 2 2 3 2 3 1 2 2 3 2 3 3 2 1 1 3 3 1 4 4 3 2 4 1 3 1 2 2 1 2 2 1 2 3 4 4 1 3 1 3 2 2 1 2 4 2 1 2 3
2 2 3 2 2 4 2 1 2 2 2 2 4 2 2 2 2 4 2 2 2 2 1 1 1 2 3 1 3 1 4 4 2 2 2 3 2 3 1 2 2 1 1 3 3 2 2 4 2 4 1 1 4 3 1 1 1 1 4 3 3
2 2 1 2 3 2 4 1 2 2 1 2 4 2 2 2 1 2 2 3 2 2 1 1 2 2 2 2 3 1 4 4 4 1 3 1 1 1 1 1 3 2 4 1 2 2 2 3 1 1 1 1 1 3 2 3 4 2 4 3 2
2 4 2 1 2 2 2 1 1 2 1 2 1 2 2 2 2 2 4 3 2 3 1 2 1 2 2 4 3 1 4 4 4 4 1 1 4 1 4 1 1 4 1 3 1 1 1 1 3 4 1 4 2 3 2 2 2 3 1 2 2
2 1 2 3 3 3 2 3 3 3 3 1 1 3 3 2 4 2 4 3 3 3 2 2 4 2 3 2 2 1 3 1 4 1 4 3 1 3 2 4 1 3 1 3 4 4 3 2 3 3 3 4 4 4 1 3 3 2 3 4 4
2 2 4 1 4 3 3 3 2 4 3 2 3 3 3 3 2 2 2 2 3 2 3 2 3 3 3 4 3 1 4 1 4 1 1 4 3 2 4 1 1 4 1 1 1 1 3 3 1 1 4 1 2 3 1 2 3 2 2 2 4
2 3 4 4 4 4 2 2 2 1 2 4 1 1 2 4 4 4 2 4 4 4 3 4 2 2 2 4 3 1 4 4 2 4 4 4 3 3 2 4 4 3 2 3 1 4 4 4 1 1 4 4 4 3 1 3 3 3 1 4 2
2 1 2 4 4 3 3 3 3 2 2 3 3 2 3 3 2 2 2 4 3 2 4 2 4 3 3 3 3 1 4 4 1 4 1 3 1 4 2 4 2 2 4 4 1 3 1 2 4 3 2 3 3 4 4 4 1 2 4 3 3
2 4 4 4 2 3 3 3 2 4 2 4 1 3 1 2 4 4 2 4 3 3 3 4 3 3 2 4 3 1 4 1 2 2 4 4 1 3 1 4 3 3 3 1 3 1 3 2 4 3 2 4 3 2 4 2 1 2 4 2 4
2 3 1 3 4 4 3 3 3 1 2 3 2 3 3 3 3 1 3 1 4 4 2 3 1 1 3 4 3 2 4 1 4 4 4 3 2 3 3 4 2 4 4 1 3 1 4 2 4 2 3 2 2 3 2 3 3 3 1 4 4
2 1 1 3 1 1 2 3 3 2 2 2 2 2 2 2 2 3 2 2 3 3 3 2 2 4 3 3 3 1 4 1 3 1 1 4 1 4 2 4 1 4 4 2 2 4 3 2 3 1 2 3 4 4 2 2 2 1 1 1 4
2 2 1 3 2 1 3 1 2 2 2 2 2 3 2 1 3 1 2 3 3 2 2 2 4 2 2 2 3 1 4 4 4 2 4 2 2 4 1 2 2 4 3 3 2 2 2 4 3 2 3 1 4 2 1 2 3 2 2 3 1
2 1 4 3 1 1 3 2 4 1 1 1 3 3 2 4 3 2 2 2 3 2 2 3 3 1 2 2 2 1 4 3 1 2 1 3 3 3 2 2 2 2 2 4 4 1 4 1 3 1 1 1 2 2 1 2 4 3 1 3 1
2 1 1 4 2 4 1 3 2 4 2 2 2 2 2 3 2 2 2 2 2 3 1 1 1 1 2 2 2 1 4 1 2 1 3 2 2 1 2 1 2 4 1 1 1 2 2 4 3 3 1 4 1 1 4 1 3 1 2 3 3
2 2 1 1 2 2 2 2 3 1 2 3 1 1 1 2 2 1 2 2 3 3 2 2 2 2 2 4 2 1 4 3 2 3 4 1 2 4 1 1 3 2 2 3 4 4 4 1 2 4 1 1 4 4 4 1 1 4 4 3 2
2 2 1 3 3 1 2 2 2 2 4 1 2 2 4 4 3 4 1 2 2 2 2 3 2 2 2 2 2 1 4 4 4 3 1 4 2 1 4 3 2 3 4 3 3 2 4 1 4 3 3 1 4 1 4 1 2 2 2 3 3
2 4 2 2 4 1 1 3 1 1 2 2 2 3 3 1 3 3 1 1 3 2 2 1 3 2 2 1 2 1 4 4 3 4 4 1 3 3 2 2 4 3 3 1 1 4 2 1 2 1 2 3 2 4 2 4 1 1 1 1 2
2 3 1 1 1 4 2 3 2 1 2 2 2 2 1 2 2 2 2 3 1 2 3 2 2 1 1 2 2 1 4 4 2 2 2 2 2 4 2 1 2 4 1 1 2 1 2 4 3 1 1 4 1 1 4 4 3 1 2 3 3
2 2 1 3 2 1 2 2 1 1 3 1 3 1 1 2 2 3 2 2 2 2 1 2 4 2 2 2 3 1 4 2 2 3 4 1 2 4 1 1 2 2 2 1 1 1 3 3 2 3 2 2 4 2 4 4 1 1 4 1 4
2 2 4 3 2 4 1 1 1 1 3 1 3 1 2 4 1 3 2 2 3 2 2 2 2 2 2 2 3 1 4 4 3 2 1 2 2 1 4 2 2 3 4 2 2 1 3 1 3 3 1 1 4 1 1 1 4 2 1 3 3
2 2 4 1 1 2 2 2 3 2 4 3 2 3 2 3 3 2 4 3 3 2 4 2 2 3 2 2 2 1 4 3 2 1 2 3 3 4 2 4 4 2 3 3 2 4 1 1 3 3 1 4 2 2 1 2 4 2 4 2 4
2 2 2 2 2 2 2 2 2 2 2 3 2 2 2 2 2 3 3 1 2 2 3 1 1 1 3 2 3 1 4 2 4 3 1 3 2 2 4 2 2 4 1 4 3 2 3 4 2 4 1 1 1 3 1 3 1 1 4 3 3
2 2 3 3 2 1 1 3 1 2 3 2 4 2 3 1 2 4 2 3 2 2 2 4 2 4 2 2 3 1 4 4 4 2 1 1 1 1 1 1 3 2 2 4 2 2 4 3 2 4 3 1 1 4 2 3 1 1 4 3 2
2 1 1 4 1 3 2 2 1 2 1 2 2 2 4 2 3 3 2 2 2 2 4 2 2 2 2 2 3 1 4 3 3 2 1 3 3 1 2 4 1 4 1 1 2 1 1 4 1 4 1 1 1 4 1 1 1 1 2 4 1
2 1 1 4 1 3 2 2 1 2 1 2 2 2 4 2 3 3 2 2 2 2 4 2 2 2 2 2 3 1 4 3 3 2 1 3 3 1 2 4 1 4 1 1 2 1 1 4 1 4 1 1 1 4 1 1 1 1 2 4 1
2 2 4 1 3 3 2 4 1 2 3 2 2 2 4 3 2 3 2 3 3 3 3 3 2 4 4 3 3 1 4 2 2 4 1 4 4 1 4 4 1 4 1 1 3 3 3 4 4 1 3 2 2 3 2 4 4 1 1 3 3
2 1 4 3 1 1 4 3 3 2 3 1 3 1 3 1 3 2 2 3 2 4 3 2 3 3 2 2 3 1 4 4 4 1 2 4 4 4 4 4 2 4 2 3 2 1 3 4 4 2 4 1 3 1 4 3 2 4 3 3 1
2 4 1 4 1 1 4 1 4 3 2 3 1 4 1 4 2 4 2 3 2 3 2 4 2 3 3 3 3 1 4 1 3 1 2 1 3 1 4 2 4 2 1 4 1 3 1 1 4 3 1 2 4 2 4 3 3 1 4 1 3
2 1 2 3 4 3 1 2 1 2 3 3 2 4 1 3 3 2 3 2 1 2 3 1 3 3 3 2 3 1 4 4 1 1 1 4 2 3 1 4 2 4 4 4 1 4 2 4 4 2 1 1 3 3 1 3 3 1 3 1 3
2 1 1 4 2 3 3 1 3 3 2 4 3 3 3 3 1 2 3 3 2 3 2 4 2 2 3 3 3 1 4 4 2 4 1 2 3 3 2 1 4 4 2 4 4 1 4 4 3 3 4 1 1 1 4 2 1 3 1 2 4
2 4 3 2 4 1 4 4 3 3 2 4 4 3 2 3 2 3 2 3 3 3 2 3 3 3 3 4 3 1 4 4 4 2 4 3 3 3 4 4 2 1 3 4 2 4 2 4 4 1 1 3 3 4 3 1 3 2 4 1 4
2 3 3 1 4 2 3 1 3 3 1 3 1 4 4 1 3 3 3 3 2 2 4 2 3 3 3 1 3 1 4 4 2 3 2 3 2 2 2 4 1 4 3 3 2 4 4 1 4 1 3 1 2 4 1 1 1 2 1 3 4
2 3 1 4 3 1 2 3 2 3 3 3 3 3 3 2 3 2 4 4 3 3 2 2 3 3 2 4 3 1 4 4 2 4 4 2 3 4 3 1 2 3 4 1 3 3 1 2 4 4 2 3 1 2 3 1 2 4 1 1 1
2 4 3 2 3 1 1 3 3 1 3 1 4 4 4 1 3 3 3 3 2 3 2 3 2 3 2 4 3 1 4 4 4 3 2 4 4 3 3 3 3 2 4 4 3 1 1 4 4 3 3 3 4 4 4 1 3 1 4 4 1
2 3 2 2 3 3 2 1 3 2 4 1 1 1 3 2 4 1 1 3 3 3 2 3 3 1 1 3 3 1 4 4 4 1 4 3 3 3 3 4 1 4 2 1 2 3 4 4 3 1 4 3 1 4 2 3 1 4 3 1 4
2 2 4 1 3 3 2 4 1 2 3 2 3 2 1 3 2 3 2 3 3 3 3 3 2 4 4 3 3 1 4 3 2 4 1 4 4 1 4 4 1 4 1 1 3 3 3 4 4 3 3 2 2 3 2 4 4 1 1 3 3
2 3 3 3 1 4 4 1 3 2 3 1 3 1 3 1 2 2 2 3 2 4 3 2 3 3 2 2 3 1 4 4 4 2 2 4 4 4 4 4 2 4 3 3 3 1 3 4 4 2 4 1 3 1 4 3 3 1 3 3 1
2 1 1 4 2 1 4 1 4 3 2 3 1 4 4 4 2 4 2 3 2 3 3 4 2 2 3 4 3 1 4 1 3 1 2 1 3 1 1 2 4 2 4 4 1 3 1 4 1 3 1 4 4 2 4 3 3 1 4 1 3
2 4 2 3 1 3 3 4 1 2 3 3 2 4 1 3 3 2 3 2 4 2 3 1 3 3 3 2 3 1 4 4 1 1 1 4 2 3 1 4 2 1 4 4 1 4 2 4 4 2 4 1 3 3 1 3 3 1 3 1 3
2 3 1 1 1 3 3 1 3 3 2 4 3 3 3 3 1 2 3 3 1 2 2 4 2 3 3 2 3 1 4 4 2 4 1 2 3 3 2 2 4 4 3 4 4 1 4 4 3 3 4 3 1 1 4 2 1 3 1 2 4
2 4 2 4 4 4 3 2 4 1 1 4 3 3 2 4 4 3 2 3 2 4 2 3 3 3 2 4 3 1 4 4 4 2 4 3 3 2 4 4 2 1 2 4 2 4 2 4 4 1 1 3 3 4 3 1 3 2 4 1 4
2 3 3 1 1 2 3 1 3 3 1 3 3 1 1 4 3 2 3 3 2 2 4 2 3 3 3 1 3 1 4 4 3 3 2 3 2 2 2 4 1 4 3 3 3 4 4 1 4 1 3 1 3 4 1 1 1 2 1 2 4
2 1 1 4 3 1 2 3 1 3 3 3 3 3 3 2 3 2 4 4 3 3 2 2 3 3 2 4 3 1 4 4 3 4 4 3 3 4 3 1 2 3 4 1 3 3 1 2 4 4 2 3 1 2 3 1 2 4 1 4 4
2 2 3 1 1 3 2 1 3 1 4 4 4 1 3 3 3 4 3 1 2 3 2 3 3 3 2 1 3 1 4 4 4 2 2 4 4 3 3 3 3 3 1 4 3 1 1 4 4 3 2 3 1 4 4 1 3 1 4 3 1
2 2 4 3 3 3 2 4 1 1 4 2 4 3 1 3 2 3 1 3 3 3 2 3 3 2 1 3 3 1 4 4 4 1 4 3 3 3 3 4 1 2 2 1 3 3 1 4 3 1 4 3 1 4 4 3 4 4 3 4 4
2 1 4 4 3 2 4 1 3 3 2 4 1 2 3 2 3 2 1 3 2 3 2 3 3 3 3 3 2 4 4 3 3 1 4 3 2 4 1 4 4 1 4 4 1 4 1 1 3 3 3 4 4 3 3 2 2 3 2 4 4
2 2 4 1 3 3 2 4 1 2 3 2 2 2 4 3 2 3 2 3 3 3 3 3 2 4 4 3 3 1 4 2 2 4 1 4 4 1 4 4 1 4 1 1 3 3 3 4 4 1 3 2 2 3 2 4 4 1 1 3 3
2 3 3 3 1 1 4 3 3 2 3 1 3 1 3 1 2 2 2 3 2 4 2 2 3 3 2 2 3 1 4 4 4 1 2 4 4 4 4 4 2 4 2 3 2 1 3 4 4 2 4 1 3 1 4 3 2 4 3 3 1
2 4 1 4 1 1 4 1 4 3 2 3 1 4 1 4 2 4 2 3 2 3 2 4 2 3 3 3 3 1 4 1 3 1 2 1 3 1 1 2 4 2 1 4 1 3 1 1 1 3 1 2 4 2 4 3 3 1 4 1 3
2 4 2 3 1 3 1 2 1 2 1 3 2 4 1 3 3 2 3 2 4 1 3 1 3 3 3 2 2 1 4 4 4 1 1 4 2 3 1 4 2 4 4 4 1 4 2 4 4 2 1 1 3 3 1 3 3 1 3 1 3
2 1 1 1 2 3 3 1 3 3 2 4 3 3 3 3 1 2 3 3 2 3 2 4 2 2 3 3 3 1 4 4 2 4 1 2 3 3 2 1 4 4 2 4 4 1 4 4 3 3 4 1 1 1 4 2 1 3 1 2 4
2 4 3 2 4 1 4 4 3 3 2 4 4 3 2 3 2 3 2 3 3 3 2 3 3 3 3 1 3 1 4 4 4 2 4 3 3 3 4 4 2 1 3 4 2 4 2 4 4 1 1 3 3 4 3 1 3 2 4 1 4
2 3 3 1 4 2 3 1 3 3 1 3 1 4 4 1 3 3 3 3 2 2 4 2 3 3 3 1 3 1 4 4 2 3 2 3 2 2 2 4 1 4 3 3 2 4 4 1 4 1 3 1 2 4 1 1 1 2 1 3 4
2 3 1 4 3 1 2 3 2 3 3 3 3 3 3 2 3 2 4 4 3 3 2 2 3 3 2 4 3 1 4 4 2 4 4 2 3 4 3 1 2 3 4 1 3 3 1 2 4 4 2 3 1 2 3 1 2 4 1 1 1
2 4 3 2 3 1 1 3 3 1 3 1 4 4 4 1 3 3 3 3 2 3 2 3 2 3 2 4 3 1 4 4 4 3 2 4 4 3 3 3 3 2 4 4 3 1 1 4 4 3 3 3 4 4 4 1 3 1 4 4 1
2 3 3 3 2 3 3 2 1 3 3 4 4 1 1 3 2 4 1 1 3 3 3 2 3 3 1 1 3 1 4 4 4 1 4 3 3 3 3 4 1 4 2 1 2 3 4 4 3 1 4 3 1 4 2 3 1 4 3 1 4
2 2 3 3 3 2 2 2 3 3 3 2 4 2 1 2 2 2 2 3 3 2 2 2 2 3 2 1 1 1 4 1 1 2 2 2 4 3 2 4 4 1 3 3 1 2 2 2 4 4 1 1 4 1 1 1 1 4 1 2 4
2 1 1 4 3 3 1 4 1 2 1 2 4 2 3 2 4 2 4 2 2 3 2 3 2 2 2 4 3 1 4 2 1 3 2 4 1 1 4 1 2 1 1 3 1 4 3 3 1 4 4 4 1 4 4 1 3 1 1 4 3
2 2 3 3 2 3 2 4 2 3 1 3 3 3 1 3 3 3 2 3 3 3 3 2 3 3 1 3 3 1 4 4 2 3 3 1 4 3 1 2 4 3 3 1 4 3 1 1 1 3 1 4 1 2 3 1 4 2 4 3 2
2 1 4 3 3 4 2 2 3 4 4 3 2 2 3 2 4 4 4 3 2 3 2 4 2 3 3 1 3 1 4 4 4 1 2 4 3 2 4 3 3 2 4 1 3 3 3 3 1 1 4 1 1 3 4 2 4 3 1 3 1
2 3 4 4 1 4 3 3 3 2 3 1 3 3 1 4 3 1 2 2 2 4 2 2 2 3 3 1 3 1 4 3 3 4 1 2 1 2 2 1 2 4 2 1 3 1 3 4 4 4 4 1 3 1 4 2 2 4 1 3 2
2 3 3 2 3 1 2 4 1 1 2 2 4 3 2 3 2 3 2 4 2 2 1 3 3 1 3 3 3 1 4 4 1 4 3 3 1 4 4 4 3 2 4 1 4 4 2 3 1 4 2 4 3 2 4 1 3 3 1 4 4
2 1 1 3 4 2 4 4 3 3 2 3 3 2 2 4 2 4 3 3 3 2 2 3 3 3 3 1 3 1 4 2 4 3 3 3 2 3 2 2 3 3 1 4 4 1 3 1 1 1 3 2 2 4 4 1 4 1 1 4 2
2 3 3 1 3 2 3 1 4 3 3 1 4 4 3 3 3 2 2 3 2 2 3 2 3 3 2 3 3 1 4 4 2 3 3 3 3 3 1 3 4 4 3 3 3 2 2 3 1 4 4 1 2 4 1 1 1 4 3 2 4
2 3 3 2 4 1 2 3 2 4 4 4 2 3 2 3 3 3 3 2 3 3 3 1 3 3 3 2 3 1 4 4 4 1 4 3 3 1 4 4 3 2 3 4 4 3 1 2 2 2 3 2 4 4 3 1 4 3 1 1 4
2 1 4 3 3 3 2 3 1 1 3 3 3 2 2 3 2 4 2 3 2 3 1 3 3 3 2 3 3 1 4 3 3 2 1 1 1 4 3 2 3 3 2 2 4 1 3 1 1 3 2 4 4 4 1 3 1 4 3 4 2
2 3 3 1 3 2 3 1 4 3 3 1 4 4 3 3 3 2 2 3 2 2 3 2 3 3 2 3 3 1 4 4 2 3 3 3 3 3 1 3 4 4 3 3 3 2 2 3 1 4 4 1 2 4 1 1 1 4 3 2 4
2 3 3 2 4 1 2 3 2 4 4 4 2 3 2 3 3 3 3 2 3 3 3 1 3 3 3 2 3 1 4 4 4 1 4 3 3 1 4 4 3 2 3 4 4 3 1 2 2 2 3 2 4 4 3 1 4 3 1 1 4
2 1 4 3 3 3 2 3 1 1 3 3 3 2 2 3 2 4 2 3 2 3 1 3 3 3 2 3 3 1 4 3 3 2 1 1 1 4 3 2 3 3 2 2 4 1 3 1 1 3 2 4 4 4 1 3 1 4 3 4 2
2 3 2 4 3 3 1 3 1 2 4 1 3 1 3 3 3 3 3 2 3 1 1 2 4 2 2 3 3 1 4 4 2 3 2 3 2 4 4 1 3 1 3 2 1 2 4 4 4 3 1 3 1 3 4 1 3 2 3 3 2
2 4 4 4 3 2 3 2 3 3 2 4 1 3 1 3 1 3 2 3 2 3 3 3 3 3 2 4 3 1 4 1 4 4 2 3 3 1 4 4 4 4 1 3 3 3 1 1 3 1 4 3 3 3 3 1 4 3 1 1 4
2 2 3 3 3 2 3 2 1 1 3 3 1 2 3 2 4 2 4 3 2 2 2 3 2 3 3 3 3 1 4 4 4 1 3 2 2 4 2 1 3 1 4 3 1 1 1 1 4 3 1 3 1 4 3 1 4 3 3 1 2
2 3 2 4 3 3 1 3 1 2 4 1 3 1 3 3 3 3 3 2 3 1 1 2 4 2 2 3 3 1 4 4 2 3 2 3 2 4 4 1 3 1 3 2 1 2 4 4 4 3 1 3 1 3 4 1 3 2 3 3 2
2 4 4 4 3 2 3 2 3 3 2 4 1 3 1 3 1 3 2 3 2 3 3 3 3 3 2 4 3 1 4 1 4 4 2 3 3 1 4 4 4 4 1 3 3 3 1 1 3 1 4 3 3 3 3 1 4 3 1 1 4
2 2 3 3 3 2 3 2 1 1 3 3 1 2 3 2 4 2 4 3 2 2 2 3 2 3 3 3 3 1 4 4 4 1 3 2 2 4 2 1 3 1 4 3 1 1 1 1 4 3 1 3 1 4 3 1 4 3 3 1 2
2 4 1 2 3 3 3 3 2 4 1 1 3 3 3 3 2 4 3 3 2 3 2 4 3 3 2 3 3 1 4 1 4 2 4 3 3 3 3 2 3 3 4 4 3 3 2 3 4 3 3 1 2 4 1 4 4 3 2 3 2
2 1 2 2 2 2 4 1 1 3 3 3 3 2 4 3 3 3 1 2 3 2 2 3 3 2 4 4 3 1 4 4 3 3 3 1 4 3 3 3 3 1 4 3 3 3 1 4 4 4 4 1 3 3 3 3 1 4 1 3 4
2 1 4 2 4 1 3 3 3 3 3 2 2 3 3 2 2 1 2 2 3 3 2 3 3 3 3 1 3 1 4 4 4 1 4 2 4 4 2 2 2 2 3 1 4 1 4 1 3 1 2 2 2 3 1 4 1 1 1 4 2
2 3 2 4 3 3 1 3 1 2 4 1 3 1 3 3 3 3 3 2 3 1 1 2 4 2 2 3 3 1 4 4 2 3 2 3 2 4 4 1 3 1 3 2 1 2 4 4 4 3 1 3 1 3 4 1 3 2 3 3 2
2 3 3 3 3 2 2 1 3 3 2 4 1 3 1 3 1 3 2 3 2 3 3 3 3 3 2 4 3 1 4 1 4 4 2 3 3 1 4 4 4 4 1 3 3 3 1 1 3 1 4 3 3 3 3 1 4 3 1 1 4
2 3 3 3 3 2 3 2 1 1 3 3 1 2 3 2 4 2 4 3 2 2 2 3 2 3 3 3 3 1 4 4 4 1 3 2 2 4 2 1 3 1 4 3 1 1 1 1 4 3 1 3 1 4 3 1 4 3 3 1 2
2 4 3 4 4 2 2 4 1 2 2 4 1 3 1 4 2 2 2 3 2 3 3 2 2 3 3 3 3 1 4 1 3 2 4 4 3 3 1 1 2 3 1 3 1 4 4 3 1 4 4 1 1 4 1 2 4 1 1 4 4
2 3 2 4 1 3 3 3 4 1 3 3 2 2 4 1 1 3 2 2 4 2 2 3 3 1 3 1 3 1 4 4 1 2 4 3 3 1 4 4 3 3 1 1 4 4 2 4 4 1 4 3 1 1 4 3 4 4 2 4 4
2 2 4 3 4 1 3 1 3 3 3 2 3 3 3 4 3 3 3 2 3 2 3 4 4 3 3 4 3 1 4 4 4 3 4 3 2 4 1 2 4 4 1 3 4 1 4 1 3 3 1 2 4 1 1 4 4 1 4 2 2
2 3 3 4 3 4 2 3 1 3 3 1 4 4 3 3 2 4 2 3 3 2 2 4 4 4 2 3 3 1 4 4 4 1 3 1 2 3 2 3 4 3 3 3 4 2 3 3 2 4 1 1 4 4 1 3 3 3 3 4 3
2 3 3 4 1 4 2 3 1 3 2 3 3 2 4 2 3 1 3 2 2 1 3 3 3 2 4 1 3 1 4 4 3 3 2 1 4 1 3 2 3 3 3 4 1 4 4 3 2 2 3 3 2 3 2 2 2 4 4 3 3
2 3 2 4 1 4 4 1 3 3 1 3 1 3 1 3 3 1 3 2 2 3 3 3 1 3 2 3 3 1 4 4 3 2 4 1 4 3 2 4 4 1 4 1 2 2 3 1 4 1 1 1 4 1 3 4 3 3 3 2 4
2 3 1 1 3 2 4 4 4 4 1 3 3 2 3 1 3 3 3 2 3 3 3 1 2 3 3 3 3 1 4 4 1 1 3 3 1 2 4 1 1 3 4 3 2 4 3 3 2 4 2 4 1 4 3 2 4 3 2 4 4
2 2 3 3 3 2 4 1 3 2 3 2 3 3 4 4 3 2 3 2 3 3 3 2 3 3 3 2 3 1 4 4 3 2 4 4 3 3 4 2 4 1 4 2 1 3 2 3 1 3 3 2 4 3 3 4 3 3 1 3 3
2 3 3 3 3 1 1 1 4 2 1 1 3 2 3 1 3 3 3 2 3 3 3 2 2 3 3 3 3 1 4 4 1 2 4 1 3 3 1 3 1 1 4 3 2 4 2 3 3 2 2 4 4 1 2 4 1 4 3 2 4
2 4 2 4 3 3 3 3 2 1 3 4 3 3 2 3 2 3 3 2 2 4 3 2 3 3 3 2 3 1 4 4 4 3 3 2 3 1 3 3 1 1 3 3 1 4 3 4 4 4 3 2 3 1 4 4 1 3 4 2 2
2 3 1 4 4 2 3 3 3 2 4 1 1 1 3 2 3 2 2 2 3 2 3 3 2 2 1 3 3 1 4 3 2 1 2 1 2 3 2 4 4 4 2 4 2 4 4 2 4 3 2 4 4 3 1 4 3 2 4 2 4
2 1 2 2 2 3 1 2 4 1 4 3 2 4 3 3 2 4 2 4 4 3 2 3 3 3 3 1 3 1 4 3 1 1 4 3 3 3 2 2 4 2 4 1 2 3 3 4 4 4 1 4 4 4 1 4 1 4 1 1 4
2 2 3 2 4 1 2 4 1 3 2 1 2 4 3 1 3 2 3 3 2 2 3 3 2 3 3 2 3 1 4 4 2 4 4 1 2 1 1 3 2 3 1 2 3 3 2 2 1 1 3 1 4 4 1 4 1 4 2 3 4
2 3 1 3 3 3 1 1 3 3 2 4 1 2 4 3 3 3 3 1 3 3 1 2 4 2 2 4 3 1 4 4 3 1 3 2 4 3 3 1 4 4 4 4 3 1 2 2 4 2 4 1 2 2 4 3 3 1 3 1 4
2 1 3 3 2 2 2 2 2 2 1 2 2 3 2 3 3 2 3 2 2 2 3 2 3 2 1 3 3 1 4 4 2 4 2 4 3 3 2 4 1 3 3 3 2 4 1 3 1 4 3 3 1 1 4 3 4 3 1 2 4
2 3 4 3 2 3 3 2 4 4 2 2 3 3 3 3 3 2 3 1 2 2 2 3 3 2 3 3 3 1 4 4 4 4 3 3 1 3 2 2 2 2 4 1 3 1 1 1 3 4 1 2 3 3 3 3 2 1 3 4 2
2 3 3 2 3 2 3 2 4 2 1 1 3 2 1 3 3 2 4 2 2 4 2 3 2 3 2 3 3 1 4 3 2 4 2 3 2 1 2 3 3 1 3 4 1 4 3 4 1 4 1 1 4 1 3 1 4 3 3 3 3
2 1 2 3 2 3 1 3 2 4 1 2 3 3 3 2 2 3 2 4 3 3 3 3 3 3 2 2 2 1 4 4 1 2 2 3 2 4 2 3 1 1 3 2 4 1 1 2 3 2 4 3 3 1 2 3 2 4 4 1 1
2 2 2 2 3 3 2 4 2 2 4 2 3 2 3 3 2 3 2 3 3 2 2 3 3 3 1 3 2 1 4 4 2 4 1 2 3 1 2 4 4 2 1 1 3 3 4 4 4 4 1 2 3 1 3 3 3 2 1 2 3
2 3 1 4 3 2 4 2 3 2 3 2 4 2 3 3 3 3 1 3 3 3 1 3 3 3 2 3 3 1 4 1 4 1 1 4 3 3 1 1 4 4 3 1 2 4 3 4 2 4 4 2 4 3 1 3 4 4 3 2 3
2 3 4 2 3 3 2 3 1 1 4 2 4 2 4 4 3 3 4 2 3 2 2 3 3 3 2 3 3 1 4 4 4 1 4 3 3 1 2 2 4 2 4 4 3 3 4 2 4 1 3 4 4 4 2 4 1 3 4 4 4
2 3 2 3 3 3 2 4 1 2 4 3 3 3 2 3 1 4 1 1 2 3 2 3 3 3 3 1 3 1 4 4 3 3 4 3 3 2 4 1 2 3 2 2 2 4 1 3 1 1 3 2 2 4 1 1 4 1 1 1 2
2 3 3 2 3 3 3 2 4 3 3 3 3 1 2 2 2 3 3 2 1 3 3 3 3 1 3 1 3 1 4 4 2 3 3 3 2 4 3 3 1 2 3 2 3 3 2 2 4 4 3 3 2 1 2 4 1 4 4 3 1
2 3 2 4 3 3 3 3 2 4 3 3 2 2 2 4 4 3 3 3 2 3 2 1 3 3 3 1 3 1 4 4 4 1 2 4 1 2 3 3 1 4 4 3 1 3 2 4 4 4 2 4 4 3 2 2 3 2 2 3 1
2 3 2 3 1 2 3 2 4 2 3 2 3 2 4 3 3 3 1 3 3 3 2 3 3 3 2 3 3 1 4 1 3 3 2 1 2 4 1 4 3 1 4 3 4 4 1 1 4 4 2 4 4 2 4 4 1 4 2 2 3
2 3 1 3 3 2 4 3 3 1 3 3 2 3 3 2 2 2 3 2 2 2 4 3 3 2 2 2 3 1 4 4 1 1 3 1 1 4 1 2 3 3 2 4 1 2 2 2 2 2 4 4 4 3 2 3 3 2 4 4 1
2 4 3 2 4 3 2 4 1 3 1 3 2 3 2 3 3 2 3 3 1 2 2 4 3 2 2 2 3 1 4 1 4 2 3 1 3 3 2 4 4 2 4 4 2 2 3 2 4 3 4 3 3 2 2 3 3 3 3 2 1
2 2 4 3 1 1 2 3 2 3 3 1 3 2 3 3 3 1 1 2 3 2 3 2 3 2 1 1 3 1 4 4 3 2 4 4 4 2 4 4 1 4 1 1 4 4 1 4 1 3 1 2 1 3 2 1 3 2 4 1 3
2 3 1 4 3 2 3 3 2 2 3 3 1 1 2 1 2 3 2 2 2 2 4 2 3 2 4 2 2 1 4 2 3 1 4 4 4 1 3 2 1 2 4 3 4 4 3 4 3 1 1 1 3 1 2 3 2 3 3 2 2
2 4 2 1 2 1 1 3 3 3 2 4 3 4 1 2 4 3 3 2 4 2 1 2 3 2 1 1 3 1 4 4 2 4 1 4 1 4 3 1 3 1 4 2 1 1 4 4 1 3 2 1 2 2 4 3 2 1 2 4 4
2 2 1 4 1 2 1 3 2 1 2 3 3 2 3 2 3 2 2 3 2 1 3 3 2 2 2 1 3 1 4 1 2 2 2 4 3 2 3 3 3 1 2 2 3 1 2 4 3 2 4 1 4 4 3 2 3 3 1 4 1
2 2 1 1 1 2 1 2 2 3 2 2 2 3 2 2 2 2 3 1 1 3 3 2 3 2 2 1 2 1 4 4 4 3 2 2 2 2 2 4 4 2 4 4 2 4 3 2 4 4 1 4 2 2 4 4 3 1 1 4 1
2 1 4 4 2 2 2 2 1 3 4 1 2 2 1 2 4 2 1 2 4 1 2 2 1 3 2 4 3 1 4 4 2 1 4 3 4 3 2 4 4 2 1 2 1 2 4 4 2 3 1 1 1 2 4 1 1 2 4 1 1
2 4 2 1 4 1 3 1 3 3 2 1 1 4 1 3 3 2 2 2 2 2 2 2 3 2 2 2 2 1 4 4 2 4 2 3 2 4 3 1 2 2 1 2 2 4 4 4 3 3 4 1 1 2 3 3 3 2 2 3 2
2 4 2 2 3 3 2 4 2 2 3 2 2 3 1 2 4 4 4 1 2 3 2 3 1 3 2 2 2 1 4 4 3 2 1 2 3 2 1 2 4 2 4 3 3 2 4 3 2 4 1 2 4 1 3 2 2 4 1 3 2
2 2 1 3 2 2 1 1 3 2 3 1 4 2 3 2 2 3 2 2 2 2 2 2 3 2 3 1 2 1 4 4 1 3 2 1 3 1 1 1 2 3 3 3 2 3 3 1 4 4 1 2 1 2 3 1 2 2 4 3 3
2 3 2 3 2 2 2 2 2 2 2 2 2 2 2 3 2 3 3 3 3 3 1 2 3 1 2 1 3 1 4 4 2 4 1 1 2 1 2 4 1 3 3 1 2 3 2 3 3 3 1 4 1 1 3 1 4 4 3 3 2
2 3 2 2 4 3 3 1 3 2 4 3 1 3 2 3 3 1 2 1 3 2 4 3 1 2 4 1 3 1 4 1 4 3 1 1 4 1 3 3 3 2 4 2 3 2 3 2 2 1 4 1 1 1 1 1 1 4 1 1 1
2 3 2 4 1 4 4 3 2 2 4 4 1 3 4 3 3 3 3 3 1 2 2 3 1 2 2 4 3 1 4 4 1 4 3 1 4 3 4 3 1 1 3 3 1 2 2 2 4 3 1 4 4 4 3 1 1 1 3 2 4
2 3 3 1 2 3 1 2 3 1 3 3 3 2 3 2 3 2 3 2 2 2 3 3 3 2 4 1 3 1 4 2 4 3 2 4 1 4 4 3 4 4 3 1 2 2 1 1 4 1 4 4 1 1 4 2 3 3 2 4 4
2 3 1 2 4 4 3 1 3 2 4 1 3 2 1 4 4 3 3 3 2 3 2 4 3 2 4 3 3 1 4 3 2 3 3 1 1 4 3 3 3 1 4 3 3 3 2 3 1 4 3 3 1 2 4 4 3 1 2 4 3
2 4 1 4 2 1 2 4 4 1 2 2 2 3 1 3 1 2 2 3 2 1 1 3 1 3 1 2 2 1 4 1 1 4 3 2 4 3 1 4 4 1 2 4 3 2 4 1 1 1 2 2 4 3 1 1 4 4 3 2 4
2 2 1 4 1 4 3 2 1 1 4 2 4 3 3 1 1 1 2 4 3 2 2 3 3 2 2 3 3 1 4 4 4 4 1 4 1 2 3 1 2 3 4 4 1 4 4 3 3 4 4 4 1 4 1 4 3 1 4 4 3
2 4 3 1 4 3 3 3 1 4 1 3 3 2 1 3 3 2 3 2 2 4 3 2 2 2 2 4 3 1 4 3 1 1 2 1 2 1 1 1 2 4 2 3 1 3 3 3 2 4 4 4 3 4 3 3 3 1 3 1 1
2 2 4 1 4 3 4 4 4 1 1 3 4 3 3 2 1 3 1 2 2 3 2 2 3 3 2 3 3 1 4 3 2 4 1 4 3 1 4 1 1 4 1 4 2 3 1 4 1 3 4 4 1 1 2 3 4 1 1 1 3
2 3 2 3 1 4 2 3 2 3 3 3 2 2 3 2 3 3 2 3 2 3 2 1 3 3 2 1 3 1 4 4 4 4 4 1 2 2 3 3 4 4 1 4 4 3 3 3 3 3 2 4 3 2 4 2 4 2 1 1 3
2 2 4 4 2 1 1 2 2 4 2 4 1 1 2 1 2 4 1 3 1 2 3 1 2 2 2 2 3 1 4 4 2 2 2 4 4 3 3 2 3 1 3 1 1 4 4 1 3 2 1 3 3 3 2 3 2 3 1 2 3
2 3 3 2 2 1 2 4 1 3 3 3 3 4 4 3 3 1 3 3 2 2 3 3 2 4 3 3 3 1 4 4 3 4 4 4 4 2 3 4 3 2 1 1 4 4 3 3 2 3 1 4 4 1 4 4 1 4 1 1 1
2 2 4 4 4 3 4 3 2 2 3 1 3 4 4 1 1 3 2 3 4 3 1 2 2 2 3 3 3 1 4 2 3 2 2 3 4 2 1 1 3 3 3 1 4 4 1 4 4 1 1 4 3 3 3 1 3 4 4 3 4
2 3 2 3 1 3 4 1 4 4 3 2 2 4 3 2 3 2 3 2 2 4 2 2 3 3 2 2 3 1 4 1 1 4 3 2 4 2 2 3 2 4 4 1 2 2 2 3 2 2 1 3 1 4 2 4 4 2 4 1 4
2 2 3 1 4 3 2 2 1 3 2 4 1 3 1 3 3 1 4 3 3 3 1 3 2 3 3 1 3 1 4 1 2 4 4 4 4 1 3 3 1 4 2 4 2 4 3 3 2 3 1 1 4 2 3 3 1 2 4 3 3
2 3 3 2 3 2 3 1 4 4 4 2 4 2 3 3 3 3 2 2 3 3 2 4 2 3 3 3 3 1 4 1 3 1 1 4 4 1 2 4 1 3 3 1 4 3 2 4 1 2 3 2 4 2 4 2 4 1 1 3 4
2 3 2 4 3 1 2 3 2 2 2 3 2 4 1 3 2 2 2 2 4 2 2 2 2 1 3 1 3 1 4 2 2 4 1 1 2 1 2 3 3 1 2 4 2 4 4 1 1 1 1 1 2 1 3 3 2 1 2 2 3
2 4 1 3 2 2 3 3 1 3 1 3 3 2 3 3 2 4 2 3 3 3 3 3 3 4 3 3 3 1 4 4 2 3 3 2 4 2 2 4 2 2 4 4 2 4 1 1 2 4 4 1 4 3 2 3 1 4 2 2 4
2 1 1 4 4 4 3 3 2 4 1 4 4 4 4 4 4 3 2 2 3 2 2 3 3 2 2 3 3 1 4 4 3 4 1 4 3 1 3 4 1 3 3 2 3 1 4 3 4 1 4 3 1 3 4 1 3 4 4 4 4
2 3 2 3 3 1 2 4 4 2 2 1 3 2 4 4 4 2 1 3 3 3 3 3 2 3 3 3 3 1 4 3 4 3 2 4 1 4 2 1 3 3 3 1 4 1 3 3 2 3 3 4 1 1 1 4 3 1 3 1 1
2 2 1 1 3 3 1 2 3 2 3 2 3 3 3 2 3 2 2 1 1 3 2 3 3 3 3 2 2 1 4 4 2 1 2 2 2 4 3 2 4 1 3 3 2 4 2 2 2 4 1 3 3 3 2 4 2 4 1 2 3
2 2 4 1 3 2 2 1 3 1 2 2 3 1 2 2 2 3 3 3 2 2 1 2 3 2 3 3 3 1 4 1 2 3 3 4 2 2 3 2 4 4 3 2 1 3 2 2 2 4 1 2 4 1 4 1 4 4 2 1 2
2 2 3 2 2 1 1 3 3 3 1 1 4 2 3 3 3 4 2 2 1 3 2 3 2 2 3 3 3 1 4 4 1 3 3 1 3 2 2 2 3 2 4 2 2 2 4 1 2 1 1 4 3 3 2 4 2 4 2 3 3
2 2 3 2 2 4 1 2 3 1 3 2 4 2 3 3 3 2 3 2 3 3 4 4 3 3 3 2 3 1 4 4 3 1 3 1 1 3 1 1 2 4 1 4 1 1 4 1 4 3 2 2 3 3 2 4 1 2 3 2 4
2 2 2 2 2 3 4 2 2 1 1 3 1 1 1 1 3 3 2 2 2 4 2 4 4 1 3 2 3 1 4 4 2 4 4 1 4 1 4 1 3 2 2 1 2 3 3 1 1 4 1 1 3 4 2 4 4 3 2 4 4
2 3 3 3 2 4 3 2 3 3 3 1 1 2 3 3 3 2 1 2 3 2 3 3 2 3 2 3 2 1 4 4 1 2 1 4 3 3 4 3 2 2 3 3 3 1 1 1 4 1 2 3 3 2 4 4 1 4 1 1 3
2 4 4 1 1 4 3 1 4 1 2 3 1 1 1 4 1 2 2 1 4 2 4 2 3 3 3 2 2 1 4 4 2 4 4 1 4 3 2 4 4 2 4 3 1 1 3 2 4 4 2 3 1 2 3 4 1 2 4 4 1
2 2 3 3 4 3 2 4 1 3 4 3 2 4 3 2 2 2 4 4 3 2 4 2 3 2 3 3 3 1 4 1 2 4 2 4 4 2 4 4 2 4 3 2 4 1 1 3 2 3 3 1 1 4 1 4 4 1 3 3 1
2 3 3 1 3 3 3 2 3 3 1 4 3 3 3 3 3 1 3 3 2 3 3 2 3 3 2 4 3 1 4 1 3 1 1 4 3 2 4 4 2 4 2 3 2 1 4 4 1 1 3 2 1 3 3 3 4 4 1 3 3
2 4 3 3 2 4 3 2 4 1 1 3 2 3 1 3 1 3 2 4 2 2 2 3 2 3 3 1 3 1 4 3 4 3 1 2 4 1 4 1 4 3 3 3 1 4 3 3 3 4 4 3 1 3 3 3 3 2 4 2 4
2 1 1 3 2 4 1 1 1 4 2 1 3 2 3 3 3 2 3 3 2 2 2 2 3 2 4 4 3 1 4 4 1 3 4 1 3 1 1 3 2 2 1 1 2 4 3 3 2 4 3 3 2 1 2 2 1 3 1 1 1
2 1 3 1 4 3 2 4 3 1 2 2 3 2 3 1 2 4 3 2 2 3 3 2 4 3 3 4 3 1 4 2 2 3 2 2 3 3 3 3 1 1 2 3 3 1 4 4 2 3 2 3 3 4 4 1 4 4 3 2 4
2 3 4 3 2 3 1 4 3 3 3 4 3 2 3 3 2 2 2 3 1 3 3 3 2 3 2 4 3 1 4 4 1 4 1 4 3 3 2 3 4 2 4 4 3 1 4 4 3 3 1 4 2 4 4 1 4 4 4 1 3
2 4 4 4 4 3 1 4 4 1 3 2 3 3 1 3 3 3 4 1 2 3 1 2 2 3 3 3 3 1 4 1 2 2 3 1 4 3 1 4 3 4 1 3 2 4 3 1 4 4 1 4 4 1 4 3 2 1 4 1 3
2 2 4 4 3 3 1 4 3 3 2 3 2 1 1 3 2 3 3 1 4 3 3 3 3 3 2 2 3 1 4 3 1 2 3 2 3 3 4 4 3 2 1 3 4 1 3 1 2 3 3 3 2 4 1 4 4 4 3 1 3
2 3 2 3 3 3 3 1 3 3 3 1 3 3 2 4 2 3 3 1 3 3 3 4 3 3 3 4 3 1 4 1 2 3 4 3 2 2 3 3 2 4 4 1 4 3 3 1 4 4 3 1 1 4 1 1 3 2 3 3 1
2 2 3 3 4 3 2 4 1 3 4 3 2 4 3 2 2 2 4 4 3 2 4 2 3 2 3 3 3 1 4 1 2 4 2 4 4 2 4 4 2 4 3 2 4 1 1 3 2 3 3 1 1 4 1 4 4 1 3 3 1
2 3 3 1 3 3 3 2 3 3 1 4 3 3 3 3 3 1 4 3 2 3 3 2 3 3 2 4 3 1 4 1 3 1 1 4 3 2 4 4 2 4 2 3 2 1 4 4 1 1 3 2 1 3 3 3 4 4 1 3 3
2 4 3 3 2 4 3 2 4 1 1 3 2 3 1 3 1 3 2 4 2 2 2 3 2 3 3 1 3 1 4 3 4 3 1 2 4 1 4 1 4 3 3 3 1 4 3 3 3 4 4 3 1 3 3 3 3 2 4 2 4
2 1 1 3 2 4 1 1 1 4 2 1 3 2 3 3 3 2 3 3 2 2 2 2 3 2 4 4 3 1 4 4 1 3 4 1 3 1 1 3 2 2 1 1 2 4 3 3 2 4 3 3 2 1 2 2 1 3 1 1 1
2 1 3 1 4 3 2 4 3 1 2 2 3 2 3 1 2 4 3 2 2 3 3 2 4 3 3 4 3 1 4 2 2 3 2 2 3 3 3 3 1 1 2 3 3 1 4 4 2 3 2 3 3 4 4 1 4 4 3 2 4
2 3 4 3 2 3 1 4 3 3 3 4 3 2 3 3 2 2 2 3 1 3 3 3 2 3 2 4 3 1 4 4 1 4 1 4 3 3 2 3 4 2 4 4 3 1 4 4 3 3 1 4 2 4 4 1 4 4 4 1 3
2 4 4 4 4 3 1 4 4 1 3 2 3 3 1 3 3 3 4 1 2 3 1 2 2 3 3 3 3 1 4 1 2 2 3 1 4 3 1 4 3 4 1 3 2 4 3 1 4 4 1 4 4 1 4 3 2 1 4 1 3
2 2 4 4 3 3 1 4 3 3 2 3 2 1 1 3 2 3 3 1 4 3 3 3 3 3 2 2 3 1 4 3 1 2 3 2 3 3 4 4 3 2 1 3 4 1 3 1 2 3 3 3 2 4 1 4 4 4 3 1 3
2 3 2 3 3 3 3 1 3 3 3 1 3 3 2 4 2 3 3 1 3 3 3 4 3 3 3 4 3 1 4 1 2 3 4 3 2 2 3 3 2 4 4 1 4 3 3 1 4 4 3 1 1 4 1 1 3 2 3 3 1
2 3 2 3 1 3 1 2 2 2 4 3 2 2 4 2 2 2 2 2 3 2 4 4 3 2 3 1 3 1 4 1 3 1 2 4 2 3 4 1 4 4 1 1 4 4 3 2 2 2 2 4 2 4 2 2 2 3 3 3 1
2 3 2 3 1 3 1 2 2 2 4 3 2 2 4 2 2 2 2 2 3 2 4 4 3 2 3 1 3 1 4 1 3 1 2 4 2 3 4 1 4 4 1 1 4 4 3 2 2 2 2 4 2 4 2 2 2 3 3 3 1
2 3 2 3 3 1 2 4 3 2 3 3 3 1 3 1 2 3 2 2 3 3 1 2 2 2 2 2 3 1 4 1 2 3 1 3 3 2 2 3 2 1 3 4 1 4 4 1 3 1 4 4 4 3 3 2 2 3 3 1 4
2 2 1 3 2 3 2 2 4 3 4 2 2 2 2 3 2 4 2 3 2 4 3 3 1 3 2 3 3 1 4 3 1 3 2 3 2 4 4 3 4 3 2 2 1 3 1 4 1 1 2 4 1 1 4 1 2 3 2 1 3
2 1 2 4 2 1 1 2 2 3 4 4 1 1 3 4 1 2 2 3 2 2 3 3 2 2 2 4 3 1 4 1 2 3 1 3 3 2 2 3 2 1 2 4 1 4 4 1 3 1 4 4 4 3 3 2 2 3 3 1 4
2 2 2 2 3 3 1 2 3 3 2 2 3 2 2 2 3 2 4 2 4 4 1 3 3 4 1 4 2 1 4 1 3 1 4 2 3 2 3 3 3 1 3 1 4 4 3 2 4 3 4 4 3 2 4 2 1 3 4 1 4
2 2 3 3 3 2 3 3 1 2 2 4 3 3 3 2 3 3 4 4 2 2 2 3 2 3 3 3 3 1 4 4 3 2 3 3 3 4 4 1 3 4 2 3 3 3 2 4 3 2 3 3 2 4 4 3 2 2 2 2 4
2 4 2 3 3 2 2 3 2 2 4 4 2 4 4 4 4 4 4 2 3 3 2 2 3 2 3 3 2 1 4 4 1 1 4 1 1 1 3 3 2 1 2 1 2 3 3 3 1 1 1 4 4 1 3 3 1 4 1 1 4
2 4 3 1 3 1 4 3 3 1 3 2 4 3 3 4 4 2 3 3 2 2 3 3 3 3 2 4 3 1 4 1 1 2 3 2 1 4 1 4 3 2 4 3 2 3 3 4 3 1 2 3 2 3 3 3 2 4 3 2 4
2 4 4 3 3 2 3 2 3 3 2 2 3 2 3 2 2 3 3 2 2 3 1 3 2 2 2 4 3 1 4 1 4 4 3 2 4 4 1 1 4 1 3 4 4 3 1 4 3 3 4 3 3 4 4 1 3 2 4 4 4
2 2 2 4 1 2 1 1 3 1 2 4 1 3 1 2 2 2 2 3 3 2 2 2 2 3 2 1 3 1 4 1 1 2 4 1 1 1 3 1 4 2 1 4 1 1 4 2 3 1 2 3 2 3 1 4 1 1 1 2 4
2 3 2 4 3 2 3 1 3 3 4 1 3 4 1 1 3 4 1 3 1 2 2 2 2 3 3 1 3 1 4 4 1 4 3 3 4 1 3 3 2 4 3 3 2 1 3 1 4 1 3 3 3 4 3 3 2 4 4 1 4
2 3 1 1 4 2 4 2 2 2 2 2 2 1 2 2 2 2 2 3 2 2 2 2 2 2 2 1 1 1 4 4 1 1 1 3 2 2 3 3 2 4 2 4 3 1 1 3 3 3 1 4 1 2 2 1 2 3 1 3 3
2 2 4 3 3 3 1 3 1 1 4 3 1 4 1 3 1 4 1 3 2 2 2 2 3 3 2 2 3 1 4 4 4 4 1 4 1 2 3 1 2 3 4 4 4 4 4 1 3 1 2 4 1 4 4 3 3 1 1 4 3
2 1 3 3 3 3 3 1 2 3 3 2 3 1 3 2 3 2 4 3 2 3 2 3 2 3 2 4 3 1 4 3 2 3 3 1 2 1 1 1 2 4 2 3 1 3 3 2 2 4 4 4 4 4 3 3 3 1 3 1 1
2 3 3 2 4 4 1 3 2 2 2 3 2 2 4 3 3 2 3 2 2 3 3 3 3 3 1 3 3 1 4 3 2 4 4 1 4 1 4 1 1 1 4 4 3 3 1 1 4 3 4 4 1 3 3 1 4 1 4 3 2
2 3 1 4 3 2 3 1 4 2 3 3 2 2 3 3 1 3 2 3 2 3 2 1 2 2 3 1 3 1 4 4 4 4 4 1 3 2 3 2 4 4 1 4 4 3 3 3 2 3 2 2 4 2 4 2 4 2 1 1 3
2 3 3 2 4 4 3 1 1 4 3 4 3 2 4 1 4 3 4 4 1 4 1 2 3 2 2 4 3 1 4 4 3 1 4 2 4 4 3 3 2 2 4 2 3 4 2 3 4 1 1 4 2 3 2 4 4 3 3 2 2
2 3 1 4 3 2 2 2 3 3 2 1 1 3 3 3 2 2 2 3 3 3 2 3 3 3 2 3 3 1 4 3 1 2 3 3 4 4 1 4 4 4 4 2 2 2 3 3 1 4 4 2 1 2 1 2 1 1 4 3 1
2 4 3 1 4 4 4 2 2 4 2 4 1 2 4 1 4 4 3 2 3 2 3 4 4 2 4 4 3 1 4 4 2 4 4 1 4 4 2 2 3 1 1 4 1 3 4 4 3 3 3 3 1 1 2 4 1 1 4 1 2
2 4 4 1 1 3 2 1 1 4 4 1 4 3 3 1 2 4 4 1 2 3 2 4 4 2 3 3 2 1 4 4 3 1 2 4 4 2 4 4 2 4 1 4 4 1 3 2 1 3 4 2 3 2 2 3 2 3 3 3 2
2 4 1 1 2 1 4 3 3 3 2 3 1 3 2 4 3 2 2 4 2 3 4 2 2 4 4 3 3 1 4 4 3 1 3 3 3 3 1 4 3 2 1 3 3 1 2 4 2 3 3 3 1 4 1 2 1 4 3 3 1
2 3 2 3 3 3 2 2 3 2 3 2 4 1 4 3 3 2 2 3 3 2 2 4 2 3 2 4 3 1 4 1 2 4 2 2 4 1 2 4 1 2 4 1 2 4 4 3 2 3 2 4 3 2 4 4 2 4 3 3 3
2 1 1 2 2 2 1 3 2 1 1 4 2 2 4 1 1 4 3 2 2 2 3 4 2 2 2 2 2 1 4 1 1 2 2 1 1 1 2 1 2 4 4 4 2 4 1 2 4 2 2 4 1 4 1 1 1 4 4 3 1
2 4 1 1 1 2 1 1 3 3 4 1 2 4 3 1 2 2 3 2 2 2 3 2 2 4 2 2 2 1 4 4 3 1 2 3 1 2 3 2 4 4 4 4 1 4 1 4 4 1 2 1 3 1 3 2 4 1 2 4 4
2 4 4 3 3 2 4 1 3 2 2 3 2 1 4 3 3 1 3 4 4 4 2 3 2 3 3 4 3 1 4 2 2 4 4 3 3 3 1 4 3 4 3 2 2 3 4 4 4 3 3 4 4 2 4 2 2 3 1 3 4
2 1 1 2 1 1 3 3 2 2 3 2 4 3 2 4 4 3 3 3 3 2 3 2 4 3 3 2 2 1 4 4 1 1 2 3 1 2 2 2 2 2 1 1 2 1 1 2 4 4 1 3 3 2 1 3 3 2 4 4 1
2 2 2 3 2 4 4 2 2 4 3 3 3 2 4 1 3 2 4 3 3 2 4 2 2 2 2 4 2 1 4 4 3 3 1 4 3 3 2 2 2 3 4 1 3 3 3 3 1 3 3 2 2 3 3 2 3 1 2 3 4
2 1 1 4 2 1 4 2 1 1 1 1 2 1 2 2 2 2 2 2 2 3 3 3 2 3 2 3 2 1 4 3 2 2 2 1 3 1 1 2 1 1 2 2 2 2 3 3 3 1 4 3 2 2 2 3 2 1 3 1 3
2 3 2 2 3 2 3 2 3 3 4 4 2 3 2 4 2 3 2 3 3 4 4 2 1 2 3 1 3 1 4 4 1 1 1 1 4 3 1 3 1 4 2 4 3 1 4 1 4 3 4 3 2 2 4 2 1 3 1 3 1
2 3 2 4 1 1 1 2 2 2 4 2 3 3 3 1 2 2 3 1 2 1 2 3 2 2 4 4 3 1 4 1 4 1 1 4 3 2 3 3 1 2 4 1 1 4 1 1 1 2 2 4 1 3 1 4 4 4 2 4 1
2 1 3 2 3 1 3 2 4 1 4 1 3 1 4 2 3 2 2 2 4 2 2 2 3 2 3 3 2 1 4 4 4 3 1 3 1 4 2 3 4 2 1 4 2 4 3 3 1 1 3 2 3 2 4 4 1 3 2 3 2
2 4 2 4 2 3 2 3 1 2 3 1 1 2 1 3 3 1 2 2 4 2 2 1 3 2 2 3 2 1 4 4 1 1 1 1 3 4 1 4 2 4 2 4 2 4 3 2 4 4 1 4 1 1 4 4 3 3 2 4 4
2 3 2 2 3 1 4 3 3 2 3 3 3 1 1 4 2 1 4 3 2 4 4 2 1 3 2 1 3 1 4 4 4 3 1 3 1 3 4 2 4 2 2 2 3 1 3 4 2 2 4 1 3 1 4 4 2 2 2 4 3
2 1 3 2 4 2 3 2 4 2 3 2 2 2 3 2 4 2 3 2 4 2 3 3 3 1 3 3 3 1 4 4 3 2 4 3 1 4 4 1 4 4 1 4 1 2 2 3 1 4 2 2 4 1 1 4 4 1 1 4 1
2 1 3 3 1 2 4 2 3 3 2 2 3 2 3 4 3 2 2 4 4 3 3 2 3 2 3 3 3 1 4 4 1 3 4 2 4 4 1 2 4 3 1 4 3 2 1 3 2 3 2 1 4 3 2 3 4 3 1 2 2
2 4 1 4 4 4 1 3 2 4 1 1 4 3 3 3 1 4 2 3 1 2 4 3 3 3 2 1 3 1 4 4 1 4 1 2 3 3 4 2 4 1 4 2 2 4 3 1 4 4 3 2 3 1 4 3 2 2 3 1 4
2 2 3 1 2 2 2 2 2 4 4 4 3 3 3 3 2 2 2 3 2 3 2 4 3 3 3 2 2 1 4 4 2 4 2 3 1 4 1 3 3 2 4 1 3 3 3 1 4 4 3 1 4 3 3 1 1 3 1 1 4
2 2 3 3 2 2 4 1 3 3 2 4 4 4 2 2 3 3 3 3 3 2 3 2 3 3 2 4 3 1 4 1 1 3 4 1 2 2 3 3 3 2 4 1 2 4 1 4 4 3 1 4 1 2 4 3 4 4 4 1 1
2 2 3 2 2 1 4 4 1 4 4 2 2 2 2 4 2 3 2 3 2 2 3 3 3 2 2 2 2 1 4 4 1 2 3 1 1 2 3 2 3 3 3 3 1 2 3 3 1 4 1 3 3 2 1 3 2 3 2 4 3
2 1 4 4 3 2 4 1 4 2 4 2 4 3 4 1 2 4 4 1 3 3 3 2 4 2 2 1 3 1 4 1 1 1 3 3 1 4 3 3 3 2 4 1 4 3 1 1 1 4 4 4 4 2 2 3 2 4 1 4 4
2 2 1 4 3 1 3 1 2 4 2 4 1 3 2 4 4 1 3 2 3 3 2 3 2 3 3 3 3 1 4 4 2 3 4 2 3 1 4 2 4 1 4 4 3 3 1 3 1 3 1 4 3 1 4 3 1 4 3 1 2
2 3 1 4 1 2 3 2 2 3 3 2 3 3 2 3 2 3 3 3 1 1 1 1 3 3 2 3 3 1 4 2 4 2 1 2 4 3 3 1 3 4 2 2 4 1 4 4 4 1 3 3 2 4 1 1 1 1 3 1 3
2 4 3 4 4 4 3 2 4 4 2 3 4 4 4 3 3 2 3 2 2 4 2 3 2 3 3 4 3 1 4 2 4 2 4 2 1 1 3 4 3 1 4 4 3 3 2 4 4 4 3 3 2 4 3 2 4 4 4 4 3
2 3 4 3 3 2 3 1 4 4 1 1 3 3 2 3 4 2 3 2 3 3 3 3 1 3 3 2 1 1 4 4 4 3 2 4 3 3 2 2 2 3 1 1 2 4 1 3 4 2 2 2 1 2 2 4 3 4 3 3 1
2 3 3 3 2 3 3 3 1 3 2 3 4 2 2 4 3 2 3 2 3 3 4 4 3 3 1 4 3 1 4 3 2 2 4 1 4 3 3 2 4 1 2 3 4 1 4 2 4 3 4 4 3 3 3 1 4 2 4 3 1
2 4 2 4 4 3 3 1 3 1 4 3 2 3 2 3 3 2 3 3 3 4 3 3 4 3 3 4 3 1 4 4 2 3 2 2 3 3 2 3 1 3 3 4 3 2 2 2 4 3 4 3 4 3 3 3 3 4 1 1 4
2 4 2 4 4 2 2 3 1 1 1 4 2 2 2 2 2 2 2 3 2 2 3 3 1 2 2 2 3 1 4 4 2 4 2 3 4 2 4 1 1 1 1 3 2 1 3 3 3 3 2 1 1 1 1 4 3 3 1 1 1
2 2 1 1 3 3 1 1 4 2 1 1 3 4 1 3 2 3 2 2 1 1 2 3 3 2 2 1 3 1 4 1 2 4 4 4 1 1 1 4 4 4 3 2 3 3 2 2 3 1 1 4 2 1 2 4 3 3 2 4 4
2 4 1 3 1 4 4 4 1 2 1 2 4 2 3 2 2 2 4 3 2 2 2 3 2 2 2 1 1 1 4 4 3 2 4 1 3 2 4 2 4 3 2 4 2 3 3 2 4 1 2 2 4 2 2 4 3 2 4 3 2
2 3 2 2 1 3 1 3 1 1 1 2 2 4 4 3 1 2 4 3 2 2 4 2 4 2 2 2 3 1 4 1 2 4 3 3 2 2 4 4 2 2 3 1 1 4 4 4 1 2 4 4 1 1 1 4 2 3 1 3 3
2 1 4 4 2 1 2 2 2 1 4 2 1 2 4 3 2 4 2 1 1 1 2 1 2 2 2 2 2 1 4 4 2 1 2 2 4 4 2 1 3 2 4 2 2 3 3 2 4 2 2 4 4 3 3 4 1 4 2 4 4
2 2 2 2 4 3 1 3 2 4 1 1 2 4 3 1 1 1 2 3 2 2 2 2 2 2 3 3 1 1 4 4 2 4 1 2 2 1 2 3 3 2 4 1 1 3 3 1 2 3 3 1 4 4 3 3 1 1 1 2 1
2 2 2 4 4 4 2 1 1 2 1 1 2 2 1 1 3 2 2 2 2 2 2 2 2 2 1 1 2 1 4 4 2 3 4 3 2 2 2 4 3 2 4 2 2 3 4 2 4 1 2 1 2 4 1 4 1 3 1 4 1
2 3 3 2 4 1 3 2 3 2 3 1 4 3 3 2 4 4 3 2 1 2 3 2 4 2 2 3 2 1 4 1 1 2 4 2 3 3 2 4 3 3 2 4 4 3 2 4 2 4 4 3 2 2 3 2 3 3 2 4 2
2 3 3 2 2 4 1 3 2 3 3 3 3 4 4 4 3 2 4 2 4 2 4 3 1 2 2 2 3 1 4 1 3 4 4 4 3 2 4 2 4 3 2 4 1 1 3 1 3 2 4 3 1 4 3 2 2 4 1 1 2
2 3 1 4 3 2 4 1 3 2 3 3 3 1 4 1 4 2 3 3 1 3 2 3 3 3 2 4 2 1 4 4 2 3 4 4 4 3 1 4 3 1 4 4 3 3 4 2 1 4 1 1 4 2 3 2 4 4 3 1 4
2 2 4 3 1 4 3 4 1 3 3 2 3 3 2 4 2 2 2 2 3 2 3 3 2 2 4 4 3 1 4 1 1 4 4 1 1 4 3 3 1 2 3 2 3 3 3 3 2 3 3 1 4 1 2 4 3 4 4 3 3
2 3 3 2 4 1 3 2 3 2 3 1 4 3 3 2 4 4 3 2 1 2 3 2 4 2 2 3 2 1 4 1 1 2 4 2 3 3 2 4 3 3 2 4 4 3 2 4 2 4 4 3 2 2 3 2 3 3 2 4 2
2 3 3 2 2 4 1 3 2 3 3 3 3 4 4 4 3 2 4 2 4 2 4 3 1 2 2 2 3 1 4 1 3 4 4 4 3 2 4 2 4 3 2 4 1 1 3 1 3 2 4 3 1 4 3 2 2 4 1 1 2
2 3 1 4 3 2 4 1 3 2 3 3 3 1 4 1 4 2 3 3 1 3 2 3 3 3 2 4 2 1 4 4 2 3 4 4 4 3 1 4 3 1 4 4 3 3 4 2 1 4 1 1 4 2 3 2 4 4 3 1 4
2 2 4 3 1 4 3 4 1 3 3 2 3 3 2 4 2 2 2 2 3 2 3 3 2 2 4 4 3 1 4 1 1 4 4 1 1 4 3 3 1 2 3 2 3 3 3 3 2 3 3 1 4 1 2 4 3 4 4 3 3
2 2 4 1 1 1 2 4 2 2 2 2 2 3 3 2 2 4 2 4 2 1 2 2 2 2 1 1 3 1 4 4 4 3 2 4 1 1 4 1 3 1 2 2 1 2 4 4 1 4 1 1 1 4 1 3 2 4 4 1 1
2 2 2 1 2 2 2 2 3 2 3 3 1 2 2 4 2 3 2 2 1 3 3 2 2 2 2 1 3 1 4 4 2 4 2 2 1 1 2 1 2 1 4 2 4 1 1 1 1 4 4 1 1 4 3 2 2 4 3 1 4
2 1 2 2 1 2 2 1 2 2 1 2 2 1 2 2 1 2 2 1 2 2 1 2 2 1 2 4 2 1 4 4 4 4 1 3 3 2 4 4 1 4 3 3 2 2 4 1 4 4 4 1 1 1 2 1 1 1 3 2 2
2 2 1 1 1 2 2 3 2 2 3 2 4 2 2 2 4 2 2 1 1 3 1 3 3 2 2 2 3 1 4 1 3 2 2 1 2 4 2 4 2 1 2 4 1 1 4 4 1 4 2 1 4 1 1 4 3 3 1 1 1
2 1 1 1 3 2 1 1 1 4 1 1 2 2 1 2 2 3 2 2 2 2 1 3 1 2 2 2 3 1 4 2 2 2 2 2 3 2 2 4 1 2 3 1 2 4 1 1 1 1 3 4 3 3 1 1 3 1 1 1 1
2 3 4 2 2 1 1 2 2 2 4 2 3 2 2 3 2 2 2 2 1 2 2 3 2 2 2 1 2 1 4 1 3 2 4 1 1 2 2 2 2 4 4 1 1 4 3 1 4 2 1 2 4 2 2 4 4 2 1 1 4
2 4 3 3 1 1 2 2 3 1 1 2 2 2 3 2 2 1 1 3 3 2 1 2 3 2 3 1 1 1 4 1 2 4 4 1 4 1 2 3 1 4 2 4 2 4 1 4 2 3 3 1 1 2 3 3 1 2 4 2 2
2 2 4 3 2 4 2 2 1 3 2 4 2 3 2 1 2 2 2 2 4 3 2 2 3 2 2 2 2 1 4 1 2 4 2 1 1 3 1 2 4 2 1 1 3 1 2 2 1 1 4 1 1 2 4 4 3 1 4 1 2
2 1 4 4 2 2 1 3 2 1 1 2 2 2 2 2 3 2 2 3 2 1 2 2 2 2 2 3 2 1 4 2 4 3 3 1 2 2 2 3 3 1 2 4 2 4 4 1 1 4 1 4 2 2 2 3 2 4 2 2 2
2 4 3 1 4 2 1 1 4 1 4 2 3 2 2 1 1 2 2 2 2 4 2 2 2 2 3 1 3 1 4 4 2 2 4 2 2 2 2 4 1 1 2 4 4 2 1 1 1 4 2 2 4 1 2 4 3 1 2 2 3
2 4 2 4 1 3 2 2 1 1 1 1 2 4 1 1 1 2 2 2 1 2 2 2 2 2 1 1 2 1 4 4 2 4 1 1 3 1 2 1 1 2 1 2 2 4 1 4 4 1 4 1 3 1 4 1 1 3 1 2 1
2 3 4 2 3 4 4 3 2 2 2 3 3 3 3 2 2 3 2 4 2 2 2 2 4 2 2 3 2 1 4 4 1 3 2 2 3 2 4 3 1 3 4 4 1 3 3 2 4 4 3 3 4 2 3 2 3 3 1 4 2
2 1 1 2 4 2 3 4 4 2 3 2 2 2 2 2 2 2 4 2 4 1 2 2 1 2 2 3 2 1 4 2 2 1 2 3 2 3 3 1 4 1 1 4 1 1 4 1 1 4 1 4 1 1 1 1 4 4 1 4 1
2 2 2 1 2 4 3 2 2 2 3 3 2 2 2 1 2 3 3 3 2 3 2 4 2 1 2 1 3 1 4 4 1 4 1 3 1 4 1 3 3 1 1 3 2 1 4 1 1 4 1 2 4 1 4 1 1 4 2 3 2
2 1 3 1 2 4 3 3 4 2 4 4 1 1 4 3 3 4 4 4 4 3 3 2 3 1 3 1 4 1 4 2 3 2 2 3 4 2 1 1 3 3 3 1 4 4 1 4 4 1 1 4 3 3 3 1 3 4 4 3 4
2 3 2 3 4 4 4 3 2 3 1 2 2 3 2 3 2 2 3 3 2 2 2 3 2 3 3 1 3 1 4 2 2 4 3 2 4 3 2 4 1 3 1 3 4 3 3 4 1 3 3 4 3 3 2 4 3 2 4 3 2
2 1 4 2 4 3 2 2 1 1 3 2 3 2 2 3 3 2 3 3 3 2 2 3 2 3 3 1 3 1 4 3 2 2 3 3 2 1 1 3 3 1 1 4 3 4 1 1 4 3 3 4 4 3 1 4 4 2 3 2 4
2 1 3 2 2 4 4 4 3 2 2 1 2 2 3 2 3 2 3 3 2 2 2 3 2 3 3 4 3 1 4 2 2 4 3 2 4 3 2 4 1 3 1 3 4 3 3 4 1 3 3 4 3 3 2 4 3 2 4 3 2
2 1 4 2 4 3 2 2 1 1 3 2 3 2 2 3 3 2 3 3 3 2 2 3 2 3 3 1 3 1 4 3 2 2 3 3 2 1 1 3 3 1 1 4 1 4 1 4 4 3 3 4 4 3 1 4 4 2 3 2 4
2 3 3 3 3 3 1 2 2 3 2 3 4 3 3 2 3 2 3 2 3 1 3 3 2 3 3 2 3 1 4 1 3 3 3 4 2 3 3 1 1 4 1 1 4 3 1 4 4 4 1 3 3 1 2 4 4 3 2 4 4
2 3 3 2 2 1 1 4 3 2 1 4 2 3 3 3 2 2 3 2 3 3 3 3 2 2 2 4 3 1 4 1 3 4 1 4 1 2 4 3 1 4 3 4 1 3 2 1 2 4 2 4 2 4 2 1 2 4 2 4 3
2 3 3 3 3 3 1 2 2 3 2 3 4 3 3 2 3 2 3 2 3 3 3 3 2 3 3 2 3 1 4 1 3 3 3 4 2 3 3 1 1 4 1 1 4 3 1 4 4 4 1 3 3 1 2 4 4 3 2 4 4
2 3 2 2 2 2 3 1 4 2 3 1 2 2 3 3 2 3 1 2 2 3 2 4 2 3 3 2 3 1 4 4 1 1 2 4 2 3 3 3 1 1 4 3 3 2 2 2 4 1 4 2 1 4 4 4 2 1 1 4 3
2 3 2 3 1 3 2 3 2 4 3 2 2 4 2 1 3 2 3 3 3 2 3 3 3 2 3 3 3 1 4 4 2 4 3 3 3 4 3 3 3 3 2 4 3 1 2 3 3 3 2 1 1 1 1 4 3 2 2 3 4
2 4 1 2 1 3 3 3 2 2 1 2 2 3 3 3 2 4 2 4 4 1 2 4 2 3 3 2 3 1 4 4 3 3 2 4 3 2 1 3 2 4 1 3 3 3 2 4 3 1 4 3 3 1 4 1 1 3 1 4 1
2 3 2 1 3 3 1 2 1 2 3 2 2 4 1 2 3 1 2 3 3 2 2 2 2 3 2 4 2 1 4 4 1 1 2 3 4 4 1 2 1 2 1 1 3 1 2 3 1 2 3 3 4 4 4 2 1 3 3 3 1
2 2 4 3 2 2 3 2 3 2 3 2 2 3 1 3 2 1 3 3 2 2 2 4 2 3 2 3 2 1 4 1 2 1 3 3 3 3 2 4 1 2 2 3 1 3 3 4 1 4 3 3 3 2 4 3 1 4 2 2 4
2 3 3 4 4 1 2 3 1 2 2 3 1 2 4 1 3 3 2 2 2 3 2 3 2 2 4 3 3 1 4 4 2 2 3 3 2 4 4 1 2 4 3 3 2 1 2 4 3 2 4 1 4 3 1 3 1 1 4 2 2
2 4 4 2 3 3 1 4 4 1 2 3 1 4 2 2 4 3 2 3 2 2 3 3 2 2 2 4 3 1 4 4 2 1 3 2 4 1 3 1 4 1 3 3 3 1 4 1 1 4 3 1 4 3 2 1 1 1 2 1 2
2 2 2 2 4 2 3 2 3 2 2 2 4 3 3 2 2 2 4 2 3 3 2 2 1 3 3 3 2 1 4 1 1 3 3 2 3 3 2 4 2 1 3 3 1 2 4 2 4 4 2 3 4 4 3 2 4 4 1 3 3
2 4 4 4 1 3 2 3 2 4 1 3 3 1 2 3 2 4 2 2 3 3 3 1 3 1 2 2 3 1 4 3 1 1 4 2 2 3 1 2 2 3 3 2 4 1 4 4 4 3 2 3 3 3 1 4 1 4 1 4 2
2 3 1 3 2 3 2 3 1 4 3 2 2 3 2 3 3 2 3 3 3 2 4 3 2 3 3 3 2 1 4 3 2 3 3 2 3 2 1 1 4 4 1 2 4 2 4 3 3 2 3 2 2 1 3 3 1 2 3 1 1
2 2 1 1 1 4 4 2 2 3 2 2 1 2 3 2 3 2 3 2 1 2 3 2 1 3 2 2 2 1 4 4 1 1 4 1 2 3 3 1 4 3 2 2 3 3 1 1 4 2 4 3 3 1 3 2 4 3 1 4 2
2 4 4 1 1 2 3 2 2 3 1 3 2 3 2 4 1 1 1 2 2 2 3 3 3 2 2 4 3 1 4 4 2 4 1 3 3 1 4 2 2 4 2 3 2 3 2 4 2 2 2 4 4 4 3 1 2 2 3 3 3
2 2 2 3 2 2 2 4 1 1 2 1 1 1 2 3 3 2 2 1 3 2 1 2 2 2 1 3 3 1 4 4 1 3 1 1 3 2 4 3 1 3 3 1 4 1 3 3 1 2 4 3 2 2 3 1 4 2 4 1 4
2 3 2 3 2 4 2 3 3 2 2 1 2 3 1 1 3 2 2 2 3 1 2 3 3 3 3 1 3 1 4 2 1 2 2 2 2 2 3 3 2 4 2 4 1 1 3 1 4 3 3 1 2 4 3 1 1 3 3 1 1
2 2 2 1 2 4 2 2 4 2 1 3 3 1 1 2 3 1 3 2 4 2 2 3 2 2 3 1 3 1 4 1 2 3 1 2 2 3 2 3 1 4 3 2 2 3 3 3 1 4 4 3 1 4 1 3 3 3 1 3 2
2 2 3 2 2 3 1 1 2 2 2 1 1 3 2 2 2 3 1 3 1 2 2 2 3 2 2 2 3 1 4 4 1 1 2 1 1 3 1 2 2 4 3 3 1 1 1 3 4 2 3 1 3 4 1 2 4 1 1 2 2
2 1 1 1 3 4 3 2 1 1 2 2 2 2 1 1 3 1 3 2 2 1 2 2 2 2 3 2 2 1 4 2 2 2 3 3 3 1 4 1 1 4 1 4 4 2 3 4 3 3 1 2 2 4 2 2 4 1 1 4 1
2 2 3 3 3 2 3 2 4 2 2 4 3 3 3 2 3 2 4 4 2 2 2 3 2 3 3 3 3 1 4 4 3 2 3 3 3 4 4 1 3 4 2 3 3 3 2 4 3 2 3 3 2 4 4 3 2 2 2 2 4
2 4 2 1 4 1 3 3 2 2 4 4 2 4 4 4 3 4 4 2 3 3 2 2 3 2 3 3 2 1 4 4 1 1 4 1 1 4 3 3 2 1 2 1 2 3 3 3 1 1 1 4 4 1 1 3 1 4 1 1 4
2 3 3 1 1 1 4 4 1 1 3 1 4 1 1 4 2 1 2 2 3 1 2 2 3 3 2 4 3 1 4 1 1 3 3 3 3 3 1 4 1 3 3 2 3 3 3 2 3 2 4 2 2 2 3 2 3 1 4 1 4
2 3 1 3 1 4 4 3 3 1 1 2 4 3 3 3 4 2 3 3 2 2 3 3 3 3 2 4 3 1 4 1 1 3 3 2 1 4 1 4 3 2 4 3 2 3 3 4 3 1 2 3 2 3 3 3 2 4 3 2 4
2 4 4 3 3 2 3 2 3 3 2 2 3 2 3 2 2 3 3 2 2 3 1 3 2 2 2 4 3 1 4 1 4 4 3 2 4 4 1 1 4 1 2 4 4 3 1 4 3 3 3 3 3 4 4 1 3 2 4 4 4
2 2 3 3 3 2 3 2 4 2 2 4 3 3 3 2 3 2 4 4 2 2 2 3 2 3 3 3 3 1 4 4 3 2 3 3 3 4 4 1 3 4 2 3 3 3 2 4 3 2 3 3 2 4 4 3 2 2 2 2 4
2 4 2 1 4 1 3 3 2 2 4 4 2 4 4 4 3 4 4 2 3 3 2 2 3 2 3 3 2 1 4 4 1 1 4 1 1 4 3 3 2 1 2 1 2 3 3 3 1 1 1 4 4 1 1 3 1 4 1 1 4
2 4 3 1 3 1 4 3 3 1 1 2 4 3 3 3 4 2 3 3 2 2 3 3 3 3 2 4 3 1 4 1 1 3 3 2 1 4 1 4 3 2 4 3 2 3 3 4 3 1 2 3 2 3 3 3 2 4 3 2 4
2 4 4 3 3 2 3 2 3 3 2 2 3 2 3 2 2 3 3 2 2 3 1 3 2 2 2 4 3 1 4 1 4 4 3 2 4 4 1 1 4 1 2 4 4 3 1 4 3 3 3 3 3 4 4 1 3 2 4 4 4
2 3 2 3 3 3 2 2 3 2 2 4 3 3 3 2 3 3 4 4 2 2 2 3 2 3 3 3 3 1 4 4 3 2 3 3 3 4 4 1 3 4 2 3 3 3 2 4 3 2 3 3 2 4 4 3 2 2 2 2 4
2 1 2 4 1 3 2 3 3 3 1 4 1 3 3 2 3 3 2 2 3 2 4 3 2 2 3 2 3 1 4 1 3 2 3 2 1 2 2 3 3 4 1 3 1 2 3 3 2 3 3 1 1 3 1 2 4 4 1 4 4
2 4 3 1 3 1 4 3 3 1 3 2 4 3 3 4 4 2 3 3 2 2 3 3 3 3 2 4 3 1 4 1 1 3 2 2 1 4 1 4 3 2 4 3 2 3 3 1 3 1 2 3 2 3 3 3 2 4 3 2 4
2 4 4 2 3 2 3 2 3 3 2 2 3 2 3 2 2 4 3 2 2 3 1 3 2 2 2 4 3 1 4 1 4 4 3 2 4 4 1 1 4 1 3 4 4 3 1 4 3 3 1 3 3 2 4 1 3 2 4 4 4
2 2 3 3 3 2 3 3 1 2 2 4 3 3 3 2 3 3 4 4 2 2 2 3 2 3 3 3 3 1 4 4 3 2 3 3 3 4 4 1 3 4 2 3 3 3 2 4 3 2 3 3 2 4 4 3 2 2 2 2 4
2 4 2 3 3 2 2 3 2 2 4 4 2 4 4 4 4 4 4 2 3 3 2 2 3 2 3 3 2 1 4 4 1 1 4 1 1 1 3 3 2 1 2 1 2 3 3 3 1 1 1 4 4 1 3 3 1 4 1 1 4
2 4 3 1 3 1 4 3 3 1 3 2 4 3 3 4 4 2 3 3 2 2 3 3 3 3 2 4 3 1 4 1 1 2 3 2 1 4 1 4 3 2 4 3 2 3 3 4 3 1 2 3 2 3 3 3 2 4 3 2 4
2 4 1 3 3 2 3 2 3 3 2 2 3 2 3 2 2 3 3 2 2 3 1 3 2 2 2 4 3 1 4 1 4 4 3 2 4 4 1 1 4 1 3 4 4 3 1 4 3 3 4 3 3 4 4 1 3 2 4 4 4
2 3 2 3 3 3 2 3 2 4 2 2 4 3 3 2 3 3 4 4 2 2 2 3 2 3 3 3 3 1 4 4 3 2 3 3 3 4 4 1 3 4 2 3 3 3 2 4 3 2 3 3 2 4 4 3 2 2 2 2 4
2 1 2 1 4 1 3 3 2 2 4 4 2 4 4 4 3 4 4 2 3 3 2 2 3 2 3 3 2 1 4 4 1 1 4 1 1 4 3 3 2 1 2 1 2 3 3 2 4 1 1 4 4 1 4 3 1 4 1 1 4
2 4 3 1 3 1 4 3 3 1 3 2 4 3 3 4 4 2 3 3 2 2 3 3 3 3 2 4 3 1 4 1 1 3 3 2 1 4 1 4 3 2 4 3 2 3 3 4 3 1 2 3 2 3 3 3 2 4 3 2 4
2 4 4 3 3 2 3 2 3 3 2 2 3 2 3 2 2 3 3 2 2 3 1 3 2 2 2 4 3 1 4 1 4 4 3 2 4 4 1 1 4 1 2 4 4 3 1 4 3 3 3 3 3 4 4 1 3 2 4 4 4
2 2 3 3 3 2 3 3 1 2 2 4 3 3 3 2 3 3 4 4 2 2 2 3 2 3 3 3 3 1 4 4 3 2 3 3 3 4 4 1 3 4 2 3 3 3 2 4 3 2 3 3 2 4 4 3 2 2 2 2 4
2 4 2 3 3 2 2 3 2 2 4 4 2 4 4 4 4 4 4 2 3 3 2 2 3 2 3 3 2 1 4 4 1 1 4 1 1 1 3 3 2 1 2 1 2 3 3 3 1 1 1 4 4 1 3 3 1 4 1 1 4
2 4 3 1 3 1 4 3 3 1 3 2 4 3 3 4 4 2 3 3 2 2 3 3 3 3 2 4 3 1 4 1 1 2 3 2 1 4 1 4 3 2 4 3 2 3 3 4 3 1 2 3 2 3 3 3 2 4 3 2 4
2 4 4 3 3 2 3 2 3 3 2 2 3 2 3 2 2 3 3 2 2 3 1 3 2 2 2 4 3 1 4 1 4 4 3 2 4 4 1 1 4 1 3 4 4 3 1 4 3 3 4 3 3 4 4 1 3 2 4 4 4
2 2 3 3 3 2 3 2 4 2 2 4 3 3 3 2 3 2 4 4 2 2 2 3 2 3 3 3 3 1 4 4 3 2 3 3 3 4 4 1 3 4 2 3 3 3 2 4 3 2 3 3 2 4 4 3 2 2 2 2 4
2 2 3 1 4 1 3 3 2 2 4 4 2 4 4 4 3 4 4 2 3 3 2 2 3 2 3 3 2 1 4 4 1 1 4 1 1 4 3 3 2 1 2 1 2 3 3 3 1 1 1 4 4 1 1 3 1 4 1 1 4
2 3 1 3 1 4 3 3 1 1 2 4 3 3 3 4 2 3 3 2 2 4 3 3 3 3 2 4 3 1 4 1 1 3 3 2 1 4 1 4 3 2 4 3 2 3 3 4 3 1 2 3 2 3 3 3 2 4 3 2 4
2 4 4 3 3 2 3 2 3 3 2 2 3 2 3 2 2 3 3 2 2 3 1 3 2 2 2 4 3 1 4 1 4 4 3 2 4 4 1 1 4 1 2 4 4 3 1 4 3 3 3 3 3 4 4 1 3 2 4 4 4
2 4 4 3 3 2 3 2 3 3 2 2 3 2 3 2 2 3 3 2 2 3 1 3 2 2 2 4 3 1 4 1 4 4 3 2 4 4 1 1 4 1 2 4 4 3 1 4 3 3 3 3 3 4 4 1 3 2 4 4 4
2 4 4 4 1 2 3 3 1 3 2 3 1 1 4 4 3 2 3 3 3 2 2 4 3 3 3 1 3 1 4 4 2 3 3 2 3 1 2 4 3 3 2 3 2 3 3 2 3 3 2 3 2 2 4 3 2 4 3 2 3
2 2 4 3 2 4 1 2 4 2 3 3 3 2 3 2 4 2 3 4 4 4 2 2 2 2 2 4 3 1 4 3 4 2 3 4 4 3 4 2 4 2 2 3 1 1 4 1 1 3 4 4 3 3 4 3 4 2 4 4 1
2 4 2 4 2 3 2 4 1 1 1 1 3 1 1 2 1 1 2 2 3 2 2 2 1 1 1 1 2 1 4 4 2 4 4 2 2 4 1 1 1 1 4 1 1 1 1 3 2 1 1 1 3 3 1 2 1 3 1 2 2
2 3 1 1 2 1 3 1 3 2 2 1 1 2 2 1 2 3 2 2 2 1 2 3 3 2 2 2 2 1 4 4 2 2 1 3 3 3 1 2 4 3 1 4 2 2 4 2 2 1 3 2 4 2 1 3 3 1 4 3 3
2 1 3 1 1 1 1 3 2 2 2 2 3 3 3 2 2 2 2 2 3 1 1 2 3 2 1 1 2 1 4 2 1 3 4 4 3 1 4 3 2 4 3 2 1 2 2 4 3 2 2 1 2 4 4 3 3 2 4 4 1
2 4 1 3 1 2 3 1 3 1 4 2 1 1 3 3 1 2 4 2 3 2 2 2 2 2 2 3 2 1 4 4 1 2 3 2 4 2 2 3 3 4 4 2 3 2 1 3 2 1 2 4 1 1 4 3 3 3 4 2 3
2 1 1 2 2 1 1 1 1 4 2 2 1 1 1 2 1 1 3 2 2 1 2 3 3 2 2 1 3 1 4 4 2 4 1 3 3 2 4 4 2 1 3 2 4 3 2 2 3 1 2 4 2 1 2 4 2 3 3 3 3
2 3 2 1 1 3 1 1 4 2 2 2 2 2 3 2 4 2 1 2 4 2 1 1 3 2 2 3 2 1 4 4 2 4 1 1 1 4 1 3 3 3 3 2 4 1 3 1 1 1 1 4 1 3 1 1 2 3 1 2 3
2 3 3 4 4 4 2 2 3 2 1 4 3 2 4 3 3 3 2 2 3 2 3 2 3 3 2 4 2 1 4 4 1 4 1 1 3 4 3 3 1 1 4 1 1 3 4 1 1 4 1 4 1 2 2 3 2 4 1 1 2
2 3 3 3 3 1 3 1 3 4 1 3 2 3 2 3 2 3 4 2 2 3 2 3 3 3 3 1 3 1 4 3 3 1 4 4 2 3 2 3 3 1 4 3 2 4 4 4 4 2 4 4 1 3 4 2 4 3 3 3 1
2 2 3 2 3 1 3 2 4 3 3 3 3 4 1 3 3 2 3 2 4 2 3 2 2 3 2 1 3 1 4 1 1 3 1 3 3 2 2 1 4 4 3 2 4 4 2 4 4 4 4 3 2 4 3 4 4 3 1 1 4
2 4 2 4 4 4 1 3 3 2 3 1 1 3 2 3 3 2 2 3 3 3 3 1 2 3 3 1 3 1 4 1 1 1 2 4 4 2 4 3 2 1 3 3 3 1 4 3 2 3 1 1 4 3 3 2 4 4 4 3 3
2 3 3 3 1 2 3 3 3 1 3 3 3 1 3 4 2 4 2 3 4 3 2 1 2 3 2 3 2 1 4 4 2 4 1 1 4 3 2 1 4 1 4 4 1 1 3 3 1 4 1 3 3 2 3 1 2 3 1 4 3
2 3 3 3 3 1 3 3 3 3 2 3 1 3 2 3 2 4 3 2 2 3 2 3 3 3 3 4 3 1 4 4 1 2 4 2 2 3 3 2 4 2 3 3 2 2 3 3 3 3 1 3 3 1 3 3 1 1 4 1 3
2 2 4 4 4 3 3 4 3 1 3 2 4 1 3 3 3 2 3 2 2 3 2 3 2 4 3 1 3 1 4 3 2 3 3 2 1 1 4 3 3 1 3 2 4 3 3 2 4 3 2 4 4 2 4 1 3 3 3 2 4
2 3 3 3 3 1 3 3 3 3 2 3 1 3 2 3 2 4 3 2 2 3 2 3 3 3 3 4 3 1 4 4 1 2 4 2 2 3 3 2 4 2 3 3 2 2 3 3 3 3 1 3 3 1 3 3 1 1 4 1 3
2 2 3 4 4 3 3 3 3 1 3 2 4 1 3 3 3 2 3 2 2 3 2 3 2 4 3 1 3 1 4 3 2 3 3 2 1 1 4 3 3 1 3 2 4 3 3 2 4 3 2 4 4 2 4 1 3 3 3 2 4
2 1 3 2 4 2 3 1 1 1 3 2 4 2 2 3 2 2 4 2 3 1 1 2 3 2 3 1 3 1 4 4 3 2 3 3 2 4 4 2 2 4 2 3 2 1 3 3 3 1 2 4 4 1 3 3 3 1 4 1 4
2 3 1 2 3 2 2 2 1 2 2 4 2 3 2 3 3 2 2 2 3 1 2 3 2 3 1 1 3 1 4 3 2 3 3 2 4 4 4 1 1 1 2 4 2 4 3 2 4 4 2 4 1 3 3 4 2 2 2 2 4
2 1 3 2 4 2 3 1 1 1 3 2 4 2 2 3 2 2 4 2 3 1 1 2 3 2 3 1 3 1 4 4 3 2 3 3 2 4 4 2 2 4 2 3 2 1 3 3 3 1 2 4 4 1 3 3 3 1 4 1 4
2 2 2 4 1 2 2 2 3 1 4 2 4 3 2 4 4 1 2 2 1 2 2 3 2 2 2 4 3 1 4 1 1 1 1 2 2 2 4 1 4 1 1 4 3 1 1 2 4 4 4 3 1 2 3 3 2 4 1 1 4
2 2 1 1 3 2 2 2 2 3 1 3 1 2 2 2 4 2 2 3 3 1 2 4 2 2 1 3 3 1 4 2 3 1 2 3 1 4 4 2 4 4 1 1 1 1 4 3 4 4 1 1 1 2 4 3 1 1 3 1 3
2 4 3 3 2 3 2 1 2 2 3 4 2 4 3 4 2 3 2 3 3 4 2 3 2 3 3 4 3 1 4 4 2 3 1 4 3 2 3 3 4 3 3 4 1 1 4 4 3 4 3 3 4 3 3 1 1 4 4 1 1
2 3 2 3 4 3 2 4 1 3 2 3 2 3 3 2 2 2 2 2 3 2 2 2 3 2 3 3 1 1 4 3 3 3 1 1 4 1 4 4 1 4 1 2 3 4 4 3 4 3 4 4 2 2 4 2 3 1 4 3 2
2 1 4 4 1 3 4 3 2 3 1 4 2 4 3 2 4 3 2 2 2 2 4 3 3 2 2 2 3 1 4 1 1 1 3 3 2 3 3 2 4 3 1 1 1 1 4 2 4 4 1 1 4 3 4 1 1 4 3 3 4
2 2 1 3 2 2 1 1 1 1 2 1 2 1 2 2 3 2 2 1 2 2 3 2 1 2 3 1 2 1 4 4 1 2 1 1 1 2 3 2 2 3 1 4 1 3 1 1 1 1 1 1 4 2 4 3 1 1 1 3 1
2 3 2 1 1 1 4 1 2 3 2 3 1 1 2 2 2 3 3 2 2 2 3 2 2 2 2 4 3 1 4 1 4 2 3 3 1 4 3 3 2 3 2 4 1 2 4 1 1 4 3 1 4 4 1 4 1 4 1 1 1
2 2 2 2 3 3 1 3 2 3 3 2 3 3 2 2 4 2 3 2 2 3 2 3 2 3 2 4 3 1 4 2 4 3 3 3 2 4 4 4 1 4 3 2 4 2 3 1 2 2 4 3 3 3 2 3 3 2 4 3 2
2 4 3 1 1 1 3 2 3 2 3 2 4 4 3 2 2 3 2 3 2 3 2 3 2 2 2 4 3 1 4 1 2 4 1 3 4 4 3 2 4 3 3 3 4 1 1 4 3 3 3 3 3 3 4 1 4 1 2 2 4
2 3 2 2 2 4 4 3 2 3 1 2 2 2 3 2 2 4 3 3 2 2 2 2 4 2 2 2 3 1 4 4 1 4 2 1 2 1 3 1 3 3 2 2 1 1 1 2 4 1 2 1 1 4 1 1 4 3 1 4 2
2 4 3 1 1 1 3 2 3 2 3 2 4 4 3 2 2 3 2 3 2 3 2 3 2 2 2 4 3 1 4 1 2 4 1 3 4 4 3 2 4 3 3 3 4 1 1 4 3 3 3 3 3 3 4 1 4 1 2 2 4
2 3 2 2 2 4 4 3 2 3 1 3 2 2 3 2 2 4 3 3 2 2 2 2 4 2 2 2 3 1 4 4 1 4 2 4 2 1 3 1 3 3 2 2 1 1 1 3 1 1 2 4 1 4 1 1 4 3 1 4 2
2 3 1 3 2 3 1 3 4 1 4 2 4 2 3 2 2 4 3 2 3 2 3 3 2 2 4 1 3 1 4 2 1 2 4 2 4 4 4 1 1 4 3 3 3 1 1 4 1 1 2 3 3 4 4 3 1 1 1 3 3
2 3 2 3 1 2 2 4 1 1 1 3 1 4 3 2 1 2 1 2 2 2 3 2 2 2 2 2 3 1 4 1 2 2 1 4 2 4 1 2 4 1 2 4 1 1 3 3 1 4 4 2 2 1 2 4 1 3 3 2 2
2 2 3 2 1 2 2 1 1 1 2 2 3 3 2 4 1 2 2 2 2 1 2 2 2 3 2 4 2 1 4 4 1 3 2 4 1 1 3 4 2 3 2 2 4 3 2 3 4 1 4 1 2 4 2 4 1 2 4 1 1
2 2 1 2 1 2 1 2 1 2 1 4 2 2 2 2 2 2 2 2 2 2 2 2 2 1 1 3 2 1 4 1 1 2 4 1 3 3 1 4 2 3 1 1 3 1 4 4 4 4 1 3 1 2 1 1 1 1 4 2 1
2 2 1 3 2 4 1 2 2 2 2 3 1 2 2 2 3 2 3 2 2 2 2 2 3 2 2 3 2 1 4 1 1 2 4 2 3 2 2 4 1 2 2 4 2 4 4 1 1 4 2 1 1 4 2 2 3 1 3 1 2
2 1 1 1 4 3 2 1 2 4 3 1 1 2 4 2 3 2 2 3 2 2 2 2 2 2 4 1 1 1 4 4 1 2 1 2 1 1 2 2 4 1 3 1 3 2 4 4 3 1 1 1 1 3 1 1 2 4 3 1 4
2 1 2 4 2 2 1 2 1 2 4 2 3 1 3 1 2 2 2 2 4 2 1 1 2 2 1 1 3 1 4 3 2 2 4 3 2 4 4 2 4 1 1 1 1 4 4 1 3 3 3 3 1 3 4 1 1 4 2 4 2
2 1 2 3 2 1 1 1 2 4 1 2 4 1 1 2 2 1 2 4 1 2 2 3 2 2 2 2 2 1 4 2 2 4 2 2 4 4 1 2 2 2 4 1 1 1 2 2 3 3 1 4 1 3 1 1 4 2 2 2 4
2 1 1 1 2 4 2 4 1 1 2 2 2 3 2 4 4 1 2 2 2 2 2 2 2 2 2 1 2 1 4 3 1 2 4 2 2 2 4 2 4 2 3 1 2 2 1 4 2 4 1 1 1 3 2 4 4 1 1 1 1
2 3 2 2 2 2 4 2 1 1 2 2 1 1 2 4 1 4 1 2 2 2 2 2 1 2 2 2 2 1 4 1 2 4 3 3 2 4 1 4 4 1 1 4 2 4 3 1 3 3 1 2 4 4 1 4 1 4 4 1 4
2 4 3 1 1 1 1 4 2 1 1 4 2 2 4 3 2 4 2 2 2 4 2 1 2 2 2 3 3 1 4 4 3 3 2 2 4 4 1 3 1 1 4 1 2 2 3 4 3 2 1 2 4 1 4 1 4 3 3 2 4
2 1 3 2 2 4 2 4 1 2 2 4 1 3 2 2 2 1 1 1 3 2 2 4 2 2 4 4 3 1 4 4 3 2 4 4 2 4 3 1 4 1 3 1 2 3 2 3 3 1 2 4 1 2 2 4 4 4 3 1 4
2 3 2 4 2 2 1 3 1 3 4 3 2 2 4 2 1 1 2 2 4 1 3 2 3 2 2 3 2 1 4 4 2 4 1 4 3 3 3 1 2 2 4 4 3 1 4 4 4 4 2 1 3 3 1 1 1 4 2 4 1
2 3 3 1 1 4 4 3 2 1 1 3 2 2 3 2 4 2 2 2 2 2 4 2 2 1 3 2 2 1 4 2 2 4 4 1 4 1 1 4 4 1 1 3 4 1 4 1 4 1 1 4 4 1 1 1 2 2 1 4 2
2 1 1 2 4 2 1 3 3 1 3 2 2 1 2 2 2 2 2 4 4 2 2 2 3 2 2 2 3 1 4 3 1 3 2 2 2 2 3 2 4 2 1 4 1 1 4 4 2 3 1 4 2 2 4 4 1 1 2 2 3
2 1 3 2 4 1 4 3 2 2 2 3 2 3 1 3 3 3 2 4 4 2 2 4 1 2 4 4 3 1 4 1 2 2 2 2 1 2 3 3 4 2 4 4 2 4 2 4 4 2 2 4 1 3 2 3 2 4 1 4 4
2 4 4 1 2 2 4 2 2 2 2 2 3 3 2 3 2 2 3 3 3 1 3 3 3 2 2 3 1 1 4 3 2 2 4 4 1 1 2 3 3 1 3 4 1 1 4 1 3 2 3 3 1 3 2 1 1 3 3 4 3
2 1 4 2 3 1 3 2 4 1 4 2 2 3 1 2 2 2 1 1 2 2 1 3 3 3 2 1 3 1 4 4 2 4 1 4 1 4 3 1 1 1 4 1 4 3 1 4 4 2 4 4 3 3 1 1 3 2 3 1 4
2 2 3 1 1 2 3 2 1 1 4 4 3 2 2 2 2 4 2 4 1 2 3 4 2 3 3 1 3 1 4 4 2 4 1 3 1 1 2 3 2 3 3 1 1 2 1 4 1 3 2 2 4 2 4 2 3 2 2 3 1
2 3 1 1 4 2 3 2 3 1 3 1 2 4 4 3 2 2 1 1 2 2 2 2 1 3 2 2 3 1 4 4 2 1 2 2 4 1 2 4 1 1 4 1 2 4 1 1 4 2 4 4 3 1 4 3 1 4 1 4 4
2 4 3 3 3 3 4 3 1 1 2 4 1 3 3 2 4 3 4 3 3 3 3 4 3 3 3 3 3 1 4 4 3 3 2 4 3 2 4 4 1 4 3 2 3 2 3 4 3 3 3 4 2 4 4 1 4 3 4 4 4
2 3 1 4 3 3 3 2 4 1 3 1 3 2 4 3 3 3 2 4 3 2 2 2 4 3 2 4 3 1 4 3 3 3 2 2 3 2 2 3 1 3 3 4 1 2 4 1 4 2 4 3 1 3 4 2 2 3 1 1 4
2 1 3 3 2 2 3 2 3 2 4 3 2 4 2 2 3 3 2 3 2 2 2 2 3 3 2 1 3 1 4 4 1 4 2 1 3 3 2 3 2 3 2 3 2 1 4 1 1 3 2 4 2 1 3 4 3 2 4 2 1
2 1 1 1 2 1 2 2 2 2 3 1 2 3 3 3 2 1 2 2 2 1 2 2 2 3 2 1 3 1 4 2 4 3 2 1 3 1 1 2 4 1 1 1 1 1 4 1 1 4 4 4 2 4 1 4 1 1 4 1 4
2 3 1 3 2 2 2 2 1 2 1 2 3 3 3 3 2 2 2 3 2 3 2 2 3 2 2 1 3 1 4 4 2 3 2 1 1 1 1 4 1 2 3 2 3 3 2 2 1 1 1 1 3 3 1 4 1 4 4 4 4
2 4 1 1 4 2 3 1 3 2 3 1 2 2 2 2 3 2 3 3 2 2 2 2 2 1 3 1 3 1 4 4 2 4 2 3 2 4 1 1 4 3 1 4 3 3 1 2 4 4 3 1 4 1 1 4 2 1 3 3 2
2 1 1 2 2 4 1 4 1 3 1 2 4 2 3 3 3 2 4 2 2 2 2 2 1 2 2 1 3 1 4 2 4 4 3 1 1 2 4 1 4 4 1 2 4 1 3 2 2 4 2 2 3 2 2 2 4 1 1 4 3
2 1 3 3 1 4 4 3 2 3 3 3 2 3 3 3 2 3 4 3 2 3 2 3 2 3 3 4 3 1 4 2 4 3 2 3 3 2 2 3 3 1 4 4 1 3 3 2 4 4 1 3 3 2 3 2 4 3 3 3 2
2 2 1 3 3 2 1 1 1 3 1 1 3 1 2 4 2 4 3 2 3 3 1 3 1 2 2 2 3 1 4 1 1 3 3 2 1 2 3 2 2 3 2 2 3 4 1 3 1 3 1 2 4 4 4 1 2 1 1 3 4
2 3 3 2 1 1 3 3 1 3 1 1 4 1 3 3 3 3 3 2 2 3 2 2 2 3 2 2 3 1 4 2 4 4 2 4 2 2 3 2 3 3 1 2 4 2 3 3 2 2 2 4 2 1 3 1 1 4 4 1 4
2 3 1 3 1 1 1 1 1 2 2 3 2 2 3 2 2 2 3 2 3 2 2 2 3 4 2 4 3 1 4 1 4 2 4 2 1 4 1 2 3 3 3 1 1 1 1 1 2 2 1 3 3 3 1 1 1 4 1 1 4
2 2 3 2 2 1 1 2 1 1 3 1 1 2 4 3 1 2 2 1 2 1 3 2 2 2 3 2 2 1 4 1 1 2 2 1 3 1 1 4 1 1 2 3 3 3 1 1 1 3 2 3 1 3 3 1 4 4 1 2 4
2 1 1 1 3 2 4 1 4 3 2 4 1 2 4 1 2 1 1 2 2 1 2 2 1 2 2 3 2 1 4 4 3 3 1 3 1 4 1 1 3 2 4 1 1 1 3 1 2 3 2 2 3 1 4 2 4 2 3 2 1
2 3 2 2 2 1 1 1 1 1 1 2 2 1 1 3 1 2 2 2 2 2 3 2 2 2 2 1 2 1 4 4 4 1 2 3 2 4 1 1 1 3 1 1 3 1 2 2 3 1 2 4 2 4 2 4 1 1 2 1 2
2 2 3 2 2 1 1 2 1 1 3 1 1 2 4 3 1 2 2 1 2 1 3 2 2 2 3 2 2 1 4 1 1 2 2 1 3 1 1 4 1 1 2 3 3 3 1 1 1 3 2 3 1 3 3 1 4 4 1 2 4
2 1 1 1 3 2 4 1 4 3 2 4 1 2 4 1 2 1 1 2 2 1 2 2 1 2 2 3 2 1 4 4 3 3 1 3 1 4 1 1 3 2 4 1 1 1 3 1 2 3 2 2 3 1 4 2 4 2 3 2 1
2 3 2 2 2 1 1 1 1 1 1 2 2 1 1 3 1 2 2 2 2 2 3 2 2 2 2 1 2 1 4 4 4 1 2 3 2 4 1 1 1 3 1 1 3 1 2 2 3 1 2 4 2 4 2 4 1 1 2 1 2
2 2 3 2 2 1 1 2 1 1 3 1 1 2 4 3 1 2 2 1 2 1 3 2 2 2 3 2 2 1 4 1 1 2 2 1 3 1 1 4 1 1 2 3 3 3 1 1 1 3 2 3 1 3 3 1 4 4 1 2 4
2 1 1 1 3 2 4 1 4 3 2 4 1 2 4 1 2 1 1 2 2 1 2 2 1 2 2 3 2 1 4 4 3 3 1 3 1 4 1 1 3 2 4 1 1 1 3 1 2 3 2 2 3 1 4 2 4 2 3 2 1
2 3 2 2 2 1 1 1 1 1 1 2 2 1 1 3 1 2 2 2 2 2 3 2 2 2 2 1 2 1 4 4 4 1 2 3 2 4 1 1 1 3 1 1 3 1 2 2 3 1 2 4 2 4 2 4 1 1 2 1 2
2 1 1 1 1 1 2 4 1 2 2 4 2 1 2 2 2 3 3 2 2 2 3 3 2 3 2 3 3 1 4 1 3 2 3 2 4 1 4 4 1 2 2 3 3 2 4 2 2 3 3 2 4 2 1 3 1 2 1 1 1
2 1 2 2 2 4 3 1 2 2 2 2 1 1 1 1 1 2 2 2 2 3 3 2 3 1 2 2 2 1 4 3 1 3 3 1 1 3 2 4 2 4 3 1 3 2 4 1 1 4 1 1 1 2 3 2 2 2 3 1 4
2 1 2 1 3 3 2 1 2 2 4 2 3 1 2 2 2 2 2 3 2 2 2 2 2 2 3 1 3 1 4 1 1 1 1 1 4 2 4 2 4 4 1 4 1 1 4 1 1 1 4 1 3 4 4 1 4 1 4 2 1
2 1 1 1 1 1 2 4 1 2 2 4 2 1 2 2 2 3 3 2 2 2 3 3 2 3 2 3 3 1 4 1 3 2 3 2 4 1 4 4 1 2 2 3 3 2 4 2 2 3 3 2 4 2 1 3 1 2 1 1 1
2 1 2 2 2 4 3 1 2 2 2 2 1 1 1 1 1 2 2 2 2 3 3 2 3 1 2 2 2 1 4 3 1 3 3 1 1 3 2 4 2 4 3 1 3 2 4 1 1 4 1 1 1 2 3 2 2 2 3 1 4
2 1 2 1 3 3 2 1 2 2 4 2 3 1 2 2 2 2 2 3 2 2 2 2 2 2 3 1 3 1 4 1 1 1 1 1 4 2 4 2 4 4 1 4 1 1 4 1 1 1 4 1 3 4 4 1 4 1 4 2 1
2 4 4 4 3 4 3 2 4 2 3 3 2 4 2 2 2 2 3 2 3 3 2 4 2 4 2 4 3 1 4 1 3 3 4 2 2 4 4 4 4 4 4 4 2 4 1 1 2 2 1 3 2 2 3 2 2 3 4 1 3
2 3 2 4 1 2 2 4 4 3 3 3 2 3 2 3 2 3 2 2 3 3 3 2 2 2 3 1 3 1 4 1 1 1 3 1 4 2 2 4 2 4 3 2 3 2 2 2 3 4 1 4 1 2 3 2 1 3 4 1 1
2 2 4 2 4 1 1 2 4 2 4 4 1 4 2 2 1 2 1 2 4 2 4 2 1 3 1 2 1 3 1 2 4 2 1 2 4 2 4 4 4 4 4 2 4 4 2 1 2 4 3 1 2 1 2 1 2 4 4 4 2
2 1 1 3 2 2 4 4 1 3 1 3 3 2 4 2 4 3 3 2 2 3 3 1 2 4 1 1 3 1 4 3 3 1 4 1 1 3 2 4 3 1 4 1 1 4 1 1 1 3 1 4 2 2 4 2 4 3 2 3 2
2 4 1 3 1 3 2 4 1 4 2 1 4 4 1 3 3 2 3 3 1 1 3 2 3 2 2 1 3 1 4 1 2 3 3 3 2 2 3 3 3 3 2 4 1 1 4 2 1 2 2 2 4 1 1 4 1 4 3 2 4
2 3 3 2 4 1 1 3 1 4 4 3 2 3 2 4 3 2 2 3 3 3 1 2 3 3 2 2 3 1 4 4 2 2 3 1 1 3 1 2 3 4 4 2 4 4 3 3 3 3 1 3 1 2 3 3 2 3 3 1 2
2 3 3 3 3 1 2 3 3 2 4 1 1 4 4 4 3 3 2 2 1 2 4 2 3 2 2 3 3 1 4 4 2 4 1 1 3 4 3 2 1 2 4 4 3 2 3 3 1 1 4 1 1 4 1 4 3 1 2 4 4
2 4 1 2 3 3 3 3 3 2 4 1 3 3 3 1 4 3 1 3 3 3 3 3 2 3 3 4 3 1 4 4 2 4 3 3 4 2 4 3 3 3 3 2 3 1 2 3 3 1 4 2 3 2 3 4 4 1 2 2 4
2 2 3 3 2 3 1 2 4 3 1 2 3 3 1 3 3 3 3 3 2 2 3 3 2 3 3 3 3 1 4 4 1 1 2 1 4 3 3 1 4 4 2 3 2 4 4 3 2 4 4 4 2 3 4 4 3 1 3 1 1
2 4 3 3 1 3 1 4 3 3 3 1 4 2 2 2 2 2 3 2 3 2 4 1 3 3 3 1 2 1 4 2 3 2 2 4 3 4 3 3 3 3 1 4 4 1 4 2 3 2 2 3 1 4 2 4 2 4 2 4 1
2 3 2 3 1 3 2 4 2 4 2 3 2 3 2 3 3 2 3 3 2 2 2 1 3 3 3 2 2 1 4 4 4 2 4 1 2 2 3 2 4 4 4 4 4 2 3 3 1 3 2 2 4 2 3 2 4 2 1 1 2
2 2 4 4 1 1 3 1 1 3 3 2 3 2 3 2 3 2 1 3 1 1 2 3 3 3 2 3 3 1 4 1 2 3 2 2 3 4 3 1 1 1 2 1 3 2 4 2 4 4 1 3 1 1 2 4 3 3 3 4 3
2 4 4 4 3 3 3 3 2 3 2 4 1 2 3 1 3 3 2 3 3 1 3 2 3 3 2 1 2 1 4 4 2 1 2 4 1 4 1 3 1 4 1 4 3 2 4 4 3 3 1 2 4 3 4 3 3 1 4 2 3
2 3 3 2 3 3 2 3 1 3 2 2 2 2 4 3 3 3 3 2 4 2 3 1 3 3 2 2 2 1 4 4 1 1 4 2 1 1 1 1 4 4 3 3 2 1 3 1 1 4 3 3 3 1 4 1 2 2 4 3 3
2 4 4 4 4 3 3 2 4 1 2 4 4 1 3 2 4 2 3 3 3 3 1 2 3 3 2 4 3 1 4 1 2 2 4 1 4 4 1 4 1 4 3 1 3 3 1 3 1 4 2 4 4 2 3 1 3 3 1 3 1
2 1 3 3 3 2 4 3 3 3 3 2 3 3 2 3 2 3 2 4 2 4 3 3 3 3 2 4 3 1 4 1 1 4 4 3 3 1 4 3 2 2 4 4 1 4 1 1 3 1 4 3 3 2 4 1 4 4 4 1 4
2 2 2 1 2 1 1 3 2 2 4 4 4 3 2 2 4 4 2 3 2 2 3 2 4 2 2 1 3 1 4 2 3 2 2 4 4 2 4 1 2 4 3 3 2 2 4 4 1 3 1 4 3 1 4 3 1 1 3 2 3
2 3 1 1 1 2 2 1 3 3 2 4 2 4 3 3 2 2 2 2 3 3 1 2 3 3 2 4 3 1 4 1 2 2 3 2 3 1 3 1 4 3 3 1 3 1 4 2 4 4 1 3 1 1 2 4 3 3 1 1 2
2 2 3 2 3 1 2 1 3 3 2 2 2 2 3 2 3 2 4 4 4 4 2 3 1 2 2 3 3 1 4 4 2 1 2 4 1 4 1 3 1 4 1 4 2 2 4 1 1 3 3 2 4 3 4 3 1 2 4 1 4
2 2 3 3 2 4 1 3 2 4 2 4 4 1 3 2 4 2 3 3 3 2 4 4 3 2 2 4 3 1 4 4 1 4 1 2 4 1 1 2 4 3 3 3 2 4 1 4 1 4 4 3 3 1 4 4 2 4 4 4 2
2 3 2 4 4 2 4 2 4 1 1 2 4 4 3 1 2 2 3 2 3 2 2 2 2 2 2 4 3 1 4 1 3 1 4 1 4 4 1 4 3 2 4 1 1 3 3 4 3 4 1 4 4 2 4 4 3 3 1 3 3
2 2 1 1 2 3 4 2 2 4 1 2 2 3 3 3 2 2 3 3 3 2 3 3 3 2 3 1 3 1 4 1 1 1 4 3 1 2 3 3 3 2 4 4 1 4 1 1 3 1 4 3 3 2 4 4 1 4 4 1 4
2 2 1 1 2 4 1 2 3 3 2 4 2 3 3 2 2 2 2 3 2 1 2 2 2 2 3 1 3 1 4 3 3 2 3 2 3 3 2 3 3 2 3 3 3 1 4 2 2 3 2 3 3 2 3 2 4 4 1 2 3
2 4 4 2 1 1 3 4 2 3 3 2 3 2 2 3 3 3 1 3 3 2 3 2 2 3 3 3 3 1 4 2 4 1 3 3 2 3 3 2 3 3 1 4 3 3 4 3 3 1 1 1 2 3 3 4 3 1 3 3 1
2 2 4 2 4 4 2 1 2 3 2 3 2 2 2 3 2 3 1 2 3 2 2 2 3 3 3 2 3 1 4 2 4 1 2 3 2 4 2 1 3 3 1 2 4 2 2 2 3 1 3 1 3 3 1 4 2 4 4 2 2
2 2 3 2 3 1 1 2 3 3 2 2 2 3 3 3 2 4 2 1 1 3 2 3 3 2 4 3 3 1 4 1 4 2 2 3 3 2 4 4 1 2 4 1 2 4 1 3 1 2 2 1 3 2 4 1 2 4 1 3 1
2 1 3 2 3 1 3 3 2 2 4 2 3 3 3 3 3 2 2 3 2 3 3 1 2 2 1 2 3 1 4 4 2 2 4 4 3 3 3 1 2 1 1 1 4 3 3 3 2 3 2 4 3 1 3 2 4 1 4 1 1
2 3 3 1 3 2 4 4 3 2 4 3 3 2 2 3 2 2 2 3 3 3 1 3 1 4 4 2 4 1 4 2 1 3 3 3 3 3 1 3 4 2 3 4 4 4 4 2 3 3 1 2 4 2 4 3 3 3 4 3 3
2 1 1 4 4 1 3 2 2 1 4 2 4 1 3 3 3 1 3 4 1 3 3 3 3 2 2 1 3 1 4 2 4 2 3 2 1 3 1 2 2 4 4 4 3 3 1 4 3 1 4 4 1 3 3 2 2 2 2 1 4
2 2 4 4 3 1 3 3 1 1 3 3 3 4 4 3 3 3 2 3 3 2 2 4 2 3 3 1 3 1 4 4 4 3 1 3 3 1 4 3 3 3 3 1 4 1 1 4 4 2 4 4 3 3 3 4 4 3 4 3 4
2 3 2 3 1 3 2 4 4 3 2 2 2 2 2 2 2 2 3 2 3 2 2 2 3 2 3 4 3 1 4 4 2 4 2 3 2 3 3 2 4 3 1 3 3 2 4 3 4 3 2 4 4 2 2 3 3 2 4 3 1
2 4 2 4 1 3 3 2 3 2 3 1 2 4 3 2 3 3 2 3 2 2 3 2 2 3 3 3 3 1 4 4 3 2 4 3 2 4 3 2 3 3 2 4 3 2 4 3 3 3 3 4 2 4 4 4 3 2 4 2 1
2 4 4 4 3 4 4 4 2 3 2 3 1 1 3 3 3 3 2 3 3 2 3 4 3 3 3 3 3 1 4 4 3 2 3 3 3 1 3 2 3 3 1 2 4 1 4 4 2 1 2 2 2 3 1 4 3 4 3 3 4
2 4 4 4 3 4 4 4 4 3 2 4 1 3 3 4 1 4 4 4 4 4 2 4 4 4 4 3 3 1 4 4 2 2 3 2 3 1 3 1 3 3 3 2 3 3 1 4 2 4 4 1 2 4 1 2 2 4 4 3 2
2 4 2 4 3 2 2 4 1 1 2 2 2 2 3 2 4 1 3 2 3 2 2 3 3 2 2 2 3 1 4 1 3 3 3 3 3 3 3 1 1 4 1 3 1 3 1 3 4 2 4 1 3 3 3 1 3 3 1 3 3
2 1 4 1 4 1 3 3 3 2 3 1 3 3 2 2 3 1 3 3 2 3 3 2 2 2 3 3 3 1 4 1 4 3 1 4 2 3 2 2 3 3 3 2 4 3 3 3 1 3 3 1 2 3 3 3 3 1 2 3 1
2 4 4 3 3 2 3 2 3 1 3 1 4 4 1 3 1 2 2 2 2 3 2 2 3 3 3 1 3 1 4 1 2 2 4 1 1 1 1 4 4 1 4 4 4 1 4 3 2 1 3 2 3 2 3 1 4 4 3 2 4
2 4 2 4 4 4 2 2 4 2 2 4 1 4 4 4 4 1 1 3 1 4 4 4 4 1 3 1 2 1 4 3 2 4 2 4 3 2 1 2 4 1 4 4 2 2 2 3 2 2 2 4 1 3 2 2 3 1 1 2 4
2 1 2 4 1 1 2 2 2 4 2 2 3 1 2 4 1 1 2 1 2 2 2 2 2 3 2 4 2 1 4 2 4 2 4 1 1 1 3 1 4 3 2 4 3 3 3 2 4 2 4 2 4 4 4 1 3 2 4 1 4
2 4 4 4 3 4 4 4 2 3 2 3 1 4 3 2 3 3 2 3 3 2 3 4 3 2 3 3 3 1 4 4 3 2 3 3 3 1 3 2 3 3 1 2 4 1 4 4 2 1 2 2 2 3 2 1 3 1 3 3 1
2 4 4 4 1 3 3 4 4 4 3 2 4 1 3 3 4 3 4 4 4 4 4 3 4 4 4 3 3 1 4 4 2 2 3 2 3 1 3 1 3 3 1 2 4 3 1 4 4 2 4 1 2 4 2 1 2 4 4 3 2
2 1 2 4 3 3 2 4 1 1 2 2 2 2 3 2 4 1 3 2 3 2 2 3 3 2 4 2 3 1 4 1 3 3 3 3 3 3 3 1 1 4 1 3 1 3 1 2 1 2 4 1 3 3 3 1 3 3 1 3 3
2 1 4 4 4 2 3 3 3 2 3 1 3 3 2 2 3 3 3 3 3 3 2 2 2 2 3 3 3 1 4 1 4 3 3 1 2 3 2 2 3 3 3 1 4 3 3 3 1 3 3 1 2 3 3 3 3 1 2 3 4
2 4 4 3 1 2 3 2 3 1 3 1 4 4 1 3 1 2 2 2 2 3 2 2 3 3 3 1 3 1 4 1 2 1 4 1 1 1 1 4 4 1 4 4 4 1 4 3 2 1 3 2 3 2 3 1 4 4 3 2 4
2 2 4 1 3 3 1 4 4 2 3 3 2 4 2 2 2 2 2 1 2 2 3 2 1 3 2 3 3 1 4 4 3 4 4 3 1 1 3 1 4 2 4 3 3 3 1 4 4 4 3 2 3 2 4 1 2 4 2 4 2
2 2 4 1 1 2 2 2 4 2 2 3 1 2 4 1 1 2 1 2 2 2 2 2 2 3 2 1 2 1 4 2 4 2 4 1 4 1 3 1 4 3 2 4 3 3 2 2 4 2 4 2 4 4 4 1 3 2 4 1 4
2 4 4 4 3 4 4 4 2 3 2 3 1 4 3 3 3 3 2 3 3 2 3 4 3 3 3 3 3 1 4 4 3 2 3 3 3 1 3 2 3 3 1 2 4 1 4 4 2 1 2 2 2 3 3 1 3 1 3 3 2
2 5 4 1 3 4 4 4 4 3 2 4 1 3 3 4 3 4 4 4 4 4 3 4 4 4 2 3 3 1 4 4 4 2 3 2 3 1 3 1 3 3 3 2 3 3 1 4 1 1 2 1 2 4 2 1 2 4 4 3 2
2 4 3 4 3 3 2 4 1 1 2 2 2 2 3 2 4 1 3 2 3 2 2 3 3 3 1 2 3 1 4 1 3 3 3 3 3 3 1 1 1 4 1 3 1 3 1 3 4 2 4 1 3 3 3 1 3 3 1 3 3
2 1 4 4 4 3 3 3 3 2 3 1 2 3 2 2 3 3 3 2 2 3 3 2 2 2 3 3 3 1 4 1 4 3 3 4 2 3 2 2 3 3 3 1 4 2 3 3 1 3 3 4 2 3 3 3 3 1 2 3 4
2 2 3 3 3 3 2 3 1 3 1 4 4 4 1 1 1 2 2 2 2 3 2 2 3 3 3 1 3 1 4 4 2 4 4 1 1 1 1 4 4 1 4 4 4 1 4 3 2 1 3 2 3 2 3 1 4 4 3 2 4
2 2 4 1 3 3 1 4 4 2 3 3 2 4 2 2 2 2 2 4 2 2 3 2 1 3 2 3 3 1 4 4 3 1 4 3 4 1 3 1 4 2 4 3 3 3 1 4 4 4 3 2 3 2 4 1 2 4 2 4 2
2 2 2 4 3 2 3 1 4 3 3 2 3 4 3 2 4 3 2 2 4 3 3 2 3 3 2 4 3 1 4 1 3 4 3 3 4 3 3 1 4 4 3 3 4 1 4 3 3 1 4 2 2 3 3 4 4 4 2 4 2
2 4 3 3 3 3 3 1 1 3 3 1 3 4 3 2 3 2 4 2 2 4 3 2 3 2 2 4 3 1 4 3 4 1 1 4 3 3 3 1 3 3 1 3 4 1 3 4 3 3 1 4 3 4 3 3 4 3 4 1 3
2 3 3 2 1 1 1 2 4 2 3 4 4 3 4 2 3 2 2 2 4 4 2 4 2 3 4 2 3 1 4 2 4 3 1 3 1 3 4 1 4 4 4 4 4 3 2 4 4 1 3 2 2 3 4 3 3 2 4 2 4
2 2 3 1 3 2 2 2 2 2 3 3 3 2 2 3 2 2 2 2 2 3 3 2 2 1 2 3 3 1 4 4 4 1 1 3 3 4 1 1 4 1 3 4 2 4 2 2 2 4 3 1 1 1 2 4 2 3 3 3 3
2 2 1 3 1 1 2 4 1 2 4 4 2 3 4 3 2 2 2 3 3 2 3 2 3 2 2 2 3 1 4 4 3 3 2 4 2 4 4 2 3 1 1 1 2 3 4 4 4 1 4 1 3 1 1 4 3 3 3 1 4
2 2 3 3 4 3 2 4 1 3 4 3 2 4 3 2 2 2 4 4 3 2 4 2 3 2 3 3 3 1 4 1 2 4 2 4 4 2 4 4 2 4 3 2 4 1 1 3 2 3 3 1 1 4 1 4 4 1 3 3 1
2 3 3 1 3 3 3 2 3 3 1 4 3 3 3 3 3 1 3 3 2 3 3 2 3 3 2 4 3 1 4 1 3 1 1 4 3 2 4 4 2 4 2 3 2 1 1 4 1 1 3 2 1 3 3 3 4 4 1 3 3
2 4 3 3 2 4 3 2 4 1 1 3 2 3 1 3 1 3 2 4 2 2 2 3 2 3 3 1 3 1 4 3 4 3 1 2 4 1 4 1 4 3 3 3 1 4 3 3 3 4 4 3 1 3 3 3 3 2 4 2 4
2 1 1 3 2 4 1 1 1 4 2 1 3 2 3 3 3 2 3 3 2 2 2 2 3 2 4 4 3 1 4 4 1 3 4 1 3 1 1 3 2 2 1 1 2 4 3 3 2 4 3 3 2 1 2 2 1 3 1 1 1
2 1 3 1 4 3 2 4 3 1 2 2 3 2 3 1 2 4 3 2 2 3 3 2 4 3 3 4 3 1 4 2 2 3 2 2 3 3 3 3 1 1 2 3 3 1 4 4 2 3 2 3 3 4 4 1 4 4 3 2 4
2 3 4 3 2 3 1 4 3 3 3 4 3 2 3 3 2 2 2 3 1 3 3 3 2 3 2 4 3 1 4 4 1 4 1 4 3 3 2 3 4 2 4 4 3 1 4 4 3 3 1 4 2 4 4 1 4 4 4 1 3
2 4 4 4 4 3 1 4 4 1 3 2 3 3 1 3 3 3 4 1 2 3 1 2 2 3 3 3 3 1 4 1 2 2 3 1 4 3 1 4 3 4 1 3 2 4 3 1 4 4 1 4 4 1 4 3 2 1 4 1 3
2 2 4 4 3 3 1 4 3 3 2 3 2 1 1 3 2 3 3 1 4 3 3 3 3 3 2 2 3 1 4 3 1 2 3 2 3 3 4 4 3 2 1 3 4 1 3 1 2 3 3 3 2 4 1 4 4 4 3 1 3
2 3 2 3 3 3 3 1 3 3 3 1 3 3 2 4 2 3 3 1 3 3 3 4 3 3 3 4 3 1 4 1 2 3 4 3 2 2 3 3 2 4 4 1 4 3 3 1 4 4 3 1 1 4 1 1 3 2 3 3 1
2 2 3 3 4 3 2 4 1 3 4 3 2 4 3 2 2 2 4 4 3 2 4 2 3 2 3 3 3 1 4 1 2 4 2 4 4 2 4 4 2 4 3 2 4 1 1 3 2 3 3 1 1 4 1 4 4 1 3 3 1
2 3 3 1 3 3 3 2 3 3 1 4 3 3 3 3 3 1 1 3 2 3 3 2 3 3 2 4 3 1 4 1 3 1 1 4 3 2 4 4 2 4 2 3 2 1 1 4 1 1 3 2 1 3 3 3 4 4 1 3 2
2 3 3 2 4 3 2 4 4 1 1 3 2 3 1 3 1 3 2 4 2 2 2 3 2 3 3 1 3 1 4 3 4 3 1 2 4 1 4 1 4 3 3 3 1 4 3 3 3 4 4 3 1 3 3 3 3 2 4 2 4
2 1 1 3 2 4 1 1 1 4 2 1 3 2 3 3 3 2 3 3 2 2 2 2 3 2 4 4 3 1 4 4 1 3 4 1 3 1 1 3 2 2 1 1 2 4 3 3 2 4 3 3 2 1 2 2 1 3 1 1 1
2 1 3 1 4 3 2 4 3 1 2 2 3 2 3 1 2 4 3 2 2 3 3 2 4 3 3 4 3 1 4 2 2 3 2 2 3 3 3 3 1 1 2 3 3 1 4 4 2 3 2 3 3 4 4 1 4 4 3 2 4
2 3 4 3 2 3 1 4 3 3 3 4 3 2 3 3 2 2 2 3 1 3 3 3 2 3 2 4 3 1 4 4 1 4 1 4 3 3 2 3 4 2 4 4 3 1 4 4 3 3 1 4 2 4 4 1 4 4 4 1 3
2 4 4 4 4 3 1 4 4 1 3 2 3 3 1 3 3 3 4 1 2 3 1 2 2 3 3 3 3 1 4 1 2 2 3 1 4 3 1 4 3 4 1 3 2 4 3 1 4 4 1 4 4 1 4 3 2 1 4 1 3
2 2 4 4 3 3 1 4 3 3 2 3 2 1 1 3 2 3 3 1 4 3 3 3 3 3 2 2 3 1 4 3 1 2 3 2 3 2 4 4 3 2 1 3 4 1 3 1 2 3 3 3 2 4 1 4 4 4 3 1 3
2 3 2 3 3 3 3 1 3 3 3 1 3 3 2 4 2 3 3 1 3 3 3 4 3 3 3 4 3 1 4 1 2 3 4 3 2 2 3 3 2 4 4 1 4 3 3 1 4 4 3 1 1 4 1 1 3 2 3 3 1
2 4 4 4 3 4 4 4 2 3 2 3 1 4 3 3 3 3 2 3 3 2 3 4 3 3 3 3 3 1 4 4 3 2 3 3 3 1 3 2 3 3 1 2 4 1 1 4 2 1 2 2 2 3 2 2 3 1 3 1 2
2 4 4 1 3 4 4 4 4 3 2 4 1 3 3 1 3 4 4 4 4 4 3 4 4 4 4 3 3 1 4 4 4 2 3 2 3 1 3 1 3 3 3 2 3 3 1 4 2 4 4 1 2 4 2 4 2 4 4 3 2
2 4 2 4 2 3 2 4 1 1 2 2 2 2 3 2 4 1 3 2 3 2 2 3 3 3 4 2 3 1 4 1 1 3 1 3 3 3 1 1 1 4 1 3 1 3 1 3 4 2 4 1 3 3 3 1 3 3 1 2 3
2 1 4 4 4 3 3 3 3 2 3 1 3 3 2 2 3 3 3 3 2 3 3 2 2 2 3 3 3 1 4 1 4 3 3 4 2 3 2 2 3 3 3 1 4 3 3 3 1 3 3 1 2 3 3 3 3 1 2 3 4
2 4 2 3 3 3 3 2 3 1 3 1 4 4 4 3 1 2 2 2 2 3 2 2 3 3 3 1 3 1 4 4 2 4 4 1 1 1 1 4 4 1 4 4 4 1 4 3 2 4 3 2 3 2 3 1 4 4 3 2 4
2 4 1 3 3 1 4 4 2 3 2 2 2 2 2 2 2 2 2 4 2 2 3 2 1 3 3 3 3 1 4 3 3 1 4 3 1 1 3 1 4 2 4 3 3 3 1 4 4 4 3 2 3 2 4 1 2 4 1 4 2
2 4 1 1 2 2 2 4 2 2 3 1 2 4 1 3 2 1 2 2 4 2 4 2 2 3 2 4 2 1 4 3 3 2 4 1 4 1 3 1 4 3 2 4 3 3 2 4 2 4 2 4 4 4 1 3 2 4 1 4 1
2 4 4 4 3 4 4 4 2 3 2 3 1 4 3 3 3 3 2 3 3 2 3 2 3 3 3 3 3 1 4 4 3 2 3 3 3 1 3 2 3 3 1 2 4 1 4 4 2 1 2 2 2 3 2 1 3 1 3 3 4
2 4 4 4 1 3 4 4 4 3 2 4 1 3 3 1 3 4 4 4 4 4 3 4 4 4 4 3 3 1 4 4 4 2 3 2 3 1 3 1 3 3 3 2 3 3 1 4 1 4 4 1 2 4 2 1 3 4 4 3 2
2 2 4 2 3 2 4 1 1 2 2 2 2 3 2 4 1 3 2 3 2 2 3 3 3 4 2 4 3 1 4 1 1 3 1 3 3 3 1 1 1 4 1 3 1 3 1 3 4 2 4 1 3 3 3 1 3 3 1 2 3
2 1 4 4 4 3 3 3 3 2 3 1 3 3 2 2 3 3 3 3 2 3 3 2 2 2 3 3 3 1 4 1 4 3 3 1 2 3 2 2 3 3 3 1 4 3 3 3 1 3 3 1 2 3 3 3 3 1 2 3 4
2 4 2 3 3 3 3 2 3 1 3 1 4 4 4 3 1 2 2 2 2 3 2 2 3 3 3 1 3 1 4 4 2 4 4 1 1 1 1 4 4 1 4 4 4 1 4 3 2 4 3 2 3 2 3 1 4 4 3 2 4
2 4 1 3 3 1 4 4 2 3 2 2 2 2 2 2 2 2 2 4 2 2 3 2 1 3 3 3 3 1 4 3 3 1 4 3 1 1 3 1 4 2 4 3 3 3 1 4 4 4 3 2 3 2 4 1 2 4 1 4 2
2 4 1 1 2 2 2 4 2 2 3 1 2 4 1 3 2 1 2 2 4 2 4 2 2 3 2 4 2 1 4 3 3 2 4 1 4 1 3 1 4 3 2 4 3 3 2 4 2 4 2 4 4 4 1 3 2 4 1 4 1
2 2 4 4 2 2 3 1 2 4 4 2 2 2 2 4 4 2 2 2 2 4 4 2 2 2 2 3 3 1 4 1 1 4 1 2 2 2 2 4 2 4 1 2 2 3 1 4 4 3 1 1 1 4 4 3 2 4 1 3 2
2 3 1 3 4 4 2 4 2 3 2 3 1 2 2 2 2 2 3 3 2 3 3 3 2 2 3 3 2 1 4 2 4 3 1 1 3 3 1 4 1 4 4 2 4 1 3 1 4 2 4 2 1 3 3 3 1 4 1 4 1
2 2 2 2 1 3 2 1 1 2 2 2 1 1 1 4 1 3 3 2 4 2 2 2 3 3 3 1 2 1 4 4 1 4 3 2 3 1 4 2 3 2 4 1 1 2 1 2 2 3 2 2 4 4 1 4 1 1 1 4 1
2 3 1 1 2 3 3 1 2 2 3 2 2 2 2 3 2 3 4 1 2 2 2 3 2 2 2 3 3 1 4 4 1 2 1 2 4 2 4 1 4 4 1 3 4 3 1 4 1 2 4 2 3 2 4 4 2 1 1 2 4
2 3 2 3 3 2 4 1 4 1 3 3 2 2 3 1 2 3 1 3 2 4 2 4 3 3 2 3 3 1 4 4 2 3 2 3 1 1 4 1 4 3 2 4 2 2 3 2 4 3 2 3 3 3 2 3 1 4 2 3 1
2 1 1 3 2 3 2 3 2 2 2 3 2 3 3 1 2 2 2 3 2 2 4 3 3 2 2 2 3 1 4 1 1 4 1 1 3 1 2 4 2 4 1 2 3 1 2 3 3 1 4 4 3 3 4 1 4 2 2 3 2
2 1 2 2 3 2 4 2 3 1 3 4 2 3 2 4 2 3 1 2 4 2 4 2 3 3 3 3 3 1 4 2 1 3 3 2 3 3 1 4 1 4 4 2 1 1 3 2 4 2 4 3 2 3 1 3 4 1 1 3 1
2 2 1 3 3 1 2 4 2 1 3 2 3 2 4 3 3 2 2 1 2 3 2 3 3 3 3 3 3 1 4 1 4 2 2 2 4 1 2 4 3 2 3 3 1 1 4 3 3 3 2 3 2 3 3 3 1 4 1 4 1
2 2 3 3 2 2 4 4 2 1 1 3 2 1 2 4 2 4 2 4 2 3 2 2 4 3 2 1 2 1 4 4 2 4 1 2 4 4 2 4 2 2 2 3 2 2 1 4 1 4 1 4 1 1 4 1 2 3 1 3 2
2 4 4 4 3 3 4 1 2 3 2 3 1 4 3 3 3 3 2 3 3 2 3 4 3 3 3 3 3 1 4 4 3 2 3 3 3 1 3 2 3 3 2 2 4 1 1 4 2 1 2 2 2 3 3 1 3 1 3 2 2
2 2 4 4 4 3 4 4 4 1 3 2 4 1 3 2 1 1 4 4 4 4 3 4 4 4 4 3 3 1 4 4 4 2 3 2 3 1 3 1 3 3 3 2 4 3 1 4 2 4 4 1 2 4 3 1 2 4 4 3 2
2 4 2 4 3 3 2 4 1 1 2 2 2 2 3 2 4 1 3 2 3 2 2 3 3 3 3 2 3 1 4 1 4 3 3 3 3 3 1 1 1 4 1 3 1 3 1 3 4 2 4 1 3 2 3 1 3 3 1 3 3
2 1 4 4 4 3 3 3 3 2 2 1 3 4 2 2 3 3 3 3 2 3 2 2 2 2 3 3 3 1 4 1 4 3 3 4 4 3 2 2 3 3 3 1 4 3 3 3 1 3 3 1 2 3 3 3 3 1 2 3 4
2 4 4 3 3 3 3 2 3 1 3 1 4 4 1 3 1 2 2 2 2 3 2 2 3 3 1 1 3 1 4 4 2 4 4 1 1 1 1 4 4 1 4 4 4 1 4 3 2 1 3 2 3 2 1 1 4 4 3 2 4
2 2 4 1 3 3 1 4 4 2 3 2 2 4 2 2 2 2 2 4 2 2 3 2 1 3 3 3 3 1 4 4 4 1 4 3 4 1 3 1 4 2 4 3 3 3 1 4 4 4 4 2 3 2 4 1 4 2 3 2 3
2 4 1 1 2 2 2 4 2 2 3 1 2 4 1 3 2 1 2 2 2 2 3 2 2 3 2 4 2 1 4 3 3 2 4 1 4 1 3 1 4 3 2 4 3 3 2 2 4 2 4 2 4 3 4 1 3 2 4 1 4
2 3 2 3 1 4 4 3 4 2 3 3 3 3 2 4 3 2 4 2 3 3 3 4 4 3 2 4 3 1 4 2 4 1 3 3 2 4 4 4 1 4 3 3 1 1 3 1 3 3 3 2 3 4 3 2 4 1 4 4 2
2 2 3 3 1 4 3 3 4 4 4 3 2 4 1 4 3 3 3 2 4 4 2 3 2 3 3 4 3 1 4 1 4 3 3 2 3 2 4 3 3 3 3 2 3 3 3 4 1 4 1 3 1 3 3 3 4 3 2 1 3
2 3 2 4 1 4 3 3 1 4 3 3 4 3 4 2 4 3 3 3 1 3 3 3 1 3 3 4 3 1 4 1 3 2 3 3 3 4 4 3 2 4 1 4 2 1 3 3 4 3 3 3 4 4 3 2 4 3 1 4 4
2 4 3 2 3 2 3 1 1 3 2 3 3 2 3 3 1 1 2 2 4 3 4 4 4 2 2 3 3 1 4 4 3 3 1 2 3 3 4 3 4 4 1 1 3 2 3 4 1 4 4 1 4 2 3 4 3 3 1 3 3
2 2 4 2 3 3 3 1 1 3 2 3 2 2 4 4 2 2 2 2 3 3 1 2 2 1 3 1 3 1 4 1 3 1 4 1 4 2 4 3 1 1 4 1 3 4 1 2 4 1 3 2 2 4 3 1 1 1 1 2 4
2 4 3 2 3 2 3 1 3 1 4 3 3 2 2 3 2 3 2 3 3 3 3 1 3 3 3 4 3 1 4 1 1 4 4 1 4 1 1 2 1 1 4 1 1 2 4 1 1 1 1 4 4 2 3 1 2 1 4 1 1
2 2 4 4 4 1 2 2 3 3 3 3 1 4 1 1 4 4 2 2 3 2 4 2 2 2 2 2 3 1 4 4 2 4 4 4 4 3 1 1 4 2 2 3 3 4 2 4 4 4 3 1 2 3 1 2 4 2 2 4 1
2 3 2 3 2 4 4 3 2 2 3 2 2 3 3 2 3 3 2 3 1 1 2 3 2 2 4 1 3 1 4 1 1 1 1 1 4 4 4 2 4 3 1 4 1 3 4 2 3 2 4 4 2 2 3 1 1 1 4 1 4
2 1 3 3 4 2 2 3 1 3 2 4 4 3 2 2 2 2 2 3 2 3 2 2 3 2 1 4 3 1 4 4 2 4 2 3 2 3 3 2 4 3 1 3 3 2 4 3 4 3 3 1 4 3 2 3 3 2 4 3 1
2 3 2 4 1 3 3 2 3 2 3 1 1 2 3 2 3 3 2 2 2 3 3 2 3 3 3 3 1 1 4 4 3 2 4 3 2 4 3 2 3 3 2 4 3 2 4 3 3 3 2 4 2 4 4 4 3 2 4 2 4
2 4 4 2 3 1 4 3 1 3 4 2 3 3 3 3 3 3 2 2 3 3 3 2 3 3 3 4 3 1 4 4 4 1 4 3 4 4 1 3 1 2 4 4 1 3 2 1 3 4 1 3 2 3 4 2 1 3 3 1 4
2 2 2 2 3 2 2 3 2 3 2 2 4 1 2 3 2 3 2 2 2 2 3 2 3 4 4 1 3 1 4 1 4 1 1 2 4 1 1 4 1 1 1 2 2 4 1 2 4 2 2 4 2 4 1 3 1 4 2 1 4
2 2 2 2 3 2 2 3 2 3 2 2 4 1 2 3 2 3 2 2 2 2 3 2 3 4 4 1 3 1 4 1 4 1 1 2 4 1 1 4 1 1 1 2 2 4 1 2 4 2 2 4 2 4 1 3 1 4 2 1 4
2 3 2 4 3 3 2 3 3 3 4 3 2 2 2 4 2 4 2 4 3 3 3 3 4 3 2 3 3 1 4 3 1 4 3 3 2 3 3 3 4 3 4 1 3 4 1 2 4 3 3 3 3 2 3 1 1 3 4 2 2
2 1 1 4 4 1 4 2 4 1 2 2 2 3 2 1 2 2 2 3 3 2 2 2 3 2 2 1 1 1 4 1 4 4 1 4 4 1 1 3 1 1 4 1 1 4 1 2 4 1 4 4 1 1 4 1 1 1 2 3 4
2 3 3 2 3 3 3 4 3 2 2 2 4 2 4 2 4 3 3 3 3 4 3 2 3 3 1 4 3 1 4 3 3 2 3 3 3 4 3 4 1 3 4 1 2 4 3 3 3 3 2 3 1 1 3 4 2 2 1 3 3
2 1 1 4 4 1 4 2 4 1 2 2 2 3 2 1 2 2 2 3 3 2 2 2 3 2 2 1 1 1 4 1 4 4 1 4 4 1 1 3 1 1 4 1 1 4 1 2 4 1 4 4 1 1 4 1 1 1 2 3 4
2 1 2 4 3 2 4 1 3 3 1 3 2 2 3 3 3 2 3 2 2 3 2 3 2 4 1 4 3 1 4 2 4 2 4 1 3 2 2 3 1 3 3 4 1 1 4 1 3 3 1 4 1 3 3 4 3 1 4 4 2
2 1 2 3 3 2 4 2 4 2 2 4 1 3 1 2 2 3 1 2 3 2 4 1 1 2 3 3 2 1 4 1 4 2 2 3 1 1 4 4 1 4 4 3 3 2 2 3 3 1 4 3 2 4 2 2 2 4 1 3 3
2 2 4 4 3 3 2 4 1 3 1 3 2 2 3 1 3 3 2 3 3 2 2 2 1 2 4 4 3 1 4 1 4 1 2 4 1 1 2 4 2 4 1 1 4 4 2 4 3 2 4 4 1 3 2 2 2 4 1 4 3
2 1 2 2 3 3 1 1 1 1 1 2 4 3 2 2 2 3 2 2 2 3 3 3 3 3 2 4 3 1 4 4 2 4 1 4 1 1 4 1 2 4 1 3 1 4 1 4 4 1 1 4 1 1 4 2 1 4 1 4 1
2 2 3 1 1 3 3 1 2 2 1 1 2 4 2 3 2 3 2 2 3 3 2 2 3 3 2 4 3 1 4 3 4 2 2 2 4 2 4 1 4 4 3 1 2 1 2 3 3 2 4 2 3 4 4 4 4 2 4 1 3
2 1 2 4 3 2 4 1 3 3 1 3 2 2 3 3 3 2 3 2 2 3 2 3 2 4 1 4 3 1 4 2 4 2 4 1 3 2 2 3 1 3 3 4 1 1 4 1 3 3 1 4 1 3 3 4 3 1 4 4 2
2 1 2 3 3 2 4 2 4 2 2 4 1 3 1 2 2 3 1 2 3 2 4 1 1 2 3 3 2 1 4 1 4 2 2 3 1 1 4 4 1 4 4 3 3 2 2 3 3 1 4 3 2 4 2 2 2 4 1 3 3
2 2 4 4 3 3 2 4 1 3 1 3 2 2 3 1 3 3 2 3 3 2 2 2 1 2 4 4 3 1 4 1 4 1 2 4 1 1 2 4 2 4 1 1 4 4 2 4 3 2 4 4 1 3 2 2 2 4 1 4 3
2 1 2 2 3 3 1 1 1 1 1 2 4 3 2 2 2 3 2 2 2 3 3 3 3 3 2 4 3 1 4 4 2 4 1 4 1 1 4 1 2 4 1 3 1 4 1 4 4 1 1 4 1 1 4 2 1 4 1 4 1
2 3 3 2 4 4 3 2 3 1 2 3 3 3 1 3 3 2 2 2 3 3 2 2 2 3 3 1 3 1 4 1 4 3 2 3 4 2 3 3 4 3 1 2 4 4 2 4 3 2 4 1 1 2 4 4 3 2 4 1 4
2 2 4 2 4 3 2 4 1 3 3 4 3 3 2 4 3 2 4 1 3 2 4 3 3 2 2 4 3 1 4 4 2 4 1 1 1 2 2 4 3 3 3 2 4 2 4 4 2 3 3 2 2 4 4 2 4 4 2 3 3
2 4 4 3 1 4 4 4 2 3 2 3 3 3 2 1 3 3 2 4 3 3 2 4 2 3 3 2 3 1 4 4 2 1 3 1 2 3 3 3 3 4 1 4 4 4 3 3 2 4 3 1 4 2 4 3 2 3 4 2 4
2 2 4 4 2 3 2 4 4 1 3 3 3 4 4 4 2 3 3 3 4 2 4 2 3 3 2 4 3 1 4 4 3 3 4 3 2 4 3 3 3 1 4 3 1 4 3 1 4 4 1 4 2 3 1 4 3 3 1 3 3
2 2 4 4 3 3 3 2 4 1 3 2 3 1 1 4 3 3 2 3 2 2 4 3 3 2 2 3 3 1 4 2 2 3 3 4 4 1 1 3 2 4 3 1 2 4 3 2 3 1 3 3 1 3 3 1 2 3 2 4 3
2 4 3 4 2 3 3 3 4 3 2 3 1 3 3 3 3 4 3 3 3 4 2 3 3 3 3 3 4 1 4 2 4 3 3 2 3 3 3 3 2 4 3 4 4 3 3 3 3 4 4 4 4 4 3 1 1 1 4 4 3
2 4 4 1 2 2 3 3 3 3 2 4 1 3 2 3 3 1 3 3 2 3 2 2 3 3 2 3 3 1 4 1 3 4 4 3 2 4 3 3 1 3 4 3 3 4 1 3 3 3 2 4 3 3 2 4 3 4 1 3 4
2 4 3 2 4 3 3 2 3 2 3 2 4 2 4 2 3 3 3 2 2 1 3 3 2 3 3 2 3 1 4 4 4 1 3 1 4 3 3 3 2 4 3 3 1 2 3 1 1 4 4 1 1 4 1 3 1 4 3 1 3
2 4 1 2 2 3 3 2 1 3 1 4 3 3 2 2 4 3 3 2 4 3 2 3 2 3 2 1 1 1 4 4 3 1 1 3 2 3 2 1 4 1 3 1 2 3 4 3 4 2 3 3 1 1 3 1 1 3 3 4 2
2 2 2 2 3 3 1 3 3 3 2 3 1 2 4 3 3 3 3 3 2 3 2 3 3 3 2 2 3 1 4 2 2 2 4 2 3 1 4 4 1 1 1 2 3 1 4 2 1 3 1 2 2 4 2 4 2 4 1 2 1
2 4 4 2 4 4 1 2 2 2 1 1 3 1 2 2 2 3 2 2 2 2 2 1 2 2 2 3 3 1 4 1 2 2 2 2 3 3 3 3 1 1 3 1 1 1 1 3 3 3 2 4 4 1 1 1 1 1 2 2 1
2 2 2 1 1 2 4 2 3 2 3 3 3 1 1 1 3 3 2 3 1 3 3 3 1 1 3 3 3 1 4 4 1 4 1 1 1 2 2 3 3 4 4 1 4 2 4 1 3 2 3 2 1 2 3 1 3 3 1 1 3
2 2 1 4 2 3 1 3 3 2 3 3 1 1 3 3 2 1 3 2 3 2 4 4 2 3 2 2 3 1 4 4 2 4 1 1 4 1 1 4 1 1 4 3 2 3 2 1 3 4 1 4 4 1 4 1 2 2 4 1 3
2 1 3 3 3 1 3 2 2 2 2 3 3 2 3 2 2 3 3 1 3 2 3 2 4 4 1 4 3 1 4 3 1 2 3 4 4 2 4 1 4 2 2 2 4 3 2 4 2 4 4 1 3 1 1 4 4 4 3 1 3
2 3 3 3 3 2 4 4 3 2 4 1 2 4 3 3 1 3 2 3 3 2 2 4 3 3 1 4 3 1 4 1 4 3 4 2 2 2 3 2 2 4 1 1 2 3 3 1 4 3 4 4 4 4 1 3 3 3 1 4 3
2 1 2 2 2 2 1 1 1 4 3 1 2 4 2 4 2 3 2 3 3 2 4 2 3 2 2 3 2 1 4 2 1 2 4 2 3 3 1 1 1 1 2 1 3 2 1 1 1 1 2 4 3 4 3 3 4 4 3 1 1
2 2 3 1 1 1 1 4 3 2 1 2 3 2 4 3 4 2 2 2 3 2 2 2 2 4 4 2 1 1 4 1 3 3 1 4 4 1 4 1 1 1 4 2 2 2 3 1 4 1 3 2 1 2 4 1 1 1 2 4 1
2 2 2 1 1 3 2 2 2 2 4 4 1 1 1 1 2 2 2 2 4 2 2 3 2 2 1 1 2 1 4 4 1 1 3 1 4 4 1 4 2 1 3 1 4 3 2 4 2 4 2 1 4 2 1 1 1 4 1 2 4
2 2 2 2 2 2 3 1 1 2 4 1 2 4 1 1 2 3 2 2 2 2 4 2 2 2 2 4 2 1 4 4 2 2 1 3 3 1 2 1 4 1 4 1 2 4 1 1 2 4 1 1 3 3 1 4 2 2 3 1 1
2 2 3 1 4 2 1 1 2 2 1 1 3 3 1 2 3 2 2 3 3 2 4 2 3 2 2 2 3 1 4 2 2 4 2 1 4 1 4 2 1 2 1 1 1 1 2 2 4 3 4 4 1 2 1 2 4 4 4 1 3
2 4 1 4 4 4 1 1 1 4 3 1 4 3 4 2 4 3 3 2 4 2 4 2 3 3 3 3 3 1 4 4 1 4 3 4 2 3 4 4 2 1 3 4 3 1 4 4 3 3 2 4 1 1 4 3 3 3 4 4 4
2 4 4 3 2 1 1 4 4 1 3 1 3 3 2 1 2 2 3 3 2 2 3 3 4 4 3 1 2 1 4 4 4 1 2 4 2 3 1 4 1 3 3 1 4 4 3 4 1 2 3 1 2 4 4 1 4 3 2 4 1
2 1 3 2 4 1 4 2 3 3 3 3 4 2 4 3 2 2 3 3 3 3 3 2 2 2 3 3 2 1 4 4 3 1 1 4 4 1 4 1 1 4 4 1 4 3 3 3 3 2 4 4 1 4 2 3 4 3 1 4 2
2 4 4 4 1 1 3 3 2 4 1 3 4 4 1 4 1 3 3 3 2 4 4 4 3 2 2 3 3 1 4 4 2 4 4 3 3 1 2 3 1 1 1 3 1 3 4 2 4 4 1 4 1 1 4 4 1 3 3 4 4
2 3 4 3 3 3 2 1 1 3 4 3 4 4 3 3 3 3 3 2 3 4 3 3 3 3 2 4 3 1 4 3 3 2 1 1 2 4 4 3 1 3 2 3 4 1 4 2 4 3 3 3 1 2 4 4 1 1 4 2 4
2 2 4 2 2 2 2 3 2 3 2 2 3 2 1 2 2 3 3 3 2 2 4 4 3 2 3 1 3 1 4 4 4 1 3 3 3 4 1 4 2 4 2 1 2 1 4 3 3 3 2 3 3 1 4 1 4 2 4 4 1
2 2 3 1 2 1 1 3 3 2 3 4 2 3 2 1 2 3 3 2 3 3 2 2 2 3 2 4 3 1 4 1 1 2 4 2 3 1 4 3 1 2 3 2 3 1 2 2 1 4 1 2 4 4 2 4 3 2 2 4 4
2 2 4 1 3 3 2 4 1 2 3 2 2 2 4 3 2 3 2 3 3 3 3 3 2 4 4 3 3 1 4 2 2 4 1 4 4 1 4 4 1 4 1 1 3 3 3 4 4 1 3 2 2 3 2 4 4 1 1 3 3
2 1 4 3 1 1 4 3 3 2 3 1 3 1 3 1 3 2 2 3 2 4 3 2 3 3 2 2 3 1 4 4 4 1 2 4 4 4 4 4 2 4 2 3 2 1 3 4 4 2 4 1 3 1 4 3 2 4 3 3 1
2 1 4 1 4 1 1 4 1 4 3 2 3 1 4 1 4 2 4 2 3 2 3 2 4 2 3 3 3 1 4 1 3 1 2 1 3 1 4 2 4 2 1 4 1 3 1 1 4 3 1 2 4 2 4 3 3 1 4 1 3
2 3 3 2 4 2 3 2 3 3 2 2 4 3 3 2 4 3 3 3 3 1 3 3 4 2 4 2 3 1 4 4 1 3 2 1 3 2 3 3 4 3 1 4 3 2 3 3 3 3 4 4 4 4 3 3 4 1 2 2 2
2 1 1 4 1 3 3 1 4 4 2 4 4 3 2 3 3 1 2 4 3 3 2 2 2 3 3 3 3 1 4 4 2 2 3 2 4 4 1 4 1 2 4 1 4 3 1 2 2 4 4 4 4 3 4 3 3 4 4 1 1
2 3 3 3 4 1 1 2 4 1 2 3 2 3 3 1 4 3 1 2 2 3 2 4 2 4 3 3 2 1 4 3 2 4 3 2 4 1 2 3 4 3 3 2 1 3 1 1 4 3 3 1 4 3 3 3 3 2 4 4 3
2 2 4 4 4 1 2 1 4 1 1 1 3 2 3 1 3 2 2 3 3 2 1 3 1 2 2 3 3 1 4 1 2 4 4 1 1 2 4 3 2 3 2 3 2 4 3 1 4 4 3 3 1 1 4 3 3 3 4 3 1
2 1 3 3 1 4 4 1 3 3 3 2 3 2 2 3 3 2 3 2 4 3 3 3 2 4 3 3 3 1 4 4 2 4 1 1 4 2 4 2 3 3 4 4 1 3 4 3 1 3 3 3 2 3 1 2 3 4 1 3 1
2 3 2 2 4 1 4 3 3 3 2 4 3 3 2 2 4 2 4 3 3 2 3 3 2 4 3 1 3 1 4 4 4 1 1 2 4 3 2 4 4 3 1 4 4 1 2 1 1 4 4 1 4 3 4 3 3 1 4 3 2
2 4 4 4 2 3 3 3 1 3 3 1 1 2 3 2 2 4 2 2 2 4 3 2 2 3 2 4 3 1 4 1 4 3 3 2 3 1 4 3 3 2 4 3 3 2 4 4 1 1 4 1 2 4 3 3 4 1 4 1 2
2 3 2 4 3 3 3 2 3 1 2 4 3 3 3 2 3 4 3 4 2 3 2 2 3 3 3 3 3 1 4 4 1 4 2 4 3 1 2 3 3 4 4 4 3 3 2 4 3 1 1 4 3 3 3 4 1 3 3 2 3
2 3 1 3 2 3 3 1 3 3 2 3 3 3 3 2 3 2 4 3 2 2 4 3 2 3 3 2 3 1 4 1 2 4 4 3 2 4 3 3 4 3 1 3 4 3 3 2 3 2 4 3 3 2 3 2 3 3 3 2 4
2 2 4 3 2 2 4 3 3 3 3 2 4 3 2 4 3 3 2 3 2 2 3 3 3 2 3 3 3 1 4 4 2 1 2 4 4 4 1 1 1 1 4 1 3 1 3 1 1 1 4 1 4 4 1 3 1 3 4 3 2
2 1 3 1 3 2 4 3 3 1 2 4 2 2 3 2 4 3 3 3 2 4 2 3 3 2 3 1 3 1 4 4 4 1 4 3 2 3 1 4 3 3 3 4 3 2 4 4 1 3 2 2 1 2 1 1 2 4 3 3 1
2 3 1 1 4 4 2 4 1 4 3 2 3 3 3 3 2 3 3 3 2 3 3 1 1 1 1 3 3 1 4 1 3 2 3 1 4 2 4 2 2 3 2 3 3 1 4 3 1 4 3 4 1 4 3 4 2 4 3 3 3
2 4 4 1 4 3 3 2 4 1 3 4 3 2 4 3 3 3 4 3 2 3 2 3 2 3 3 4 3 1 4 3 2 4 4 3 3 2 2 3 2 4 4 2 3 3 1 1 4 3 1 3 4 2 3 4 4 2 4 1 4
2 4 3 2 4 1 3 3 3 3 3 2 1 3 3 3 3 4 3 3 2 2 4 2 4 2 3 4 3 1 4 1 3 4 4 2 4 1 3 3 1 4 2 4 3 2 2 4 4 2 3 2 2 4 3 3 3 2 2 4 4
2 3 3 1 4 3 2 4 3 3 3 4 3 4 3 3 3 2 3 3 3 3 2 4 3 3 3 4 3 1 4 1 4 4 2 4 1 4 3 2 2 3 3 2 3 1 1 2 2 4 3 2 3 2 3 2 4 4 1 3 1
2 3 1 4 4 3 3 3 3 2 3 1 3 3 1 3 3 2 3 2 4 3 3 2 1 3 3 2 3 1 4 2 4 1 1 4 2 2 3 3 3 2 2 4 2 4 4 4 1 4 4 3 3 3 2 4 4 1 1 4 3
2 3 2 4 2 4 1 2 4 2 3 1 2 3 1 2 3 3 3 1 3 3 3 3 1 2 2 3 3 1 4 4 2 4 4 2 3 3 2 4 3 2 4 4 1 3 2 3 1 1 1 4 1 1 4 1 1 4 3 2 4
2 3 3 3 1 3 2 3 2 4 1 3 2 4 2 4 3 3 3 2 3 2 4 3 3 3 2 4 3 1 4 4 1 4 1 4 2 1 2 4 1 3 3 2 4 3 4 4 3 4 3 2 4 4 4 1 4 1 1 4 2
2 3 3 1 4 1 4 3 3 3 1 1 4 2 4 3 3 3 3 3 2 4 2 3 2 3 2 4 3 1 4 3 2 3 3 1 2 4 4 3 1 4 3 3 3 4 2 3 2 4 3 2 3 3 2 3 3 2 4 4 4
2 4 4 3 3 3 1 4 3 2 4 1 4 4 2 3 2 3 2 3 2 3 2 2 3 2 3 4 3 1 4 2 2 2 3 3 1 2 4 2 4 4 2 1 3 1 3 1 3 2 3 3 3 3 3 4 3 2 4 3 1
2 2 2 2 2 3 3 3 1 2 3 1 2 3 3 2 4 2 1 3 2 2 3 2 2 2 2 3 2 1 4 1 2 4 2 3 1 4 3 3 1 4 4 1 1 4 1 2 4 2 2 3 3 3 3 2 3 4 2 1 1
2 4 3 2 3 1 4 3 2 3 2 2 3 2 2 4 2 2 2 3 1 1 3 2 3 1 3 1 3 1 4 1 2 4 4 1 4 4 1 4 1 3 2 3 2 4 1 4 3 1 4 2 2 3 1 2 1 4 1 2 4
2 2 1 1 2 3 2 2 3 3 2 2 4 2 2 2 4 3 2 2 4 2 3 2 2 2 2 2 3 1 4 4 1 1 4 2 4 1 1 2 1 1 4 1 1 4 1 2 1 1 3 1 4 2 4 2 2 2 3 1 1
2 2 2 2 2 3 3 3 1 2 3 1 2 3 3 2 4 2 1 3 2 2 3 2 2 2 2 3 2 1 4 1 2 4 2 3 1 4 3 3 1 1 4 1 1 4 1 3 4 2 2 3 3 3 2 2 4 4 2 1 1
2 4 3 2 3 1 4 3 2 3 2 2 3 2 2 4 2 2 2 3 1 1 3 2 3 1 3 1 3 1 4 1 2 4 4 1 4 4 1 4 1 3 2 3 2 4 1 4 3 1 4 2 2 3 1 2 1 4 1 2 4
2 3 2 2 4 3 3 2 1 2 1 1 2 3 2 2 3 3 2 2 4 2 3 2 2 2 2 2 3 1 4 4 1 1 4 2 4 1 1 2 1 1 4 1 1 4 1 2 4 1 3 1 4 2 4 2 2 2 3 1 1
2 2 3 3 2 3 2 3 1 3 3 1 3 2 2 2 2 3 2 2 4 4 2 3 2 3 1 3 3 1 4 4 4 2 4 3 2 4 3 3 4 3 3 3 3 1 4 4 2 1 3 1 4 1 3 3 4 1 4 1 2
2 4 1 2 2 3 3 3 3 2 4 1 2 3 2 1 4 3 1 3 3 3 3 3 2 3 2 4 3 1 4 4 3 4 3 2 4 3 4 3 3 3 3 2 3 1 2 3 3 2 4 2 3 2 3 4 4 1 2 2 4
2 2 3 3 2 3 1 2 2 3 3 2 4 3 4 2 3 2 4 3 2 2 3 3 2 3 3 3 3 1 4 3 1 1 1 1 4 3 4 2 4 1 2 3 2 2 4 3 2 4 4 4 2 3 4 4 3 1 3 1 4
2 3 3 3 1 3 1 1 3 1 4 2 4 2 2 2 2 2 4 3 3 2 4 4 3 3 3 4 2 1 4 2 3 2 2 4 1 3 3 3 3 1 1 1 4 1 1 1 3 2 2 3 1 4 2 4 2 4 2 4 4
2 1 2 3 2 3 1 3 2 3 2 3 2 3 3 3 2 4 3 2 2 2 2 1 3 3 3 2 2 1 4 4 4 2 4 1 2 2 3 2 4 4 4 4 4 3 3 3 1 3 2 2 4 2 3 2 4 2 1 1 2
2 3 1 4 1 2 4 4 4 3 2 3 1 3 4 4 3 3 1 2 3 3 3 2 3 3 2 4 3 1 4 4 1 4 3 1 4 3 4 1 3 2 4 4 1 3 3 3 1 4 1 4 3 3 1 2 4 2 4 4 3
2 3 3 2 1 3 1 3 1 2 3 3 1 2 4 2 3 2 3 2 2 2 2 3 2 3 2 4 3 1 4 4 3 3 3 3 1 2 4 4 4 2 3 3 1 3 3 2 4 4 1 4 1 1 1 2 4 3 3 1 2
2 3 3 3 2 3 3 2 2 3 2 4 2 4 2 4 4 4 4 3 1 3 2 3 2 3 3 1 3 1 4 4 4 3 2 2 3 4 1 4 3 2 3 1 2 3 2 1 4 1 2 4 1 4 4 1 4 3 2 3 3
2 4 2 4 4 3 3 2 4 1 3 3 3 4 4 1 3 2 3 3 2 3 2 4 3 2 3 2 3 1 4 3 3 3 2 3 1 4 2 3 2 4 3 1 4 4 4 3 2 3 3 1 2 1 1 2 4 1 3 1 4
2 1 4 4 4 4 4 2 3 3 3 2 4 1 4 3 3 3 2 4 2 3 3 2 3 3 2 4 3 1 4 4 1 2 2 3 3 2 1 3 3 4 4 1 1 4 3 1 4 4 2 4 4 2 3 1 2 2 4 1 2
2 3 4 2 1 4 3 3 1 4 3 2 3 2 3 4 3 2 2 2 3 3 1 3 3 2 3 2 3 1 4 4 4 1 4 3 1 4 1 2 3 1 1 1 3 4 4 4 2 4 1 1 4 4 1 3 2 3 4 4 1
2 2 3 3 3 2 3 3 2 4 1 2 3 3 3 1 2 3 3 3 2 3 3 2 2 2 3 3 3 1 4 4 4 1 4 2 4 4 1 4 4 1 2 4 3 3 2 2 3 2 1 3 1 3 4 2 2 4 4 2 4
2 4 2 2 1 1 3 3 2 2 1 2 2 2 3 2 2 2 2 3 3 2 2 3 3 1 3 2 3 1 4 1 1 1 2 4 4 3 1 3 3 2 3 4 1 1 1 4 4 4 4 1 1 4 4 1 1 1 1 4 1
2 4 1 1 4 1 1 1 2 4 1 3 3 3 2 4 2 4 3 2 2 2 2 4 2 3 3 3 3 1 4 1 4 1 1 1 3 3 1 2 3 2 4 3 3 4 2 4 2 4 1 3 2 4 4 2 4 4 4 1 2
2 3 2 3 2 2 3 2 2 1 1 3 2 2 1 1 1 3 3 2 2 3 1 2 2 2 2 3 2 1 4 4 1 3 3 1 1 4 1 3 3 3 3 2 4 4 1 3 3 2 4 4 4 4 3 3 3 1 4 2 3
2 4 4 3 1 1 2 4 1 3 4 3 2 2 2 3 2 3 2 2 3 3 2 3 3 3 3 1 3 1 4 1 4 4 1 2 4 2 3 1 3 3 3 3 3 1 2 3 3 3 3 2 3 2 4 1 3 1 4 3 1
2 3 4 2 4 1 4 2 4 1 2 3 3 2 4 2 3 3 2 3 2 3 3 1 3 3 3 4 3 1 4 4 4 3 3 4 3 4 2 2 3 4 3 1 3 3 1 1 1 1 3 3 4 2 4 1 1 4 1 1 4
2 3 2 4 2 2 3 2 3 2 2 2 4 4 3 2 4 2 4 2 4 2 4 3 2 2 2 4 2 1 4 2 2 1 2 4 2 3 1 3 4 3 1 2 3 2 4 1 2 4 1 1 4 3 4 1 1 2 2 3 1
2 4 2 1 2 2 2 2 4 1 3 3 3 2 1 3 3 2 3 4 2 2 2 3 3 2 2 4 2 1 4 4 2 3 2 3 1 4 3 3 2 2 4 4 1 2 3 1 4 4 1 4 1 2 2 1 2 2 4 1 1
2 3 2 4 3 2 3 1 3 2 4 1 1 2 3 3 1 2 2 2 2 3 2 3 4 2 2 3 3 1 4 4 1 3 2 2 3 4 4 3 1 4 2 3 2 4 2 3 3 1 1 3 3 2 2 3 1 4 4 2 3
2 4 3 4 1 3 2 4 3 3 2 4 1 3 2 2 3 2 3 3 2 2 2 3 1 2 2 2 3 1 4 3 1 3 3 1 2 4 1 1 4 3 2 2 3 2 3 1 3 4 4 4 3 3 2 4 4 2 2 2 2
2 2 4 2 3 3 3 2 2 3 2 4 3 3 2 2 2 3 3 2 2 2 3 3 2 2 2 3 3 1 4 4 4 4 3 2 3 4 4 4 1 3 1 2 4 2 4 4 1 4 1 4 3 3 2 1 3 2 3 2 4
2 2 1 1 2 3 2 3 3 2 2 3 2 2 4 3 3 2 4 3 3 2 4 4 1 3 2 1 3 1 4 3 1 1 2 4 3 3 1 4 1 4 1 4 1 1 2 1 2 3 3 1 4 1 4 1 3 2 3 1 3
2 1 2 3 3 2 2 4 4 2 2 4 2 4 2 2 2 3 3 2 2 4 4 3 3 3 2 4 3 1 4 3 1 4 4 1 2 4 1 1 4 3 2 3 2 3 3 1 3 2 4 4 3 1 2 3 1 2 2 2 2
2 2 1 2 1 1 2 2 4 2 2 2 4 1 2 3 1 2 2 2 3 2 2 3 3 2 2 3 3 1 4 4 4 4 3 1 1 1 1 4 1 3 1 2 4 2 4 4 1 4 1 4 3 3 2 1 3 2 3 2 4
2 4 1 2 2 1 1 2 3 2 3 3 2 2 4 3 2 2 4 3 3 2 4 4 1 3 2 1 3 1 4 3 4 1 2 4 3 3 1 4 1 4 1 4 1 1 3 4 2 3 3 1 4 1 4 1 3 2 3 1 3
2 3 4 3 3 2 3 2 2 3 4 3 4 4 2 3 2 3 3 3 2 4 2 3 3 2 2 4 3 1 4 1 1 1 3 2 1 4 1 3 1 3 1 1 2 4 2 4 3 4 1 3 4 1 1 4 1 3 4 1 4
2 2 1 1 3 4 4 4 2 4 3 4 2 4 4 2 4 2 3 2 3 4 4 3 2 3 2 4 3 1 4 4 4 3 4 2 3 1 2 4 4 2 3 4 4 2 1 2 4 4 4 2 3 1 4 1 1 1 4 1 2
2 1 4 3 3 1 3 2 3 1 3 2 3 2 3 2 3 3 3 4 3 4 3 4 3 4 3 1 3 1 4 4 3 1 2 3 4 2 4 3 2 4 4 1 3 2 3 3 4 4 3 4 1 3 4 4 3 4 2 3 1
2 4 4 4 3 2 3 3 2 3 2 3 3 2 4 3 2 2 3 2 4 3 3 3 2 3 3 4 3 1 4 3 2 4 1 4 3 4 3 4 1 4 1 2 3 4 2 4 3 4 3 4 1 3 1 2 3 1 1 4 4
2 2 3 2 4 3 2 3 1 3 4 3 2 3 3 3 3 4 3 3 4 3 4 4 2 3 3 3 3 1 4 4 2 1 2 4 4 1 4 2 3 4 4 3 4 4 4 3 1 2 2 3 1 3 4 1 4 1 3 3 1
2 4 4 2 3 2 3 3 3 3 1 3 3 2 3 1 3 4 3 4 3 2 4 2 3 2 2 4 3 1 4 1 2 3 1 2 3 4 3 3 3 3 4 3 3 4 4 1 4 3 4 3 1 1 1 2 1 3 2 3 4
2 2 3 1 4 3 2 2 2 4 2 2 2 4 2 2 2 2 3 2 3 2 2 2 3 2 4 1 2 1 4 1 4 2 4 3 3 3 1 3 4 1 3 3 3 2 3 3 4 4 3 2 4 2 3 3 1 3 3 2 3
2 2 1 3 1 3 1 1 2 3 2 2 2 3 3 2 2 3 2 4 2 4 2 3 3 2 2 3 3 1 4 1 1 3 3 2 3 3 2 3 3 2 3 3 2 2 2 4 1 4 4 2 2 3 4 1 1 3 3 2 4
2 3 3 2 3 2 4 1 2 2 2 2 4 3 2 2 3 3 3 1 3 3 2 2 3 3 2 4 3 1 4 4 2 4 4 1 1 4 2 3 1 1 4 1 2 4 4 1 4 4 4 4 4 1 3 2 3 2 4 2 4
2 2 3 3 3 3 4 2 1 2 3 2 2 1 2 3 2 3 2 4 2 3 1 3 1 3 2 3 3 1 4 3 2 4 4 2 2 3 3 2 4 3 3 3 2 4 4 1 2 4 4 3 2 4 3 3 2 4 3 4 3
2 1 4 4 3 3 2 3 1 4 4 1 2 1 1 2 3 1 2 2 2 3 2 3 3 3 3 1 3 1 4 1 3 1 2 2 3 3 3 3 1 4 3 3 2 3 1 2 4 3 1 4 1 4 3 3 3 2 4 4 4
2 2 3 2 1 3 3 4 2 3 3 3 2 2 2 3 3 3 1 3 1 3 1 3 2 3 2 4 3 1 4 1 1 4 4 2 4 4 2 4 2 2 4 2 3 2 2 3 2 4 4 4 2 3 4 4 4 4 3 3 1
2 2 1 1 2 4 3 3 1 3 3 2 2 2 4 3 1 3 2 1 3 3 2 3 3 3 2 3 2 1 4 4 1 4 1 1 4 1 3 2 3 2 2 3 3 1 3 3 2 3 2 2 2 2 2 4 3 3 2 4 1
2 1 4 1 3 1 4 3 1 1 1 2 2 3 3 3 2 1 2 2 2 2 1 2 2 2 3 2 3 1 4 1 2 2 4 2 3 1 3 2 4 3 2 4 2 2 3 3 1 1 4 4 4 3 1 3 1 3 4 3 1
2 3 3 1 3 2 3 2 1 2 2 2 4 3 1 2 2 2 2 4 2 2 4 3 1 2 2 2 3 1 4 1 4 4 1 1 3 1 2 3 1 1 4 1 1 1 2 3 1 2 4 1 1 3 1 1 3 2 2 2 4
2 4 2 4 1 4 2 3 1 3 3 2 4 2 4 1 3 3 1 3 2 3 2 2 4 2 2 2 3 1 4 4 1 2 4 1 2 1 1 4 4 1 2 4 3 3 2 2 3 2 1 2 4 2 4 4 3 1 4 1 3
2 4 4 1 2 1 4 3 1 2 4 1 3 1 3 3 1 3 2 3 2 2 3 2 2 2 2 2 3 1 4 1 3 2 4 1 1 1 2 1 3 1 4 2 2 4 4 2 4 3 1 4 1 4 2 3 2 4 4 4 4
2 1 4 1 3 1 2 2 2 4 3 2 4 3 1 3 2 2 2 3 3 2 2 4 3 2 2 4 2 1 4 4 2 2 4 4 2 2 2 2 4 3 4 4 1 2 2 4 3 3 1 3 2 4 1 2 4 1 2 2 3
2 1 3 1 4 2 4 2 3 2 3 4 2 3 2 3 2 2 2 1 2 2 2 2 1 3 3 3 3 1 4 3 2 2 3 3 1 2 4 2 1 4 4 1 1 4 3 4 4 3 2 4 2 1 3 3 4 1 2 3 3
2 4 1 2 3 2 4 4 3 2 4 1 3 2 2 1 2 2 2 2 3 2 2 4 1 2 2 3 2 1 4 4 3 2 4 1 4 4 2 2 4 4 2 2 2 3 1 4 3 1 2 4 2 1 2 3 2 4 3 2 2
2 2 4 3 2 3 2 2 2 3 2 2 2 2 3 2 4 2 2 2 3 1 3 2 3 2 3 2 2 1 4 1 2 3 1 3 3 4 4 3 4 2 1 1 2 3 1 1 3 3 3 1 4 3 4 2 2 4 4 1 3
2 4 2 3 1 2 2 1 1 4 1 2 2 4 2 2 4 1 2 3 2 4 3 3 2 2 2 3 2 1 4 1 3 4 1 1 4 1 2 4 1 4 2 3 4 1 4 2 4 1 4 3 1 4 1 3 3 2 2 2 1
2 1 4 2 1 3 2 2 3 3 2 3 2 3 2 3 3 4 2 3 2 3 2 2 2 1 2 1 2 1 4 1 4 1 3 3 2 1 1 1 3 3 1 4 1 2 4 1 4 1 1 4 2 1 2 2 1 2 2 3 1
2 4 2 2 2 2 2 1 1 2 1 2 4 3 3 1 3 2 2 2 2 2 3 2 2 2 3 2 3 1 4 4 3 1 1 3 2 3 1 2 4 3 1 4 3 1 1 2 2 3 3 1 4 1 1 3 3 3 3 4 1
2 4 2 4 4 3 1 3 3 4 1 3 2 4 1 3 1 3 2 3 3 2 2 3 3 2 3 1 2 1 4 1 4 2 3 1 2 4 3 1 1 4 4 4 3 3 4 3 2 4 3 1 3 2 4 1 4 4 4 3 2
2 2 4 4 1 4 1 3 2 3 1 3 2 1 3 3 1 2 3 3 1 3 2 3 2 3 2 4 3 1 4 2 4 1 3 2 3 4 3 4 4 4 4 1 2 4 2 4 2 2 3 1 3 2 1 2 4 3 3 4 4
2 3 3 2 4 3 2 3 2 3 1 3 1 3 3 1 2 3 2 3 3 2 3 3 1 3 2 3 2 1 4 4 4 3 1 4 2 1 3 2 4 3 2 1 2 4 1 1 3 2 4 4 1 3 4 1 1 1 1 4 4
2 1 2 1 3 3 3 3 2 2 2 2 3 1 3 2 2 2 3 3 3 3 1 3 3 2 3 2 2 1 4 4 4 2 1 6 2 3 1 4 2 1 3 2 4 4 3 4 3 2 2 2 4 1 4 4 1 2 4 4 2
2 3 3 3 2 3 3 2 1 1 2 4 3 3 3 1 3 3 1 2 3 3 3 4 2 3 3 2 3 1 4 4 4 1 1 1 7 1 4 2 1 3 2 4 4 4 1 4 2 1 3 3 1 4 2 2 3 3 1 4 3
2 4 1 3 3 2 3 2 3 1 2 2 3 1 3 3 3 3 2 2 3 3 3 2 4 3 3 1 4 1 4 3 2 4 4 2 1 3 3 1 4 1 3 1 4 3 3 3 3 1 4 2 2 3 1 2 2 1 4 3 3
2 2 3 1 3 4 3 1 2 3 3 2 3 2 4 3 2 2 2 3 3 2 3 2 3 2 2 3 3 1 4 1 3 1 1 4 2 1 3 2 1 3 3 4 1 4 2 3 1 1 2 3 2 2 3 4 3 1 3 1 3
2 2 1 1 2 1 1 2 1 4 3 2 4 2 2 2 3 2 3 2 4 2 2 4 2 2 2 1 1 1 4 4 3 1 3 2 1 3 1 1 1 2 1 3 2 4 2 4 4 3 1 4 3 1 2 1 2 1 1 2 2
2 2 2 1 2 4 2 2 2 3 2 2 3 3 2 2 3 2 2 2 2 3 2 2 2 3 2 2 2 1 4 3 1 3 2 1 1 4 2 3 1 4 4 1 4 1 2 2 4 4 1 1 1 1 4 3 1 1 1 2 4
2 2 2 3 3 1 1 3 3 1 1 4 3 2 3 1 2 2 2 3 3 2 2 2 4 2 2 2 3 1 4 3 1 1 1 3 3 2 3 4 4 1 3 1 4 3 3 1 1 3 1 1 2 2 3 1 4 1 4 2 2
2 1 4 1 2 4 1 1 2 2 1 1 4 1 1 3 2 3 2 1 2 3 2 2 2 2 2 1 3 1 4 1 1 1 1 3 1 4 3 3 1 1 1 1 3 1 1 1 3 1 3 2 1 1 2 4 1 4 2 2 2
2 3 1 1 4 2 2 4 1 3 2 1 4 1 2 4 3 3 3 2 2 2 1 2 2 2 2 2 3 1 4 1 1 1 2 1 2 2 3 2 1 3 1 2 3 1 2 2 4 4 1 4 3 2 4 2 4 4 2 1 2
2 2 4 2 2 3 3 1 2 4 1 3 3 3 3 3 3 3 1 3 3 4 3 3 2 2 2 1 3 1 4 2 4 2 2 3 3 2 4 4 3 2 3 3 2 3 1 4 3 1 1 4 3 1 3 4 4 2 3 4 3
2 4 2 1 4 3 3 2 3 1 3 2 3 3 3 1 4 3 3 3 2 2 4 2 2 2 2 2 3 1 4 4 1 2 4 2 4 2 2 3 2 4 4 4 3 3 1 1 4 2 1 3 1 3 1 4 4 2 4 1 4
2 3 3 3 1 1 1 4 4 2 1 1 1 3 1 3 3 2 4 4 4 2 3 2 2 2 2 3 3 1 4 3 2 2 4 2 4 1 4 1 3 1 4 3 4 1 4 4 1 3 4 3 3 2 3 4 1 4 1 2 1
2 3 3 1 1 4 4 3 2 4 1 3 3 4 4 4 4 2 4 4 4 4 2 3 2 3 3 4 3 1 4 4 2 1 1 3 2 4 2 4 3 2 4 1 4 4 4 2 3 2 4 4 4 2 1 3 4 1 1 3 2
2 1 4 3 3 2 3 3 2 4 2 2 4 4 4 3 1 1 2 2 2 3 3 2 3 2 2 3 3 1 4 1 1 2 3 1 1 3 2 3 3 1 3 2 1 3 3 3 1 2 3 3 2 4 4 4 4 3 3 4 1
2 2 3 2 4 3 2 4 3 3 2 3 3 2 2 4 3 3 3 3 2 3 1 3 3 3 1 3 3 1 4 4 3 3 1 4 4 1 2 3 1 1 4 2 3 1 3 2 4 2 1 4 3 4 1 2 4 1 3 2 3
2 3 1 4 2 3 3 3 4 4 3 3 4 4 2 4 3 3 2 4 4 4 2 3 3 3 1 1 3 1 4 1 4 4 1 4 4 3 3 4 2 4 4 1 4 4 1 4 4 1 4 1 3 1 4 4 1 4 1 2 4
2 2 2 4 3 3 3 3 2 3 1 3 2 4 3 2 2 4 4 3 2 2 4 3 2 3 2 4 3 1 4 1 3 2 4 2 4 4 4 3 2 4 3 4 1 3 3 2 3 2 4 2 2 3 4 1 4 1 1 4 1
2 4 3 2 3 3 2 1 1 2 4 3 2 2 3 3 2 4 3 2 4 3 3 3 3 2 3 3 3 1 4 4 3 1 4 4 2 4 1 2 4 3 2 2 2 2 3 3 4 4 1 1 4 1 4 2 3 3 3 3 1
2 2 2 3 2 3 3 1 2 2 2 3 2 2 2 3 2 2 4 4 4 4 2 3 2 3 2 4 3 1 4 4 2 1 3 4 1 4 3 4 1 1 1 3 1 2 2 4 1 1 1 1 4 1 2 1 2 3 3 1 2
2 2 3 2 3 1 3 2 1 4 4 3 3 3 2 2 3 2 2 3 3 2 2 3 3 3 3 1 1 1 4 3 2 2 4 3 2 3 3 1 4 4 3 2 4 4 1 2 1 3 1 1 4 4 4 4 3 4 4 4 2
2 3 3 2 4 1 4 3 1 3 1 4 1 3 4 4 3 2 4 2 2 3 2 3 2 2 2 3 1 1 4 4 2 2 1 3 1 1 4 3 3 2 4 1 2 4 1 1 4 4 4 1 1 1 3 4 1 4 4 4 4
2 2 3 2 1 2 2 4 4 1 1 1 3 3 2 3 1 2 3 2 2 2 3 2 2 3 2 2 3 1 4 1 4 3 3 3 3 2 2 2 1 1 3 1 1 3 3 4 3 2 4 4 2 1 2 3 1 1 1 2 4
2 3 3 1 4 2 2 2 4 1 1 4 4 1 4 4 3 1 3 2 4 3 2 4 4 2 4 3 3 1 4 2 3 2 2 4 3 1 4 4 2 3 2 3 3 3 4 1 4 4 4 3 1 4 1 1 4 4 2 4 1
2 3 3 2 4 3 3 3 3 3 4 4 3 3 3 3 3 2 2 3 2 3 2 2 2 3 2 4 3 1 4 1 3 1 1 1 3 2 4 4 2 3 1 1 4 2 4 2 4 1 4 4 4 3 1 2 3 1 4 3 3
2 4 3 3 3 2 3 1 1 1 2 4 1 3 3 2 3 1 3 3 2 2 3 2 3 2 3 3 2 1 4 4 2 4 1 2 2 3 2 3 4 4 4 3 3 4 1 2 4 2 2 3 2 3 1 4 4 1 1 1 1
2 4 1 3 3 2 3 1 3 3 2 4 1 3 3 3 2 3 2 3 2 3 3 2 3 2 2 4 3 1 4 3 1 3 1 4 1 4 2 2 4 1 2 4 1 4 1 3 4 3 4 2 3 3 4 2 3 4 3 2 2
2 3 3 2 4 3 2 3 1 3 4 3 2 3 2 4 4 3 2 2 2 3 2 3 2 2 3 3 3 1 4 4 1 1 3 1 3 3 1 2 4 4 1 4 4 3 4 3 2 4 3 3 3 4 3 3 2 4 3 3 2
2 2 3 1 3 1 3 2 3 2 2 2 3 2 3 3 1 3 4 2 4 3 3 3 2 2 2 3 3 1 4 2 2 3 3 3 2 4 1 3 1 2 3 1 2 4 4 1 4 2 2 3 2 4 3 4 1 4 4 3 3
2 1 4 3 4 3 3 3 2 3 2 4 2 3 2 2 2 3 3 1 2 4 4 4 1 4 3 1 3 1 4 3 3 1 2 2 2 4 4 4 4 3 3 1 2 3 3 2 4 1 1 3 3 2 4 4 2 4 3 3 4
2 3 3 2 2 3 1 3 3 3 1 2 3 3 3 3 2 4 2 3 3 3 2 4 3 4 4 3 3 1 4 4 2 3 4 1 4 4 2 4 1 2 2 4 4 4 4 4 1 4 3 1 4 1 3 1 1 4 2 1 3
2 4 1 2 4 2 2 1 1 3 3 1 2 2 3 2 3 3 2 2 3 2 3 3 3 3 1 1 3 1 4 2 2 3 3 3 3 1 4 4 4 1 3 3 2 3 2 3 2 3 2 1 1 2 3 1 4 3 3 3 2
2 2 3 1 4 3 2 2 2 2 2 3 2 2 2 2 3 2 3 2 3 2 3 3 2 3 2 2 3 1 4 4 1 2 3 1 2 3 2 2 3 2 3 4 1 1 3 3 3 3 4 1 4 2 4 1 3 1 1 4 3
2 1 3 2 3 2 3 3 2 3 2 3 3 3 2 3 2 3 2 3 3 3 2 3 3 3 2 3 3 1 4 3 1 1 1 3 3 3 2 3 1 1 4 3 2 4 1 4 4 4 4 3 1 4 3 2 3 3 1 4 2
2 4 2 3 2 3 2 3 2 3 2 3 2 3 2 3 2 3 2 3 2 2 2 3 2 3 2 4 3 1 4 4 2 2 3 2 3 3 3 3 1 2 4 1 3 1 3 3 1 3 3 2 4 1 1 3 4 2 3 2 3
2 1 4 1 4 3 3 3 3 3 3 2 3 1 1 3 2 3 2 4 2 2 3 2 3 3 3 3 2 1 4 4 4 4 3 2 3 3 3 2 4 4 2 4 2 2 4 4 3 3 2 3 1 3 1 3 3 2 2 3 1
2 3 3 3 1 3 3 3 3 3 1 2 3 3 3 3 2 1 2 4 4 3 2 3 2 2 3 3 2 1 4 4 1 4 1 3 3 3 3 1 4 3 1 1 4 3 1 4 1 1 3 2 3 1 3 2 4 3 2 3 2
2 4 1 2 4 2 2 1 1 3 3 1 2 2 3 2 3 3 2 2 3 2 3 3 3 3 1 1 3 1 4 2 2 3 3 3 3 1 4 4 4 1 3 3 2 3 2 3 2 3 2 1 1 2 3 1 4 3 3 3 2
2 2 3 1 4 3 2 2 2 2 2 3 2 2 2 2 3 2 3 2 3 2 3 3 2 3 2 2 3 1 4 4 1 2 3 1 2 3 2 2 3 2 3 4 1 1 3 3 3 3 4 1 4 2 4 1 3 1 1 4 3
2 1 3 2 3 2 3 3 2 3 2 3 3 3 2 3 2 3 2 3 3 3 2 3 3 3 2 3 3 1 4 3 1 1 1 3 3 3 2 3 1 1 4 3 2 4 1 4 4 4 4 3 1 4 3 2 3 3 1 4 2
2 4 1 2 4 2 2 1 1 3 3 1 2 2 3 2 3 3 2 2 3 2 3 3 3 3 1 1 3 1 4 2 2 3 3 3 3 1 4 4 4 1 3 3 2 3 2 3 2 3 2 1 1 2 3 1 4 3 3 3 2
2 2 3 1 4 3 2 2 2 2 2 3 2 2 2 2 3 2 3 2 3 2 3 3 2 3 2 2 3 1 4 4 1 2 3 1 2 3 2 2 3 2 3 4 1 1 3 3 3 3 4 1 4 2 4 1 3 1 1 4 3
2 1 3 2 3 2 3 3 2 3 2 3 3 3 2 3 2 3 2 3 3 3 2 3 3 3 2 3 3 1 4 3 1 1 1 3 3 3 2 3 1 1 4 3 2 4 1 4 4 4 4 3 1 4 3 2 3 3 1 4 2
2 4 2 4 1 2 3 1 1 4 3 2 4 2 2 2 2 2 2 3 2 3 2 3 3 2 2 3 3 1 4 1 1 2 2 2 1 1 4 4 4 1 3 4 3 2 4 2 4 1 1 4 3 1 1 2 3 1 2 4 4
2 1 2 3 3 2 2 3 3 2 3 3 1 3 3 2 3 2 4 4 2 2 2 3 2 2 3 4 3 1 4 4 1 1 1 2 3 3 1 2 4 3 3 3 4 1 2 2 3 1 4 1 1 4 1 4 4 1 4 3 3
2 3 2 4 1 2 4 1 4 4 3 2 4 4 3 3 2 4 2 3 2 2 2 2 3 2 3 1 2 1 4 2 4 1 2 3 2 4 3 1 4 1 4 1 2 4 1 1 1 1 1 1 3 4 3 1 4 1 2 4 1
2 1 2 2 1 4 4 4 4 3 2 2 3 3 2 2 2 2 2 2 1 2 1 3 2 2 4 1 3 1 4 4 2 2 4 3 1 4 3 4 1 4 3 3 1 1 4 4 2 4 2 2 2 3 1 1 3 4 4 4 4
2 4 2 4 1 4 4 3 1 2 3 3 1 2 4 3 3 3 2 4 3 2 3 2 3 2 4 2 3 1 4 1 2 1 3 3 1 4 4 4 3 3 1 3 4 2 4 3 2 1 3 4 1 4 4 1 3 3 1 4 4
2 3 3 3 2 4 4 3 3 3 2 2 3 3 3 2 2 4 4 3 2 4 1 2 2 2 2 2 3 1 4 1 1 1 3 3 3 1 4 1 2 3 4 1 4 1 3 2 3 1 1 1 4 3 3 3 2 4 4 2 4
2 2 4 2 2 2 3 1 4 2 2 2 4 1 4 1 1 2 2 3 2 2 2 2 3 2 2 3 2 1 4 4 1 1 1 3 1 4 2 4 1 3 2 4 3 2 1 3 2 2 2 4 4 4 1 1 2 4 4 4 2
2 1 1 4 4 1 1 1 3 3 2 2 1 1 1 3 2 3 2 3 2 2 1 2 3 1 2 2 2 1 4 4 1 1 2 3 3 2 4 1 2 4 4 4 4 1 2 4 3 3 1 1 4 3 3 3 2 4 4 2 4
2 3 2 4 1 3 2 4 3 3 2 3 3 2 3 4 2 3 3 2 2 2 3 3 2 3 3 3 3 1 4 3 3 1 3 3 2 4 3 4 4 3 3 2 4 1 4 1 3 1 4 2 1 3 1 4 3 3 1 4 3
2 1 1 1 1 4 3 1 2 2 3 2 1 1 4 4 3 2 4 2 2 2 3 2 3 3 1 3 3 1 4 4 2 2 2 3 3 4 3 3 3 3 1 3 3 1 3 3 2 4 1 3 4 4 2 4 1 2 3 2 2
2 4 3 3 1 4 3 2 3 1 3 2 3 3 2 3 3 2 2 2 3 2 3 3 3 2 3 3 3 1 4 3 4 3 2 4 3 2 4 3 1 4 3 2 4 1 1 1 2 3 4 4 1 2 2 3 4 2 3 3 3
2 2 1 1 1 1 3 3 1 2 1 2 4 1 2 4 4 2 2 3 2 3 3 3 3 2 2 2 3 1 4 2 4 2 3 2 3 3 2 2 2 3 2 1 2 2 3 4 4 1 4 3 4 4 3 2 4 1 1 4 4
2 3 1 1 1 3 4 3 3 1 1 1 3 3 2 4 3 2 1 2 3 2 3 3 2 2 2 4 3 1 4 4 4 3 4 1 2 2 3 4 4 4 1 4 4 3 3 3 3 3 2 4 4 2 4 2 4 2 3 2 4
2 2 2 2 2 1 3 1 2 2 2 2 2 3 1 3 2 2 2 2 3 3 2 3 3 3 3 1 3 1 4 3 4 2 4 1 4 2 4 3 1 2 3 2 3 3 1 2 3 3 1 3 4 2 2 4 4 3 3 1 4
2 3 3 3 3 3 2 4 3 2 3 3 2 3 3 3 3 3 1 2 3 1 2 4 2 3 2 3 3 1 4 1 2 4 1 1 4 2 2 3 4 3 1 3 2 4 4 3 1 3 3 2 1 3 3 4 3 3 1 4 3
2 1 1 3 3 2 2 2 3 3 2 3 2 4 2 3 3 2 3 2 3 2 2 2 2 4 2 1 2 1 4 4 3 3 4 1 3 3 1 4 2 4 3 1 3 4 3 4 2 3 2 3 3 1 4 4 4 3 2 2 3
2 3 3 3 4 3 3 3 4 4 4 3 3 3 4 3 3 3 4 3 4 2 3 3 3 2 2 4 2 1 4 2 2 2 2 4 4 4 1 4 4 2 4 1 2 3 1 4 3 4 1 2 4 1 4 3 1 3 4 4 3
2 2 4 3 3 2 2 4 3 2 4 1 3 4 3 3 3 2 3 3 3 4 2 3 3 3 3 4 3 1 4 4 3 4 4 3 1 1 4 2 1 3 4 2 4 3 3 3 3 4 3 4 3 3 4 2 4 3 2 3 4
2 2 4 1 3 1 1 1 2 4 1 2 2 1 4 3 2 4 2 4 2 2 3 2 3 2 3 1 3 1 4 4 2 3 1 4 1 4 2 4 4 2 4 3 2 4 4 4 1 1 3 1 1 3 2 4 4 4 3 3 1
2 1 3 3 3 2 2 4 3 3 2 3 3 3 1 3 3 3 2 3 3 4 3 4 3 4 4 3 3 1 4 4 2 4 3 3 1 4 1 4 4 1 3 4 1 4 3 2 4 4 2 4 2 3 3 1 3 4 3 2 4
2 1 4 4 1 4 4 1 1 3 3 3 1 2 3 4 1 2 3 2 4 2 3 2 2 2 4 4 3 1 4 1 2 4 4 4 1 1 1 3 4 1 3 2 3 2 3 4 4 1 2 2 1 2 1 4 3 1 2 3 4
2 3 3 3 2 4 1 1 2 3 2 2 3 3 2 4 3 3 3 2 2 3 2 3 2 3 3 3 3 1 4 4 1 2 2 1 3 4 1 4 1 4 4 2 3 3 3 2 4 1 4 2 3 4 3 3 2 4 1 3 4
2 2 3 3 2 3 3 3 4 3 2 3 1 3 3 3 3 4 3 3 3 4 2 3 3 3 3 4 3 1 4 2 4 3 3 2 3 3 3 3 2 4 3 4 4 3 3 3 3 4 4 4 4 4 3 1 1 1 4 4 3
2 4 4 3 4 3 3 3 4 2 4 3 2 3 1 3 1 3 4 2 3 3 2 3 3 3 4 4 3 1 4 1 4 1 4 3 2 4 3 4 2 4 1 3 3 4 1 4 3 3 3 4 1 4 2 4 3 3 4 3 4
2 3 2 4 2 3 2 3 3 2 4 4 4 2 2 4 3 2 2 2 3 1 3 3 3 3 3 2 3 1 4 4 3 2 4 3 2 4 4 2 3 4 2 3 2 1 3 3 3 1 2 4 4 1 3 3 3 1 4 1 4
2 1 2 4 2 3 3 1 2 1 2 3 2 3 2 3 4 2 3 2 3 2 2 3 3 3 3 1 3 1 4 3 2 3 3 2 4 4 4 3 1 1 3 4 2 4 3 2 4 4 2 4 4 2 2 4 2 4 3 2 4
2 2 2 2 2 3 3 1 2 3 2 4 3 2 1 2 4 4 2 4 3 3 1 2 3 2 3 1 3 1 4 4 3 2 3 3 2 3 4 2 2 4 2 3 2 1 3 3 3 3 2 4 4 1 3 1 3 1 4 1 4
2 2 2 2 2 3 2 2 2 3 1 2 2 2 2 4 2 3 2 2 2 3 1 3 3 2 1 1 3 1 4 3 2 3 3 2 4 4 4 1 1 1 3 4 2 4 1 2 4 4 2 4 1 2 2 1 2 2 3 2 4
2 4 2 2 2 3 2 1 1 2 2 4 3 2 1 2 2 4 2 3 3 2 1 2 3 2 3 1 2 1 4 1 3 2 3 3 2 4 4 2 2 4 2 3 2 1 3 3 3 4 2 4 4 1 3 3 3 1 4 1 4
2 3 1 2 3 2 3 2 1 2 2 4 2 3 2 3 2 2 2 3 3 1 3 3 2 2 3 1 3 1 4 3 2 3 3 2 1 4 4 1 1 1 2 4 1 4 3 2 4 4 2 4 1 2 2 4 2 3 2 2 4
2 4 2 2 2 3 2 1 1 2 2 4 3 2 1 2 2 4 2 3 3 2 1 2 2 2 3 1 2 1 4 1 3 2 3 3 2 4 4 2 2 4 2 3 2 1 3 3 3 1 2 4 4 1 3 3 3 1 4 1 4
2 3 1 2 3 2 3 2 4 2 2 4 2 3 2 3 2 2 2 3 2 1 3 3 2 2 3 1 3 1 4 3 2 3 3 2 4 4 4 1 1 1 3 4 1 4 3 2 4 4 2 4 1 2 2 4 2 3 2 2 4
2 3 3 3 3 1 3 3 3 3 2 3 1 3 2 3 2 4 3 2 2 3 2 3 3 3 3 4 3 1 4 4 1 2 4 2 2 3 3 2 4 2 3 3 2 2 3 3 3 3 1 3 3 1 3 3 1 1 4 1 3
2 2 3 4 4 3 3 3 3 1 3 2 4 1 3 3 3 2 3 2 2 3 2 3 2 4 3 1 3 1 4 3 2 3 3 2 4 1 4 3 3 1 3 2 4 3 3 2 4 3 2 4 4 2 4 1 3 2 3 2 4
2 3 2 4 2 3 1 1 1 3 2 4 3 2 3 2 2 4 2 2 3 1 1 2 3 2 3 1 3 1 4 4 3 2 3 3 2 4 4 2 2 4 2 3 2 1 3 3 3 1 2 4 4 1 3 3 3 1 4 1 4
2 3 1 2 2 2 2 2 4 2 2 4 2 3 2 3 3 2 2 2 3 1 2 3 2 3 1 1 3 1 4 3 2 3 3 2 4 4 4 1 1 1 2 4 2 4 3 2 4 4 2 4 1 3 2 4 2 2 2 2 4
2 3 2 4 2 3 1 1 1 3 2 4 3 2 3 2 2 4 2 2 3 1 1 2 3 2 3 1 3 1 4 4 3 2 3 3 2 4 4 2 2 4 2 3 2 1 3 3 3 1 2 4 4 1 3 3 3 1 4 1 4
2 3 1 2 2 2 2 2 4 2 2 4 2 3 2 3 3 2 2 2 3 1 2 3 2 3 1 1 3 1 4 3 2 3 3 2 4 4 4 1 1 1 2 4 2 4 3 2 4 4 2 4 1 3 2 4 2 2 2 2 4
2 3 2 4 2 3 3 3 2 2 4 4 4 3 2 4 2 2 2 2 3 3 2 1 3 3 3 2 3 1 4 4 3 2 4 3 2 4 4 2 4 4 2 3 2 1 3 3 3 2 2 4 4 1 3 3 3 1 4 1 4
2 1 2 4 3 1 2 4 2 1 2 3 2 4 3 3 2 1 3 3 2 3 2 2 3 2 3 1 3 1 4 3 2 3 3 2 4 4 4 3 1 1 2 4 2 4 3 2 4 4 2 4 2 4 2 4 2 1 3 2 4
2 3 2 4 2 3 3 3 2 2 4 4 4 3 2 4 2 2 2 2 3 3 2 1 3 3 3 2 3 1 4 1 2 2 1 3 2 4 4 2 4 4 2 3 2 1 3 3 3 2 2 4 4 1 3 3 3 1 4 1 4
2 2 4 3 1 2 4 2 1 2 3 2 4 3 3 2 1 3 3 2 3 2 2 3 2 3 2 4 3 1 4 3 2 3 2 2 4 4 4 3 1 1 2 4 2 4 3 2 4 4 2 4 2 4 2 4 2 4 3 2 4
2 4 3 2 4 2 3 1 1 1 4 2 4 3 2 3 2 2 4 2 3 1 1 2 3 2 3 1 3 1 4 4 3 2 3 3 2 4 4 2 2 4 2 3 2 1 3 3 3 1 2 4 4 1 3 3 3 1 4 1 4
2 3 1 2 3 2 2 2 4 2 2 4 2 3 2 3 3 2 2 2 3 1 2 3 2 3 1 1 3 1 4 3 2 3 3 2 4 4 4 1 1 1 2 4 2 4 3 2 4 4 2 4 1 3 3 4 2 2 2 2 4
2 3 2 4 2 3 1 1 1 3 2 4 3 2 3 2 2 1 2 2 3 1 1 2 3 2 3 1 3 1 4 4 3 2 3 3 2 4 3 2 2 4 2 3 2 1 3 3 3 1 2 4 4 1 3 3 3 1 4 1 4
2 3 1 2 3 2 2 2 4 2 2 2 2 3 2 3 3 2 2 2 3 1 2 3 2 3 1 1 3 1 4 3 2 3 3 2 4 4 4 1 1 1 2 4 2 4 3 2 4 4 2 4 1 3 3 4 2 2 2 2 4
2 3 1 1 3 3 3 2 3 1 2 4 1 3 3 1 3 3 1 4 3 2 3 2 3 3 3 3 3 1 4 2 3 2 4 3 2 3 3 1 4 4 4 1 3 2 2 3 1 3 3 3 3 1 3 3 3 1 3 3 4
2 4 4 3 3 2 3 1 3 1 3 1 4 3 3 2 2 3 3 4 4 2 4 2 1 3 3 1 3 1 4 1 2 2 3 3 1 1 3 3 3 4 1 4 1 4 4 4 2 2 4 1 4 3 4 3 3 2 1 3 3
2 1 4 3 3 2 4 4 4 3 2 4 1 3 3 3 3 1 3 4 2 3 2 4 4 3 3 1 3 1 4 4 3 3 3 4 3 4 2 4 3 2 4 3 3 3 3 4 4 1 1 4 2 3 2 1 2 4 3 4 2
2 3 2 4 2 3 3 2 4 2 4 4 4 2 2 3 3 2 3 2 3 1 3 3 3 3 3 2 3 1 4 4 3 2 4 3 2 4 4 2 3 4 2 3 2 1 3 3 3 1 2 4 4 1 3 3 3 1 4 1 4
2 1 2 4 2 2 2 1 1 1 3 3 2 3 4 3 4 2 2 2 3 3 2 3 3 3 3 4 3 1 4 3 2 3 2 2 4 4 4 3 1 1 2 4 2 4 3 2 4 4 2 4 2 4 2 4 2 4 3 2 4
2 3 2 4 2 3 3 2 4 2 4 4 4 2 2 3 3 2 3 2 3 1 3 3 3 2 3 2 3 1 4 4 2 2 4 3 2 4 4 2 3 4 2 3 2 1 3 3 3 1 2 4 4 1 3 3 3 1 4 1 4
2 3 1 2 1 2 4 2 1 2 3 2 2 2 2 2 1 3 3 2 2 2 2 3 3 3 1 1 3 1 4 3 2 3 3 2 4 4 4 3 1 1 3 4 2 4 3 2 4 4 2 4 2 4 2 4 2 4 3 2 4
3 3 1 1 1 1 4 1 1 3 1 1 1 4 3 2 4 4 1 4 4 3 1 2 3 1 3 4 3 2 1 3 3 2 4 1 3 2 2 3 1 1 1 3 2 1 2 1 3 2 1 3 1 1 4 4 3 2 1 3 1
3 1 4 4 4 1 4 4 2 4 2 3 2 4 1 2 2 4 4 2 3 3 1 4 3 2 2 1 4 2 3 3 1 2 4 2 3 3 3 2 1 3 3 3 2 4 1 1 3 1 4 4 4 4 3 1 2 4 4 4 4
3 2 4 4 2 3 1 1 2 2 3 2 4 1 1 2 2 3 2 3 2 3 3 1 3 1 2 2 1 2 2 1 2 2 1 2 2 1 2 2 2 2 2 2 4 1 4 1 3 1 4 2 3 2 2 4 3 2 3 2 4
3 1 4 4 4 3 1 2 4 4 2 4 1 1 1 1 1 4 4 1 1 1 2 1 2 3 2 2 3 3 4 2 2 3 1 1 1 1 3 2 4 4 1 1 1 2 1 1 4 3 2 2 2 3 2 4 1 4 1 1 1
3 4 4 3 3 3 3 3 1 3 3 2 4 4 2 4 4 1 1 4 3 3 3 2 3 2 1 3 3 2 4 4 2 4 2 4 3 4 4 4 4 1 4 3 4 1 4 4 2 2 2 3 2 2 3 2 1 3 4 3 1
3 3 3 1 1 3 1 4 3 1 3 3 1 1 2 1 2 3 2 2 3 2 2 3 2 3 3 3 3 1 4 2 4 1 4 3 1 2 3 4 3 2 1 3 1 4 3 3 2 2 2 4 3 1 1 2 4 3 2 3 2
3 2 2 3 2 3 3 3 4 3 3 2 3 1 4 3 3 2 3 3 3 4 1 4 2 1 4 3 2 4 4 4 1 3 2 1 3 1 4 4 3 4 3 3 3 4 3 3 1 3 3 1 2 4 3 3 3 4 4 3 2
3 4 1 3 3 2 4 3 1 4 3 1 3 3 4 4 3 2 4 4 1 3 4 1 4 4 3 3 4 1 4 3 1 4 1 2 3 4 3 3 3 2 3 1 1 4 4 4 3 4 4 3 1 1 4 1 1 4 3 1 4
3 3 3 4 2 4 1 4 3 3 4 1 1 1 2 3 4 3 4 3 3 1 3 2 4 3 1 3 2 3 1 3 3 4 3 1 3 3 3 4 4 3 3 1 1 2 2 2 2 2 4 2 4 2 2 2 2 2 1 4 2
3 4 1 4 3 2 3 2 4 3 1 4 4 3 2 4 1 1 4 1 2 4 2 3 4 3 1 4 3 2 4 2 3 1 4 3 4 4 4 1 2 4 4 4 4 4 3 1 3 4 3 2 2 4 3 2 4 1 3 4 3
3 4 4 1 3 3 3 2 1 1 4 3 2 3 3 1 4 1 2 4 4 4 3 1 1 4 1 1 4 3 2 3 3 3 4 3 2 3 3 1 3 3 2 3 1 3 3 3 2 4 3 3 3 3 1 4 4 3 3 2 2
3 3 1 3 3 2 4 3 3 1 2 4 2 4 3 1 4 3 1 2 4 1 4 4 4 2 3 2 4 3 3 3 1 1 4 3 3 3 3 2 3 1 3 3 3 2 4 1 4 1 2 4 4 4 1 4 3 3 4 2 3
3 1 1 1 3 1 2 1 3 1 2 2 4 3 3 1 1 4 4 3 2 1 2 2 3 3 2 1 2 4 2 3 1 2 3 2 4 4 1 3 1 3 1 2 1 2 1 1 1 1 2 4 3 2 4 3 2 1 1 2 4
3 4 1 4 2 4 2 3 1 2 4 1 2 2 2 2 3 1 2 4 4 1 4 4 1 1 4 2 2 1 1 2 1 2 2 3 1 2 3 3 2 3 2 1 1 4 2 1 2 1 3 2 3 1 4 1 3 2 1 4 4
3 1 2 1 2 2 3 3 2 1 1 4 2 1 1 1 1 3 1 4 1 2 1 1 3 2 4 3 3 2 3 2 3 1 1 3 2 1 2 1 2 3 1 1 4 2 1 4 1 3 2 1 1 1 1 2 1 2 2 4 2
3 1 3 1 4 3 2 1 1 1 1 2 3 3 2 2 4 3 3 2 4 2 4 1 1 2 4 1 1 1 1 4 1 1 4 4 1 1 1 2 2 2 1 2 2 4 1 3 1 4 1 1 3 1 4 3 1 1 1 2 4
3 4 1 1 3 2 4 2 2 4 3 2 3 2 3 2 3 3 2 2 2 3 3 4 2 3 2 3 1 4 1 1 3 3 1 4 1 4 4 3 1 1 1 4 4 3 3 3 1 4 3 3 2 3 2 2 3 2 4 3 2
3 3 2 1 2 4 1 1 1 3 1 4 4 4 1 1 4 3 2 4 1 1 3 2 2 2 4 1 1 2 3 3 1 4 4 3 3 2 4 4 2 2 4 1 2 1 4 1 1 1 3 2 3 1 4 1 4 3 2 3 2
3 1 2 4 2 3 3 3 1 4 3 1 1 3 1 3 1 3 1 3 2 4 3 3 1 4 2 4 1 3 3 3 2 3 2 3 3 3 3 2 4 3 3 3 2 3 1 4 2 3 1 4 4 1 4 3 2 3 3 2 3
3 2 1 3 1 3 3 2 4 3 3 1 2 4 2 4 3 1 4 3 1 2 4 1 4 4 4 2 3 2 4 3 3 3 1 1 4 3 3 3 3 2 3 1 3 3 3 2 4 1 4 1 2 4 4 4 1 4 3 3 4
3 1 2 2 3 1 4 4 1 2 2 1 2 4 1 1 4 2 2 2 2 2 3 4 1 2 4 3 4 1 1 4 1 2 2 3 1 3 2 4 4 1 3 4 1 1 1 4 1 1 1 4 1 2 1 1 1 1 4 4 4
3 4 3 3 3 4 4 3 2 3 4 3 2 4 4 3 4 2 4 4 1 4 3 3 4 4 4 4 2 4 4 1 1 2 4 3 4 1 4 2 4 3 3 2 1 4 2 4 4 4 3 3 1 3 2 2 2 2 4 4 2
3 1 4 3 3 3 1 4 3 2 4 2 2 2 4 2 3 2 3 3 3 1 2 2 2 2 3 2 3 2 1 3 2 2 3 2 1 1 1 1 2 1 3 1 2 2 2 3 2 2 3 1 3 2 1 1 4 2 4 1 4
3 1 2 1 2 3 2 2 3 4 2 2 2 1 1 1 1 1 3 2 1 4 1 3 1 4 1 1 2 3 1 2 2 3 2 3 2 4 1 1 1 3 1 1 3 4 2 1 1 2 4 1 2 2 2 4 2 4 3 4 2
3 3 3 3 1 3 3 4 2 4 3 2 4 3 2 4 4 4 1 3 3 2 4 3 1 4 4 2 4 2 1 4 1 4 1 4 4 4 4 4 4 3 3 3 2 4 1 3 4 3 4 3 1 4 1 3 3 3 1 4 2
3 1 4 4 4 3 1 3 2 4 2 4 4 2 1 4 4 3 1 3 3 2 1 2 1 4 2 3 3 3 1 4 3 2 1 3 2 2 4 4 4 1 4 4 3 2 4 1 4 4 3 1 1 4 1 4 1 1 2 2 4
3 3 1 1 3 1 2 1 3 1 4 4 4 2 2 3 1 2 4 4 2 4 4 3 1 1 4 1 1 4 1 2 1 4 3 1 1 4 1 2 2 2 1 1 1 2 2 1 2 4 4 3 3 1 4 2 4 1 3 2 1
3 4 2 2 3 2 1 1 2 3 1 2 2 2 3 1 3 3 1 2 2 2 2 2 4 2 2 1 2 2 3 4 2 2 2 2 1 1 1 1 3 1 2 3 2 1 2 3 2 4 4 1 4 4 3 1 4 4 1 3 1
3 1 3 1 2 3 2 2 3 1 4 2 4 2 3 2 1 4 1 1 4 1 1 4 1 1 3 2 3 1 1 1 3 3 2 3 2 4 4 1 4 4 1 1 4 2 4 3 2 1 1 1 2 2 2 1 4 3 2 3 1
3 2 1 1 1 2 4 2 4 2 2 2 3 3 2 4 3 1 2 1 3 1 4 2 3 1 1 1 4 2 2 4 3 3 1 3 2 2 3 2 2 2 2 2 3 2 2 3 1 2 1 2 3 1 2 3 4 1 2 3 2
3 4 3 2 4 2 1 1 2 2 1 2 1 2 2 4 1 4 4 2 4 1 2 4 4 1 2 1 1 1 4 1 1 3 2 4 1 1 4 2 2 4 1 2 4 4 1 1 1 3 1 1 2 4 1 1 4 2 2 1 1
3 1 1 2 1 2 3 2 2 2 3 4 2 2 4 4 3 2 2 3 3 1 4 4 2 2 1 3 1 4 1 1 1 1 1 2 1 1 2 2 2 4 2 1 1 3 1 1 1 4 2 2 2 1 1 1 4 4 2 3 1
3 4 2 3 1 1 3 1 1 4 2 1 3 3 4 2 1 1 4 4 4 1 1 1 4 2 2 4 1 1 1 1 4 1 1 3 2 2 2 4 1 1 4 1 4 1 4 1 4 2 2 3 1 1 4 1 4 4 4 3 4
3 1 1 1 4 3 1 4 4 1 1 1 3 3 2 4 2 4 4 2 1 2 4 1 1 4 3 3 1 4 1 3 3 3 3 3 4 1 4 2 4 1 1 4 1 3 2 1 3 2 1 3 2 1 3 2 1 3 2 1 3
3 4 1 1 2 2 3 2 3 1 4 2 1 4 3 2 2 3 2 2 2 4 2 4 2 4 2 4 2 4 2 1 3 2 3 1 1 3 2 3 1 3 1 4 1 4 2 2 4 1 1 3 3 2 2 3 3 2 2 2 1
3 3 2 3 4 1 3 4 4 2 4 1 2 4 4 4 4 4 4 3 1 1 3 2 3 4 4 3 4 4 4 4 4 1 4 3 2 4 2 4 3 4 2 3 2 2 3 3 3 3 2 2 3 1 3 2 2 2 3 3 2
3 1 4 3 3 3 3 4 4 3 2 4 4 4 2 1 3 4 3 1 3 3 3 4 3 2 4 4 4 3 1 3 2 4 3 2 4 3 2 4 3 2 3 2 2 3 2 4 4 3 2 3 4 4 3 2 4 4 3 2 3
3 4 3 4 3 2 3 2 4 3 2 2 4 3 3 1 1 2 4 2 3 2 2 2 1 2 1 4 4 2 3 1 3 3 3 4 4 1 1 4 4 3 1 3 4 3 4 4 1 1 3 3 2 3 4 4 3 4 3 4 4
3 2 1 1 1 1 1 2 2 1 1 1 1 2 4 2 4 1 1 2 4 2 3 1 1 3 1 1 2 1 1 1 1 1 4 3 1 1 4 1 3 2 1 2 4 1 1 1 4 4 3 2 3 1 4 1 2 2 2 3 2
3 1 2 4 3 3 1 4 4 2 2 1 1 1 4 1 4 1 1 1 1 2 4 1 4 1 4 4 1 4 1 4 4 1 4 4 3 3 1 4 4 4 1 4 4 4 2 2 4 1 1 2 2 2 1 4 2 4 2 4 3
3 3 3 2 1 3 1 1 4 4 2 4 2 3 3 1 3 3 2 3 2 4 4 3 3 3 3 3 4 4 4 3 3 2 2 3 1 4 3 1 4 3 3 4 3 2 3 3 2 1 3 1 3 4 1 4 2 4 4 4 3
3 2 2 4 4 1 1 2 3 3 1 3 3 1 4 3 2 1 3 1 2 3 3 1 4 3 2 3 3 3 2 4 1 4 4 3 1 4 4 2 1 1 2 3 3 1 2 4 1 2 4 2 2 2 2 1 3 1 2 3 3
3 1 4 4 4 4 4 3 2 4 1 1 2 3 3 2 3 1 4 2 2 2 1 1 4 4 4 3 3 2 4 4 1 3 3 2 4 4 4 1 4 3 2 2 1 2 4 4 1 1 4 1 4 3 1 1 4 4 4 4 3
3 3 1 2 2 3 1 4 3 3 1 4 3 2 3 1 4 4 4 4 1 1 4 4 1 3 1 4 4 4 4 3 3 3 2 4 1 1 4 3 3 1 4 4 4 4 1 2 4 4 1 4 3 2 4 3 1 4 4 4 1
3 4 2 4 3 3 2 1 4 3 3 1 2 4 4 4 1 1 2 2 3 2 3 3 1 2 3 2 4 2 2 2 2 4 3 2 1 3 1 2 2 4 1 1 3 3 3 1 4 1 2 4 3 3 1 2 2 3 2 1 1
3 1 4 1 4 1 3 3 3 2 2 2 4 1 1 4 2 3 1 1 4 4 1 3 1 3 3 4 1 4 4 1 1 4 1 4 4 1 3 2 2 3 3 1 3 4 2 4 4 1 3 3 1 4 4 2 4 1 3 3 1
3 2 1 1 4 1 1 4 3 2 4 2 3 3 1 4 3 2 4 4 4 2 4 3 2 4 3 2 4 1 2 4 1 1 1 2 1 3 3 2 4 4 4 3 1 1 2 4 3 3 1 3 3 4 3 3 1 2 3 2 2
3 4 1 4 2 1 1 1 3 2 2 2 2 4 3 2 4 4 4 3 2 3 3 1 1 4 2 4 1 3 3 4 3 3 3 1 2 1 4 2 2 2 1 2 2 1 2 1 1 1 4 4 2 4 1 3 2 4 3 1 3
3 4 3 4 4 4 1 4 4 3 3 2 3 2 3 2 1 4 4 1 1 1 2 3 2 4 2 4 4 1 3 2 3 1 3 1 3 4 2 2 2 1 3 2 1 1 2 4 2 2 4 3 2 4 3 1 4 3 3 3 3
3 4 1 4 3 2 4 3 2 4 3 4 3 2 2 3 2 3 3 1 1 3 2 4 1 3 1 1 3 2 4 4 3 3 4 4 2 3 2 4 3 1 1 4 2 3 1 4 1 4 4 1 2 4 4 3 3 1 4 2 4
3 2 2 4 3 1 4 3 1 1 1 4 1 2 3 2 2 4 4 1 1 1 2 4 3 2 2 4 1 1 4 1 3 3 1 3 1 1 4 4 3 2 4 1 1 1 1 4 2 4 3 2 2 2 4 3 2 4 4 1 4
3 2 2 4 4 2 3 1 4 4 3 2 4 4 2 3 2 2 4 1 1 3 2 3 3 2 4 1 3 3 2 3 1 4 2 4 1 2 3 2 4 3 3 2 4 3 3 2 3 4 4 3 3 2 3 3 3 1 1 1 4
3 4 4 1 4 4 3 3 1 3 4 4 1 4 4 4 4 1 1 4 1 2 2 3 1 4 4 1 1 2 2 3 3 2 3 2 3 2 4 4 4 3 2 4 3 3 4 4 1 1 4 1 3 1 3 3 4 2 4 2 2
3 2 1 1 1 1 4 1 3 4 4 1 1 4 1 2 1 3 1 1 2 1 1 2 1 3 2 2 2 3 3 2 2 1 3 1 4 4 4 2 2 3 2 4 1 4 1 3 2 1 3 2 1 1 4 1 4 1 1 3 2
3 1 4 2 1 4 3 3 1 1 1 4 1 3 3 1 2 3 1 4 3 4 2 2 2 3 3 2 2 2 1 2 4 2 4 2 4 1 4 1 1 2 2 4 1 1 1 2 4 1 3 2 1 4 3 1 2 2 1 2 2
3 1 4 2 1 1 3 4 3 3 2 3 3 3 3 3 3 1 4 4 3 2 4 4 2 4 1 1 1 1 1 4 1 1 2 4 1 4 4 1 1 4 3 2 4 3 2 4 1 2 4 1 4 4 2 3 2 2 3 1 1
3 4 3 2 1 1 2 1 1 1 1 1 3 1 1 4 3 1 3 2 1 2 2 4 2 2 3 1 1 3 2 2 2 2 1 4 4 2 4 2 4 2 4 2 1 3 2 2 2 4 4 1 4 3 3 1 3 3 1 2 2
3 4 1 1 2 1 1 1 1 4 2 4 3 1 2 4 3 3 2 2 1 2 1 1 1 1 1 1 1 1 3 1 3 2 2 1 2 4 2 2 2 3 3 1 3 2 1 2 1 3 2 4 2 1 4 2 3 2 1 2 2
3 3 3 2 2 3 3 2 2 3 3 2 4 4 4 2 4 1 4 2 4 4 1 4 1 3 2 4 2 3 2 3 3 3 4 4 3 2 3 2 4 3 3 2 4 1 3 1 2 4 1 4 4 4 2 2 1 3 3 3 3
3 3 3 3 3 1 1 3 2 2 4 1 4 1 2 4 2 1 2 4 1 1 4 4 3 2 2 2 2 4 4 2 3 2 3 3 3 2 4 4 4 1 4 2 4 4 4 2 4 4 1 4 4 3 1 4 3 3 1 4 4
3 1 4 2 4 2 2 2 2 3 1 2 1 2 2 4 3 2 2 3 2 3 3 3 2 2 2 1 4 2 2 3 2 4 3 2 4 2 3 2 3 3 3 2 4 1 1 4 1 4 2 4 1 1 3 3 3 2 3 2 2
3 2 1 4 4 2 3 3 2 3 3 2 4 3 2 3 2 3 3 1 2 1 2 3 2 3 4 3 3 1 4 2 4 4 4 4 2 2 2 4 1 2 1 4 1 4 1 1 3 2 3 1 4 1 1 4 3 4 2 4 4
3 4 3 3 1 2 2 4 3 1 3 2 2 2 1 2 1 4 2 3 2 4 1 2 2 1 3 1 1 1 1 3 4 2 4 3 1 1 2 2 3 1 4 4 1 4 3 3 3 1 4 3 1 4 2 4 1 3 1 3 1
3 3 1 4 4 3 1 4 2 4 3 1 4 4 1 4 2 1 2 4 4 2 2 4 1 4 1 2 4 3 2 1 3 3 1 1 3 2 4 3 3 1 2 2 3 2 4 3 2 4 4 2 3 2 2 4 4 3 1 4 2
3 4 1 2 4 2 1 3 3 3 2 4 4 4 1 2 3 4 3 2 4 1 3 3 4 3 1 2 4 3 1 4 1 1 1 4 1 4 1 2 3 1 3 3 4 3 4 3 2 4 4 3 1 3 3 3 1 4 3 1 3
3 2 2 1 2 2 2 3 2 4 2 1 4 3 2 4 1 1 3 4 2 4 1 1 1 2 2 4 2 3 3 4 2 4 1 3 1 2 2 1 1 1 4 1 4 1 1 4 3 2 4 2 4 3 2 1 2 4 2 3 4
3 2 2 2 4 3 3 3 3 2 4 4 3 1 1 1 2 4 3 1 3 1 3 1 3 3 2 3 1 2 4 3 2 1 4 3 3 2 3 1 3 4 1 1 1 3 2 4 4 1 1 2 1 1 4 3 3 2 2 3 4
3 4 4 3 1 2 4 4 1 4 1 1 4 1 2 3 2 4 4 3 1 3 3 1 3 1 3 3 3 2 1 3 1 1 3 1 1 4 3 2 4 3 1 2 4 2 4 2 2 3 3 2 4 4 1 4 4 1 4 3 1
3 3 2 3 3 1 3 2 2 1 1 4 4 1 3 3 1 2 4 4 3 3 2 4 2 4 2 3 2 3 2 2 2 2 3 3 1 4 4 4 1 2 4 4 1 4 2 3 2 4 3 2 4 4 3 1 2 3 3 1 2
3 4 3 3 3 3 4 3 4 3 3 2 1 3 2 4 1 4 2 4 3 2 3 1 4 2 4 1 1 2 4 4 1 1 4 3 1 4 3 2 2 2 4 2 1 3 4 3 3 1 4 3 4 2 2 1 2 4 4 2 4
3 2 4 1 3 1 1 1 1 3 3 1 1 4 1 2 3 2 2 4 4 4 4 2 2 3 2 2 4 4 4 4 1 1 1 3 2 4 1 3 1 2 4 3 2 4 1 2 2 4 4 2 2 2 2 2 4 2 1 3 1
3 3 2 4 2 3 2 3 2 1 3 2 1 1 1 1 4 2 1 3 1 1 1 1 1 2 2 1 4 3 3 4 4 4 3 1 2 4 4 2 4 4 2 4 4 4 3 4 3 3 2 4 2 1 1 2 3 3 3 1 4
3 4 4 3 2 4 2 2 2 3 3 2 2 2 4 4 4 3 2 1 2 3 3 1 2 4 2 3 3 1 3 3 2 1 3 1 3 2 4 3 3 3 2 2 2 2 2 1 1 2 3 3 2 2 1 3 1 1 2 2 2
3 2 1 2 1 1 2 3 3 3 1 4 3 2 1 3 2 2 4 1 4 1 4 4 3 2 4 1 4 4 3 1 4 4 1 4 1 1 2 3 1 3 2 2 4 1 1 3 3 1 4 4 4 1 4 4 2 4 1 1 4
3 1 2 2 1 3 1 4 4 3 4 2 4 1 4 3 3 1 3 2 4 3 4 3 3 2 4 4 3 3 2 3 3 1 2 3 3 2 3 1 2 3 3 2 4 1 1 4 1 2 4 3 1 1 4 1 1 3 2 2 3
3 1 4 4 1 1 1 1 1 4 1 4 4 1 1 4 4 4 1 4 4 4 1 4 4 4 1 4 4 1 1 4 4 1 1 4 4 1 1 1 4 1 1 4 4 1 1 4 4 1 1 4 4 4 1 4 1 4 1 4 1
3 4 2 2 3 2 1 4 1 1 4 3 3 2 4 4 4 3 4 1 1 4 2 3 3 4 4 3 2 1 1 2 2 4 2 4 4 1 3 2 2 4 4 4 4 1 1 1 1 2 1 1 4 4 3 3 3 1 1 3 3
3 4 1 4 2 2 1 1 1 4 1 1 1 3 3 3 2 2 2 2 3 3 1 2 2 4 1 4 4 1 4 4 2 4 4 1 4 4 2 2 4 3 1 3 3 2 3 3 2 1 1 4 4 3 3 3 1 2 4 1 1
3 4 3 2 4 2 4 4 1 2 2 3 2 3 4 1 3 2 4 4 2 2 1 2 4 4 4 2 3 2 4 3 1 4 2 2 1 1 3 4 2 2 4 3 3 1 1 4 4 2 3 1 3 3 3 3 1 4 4 3 2
3 4 1 1 1 2 4 1 3 2 4 1 2 4 4 1 4 4 2 4 2 4 4 1 2 2 2 2 2 3 4 2 2 2 4 1 1 4 2 3 1 2 3 4 4 2 3 4 4 3 2 2 4 1 3 1 3 3 1 2 4
3 2 4 2 2 2 4 1 2 2 2 2 3 2 1 4 4 2 1 1 2 3 1 1 1 2 4 3 1 1 1 4 3 1 4 3 2 4 2 4 3 2 1 2 4 4 4 1 4 4 2 1 1 1 4 1 1 1 3 3 3
3 4 4 3 2 4 1 3 2 2 2 1 2 4 4 3 2 1 1 4 1 1 4 2 2 2 2 3 1 3 2 4 4 1 2 4 3 1 2 2 1 1 2 1 1 3 1 1 1 2 1 2 2 2 2 1 3 3 2 2 2
3 1 1 3 2 1 4 1 2 2 4 4 3 3 1 2 1 2 4 2 2 2 1 2 1 1 2 2 2 2 2 2 2 1 4 1 2 2 4 4 4 2 1 1 2 4 1 1 2 1 3 1 2 4 4 1 4 2 2 2 3
3 2 2 1 4 2 4 4 3 1 1 3 3 2 4 4 2 4 1 3 3 3 3 3 3 2 2 3 3 2 4 2 4 1 2 2 2 2 1 4 4 3 3 1 2 4 1 4 4 3 1 4 3 3 4 4 3 1 2 3 4
3 2 3 4 4 4 3 2 2 3 3 4 4 1 4 3 2 2 2 4 4 3 4 4 3 1 4 3 2 1 4 4 4 4 1 4 4 1 2 4 4 3 4 4 1 4 2 3 2 2 3 4 4 1 2 1 1 4 3 2 3
3 3 4 3 3 4 1 4 3 4 4 3 3 2 3 3 1 4 4 4 3 3 3 3 4 3 1 4 1 3 3 3 4 1 4 3 4 3 4 4 2 3 3 3 3 4 4 4 4 3 1 1 1 4 4 3 1 1 4 4 3
3 4 3 2 3 1 2 3 2 3 3 1 2 3 4 1 4 1 1 4 1 1 4 4 4 3 4 4 3 4 4 3 4 4 3 4 4 3 3 3 4 3 1 4 3 3 4 4 3 3 4 1 4 3 3 4 3 4 3 2 4
3 4 3 3 3 1 2 1 2 2 3 2 2 1 2 4 1 1 1 1 2 4 2 4 4 1 3 2 2 2 2 4 4 3 1 1 3 2 2 3 2 4 4 2 4 3 4 1 4 2 2 2 2 4 4 1 3 2 2 3 3
3 2 3 3 3 3 3 1 3 2 3 3 2 3 2 2 1 2 2 2 4 3 2 3 1 3 1 3 4 4 4 4 2 1 2 2 2 2 1 4 4 3 1 4 4 4 1 2 2 2 4 1 4 4 1 4 3 1 4 3 2
3 1 2 4 1 2 4 2 2 2 4 3 3 2 3 3 4 3 3 3 2 4 3 3 2 4 3 2 3 2 4 3 2 4 4 2 3 2 2 3 1 2 3 3 2 3 1 2 1 2 2 3 3 2 4 4 1 4 2 3 2
3 1 1 1 1 1 2 1 1 2 1 1 2 1 1 1 2 1 1 1 2 1 1 1 2 2 2 2 1 1 1 1 1 3 3 3 2 4 1 1 2 4 3 3 1 3 4 4 1 1 4 3 3 4 3 3 1 2 4 4 3
3 4 4 2 2 3 1 1 4 4 2 1 1 2 4 2 2 1 3 1 4 1 2 3 4 3 2 4 1 2 2 2 1 2 2 3 2 2 4 2 1 1 1 2 2 3 1 1 1 4 4 2 1 2 4 2 3 2 2 2 2
3 2 1 2 1 2 1 2 1 2 2 3 1 4 1 4 2 2 2 1 2 2 2 4 1 2 2 4 3 2 4 2 2 2 4 4 2 2 1 1 1 2 1 1 3 1 3 4 2 2 1 1 1 4 3 1 2 1 2 2 4
3 1 2 2 4 2 2 2 1 1 2 1 4 1 1 4 3 1 4 2 2 3 2 2 3 1 4 2 2 4 3 1 1 1 4 4 2 2 3 2 2 2 4 3 1 4 2 1 4 1 1 2 2 2 2 3 2 3 1 4 3
3 4 1 4 4 2 1 2 4 2 2 2 3 1 3 1 4 2 1 2 4 1 2 1 1 4 1 1 2 4 2 2 4 3 3 2 4 2 2 3 2 4 4 3 1 1 4 3 2 2 2 2 2 3 2 1 2 2 4 3 2
3 1 3 1 1 4 2 3 1 2 3 2 3 2 3 2 4 1 1 2 2 2 2 2 2 4 2 1 3 2 2 2 4 1 4 1 4 2 1 2 2 2 4 2 2 1 2 1 2 2 2 4 3 1 1 4 1 2 4 1 1
3 2 1 3 2 3 2 3 3 2 2 2 3 2 2 4 4 4 4 4 2 1 2 3 1 2 2 2 3 2 2 4 4 4 4 2 2 4 2 1 2 1 1 1 1 1 2 1 2 1 1 2 2 2 2 1 2 1 1 2 4
3 1 4 1 1 3 3 1 3 3 2 1 3 2 2 3 2 2 4 4 4 4 1 4 4 2 1 4 4 2 3 2 4 3 2 2 3 3 3 2 2 3 1 1 3 2 3 1 4 4 1 2 1 3 1 1 3 2 4 3 2
3 4 1 2 4 1 4 1 1 4 1 1 3 2 4 4 4 4 4 3 2 4 2 3 2 4 2 3 2 1 2 4 3 2 4 1 3 1 1 4 3 3 1 4 1 4 1 3 4 1 3 3 1 1 4 4 1 4 3 1 1
3 4 3 3 3 1 2 2 3 3 2 4 3 2 3 1 3 3 2 4 3 2 4 4 4 4 1 1 3 1 2 4 2 4 4 4 3 4 3 1 4 1 3 3 2 4 4 2 3 3 1 1 3 1 2 3 2 1 2 4 1
3 3 3 2 4 4 4 2 4 3 2 2 1 4 3 3 3 4 2 1 1 3 3 3 1 1 3 2 3 3 1 2 3 3 2 1 4 1 3 3 3 3 2 4 2 3 3 2 3 2 4 2 4 1 4 4 3 3 2 3 3
3 2 3 3 3 3 1 4 4 4 3 1 4 4 4 1 1 4 4 3 3 2 1 1 2 2 4 4 2 3 3 1 2 4 4 3 3 4 2 4 2 3 3 2 3 4 4 4 1 3 3 3 1 4 4 1 3 1 4 3 1
3 3 2 4 4 3 3 2 4 1 4 4 1 3 3 3 4 4 3 4 3 2 4 1 4 2 4 4 3 4 4 4 4 3 3 3 3 2 4 3 2 3 3 4 1 4 4 4 4 3 2 3 1 2 4 2 2 3 1 4 4
3 1 3 1 2 4 2 4 2 1 4 3 2 4 1 2 4 1 4 2 3 1 4 3 2 4 1 1 1 1 2 2 4 2 4 1 3 1 1 1 2 3 1 3 2 2 3 1 2 1 3 3 3 2 2 2 2 2 4 4 1
3 3 1 4 1 1 1 4 1 3 1 1 4 2 3 2 4 4 2 1 2 2 2 3 3 2 2 2 3 1 4 4 1 3 2 3 3 3 2 2 4 1 4 2 3 1 2 2 1 1 1 1 1 1 1 1 2 3 2 2 3
3 4 2 1 3 2 4 2 2 2 1 2 3 2 2 2 2 2 1 2 4 1 3 2 4 1 3 2 2 1 2 2 2 3 3 3 2 2 1 4 3 1 2 1 4 2 4 3 1 2 2 3 1 1 1 4 2 3 3 1 1
3 3 2 2 1 2 4 1 4 1 1 1 2 1 4 2 1 2 2 2 4 3 3 2 1 4 2 4 2 2 2 2 3 1 2 1 2 1 1 1 1 2 1 2 3 4 3 1 2 4 1 2 1 1 2 1 3 3 1 2 2
3 2 2 4 2 3 1 1 4 1 1 1 4 1 2 1 4 4 1 4 1 4 4 1 4 1 4 1 2 1 1 1 1 2 1 4 2 2 4 1 2 4 4 4 4 2 4 4 1 4 1 4 4 2 3 2 1 2 1 2 2
3 2 4 3 3 1 2 2 2 2 1 3 1 1 1 2 1 1 4 1 3 2 2 1 2 1 2 2 2 4 2 3 3 2 2 2 2 4 2 2 2 2 2 3 1 4 3 3 2 1 3 3 1 2 4 1 4 1 1 2 1
3 4 1 1 4 2 3 3 1 2 1 1 1 4 3 3 3 1 3 1 1 4 2 3 1 2 2 2 2 3 1 2 4 1 2 4 4 1 3 1 4 1 1 1 1 1 2 4 2 4 2 4 2 4 3 2 2 2 3 2 3
3 1 4 4 3 3 2 4 4 4 4 3 4 4 4 1 1 4 1 1 4 4 1 4 1 1 3 3 2 4 1 1 4 4 3 2 4 3 4 3 1 4 4 1 4 4 1 4 2 1 2 4 2 3 1 1 4 3 4 1 4
3 1 1 1 1 1 1 1 1 1 1 2 1 4 3 2 4 4 4 3 1 2 4 4 2 4 4 3 1 4 4 3 4 3 3 2 4 2 1 4 2 2 2 3 1 4 3 2 4 3 2 2 4 4 2 4 2 3 2 4 1
3 1 4 2 2 2 4 1 4 1 3 3 1 4 1 3 2 4 1 4 3 1 1 3 1 3 1 4 2 4 4 4 1 3 3 2 2 4 2 3 2 3 2 1 3 2 1 1 1 1 1 2 3 1 1 1 1 1 3 1 2
3 3 1 3 3 1 4 3 3 4 4 4 2 1 1 1 3 1 1 2 2 2 3 1 1 1 4 4 4 3 3 1 1 2 1 1 2 1 1 3 1 2 4 3 2 1 2 1 4 1 4 1 4 1 2 2 3 1 1 1 1
3 2 2 2 1 3 3 1 4 1 4 4 4 1 4 3 3 1 4 4 4 3 2 4 3 1 4 3 2 3 1 2 3 2 4 2 2 2 4 3 4 4 1 2 3 1 1 4 1 1 3 3 3 4 1 4 3 2 4 2 4
3 1 2 4 1 4 1 1 4 2 3 1 1 1 1 1 1 2 1 1 2 1 1 3 2 4 4 3 3 2 2 1 4 2 4 4 3 1 4 1 1 4 3 1 4 3 2 4 3 2 4 3 1 2 1 3 1 3 2 2 1
3 3 1 1 3 3 2 3 2 2 3 2 4 2 2 3 2 1 2 3 3 3 2 3 2 2 3 1 4 3 2 3 2 3 3 3 1 4 3 2 4 1 1 3 3 2 3 1 4 3 2 2 2 3 3 1 1 2 3 3 3
3 2 4 2 2 2 2 3 2 1 4 4 1 1 4 1 2 4 2 4 4 1 3 1 1 4 4 3 1 4 2 4 1 1 4 4 3 3 4 3 3 3 4 4 4 3 3 4 3 3 2 2 3 3 1 4 3 2 4 4 4
3 4 1 1 2 3 1 2 4 3 1 1 4 3 2 2 3 3 2 3 3 3 2 3 1 4 3 3 1 2 2 4 1 2 4 4 1 1 1 4 2 2 3 1 4 3 1 1 4 1 2 3 1 4 3 1 1 3 1 1 1
3 2 3 2 2 3 3 1 2 4 1 4 1 3 1 3 2 3 2 1 3 3 1 4 1 1 4 4 3 4 4 1 2 4 1 2 4 4 4 3 4 2 3 3 3 2 2 3 3 3 3 3 1 1 4 2 2 1 2 3 1
3 1 3 1 1 4 1 1 4 4 1 2 4 4 1 4 3 2 4 1 3 2 2 3 1 3 3 1 1 4 2 4 4 3 1 2 2 4 2 4 2 2 3 2 4 1 1 4 1 2 2 4 4 4 4 1 1 3 1 3 1
3 2 2 1 2 4 1 4 3 3 1 1 2 3 1 4 1 4 4 2 4 2 2 4 1 1 2 1 1 1 3 1 3 3 2 3 3 3 2 1 3 2 1 4 4 2 3 1 1 4 4 2 1 4 1 1 1 4 4 4 4
3 3 3 4 1 3 2 4 1 4 3 1 1 1 4 4 3 3 2 4 4 4 4 2 4 3 1 4 4 1 4 2 4 3 2 1 3 3 1 2 4 4 2 1 1 2 4 4 1 3 1 4 1 4 2 2 1 2 3 4 1
3 1 3 1 3 3 1 3 1 3 2 3 4 3 1 2 1 4 2 3 4 4 1 3 3 3 3 1 4 1 1 2 1 3 2 1 3 3 3 1 1 1 2 4 3 2 4 4 3 2 2 4 1 2 3 1 2 4 1 1 3
3 4 4 2 4 2 3 1 4 4 2 4 4 4 1 4 2 1 3 2 4 3 1 1 3 3 2 4 1 3 4 3 1 1 2 4 3 2 3 1 4 1 3 4 3 1 4 1 1 4 4 4 1 3 2 4 3 3 4 2 3
3 3 2 2 3 4 3 4 4 1 4 4 3 4 2 4 4 1 1 4 4 3 4 3 1 4 2 2 3 3 3 4 4 1 3 2 3 1 4 1 4 3 3 3 3 3 4 3 4 3 1 2 4 4 1 4 3 2 4 3 4
3 2 4 3 3 2 3 3 2 2 2 3 1 3 1 3 2 3 3 2 3 2 2 4 4 4 4 3 2 3 4 2 4 1 3 1 2 2 1 3 4 1 1 3 3 3 2 1 1 3 3 3 4 4 4 3 3 3 2 4 3
3 1 3 2 1 2 1 3 3 3 1 1 1 1 2 3 3 3 3 1 3 3 3 2 2 3 3 3 2 4 4 4 4 1 3 1 3 3 2 4 4 2 3 3 1 3 3 3 2 1 1 4 3 2 4 3 3 2 2 2 3
3 1 1 1 3 2 4 4 4 4 3 3 2 4 1 4 1 3 4 3 3 3 3 2 4 4 3 3 1 2 4 4 1 3 3 4 3 2 2 3 3 3 1 2 1 3 3 2 4 4 3 2 3 2 4 2 3 3 1 1 4
3 1 3 4 4 3 4 3 1 3 3 3 3 1 4 1 3 2 1 3 2 2 3 3 2 1 2 1 1 1 2 2 2 3 2 3 3 2 4 4 4 1 1 1 3 3 2 4 3 3 2 2 2 4 2 1 2 4 2 4 4
3 2 3 1 3 1 4 3 3 1 3 2 3 1 4 1 2 4 3 2 2 3 3 2 4 3 3 3 3 3 3 1 4 2 4 3 3 3 1 2 2 3 3 1 4 4 2 3 1 3 3 1 4 1 2 3 3 1 1 4 4
3 3 3 4 3 4 3 3 3 2 4 4 2 2 3 3 3 3 1 4 4 4 3 3 3 3 1 4 3 4 4 1 3 4 2 4 4 2 3 3 1 2 3 3 3 3 2 2 3 2 4 3 1 2 3 3 2 3 3 4 3
3 2 2 2 4 3 2 2 3 1 4 2 3 3 2 2 4 1 1 2 3 1 3 3 2 4 2 4 4 4 1 3 2 2 4 1 4 4 1 3 2 3 4 4 4 1 2 3 2 2 3 1 4 4 1 3 4 3 3 2 4
3 2 4 3 1 4 4 1 1 2 4 4 3 2 4 4 3 4 1 1 4 3 1 3 3 1 4 4 4 2 4 3 3 3 4 4 2 1 3 4 2 4 2 4 4 1 1 3 3 4 3 1 3 2 4 1 4 3 2 3 1
3 3 3 1 4 1 3 3 1 2 2 4 4 3 2 2 4 1 4 2 4 3 1 4 3 3 4 3 3 3 4 3 2 2 2 1 1 3 3 1 4 2 4 3 1 1 3 1 3 4 1 3 1 3 4 3 4 4 3 1 1
3 3 3 3 2 1 2 2 2 4 2 4 3 1 4 2 2 2 3 3 1 4 2 2 4 4 1 4 1 2 2 2 3 1 1 2 3 1 3 2 2 2 4 1 4 1 3 3 1 1 1 2 4 2 1 3 1 1 1 1 4
3 4 3 1 2 2 2 2 4 4 1 2 2 4 2 2 2 3 2 2 2 3 2 2 2 2 2 2 2 2 2 4 4 2 2 2 2 2 4 2 2 2 2 2 4 3 2 2 2 2 4 2 2 2 2 2 4 2 2 2 2
3 2 4 1 1 4 3 3 2 2 3 2 3 1 3 3 1 1 4 4 4 2 1 3 3 3 1 3 1 3 3 4 4 1 1 2 2 2 3 3 1 4 4 1 1 4 1 1 1 2 1 4 1 4 2 2 2 3 2 2 1
3 4 4 3 3 4 3 3 3 2 4 2 1 3 3 3 2 3 2 2 2 3 1 3 3 2 2 2 3 3 3 2 1 1 1 4 1 3 3 3 2 1 1 1 2 3 2 4 1 4 4 1 1 2 3 1 1 3 1 4 4
3 2 1 1 3 2 2 2 3 1 4 4 3 2 4 2 1 3 1 1 1 1 2 4 4 3 1 4 2 2 4 4 1 2 2 2 1 2 4 3 2 2 4 3 2 3 1 2 3 3 2 2 1 2 4 4 1 2 2 2 1
3 2 4 4 4 2 2 4 1 2 1 2 2 4 3 2 3 2 2 4 1 1 2 4 2 4 1 4 3 4 1 2 1 2 2 2 1 4 3 2 3 3 4 1 1 4 4 4 1 2 2 2 4 4 1 4 4 4 4 2 2
3 3 2 4 4 4 1 4 3 4 3 2 3 2 2 2 4 4 1 2 3 3 3 1 2 3 3 3 2 3 1 4 4 3 2 4 4 3 3 1 4 1 4 2 3 3 3 2 4 4 3 1 4 3 2 4 1 4 4 4 1
3 1 2 2 3 4 3 1 1 4 2 4 4 1 3 2 4 4 1 4 1 4 1 1 4 1 2 4 2 3 2 2 1 3 2 2 1 1 1 4 2 1 1 1 2 1 1 1 2 1 3 1 1 3 2 2 2 2 3 3 3
3 2 2 2 3 1 4 1 3 1 2 4 3 1 4 2 3 1 4 1 1 1 1 2 1 4 1 2 2 2 1 3 2 1 3 1 2 3 3 2 2 1 2 2 1 1 2 4 1 2 1 3 3 1 2 2 1 2 2 4 4
3 1 1 4 1 1 4 4 3 3 1 4 2 2 4 2 1 2 4 4 1 3 3 4 2 4 2 4 4 2 4 4 2 4 4 2 4 4 4 4 4 2 4 4 2 4 4 3 4 4 3 4 4 3 4 4 3 4 4 3 4
3 2 2 3 1 4 4 3 3 4 1 2 1 2 2 3 3 2 2 4 2 3 4 2 2 2 2 1 3 2 3 2 2 2 4 2 3 1 4 1 4 4 1 1 1 4 1 1 2 4 3 2 4 1 4 2 2 2 2 2 3
3 4 2 4 3 1 1 4 4 2 4 2 4 1 3 4 3 3 3 3 2 2 3 1 3 3 2 4 4 3 3 4 3 3 3 1 4 4 1 4 4 4 3 3 1 3 4 3 1 4 1 4 1 2 4 4 2 4 4 3 2
3 1 1 2 3 3 1 4 4 2 4 3 1 1 1 1 3 4 1 1 2 2 3 2 1 4 1 4 3 2 2 4 1 3 3 1 4 2 2 2 1 1 4 4 4 4 3 1 4 3 1 4 4 4 1 3 1 1 1 1 1
3 2 2 3 1 1 1 1 1 1 1 1 1 1 2 3 2 1 4 4 1 1 4 2 4 3 1 1 1 3 3 2 2 2 2 2 2 2 2 2 2 3 2 3 3 2 4 2 3 3 2 3 2 2 3 3 3 2 2 3 2
3 1 1 4 3 3 3 1 2 3 3 2 1 4 1 4 1 1 4 3 2 4 1 3 3 3 1 4 4 1 3 3 1 4 4 1 2 4 2 4 4 1 3 4 2 3 1 1 1 2 1 3 2 2 2 4 3 3 3 1 4
3 4 4 1 4 4 3 1 4 3 3 2 3 2 2 4 1 2 4 4 2 3 2 2 2 4 2 4 4 3 1 3 2 4 3 2 3 4 2 2 2 2 3 2 1 2 1 2 3 1 3 3 1 1 1 1 4 4 1 1 1
3 2 1 3 1 4 1 2 3 1 4 4 4 4 1 1 1 1 2 3 2 4 1 1 3 3 2 3 2 3 3 2 4 3 3 1 2 4 3 1 4 3 3 2 3 2 1 1 3 3 3 1 3 3 2 4 3 1 3 1 4
3 2 2 1 4 1 1 4 1 2 1 1 1 4 4 2 3 1 1 4 2 1 3 2 1 1 1 2 1 2 2 3 1 4 1 2 4 1 4 1 1 4 1 1 3 1 2 2 4 3 1 2 1 1 1 4 3 1 2 2 2
3 3 2 2 4 2 2 3 3 1 1 2 2 2 4 1 3 1 1 1 1 3 3 3 1 3 2 4 2 2 3 2 2 4 2 1 2 2 4 2 1 2 2 4 3 3 1 4 4 4 4 4 4 1 4 3 2 1 2 3 1
3 1 4 4 2 3 4 4 3 4 1 4 1 1 2 3 3 2 4 1 3 2 3 2 4 3 1 3 3 3 2 3 3 2 3 3 3 3 1 1 3 2 3 3 1 2 2 2 3 3 2 2 2 4 3 2 2 3 3 2 3
3 2 4 3 2 2 3 2 4 3 2 1 2 1 2 2 2 4 2 4 1 2 1 2 1 4 4 1 1 2 2 1 1 4 1 4 4 1 2 1 3 1 3 1 3 4 2 2 2 4 2 2 2 3 2 2 3 4 2 4 3
3 1 1 4 1 1 2 3 4 1 2 4 4 4 4 4 1 2 4 3 2 2 3 1 2 4 2 4 1 1 3 4 2 4 4 4 1 4 2 2 3 1 4 3 2 4 3 2 2 3 2 3 2 2 4 3 3 2 1 1 4
3 4 3 2 4 1 2 1 1 1 4 1 3 1 2 1 3 3 2 4 1 4 1 3 2 4 4 4 2 1 1 2 2 1 3 1 1 1 1 4 1 1 1 4 4 2 2 2 1 2 2 4 4 1 3 2 3 1 3 1 4
3 1 1 4 3 2 2 1 2 1 4 4 3 2 4 4 2 4 4 1 4 1 4 1 4 1 1 3 2 3 1 4 1 3 4 1 1 1 1 1 2 1 2 1 1 2 1 2 4 1 2 2 2 3 2 3 2 1 3 3 3
3 1 1 3 1 4 4 3 1 2 2 3 3 1 3 1 4 4 3 2 2 2 2 2 3 2 4 4 4 1 1 3 3 3 2 2 1 3 2 2 4 1 2 1 4 2 4 3 2 3 2 1 4 4 1 1 1 3 1 3 2
3 1 1 2 2 2 4 3 2 3 3 2 1 1 2 2 3 1 4 2 4 2 3 3 1 2 4 2 2 2 3 2 4 1 4 3 3 2 3 3 1 4 1 3 3 1 2 3 4 3 2 1 2 4 1 4 3 2 2 3 3
3 2 2 3 1 2 4 4 3 1 4 4 3 2 3 2 1 1 4 1 4 4 1 4 1 4 3 3 2 3 3 2 3 3 1 4 4 4 1 4 4 1 1 1 4 4 1 3 2 2 2 4 4 3 2 2 2 3 2 1 4
3 2 3 1 3 1 2 2 1 4 1 2 4 3 1 1 1 2 4 3 2 4 1 3 1 2 1 4 4 4 1 1 2 4 4 1 1 3 3 1 3 3 2 3 1 4 3 1 1 1 3 4 1 1 4 3 1 4 4 2 1
3 2 3 1 2 3 2 1 1 1 2 3 1 2 1 4 4 3 1 1 4 3 2 3 1 4 3 3 1 2 1 4 4 3 1 4 4 4 2 1 2 1 2 2 2 2 3 1 4 1 4 1 4 4 1 3 2 4 4 2 2
3 4 1 3 3 1 1 3 1 2 1 2 3 3 1 4 4 2 2 2 2 1 1 2 4 4 1 2 1 1 1 2 2 1 4 2 1 4 1 4 2 2 4 4 3 3 3 1 3 3 1 1 2 1 3 1 1 4 2 2 4
3 2 4 4 4 2 2 3 3 1 1 1 2 2 1 1 2 1 4 2 2 4 2 1 1 4 2 1 2 4 1 4 2 3 2 4 3 3 1 4 2 3 1 1 2 1 1 1 2 1 3 1 2 4 4 1 2 1 2 1 1
3 3 3 4 3 1 4 1 1 3 2 3 3 2 3 2 4 2 4 3 3 3 2 3 2 3 3 2 3 1 3 3 1 4 1 3 3 2 2 4 2 2 3 3 2 3 3 3 1 4 2 2 4 3 2 3 3 3 1 3 1
3 1 3 1 4 4 3 3 2 2 3 3 3 3 2 3 2 2 3 4 2 4 4 4 3 1 4 3 4 2 4 1 4 4 1 1 3 3 3 3 1 1 3 3 3 3 1 4 2 4 3 1 3 3 4 3 4 4 4 1 4
3 4 2 4 4 2 3 3 2 4 1 3 3 3 2 4 4 3 3 3 2 4 4 2 4 4 3 2 4 2 3 4 3 3 4 4 1 4 3 3 1 4 4 4 3 2 4 1 4 4 2 3 1 4 2 4 3 2 4 1 3
3 3 2 3 2 3 3 3 2 3 3 3 2 4 1 4 3 2 4 4 1 4 3 1 1 3 1 4 3 1 4 4 1 1 3 1 4 3 1 2 3 1 4 4 1 4 3 1 4 3 1 4 3 1 4 4 1 4 3 1 4
3 4 2 3 1 1 4 1 2 2 4 1 3 3 1 4 1 3 3 4 2 4 4 1 4 4 1 4 3 2 4 3 4 3 3 4 3 1 4 3 3 2 4 4 3 2 3 3 3 2 1 2 4 3 2 3 1 4 4 1 3
3 1 3 3 2 2 4 4 3 3 4 2 4 3 2 3 2 2 3 3 2 4 1 3 4 4 4 2 1 4 4 2 4 2 3 3 3 3 2 1 1 3 3 2 1 4 4 1 4 3 3 1 1 3 3 1 2 3 4 4 4
3 3 3 1 4 2 1 4 2 3 2 2 2 3 1 4 4 4 1 1 3 2 4 1 1 4 3 3 1 2 3 4 4 2 3 1 3 3 3 1 4 3 3 3 3 2 1 1 1 2 3 1 4 2 3 1 4 4 4 4 1
3 1 1 4 3 2 2 3 2 4 1 4 1 2 2 3 3 3 3 3 1 2 4 2 4 3 2 4 1 3 2 4 4 4 1 3 1 1 1 3 2 3 2 1 3 3 3 3 3 3 1 1 1 1 4 1 1 1 1 4 1
3 2 3 3 3 3 2 3 3 3 1 3 3 3 2 3 1 4 4 4 1 4 3 3 1 4 4 3 2 3 4 4 3 1 2 2 2 3 2 4 4 3 1 4 3 1 1 4 1 2 4 1 1 3 3 3 3 3 3 3 1
3 1 1 2 2 2 2 4 3 2 4 4 1 4 1 1 4 3 3 1 3 1 3 2 3 3 1 1 3 4 3 1 2 1 2 1 2 2 3 3 3 2 3 2 4 4 4 1 4 3 1 3 1 4 2 1 3 4 1 1 1
3 3 1 4 1 1 2 4 1 4 3 1 1 4 2 4 1 1 4 1 1 3 2 2 2 4 2 4 4 3 2 2 3 3 3 1 2 1 2 2 4 3 3 1 1 2 1 2 3 2 2 4 1 1 3 2 3 1 4 1 1
3 3 3 1 4 2 4 1 1 4 2 3 3 1 1 1 2 2 3 3 4 4 1 2 2 2 2 4 1 2 4 2 2 4 1 3 3 2 3 4 4 1 1 3 1 1 2 3 3 2 3 1 4 1 4 2 2 1 1 2 4
3 2 1 4 1 4 3 1 1 4 4 4 2 2 3 1 3 2 4 2 2 3 3 2 4 1 1 1 2 3 1 1 4 1 3 3 1 2 3 3 2 2 4 4 4 1 3 3 1 2 4 3 3 2 4 3 3 2 2 2 4
3 3 2 2 3 1 1 1 4 3 2 4 1 4 1 1 4 1 1 1 2 3 2 4 3 1 4 1 1 3 1 1 2 4 3 2 4 1 4 2 4 4 4 2 2 2 1 2 3 1 1 4 4 4 4 3 3 1 2 2 1
3 1 4 4 3 1 4 2 3 3 2 4 4 2 3 1 4 2 2 2 4 3 1 1 4 3 1 1 4 2 3 2 2 2 3 3 2 4 4 3 3 2 4 1 1 2 2 1 3 2 4 3 1 3 3 2 3 1 4 4 3
3 1 1 1 1 2 1 4 3 2 1 2 2 4 3 2 1 1 2 1 2 2 1 2 2 4 1 2 4 1 1 1 2 3 1 2 2 4 1 1 1 1 1 2 2 1 1 1 1 1 4 2 3 2 2 4 1 2 4 1 4
3 4 2 2 3 2 1 4 1 3 3 2 3 2 3 3 1 3 4 1 1 2 4 2 3 2 1 3 1 4 3 1 1 3 2 2 4 2 1 3 1 1 3 2 4 4 2 3 3 4 3 3 2 3 3 2 1 3 1 4 2
3 4 2 3 1 1 4 1 2 1 1 1 3 1 1 2 3 1 4 3 2 2 1 3 3 3 2 4 4 1 2 1 4 3 1 1 3 1 3 2 1 1 1 2 1 3 2 2 3 3 1 3 1 1 1 2 2 4 1 1 3
3 4 4 3 2 4 4 1 3 1 4 2 4 1 1 1 2 1 2 2 1 2 4 1 1 3 2 2 4 1 1 4 1 1 1 1 4 1 2 1 4 2 3 1 4 2 3 2 4 1 2 3 1 1 4 1 1 3 3 2 4
3 4 4 3 1 3 3 1 1 2 4 2 1 4 1 2 1 3 3 1 1 1 1 1 1 1 2 4 1 3 2 2 3 3 1 1 2 2 2 3 3 3 2 4 2 4 4 1 2 3 2 3 2 3 3 4 1 2 2 1 2
3 1 2 2 3 3 2 3 2 1 4 3 4 1 4 1 1 2 3 1 3 3 3 2 4 3 3 1 4 1 3 2 2 3 3 4 2 2 2 1 3 3 1 4 1 1 1 2 3 4 3 1 1 2 2 3 3 1 4 1 1
3 1 2 4 1 4 4 4 1 4 4 2 1 4 4 4 1 3 4 4 2 1 3 2 4 2 3 3 3 1 4 4 2 1 2 1 2 2 3 4 1 1 1 4 2 3 3 1 2 1 1 2 4 4 2 2 3 1 4 1 1
3 1 1 4 4 3 4 1 3 1 3 2 1 1 4 4 1 2 2 4 4 3 3 1 1 4 1 2 4 4 1 1 2 1 2 3 2 1 3 3 1 4 2 4 3 1 1 3 4 1 3 3 1 1 3 2 2 4 1 1 4
3 3 1 3 1 4 4 3 1 2 2 3 3 1 2 3 1 3 1 1 1 2 3 3 2 2 2 4 4 3 2 4 2 4 3 2 2 2 4 2 4 1 4 2 2 2 1 2 3 1 4 2 3 1 4 1 4 3 1 2 3
3 1 3 2 4 1 4 1 3 1 3 1 4 4 1 1 4 4 4 3 3 4 3 4 3 3 1 4 1 4 3 1 3 2 4 1 1 4 1 3 4 3 2 2 4 4 4 4 1 1 4 4 4 1 1 3 3 3 1 3 3
3 4 1 3 1 4 1 4 3 3 4 1 4 1 3 2 3 3 1 2 3 2 3 1 1 1 1 1 1 2 1 3 4 1 1 1 1 3 1 1 1 1 1 2 3 1 4 3 3 4 4 4 2 4 4 2 4 4 3 4 4
3 1 3 4 1 4 1 1 4 1 3 1 2 1 3 3 2 4 3 3 3 4 3 2 4 2 1 4 1 2 4 1 4 1 1 1 3 2 3 1 4 4 2 1 4 3 1 3 3 2 4 3 3 3 3 2 4 4 1 4 1
3 2 4 4 1 4 1 4 4 3 2 4 1 3 1 1 3 1 2 3 3 3 2 3 2 4 4 2 3 1 3 1 3 1 4 3 2 1 4 1 2 3 2 3 1 1 4 4 2 4 3 2 3 1 4 1 3 2 2 3 1
3 4 2 1 2 3 3 2 3 3 3 3 1 2 2 3 2 1 1 3 3 1 3 1 2 4 1 2 3 3 3 3 1 1 4 4 1 2 3 2 3 3 2 2 1 2 3 2 1 2 3 3 3 3 4 4 4 1 2 3 3
3 1 1 2 1 1 3 1 3 3 3 2 1 2 2 4 2 4 4 4 3 2 2 4 3 4 4 1 4 1 1 2 4 4 4 4 4 1 3 2 2 3 1 1 4 4 3 4 2 4 2 3 1 4 2 2 2 3 1 4 4
3 1 1 4 4 3 2 3 1 4 4 1 4 4 1 4 4 4 1 4 1 2 3 1 1 3 1 2 3 1 1 3 3 2 4 3 3 3 3 4 3 3 3 3 3 2 3 3 3 3 1 4 3 3 2 4 1 2 1 1 1
3 3 4 3 1 4 3 4 4 1 4 4 2 4 1 1 4 4 1 3 4 2 3 3 2 2 3 3 3 3 1 4 4 1 4 3 3 4 1 3 2 4 4 3 3 1 1 2 3 1 3 1 4 4 3 1 4 4 1 1 4
3 4 4 2 3 2 3 2 4 3 2 4 4 2 2 3 2 1 4 3 2 2 3 3 2 3 2 2 3 3 3 1 2 2 2 3 2 4 1 3 2 3 3 2 4 4 3 2 2 2 1 4 3 2 3 2 3 2 4 4 1
3 2 3 4 1 2 4 4 3 4 3 3 2 1 4 4 1 4 2 3 3 1 2 4 1 1 1 2 1 3 4 4 2 1 3 1 4 4 3 2 2 3 3 4 4 3 4 1 3 4 4 1 2 4 3 3 3 3 4 3 3
3 4 2 4 4 4 3 3 2 3 3 2 1 2 2 3 3 3 2 4 4 1 4 2 1 3 4 4 4 1 1 4 4 2 1 1 4 1 4 4 4 3 2 4 4 4 4 2 4 4 3 3 4 4 1 4 4 1 1 4 4
3 4 3 3 4 3 2 2 3 3 2 3 1 2 3 3 2 4 4 3 1 3 1 3 2 3 2 3 2 2 3 1 3 1 4 3 3 4 1 1 4 1 1 4 4 3 3 1 4 2 2 4 2 1 2 4 4 1 3 3 4
3 2 4 4 3 3 4 1 3 1 3 1 3 4 3 2 2 3 4 1 3 1 2 4 4 2 3 3 1 4 3 2 3 1 2 3 4 1 3 4 2 4 4 3 3 3 4 4 3 1 4 1 3 2 4 3 3 3 1 4 4
3 4 1 1 2 4 4 2 4 2 2 4 2 1 2 4 3 3 2 2 2 1 1 1 2 3 2 4 2 4 1 2 4 1 2 3 3 2 3 1 2 1 2 4 4 3 3 3 1 4 2 4 2 3 1 1 4 2 2 4 2
3 4 2 1 3 3 4 3 1 2 4 3 1 3 1 1 4 2 3 3 3 4 4 1 2 4 2 1 3 1 4 3 3 1 4 2 4 2 4 2 3 3 4 1 1 2 4 1 4 4 3 1 3 3 2 3 2 3 2 3 1
3 4 1 2 1 4 1 4 3 1 4 2 2 2 2 4 1 1 1 3 1 3 2 3 2 2 2 2 2 4 2 4 4 1 1 1 1 2 4 3 1 1 4 2 4 4 1 2 1 2 2 2 4 4 1 2 1 4 3 2 2
3 4 1 3 1 4 1 4 3 1 4 2 2 2 2 4 1 1 1 3 1 4 2 3 2 2 2 3 2 4 2 4 4 1 1 2 3 2 4 3 1 1 4 2 4 4 1 2 1 2 2 2 4 4 1 2 1 4 3 2 2
3 4 3 3 4 3 1 4 3 4 4 3 4 3 1 4 3 2 4 1 2 1 4 3 1 4 4 1 1 3 1 4 4 1 2 3 1 1 4 2 3 2 2 3 3 1 2 1 3 3 1 4 4 4 1 3 3 1 4 4 3
3 4 2 3 3 3 2 2 2 3 1 1 1 2 2 4 2 4 1 1 4 1 1 2 3 3 1 1 4 4 2 3 2 4 2 4 4 4 1 1 1 1 4 3 1 1 4 3 4 1 4 3 1 4 3 2 4 4 3 2 4
3 3 1 3 2 4 1 4 2 2 4 1 2 2 2 2 1 4 3 1 4 1 4 1 1 1 3 4 2 4 4 2 4 1 3 3 2 4 1 3 1 1 4 1 4 1 4 1 1 2 4 2 4 1 1 3 3 1 4 2 4
3 3 2 3 1 1 1 3 2 2 3 2 1 1 4 4 4 4 2 1 3 2 3 3 2 3 2 3 1 2 3 3 3 3 2 2 1 2 3 3 2 2 3 2 3 3 3 2 3 4 1 3 1 2 2 2 2 3 2 3 3
3 3 4 4 3 3 2 3 4 3 1 1 4 3 3 3 1 3 4 4 3 3 3 4 3 2 4 4 4 4 4 2 4 3 3 4 2 3 3 3 4 3 4 3 3 4 4 4 4 3 4 4 1 4 3 1 4 4 3 3 3
3 4 2 3 1 2 3 4 1 1 4 4 4 1 1 4 4 4 2 4 4 4 4 4 4 3 1 4 3 2 4 3 4 4 2 4 4 4 4 1 4 3 2 1 2 1 1 1 1 1 2 4 1 3 1 1 2 2 1 1 1
3 3 3 1 1 2 3 3 3 1 4 1 3 4 3 2 1 2 4 2 3 3 1 4 3 1 1 1 4 4 3 2 3 3 4 2 4 4 2 2 3 2 4 4 3 3 2 1 3 1 4 2 4 4 3 4 4 3 3 2 4
3 3 1 4 1 1 4 4 4 3 4 2 4 1 1 4 1 1 3 3 4 4 4 1 4 3 2 3 1 2 3 3 1 3 1 2 3 2 3 2 4 1 3 2 4 4 3 2 4 3 3 1 1 3 1 3 2 3 4 2 4
3 3 1 4 3 2 4 3 2 1 3 2 4 4 2 2 3 2 3 2 3 4 3 2 3 3 4 4 4 1 1 4 4 3 3 2 4 4 4 3 2 4 1 3 4 3 3 4 1 3 1 1 3 2 1 3 2 4 3 3 4
3 3 4 4 2 4 2 4 3 3 4 4 4 3 2 3 3 2 4 1 2 4 1 3 3 3 2 3 1 1 4 4 4 1 3 2 2 3 3 3 1 4 3 1 3 3 2 1 3 1 1 3 1 1 1 4 1 3 2 2 1
3 3 4 2 3 2 4 3 3 3 3 2 4 3 1 4 3 2 4 4 1 2 4 1 2 4 3 2 4 2 2 3 4 4 3 3 2 4 1 4 3 1 1 4 1 1 4 4 1 4 1 1 4 1 4 4 1 1 4 4 1
3 4 1 2 3 1 3 1 3 2 1 2 3 2 3 3 1 3 2 2 4 3 3 3 1 4 3 3 3 2 4 2 4 4 1 1 4 1 2 2 1 4 3 4 4 3 3 1 2 4 2 1 2 2 3 3 1 1 2 4 2
3 3 2 3 3 1 2 3 1 3 1 3 3 1 4 2 1 1 4 4 1 4 1 1 4 3 1 1 2 1 2 1 1 4 2 4 2 4 1 2 2 4 3 1 1 4 1 1 2 4 4 2 1 4 1 4 4 1 3 3 4
3 3 4 2 3 3 2 3 3 3 2 1 3 1 1 2 2 2 4 3 3 1 2 2 4 2 2 2 3 2 3 3 2 4 4 4 2 2 1 4 4 3 3 3 3 4 4 3 2 2 3 1 3 2 4 4 2 2 4 1 4
3 2 4 2 2 3 1 4 3 1 2 3 2 1 2 4 1 2 4 2 1 3 3 1 4 4 1 1 4 4 3 1 1 4 2 2 3 3 4 2 2 1 2 3 4 4 3 4 3 4 2 4 4 3 2 4 1 1 4 4 3
3 2 3 4 4 3 1 4 4 2 4 4 4 3 1 1 3 1 1 4 1 3 3 4 1 4 2 4 2 4 3 2 3 2 4 3 2 1 4 4 3 2 2 2 4 2 3 1 3 1 4 1 2 3 2 4 1 1 4 3 1
3 4 4 4 1 4 2 3 3 2 1 4 3 3 2 4 1 4 1 4 4 3 2 4 4 4 4 4 2 3 3 1 2 2 2 2 4 1 4 4 2 2 1 4 1 4 1 4 4 4 4 3 1 4 2 1 4 1 4 3 1
3 1 2 4 4 1 4 4 3 3 3 3 1 4 3 3 3 3 2 3 2 3 2 2 3 3 3 2 4 1 3 2 3 2 3 3 4 4 3 2 3 2 3 3 3 2 3 3 3 2 3 1 4 4 3 2 4 4 3 3 4
3 3 1 4 4 4 2 1 2 2 4 1 3 2 4 1 4 4 4 3 1 4 3 3 2 4 1 3 2 3 3 1 2 4 4 4 1 1 1 2 4 2 1 2 3 2 3 3 3 2 2 3 3 3 3 1 4 4 4 1 4
3 2 4 2 1 3 3 3 2 2 3 3 1 2 2 3 2 4 1 2 2 2 4 1 1 4 3 1 2 1 1 2 3 2 4 4 3 1 3 2 3 3 2 1 2 3 2 2 4 1 1 4 1 3 3 2 1 4 2 2 4
3 2 4 2 4 4 3 3 4 2 3 2 2 3 3 3 2 3 3 1 4 4 4 1 4 3 3 1 2 2 4 2 4 4 3 3 4 2 4 1 3 4 4 4 2 4 1 3 4 4 4 4 2 4 1 1 3 4 1 3 2
3 4 4 3 1 4 1 3 1 4 4 2 4 4 4 1 4 1 2 4 4 1 4 4 2 1 4 4 4 3 2 4 4 3 2 4 4 1 4 4 1 1 4 4 1 1 1 3 1 1 3 1 1 1 4 4 1 1 4 2 4
3 4 2 3 2 2 2 4 3 2 2 2 2 3 2 3 2 4 2 1 2 2 1 2 1 2 3 1 1 1 3 1 2 2 4 4 4 1 1 1 2 2 3 1 4 3 3 2 3 2 3 3 1 4 4 3 4 1 2 4 4
3 4 4 2 4 2 2 4 3 2 3 2 2 1 4 4 1 2 4 2 1 2 3 3 3 3 2 3 1 1 1 3 3 2 1 3 3 2 4 4 2 4 4 2 2 3 2 4 2 4 3 3 2 2 3 3 3 3 2 1 3
3 2 2 1 1 3 2 4 2 4 2 3 2 3 4 2 4 3 1 3 4 4 1 1 1 1 2 3 3 1 4 3 4 2 2 2 3 2 2 4 2 3 2 3 1 4 3 3 1 2 2 3 3 1 4 4 2 4 4 3 2
3 4 2 3 1 3 1 1 2 3 2 3 2 4 1 2 2 3 3 2 2 4 3 1 4 1 2 4 4 1 2 4 2 1 4 2 4 1 1 2 4 3 2 2 2 3 3 1 4 1 4 2 4 4 1 1 4 2 2 3 3
3 1 2 4 3 3 2 3 3 3 1 1 1 4 2 4 3 1 4 4 4 1 2 2 1 3 1 4 4 2 4 2 1 1 4 3 3 2 1 3 3 1 3 1 3 3 3 1 4 3 3 1 1 1 1 2 3 3 2 1 2
3 1 2 3 1 1 3 1 1 2 4 2 3 4 3 3 1 1 1 4 3 3 3 1 2 4 4 2 4 4 2 2 1 3 2 3 2 4 2 4 2 2 2 4 3 2 4 4 2 4 2 2 4 4 2 4 1 4 1 4 4
3 2 2 1 2 2 2 2 1 2 1 2 1 2 2 2 1 2 2 2 2 1 2 2 2 2 2 2 2 1 4 1 4 1 4 2 3 2 3 1 3 2 3 2 4 2 3 4 3 3 3 1 1 4 3 2 4 4 1 4 2
3 4 2 2 3 1 4 1 4 4 2 1 1 4 1 4 4 4 1 1 4 4 3 2 2 4 1 4 1 4 4 1 3 3 2 4 4 2 2 3 1 2 3 2 4 4 3 3 2 2 2 3 2 2 3 4 4 1 2 4 1
3 4 2 1 2 2 2 1 1 2 2 2 2 1 4 2 2 2 2 1 4 1 4 1 3 1 3 4 4 2 4 2 3 2 4 4 3 2 4 2 4 2 2 4 3 3 1 1 4 1 3 2 4 4 2 3 2 3 2 1 1
3 3 2 3 3 1 4 4 4 1 4 4 1 1 1 4 4 1 3 2 2 2 4 4 3 2 2 2 3 2 1 4 3 1 4 1 2 1 1 2 3 2 2 3 3 2 2 4 3 2 1 3 2 2 4 4 1 1 4 2 3
3 2 4 2 4 1 4 2 4 4 3 1 2 4 1 1 4 1 1 4 4 2 4 2 1 2 4 4 3 3 3 3 1 3 3 2 1 2 4 4 3 3 2 1 2 2 2 1 3 2 4 1 3 3 3 2 3 2 1 3 1
3 4 1 4 3 4 2 3 2 4 3 1 4 1 3 4 4 2 3 1 3 3 1 1 3 2 1 3 2 2 3 1 2 3 1 3 2 2 3 1 3 2 4 4 3 3 2 4 2 4 3 2 4 1 2 3 2 4 4 2 3
3 4 3 3 4 1 1 1 4 3 2 4 3 3 3 4 3 4 1 4 2 3 4 4 1 4 2 4 4 1 4 3 1 4 4 3 3 3 3 3 3 1 3 3 1 3 3 1 3 4 3 1 4 1 4 1 4 1 4 2 3
3 2 3 2 1 4 1 1 2 3 3 2 4 3 2 2 2 2 1 2 3 3 3 1 4 3 1 2 3 2 2 2 4 3 2 2 2 3 2 1 2 4 2 2 4 3 2 3 1 4 2 3 4 3 3 3 2 1 2 4 2
3 2 1 4 3 1 3 3 1 4 3 1 4 2 4 4 3 1 4 3 2 2 3 4 1 1 4 3 3 1 4 3 3 3 1 4 2 4 4 1 1 3 3 1 3 1 1 3 2 4 3 3 3 2 3 1 1 1 1 4 1
3 3 2 2 3 3 4 3 1 3 3 3 1 4 3 4 3 4 2 3 4 1 3 3 2 2 2 1 3 3 1 4 3 1 4 4 3 3 2 3 3 3 3 1 3 3 1 4 1 2 4 3 3 3 2 4 3 4 3 2 4
3 2 4 4 4 4 3 2 4 3 4 4 1 3 2 2 2 3 2 3 4 2 3 4 2 4 3 3 3 3 1 3 1 1 1 1 4 2 1 1 1 4 3 2 2 4 4 4 4 1 3 3 2 4 4 4 4 4 4 1 4
3 2 4 3 2 3 2 1 2 4 4 3 3 3 2 2 3 3 2 3 1 2 3 1 4 4 4 4 1 3 3 4 2 2 2 3 3 3 3 3 3 2 3 2 2 3 3 2 2 3 1 3 1 4 2 1 2 2 2 1 1
3 3 1 3 3 1 3 3 3 1 1 3 3 3 1 3 3 1 2 3 3 1 1 3 3 3 1 3 3 3 1 1 3 3 1 1 3 2 1 3 3 3 1 4 3 2 3 3 3 1 1 3 1 4 1 2 2 3 2 3 3
3 4 3 4 3 3 3 4 3 3 3 3 2 3 3 4 3 4 3 3 4 3 3 2 4 3 3 3 4 3 3 3 4 3 3 3 4 3 3 4 3 4 3 2 3 3 3 4 3 3 3 4 3 3 4 3 2 3 2 3 3
3 3 2 4 2 4 4 2 1 2 4 1 1 4 3 3 1 4 1 3 3 2 3 3 3 3 4 4 3 4 4 4 3 3 2 3 1 4 4 4 1 1 3 1 4 1 1 2 4 1 2 3 1 4 1 3 3 2 2 2 4
3 4 4 4 4 3 2 2 2 3 2 3 1 2 4 4 3 2 4 2 3 3 2 2 3 1 4 4 4 2 3 2 2 3 3 2 4 1 1 1 2 4 3 1 4 2 4 4 2 4 3 2 2 1 3 4 3 2 3 3 1
3 4 1 4 4 4 4 4 1 2 4 4 4 4 4 4 4 3 1 4 1 2 3 2 2 4 4 1 3 2 3 1 2 4 1 4 4 1 4 4 4 4 3 3 3 3 3 3 2 4 3 3 3 1 4 1 4 4 4 4 2
3 3 3 1 3 3 1 2 3 4 2 4 4 4 3 4 2 3 3 4 3 1 1 4 1 3 3 4 4 4 3 1 4 1 2 3 2 4 4 3 3 3 1 1 3 4 1 2 4 1 3 4 1 4 4 4 3 4 3 3 2
3 3 2 4 4 2 4 2 4 4 1 4 4 4 1 3 2 3 3 3 2 3 3 1 4 2 3 1 3 2 2 2 3 1 4 1 3 3 2 3 1 3 2 3 3 3 3 1 2 4 3 2 4 3 2 3 3 3 1 3 1
3 4 3 4 3 4 3 3 4 1 4 3 4 3 3 3 3 4 3 2 3 3 4 3 3 2 3 1 3 3 2 4 3 3 1 3 3 1 4 4 4 1 4 2 4 4 4 3 4 4 4 3 1 2 2 4 2 2 3 4 3
3 1 4 4 3 1 4 3 3 2 2 3 4 1 3 4 2 3 1 1 2 1 1 3 1 1 4 4 1 2 4 2 4 2 3 4 4 2 4 1 2 4 1 2 4 1 4 3 4 1 4 1 2 4 4 1 3 4 2 4 1
3 1 3 1 2 1 1 3 1 4 4 4 1 1 1 4 3 2 4 4 1 4 3 3 1 3 2 3 2 4 4 1 3 3 2 2 3 2 4 4 2 1 4 1 4 1 1 3 1 2 4 4 4 1 3 4 2 4 2 4 1
3 1 4 1 2 4 3 2 2 2 3 3 2 1 1 4 3 3 1 4 1 4 4 1 1 4 2 4 2 4 1 4 3 3 3 1 1 1 4 4 1 3 3 3 2 2 4 1 2 3 1 1 2 2 3 2 4 1 1 2 2
3 3 1 3 1 4 3 3 2 2 2 4 2 4 2 3 3 1 1 4 3 1 4 4 1 4 4 4 3 1 4 3 4 1 4 4 2 1 4 2 4 1 1 4 1 4 1 3 3 3 1 4 4 3 4 3 2 1 3 3 2
3 3 1 3 3 4 4 4 4 3 2 2 4 3 2 4 2 2 4 4 1 2 1 3 1 2 3 2 3 4 3 3 1 2 2 1 3 3 2 4 3 3 1 3 2 3 2 3 2 1 4 3 1 2 3 3 2 4 4 1 3
3 4 2 4 4 4 4 1 4 1 1 2 1 2 4 2 4 4 1 3 1 1 3 1 3 1 1 1 3 3 2 4 4 2 3 3 3 3 1 4 4 3 2 3 2 4 4 3 3 3 1 4 1 4 3 1 4 4 4 4 3
3 4 2 3 2 4 3 3 2 3 1 4 2 3 3 1 3 3 3 2 4 2 1 3 3 3 2 4 4 3 3 3 4 4 2 3 3 2 2 2 4 4 1 4 2 1 4 1 1 2 4 4 1 2 2 4 3 1 1 4 2
3 3 2 3 4 4 4 4 1 3 4 3 3 3 3 3 1 3 3 1 4 3 2 3 1 1 1 2 2 3 3 4 1 4 2 4 3 1 4 1 1 1 1 4 1 1 1 3 3 4 4 1 3 3 3 3 3 3 1 4 2
3 3 2 2 2 2 3 3 1 4 1 4 3 3 2 2 1 2 1 2 3 2 2 4 4 2 1 2 1 2 4 3 3 1 1 2 4 1 2 4 3 3 4 3 3 1 2 2 2 3 2 4 1 4 3 3 1 4 1 1 1
3 4 4 3 4 3 3 2 4 2 4 3 3 3 1 3 4 3 2 4 3 2 4 3 3 2 4 3 2 3 3 1 4 1 3 1 2 2 2 2 4 2 2 3 2 2 4 1 1 2 3 2 4 2 4 1 4 1 3 3 3
3 1 1 4 4 4 1 2 1 3 2 2 2 4 1 2 1 1 2 2 1 1 4 4 3 3 1 4 1 4 4 3 3 3 1 2 2 1 4 2 2 4 1 4 1 1 1 4 2 3 1 3 1 4 1 2 1 2 1 2 2
3 4 2 1 2 1 2 4 3 1 2 2 2 4 4 1 1 2 2 4 2 2 3 2 4 2 1 2 4 1 1 2 2 4 1 2 4 1 3 2 4 4 1 3 1 4 2 2 1 3 3 2 2 1 2 2 3 1 1 1 3
3 2 4 3 2 4 4 3 2 1 4 3 1 2 4 2 4 4 1 4 4 1 4 3 3 1 1 1 4 3 2 3 1 1 2 1 1 4 1 1 4 4 4 4 3 3 2 1 4 1 1 2 4 1 1 1 3 3 3 2 2
3 3 1 1 3 3 3 4 3 3 3 2 4 1 2 3 3 2 2 2 2 1 1 4 1 1 4 2 2 4 4 3 4 1 2 2 2 4 4 3 2 2 2 2 2 4 1 1 1 1 4 3 1 1 2 1 1 2 1 3 1
3 1 2 4 4 3 3 2 1 3 1 2 4 4 4 2 4 2 4 4 4 2 4 3 2 4 3 1 1 2 2 2 3 3 4 3 2 3 3 4 4 3 1 4 1 3 1 4 2 2 4 4 4 1 1 3 4 1 2 1 3
3 1 3 3 2 4 4 2 3 3 2 3 3 2 4 4 3 3 3 3 3 3 2 4 4 2 3 2 3 4 4 2 4 4 4 1 1 3 2 2 2 4 3 2 4 3 2 3 1 4 2 1 2 4 1 2 4 4 1 1 1
3 3 1 1 1 4 2 2 4 2 3 3 2 3 2 2 3 2 2 3 1 4 1 2 2 3 1 4 3 1 2 2 2 4 2 2 3 2 2 2 4 3 3 1 4 2 3 2 3 1 2 2 2 2 3 1 2 3 2 2 3
3 4 4 3 2 3 2 3 1 4 3 3 3 2 2 3 2 4 2 2 2 2 3 1 1 4 4 3 3 1 2 3 1 2 4 4 1 4 1 1 1 3 2 4 4 1 4 1 2 4 2 3 3 1 1 4 2 2 3 3 1
3 4 2 3 2 4 3 3 3 2 3 3 4 1 2 1 3 3 3 4 3 3 2 2 4 2 3 3 2 3 3 2 3 1 1 2 4 3 2 1 2 3 2 1 3 3 2 4 1 4 2 4 3 3 1 1 4 2 4 4 1
3 4 1 3 1 1 3 4 1 2 1 3 3 2 2 3 2 1 3 4 1 3 3 2 4 4 4 3 2 2 4 1 2 4 4 4 3 2 1 2 4 2 3 1 4 2 4 4 3 2 2 3 4 4 4 4 2 3 1 2 4
3 1 1 2 4 4 2 4 1 3 2 2 3 3 4 2 2 1 3 1 3 3 1 3 3 1 3 1 1 2 4 4 4 1 4 2 4 1 1 3 1 3 3 2 1 3 1 1 4 4 3 3 3 4 2 1 2 3 3 1 4
3 3 4 4 2 2 4 4 1 4 1 1 1 4 4 4 2 2 3 3 1 1 4 2 4 4 2 4 4 2 4 1 3 3 2 2 4 3 4 4 1 4 1 4 1 1 4 1 2 2 2 2 4 1 2 4 2 4 4 1 1
3 1 1 1 1 2 4 2 3 2 4 3 2 3 1 4 2 2 1 1 1 1 1 1 1 1 1 1 1 1 1 4 2 1 4 2 1 4 2 4 3 3 1 3 3 3 1 4 2 2 2 3 1 4 4 3 1 4 1 1 1
3 1 2 4 4 3 3 3 2 3 1 3 4 4 3 3 2 2 2 4 2 2 3 2 3 1 2 3 2 3 4 3 2 4 3 1 4 4 1 4 4 3 2 1 1 1 4 1 2 1 2 2 2 4 3 4 1 4 4 1 4
3 4 4 2 4 3 1 1 2 3 4 4 3 1 4 2 3 3 1 4 4 1 3 3 2 4 3 1 4 4 3 3 3 3 1 4 1 4 4 1 3 3 2 4 2 2 4 4 1 3 3 3 1 4 2 4 4 1 3 3 2
3 2 1 1 2 1 2 1 3 1 1 1 1 2 3 1 2 1 2 1 2 1 2 1 2 1 2 1 2 4 2 2 3 2 2 4 2 2 2 2 2 2 4 1 4 1 3 1 4 1 4 2 3 2 3 1 3 1 3 2 4
3 4 4 1 2 3 3 3 4 1 4 4 1 4 1 3 3 3 2 4 4 4 1 3 3 3 3 1 4 4 1 4 2 4 3 3 2 4 4 1 1 1 4 4 1 3 4 4 4 3 1 4 4 3 1 4 4 1 3 1 4
3 1 3 2 2 1 1 1 4 4 1 3 1 1 1 3 1 4 4 3 2 2 2 3 3 1 4 4 4 3 2 4 1 3 2 4 4 4 3 3 2 3 3 1 4 4 4 2 3 4 3 1 4 4 4 1 4 1 4 3 2
3 4 4 1 4 2 2 4 4 3 2 4 4 1 4 2 3 1 2 3 3 2 3 2 3 3 3 1 3 1 1 2 4 2 4 1 1 1 2 2 4 2 3 1 1 4 2 4 2 1 1 4 3 3 2 3 3 2 3 3 1
3 1 2 2 4 2 2 2 2 1 2 2 1 4 4 4 3 1 1 2 2 2 4 2 3 2 3 1 1 2 1 1 1 1 4 3 3 3 1 4 4 1 1 4 1 1 4 1 3 4 1 4 4 1 2 4 1 1 4 4 1
3 1 3 2 2 2 3 1 3 1 4 2 4 2 1 3 4 1 1 2 1 3 3 1 3 1 4 1 3 3 1 4 1 2 1 1 1 3 1 4 2 4 2 1 3 3 1 2 4 2 2 2 2 1 2 1 4 3 1 3 2
3 2 1 3 1 1 2 4 3 2 3 1 2 1 1 3 1 2 1 1 1 1 1 1 2 3 1 1 1 3 1 2 1 1 3 1 2 3 1 1 1 2 1 1 1 1 2 1 2 1 2 4 1 2 2 3 2 4 1 2 1
3 4 2 2 4 4 4 4 1 1 1 2 4 3 1 2 2 4 2 3 1 4 1 1 1 1 2 2 4 3 3 2 4 2 4 2 2 3 2 1 3 3 2 4 2 1 3 2 4 1 2 4 4 1 2 4 4 3 1 2 1
3 2 4 2 4 3 1 3 1 4 1 3 1 4 4 1 1 4 4 2 4 2 4 2 1 1 1 3 3 4 3 1 4 1 3 2 2 3 2 2 2 4 3 1 1 2 4 4 4 4 1 3 1 1 2 4 1 3 2 4 2
3 3 3 1 3 3 1 3 1 3 2 4 3 1 2 4 2 4 4 3 2 3 3 3 3 1 4 4 4 3 1 3 1 4 3 3 1 2 4 4 3 2 4 2 3 1 4 2 1 3 3 2 2 3 3 4 1 1 1 4 3
3 2 2 1 3 3 1 1 3 2 1 2 2 2 2 2 4 2 3 1 2 1 2 2 3 2 2 3 1 1 1 4 1 1 4 4 1 1 1 1 1 1 2 4 2 2 2 3 2 4 3 1 2 4 2 4 1 1 1 4 4
3 4 1 4 1 4 1 1 1 4 4 2 4 3 2 3 3 2 4 4 1 4 1 1 1 1 1 4 4 2 3 3 3 3 1 1 4 4 4 3 3 2 4 3 1 4 4 4 1 4 1 4 1 2 4 4 1 4 2 2 3
3 1 4 4 4 4 2 4 3 2 3 3 2 4 4 3 1 1 2 3 4 2 4 4 2 2 2 2 3 3 1 4 4 3 2 3 2 4 1 2 4 4 2 2 2 1 3 3 2 4 4 4 3 3 1 1 1 4 4 4 2
3 4 1 1 1 3 3 2 2 4 1 1 1 1 4 1 2 3 1 1 4 3 2 4 1 1 2 4 2 2 3 3 2 2 2 2 3 1 2 3 2 4 2 3 4 3 2 4 2 2 4 1 2 3 2 2 3 1 2 3 2
3 3 1 2 3 1 4 1 4 1 1 4 1 2 4 1 3 2 1 1 2 2 4 1 1 2 3 1 2 2 4 2 3 3 1 2 3 1 2 3 2 4 4 1 2 2 1 4 2 4 2 2 2 2 1 1 4 4 3 1 4
3 1 1 4 3 1 1 3 2 2 2 2 1 1 4 2 4 1 4 4 3 2 4 3 1 1 4 1 4 3 3 4 3 3 4 4 4 1 2 4 2 1 4 1 2 2 2 2 1 4 2 2 3 4 2 4 4 3 3 1 1
3 4 4 1 3 1 4 3 3 3 3 1 4 1 2 3 2 1 1 4 3 4 4 2 4 3 4 4 2 1 1 2 3 2 4 1 4 2 1 3 2 2 4 3 1 2 4 3 2 4 4 4 3 1 3 1 2 1 3 1 3
3 4 2 2 1 3 3 2 1 2 2 4 2 4 3 1 2 3 2 2 2 2 2 1 1 1 2 1 3 2 2 4 1 2 2 1 2 4 2 1 1 3 3 1 2 1 1 1 2 3 2 4 1 3 1 4 3 1 2 4 2
3 2 3 1 4 4 1 2 2 1 2 2 4 4 4 1 3 2 2 2 4 3 1 4 1 1 3 2 3 2 4 3 1 4 1 4 2 2 2 2 3 1 4 1 1 4 3 3 2 2 2 3 1 3 2 4 3 3 4 3 1
3 2 4 2 3 1 1 2 4 4 4 1 1 2 1 2 4 4 1 1 1 1 2 4 3 2 4 2 4 4 4 4 1 4 4 3 2 2 2 1 2 4 2 4 4 1 1 4 3 1 4 3 1 2 2 2 4 3 2 4 4
3 2 4 4 2 4 1 2 4 4 3 1 3 2 1 2 1 1 3 1 1 3 1 1 1 4 4 1 1 3 2 2 4 4 4 1 3 2 4 2 1 1 2 4 1 4 1 2 3 2 3 2 2 4 4 4 3 1 4 1 1
3 3 3 3 2 2 4 4 1 4 3 3 2 3 2 4 3 3 3 2 3 3 2 3 3 1 4 3 3 3 4 4 1 2 4 4 3 3 2 3 2 3 3 2 2 3 1 2 2 2 2 4 4 2 2 2 4 2 2 2 3
3 1 3 3 2 3 2 1 3 3 1 4 1 2 3 1 2 3 3 2 3 1 1 4 4 3 4 3 2 4 4 1 4 3 4 4 4 4 3 2 3 3 3 2 4 3 2 4 4 4 3 2 4 3 2 3 3 1 2 1 4
3 3 3 2 4 4 2 4 3 4 1 4 1 1 4 1 3 2 2 2 4 2 4 3 2 4 1 3 1 4 3 1 4 3 2 3 1 2 2 4 3 2 4 4 4 4 1 1 4 4 2 4 1 4 4 1 4 3 2 1 1
3 3 2 2 4 3 1 3 1 2 1 3 3 2 1 2 4 3 2 2 3 1 1 4 1 1 1 2 3 3 3 1 1 3 1 2 4 1 1 4 1 1 1 4 4 1 4 1 3 4 1 4 2 4 2 1 1 1 1 1 3
3 4 4 3 3 3 2 1 4 2 1 4 3 1 4 3 3 1 2 1 3 1 4 4 1 4 3 2 4 4 4 4 1 1 4 4 4 4 4 3 3 2 3 2 4 4 4 4 3 2 4 1 3 3 1 4 4 3 4 1 3
3 2 2 1 3 3 2 1 1 2 2 1 4 1 1 1 1 1 1 1 1 2 3 2 1 4 2 3 1 1 1 3 1 1 2 2 1 2 1 1 2 1 1 2 4 4 4 4 1 1 4 2 3 1 2 1 2 1 3 1 1
3 4 1 2 2 3 2 3 3 2 4 2 4 3 2 1 4 1 2 4 2 4 3 1 1 1 2 4 3 1 1 4 3 2 1 4 2 4 4 3 2 2 3 1 1 1 1 2 1 4 1 4 1 1 2 3 3 3 1 3 2
3 3 1 1 3 1 2 4 3 3 1 3 3 2 4 4 3 1 2 2 4 1 4 4 3 3 1 4 2 3 3 2 4 1 3 1 1 1 1 2 4 3 2 2 3 1 4 4 4 3 3 4 3 3 2 2 2 2 2 4 3
3 3 1 2 2 1 1 2 2 2 2 4 2 4 3 1 2 2 3 2 2 2 4 4 2 1 1 2 2 2 2 2 2 2 2 4 2 2 2 2 2 2 4 2 1 1 3 2 1 3 1 1 1 4 3 2 2 2 4 3 2
3 4 4 1 2 4 3 2 3 1 4 4 3 3 1 2 4 3 3 3 3 4 4 3 2 4 2 2 4 4 1 1 3 3 2 3 3 2 4 2 2 2 2 4 1 3 1 3 2 2 4 1 2 3 3 3 1 1 2 4 1
3 3 4 3 1 3 3 2 4 4 4 3 4 3 3 3 2 4 3 2 4 4 3 1 1 4 1 2 1 3 1 2 3 3 1 4 3 1 4 4 3 3 3 4 4 1 1 1 4 4 2 1 1 4 1 1 2 4 3 2 4
3 1 4 3 1 4 3 1 4 4 4 3 1 3 2 3 1 4 3 4 1 4 4 4 4 1 3 1 2 3 2 2 4 3 3 3 1 4 2 4 3 2 4 1 2 4 4 4 1 3 1 2 4 4 2 1 2 3 2 3 3
3 1 4 3 2 3 2 4 3 3 1 4 2 1 1 4 1 1 4 2 2 4 3 1 2 3 2 3 3 3 1 4 2 4 1 1 1 2 4 3 2 4 3 2 4 3 2 4 3 3 1 2 2 2 3 1 1 3 2 4 2
3 4 4 3 1 2 3 4 2 2 4 1 4 1 1 2 4 1 1 2 4 4 1 1 1 1 4 1 1 3 4 2 4 3 2 3 3 1 4 1 3 3 3 1 1 1 2 3 2 1 1 3 1 2 1 4 2 2 3 2 3
3 3 3 2 4 4 4 4 2 4 3 3 2 2 4 4 4 2 3 1 4 4 1 3 1 2 3 1 1 3 2 2 4 4 1 3 1 2 2 3 3 2 1 4 2 2 2 2 3 1 1 1 2 4 1 4 2 4 1 2 4
3 4 4 4 2 4 4 4 4 2 4 3 2 4 1 4 3 4 4 3 3 2 3 3 1 4 2 4 2 3 2 4 1 4 4 1 3 2 3 1 2 2 2 1 1 4 1 4 1 1 4 4 1 1 1 1 1 4 4 4 2
3 2 4 4 4 1 3 1 3 2 2 1 1 3 1 4 1 2 4 3 1 1 2 4 2 4 3 2 1 3 2 4 1 2 2 4 2 2 2 3 1 2 2 4 3 4 1 1 2 3 2 2 2 2 2 2 1 4 3 1 2
3 3 2 2 2 2 1 3 1 1 1 2 3 1 4 4 4 1 1 2 3 1 1 4 4 1 2 3 1 2 1 4 1 1 4 3 3 1 3 4 2 4 3 1 3 2 2 4 2 3 3 1 1 4 2 3 1 1 3 1 2
3 3 1 4 4 2 4 2 2 4 1 3 1 1 4 1 1 3 3 3 2 4 4 1 4 4 4 1 4 4 1 4 1 4 3 1 4 4 4 1 1 1 4 4 2 3 1 4 1 1 1 4 4 4 1 1 4 1 3 3 3
3 3 3 3 2 3 1 3 2 3 2 1 2 2 3 1 1 2 4 2 3 1 3 1 1 4 1 1 1 2 4 1 3 4 3 1 1 4 1 4 3 3 2 1 2 4 2 1 2 4 2 4 4 1 1 2 3 3 1 4 1
3 1 3 3 2 3 4 4 4 3 3 2 4 3 4 4 3 1 2 4 2 4 3 1 4 3 2 4 4 3 3 2 2 3 2 2 3 3 3 2 3 3 3 4 4 3 1 3 3 4 2 4 3 1 2 3 3 4 3 2 4
3 4 1 1 1 1 4 1 1 1 3 2 2 1 2 2 2 3 2 4 2 2 4 1 3 1 3 4 4 1 1 3 1 2 2 3 3 1 1 2 1 2 3 2 1 2 3 2 2 3 1 1 1 1 2 4 4 3 3 3 1
3 2 3 3 3 2 4 4 1 1 3 1 2 1 3 3 1 1 1 3 3 3 2 1 4 1 1 1 2 4 2 2 2 3 3 1 1 4 1 1 3 1 3 3 2 4 4 1 1 2 2 2 4 4 2 2 1 3 2 3 3
3 1 2 2 4 1 2 3 1 4 2 3 3 1 2 2 4 1 3 2 2 3 4 1 4 1 2 3 4 1 3 2 3 2 4 3 3 1 2 2 4 1 3 3 2 3 3 1 4 1 2 3 1 1 3 1 3 1 3 1 4
3 4 3 1 1 1 3 3 2 3 2 3 3 3 2 4 4 3 3 3 3 2 2 4 4 1 4 2 3 1 4 4 3 1 3 1 4 4 4 3 4 4 4 4 2 4 2 2 4 4 2 4 4 4 4 1 1 1 2 4 2
3 1 3 2 3 3 3 2 2 1 3 1 1 1 2 4 1 1 2 4 4 3 1 2 3 4 1 1 4 1 4 4 1 2 2 3 2 4 1 2 4 1 4 3 3 2 2 2 1 4 1 4 1 4 1 1 4 4 3 2 4
3 3 1 1 1 3 3 3 3 4 3 3 3 2 2 4 3 2 3 3 4 4 1 3 1 3 3 3 3 3 1 2 3 3 1 3 3 1 4 4 1 4 4 4 2 2 2 2 3 2 4 4 3 4 4 3 2 3 3 2 4
3 3 1 3 1 4 4 1 3 1 3 3 2 3 1 3 1 4 1 4 4 2 3 1 3 3 2 3 1 3 1 3 4 4 4 4 3 1 3 1 3 2 2 3 1 3 1 3 2 3 1 4 4 2 3 1 3 3 2 3 1
3 4 2 3 4 2 3 3 2 3 1 3 4 4 2 2 1 3 2 3 2 2 2 4 1 4 4 2 4 4 4 1 2 3 2 2 2 4 3 3 2 4 1 2 3 2 2 2 4 3 1 1 1 1 2 3 1 4 4 1 4
3 4 3 2 1 4 2 1 2 2 2 2 2 2 2 2 2 2 2 2 2 2 2 4 2 1 2 2 2 2 2 2 1 2 1 4 1 4 1 3 1 4 4 4 2 3 2 2 4 3 3 1 2 4 2 2 4 3 3 3 1
3 4 2 2 2 2 2 4 1 2 3 1 3 4 3 2 2 3 2 1 2 4 4 1 4 2 3 3 1 1 4 1 1 2 2 1 3 3 1 2 1 1 4 4 3 1 1 2 4 2 2 2 3 2 4 1 1 4 1 2 2
3 2 2 3 3 3 2 3 2 4 4 4 3 4 3 3 4 4 4 3 2 4 3 1 1 1 4 4 3 3 1 1 3 2 1 4 4 1 3 4 3 2 4 4 3 3 3 3 4 3 4 3 2 3 3 4 4 4 3 2 1
3 3 2 3 2 1 3 2 1 1 1 1 1 2 1 2 1 1 1 1 1 2 2 1 4 3 2 4 4 4 3 4 2 4 4 2 1 4 2 4 3 1 2 4 4 3 2 4 2 3 1 2 3 3 3 1 4 2 2 1 3
3 3 3 2 4 4 2 3 3 3 3 3 2 4 4 3 3 3 2 4 3 2 4 4 3 4 1 4 1 1 1 4 4 1 2 3 3 3 3 2 4 4 2 4 3 2 4 1 2 4 4 2 3 3 2 4 3 2 4 4 2
3 4 4 2 4 1 1 3 3 2 4 4 1 3 4 1 4 1 4 4 2 4 1 4 3 1 4 2 4 1 4 1 3 3 3 3 3 2 4 4 4 4 2 4 4 3 3 3 2 4 1 2 2 4 4 4 4 1 4 1 4
3 1 3 1 2 1 4 4 1 4 4 4 3 3 3 4 1 4 3 1 4 4 1 1 2 2 3 4 4 2 4 2 4 4 1 3 1 2 1 4 4 4 3 3 4 4 2 3 2 4 3 2 2 3 2 2 4 2 1 1 1
3 2 3 4 3 2 4 2 4 4 1 2 3 4 4 3 2 1 3 2 3 2 2 2 2 4 2 4 1 2 4 3 1 3 1 3 3 1 4 3 4 3 2 4 4 2 4 3 1 4 1 1 4 4 3 2 3 2 4 4 3
3 4 4 4 1 1 4 4 4 2 3 2 3 2 4 4 4 2 3 2 2 2 4 2 4 4 4 2 4 4 2 4 2 4 3 3 1 3 4 2 4 4 4 1 2 4 4 4 1 1 4 4 3 3 4 4 4 4 3 2 3
3 3 1 2 3 2 4 2 4 3 3 4 4 3 2 1 3 2 4 3 3 3 3 1 3 3 1 2 4 1 3 3 3 4 3 4 2 4 3 2 4 3 1 4 4 4 4 4 2 3 3 2 4 3 3 4 4 3 3 3 2
3 2 4 4 3 1 1 1 1 3 1 3 2 4 3 2 3 1 4 1 4 1 3 4 1 4 1 4 3 3 2 4 1 1 2 1 2 3 2 2 2 3 1 1 1 1 3 3 2 3 1 1 2 3 4 2 3 4 1 3 1
3 3 3 2 1 1 4 1 1 1 1 1 2 4 2 4 2 2 2 2 3 1 2 4 2 1 3 1 4 2 1 1 4 2 3 1 2 2 4 2 3 2 2 3 1 3 2 2 4 4 3 2 4 3 3 1 3 3 2 3 3
3 2 2 2 1 3 1 4 1 1 2 3 1 4 4 2 2 2 1 2 2 2 4 2 2 2 3 1 2 1 1 2 2 2 4 2 1 4 1 1 2 2 1 2 3 1 1 4 3 1 2 3 1 2 1 2 2 2 2 1 4
3 1 3 1 1 1 4 1 1 2 4 4 1 1 1 1 4 2 3 1 4 1 4 4 4 1 2 4 1 1 3 2 2 4 1 3 1 4 2 2 2 2 2 4 4 2 4 4 3 1 3 4 4 2 1 1 3 1 4 3 3
3 3 4 4 4 3 1 1 4 2 3 1 3 2 4 3 4 3 2 3 3 3 2 4 2 4 1 1 3 1 4 3 3 3 2 1 2 4 1 1 2 1 1 1 4 4 4 4 1 2 1 3 3 4 1 4 4 2 4 1 2
3 4 4 3 1 4 4 1 4 3 3 3 3 1 4 4 4 4 1 4 4 1 4 4 1 3 1 2 3 3 1 1 4 4 3 3 3 1 1 3 1 1 1 4 4 3 1 4 1 3 1 3 1 4 1 4 1 1 1 2 4
3 2 3 2 4 4 4 1 1 4 1 1 4 3 2 4 2 1 1 1 1 1 2 4 4 4 3 2 1 2 2 1 2 1 2 1 2 2 4 4 4 4 4 2 4 4 4 4 2 1 4 1 4 4 4 1 2 4 2 1 2
3 4 4 1 4 1 2 4 1 1 4 1 1 4 1 4 1 4 2 3 4 1 4 4 1 3 3 2 3 3 1 2 4 2 1 4 4 2 4 3 3 1 3 4 4 2 4 4 3 3 3 3 3 1 4 3 1 4 3 1 4
3 2 2 4 1 1 4 2 2 4 3 3 2 1 4 1 3 3 1 4 1 4 4 1 3 1 2 1 1 4 2 1 2 3 1 2 4 2 3 2 3 3 2 2 2 1 1 3 2 1 4 3 1 2 1 3 3 3 3 4 1
3 3 3 1 2 3 4 1 4 1 1 4 3 2 3 4 3 4 4 2 4 4 1 1 4 3 3 3 2 4 2 3 3 1 4 3 3 2 4 4 1 3 4 4 3 4 1 3 3 2 4 4 3 4 4 4 3 3 4 1 2
3 2 3 3 3 3 4 3 1 3 1 4 3 4 1 1 1 2 3 2 3 3 3 1 4 2 4 4 3 1 3 3 4 1 4 4 4 4 4 3 4 1 4 4 4 2 2 1 1 4 2 4 4 4 4 4 4 4 1 4 4
3 2 4 4 4 3 1 2 4 4 2 4 4 3 2 4 4 1 4 1 2 4 1 4 4 1 4 1 3 3 2 1 2 4 1 4 4 2 1 4 4 4 4 4 2 3 3 3 3 1 4 1 4 2 3 2 3 3 3 2 4
3 2 4 1 2 1 4 2 3 1 1 2 1 3 3 1 4 4 4 1 3 3 1 4 4 1 1 4 4 2 3 4 2 4 1 3 3 1 4 2 3 3 2 4 4 1 4 4 3 3 3 3 1 4 4 3 2 4 2 1 3
3 1 3 3 2 4 1 4 4 2 3 4 4 4 1 4 2 2 3 4 1 4 1 3 3 1 4 3 3 2 4 1 3 3 1 1 3 1 2 4 4 2 4 1 1 1 3 3 3 3 1 2 3 2 2 2 1 3 2 1 1
3 1 1 4 4 3 2 3 3 1 2 1 2 1 2 3 3 1 2 2 3 1 4 1 1 2 4 2 3 2 3 1 1 3 1 3 1 1 4 1 1 4 2 2 4 3 2 2 4 2 1 4 2 1 1 1 1 2 4 2 1
3 3 3 1 2 1 2 1 2 4 4 1 3 4 2 2 3 3 3 1 1 1 1 2 3 3 2 4 2 3 3 1 4 3 3 3 1 2 3 4 4 3 3 3 1 3 1 1 1 3 3 3 3 1 1 1 1 4 3 4 2
3 2 3 1 4 4 2 2 4 2 3 2 4 1 1 4 2 3 1 3 2 4 3 1 3 1 4 2 4 3 1 2 3 2 3 1 4 3 3 3 1 3 1 2 1 4 2 4 1 2 4 4 2 2 3 3 3 3 2 4 2
3 4 1 4 1 2 2 2 4 1 2 4 3 3 1 1 4 3 2 4 4 3 3 1 2 3 4 2 4 4 4 3 1 2 2 4 3 3 2 2 3 2 3 3 2 4 4 1 2 3 2 4 4 4 2 1 1 4 4 4 2
3 2 2 1 1 4 2 4 3 2 1 4 2 2 4 2 4 1 2 2 2 2 1 2 1 3 1 2 1 1 1 4 4 3 3 1 4 1 1 4 3 2 4 2 3 2 4 1 4 4 3 1 1 2 3 1 2 4 1 2 2
3 3 1 3 3 3 4 1 4 4 1 4 3 2 4 4 1 4 4 4 4 2 3 4 4 3 3 1 1 4 3 2 4 1 3 2 4 2 1 1 1 2 2 2 3 1 3 1 4 2 3 2 3 2 3 2 4 1 1 4 1
3 1 3 1 4 4 3 3 3 4 4 2 4 4 4 2 3 3 2 4 3 1 4 4 3 3 3 1 4 3 1 4 4 4 1 1 1 3 3 2 4 4 3 3 3 2 4 1 2 4 4 2 3 2 4 1 4 4 4 4 4
3 4 4 4 1 4 3 1 4 4 4 1 4 1 2 4 4 1 2 2 4 4 2 1 2 2 4 4 2 1 2 4 4 2 3 1 3 1 3 3 2 4 1 4 4 4 2 3 3 2 4 3 1 3 3 2 4 3 2 1 4
3 2 4 3 2 4 2 4 2 2 4 3 2 4 2 3 2 2 2 2 2 3 3 3 2 3 2 3 2 3 2 3 1 3 4 1 1 1 4 4 2 2 2 3 3 3 1 4 4 4 3 1 4 3 3 1 4 4 4 4 3
3 3 2 4 4 3 3 2 2 3 3 2 4 4 1 3 1 4 3 1 4 4 4 4 4 3 2 3 3 2 4 4 4 1 2 2 3 3 2 4 4 4 2 2 2 3 3 1 4 4 2 1 1 4 2 4 1 2 2 2 2
3 4 4 4 4 1 1 1 1 3 1 2 1 1 4 1 3 3 1 2 2 2 1 2 2 1 4 2 1 4 4 2 4 1 4 2 3 4 1 4 3 1 2 3 2 4 2 1 4 4 1 1 3 1 1 1 2 4 3 1 1
3 3 3 4 4 4 2 4 1 1 3 4 2 4 4 1 4 1 4 1 3 2 4 4 4 3 3 3 3 3 3 4 4 1 3 3 1 4 3 4 4 4 1 2 2 2 4 3 2 4 4 4 3 3 2 3 3 2 4 4 2
3 1 2 3 1 1 1 4 1 3 3 2 1 2 1 1 1 2 4 2 1 2 2 2 4 3 3 3 3 2 3 2 2 2 3 1 1 1 2 1 2 4 1 3 1 3 1 1 1 1 1 2 2 1 3 2 4 3 2 2 1
3 3 3 4 4 1 1 1 1 3 3 1 4 4 1 3 3 3 1 4 1 4 4 3 1 1 1 3 3 3 4 4 1 1 1 1 4 1 2 4 4 2 4 1 3 1 1 1 4 4 4 4 1 1 1 1 1 4 4 4 1
3 4 4 4 3 3 3 3 3 2 4 4 4 4 1 1 1 4 4 4 4 3 3 2 3 3 3 2 4 4 1 4 1 1 4 2 3 3 2 4 4 4 1 4 3 2 3 1 4 3 3 3 4 4 4 3 3 1 3 4 4
3 3 1 4 1 4 4 4 4 3 3 2 3 3 3 4 4 1 3 3 2 3 3 4 4 4 4 3 2 3 3 1 1 4 4 2 4 2 2 3 3 2 4 4 1 3 3 1 1 1 4 4 4 4 4 1 1 4 3 1 4
3 3 1 2 3 4 3 1 2 4 4 1 3 3 4 3 1 4 4 1 4 4 4 3 1 4 1 2 2 3 4 4 1 3 3 1 3 2 1 4 4 3 3 2 4 1 1 1 2 4 1 3 1 2 2 2 3 1 3 2 1
3 2 1 3 2 2 4 4 1 4 2 4 4 4 2 1 3 1 2 2 3 2 4 1 1 1 1 4 2 1 1 2 1 2 1 1 4 2 4 2 3 2 3 1 1 2 2 3 1 3 2 2 2 3 2 1 4 2 3 1 2
3 2 4 4 4 3 2 4 3 1 2 3 3 2 4 3 2 4 4 1 2 3 4 4 1 4 1 3 4 2 4 4 4 1 4 1 2 1 3 2 3 3 3 2 3 4 1 4 1 1 1 4 4 1 1 4 1 1 4 1 3
3 3 3 2 4 1 3 4 4 2 4 3 3 3 3 3 4 4 4 4 1 4 3 4 4 4 4 2 4 4 3 3 3 2 4 4 1 4 1 4 1 4 1 4 4 1 3 3 1 3 4 4 4 4 4 1 3 3 3 3 1
3 3 2 2 2 4 3 2 4 1 4 1 2 4 1 1 3 1 4 4 4 4 3 2 3 4 1 1 3 4 1 4 2 4 4 1 1 4 1 3 4 4 2 2 4 2 4 4 4 3 4 4 2 4 3 3 1 2 4 2 2
3 4 1 4 3 3 2 1 4 1 3 1 3 3 3 3 2 4 4 4 2 2 4 2 1 4 4 4 4 1 4 1 4 4 3 2 4 4 4 4 2 4 4 1 4 4 4 1 4 1 4 4 3 2 3 3 2 2 3 3 3
3 2 4 3 4 2 3 3 2 4 3 4 4 1 3 1 1 4 3 1 1 1 1 4 4 3 2 3 3 2 2 3 3 3 1 4 3 1 1 3 3 2 4 4 3 3 1 4 4 4 3 4 4 2 4 4 3 3 1 3 3
3 4 1 3 4 4 2 3 2 4 4 4 1 4 1 4 4 3 3 1 3 1 2 4 1 4 2 2 3 2 4 4 3 3 2 4 4 2 1 2 4 2 4 4 4 4 4 4 3 3 4 4 4 4 4 3 3 2 4 3 3
3 2 1 2 3 2 2 4 4 3 2 2 1 2 1 4 1 2 4 4 3 3 4 2 3 2 2 3 2 2 3 3 3 4 2 4 2 3 2 3 2 1 3 1 3 1 3 3 4 2 3 2 2 3 3 2 2 3 2 4 2
3 4 1 1 2 4 3 3 4 3 3 3 2 4 4 2 2 1 2 2 3 3 4 4 1 1 4 1 3 3 4 2 2 2 2 3 2 1 2 3 1 2 3 2 4 3 3 2 1 1 1 1 1 1 3 2 3 1 4 2 3
3 1 3 1 4 3 2 3 3 1 4 1 1 4 2 2 4 1 1 1 1 2 4 3 1 1 2 2 1 4 1 4 2 1 3 3 1 4 4 1 1 1 3 1 4 4 1 4 2 2 2 3 2 2 2 2 3 3 3 2 3
3 1 1 3 1 2 2 3 3 2 2 1 2 2 2 2 2 2 4 3 3 2 3 2 1 4 1 2 1 3 3 4 1 3 2 3 1 2 2 4 4 2 2 3 3 2 3 4 2 3 2 4 3 3 1 3 1 2 4 3 1
3 2 3 1 2 2 4 4 4 4 1 4 1 4 3 1 3 3 1 2 3 3 4 3 2 4 3 1 3 1 1 4 2 4 1 3 3 3 2 3 1 2 4 4 4 1 1 2 4 4 4 4 2 2 2 4 4 1 4 3 1
3 4 1 4 2 2 4 4 3 1 4 3 1 1 3 1 2 3 2 3 2 2 4 4 2 2 2 1 1 4 1 4 2 2 3 3 1 4 3 1 3 1 4 3 4 1 2 1 4 2 1 3 2 2 2 3 2 1 4 3 3
3 4 1 2 4 4 1 3 3 2 2 4 4 1 1 1 1 1 4 4 3 1 3 3 1 2 4 4 1 2 4 4 4 3 3 2 2 4 4 2 2 3 2 4 2 2 3 2 1 1 1 4 3 2 2 3 2 3 2 2 3
3 1 1 4 3 1 1 1 4 2 4 1 2 1 2 1 2 1 2 2 2 4 2 2 2 1 2 4 1 1 1 2 4 2 2 1 3 1 2 4 2 1 4 1 1 1 1 1 2 1 3 2 4 1 2 2 2 2 1 1 1
3 1 1 2 4 1 4 1 2 2 3 2 3 1 2 1 2 2 2 2 4 4 2 3 2 1 1 4 4 1 2 1 2 1 4 4 1 2 1 3 1 4 2 2 2 2 1 3 1 4 2 4 4 4 2 4 4 4 2 3 2
3 1 3 3 2 4 1 3 3 2 4 2 4 1 1 3 1 2 1 4 3 3 2 2 2 2 2 2 2 3 2 2 1 2 4 3 3 1 2 4 1 4 4 1 3 2 1 4 1 2 1 1 2 4 1 1 2 3 3 2 3
3 4 2 3 1 2 1 4 2 3 2 3 3 2 2 4 4 1 2 4 4 1 4 2 3 1 2 2 2 2 2 2 2 2 2 2 2 2 2 2 2 1 1 2 2 2 3 1 4 3 1 4 3 1 4 2 3 3 2 1 2
3 3 3 1 4 3 2 4 1 3 2 4 2 3 2 1 3 2 4 2 3 1 3 3 2 2 1 2 2 2 3 2 1 3 3 2 3 1 4 1 2 3 1 3 3 2 2 3 2 1 3 4 1 4 4 1 3 3 4 1 4
3 4 2 2 4 1 4 4 4 4 4 3 2 4 2 4 1 3 3 3 1 2 4 1 2 3 1 2 4 3 3 1 2 2 4 3 1 3 2 3 3 1 4 3 3 2 1 4 4 2 4 1 3 1 4 1 4 4 4 1 4
3 3 1 3 4 2 2 4 4 4 1 4 4 2 3 4 1 4 4 3 1 4 4 3 1 4 1 2 3 1 3 2 2 4 1 4 3 3 3 1 4 3 1 4 2 4 2 1 1 4 4 2 2 3 2 2 4 2 1 2 3
3 1 4 4 4 4 4 1 1 4 3 4 2 4 4 4 2 4 4 4 4 1 1 2 4 3 3 1 3 3 2 2 1 1 4 3 2 4 4 2 4 3 3 1 4 3 1 2 1 3 1 3 3 1 2 1 3 2 2 2 1
3 2 4 2 3 2 1 1 2 1 4 3 4 4 1 4 2 1 1 3 1 2 4 2 3 3 2 3 1 3 2 4 3 4 4 1 4 2 4 3 3 1 4 4 3 3 1 4 3 1 2 3 2 4 1 1 2 4 2 3 1
3 3 3 2 1 1 4 2 1 4 3 2 4 4 4 4 3 2 1 3 1 4 4 3 4 3 4 3 1 3 3 1 3 3 1 2 4 3 3 2 4 1 3 2 1 1 2 2 2 2 2 2 3 1 3 2 2 2 2 2 2
3 2 2 2 3 3 2 4 2 4 2 4 2 2 3 3 1 2 4 3 1 4 2 1 1 2 4 2 1 2 3 3 2 3 2 4 2 2 3 3 2 2 2 3 1 4 3 3 2 3 3 2 2 4 4 1 1 4 4 4 3
3 4 1 4 4 1 4 3 2 2 3 3 1 1 1 2 2 1 2 3 3 1 2 2 1 4 3 1 3 1 1 4 3 3 3 4 2 3 1 4 2 4 4 3 3 3 3 1 2 4 3 1 2 1 1 1 2 4 2 1 3
3 3 2 2 3 2 1 2 1 1 2 1 2 2 1 2 4 4 4 4 2 4 4 1 1 4 4 2 4 4 2 4 4 2 1 2 4 4 1 4 3 1 1 4 4 4 4 2 1 4 4 2 4 4 4 1 1 4 1 3 4
3 1 3 2 1 4 4 1 1 4 1 3 4 3 4 3 4 1 1 3 4 4 4 4 3 2 4 4 3 3 4 4 3 3 4 4 3 4 4 4 2 4 4 4 4 4 1 4 4 4 4 1 4 4 3 4 4 4 4 4 1
3 4 3 2 4 4 1 4 4 1 2 4 2 4 4 3 2 4 3 1 4 1 4 3 3 2 4 3 2 4 3 2 3 2 2 4 4 4 3 1 3 2 4 2 4 4 3 3 2 4 3 1 4 3 1 2 3 2 3 2 4
3 1 4 3 3 1 3 3 2 2 2 4 3 3 2 2 2 4 3 2 4 4 1 3 2 2 3 1 1 3 1 1 3 3 2 3 1 1 2 4 4 4 4 1 1 4 1 3 3 1 1 4 1 3 1 2 2 3 2 4 1
3 3 2 3 3 1 3 3 2 3 3 4 4 3 4 4 3 2 3 3 2 3 3 2 1 4 4 1 1 1 3 3 1 4 3 2 3 4 2 4 4 4 3 3 4 4 4 1 1 3 4 4 4 4 4 1 4 1 4 1 1
3 4 3 1 4 1 4 4 3 1 4 2 4 4 4 4 4 2 4 4 4 3 1 4 3 1 2 2 2 1 3 1 4 1 1 1 1 2 3 2 4 2 4 1 2 4 1 4 1 3 1 3 3 1 3 1 1 1 1 3 3
3 3 2 4 4 2 4 3 4 4 2 1 3 3 1 4 2 4 3 1 3 1 4 1 4 4 4 4 2 2 2 4 2 3 3 1 4 3 4 3 3 1 3 1 2 4 3 3 3 1 3 3 1 2 3 3 4 4 2 4 3
3 3 2 3 2 4 2 2 3 1 4 2 4 2 1 1 1 2 1 4 2 2 1 3 2 3 3 1 4 2 4 3 3 1 1 3 1 1 2 3 3 2 1 4 2 4 3 2 2 2 3 3 2 2 2 2 2 2 1 1 1
3 3 2 1 4 1 4 4 3 3 2 4 1 4 4 1 2 4 1 4 3 2 4 4 1 1 4 4 1 4 2 4 1 4 1 4 4 4 4 1 3 1 1 1 1 3 3 3 1 3 3 2 2 4 2 2 4 4 1 4 3
3 4 1 2 4 4 3 2 3 1 4 1 1 3 3 2 4 4 2 4 4 1 3 2 2 4 3 3 4 1 2 4 2 2 2 2 3 2 4 2 3 2 1 3 1 2 4 1 4 3 1 4 2 1 1 3 3 3 1 4 1
3 3 2 4 4 1 3 1 4 4 2 2 4 4 1 4 4 1 4 4 2 4 1 3 3 1 1 2 4 1 1 2 3 4 4 4 3 2 1 2 4 2 4 4 1 3 4 2 4 2 2 4 1 3 3 3 2 2 3 2 4
3 4 2 3 2 4 2 2 3 1 2 1 1 2 3 4 1 1 4 1 3 1 2 1 3 2 2 2 2 2 1 1 1 2 3 4 1 4 4 3 2 4 4 1 4 2 2 2 2 2 2 4 4 1 4 2 2 1 1 4 1
3 1 4 1 2 3 1 4 2 1 1 1 4 1 1 3 4 2 4 4 2 3 1 4 1 4 2 1 4 1 1 3 3 3 3 2 4 1 1 4 2 1 2 2 2 2 2 2 1 1 2 3 3 2 1 3 3 2 3 1 1
3 1 4 3 2 4 4 3 1 2 1 2 3 4 4 3 3 4 3 3 3 1 1 4 2 4 1 3 3 3 2 4 2 3 3 1 4 2 4 2 3 2 4 3 2 2 4 3 3 1 2 3 3 2 4 3 3 1 4 1 1
3 2 1 2 3 2 1 4 4 1 4 4 4 2 3 1 3 1 4 1 4 1 3 1 2 4 1 3 3 3 1 4 3 1 3 3 4 4 3 3 3 1 4 2 4 1 3 3 2 4 4 2 4 3 1 4 4 1 3 2 3
3 3 2 4 3 2 4 3 1 1 3 3 2 3 3 1 1 4 3 3 3 4 4 1 3 2 4 1 4 4 3 3 1 1 4 1 1 3 1 4 3 2 3 2 2 4 4 4 4 1 3 1 2 2 4 4 2 1 1 3 1
3 3 3 1 4 3 3 2 4 4 4 2 4 1 3 1 4 1 4 3 4 1 4 1 3 2 3 3 1 2 3 2 3 1 1 1 1 1 1 1 1 1 1 1 1 3 1 1 1 1 1 1 1 1 1 1 1 1 1 1 1
3 3 1 2 1 3 1 3 3 1 4 1 1 2 2 3 1 4 1 2 3 1 2 4 1 1 2 4 1 3 2 4 1 3 1 4 1 1 2 1 2 2 3 2 4 2 2 4 4 4 3 1 4 2 3 3 2 4 1 3 2
3 4 4 1 4 1 2 3 4 1 4 1 3 3 1 2 3 3 2 4 4 3 2 1 1 3 1 3 4 4 2 2 1 1 1 2 3 3 3 4 2 3 2 3 2 1 3 2 1 1 1 1 1 2 1 2 1 1 1 1 1
3 4 3 1 1 1 1 2 2 2 3 3 1 1 2 3 1 1 1 2 4 4 1 3 1 4 3 2 3 3 2 4 1 1 4 3 2 4 3 1 3 2 4 2 1 2 4 4 2 3 4 4 2 2 2 1 3 1 1 2 1
3 1 3 4 2 4 3 2 4 3 1 4 1 2 3 3 4 1 1 2 2 4 4 3 2 3 3 1 3 1 3 3 3 4 2 4 4 2 4 4 2 4 3 2 4 1 4 3 4 4 3 3 2 4 4 1 3 1 3 3 1
3 4 3 2 1 3 3 1 3 3 1 2 4 3 2 4 4 3 3 2 3 1 4 4 4 1 2 4 3 2 2 3 2 4 4 2 4 4 3 3 2 2 4 3 2 4 4 2 3 2 4 3 3 2 4 1 3 2 4 2 1
3 3 3 2 1 3 2 4 2 2 2 3 3 3 2 3 2 1 2 3 1 1 1 1 1 4 3 3 2 3 3 2 2 4 4 3 4 3 1 4 4 2 2 3 3 3 2 4 1 4 3 2 4 2 4 4 4 1 2 2 3
3 4 2 1 2 3 4 4 4 4 1 1 4 2 3 3 2 4 4 3 3 1 1 4 2 4 4 4 1 4 1 2 3 2 2 3 3 2 3 2 2 3 3 2 4 4 3 3 1 2 3 3 2 4 3 2 1 3 1 4 3
3 2 2 3 2 4 4 1 4 4 3 1 4 2 1 3 3 1 4 3 1 2 4 4 1 2 4 3 1 4 3 1 2 3 2 4 3 2 2 3 3 4 4 2 4 3 4 4 4 3 3 2 3 1 4 4 1 1 3 3 2
3 4 3 2 4 4 3 2 3 2 4 2 4 1 4 4 4 2 4 3 2 4 1 3 2 4 4 3 2 2 3 1 4 3 1 1 4 2 2 1 4 1 1 3 2 1 4 3 3 1 1 1 3 3 1 4 4 1 3 3 3
3 1 1 3 2 2 4 4 3 2 2 4 4 4 1 4 2 3 2 4 3 1 2 3 3 1 1 3 1 3 2 2 2 3 2 4 4 3 2 4 2 4 2 4 1 3 3 2 2 4 4 4 3 1 1 4 2 2 1 3 2
3 2 3 1 1 3 3 1 4 1 4 4 2 2 3 3 2 4 2 4 4 2 2 3 3 2 4 3 1 4 1 1 1 1 3 1 4 2 3 3 1 4 4 1 4 3 1 3 2 1 2 3 1 4 4 1 3 2 2 2 4
3 3 1 2 2 4 1 4 4 1 3 3 4 2 4 2 2 3 1 1 4 1 4 4 1 1 4 3 2 3 1 3 2 4 3 3 2 2 4 2 4 4 1 4 4 1 4 2 2 4 1 4 1 1 1 1 1 3 3 1 1
3 1 4 3 3 4 3 2 1 1 2 3 3 1 4 4 1 4 1 4 4 4 4 1 4 4 4 2 4 4 1 3 1 4 4 1 4 1 3 1 3 2 2 2 4 4 1 2 2 4 4 4 1 3 2 4 3 1 4 4 4
3 4 1 2 1 1 1 1 4 4 1 2 2 2 4 4 4 3 2 4 1 1 3 1 4 4 4 2 4 4 1 4 4 4 1 4 3 1 2 2 4 4 1 1 2 4 4 3 1 3 2 3 1 4 4 4 3 1 1 1 4
3 3 3 2 4 4 3 3 1 3 3 1 4 3 2 2 3 3 3 2 3 2 4 3 3 2 4 1 3 3 3 3 1 4 4 3 3 1 3 3 2 4 2 3 2 2 3 2 3 2 3 3 3 1 3 4 2 4 3 1 3
3 1 1 3 3 1 2 4 1 3 3 1 4 1 1 4 3 2 1 2 4 4 4 2 3 1 1 3 3 3 1 2 3 2 4 1 4 2 2 3 3 2 1 3 3 2 4 1 1 3 4 4 2 2 2 3 2 3 1 3 3
3 4 3 2 4 1 4 4 1 2 4 1 1 4 1 1 2 4 4 1 1 4 1 4 1 2 2 1 3 4 1 2 3 1 2 2 4 3 2 4 2 3 2 3 3 1 1 3 3 2 2 3 1 3 3 1 4 2 4 4 1
3 4 4 2 1 1 4 1 4 1 1 1 2 1 4 2 4 2 2 4 1 2 2 2 2 1 4 4 4 1 4 1 1 2 1 1 3 2 3 1 4 3 1 1 2 2 4 4 1 2 3 2 4 4 2 1 2 4 2 4 2
3 3 1 3 3 2 2 3 3 2 3 1 2 3 4 4 3 2 4 3 4 3 4 3 3 3 2 4 3 1 1 3 4 2 3 1 2 1 4 3 3 4 1 3 1 2 3 3 2 3 2 2 3 3 4 3 1 1 4 3 1
3 3 2 4 1 1 1 2 2 2 4 2 3 3 3 1 2 2 3 1 2 1 2 3 2 2 4 4 3 1 4 1 4 1 1 4 3 2 3 3 1 2 4 1 1 4 1 1 1 2 2 4 1 3 1 4 4 4 2 4 1
3 1 3 2 3 2 4 2 1 2 2 2 2 4 4 3 3 2 4 1 1 1 3 3 3 1 2 1 4 2 4 4 2 4 3 2 4 3 1 2 4 4 1 2 1 2 4 1 1 4 3 1 4 2 4 1 1 4 4 1 1
3 3 2 3 2 3 2 2 2 2 1 2 4 3 2 2 3 2 3 2 2 2 2 3 1 3 2 3 2 4 4 1 4 1 3 1 4 1 4 3 2 4 2 1 4 4 1 4 1 1 4 4 1 1 4 3 2 3 3 3 2
3 1 1 2 3 1 1 2 2 1 2 3 2 2 2 1 2 2 2 2 2 4 3 2 4 4 3 2 1 2 4 1 1 1 3 3 1 3 4 1 4 3 1 4 2 4 2 2 3 2 3 2 3 3 2 2 3 1 2 2 1
3 1 1 1 2 3 3 1 1 3 1 3 3 2 3 1 4 3 4 1 2 4 2 4 4 4 3 1 3 3 1 3 1 2 2 3 1 1 3 3 2 3 1 2 2 3 2 4 1 2 4 3 3 2 4 1 1 1 1 4 3
3 4 2 2 3 1 4 3 3 2 2 2 4 1 3 3 2 2 4 4 1 1 4 2 4 3 3 1 4 1 4 2 4 3 3 3 3 2 1 1 4 3 2 2 3 2 4 3 3 3 3 3 2 3 1 4 1 1 3 1 4
3 2 2 2 2 1 4 1 1 3 1 2 2 2 2 3 1 2 3 1 3 3 3 3 2 1 1 1 1 4 1 1 1 3 3 3 2 4 3 1 3 3 3 1 2 2 1 4 3 1 4 2 3 3 3 2 3 3 1 3 1
3 3 3 1 3 2 3 3 2 3 2 2 3 4 4 1 3 2 3 1 1 2 1 1 3 4 3 1 4 1 3 3 1 4 1 1 3 4 1 4 2 4 3 1 2 3 1 2 2 4 3 3 1 1 3 3 3 4 4 3 3
3 1 4 1 4 2 4 1 2 2 3 3 2 2 2 3 3 2 1 1 1 1 4 2 4 2 1 1 4 1 1 1 4 3 1 2 1 4 1 4 1 2 2 2 4 2 2 3 4 2 1 2 2 2 1 4 1 1 2 4 4
3 3 4 3 1 1 3 2 2 4 4 4 3 3 2 4 4 4 3 1 1 4 1 1 4 2 3 4 3 2 4 4 1 4 3 1 4 2 4 4 4 2 4 1 3 3 4 1 4 4 1 4 4 3 3 4 3 3 2 4 3
3 3 4 1 3 4 3 1 4 1 3 3 3 3 1 2 3 3 3 1 3 2 4 4 4 4 1 3 2 4 4 4 3 3 1 4 1 3 1 4 3 3 2 4 2 4 1 4 4 3 1 4 2 3 1 4 3 2 4 4 2
3 2 3 3 1 4 4 1 4 1 2 3 3 4 3 1 2 4 2 2 4 1 1 4 1 1 4 4 2 3 4 2 4 2 3 4 4 2 3 3 1 2 3 3 4 4 4 1 4 1 2 4 2 4 3 2 3 1 2 3 1
3 4 1 1 4 3 1 1 1 2 3 3 3 3 4 4 1 4 1 4 4 3 1 1 4 1 2 4 1 4 4 2 2 3 1 4 1 1 4 4 1 1 2 4 3 4 4 3 2 2 3 3 2 2 3 3 3 2 4 4 4
3 2 1 2 4 3 1 2 3 1 4 1 2 2 4 3 1 1 2 1 1 1 2 4 4 3 2 1 2 1 2 2 4 4 1 1 1 3 2 2 1 1 1 2 4 1 1 3 2 4 4 4 3 1 1 4 1 2 4 1 2
3 4 1 2 4 1 3 3 1 2 2 3 1 4 1 1 1 2 1 1 1 4 3 1 1 1 1 1 4 3 1 4 4 3 3 1 3 1 2 1 3 3 2 2 1 1 3 3 1 1 3 1 3 3 1 1 1 4 1 1 1
3 4 3 3 1 2 4 4 1 1 1 1 4 3 1 3 3 1 4 1 1 4 3 4 4 4 3 3 1 1 1 4 1 2 4 1 1 1 1 2 4 4 1 4 3 2 4 2 2 2 4 2 4 3 1 1 3 1 4 1 3
3 4 4 1 2 2 2 1 1 1 1 2 1 2 2 1 2 4 2 2 4 1 1 2 2 4 4 3 2 2 3 2 3 1 3 2 3 2 2 2 2 2 3 3 3 3 2 2 2 2 1 3 2 2 1 4 1 1 3 1 2
3 4 2 4 4 3 3 1 3 1 3 1 4 3 3 2 4 1 4 2 2 4 3 1 1 4 2 2 3 3 1 4 4 4 3 3 1 4 2 1 4 1 1 1 1 3 3 2 4 3 1 1 4 3 2 4 2 1 2 3 2
3 1 2 2 3 2 3 3 2 4 4 2 4 4 3 3 3 2 4 3 1 4 4 3 3 3 1 4 4 3 2 4 1 4 3 3 1 3 2 3 3 1 4 4 3 1 1 4 1 4 3 2 4 1 2 4 1 4 4 2 2
3 2 4 1 3 4 3 3 3 2 3 1 1 4 4 4 3 1 3 2 4 2 4 1 4 2 3 3 3 2 4 3 3 3 1 3 3 2 4 4 4 3 3 1 4 4 3 3 3 2 4 3 3 3 3 2 2 3 2 3 2
3 4 4 4 4 2 2 4 4 4 4 2 3 2 4 3 2 1 4 4 4 3 2 3 2 4 3 3 1 1 2 4 2 4 4 3 3 3 3 1 4 1 2 4 4 1 3 2 3 3 3 1 4 3 3 3 3 2 4 4 2
3 3 1 2 3 4 1 3 3 1 2 3 2 3 3 1 4 3 3 1 2 3 2 4 4 3 2 1 3 3 1 1 4 3 1 2 3 2 3 1 1 4 4 1 1 4 4 1 4 4 3 3 2 3 3 2 4 1 3 3 2
3 2 1 4 1 1 4 1 4 3 2 4 4 4 1 1 2 2 4 1 1 3 2 1 4 1 2 3 3 3 1 4 1 4 4 2 1 4 1 1 2 2 3 3 1 4 2 3 1 1 2 1 3 3 1 4 1 2 2 2 3
3 1 3 3 2 3 1 1 1 2 2 4 1 1 3 4 1 2 2 1 1 1 1 1 2 2 3 1 1 1 4 3 1 2 1 4 3 3 3 2 4 1 1 1 4 1 4 1 1 1 4 4 1 3 1 1 4 4 1 3 3
3 2 2 3 1 4 3 1 3 1 2 3 2 4 4 1 3 2 3 2 2 2 1 1 3 2 2 3 2 2 1 1 1 4 1 2 3 1 4 4 2 2 3 2 4 1 1 4 4 4 2 4 1 2 4 4 1 1 1 2 2
3 3 1 1 3 3 2 4 3 2 2 4 1 3 1 1 4 2 2 2 4 1 1 3 2 3 1 3 1 4 4 3 1 2 1 3 3 2 3 3 2 4 3 1 3 3 3 3 4 1 4 4 2 4 2 2 3 3 2 3 1
3 1 2 2 4 4 3 2 2 1 4 2 3 3 4 1 3 3 2 4 4 2 1 3 2 4 3 2 3 2 4 4 1 4 2 2 4 3 2 4 4 1 1 4 3 3 3 1 1 4 3 1 4 3 2 1 3 2 4 4 3
3 4 2 3 1 4 3 2 2 3 1 2 4 1 1 2 4 3 2 4 2 4 3 2 3 2 4 3 4 2 1 3 4 3 1 3 1 3 1 3 2 2 4 4 4 3 1 4 3 2 4 1 1 4 3 3 3 2 4 3 3
3 2 3 2 2 3 1 2 2 1 2 4 1 2 3 2 3 3 1 2 1 2 2 4 4 1 3 1 1 1 2 4 1 1 3 2 4 1 1 3 1 4 1 4 1 2 1 1 1 1 1 2 2 3 3 3 3 1 2 3 1
3 4 2 4 4 1 4 4 3 2 4 3 3 3 4 4 3 4 1 4 3 3 3 1 4 4 1 4 3 2 4 4 1 4 1 2 4 4 1 4 1 2 4 3 2 3 2 3 3 1 4 3 1 3 3 1 4 3 3 3 1
3 1 4 1 1 1 2 1 1 2 3 1 4 1 1 1 1 4 3 1 1 3 1 2 3 1 3 1 4 2 3 3 2 2 4 4 2 2 1 2 3 2 2 4 4 1 2 4 1 1 3 2 1 4 4 1 1 4 1 4 4
3 1 4 3 4 1 1 1 4 2 4 1 1 1 3 2 3 3 2 2 1 3 2 4 1 4 2 3 2 4 2 1 1 1 2 1 4 2 4 2 3 1 2 1 4 3 2 3 1 1 4 3 2 3 3 1 3 3 2 4 2
3 1 1 1 1 4 1 4 3 2 4 1 2 4 1 1 1 3 1 1 2 4 4 3 1 1 4 1 3 3 2 3 3 1 1 4 4 2 4 1 1 1 2 2 4 1 1 4 3 2 3 1 3 1 3 1 4 1 2 4 2
3 3 2 4 4 2 1 4 4 1 1 1 1 1 4 3 2 2 2 1 3 2 3 2 2 2 3 1 2 4 3 3 1 2 2 2 2 1 2 2 2 3 2 2 2 2 2 4 1 2 2 2 2 2 1 1 1 2 3 1 2
3 2 3 1 2 4 3 1 2 2 4 1 1 3 3 1 1 1 1 3 2 3 1 4 4 3 3 4 2 1 1 4 4 1 1 1 4 4 3 2 2 2 4 1 1 4 4 4 4 3 1 4 2 4 4 2 1 1 3 2 2
3 2 3 1 1 2 2 3 2 1 2 2 3 3 1 2 2 3 4 1 2 2 2 1 4 2 2 3 4 1 2 2 3 2 1 2 2 3 1 3 2 2 3 3 1 2 2 3 3 1 2 2 3 4 1 2 2 3 3 1 4
3 4 2 4 4 3 3 4 1 3 3 1 4 4 2 4 4 3 4 3 2 4 3 2 4 3 4 3 1 2 4 1 4 3 2 4 4 1 4 3 4 1 4 3 2 3 2 2 3 4 2 4 3 2 4 1 1 3 4 3 4
3 3 4 1 1 2 4 4 2 1 2 3 2 4 4 4 3 1 4 1 1 1 4 1 2 3 4 1 2 1 2 1 3 3 2 1 2 1 1 3 4 1 3 1 3 2 4 2 4 1 2 1 2 2 2 4 3 2 2 4 3
3 1 2 3 3 3 3 1 4 1 2 3 3 2 1 1 4 1 4 4 3 3 4 1 1 2 4 4 2 1 2 3 2 4 4 4 3 1 4 1 1 1 4 1 2 3 4 1 2 1 2 1 3 3 2 1 2 1 1 3 4
3 1 2 2 4 3 2 4 4 1 3 1 4 4 4 1 4 2 2 4 3 2 2 4 4 1 3 3 1 1 1 1 2 4 3 3 1 4 2 1 2 4 2 4 1 1 4 1 1 1 2 2 2 2 2 2 4 3 3 3 1
3 3 1 4 3 2 2 4 4 2 2 3 2 3 3 2 4 4 4 3 1 1 4 1 1 4 1 1 4 1 1 4 1 1 1 4 1 1 4 1 4 4 1 4 4 4 4 4 1 1 4 4 4 1 1 1 1 1 4 1 1
3 4 4 1 4 2 4 4 4 4 4 3 4 4 2 4 3 4 2 3 3 2 3 3 4 4 3 3 4 4 3 1 4 3 4 4 2 4 4 3 3 1 3 1 4 3 2 3 2 3 3 2 3 3 3 4 3 3 4 3 3
3 1 1 1 3 2 1 3 3 3 3 2 1 1 1 1 4 3 3 1 1 1 1 2 4 4 4 1 1 1 4 4 1 1 1 1 4 1 3 2 3 1 2 1 2 3 1 1 3 1 2 2 4 2 3 4 2 3 1 2 2
3 3 1 2 4 1 1 4 3 2 2 2 4 1 4 2 4 1 1 4 3 2 3 2 2 3 3 2 4 4 4 4 1 3 1 1 2 4 2 4 4 4 3 2 2 3 1 1 2 4 2 3 1 1 4 1 1 2 4 2 4
3 4 1 4 4 4 3 3 1 4 2 2 4 4 4 4 3 3 2 4 3 3 4 1 4 3 4 4 4 3 3 1 1 4 1 1 1 4 2 1 4 1 4 4 1 3 1 2 4 1 2 4 1 1 4 1 1 4 3 2 4
3 2 4 4 3 3 3 4 4 4 3 3 2 3 4 4 3 2 3 3 4 1 4 1 4 4 1 1 4 1 4 4 1 4 3 3 3 4 3 3 2 4 4 4 3 4 3 3 4 1 4 4 1 4 1 4 3 4 4 4 3
3 3 2 3 1 1 2 4 4 1 4 1 3 3 3 3 2 4 4 3 1 3 1 1 4 1 2 3 3 3 2 4 3 3 3 2 4 4 1 3 3 3 1 4 1 4 1 1 4 3 2 3 1 1 2 4 2 3 2 2 3
3 2 4 3 2 2 2 1 1 1 1 2 1 2 3 3 2 4 3 1 1 1 2 4 2 1 4 3 1 4 2 2 4 1 2 3 3 1 4 2 1 4 1 1 1 4 4 2 2 2 1 2 1 2 2 2 2 4 4 2 3
3 2 1 3 2 4 2 1 2 3 1 1 4 2 3 1 2 4 4 3 1 4 4 2 1 3 1 4 2 1 4 4 1 2 1 1 4 3 3 1 3 2 3 2 4 2 3 3 3 2 2 3 3 2 4 4 4 3 1 1 1
3 4 4 4 2 3 1 3 2 2 3 3 3 3 1 4 3 2 2 3 1 1 3 3 1 3 1 4 3 3 2 3 1 2 3 3 1 4 3 4 2 3 1 3 3 2 3 2 4 3 3 2 3 3 3 3 3 1 1 3 3
3 4 4 3 1 2 3 4 3 1 4 4 3 4 2 2 4 4 4 1 3 2 3 3 1 4 3 2 4 3 1 4 3 2 4 3 1 4 3 2 4 3 1 4 3 1 4 3 1 4 3 3 4 3 2 1 1 4 4 3 1
3 2 3 2 1 4 1 1 4 4 4 3 2 4 1 4 1 3 3 1 2 4 3 1 2 2 2 2 2 3 1 3 1 4 3 2 4 2 1 2 3 3 3 3 2 1 4 1 1 3 1 4 2 4 3 3 2 4 1 2 1
3 3 3 2 4 2 4 1 4 4 1 1 4 4 3 2 2 3 1 2 4 2 2 4 3 1 4 4 4 1 3 3 1 4 3 3 3 1 4 4 2 2 4 1 1 2 4 3 1 3 3 1 3 2 3 1 1 4 4 4 3
3 4 3 2 3 1 4 4 2 4 3 3 3 4 4 4 2 4 3 3 3 4 3 3 3 2 4 2 1 4 4 4 4 4 1 2 3 1 4 1 4 3 1 2 3 3 2 4 4 4 4 4 1 4 4 4 3 3 3 1 4
3 2 4 2 4 4 1 4 1 3 1 2 4 4 3 2 4 4 1 2 2 3 3 4 3 3 1 1 1 4 1 1 1 2 1 1 1 1 1 1 4 3 1 4 4 2 2 3 4 2 4 4 2 4 2 3 3 3 2 2 4
3 3 2 4 3 3 1 2 1 4 2 3 1 4 1 3 2 2 3 1 4 1 3 2 2 2 3 1 1 4 1 2 2 1 2 2 3 2 1 1 1 2 3 1 3 3 1 4 1 1 1 1 2 2 1 1 2 2 2 3 1
3 4 1 1 3 4 2 3 2 4 4 3 2 1 1 1 2 1 3 1 1 2 3 1 4 3 2 3 1 2 4 1 4 1 1 2 2 4 1 4 4 1 1 4 1 4 3 2 4 4 4 4 4 1 2 4 1 1 4 3 2
3 3 2 3 3 1 3 4 2 3 2 4 2 3 2 4 2 3 2 4 2 4 4 1 2 3 1 4 2 4 2 4 2 2 2 2 4 1 4 2 3 2 4 1 3 1 4 2 3 2 1 3 3 2 4 4 3 2 4 4 2
3 4 3 4 1 4 3 3 3 4 2 4 4 2 4 1 3 3 2 4 4 4 2 4 2 3 2 3 1 4 3 2 4 2 2 3 3 2 4 4 1 3 1 2 4 1 3 2 4 1 1 4 2 3 3 2 4 3 3 3 2
3 4 3 4 4 4 3 2 4 1 4 2 3 3 4 1 1 1 1 4 1 4 1 4 2 3 1 4 3 1 1 1 4 4 4 1 4 1 2 1 1 4 4 4 2 4 1 4 4 3 3 1 2 2 2 2 1 2 1 1 4
3 4 4 1 1 3 3 3 3 1 3 1 4 2 4 4 1 4 4 2 4 4 1 2 3 2 3 2 1 2 1 3 2 4 3 3 1 1 1 4 4 2 3 2 2 2 2 3 3 4 4 4 3 2 4 3 1 4 2 4 3
3 1 3 3 1 3 2 3 4 4 2 3 3 2 1 4 3 3 2 3 3 1 4 1 3 1 3 3 3 3 1 3 1 1 2 1 3 2 3 3 2 3 2 4 1 4 3 3 2 4 1 4 4 3 3 1 4 4 3 1 4
3 4 4 2 4 1 4 3 2 4 4 4 1 4 2 2 3 1 4 4 2 4 4 4 3 2 4 3 2 3 1 3 1 4 3 3 2 3 3 2 2 3 1 4 1 4 4 3 3 3 3 1 3 3 1 1 2 2 2 3 2
3 1 1 1 3 1 2 3 1 1 3 2 3 3 2 4 1 3 3 2 1 1 3 3 4 3 2 2 4 2 4 4 1 2 2 3 3 1 4 1 3 1 2 2 4 2 1 2 4 1 4 4 1 1 4 1 3 2 2 3 2
3 4 2 4 2 2 4 3 2 3 3 1 4 2 1 3 4 2 2 4 1 2 4 1 3 3 2 2 2 2 4 3 2 4 4 4 1 3 1 3 3 3 3 1 3 4 4 3 1 4 2 3 4 4 4 2 4 4 3 3 1
3 3 2 1 2 3 4 3 2 3 2 1 2 3 2 3 1 3 1 1 1 4 1 4 1 3 2 1 1 1 1 1 1 4 2 4 1 4 4 1 3 4 1 4 1 4 2 1 1 4 1 1 3 2 3 3 3 1 3 2 1
3 2 3 3 3 4 3 3 2 2 3 2 4 4 4 3 1 2 3 2 4 3 3 2 4 1 3 1 2 3 3 1 3 4 4 2 4 3 1 4 3 2 4 4 2 4 1 3 1 3 1 4 3 2 2 1 2 4 3 3 3
3 3 3 1 1 2 3 1 3 1 4 4 1 4 1 1 4 4 1 4 4 1 4 4 2 4 4 1 4 4 1 4 4 1 4 4 4 3 2 4 3 2 2 4 1 4 4 1 1 4 2 1 2 1 1 4 1 1 2 4 1
3 3 3 1 1 1 4 4 3 4 4 4 1 1 4 1 2 4 4 2 4 4 4 3 1 4 3 3 3 1 4 1 3 1 3 3 4 2 2 4 4 4 1 2 4 1 1 3 2 1 3 4 4 3 1 4 3 2 1 3 1
3 3 2 1 2 4 1 3 1 1 4 1 1 3 1 2 3 1 2 4 1 3 3 1 1 4 4 2 3 3 1 2 4 4 4 1 1 4 3 4 3 2 1 3 4 3 3 2 1 3 1 1 4 2 2 3 4 1 3 2 2
3 3 3 2 1 1 2 1 1 1 2 1 3 1 1 1 4 4 4 3 2 4 2 1 4 1 1 4 3 2 3 1 4 4 4 3 3 3 2 2 4 2 2 3 3 3 2 1 4 1 1 4 1 1 1 4 4 1 4 3 3
3 4 4 2 4 4 4 4 2 4 2 4 3 1 3 1 3 4 4 3 1 4 3 1 4 4 1 2 2 4 1 1 2 4 1 1 4 4 3 3 1 4 4 4 1 4 4 3 1 4 3 1 3 3 2 4 1 4 2 4 3
3 2 2 2 2 4 2 1 4 4 1 3 2 1 1 3 1 2 3 3 4 3 3 1 3 1 1 1 1 2 2 1 1 1 1 1 2 2 1 2 4 4 2 2 2 1 4 4 1 4 2 3 1 2 4 3 1 4 1 2 1
3 1 3 1 4 1 1 4 1 1 4 3 4 1 4 3 3 1 3 4 3 3 3 3 3 1 4 3 4 3 1 3 4 3 3 3 2 4 3 4 1 4 4 4 4 1 1 3 1 1 4 4 4 1 1 3 3 2 2 2 3
3 1 4 1 4 4 2 2 4 4 2 2 3 2 2 1 2 3 3 3 2 2 4 4 1 4 4 1 2 2 2 1 1 1 1 3 3 2 2 1 4 2 1 3 1 1 1 2 1 4 2 3 3 2 1 4 3 3 1 2 1
3 4 1 4 1 2 2 3 2 4 4 3 1 1 1 1 2 3 4 2 3 2 3 2 3 2 3 1 3 3 3 2 3 2 3 1 1 2 2 2 2 2 1 3 1 1 2 2 2 1 1 4 1 3 2 2 4 4 2 4 4
3 3 1 2 3 1 4 2 1 4 1 2 2 3 1 3 2 2 1 2 3 1 3 1 2 4 4 2 1 1 4 3 4 4 4 1 2 4 2 3 1 3 2 3 1 4 4 3 3 1 3 4 4 4 2 1 1 1 2 2 1
3 2 1 1 4 4 4 1 1 3 2 3 1 4 1 4 4 3 2 4 4 3 4 4 4 1 2 3 3 2 3 3 1 2 1 2 4 3 2 4 1 1 3 4 3 2 4 4 2 2 3 3 3 3 4 4 4 2 3 3 3
3 2 1 2 2 2 2 1 2 2 2 1 1 2 2 4 2 2 3 2 1 2 2 2 2 1 2 3 1 2 2 1 4 2 2 1 2 2 4 2 2 2 4 2 2 1 1 2 3 2 3 2 2 4 3 2 4 2 1 3 3
3 2 3 3 3 1 3 1 3 4 4 2 2 3 1 4 1 2 1 1 2 3 3 3 2 4 3 2 4 3 1 2 2 2 2 1 3 3 3 2 3 1 2 3 1 2 4 3 1 3 3 1 3 2 2 2 1 4 3 3 1
3 4 4 1 4 3 2 3 3 1 4 1 1 1 3 1 4 3 1 4 2 3 2 2 1 4 4 3 4 3 2 4 1 4 3 2 3 1 4 3 4 3 4 4 2 4 4 4 2 4 1 4 1 1 3 4 4 3 4 4 4
3 1 1 1 4 2 3 4 4 1 4 3 2 4 2 2 2 1 3 3 3 3 3 1 3 2 3 2 1 1 2 1 4 4 4 4 2 2 3 1 1 2 1 2 1 1 1 1 1 4 3 3 4 4 3 1 4 1 4 1 4
3 2 2 4 4 4 4 1 3 1 2 3 2 2 1 2 4 4 4 1 1 3 1 2 3 2 1 4 1 4 1 2 3 3 2 4 3 1 4 1 1 1 4 1 4 4 1 2 4 2 4 1 1 1 3 3 1 2 1 2 3
3 4 1 2 3 4 4 4 4 3 2 2 3 3 3 4 4 4 1 4 3 1 4 3 4 3 4 1 2 3 1 4 3 1 3 3 1 3 4 1 3 2 3 4 4 4 4 1 3 1 3 1 4 3 3 1 4 4 4 3 3
3 3 3 1 1 3 2 1 4 2 2 2 2 4 1 2 2 2 2 1 3 1 2 4 3 2 3 1 2 1 4 4 3 2 4 1 1 4 4 4 1 3 2 2 4 3 3 2 2 4 2 3 2 3 1 4 1 2 4 1 4
3 4 4 4 4 2 1 1 2 2 2 2 2 2 1 2 4 4 1 4 1 4 4 2 3 1 1 2 4 1 3 1 2 3 1 1 4 1 3 3 1 4 1 1 4 3 2 4 4 1 4 3 2 1 2 4 4 2 3 1 4
3 1 4 1 1 1 3 2 1 2 1 1 1 1 2 3 2 3 2 4 2 1 4 1 2 1 2 2 2 2 3 2 3 1 2 1 1 1 2 1 1 2 3 2 2 1 2 4 1 1 3 3 1 2 2 1 2 4 4 2 4
3 1 1 1 4 1 4 1 1 2 1 1 1 1 2 1 3 3 2 1 4 4 1 1 2 3 3 1 1 3 2 2 1 3 1 1 4 4 4 1 2 4 2 4 1 1 4 4 1 3 3 2 3 2 2 3 1 1 4 4 1
3 1 1 2 2 4 3 2 4 2 2 4 2 4 1 1 1 1 1 4 4 4 1 1 1 4 4 2 3 1 2 4 4 2 3 2 3 1 2 2 2 3 3 3 1 4 1 2 4 2 2 1 2 2 2 4 1 2 1 2 1
3 2 1 3 3 1 1 3 2 4 3 1 4 1 4 3 3 1 4 4 1 1 1 1 3 2 2 2 4 1 1 4 3 3 2 2 3 1 2 4 1 1 4 4 3 1 1 2 3 4 4 2 3 2 4 3 3 4 4 1 1
3 1 2 2 3 1 3 2 4 1 1 1 1 4 1 4 4 2 1 3 1 1 1 2 3 2 1 2 2 4 2 3 1 1 4 2 1 3 1 1 4 1 3 1 4 3 2 2 2 3 2 1 3 2 3 3 2 2 3 2 1
3 3 1 4 1 3 1 1 1 3 3 2 3 2 3 2 3 3 1 4 1 1 3 2 3 1 4 3 3 1 2 1 2 4 1 3 2 3 2 3 2 3 2 3 3 1 4 1 1 3 2 3 1 4 2 3 1 4 1 3 1
3 2 4 3 2 3 3 3 3 3 1 1 3 2 2 4 4 4 4 3 3 3 2 4 4 1 2 3 3 1 4 3 1 4 4 2 4 4 1 2 3 1 4 1 4 3 2 4 4 3 4 3 1 1 1 4 1 4 3 4 4
3 1 1 2 3 3 2 2 2 3 2 2 2 3 1 4 3 2 4 4 1 4 2 4 2 3 3 2 3 1 4 4 1 4 3 3 1 4 3 3 3 3 1 3 3 3 2 2 1 4 1 1 1 1 4 1 2 4 2 2 2
3 1 2 4 1 1 4 1 2 3 1 4 4 3 3 3 2 2 3 2 2 3 3 3 1 3 1 4 3 1 1 2 1 4 2 3 3 3 3 1 1 2 1 3 4 2 1 4 1 2 2 2 2 2 4 3 2 3 2 2 3
3 2 2 2 1 4 2 2 2 2 2 1 2 2 2 1 1 2 1 2 2 3 2 1 2 1 3 2 2 4 1 4 2 4 1 1 1 4 2 1 1 2 2 2 2 2 1 1 2 4 2 4 2 2 2 2 3 3 3 3 1
3 1 2 4 3 2 2 3 1 1 1 4 4 3 2 2 3 2 1 4 4 3 3 3 1 2 3 3 3 4 4 4 1 1 4 2 4 2 2 1 1 2 4 1 4 3 2 4 2 4 4 1 3 2 4 4 2 2 3 1 3
3 2 1 3 3 4 1 2 4 3 2 1 1 1 4 4 1 2 3 3 1 2 4 2 2 1 3 1 1 2 1 1 2 4 4 3 1 2 2 1 2 2 2 4 4 1 1 1 2 3 3 3 1 4 2 4 4 2 1 2 2
3 4 3 2 4 1 4 2 4 4 1 3 2 4 3 4 2 2 4 2 3 1 4 4 4 1 4 2 4 1 4 2 4 3 2 3 3 1 2 3 1 2 3 4 4 4 1 4 1 1 2 3 3 1 1 4 3 1 4 4 1
3 3 2 4 3 2 1 3 2 2 3 2 1 4 2 2 2 3 1 4 3 2 4 4 3 1 2 4 3 4 4 1 3 2 4 1 1 4 1 2 3 2 3 3 3 1 1 1 4 4 3 2 4 2 4 4 2 4 2 2 3
3 3 3 2 4 4 1 4 4 4 4 1 1 2 3 2 4 4 2 3 1 3 3 3 2 4 1 4 3 2 4 2 4 1 1 1 3 1 1 1 4 2 2 4 3 2 3 2 2 4 3 1 4 1 4 4 3 3 2 4 4
3 4 4 1 2 3 3 3 2 1 4 2 1 2 1 1 3 1 3 1 2 2 3 1 4 2 4 2 2 3 3 3 3 3 2 2 2 3 1 4 3 3 3 3 2 2 2 3 1 4 2 3 2 2 1 3 2 1 3 2 2
3 1 4 4 1 4 1 4 1 1 1 2 2 1 1 1 1 2 2 2 1 2 2 1 2 2 2 2 1 1 4 4 2 2 3 2 2 1 1 2 1 2 1 3 1 1 1 3 2 1 4 2 1 2 1 2 2 1 2 3 1
3 3 2 2 3 4 1 2 2 2 4 2 1 3 3 1 2 2 3 3 2 2 3 1 1 1 2 1 1 1 4 1 1 1 2 2 2 4 4 2 1 3 3 1 1 1 1 1 1 1 1 1 1 1 4 1 1 1 4 1 1
3 3 3 1 3 1 3 3 3 3 2 2 3 3 2 3 1 1 4 2 4 3 1 4 1 4 3 3 3 1 4 3 3 2 2 4 3 3 1 2 4 4 1 3 3 3 1 3 1 4 3 4 4 3 3 3 3 2 4 4 2
3 4 3 2 3 2 3 3 3 2 4 3 2 2 3 1 4 4 1 4 3 4 4 2 2 4 4 4 4 4 3 3 2 4 2 4 4 3 3 2 4 4 1 4 4 1 4 4 1 4 4 3 1 3 3 1 4 3 2 2 4
3 3 2 3 2 2 2 4 2 3 3 2 2 2 4 4 4 3 3 3 2 2 4 4 2 4 4 1 4 1 1 3 1 4 2 4 3 1 2 3 3 2 2 3 1 4 1 1 3 1 4 2 4 3 1 2 3 2 2 1 1
3 4 1 2 4 4 3 3 4 3 1 4 4 4 4 3 1 4 4 4 3 2 3 1 4 4 3 2 4 2 4 4 4 3 4 3 3 2 4 1 4 4 3 2 2 3 1 4 3 2 4 4 4 4 3 1 4 4 3 2 2
3 4 4 4 4 4 1 3 3 3 4 4 3 4 3 4 4 3 3 4 3 4 3 4 3 2 4 3 3 4 4 4 3 4 4 4 1 4 4 3 2 4 4 4 4 4 4 3 3 4 4 4 4 3 4 4 4 4 3 3 4
3 4 4 4 3 3 4 4 4 4 4 1 3 4 4 3 4 4 3 2 3 3 3 3 4 3 4 3 4 4 3 2 3 3 1 4 3 4 4 3 2 3 4 4 4 4 1 2 3 3 3 4 4 3 3 4 4 4 3 3 3
3 1 1 4 4 4 4 1 2 3 3 2 3 3 1 2 4 4 2 4 4 4 1 4 4 1 1 2 4 4 4 3 2 2 4 1 1 4 2 2 4 2 4 2 4 2 3 3 2 1 1 4 3 2 4 2 4 4 1 4 1
3 4 4 4 3 3 1 2 2 4 3 2 2 1 2 2 2 2 2 3 3 1 2 1 3 1 1 1 1 4 2 1 1 1 1 2 1 1 1 2 3 1 2 1 1 2 4 4 3 3 1 1 2 1 1 4 3 3 1 1 2
3 2 3 1 1 4 4 3 3 1 1 3 1 1 3 1 1 2 4 1 3 1 4 3 4 4 4 4 1 4 2 1 3 1 3 4 2 4 3 3 1 4 1 3 2 4 4 3 3 1 4 1 3 3 1 4 3 3 2 3 1
3 4 4 3 1 2 2 4 4 4 3 1 3 4 4 1 3 1 1 4 3 2 2 3 1 2 3 2 4 3 1 4 2 3 1 4 1 4 1 3 1 4 2 4 4 1 3 1 3 3 4 1 4 4 4 2 1 3 1 4 2
3 1 2 4 4 1 2 2 4 2 1 1 3 2 4 3 2 4 3 3 3 1 3 2 4 2 4 2 2 4 1 1 1 3 2 4 4 2 4 2 2 1 1 1 1 2 2 1 3 1 4 2 2 4 2 3 4 3 1 4 4
3 1 3 3 1 1 1 4 3 2 2 2 2 3 1 2 4 4 1 2 2 1 4 4 1 1 1 1 1 1 2 3 1 2 2 2 2 4 2 3 2 3 2 1 2 4 2 3 1 1 1 3 1 2 3 2 2 4 4 1 4
3 4 4 2 1 2 2 2 4 2 4 2 1 2 3 2 1 1 1 3 1 2 1 4 1 1 1 1 4 4 2 1 3 1 4 2 4 1 1 1 1 2 1 3 1 4 2 1 2 2 1 2 1 1 3 3 2 2 1 2 4
3 2 4 1 3 1 2 4 2 2 2 2 3 2 1 2 2 4 2 3 2 2 4 1 1 3 3 1 2 2 1 3 2 4 3 1 2 1 2 4 1 2 1 3 1 2 3 1 1 1 4 2 2 1 1 4 2 4 1 3 1
3 2 4 1 3 1 2 3 3 1 3 3 3 1 4 1 4 3 2 1 1 2 3 1 3 3 1 3 3 1 2 4 3 2 4 4 1 1 1 1 1 4 1 3 1 3 1 4 4 2 4 1 1 4 3 2 4 1 4 1 1
3 1 1 2 2 4 2 3 2 4 2 4 4 2 2 2 1 1 4 1 1 3 1 3 3 2 2 2 1 1 4 3 1 4 2 2 2 2 3 3 4 3 3 3 2 4 4 4 2 4 4 4 3 3 1 4 4 2 4 2 2
3 2 1 4 2 2 1 2 2 4 2 1 3 3 2 4 2 2 4 2 3 2 2 2 2 2 4 3 2 4 2 3 1 1 4 3 3 2 1 4 3 2 1 1 4 1 2 3 1 2 2 2 4 4 1 1 2 4 2 2 3
3 1 1 3 1 4 4 2 3 2 3 1 1 1 3 2 2 1 1 2 2 1 2 4 2 1 1 1 4 1 1 2 1 2 2 3 2 4 4 1 4 1 4 3 2 2 3 3 2 2 2 2 1 3 3 3 1 4 2 3 3
3 3 2 1 1 4 2 2 4 2 3 3 2 2 2 2 3 2 4 4 2 2 2 3 4 2 4 2 2 3 1 3 3 1 2 4 4 1 1 3 1 2 2 2 2 4 1 2 2 1 2 1 4 2 2 1 1 2 3 3 2
3 1 1 1 4 3 2 3 1 3 1 2 2 2 3 3 1 4 1 1 1 3 1 2 2 3 3 1 2 2 2 3 2 4 3 3 1 4 3 1 3 3 2 1 4 1 1 4 3 3 1 1 2 1 2 2 2 2 4 3 3
3 4 1 3 3 1 1 4 4 1 4 1 4 2 3 1 4 4 1 4 1 3 3 3 2 3 3 1 3 1 1 1 2 2 2 4 3 1 2 3 1 1 1 1 3 3 3 4 3 4 1 4 3 4 1 4 2 2 2 4 2
3 4 4 1 4 1 1 4 1 4 1 4 1 1 4 1 4 4 1 1 4 1 4 4 1 1 4 1 4 4 1 1 4 1 4 1 4 4 1 1 4 3 4 4 1 4 4 4 1 1 3 2 4 3 4 4 3 3 1 4 4
3 4 1 2 3 1 2 3 4 1 4 1 4 3 2 1 2 4 1 4 4 4 3 1 1 3 1 4 2 2 1 2 1 3 2 2 2 3 1 2 3 4 1 3 3 3 3 1 3 4 3 1 4 3 2 4 3 3 2 2 1
3 4 2 4 2 2 4 4 4 3 1 1 3 1 1 1 2 4 1 2 3 2 2 2 4 1 4 4 1 1 3 1 2 4 4 2 2 2 2 1 4 4 3 4 4 1 3 3 1 3 1 3 3 4 3 3 3 1 3 1 1
3 2 4 1 4 4 4 3 2 2 1 3 3 2 2 3 2 3 3 3 1 3 2 2 3 2 1 1 2 4 3 2 1 3 2 3 2 1 3 2 1 3 2 3 1 4 2 4 1 3 1 2 2 2 2 1 1 1 4 3 2
3 4 4 1 3 3 1 4 4 1 3 3 1 1 3 1 1 1 1 1 3 2 1 1 1 1 3 2 4 3 1 4 4 2 3 3 1 4 1 2 3 1 1 1 3 1 4 1 1 1 2 4 1 3 2 1 2 2 4 1 1
3 3 1 3 2 4 4 1 4 2 4 3 2 3 1 3 1 4 2 3 2 3 3 2 4 4 4 1 4 1 4 4 1 4 3 1 3 3 1 3 3 3 3 1 4 1 3 1 2 2 1 3 2 4 4 2 2 1 2 1 4
3 2 2 4 1 3 1 4 3 1 1 1 4 4 3 2 3 2 3 4 4 3 2 3 3 2 4 4 1 4 2 3 3 2 3 1 3 2 4 2 3 3 1 4 3 2 3 1 4 1 4 4 4 1 4 1 4 4 1 4 3
3 1 3 2 4 4 3 3 4 2 4 2 4 4 2 2 2 2 1 4 4 2 4 4 1 3 3 1 4 4 1 1 4 3 2 1 2 2 2 3 2 4 4 3 1 1 4 4 3 3 1 4 1 2 3 3 2 4 2 3 2
3 4 1 4 2 4 1 1 1 1 2 1 1 2 1 2 2 3 1 4 1 3 1 1 2 2 2 2 2 4 3 1 4 2 2 1 3 2 4 1 1 4 1 1 2 2 2 3 1 4 3 3 2 4 2 2 2 1 3 1 1
3 3 3 2 4 4 4 3 4 4 4 1 3 4 3 4 3 3 1 4 4 3 3 4 1 3 2 3 3 3 4 4 3 4 1 4 1 4 4 1 2 4 4 4 4 3 3 1 4 1 3 2 2 4 3 4 4 2 3 2 4
3 3 2 2 3 4 3 2 1 4 3 3 1 3 3 2 3 4 3 2 3 2 3 3 3 2 4 3 3 3 2 4 3 3 1 3 3 4 3 2 3 1 3 2 4 3 2 3 1 3 2 3 1 3 3 3 1 3 3 2 3
3 2 4 2 2 2 2 2 1 2 2 3 3 3 3 1 3 2 1 3 2 3 2 2 3 2 3 2 3 2 1 2 3 1 4 1 2 1 3 3 1 2 2 2 1 2 4 1 4 1 3 1 2 2 3 2 2 4 3 2 1
3 3 1 4 3 4 3 1 4 1 3 4 2 3 1 4 4 4 1 2 1 2 2 2 1 2 1 1 3 1 1 1 3 3 3 3 3 2 2 2 3 1 1 4 3 1 1 4 2 4 1 2 4 3 2 4 1 1 4 4 4
3 3 3 1 4 3 3 2 4 4 4 2 4 1 3 1 3 1 4 3 1 1 1 1 3 3 3 2 1 2 3 2 3 1 1 1 1 1 1 1 1 1 1 1 1 1 1 1 1 1 1 1 1 4 4 1 1 3 3 3 1
3 4 3 2 1 2 2 1 3 2 1 3 3 1 1 4 3 3 2 4 2 2 1 4 2 2 1 1 4 4 4 3 1 1 1 4 4 3 1 1 4 1 1 1 2 2 4 2 1 1 2 2 2 4 4 4 4 3 2 4 2
3 3 2 3 1 4 2 4 4 1 4 3 3 1 2 4 1 1 2 1 3 2 1 4 3 2 3 3 2 4 3 1 4 2 3 2 4 1 2 4 1 1 4 1 2 1 4 3 1 1 1 2 4 1 2 1 2 2 3 4 1
3 2 4 4 2 4 2 3 3 2 4 1 3 3 1 3 3 3 2 3 3 3 3 2 3 2 3 2 2 4 3 1 3 3 3 4 3 3 2 3 2 3 3 3 4 2 3 1 4 4 4 3 3 3 1 1 4 2 3 3 3
3 3 3 1 4 1 1 2 4 3 3 2 3 1 3 4 2 4 3 2 2 4 4 4 4 1 4 1 1 1 4 3 1 3 3 3 3 2 3 2 2 4 3 3 1 1 3 1 1 4 3 3 2 4 4 1 1 1 4 3 1
3 2 4 2 2 4 2 2 4 4 2 4 1 1 2 4 4 1 4 3 2 3 1 4 2 2 4 2 4 2 4 4 4 4 4 4 1 3 3 3 2 4 1 2 3 1 1 3 1 3 3 1 2 3 2 4 4 4 2 4 4
3 1 1 4 1 1 1 3 2 2 4 1 2 2 2 3 1 1 1 4 2 2 2 3 2 1 4 2 1 3 1 2 3 1 1 1 2 1 1 2 3 2 4 1 2 2 2 3 1 1 3 1 1 2 2 3 3 1 2 3 1
3 2 4 3 1 2 3 3 1 1 2 2 2 1 1 3 2 2 1 1 3 2 3 2 2 1 3 3 2 1 2 2 2 2 3 2 4 3 1 4 3 2 4 3 2 3 3 3 1 4 1 2 2 1 3 2 3 3 2 2 3
3 4 3 2 3 2 3 3 1 3 3 2 4 3 2 2 3 2 2 2 3 2 4 2 4 3 3 2 2 2 2 4 3 4 1 2 2 3 2 4 3 2 2 2 1 4 2 4 3 3 1 3 3 1 4 1 1 4 1 2 1
3 1 2 2 3 3 3 2 1 3 4 4 1 1 1 3 2 1 4 3 1 1 2 4 4 4 2 3 2 3 3 2 4 4 3 3 1 2 3 2 4 4 1 2 3 2 3 4 2 4 4 1 1 4 4 4 1 4 3 3 2
3 4 1 4 1 1 4 1 1 2 2 1 1 3 3 2 2 2 2 4 3 2 2 3 2 3 3 1 4 2 2 4 1 1 3 1 2 2 2 4 2 1 4 3 1 1 2 1 1 4 2 3 1 2 4 3 1 1 1 2 1
3 2 2 4 3 3 3 1 1 1 1 3 1 2 3 2 4 4 3 1 1 1 4 2 2 4 1 1 2 2 4 3 2 2 3 3 1 1 1 1 4 2 2 3 1 3 1 2 2 2 1 2 3 1 4 1 1 4 4 1 3
3 3 3 2 4 1 3 1 4 3 1 2 3 1 3 1 2 4 4 1 1 4 3 3 1 2 1 2 4 1 2 4 3 1 4 3 3 4 1 3 3 2 4 4 1 3 3 3 3 1 3 3 4 1 4 1 1 3 3 3 3
3 3 1 4 4 4 3 4 2 4 4 2 4 3 3 3 3 4 4 4 4 3 4 2 3 1 1 3 3 2 4 3 1 1 4 1 4 2 2 2 3 2 2 1 1 2 4 2 3 1 3 4 1 4 3 4 2 2 3 1 3
3 4 4 1 1 4 1 4 4 4 1 1 2 3 3 3 1 2 3 1 1 1 4 2 3 1 4 3 3 4 2 4 2 4 4 4 4 2 3 2 4 3 1 1 2 4 4 2 4 1 1 2 4 3 3 1 1 1 4 1 2
3 1 4 4 1 1 2 4 2 4 3 1 3 1 2 3 2 3 3 2 3 3 2 3 2 2 1 2 2 1 1 1 3 1 2 4 4 1 4 2 3 1 2 2 1 2 2 1 4 2 2 3 1 1 3 1 4 2 1 4 1
3 4 4 2 1 2 4 1 4 1 1 2 3 2 1 4 4 3 1 4 4 4 4 3 1 4 4 4 4 1 4 2 2 1 3 1 4 2 3 3 3 2 2 2 2 1 3 1 4 1 2 1 4 1 1 1 1 1 3 1 4
3 4 1 3 1 4 1 1 1 3 1 1 1 4 1 4 1 3 1 2 2 2 3 2 3 2 4 3 1 1 1 1 3 3 3 3 3 3 1 1 1 2 4 3 3 2 2 4 3 1 4 2 3 1 3 2 2 4 4 2 3
3 4 1 3 1 1 3 1 4 3 3 2 3 1 1 4 1 2 3 1 2 3 1 4 3 1 1 2 4 3 3 2 3 3 2 4 3 1 3 3 1 3 3 1 1 3 2 4 3 2 2 1 4 3 1 3 3 3 3 2 4
3 2 1 3 3 1 3 2 4 3 2 4 4 2 4 1 4 3 2 4 1 1 1 4 2 2 2 3 1 2 1 2 2 3 1 2 1 1 1 2 4 2 3 1 3 1 4 2 4 2 1 4 2 4 4 2 2 1 1 4 4
3 1 2 2 2 2 4 2 3 1 2 4 3 2 4 4 4 1 4 4 1 1 2 4 2 2 2 2 3 4 4 4 2 3 1 2 1 3 4 4 1 4 2 4 2 4 3 2 4 4 1 4 1 1 4 2 4 1 2 2 4
3 2 3 2 1 3 3 4 3 1 2 3 4 1 3 3 1 3 2 1 3 3 2 4 4 4 3 1 1 4 4 1 4 1 2 4 4 2 4 3 1 4 1 1 3 3 2 3 1 2 4 4 2 4 3 2 4 1 4 1 2
3 4 3 2 4 4 4 3 2 3 4 4 4 3 1 2 4 4 3 4 4 2 3 4 1 3 2 4 3 2 3 3 1 3 4 3 2 4 1 3 3 2 3 3 1 1 4 2 4 2 3 2 4 3 2 4 3 2 3 1 1
3 1 1 3 1 4 4 3 4 3 2 1 3 4 1 4 4 2 4 3 3 3 2 2 4 4 1 4 1 3 3 3 3 4 3 4 2 4 2 3 3 1 3 1 4 3 3 4 4 4 3 1 3 3 4 2 3 3 3 3 1
3 3 3 3 1 4 4 2 2 1 3 3 3 4 3 4 4 1 1 1 2 2 2 1 2 4 3 2 4 2 3 3 4 4 2 3 1 3 3 4 2 4 1 3 1 1 2 4 3 1 4 3 2 4 1 4 4 1 1 3 3
3 4 3 4 1 1 4 3 3 3 2 3 3 2 3 3 2 2 3 2 3 3 3 3 2 4 3 3 4 4 2 4 3 1 3 1 4 4 3 3 2 3 2 4 3 3 2 4 3 2 4 4 4 4 1 2 2 1 3 2 3
3 4 2 3 1 3 3 4 2 4 2 3 3 2 4 3 2 3 2 1 4 1 2 4 1 4 1 4 2 4 4 2 2 1 2 2 3 1 3 1 1 3 4 4 2 2 1 2 2 3 1 4 3 3 4 2 3 1 4 2 2
3 4 4 4 1 3 1 4 3 3 2 3 1 3 3 3 2 2 1 1 4 3 2 1 4 2 3 3 3 2 2 3 2 3 3 3 3 2 2 2 4 3 1 4 1 3 4 1 4 1 2 4 3 1 4 3 4 1 3 2 1
3 4 4 2 1 4 3 4 4 4 1 2 1 1 4 2 3 1 3 2 4 2 2 2 2 3 2 2 2 1 2 2 2 3 2 2 2 1 1 1 1 1 1 1 1 1 1 1 1 1 4 2 2 3 2 4 2 2 4 3 1
3 2 4 2 4 1 1 3 1 2 4 3 4 3 2 4 2 4 2 4 3 2 4 3 2 2 4 3 2 2 2 4 4 1 1 1 3 2 3 4 3 3 2 4 4 4 2 3 3 1 4 4 3 3 2 1 4 4 4 2 4
3 3 2 2 3 3 1 4 2 4 3 3 2 4 4 4 3 2 2 3 1 3 3 3 3 2 4 1 1 3 1 2 3 1 4 3 4 1 4 1 3 2 2 3 1 2 2 4 3 3 3 4 2 4 1 3 3 2 1 4 4
3 2 3 1 2 1 4 2 3 3 2 2 2 4 4 2 1 4 3 3 2 2 3 3 1 4 2 1 1 4 3 2 4 4 2 4 4 2 1 4 1 3 2 2 2 2 1 4 2 1 4 4 2 4 3 2 3 1 1 2 1
3 3 2 4 2 1 3 3 1 1 3 1 1 3 4 1 4 4 1 4 3 1 3 4 4 4 4 4 3 3 2 3 2 4 4 1 1 4 2 3 1 2 4 1 4 1 4 2 1 4 1 1 1 1 1 3 3 1 4 2 3
3 4 3 3 1 3 2 2 3 1 4 3 1 1 4 2 2 3 1 2 2 3 3 2 4 1 4 4 4 3 2 3 3 3 1 4 1 4 1 4 2 4 4 4 4 3 2 4 4 2 2 4 3 3 1 4 2 3 1 4 1
3 2 3 3 1 2 4 2 2 2 4 2 1 1 1 1 3 2 1 3 1 3 1 2 3 3 3 2 1 1 2 4 2 4 2 4 3 3 1 2 1 4 1 4 2 2 2 1 1 3 1 3 1 1 4 2 3 3 2 4 2
3 2 2 2 2 2 2 1 2 3 1 3 1 4 2 1 1 2 2 2 2 1 1 1 1 2 4 2 4 2 1 1 1 1 1 2 2 1 1 1 1 3 3 1 4 2 4 1 3 2 3 3 2 4 2 2 2 1 1 1 1
3 1 1 4 3 2 4 1 2 4 4 3 3 3 2 4 3 1 4 3 2 4 3 2 4 3 2 4 2 4 4 3 1 3 1 4 2 4 3 1 3 2 3 2 4 4 1 3 1 4 2 4 3 1 4 4 1 1 4 3 3
3 2 2 3 3 3 3 1 1 4 4 3 1 1 1 4 3 3 2 2 1 2 4 1 1 4 4 1 1 4 3 1 2 3 2 2 4 4 1 4 4 3 3 4 1 3 2 4 2 4 1 3 1 2 1 3 2 4 1 2 3
3 3 2 2 3 3 1 2 4 4 4 1 2 2 4 1 1 1 1 2 2 2 3 1 2 3 1 1 2 4 1 1 4 3 2 2 3 2 2 1 3 1 2 4 1 4 3 1 2 2 2 2 1 4 4 1 1 2 4 1 3
3 4 3 3 3 1 2 2 2 1 4 2 4 2 4 3 1 3 1 3 1 4 3 2 1 4 3 4 3 3 2 4 3 3 4 2 1 2 4 2 3 1 4 4 3 3 2 4 4 2 4 3 2 4 4 4 2 3 2 3 3
3 4 4 4 1 4 3 1 3 1 4 2 4 4 1 3 3 1 2 3 1 4 4 4 1 4 2 4 1 4 3 2 4 4 2 1 3 3 1 3 2 4 4 1 1 4 4 4 3 2 2 3 4 1 4 2 2 3 2 3 4
3 4 3 2 4 3 2 4 3 2 4 3 2 1 1 2 3 2 2 3 1 4 4 4 3 1 3 2 4 3 2 4 3 2 4 3 3 2 2 2 1 4 2 3 4 3 2 4 1 4 4 1 1 1 1 1 2 1 1 1 4
3 1 1 1 4 1 2 4 3 1 2 1 4 1 1 1 4 1 4 2 1 2 1 1 2 4 2 2 2 2 1 1 1 1 3 1 2 1 1 4 4 3 1 2 2 3 1 2 3 2 4 3 3 1 2 2 2 2 2 3 1
3 3 3 2 4 1 2 2 1 1 2 4 1 3 1 4 2 3 4 2 4 4 1 1 2 3 4 2 4 4 4 1 4 2 3 1 1 2 4 3 1 3 2 2 3 2 4 2 3 3 3 1 3 3 3 3 1 3 2 3 3
3 4 4 2 4 4 1 4 4 1 4 4 3 2 2 2 3 1 2 1 2 2 3 4 2 4 3 3 1 2 4 1 3 3 3 3 2 3 1 1 4 4 3 4 4 4 3 3 1 2 2 3 4 2 4 2 4 3 1 3 3
3 2 4 4 4 4 3 2 2 4 4 3 3 2 4 4 3 2 4 3 3 3 3 4 3 2 3 1 3 4 3 3 1 3 2 2 3 2 3 2 3 3 3 4 3 3 3 3 3 1 4 1 3 1 3 3 1 1 2 4 4
3 4 1 1 3 1 3 3 2 1 3 3 1 1 1 1 1 1 2 1 1 4 2 2 2 4 1 2 1 1 3 1 2 2 2 1 1 1 1 4 1 2 4 4 4 3 4 2 2 2 3 3 3 3 3 1 1 2 4 1 1
3 1 3 1 2 3 3 3 1 1 3 4 3 1 2 4 3 2 3 3 2 4 4 1 4 3 2 3 1 3 1 4 3 3 2 2 3 2 4 2 4 4 2 4 2 3 1 2 2 2 3 2 4 1 1 1 3 1 1 4 4
3 2 4 2 4 3 3 2 4 3 2 3 1 3 3 2 2 3 1 3 3 1 4 3 2 3 2 4 3 3 1 3 4 4 3 2 4 4 1 3 3 4 4 1 4 1 3 4 3 2 3 2 4 3 4 4 4 4 3 2 4
3 1 3 3 2 2 4 4 1 2 2 2 2 2 2 2 4 4 2 2 2 4 2 2 2 2 2 1 1 4 2 1 1 1 1 1 2 1 1 4 2 2 4 3 2 2 2 1 2 2 2 1 1 2 1 2 2 2 1 1 2
3 4 3 4 3 3 1 1 1 4 3 1 1 1 4 4 4 4 1 3 1 2 1 1 1 3 1 3 3 1 4 4 1 1 3 1 1 3 4 4 4 4 1 4 1 4 1 4 3 3 2 3 3 2 4 2 4 1 1 1 4
3 2 1 3 2 1 2 2 2 2 2 2 2 4 3 1 3 1 2 1 4 4 2 2 2 3 2 1 4 2 2 4 2 1 4 1 1 1 2 1 3 2 4 2 4 2 3 1 1 1 4 4 4 3 3 2 4 1 1 2 4
3 2 4 4 4 1 1 1 2 4 2 2 1 3 1 2 3 1 2 2 3 1 3 1 2 1 2 2 4 2 3 1 3 1 2 2 1 1 1 1 1 2 2 4 3 2 1 2 4 2 2 4 1 1 1 2 2 2 3 1 4
3 3 4 3 1 4 1 4 3 3 1 2 4 1 1 4 1 1 4 1 1 4 2 2 1 4 2 4 4 2 4 3 2 4 4 4 3 3 2 4 3 2 4 4 3 3 4 2 4 4 2 3 3 2 4 4 2 4 3 2 4
3 3 2 3 3 1 1 4 4 2 3 3 4 3 2 3 3 3 3 4 4 2 3 1 4 3 4 4 4 1 2 3 3 2 4 2 2 3 1 1 2 1 1 2 4 1 1 1 2 4 4 1 3 4 1 3 2 2 3 1 4
3 3 2 3 2 4 1 2 3 2 3 1 1 4 4 1 1 4 1 1 1 4 1 1 3 1 4 1 4 3 2 4 3 1 4 4 2 4 1 4 1 1 4 2 4 2 4 3 4 3 3 2 3 1 1 1 2 3 1 3 3
3 2 4 3 2 3 2 1 3 2 4 3 2 2 3 1 4 4 1 1 4 4 1 3 1 2 4 4 1 3 1 1 4 4 2 3 4 1 4 1 3 1 2 2 3 3 2 4 3 4 3 1 2 3 4 2 4 3 1 4 2
3 4 1 1 1 4 1 1 1 4 1 4 1 1 1 4 1 1 1 4 1 1 1 4 1 1 1 4 1 1 1 4 1 1 1 4 1 1 1 4 1 1 1 4 1 1 1 4 1 1 1 4 1 1 1 4 1 1 1 4 1
3 1 1 3 3 3 3 3 2 1 1 2 2 1 1 2 3 2 2 3 2 2 2 1 4 1 1 4 2 2 3 2 4 1 2 2 3 2 2 1 2 4 2 4 3 3 1 2 1 1 2 4 1 1 2 2 2 2 2 2 2
3 4 2 1 2 3 3 3 3 1 3 2 4 3 3 2 2 4 2 1 2 4 2 4 4 2 4 1 1 1 3 3 1 1 1 4 4 4 2 2 1 3 2 2 2 2 1 3 1 3 2 2 1 1 2 3 2 1 2 1 4
3 2 3 4 1 2 4 1 3 1 3 3 3 3 2 3 2 2 4 4 1 2 3 3 2 3 3 2 1 3 1 4 4 3 3 2 4 3 3 2 4 4 1 4 1 1 3 1 4 3 2 3 1 3 1 4 3 1 3 1 4
3 1 2 4 4 4 3 2 1 2 2 1 1 4 2 4 3 1 4 1 4 4 3 1 1 1 1 1 1 4 2 3 3 3 3 1 1 3 1 4 4 2 4 1 4 4 1 1 1 3 1 1 2 4 4 3 1 2 1 4 1
3 4 1 1 1 1 4 1 1 1 1 1 1 1 1 4 1 1 2 3 1 1 2 4 1 4 1 1 4 4 4 4 3 2 4 3 3 2 4 3 3 2 4 1 3 3 1 3 2 4 4 2 2 4 2 4 2 4 4 1 2
3 4 4 1 4 1 3 1 1 1 4 2 3 1 4 2 3 2 3 1 3 2 3 3 2 2 3 4 3 3 3 1 4 4 4 2 4 4 1 4 2 4 3 1 4 2 4 4 3 4 3 4 1 2 3 2 3 4 4 3 2
3 2 2 3 4 3 3 1 1 3 1 4 3 3 2 4 4 2 4 2 1 2 4 4 3 4 3 3 2 3 4 4 1 3 1 4 3 1 1 3 4 2 3 2 1 2 3 4 3 3 1 3 3 2 4 1 1 4 4 1 3
3 3 2 1 3 1 2 4 3 2 3 2 2 1 1 1 3 2 3 1 4 4 4 2 4 4 4 1 4 1 1 4 1 2 2 2 3 1 3 3 1 3 2 1 3 1 4 1 4 4 4 2 4 2 2 3 2 2 2 3 3
3 4 4 4 1 1 4 1 1 1 2 4 1 1 1 1 3 1 1 4 1 2 4 4 4 3 2 1 2 2 1 1 4 2 4 3 1 4 1 4 1 3 1 1 1 1 1 3 2 3 3 3 3 1 1 3 1 4 4 2 4
3 1 1 2 3 1 1 2 4 1 4 1 1 4 4 4 4 3 2 4 3 3 2 4 3 3 2 4 1 3 3 1 3 2 4 4 2 2 4 2 4 2 4 4 1 2 3 3 2 2 3 4 4 4 1 1 4 4 1 1 1
3 1 1 4 4 2 2 1 3 3 2 2 4 1 1 3 1 1 2 4 1 3 1 4 3 1 1 2 4 2 3 2 2 2 4 3 2 4 1 3 1 4 1 4 3 3 3 1 4 3 2 4 4 2 2 1 4 2 4 4 3
3 2 1 1 2 2 2 1 1 1 1 3 2 3 1 4 1 1 4 1 1 1 4 3 3 2 1 3 1 2 3 1 1 1 4 4 4 1 1 4 2 1 4 1 1 4 2 4 4 4 3 3 3 4 4 3 2 3 1 3 2
3 1 2 4 4 3 2 3 2 2 1 1 2 2 1 2 2 1 2 3 2 2 2 4 4 1 1 2 1 2 2 2 4 4 4 3 2 1 1 3 1 4 2 4 1 2 4 3 2 1 2 2 2 4 2 1 2 2 3 2 2
3 1 2 1 3 3 2 4 2 1 4 2 4 2 2 3 1 2 2 4 4 3 1 2 2 4 1 4 2 2 4 2 2 4 1 3 2 3 2 2 2 4 4 3 3 1 1 2 1 2 4 4 3 4 2 2 2 1 2 1 2
3 4 4 4 3 1 4 1 2 3 2 2 3 1 1 2 3 1 4 2 3 3 2 1 3 1 4 3 1 1 4 2 2 2 4 1 3 1 3 1 1 1 1 2 3 4 3 1 3 1 1 3 4 1 2 4 1 3 4 3 1
3 2 2 4 1 4 4 1 4 1 1 4 1 2 3 1 3 1 3 1 3 1 4 2 3 3 3 3 2 4 1 3 3 1 2 3 2 4 3 2 2 3 3 3 2 4 1 4 2 1 3 1 3 1 4 4 4 4 3 3 1
3 3 3 3 3 3 3 1 2 3 3 3 3 1 4 3 2 1 3 3 2 4 1 1 3 4 1 3 3 2 4 4 1 4 3 4 2 1 2 2 4 3 1 3 1 4 1 4 2 4 1 3 2 1 3 1 2 3 3 3 3
3 4 4 4 1 2 4 4 4 3 2 4 3 1 3 3 4 2 4 1 4 3 4 3 3 4 1 4 4 1 3 1 1 4 4 3 4 4 3 4 4 3 3 4 1 4 3 4 3 2 3 2 1 1 4 1 2 4 1 2 3
3 3 2 2 1 3 2 3 2 2 2 2 2 2 2 3 3 3 3 3 3 2 2 3 2 2 1 1 1 3 3 1 3 3 1 4 2 4 4 2 2 3 1 2 2 2 2 2 1 1 4 4 2 2 2 2 2 2 3 1 2
3 3 1 4 1 2 4 4 3 2 4 4 1 1 4 4 1 3 3 2 3 2 2 2 3 4 1 1 1 3 2 2 2 4 2 2 2 1 1 2 2 3 3 1 2 2 1 1 2 3 2 4 2 4 2 1 2 2 3 2 2
3 3 1 2 2 2 3 2 2 2 3 3 3 2 2 1 2 2 2 2 1 3 3 3 1 2 2 4 2 2 2 2 3 2 3 1 2 1 3 1 4 4 2 2 1 2 1 1 4 3 1 3 1 2 4 2 3 3 2 2 4
3 1 1 2 4 4 1 2 1 4 1 3 3 1 4 3 1 3 2 3 1 4 1 3 3 1 3 2 1 2 2 2 2 3 1 4 2 1 2 3 2 4 2 2 2 2 2 3 2 2 1 1 3 2 3 1 4 4 4 3 3
3 3 2 4 4 1 3 2 4 3 1 4 3 4 4 2 3 2 4 2 1 3 2 2 3 2 4 2 1 3 1 3 4 1 3 1 3 3 3 1 3 3 1 3 3 2 1 3 1 2 3 4 1 2 4 1 3 1 2 3 1
3 2 4 3 2 3 3 1 4 4 4 1 4 3 2 4 1 4 4 3 3 3 2 2 3 1 1 1 4 3 3 3 1 4 2 1 3 1 2 4 3 2 4 4 2 4 4 2 2 3 1 3 1 2 4 3 4 3 1 4 1
3 4 1 1 4 4 3 2 2 1 2 4 2 4 4 1 2 4 1 2 1 3 2 3 3 2 4 3 2 4 1 1 3 1 4 1 2 4 1 1 1 4 3 1 4 1 1 3 4 2 4 1 4 3 1 4 1 4 4 1 2
3 3 4 3 1 4 3 4 4 4 4 2 3 4 3 1 4 4 4 3 4 3 4 4 3 4 4 4 2 2 3 3 1 4 3 4 3 4 4 4 4 1 2 4 4 3 4 3 2 4 2 3 3 4 3 4 4 1 4 4 1
3 3 2 4 2 1 1 4 1 3 2 2 3 3 2 1 3 2 2 1 2 2 1 2 2 4 2 2 1 3 3 1 2 1 3 2 2 2 3 3 2 2 2 1 1 1 2 2 2 2 1 4 2 4 4 1 1 1 2 2 2
3 2 2 1 2 4 3 1 2 1 4 1 1 1 4 2 1 4 3 2 4 1 1 4 1 1 1 2 3 1 1 1 1 1 1 2 3 1 4 4 1 1 1 1 4 4 1 3 1 2 1 4 1 2 2 2 4 2 3 2 4
3 3 4 3 2 4 1 2 1 3 3 2 1 2 4 3 3 1 4 3 1 3 3 1 2 1 4 4 4 3 1 3 2 1 2 4 1 2 1 2 2 1 1 2 4 3 1 3 1 3 4 3 3 2 4 2 4 2 2 1 3
3 3 3 3 1 4 3 1 4 3 2 4 2 3 2 4 4 3 1 2 3 1 1 3 4 3 2 4 2 3 2 2 3 2 1 2 2 1 3 2 3 3 1 3 4 1 4 3 1 2 3 2 2 3 4 1 4 1 1 4 4
3 4 3 2 2 2 4 2 4 1 4 1 2 1 1 1 1 3 2 3 2 3 3 2 2 2 2 3 3 2 2 1 3 3 1 2 1 3 3 1 3 2 2 2 4 1 3 1 3 4 3 2 2 3 1 1 4 4 1 2 1
3 1 1 4 4 1 1 3 2 4 2 4 2 2 2 4 1 2 4 3 3 2 2 3 3 3 4 4 1 2 3 1 4 4 2 4 4 3 3 1 2 3 3 1 4 3 2 4 1 1 2 4 1 2 1 3 2 3 1 3 3
3 1 4 3 1 4 4 3 3 1 3 4 3 2 3 1 4 4 3 3 3 4 4 3 1 2 4 3 4 4 4 3 3 1 3 3 1 1 4 2 2 3 2 4 4 1 1 1 3 3 1 3 4 2 4 4 2 4 2 3 3
3 4 3 1 3 1 3 2 4 1 3 3 3 2 4 1 2 1 3 1 4 4 3 1 2 4 4 3 1 4 1 1 4 1 1 2 4 4 4 1 1 2 1 2 2 2 2 1 2 1 3 2 4 1 3 1 4 1 1 1 2
3 1 3 3 1 4 4 4 1 1 2 4 4 3 1 4 3 1 4 3 1 2 4 3 1 4 1 1 2 3 2 2 1 4 3 1 3 2 3 2 2 2 1 4 3 1 3 1 1 2 1 2 2 2 2 4 2 1 2 2 1
3 3 2 1 4 1 4 2 2 3 3 3 2 4 1 2 2 3 3 2 1 1 1 1 2 2 1 2 2 2 1 2 3 2 2 1 1 1 2 3 3 2 4 2 2 2 4 3 3 3 2 1 1 3 3 2 2 3 2 2 1
3 1 3 3 1 1 4 4 1 4 1 2 3 2 1 3 2 3 3 3 1 3 2 2 3 1 3 3 2 4 3 4 3 3 1 3 3 4 1 3 1 3 3 1 4 2 1 1 3 1 2 3 3 1 4 2 2 2 4 2 3
3 1 1 4 4 1 3 1 1 4 3 1 4 4 2 3 2 1 3 3 4 4 4 3 3 1 3 4 3 1 3 3 4 3 3 2 4 3 2 4 3 2 4 3 2 4 4 4 2 4 3 2 4 4 1 4 1 1 2 3 2
3 4 3 3 3 3 3 1 3 2 4 2 4 4 1 4 1 2 1 1 4 1 1 4 4 4 4 1 2 4 4 1 1 2 4 4 4 4 4 1 1 4 1 4 4 1 4 4 1 4 3 1 4 4 1 4 4 3 3 3 2
3 4 3 1 3 3 2 2 2 1 1 4 1 1 1 4 1 1 2 4 2 4 2 4 4 1 4 2 4 2 1 1 4 1 1 4 2 2 2 4 1 3 3 4 4 4 1 4 3 3 3 2 1 3 1 2 4 1 3 3 4
3 1 4 2 4 2 3 1 3 1 1 4 1 1 1 2 4 1 1 1 3 1 4 4 1 3 3 3 2 1 2 3 1 1 2 4 2 4 1 1 1 2 1 3 4 4 4 1 3 3 4 1 2 1 2 4 4 2 4 4 3
3 2 2 3 2 1 2 4 2 3 2 2 4 4 4 2 3 2 3 2 2 3 2 4 4 3 2 4 3 2 3 2 2 2 4 3 3 2 3 2 4 2 4 4 2 3 3 2 3 1 2 3 3 2 4 3 2 4 3 2 4
3 1 3 2 3 4 3 2 4 2 1 2 1 3 1 1 2 1 3 3 1 1 1 4 4 4 3 2 2 2 2 2 2 4 4 4 2 3 3 3 1 3 3 2 3 3 2 4 3 3 2 2 2 2 4 3 2 2 2 2 3
3 4 1 1 1 4 2 4 3 3 4 1 4 1 2 3 3 2 4 3 1 4 4 3 2 4 2 4 3 3 4 2 3 3 4 4 2 4 1 4 4 4 4 4 1 2 4 3 1 2 2 2 4 1 4 3 2 4 1 3 2
3 2 4 1 3 1 2 4 3 2 4 4 1 4 2 3 2 1 4 1 1 3 3 2 3 3 3 1 1 1 3 2 3 1 2 2 2 4 4 2 4 2 2 4 1 4 1 1 2 2 4 3 3 2 4 1 4 4 2 4 3
3 1 2 4 2 1 3 4 4 4 4 2 1 1 1 3 2 3 2 2 1 4 3 2 1 2 2 4 4 4 1 1 4 2 4 4 2 1 4 4 4 3 3 2 4 3 1 4 4 1 4 4 2 1 4 1 4 1 4 2 3
3 4 3 3 3 1 4 3 2 1 1 2 2 2 2 2 4 1 1 1 1 3 1 4 4 4 2 3 2 2 2 3 2 1 2 4 2 2 4 3 3 3 1 4 4 3 2 4 4 2 3 2 3 1 1 1 3 2 3 3 2
3 2 2 2 2 1 4 1 4 1 4 1 4 2 2 2 4 4 1 1 4 4 1 1 4 2 4 2 2 1 2 3 1 4 1 1 2 4 1 2 2 1 4 4 4 4 1 4 1 4 3 1 1 4 1 4 1 2 3 1 4
3 4 3 1 2 2 2 2 2 2 2 4 1 4 4 3 1 1 2 4 1 2 4 2 3 1 1 4 1 1 1 2 1 1 1 4 1 1 2 2 2 1 1 1 2 2 2 2 1 4 4 1 3 2 2 2 1 3 1 4 3
3 2 2 4 1 3 1 2 1 3 1 2 3 3 1 1 3 1 2 2 1 1 1 1 4 3 3 1 3 3 3 3 3 1 1 1 2 4 3 3 3 1 1 4 1 1 1 1 1 1 1 4 1 1 1 4 1 3 2 2 1
3 3 1 1 2 2 2 4 3 3 3 3 1 4 1 1 2 3 2 2 1 3 3 4 4 3 2 1 3 1 2 3 2 4 4 2 1 3 1 1 1 4 4 4 3 1 1 1 2 4 1 4 4 4 1 3 3 2 3 2 1
3 1 4 1 1 1 2 4 1 1 1 3 1 4 4 1 3 3 3 2 1 2 3 1 1 2 4 2 4 1 1 1 2 1 3 4 4 4 1 3 3 4 1 2 1 2 4 4 2 4 4 3 1 2 3 3 4 3 1 4 2
3 1 1 1 3 3 3 4 3 3 2 3 3 3 1 4 4 2 2 2 1 1 4 3 4 1 2 2 3 2 3 1 2 4 3 3 2 3 1 4 3 3 2 3 3 3 1 4 2 1 4 3 2 4 4 4 1 2 2 1 4
3 2 2 3 4 3 4 1 4 2 4 2 4 1 4 1 4 4 4 1 1 4 3 4 3 3 4 3 4 4 3 3 2 4 2 1 2 2 2 3 2 1 4 1 3 3 2 4 3 3 3 2 2 3 4 3 3 2 4 4 2
3 3 1 1 1 4 3 2 1 1 4 1 1 4 1 1 4 4 1 1 3 2 4 4 1 1 4 1 1 1 2 2 4 2 2 3 1 1 3 3 1 1 2 2 1 2 3 1 4 3 1 1 1 3 2 3 2 1 2 4 4
3 3 4 3 3 4 3 1 1 4 2 4 4 1 2 3 3 1 4 2 4 3 2 2 3 1 1 3 4 1 2 4 2 4 1 3 2 4 3 3 1 2 3 1 2 3 2 2 3 4 2 4 4 2 4 4 3 3 1 4 3
3 3 4 1 4 1 1 4 2 4 3 4 1 4 4 2 4 1 1 3 4 4 2 4 3 4 4 4 4 4 3 4 3 1 3 3 3 2 3 2 3 2 2 3 4 3 3 2 2 3 3 2 4 3 4 4 4 1 4 4 3
3 4 3 3 1 1 4 3 2 2 4 3 3 2 2 4 1 2 3 3 1 1 4 1 4 1 1 1 1 3 1 1 1 1 1 1 2 3 4 3 2 1 3 2 2 3 3 3 2 4 3 3 2 2 2 4 1 1 1 1 1
3 4 1 3 3 2 3 3 4 3 2 4 3 1 1 1 2 1 3 1 2 3 2 3 3 3 2 3 1 2 3 2 1 3 1 3 3 1 1 3 2 1 2 4 1 4 4 3 4 4 4 3 1 1 4 4 1 2 4 1 3
3 1 4 4 4 4 1 3 3 3 1 4 4 1 3 4 2 3 3 3 3 1 4 2 4 3 3 4 2 2 1 4 3 4 4 3 2 2 2 3 1 4 4 4 4 4 3 3 3 4 4 1 4 3 4 3 3 2 3 4 4
3 1 2 1 2 3 1 3 1 3 4 4 4 3 3 2 2 2 4 1 1 4 4 4 3 1 4 4 3 1 3 1 3 4 4 2 4 3 1 4 1 2 1 4 1 2 3 2 4 4 1 1 1 4 4 1 3 4 4 3 4
3 3 1 3 2 1 3 2 4 3 2 1 3 3 3 2 3 1 2 2 2 3 1 3 3 2 4 3 4 3 2 4 2 4 4 1 3 1 3 2 4 1 4 1 1 3 1 2 3 3 4 3 3 4 2 4 2 4 2 2 3
3 1 2 2 3 1 3 4 1 2 1 2 2 2 1 1 4 1 3 1 2 1 1 2 1 2 4 2 4 2 4 2 4 2 4 2 1 2 2 2 1 2 4 1 2 4 3 2 4 2 3 1 3 2 4 2 3 2 3 2 4
3 4 4 3 1 4 1 2 1 1 2 4 3 2 1 2 4 1 2 1 3 1 2 2 2 2 2 2 4 2 1 4 4 2 4 4 2 4 3 3 1 2 2 2 4 1 3 2 4 3 1 2 2 2 1 4 3 3 1 1 3
3 3 2 1 1 4 4 1 3 2 2 4 4 4 3 1 4 2 4 4 2 4 4 3 2 4 2 4 4 3 3 1 2 2 2 2 2 2 3 2 3 2 3 3 3 2 3 1 4 1 4 4 2 4 4 2 2 2 2 4 1
3 1 1 1 2 4 3 3 1 2 1 3 3 3 1 2 4 4 4 1 4 1 4 1 1 4 1 1 4 4 1 2 4 2 4 2 1 2 1 1 4 4 3 4 4 4 2 4 1 4 3 1 1 4 2 4 1 3 2 2 1
3 4 2 3 3 2 4 2 4 3 3 2 4 2 4 2 2 1 3 2 2 4 3 2 1 3 1 4 2 2 1 4 1 1 1 3 1 1 1 3 2 2 3 1 2 4 3 3 3 1 1 1 3 3 1 1 4 4 1 1 3
3 3 3 1 1 1 2 4 4 2 4 1 3 2 1 3 2 3 1 3 3 2 2 2 1 1 4 4 1 2 2 1 1 1 3 1 3 1 4 1 1 3 2 4 4 1 4 1 2 4 1 1 1 2 3 1 3 4 2 1 3
3 4 3 4 4 4 3 3 3 2 4 3 3 4 4 1 3 2 2 2 1 4 2 4 3 2 2 2 1 4 4 4 4 2 2 1 1 2 2 2 3 4 4 4 3 2 4 1 3 1 4 4 4 1 3 4 4 1 4 3 3
3 1 2 2 4 1 1 1 3 1 3 1 4 1 4 3 1 3 3 1 4 3 2 3 2 4 1 4 4 1 1 3 2 3 4 2 3 3 3 1 1 4 3 3 3 3 3 3 1 2 3 2 3 3 1 3 2 2 3 3 2
3 3 2 4 1 4 1 4 4 1 3 3 1 2 3 1 2 2 4 2 4 2 3 3 1 2 4 2 4 4 4 3 3 1 1 4 1 2 3 2 3 3 1 3 4 3 1 4 4 3 3 4 1 3 1 3 3 1 2 3 4
3 4 4 4 4 1 3 3 1 2 4 4 4 4 1 4 4 4 3 1 3 1 4 2 4 4 4 4 1 4 4 4 4 1 4 1 4 2 4 1 4 4 1 1 4 4 4 1 3 1 4 2 4 1 4 4 1 4 4 4 4
3 4 2 4 1 4 3 3 1 3 3 1 3 1 3 3 3 1 4 3 3 3 3 3 4 3 1 1 3 2 4 2 2 2 1 3 1 2 4 4 1 2 1 1 2 2 1 1 3 1 1 4 3 2 2 2 2 2 4 2 3
3 1 4 3 4 3 3 4 3 3 3 4 4 3 3 4 4 4 3 4 2 4 3 3 3 3 3 4 3 4 3 3 3 3 1 1 4 3 1 2 1 1 1 3 3 3 2 4 4 3 4 3 4 3 2 3 4 3 4 4 3
3 1 1 4 2 2 3 3 2 4 4 3 2 2 3 2 4 2 4 1 4 3 1 3 3 4 2 4 3 2 4 1 3 3 2 3 3 1 1 1 2 1 3 3 4 2 2 1 1 4 3 2 4 4 1 4 3 3 2 3 4
3 2 1 2 2 2 3 1 2 3 1 4 4 1 1 4 1 1 2 4 4 1 4 4 2 3 2 4 1 3 3 2 1 1 1 4 4 2 1 4 1 1 1 2 1 2 4 2 3 1 1 1 2 4 2 1 3 1 4 3 1
3 1 1 4 4 4 4 2 4 4 1 3 2 3 3 1 4 1 4 1 3 2 3 2 3 3 3 2 3 3 3 1 2 2 3 3 3 4 1 4 3 1 4 4 4 2 2 2 4 3 2 2 1 2 2 2 1 2 4 3 1
3 4 4 2 4 2 4 4 2 4 4 3 1 3 4 3 4 2 3 2 1 2 1 1 2 3 3 3 1 4 3 2 1 3 2 3 1 4 4 1 4 4 3 2 4 1 4 4 3 1 4 4 1 4 1 1 2 3 1 3 2
3 2 1 4 1 2 4 4 2 3 3 2 4 1 4 4 1 1 1 1 4 2 2 2 1 2 1 4 3 2 2 4 2 3 2 1 2 2 2 3 2 3 2 3 2 3 2 1 1 3 1 2 1 4 2 2 4 2 3 1 4
3 1 3 2 4 4 4 4 3 3 2 1 2 3 1 4 1 4 4 4 2 4 4 1 4 4 4 2 4 1 4 1 4 1 1 4 4 1 4 1 4 4 1 2 3 1 4 4 1 1 1 1 1 2 3 1 3 2 1 1 2
3 2 4 4 1 4 1 1 3 1 4 4 4 4 4 3 3 1 4 1 1 3 2 2 3 4 4 3 1 4 2 1 1 1 4 1 1 2 1 1 1 1 4 4 3 3 1 4 1 3 1 4 1 4 1 4 4 3 1 4 3
3 2 4 1 4 1 4 1 2 4 1 1 4 1 2 3 3 1 4 2 2 2 3 1 2 2 3 2 3 3 2 1 3 1 2 4 2 1 4 3 2 2 4 3 3 1 4 3 2 1 2 3 3 3 4 1 3 2 3 1 2
3 2 4 4 3 2 3 4 3 2 2 2 2 4 4 2 4 2 3 3 1 2 2 2 4 2 4 2 4 4 1 1 2 4 2 3 1 2 2 2 2 3 3 1 3 3 3 3 2 2 2 1 3 3 2 2 1 1 4 2 2
3 4 3 3 4 3 3 2 1 1 3 1 3 2 2 2 4 1 4 3 1 4 1 2 1 2 1 1 4 3 3 2 2 1 3 1 3 1 4 4 1 2 2 1 2 4 1 1 4 2 3 2 4 1 1 1 4 4 1 2 2
3 2 2 3 1 1 1 2 3 1 2 1 1 1 4 4 1 3 3 3 1 3 2 2 3 1 1 1 2 4 3 3 1 2 3 1 3 2 3 1 3 2 1 3 3 1 2 2 2 3 1 3 1 1 2 2 3 4 3 1 3
3 2 1 1 4 1 3 3 3 1 1 1 2 1 1 2 1 1 4 3 3 2 4 3 4 3 3 3 2 2 3 2 3 2 3 2 1 1 3 2 2 2 4 1 2 2 2 3 2 3 3 2 1 2 2 2 2 2 1 3 2
3 4 2 4 1 4 2 2 4 4 3 1 2 1 4 3 1 1 4 2 1 1 4 1 4 1 1 4 4 1 2 1 4 4 1 3 1 3 1 1 2 4 4 4 1 4 4 2 4 3 1 4 4 4 3 2 4 3 3 1 4
3 3 1 3 2 4 2 4 2 4 2 3 1 1 1 1 2 3 2 1 4 1 1 3 3 2 2 1 2 3 2 3 3 2 1 3 3 2 4 3 2 3 2 4 1 1 1 3 3 1 1 3 1 4 3 1 1 4 2 2 4
3 3 1 2 1 2 1 2 1 4 1 3 2 1 3 1 2 4 3 2 1 4 2 2 1 1 4 2 1 3 1 2 1 4 1 4 4 1 2 4 2 4 2 4 2 4 2 1 2 1 4 1 2 1 2 1 2 4 2 2 1
3 3 2 1 4 4 3 2 3 3 1 4 1 2 1 4 3 3 1 2 1 4 1 1 4 1 1 3 3 1 1 1 3 1 3 2 2 2 3 2 4 3 4 2 4 2 4 2 4 1 4 1 1 2 1 1 2 3 1 4 1
3 1 1 1 1 1 1 4 1 1 1 1 3 1 1 2 4 1 1 3 1 1 1 2 4 1 1 1 4 4 2 4 1 1 3 3 1 2 4 1 1 1 2 4 4 3 1 2 1 2 2 2 4 3 1 1 1 3 3 1 1
3 2 4 3 3 3 1 3 1 3 1 1 2 1 1 2 1 1 2 4 4 4 1 4 1 3 2 2 2 1 1 3 1 3 3 3 3 1 3 2 4 2 3 1 1 3 1 2 2 1 4 1 3 1 4 1 2 3 1 1 3
3 2 4 2 2 3 3 2 4 3 3 2 2 1 1 3 2 4 1 2 4 1 3 1 2 2 4 2 3 2 2 4 2 4 1 1 1 4 2 3 3 2 2 3 2 3 3 2 4 4 3 2 3 1 2 3 3 2 4 4 3
3 2 2 3 2 3 1 4 4 1 2 2 2 4 2 4 4 3 1 3 3 2 2 3 2 4 1 3 2 4 2 3 1 1 1 3 2 4 2 2 3 2 2 4 2 3 1 1 2 3 2 3 1 3 1 4 4 3 2 3 3
3 1 2 3 2 3 1 3 1 4 1 2 3 3 3 3 2 1 2 3 2 2 1 1 1 4 1 4 1 3 3 3 2 1 1 2 2 2 4 4 4 2 2 3 1 3 3 2 3 1 4 2 3 2 3 2 1 2 1 1 2
3 4 2 2 3 4 1 2 2 3 2 4 3 2 2 3 1 1 2 2 2 4 2 3 3 3 2 1 2 3 2 1 2 2 1 1 2 3 1 3 3 1 3 2 3 2 2 1 3 2 4 3 3 3 1 4 2 3 1 4 4
3 1 4 1 2 2 2 2 4 4 4 1 1 1 1 1 4 2 1 1 2 3 2 4 3 2 2 1 2 4 2 4 3 1 3 1 1 1 1 2 4 4 1 2 2 3 1 1 4 2 2 2 4 3 1 4 1 2 1 1 1
3 2 2 3 3 2 1 2 2 3 2 2 3 3 1 3 1 2 3 3 2 3 2 3 3 1 4 3 1 3 3 2 2 2 2 4 2 2 2 3 3 2 4 1 3 2 2 2 2 2 1 1 2 1 1 2 2 4 3 3 1
3 2 4 1 4 3 1 1 2 3 2 4 3 2 2 3 2 2 2 3 1 4 1 4 4 4 2 4 2 4 2 4 3 4 2 2 3 2 3 2 3 1 4 3 2 2 2 3 2 2 4 1 1 2 2 2 1 2 2 2 3
3 3 1 2 4 4 3 2 4 1 1 4 4 4 4 1 1 1 2 3 1 3 3 1 3 3 2 2 3 1 3 1 4 3 3 3 2 4 1 3 3 4 1 4 1 1 4 2 2 2 1 1 2 3 2 4 3 3 2 3 3
3 2 2 4 2 4 2 1 2 4 4 2 4 2 4 1 4 4 2 1 4 4 4 3 2 2 4 1 4 4 2 2 2 1 2 4 2 2 2 2 4 2 2 2 1 2 4 4 4 2 4 2 1 3 1 4 2 2 4 2 2
3 1 4 1 3 4 1 2 4 1 3 4 1 3 4 1 2 4 4 3 2 3 2 4 1 4 4 4 4 1 3 3 2 3 1 4 4 4 4 3 2 4 3 3 4 1 4 3 2 4 4 4 4 4 4 4 3 4 3 2 3
3 3 3 3 1 2 3 2 2 1 1 2 3 3 3 4 1 4 1 4 2 3 3 4 4 1 4 4 4 3 2 4 2 4 3 2 1 3 3 3 3 1 1 4 1 1 4 1 4 4 1 1 4 4 1 2 3 1 4 4 4
3 1 4 4 4 1 4 2 2 4 1 3 1 4 1 4 4 2 4 2 4 1 4 3 2 4 4 1 3 2 2 2 1 1 4 1 1 4 3 2 4 3 1 3 1 2 1 1 4 1 2 4 3 2 1 4 2 1 2 4 1
3 2 3 2 1 3 3 1 4 4 1 4 2 4 4 3 4 4 2 4 4 4 4 1 3 3 2 4 1 3 1 3 2 1 4 4 4 3 2 4 4 1 4 3 3 3 2 3 2 4 1 1 4 1 4 4 1 4 4 3 3
3 2 4 4 1 4 4 1 1 1 2 2 3 2 3 4 1 4 4 2 4 1 3 3 2 4 4 1 3 1 4 4 4 3 4 4 4 3 2 4 4 4 3 4 1 4 4 1 3 4 3 2 3 3 3 4 4 4 4 3 3
3 1 1 4 4 2 4 1 1 1 1 1 4 4 1 4 4 1 4 4 1 1 4 1 1 4 1 1 4 1 1 1 1 3 2 2 3 3 3 1 4 4 2 3 1 4 4 3 1 2 3 3 1 4 3 3 1 1 3 1 1
3 2 2 4 3 3 3 2 2 4 1 4 1 2 3 2 1 2 2 2 2 3 3 2 2 3 2 3 1 1 2 1 2 4 2 2 4 1 2 3 1 1 4 3 1 4 1 4 2 2 4 4 1 1 1 1 1 2 1 2 4
3 3 2 2 1 4 1 4 2 1 4 2 2 1 1 1 1 2 2 2 2 3 1 1 1 3 2 4 1 4 1 2 2 2 2 1 1 1 1 3 2 4 2 1 1 2 2 2 1 2 2 2 1 1 1 4 4 4 2 2 1
3 2 1 2 2 3 2 2 4 1 3 1 2 4 1 4 1 1 1 1 2 3 1 4 2 1 1 2 2 4 4 1 3 3 1 4 4 3 4 3 4 4 2 4 4 3 2 3 2 2 4 3 3 2 4 2 1 1 2 3 3
3 2 2 4 4 4 4 3 1 2 2 1 3 1 3 4 2 2 2 3 1 2 1 1 4 1 3 1 1 2 4 4 2 4 3 1 1 2 1 3 2 3 3 4 1 1 1 2 2 2 2 2 2 1 1 3 4 1 1 1 1
3 3 2 2 1 1 4 1 1 2 3 3 1 3 2 1 2 4 1 2 4 4 4 1 1 1 3 1 2 2 2 3 1 2 2 3 2 3 1 1 1 1 1 1 1 1 1 1 1 1 1 1 1 1 2 2 2 3 2 3 2
3 1 2 2 2 2 4 2 2 2 2 4 3 2 2 2 2 2 3 2 4 1 3 2 3 3 1 4 2 4 4 4 4 3 1 1 4 1 2 2 2 2 3 3 2 2 2 2 2 2 1 2 1 3 1 3 1 2 1 1 2
3 1 4 4 4 3 3 1 1 3 4 2 4 3 2 4 3 4 4 4 3 2 3 2 4 3 2 4 2 2 4 1 1 1 3 1 3 1 4 3 3 1 3 3 3 1 1 4 2 4 1 2 4 1 4 1 1 4 4 1 3
3 3 4 4 1 3 3 3 1 3 1 3 4 4 4 3 4 1 4 1 1 4 3 3 3 2 2 3 4 3 4 2 4 2 4 4 3 4 3 3 2 4 3 4 4 3 1 1 4 4 3 3 2 2 3 4 4 3 3 1 4
3 3 4 4 4 4 1 4 3 3 3 3 4 3 2 2 3 1 2 3 2 3 2 4 2 4 4 4 3 2 1 3 4 2 4 4 1 3 4 1 3 1 3 3 3 1 4 2 2 3 4 2 4 3 4 3 2 2 3 4 1
3 1 2 3 4 2 2 4 3 2 4 4 3 1 2 4 4 2 2 3 2 1 3 2 2 4 2 1 4 3 2 4 2 4 4 2 3 1 3 2 4 4 1 4 3 2 4 2 4 4 2 3 1 4 3 2 4 3 2 4 2
3 2 3 2 2 3 3 3 1 4 2 3 3 1 3 3 4 2 3 3 3 3 1 2 3 4 2 4 4 4 3 1 2 2 4 2 2 4 3 2 4 4 3 3 2 4 4 3 2 4 2 3 3 2 1 4 3 1 4 2 2
3 1 4 1 2 1 3 1 3 4 2 4 3 3 1 2 4 2 4 3 1 4 3 1 3 4 1 4 4 4 4 3 2 4 3 3 4 4 1 4 3 3 3 3 2 3 1 3 3 3 2 4 1 4 1 2 4 4 4 1 4
3 3 1 4 2 3 2 4 1 2 2 3 2 4 3 3 3 4 4 1 4 2 1 1 4 1 3 1 2 2 4 1 3 4 4 4 1 4 3 2 4 4 4 4 4 3 2 2 3 4 2 4 3 2 4 4 4 4 3 2 3
3 3 1 2 4 2 3 3 3 2 1 3 1 1 1 4 4 1 3 1 2 4 1 1 3 2 3 1 2 3 3 2 2 2 2 2 2 1 2 4 4 3 2 4 3 1 3 1 4 2 1 2 2 3 3 1 2 4 4 2 4
3 3 1 4 2 2 3 1 2 2 3 4 2 3 2 2 2 2 2 3 3 2 2 3 1 4 4 1 1 4 2 3 2 4 4 4 2 4 2 1 1 1 4 4 4 1 2 4 4 1 4 1 4 1 4 4 2 4 1 4 4
3 3 3 3 3 2 3 2 2 2 3 1 1 2 4 2 3 1 4 3 3 2 2 3 1 4 4 3 1 1 4 2 4 4 4 4 1 1 1 4 1 4 3 1 2 2 4 3 2 2 4 4 3 2 3 3 1 2 2 4 3
3 1 4 3 1 4 4 2 2 2 2 1 3 3 1 4 2 3 3 1 3 1 4 1 3 2 1 3 3 3 4 1 4 1 1 3 3 1 3 3 2 4 4 4 4 1 4 3 1 2 4 3 2 4 1 1 1 1 3 1 3
3 1 3 1 3 1 2 2 3 2 1 1 1 2 1 2 4 2 4 4 3 3 2 1 4 1 1 4 1 2 2 2 2 4 4 2 3 2 1 3 2 2 2 2 3 2 4 2 4 1 1 3 1 1 1 1 2 2 2 1 1
3 1 1 1 1 4 2 4 3 2 1 2 3 2 2 1 4 2 4 2 4 2 1 1 1 1 4 4 2 3 1 2 2 3 1 4 2 4 4 3 1 2 4 1 3 2 2 1 4 1 4 4 4 1 2 2 1 4 1 4 2
3 1 4 2 3 3 3 4 2 1 4 2 2 3 3 2 2 3 2 3 1 3 2 3 2 4 1 2 4 3 1 2 2 2 1 2 3 1 2 2 3 2 1 1 1 3 3 3 1 4 1 3 2 2 2 3 1 3 1 2 1
3 3 2 3 2 2 1 1 1 1 3 1 2 3 2 3 3 2 1 3 1 4 2 2 2 2 1 1 1 2 2 2 3 1 3 1 2 2 2 1 3 2 1 3 2 2 2 1 1 2 2 3 1 2 3 2 4 4 4 1 2
3 1 1 3 2 1 1 1 2 3 1 1 4 1 1 4 1 1 1 2 3 2 3 2 4 2 3 1 1 2 4 4 1 1 4 1 1 1 2 2 1 1 4 2 2 2 4 2 1 1 2 2 2 2 1 1 1 1 1 2 3
3 3 1 4 4 2 2 2 3 2 4 3 4 4 3 3 3 3 3 3 4 4 1 3 1 4 2 4 4 3 2 3 2 4 1 3 4 4 3 4 2 2 1 3 2 4 1 2 4 4 2 4 3 2 4 3 2 3 1 3 1
3 1 3 1 1 1 1 1 2 4 4 3 1 1 3 1 2 4 4 3 1 4 4 3 1 2 3 2 3 1 4 1 3 3 1 1 1 4 4 1 2 3 4 3 3 1 2 3 4 1 3 3 2 4 2 2 3 1 1 4 3
3 3 3 1 2 4 3 2 4 2 4 3 1 1 3 1 2 1 4 2 4 1 1 1 3 3 3 3 3 2 3 2 3 2 1 3 1 1 1 1 1 1 2 1 3 1 1 1 1 4 2 2 1 4 3 2 4 4 4 3 1
3 4 4 4 4 1 1 1 1 1 4 2 1 1 1 1 3 1 1 1 1 2 4 2 1 1 1 2 1 1 4 4 1 4 2 1 1 1 4 3 1 2 4 2 1 3 2 2 1 1 1 1 2 1 2 1 2 2 3 2 2
3 1 1 1 2 4 4 1 4 1 2 4 3 3 1 1 1 1 3 1 4 1 3 3 1 4 4 3 1 3 1 4 1 1 1 4 3 2 4 1 1 4 4 2 4 3 2 4 4 1 4 1 2 4 3 3 1 1 4 2 4
3 2 1 1 1 1 1 1 3 1 2 3 1 1 1 1 1 1 3 1 1 2 2 3 3 3 2 2 2 4 3 2 2 3 3 1 2 4 1 1 2 2 1 2 4 4 2 2 1 4 2 4 3 3 2 4 4 2 2 2 2
3 2 2 4 2 4 1 1 1 1 4 2 2 4 2 2 1 1 1 1 1 3 1 1 4 3 2 1 1 1 2 4 2 4 1 1 3 2 2 1 1 3 3 3 2 3 1 3 2 3 2 1 1 4 3 2 2 2 3 3 3
3 4 2 4 4 2 1 1 3 2 1 2 2 4 2 1 3 2 4 1 3 1 1 4 1 1 1 3 3 2 4 3 2 4 3 2 1 2 1 1 1 2 2 4 4 1 2 1 4 1 4 4 4 1 1 4 1 4 4 1 1
3 3 3 2 2 3 3 3 3 1 4 4 3 3 3 1 3 3 1 2 3 1 3 3 1 3 3 4 3 3 2 3 2 4 4 3 3 4 3 3 1 3 3 3 3 3 1 2 3 2 2 3 3 1 3 3 2 4 2 4 3
3 1 3 3 1 4 3 4 3 3 1 1 1 2 4 2 2 3 1 2 3 3 2 3 1 2 2 4 3 3 2 3 3 2 4 2 2 3 2 4 3 3 3 1 3 4 1 2 3 3 3 3 2 3 3 3 3 3 1 1 4
3 2 4 2 3 2 2 4 4 4 4 3 1 2 4 2 4 3 1 4 1 4 4 4 4 2 4 4 4 1 3 4 3 3 1 2 3 1 4 3 3 2 2 2 4 1 3 1 4 1 1 2 2 3 2 4 4 4 3 1 4
3 1 2 4 2 3 1 1 2 4 2 4 1 1 1 4 4 2 1 2 4 4 2 1 4 4 3 2 4 4 4 4 1 4 4 1 4 1 2 4 3 1 4 3 1 1 4 4 2 4 4 4 4 1 1 2 2 1 1 4 4
3 1 2 3 1 1 4 1 2 3 2 4 4 2 2 3 3 1 4 1 1 3 3 4 4 1 4 4 1 2 4 1 1 4 2 4 4 1 1 1 1 1 1 4 1 2 3 1 2 1 1 4 3 2 4 3 3 3 1 1 3
3 1 4 4 1 2 2 2 2 1 4 2 2 3 2 4 1 4 3 1 4 4 4 3 1 4 4 1 3 2 4 3 4 3 3 3 3 1 4 4 1 3 3 1 4 1 1 1 4 3 3 1 4 2 1 2 3 3 1 4 1
3 1 4 2 3 2 2 4 3 2 4 2 3 3 2 4 4 3 1 3 2 4 3 2 3 2 1 1 4 4 4 3 2 2 2 1 2 1 3 2 2 1 2 2 2 4 3 2 3 1 3 2 2 1 4 2 3 3 2 3 1
3 1 1 3 2 3 1 1 1 3 1 4 1 1 4 4 2 4 2 3 2 4 2 2 1 1 2 4 1 4 1 4 1 4 2 4 1 2 4 3 3 3 1 2 3 2 4 3 3 2 1 3 3 1 2 3 3 1 1 4 4
3 4 3 2 4 4 1 1 4 1 4 4 4 3 1 1 1 4 2 4 4 1 3 4 4 4 1 4 2 4 4 1 3 1 4 4 1 4 2 4 4 1 2 4 3 4 1 2 1 1 4 1 2 4 2 4 4 2 2 2 4
3 2 3 2 1 1 2 2 2 1 1 4 1 1 3 1 1 3 2 1 1 3 3 3 2 2 2 2 2 1 1 2 4 1 1 2 1 1 1 2 3 1 1 3 3 2 2 4 2 1 2 2 4 1 4 2 2 4 3 2 1
3 3 1 2 4 1 2 4 4 4 2 4 4 2 4 3 2 4 1 4 4 2 4 1 2 2 3 4 3 3 1 4 1 1 1 4 2 2 3 4 2 2 4 3 2 3 2 3 3 2 2 4 4 1 4 3 3 1 4 4 1
3 3 1 2 2 4 2 1 3 2 3 3 1 4 3 3 2 4 4 4 3 1 1 3 1 4 4 1 4 2 4 1 1 1 3 2 3 2 4 2 3 2 3 1 1 1 1 1 1 1 1 3 1 1 1 1 1 1 3 1 1
3 3 3 2 1 2 4 2 1 3 3 2 2 2 3 2 1 2 3 3 3 2 3 2 3 2 4 1 1 4 3 2 2 3 2 4 3 1 4 1 1 2 2 3 3 3 1 4 3 1 1 4 1 3 1 4 1 4 3 2 2
3 2 1 1 4 3 3 2 2 3 1 1 2 1 3 3 1 3 3 1 1 2 3 1 3 3 1 1 2 4 2 4 3 3 2 2 3 2 2 3 2 3 1 2 4 3 4 1 1 1 1 2 1 3 4 4 3 3 3 3 2
3 1 4 3 1 4 1 1 3 4 3 2 1 1 4 2 1 2 4 2 1 1 3 4 1 1 3 3 3 2 2 3 1 2 4 1 1 4 3 1 4 2 2 4 1 2 1 4 4 2 1 4 4 3 2 2 1 1 1 3 1
3 2 4 1 1 4 4 4 4 4 1 1 4 3 3 3 3 2 2 1 2 1 1 1 1 3 3 1 2 3 1 4 3 2 3 2 3 4 2 4 1 4 1 1 3 2 3 1 3 2 3 1 3 2 1 2 3 1 3 1 1
3 1 1 2 2 1 2 3 1 1 2 4 2 2 3 2 1 4 2 2 3 2 4 2 4 4 3 3 1 2 3 2 4 3 2 2 1 4 2 1 4 1 4 3 2 2 2 2 2 4 3 1 2 4 2 1 2 3 2 2 3
3 1 4 2 4 4 3 1 2 4 1 2 3 2 3 4 4 3 2 3 1 4 2 4 3 1 1 3 3 2 3 2 4 3 3 2 3 3 3 4 4 4 2 2 3 1 1 4 3 4 1 2 2 3 2 3 3 2 1 3 3
3 3 3 2 2 2 1 3 2 3 1 4 2 2 2 1 3 1 1 2 3 2 1 4 4 3 1 4 2 1 4 1 1 2 4 2 1 1 2 3 1 3 2 4 3 2 2 2 1 1 1 3 2 2 4 1 2 1 3 2 4
3 2 3 1 2 1 4 2 1 3 1 2 2 2 2 3 1 3 1 2 3 1 3 1 4 4 2 1 3 3 1 2 1 2 3 1 4 2 4 2 2 1 2 2 1 1 1 2 1 2 2 2 2 4 2 1 2 4 3 3 1
3 1 3 2 2 2 2 4 1 2 3 3 1 3 1 4 2 3 2 4 3 3 2 4 2 4 2 3 1 3 1 3 1 1 2 2 4 1 1 1 2 4 3 1 2 3 1 3 1 1 3 1 2 2 4 1 3 1 3 2 4
3 2 3 1 2 1 1 1 1 3 2 1 2 1 1 3 2 3 2 2 2 1 2 3 2 2 2 1 1 2 2 1 4 1 1 1 2 4 2 2 2 2 2 2 2 2 2 2 2 4 1 4 1 3 1 1 4 4 2 3 2
3 3 2 2 4 1 1 2 4 2 1 2 3 2 2 2 4 2 1 2 1 3 2 2 4 2 3 1 1 4 2 4 2 2 2 2 2 4 2 1 4 3 1 1 2 2 4 1 2 2 3 3 3 1 4 1 1 4 2 4 4
3 2 2 3 2 2 1 2 1 1 3 2 1 4 3 1 2 1 1 4 1 1 3 1 4 1 2 1 4 4 1 3 2 2 2 3 2 3 4 1 2 2 2 2 4 1 4 4 4 4 2 1 1 2 2 1 2 2 1 4 1
3 2 3 2 3 1 2 2 2 2 3 4 2 2 2 3 1 2 3 2 3 2 3 1 1 3 1 1 3 2 3 2 4 4 4 4 2 4 4 3 1 2 2 1 2 2 1 2 2 3 3 3 1 3 2 2 2 2 3 1 4
3 1 3 2 1 2 1 1 2 4 1 1 2 1 3 2 2 3 1 4 4 4 1 2 2 2 4 1 1 2 4 2 1 1 4 2 1 1 2 2 4 3 2 2 3 2 2 2 2 2 3 2 3 1 3 2 3 1 2 2 2
3 2 3 2 3 1 4 3 2 1 1 2 2 2 2 2 1 1 2 2 2 1 2 2 2 2 2 2 2 1 4 1 4 1 2 1 3 4 4 2 3 3 3 1 3 2 3 2 4 2 2 2 3 3 3 1 4 4 3 2 4
3 3 1 3 2 1 4 1 1 1 4 1 2 1 4 4 1 3 1 3 2 4 4 1 4 4 4 2 4 4 4 1 1 4 3 3 3 2 1 4 3 1 4 2 2 2 3 2 2 3 3 1 4 4 4 2 4 4 4 3 2
3 3 3 4 4 1 4 2 4 4 4 4 1 4 1 2 3 1 4 1 2 4 4 4 4 3 2 3 2 4 2 4 2 1 2 3 1 2 4 3 1 1 1 4 4 1 3 2 2 2 4 3 1 2 2 3 2 4 2 2 3
3 1 4 3 2 3 3 1 4 4 3 2 1 2 2 2 2 2 4 2 4 3 2 2 1 4 2 2 1 3 2 4 4 2 2 2 2 3 2 3 3 1 2 2 4 3 1 2 2 4 2 2 1 4 4 3 1 2 4 4 2
3 1 4 2 4 1 2 2 4 1 3 2 2 2 1 1 3 2 4 3 1 3 3 1 3 1 1 4 2 2 3 2 4 2 3 2 3 2 2 3 1 4 3 1 3 2 4 4 3 3 1 1 2 1 3 3 1 1 1 4 1
3 2 2 2 3 2 2 2 2 2 2 2 3 1 4 3 1 1 3 3 1 2 4 2 3 3 1 1 4 4 4 1 3 3 2 4 3 1 4 2 2 4 4 2 1 2 2 4 1 2 3 2 2 4 4 3 1 3 3 1 3
3 4 4 1 3 3 1 4 1 1 2 2 4 1 4 1 4 1 4 4 1 1 2 2 2 2 3 2 1 1 1 3 2 3 3 1 4 1 1 3 1 1 4 1 3 3 1 1 4 3 2 4 1 3 1 4 2 4 3 2 4
3 2 2 4 1 1 3 2 4 4 4 4 1 1 4 3 4 1 1 4 4 2 4 4 3 1 4 2 4 1 4 3 2 4 1 4 1 2 2 4 3 4 3 3 1 2 2 1 3 1 3 2 3 3 1 4 3 3 2 4 4
3 1 4 1 1 4 4 3 2 3 2 4 3 4 3 4 1 3 4 3 3 1 1 4 3 2 4 4 1 3 1 1 4 4 3 3 3 1 4 1 2 2 3 1 3 4 1 3 3 2 4 4 2 3 3 2 4 4 2 3 4
3 3 2 3 3 4 4 3 4 3 1 4 2 4 2 2 4 4 4 1 3 2 4 2 3 2 4 4 4 2 1 2 3 4 4 1 1 1 4 3 1 1 4 3 3 2 1 3 4 2 2 4 3 2 3 1 3 2 1 2 2
3 3 3 1 2 3 2 2 2 3 2 2 4 4 4 2 2 2 4 4 2 3 3 2 4 2 2 3 2 4 2 1 1 2 2 2 2 4 2 4 3 2 4 2 4 1 1 1 4 4 4 2 3 4 2 4 4 2 4 4 1
3 3 1 4 4 3 2 4 4 1 4 2 4 3 1 4 2 4 4 3 1 3 4 1 2 3 2 3 2 4 3 2 3 1 2 2 4 3 1 1 4 3 2 3 3 4 3 3 2 3 3 2 4 4 4 2 2 3 1 3 4
3 4 1 2 2 4 1 1 4 2 4 4 3 2 4 4 1 1 1 4 1 4 2 4 1 2 4 3 3 2 4 4 4 4 1 1 4 4 1 4 1 2 4 4 1 4 2 2 1 2 4 1 4 4 4 2 1 3 2 4 2
3 4 3 1 3 3 1 4 3 2 4 2 2 4 2 4 4 4 3 2 4 4 3 3 1 2 4 2 3 3 3 3 2 2 3 2 3 1 3 3 3 2 4 2 4 2 4 4 4 2 3 2 2 4 1 3 1 3 3 2 2
3 3 2 3 1 4 2 4 1 3 1 3 3 2 4 3 3 3 1 3 4 2 2 2 3 1 2 3 2 2 4 4 4 2 3 2 2 3 2 2 4 1 2 4 3 1 4 4 1 1 1 4 4 3 1 3 1 2 3 2 3
3 3 1 2 2 1 1 1 1 3 1 2 2 2 1 2 1 2 3 2 1 2 1 1 1 2 2 2 4 1 1 1 1 3 2 1 1 2 3 1 4 2 1 2 2 2 2 2 2 1 1 1 4 2 1 2 1 1 1 1 3
3 3 2 1 4 3 3 2 1 4 1 1 3 1 2 3 3 3 1 3 3 1 1 2 1 2 3 2 3 3 1 3 3 3 1 3 2 2 1 1 4 4 1 4 1 1 1 1 4 4 3 2 1 2 3 1 1 4 4 4 2
3 3 1 3 2 4 1 4 4 4 4 3 3 2 2 3 2 4 1 3 1 2 4 1 4 2 3 2 4 3 3 2 4 4 3 3 3 3 1 3 3 2 3 3 2 1 4 2 2 3 3 2 3 1 2 1 1 2 1 1 1
3 3 3 2 3 2 1 2 3 3 4 2 1 2 2 1 4 4 2 3 2 2 2 4 1 4 1 4 3 2 4 4 1 2 4 3 1 3 3 1 2 2 4 4 3 2 3 3 2 4 2 2 2 4 1 1 1 2 4 1 4
3 3 3 3 3 4 4 4 3 3 1 1 3 3 2 3 1 3 3 4 2 4 4 2 4 3 2 4 3 2 3 3 4 2 4 4 4 4 1 4 1 1 4 4 1 4 3 2 4 1 1 1 3 4 4 4 1 4 3 3 1
3 3 3 3 1 3 3 1 2 4 1 4 4 1 3 1 2 1 3 1 1 3 2 4 4 4 1 1 1 2 1 3 2 4 1 1 1 3 2 2 4 3 2 4 3 3 2 1 2 2 4 4 4 2 1 2 4 3 2 4 1
3 1 4 1 1 4 3 3 4 4 1 1 4 2 4 4 2 4 1 1 4 1 3 4 3 1 3 3 2 4 3 4 4 4 1 3 1 2 4 1 2 3 1 2 3 3 2 1 3 3 3 4 1 4 1 2 4 4 2 4 4
3 1 1 3 3 2 1 4 1 4 4 3 3 1 1 4 4 2 2 3 1 1 4 2 2 2 1 3 3 3 1 2 3 2 3 3 1 4 2 1 4 3 3 2 1 4 3 1 1 2 1 2 2 2 4 3 1 1 3 1 2
3 3 1 4 1 3 1 2 4 1 2 2 2 3 4 4 1 2 2 3 3 3 3 4 1 4 4 1 4 4 1 4 2 2 2 4 1 2 4 4 3 3 1 3 3 1 4 2 2 3 3 1 4 1 1 4 1 3 2 3 1
3 1 1 3 1 1 1 2 1 3 1 1 2 2 3 2 4 3 2 3 2 3 2 2 4 2 4 2 1 2 2 2 4 1 2 2 2 2 2 4 2 1 2 4 1 1 1 1 1 1 1 3 2 1 1 1 1 1 2 4 4
3 4 3 2 2 2 3 1 2 4 1 1 2 2 3 2 4 2 3 1 2 2 2 3 1 1 1 4 1 3 2 3 2 3 1 3 3 3 3 2 4 3 2 1 2 1 1 3 2 1 2 4 1 3 3 1 2 4 3 2 4
3 2 1 4 2 1 1 1 1 1 3 1 3 3 1 3 2 2 1 3 2 1 1 1 2 1 4 3 2 4 1 2 2 2 4 3 2 1 1 1 4 3 1 4 1 3 3 2 3 1 2 2 3 3 1 2 2 2 1 1 4
3 4 1 3 2 1 2 2 1 2 2 3 3 3 2 1 3 2 2 2 2 4 4 4 1 1 2 1 4 2 1 1 1 2 2 4 2 3 2 4 1 2 2 3 3 2 1 3 1 1 1 3 2 4 2 4 2 4 1 1 2
3 1 2 1 2 2 1 3 2 2 4 4 2 1 1 2 1 3 2 1 1 1 4 3 1 1 2 4 1 2 4 1 1 2 2 1 2 4 2 4 3 1 2 4 4 1 4 2 3 1 2 2 1 1 2 3 2 2 3 2 4
3 1 3 2 4 1 1 1 4 2 1 3 1 4 1 4 1 1 1 2 4 2 2 3 1 4 1 1 1 1 2 4 1 1 1 1 3 3 1 2 4 2 4 2 2 2 3 3 2 1 2 2 1 1 1 1 4 3 3 1 2
3 3 2 4 1 1 3 2 2 3 1 2 3 2 4 3 1 4 3 2 4 4 1 1 2 4 3 3 2 4 4 1 4 2 3 2 2 4 3 2 2 1 4 4 4 3 1 4 1 3 1 1 1 1 1 4 1 4 1 4 4
3 3 1 2 3 2 3 2 4 2 3 3 2 3 3 1 2 4 1 4 1 2 4 1 2 3 3 1 4 3 1 4 1 3 3 2 2 3 1 1 2 3 2 3 2 2 3 1 4 3 1 3 1 1 1 4 4 1 3 2 3
3 4 4 1 2 4 3 2 2 3 3 1 1 2 3 2 4 4 1 2 2 3 1 1 2 4 1 4 4 1 4 1 3 2 2 4 3 3 2 4 4 2 4 1 1 1 1 2 3 1 2 3 1 3 2 4 4 2 3 2 2
3 3 2 4 2 3 3 2 4 1 1 3 2 3 4 1 2 4 1 1 2 3 1 4 3 2 3 4 4 2 3 1 4 4 3 4 2 4 3 2 2 1 1 3 4 4 2 2 3 2 3 2 3 3 4 3 2 2 2 2 4
3 4 4 4 4 2 4 4 4 4 4 3 2 4 1 4 1 3 3 3 3 1 4 1 1 4 4 3 3 3 3 2 2 3 2 3 3 3 1 3 1 4 4 1 1 1 4 4 4 4 1 1 4 3 3 1 4 1 3 3 3
3 1 3 2 2 1 4 3 1 2 2 2 3 1 2 1 1 3 1 4 4 3 4 3 1 4 4 2 2 3 1 3 2 4 1 4 1 1 4 1 2 1 2 2 2 1 1 1 3 2 3 2 4 1 1 1 3 4 1 4 4
3 2 2 1 1 4 4 1 4 4 1 1 4 4 1 1 2 4 1 1 1 3 3 2 4 2 2 2 3 1 1 3 1 2 4 4 1 1 1 2 4 1 2 3 2 4 2 1 2 2 4 1 3 2 1 1 2 1 3 1 3
3 4 3 2 4 1 3 2 3 3 1 3 1 1 3 3 1 4 4 1 4 2 3 2 2 2 2 3 1 3 2 1 2 1 2 1 1 2 2 2 3 1 1 4 1 1 2 2 3 2 1 2 1 4 1 1 4 2 1 4 1
3 2 1 4 3 2 3 1 1 2 4 3 3 1 1 3 1 3 2 2 2 2 2 2 2 2 2 3 2 2 2 2 2 3 2 2 2 4 3 1 2 2 2 1 1 3 1 2 2 4 2 3 2 2 4 4 1 4 3 2 4
3 3 3 2 3 1 2 2 4 1 2 2 1 1 2 1 3 1 2 3 1 2 3 2 3 1 3 1 3 2 2 2 3 1 2 4 1 4 2 2 3 2 2 3 3 1 2 2 2 3 1 1 1 4 1 3 2 3 1 3 2
3 1 3 1 4 2 2 2 2 3 2 4 3 2 2 2 1 1 2 2 2 3 1 2 4 1 1 1 1 4 1 2 2 1 2 4 1 2 3 2 3 1 4 1 1 1 2 2 4 2 1 2 3 2 2 1 4 2 2 4 4
3 2 3 2 3 3 3 3 1 2 1 2 4 3 1 1 2 2 2 4 3 2 2 1 1 2 4 2 1 1 3 3 2 3 2 2 3 2 2 2 2 4 3 3 1 2 4 2 2 2 3 3 1 2 2 3 2 4 3 3 1
3 2 3 4 4 3 1 1 3 3 3 3 3 4 3 1 1 4 2 3 3 1 1 4 3 2 3 1 2 3 2 4 3 3 1 4 4 3 3 1 3 4 4 4 2 2 2 3 1 4 2 3 3 3 3 4 4 3 1 4 1
3 1 4 4 1 3 3 3 2 4 3 3 3 3 2 4 1 3 3 2 1 1 4 3 3 3 1 3 3 3 3 1 1 1 4 4 3 3 1 1 1 3 2 3 2 3 3 1 3 2 3 3 3 2 3 1 4 3 2 3 4
3 1 3 3 3 3 4 2 3 4 2 4 3 3 3 2 4 1 3 1 3 2 4 3 4 3 3 2 4 3 1 3 3 3 4 2 4 2 2 3 3 3 3 1 3 1 4 4 4 1 4 3 3 4 3 3 3 3 2 2 3
3 2 4 4 1 3 3 1 2 3 4 3 4 4 1 2 1 4 1 3 1 1 4 1 1 3 3 4 1 4 4 4 4 3 3 2 3 2 4 3 4 3 3 3 2 4 4 4 3 3 3 1 4 3 2 3 2 4 2 3 3
3 3 3 2 1 4 4 4 4 3 1 2 4 4 3 3 3 1 4 2 4 2 3 2 3 2 4 3 2 3 3 2 4 1 4 2 4 3 3 3 1 3 3 4 2 4 3 1 4 3 1 3 2 2 4 3 1 4 4 4 4
3 4 3 1 3 1 2 4 3 3 3 3 4 4 1 3 1 4 2 2 3 2 4 1 4 2 4 1 4 3 1 4 2 4 4 3 1 2 4 4 3 3 4 2 2 2 4 2 3 3 3 2 4 1 4 1 4 1 4 3 3
3 4 2 4 1 1 3 1 3 2 2 3 2 4 4 4 2 2 2 4 3 3 3 3 3 4 3 1 3 4 3 3 3 3 3 3 2 3 3 1 3 1 4 3 3 3 1 4 4 1 4 3 1 3 3 1 3 4 2 2 3
3 4 1 3 1 1 3 2 2 3 3 3 3 1 4 1 2 1 3 3 3 3 4 2 4 4 4 3 1 1 4 2 2 3 2 2 3 3 1 1 2 1 2 4 1 3 1 3 3 2 4 4 1 1 4 3 1 4 2 3 3
3 4 4 1 4 4 4 4 4 2 3 3 2 4 3 1 4 4 4 3 4 4 4 4 4 4 3 2 4 4 4 1 1 4 4 2 4 4 4 4 1 4 1 4 4 3 2 4 3 3 4 1 4 1 4 3 3 1 3 3 3
3 3 4 4 4 4 2 3 1 3 4 2 4 3 2 3 4 3 3 1 1 4 4 1 4 3 2 3 4 1 4 4 3 4 2 2 3 1 4 4 4 1 4 4 3 3 1 1 1 3 4 2 3 1 3 3 4 2 3 3 3
3 4 4 3 1 3 1 3 3 3 2 1 2 1 1 3 1 1 2 4 1 1 1 4 1 3 1 3 1 3 1 3 3 4 1 4 1 4 3 2 1 3 4 3 2 3 1 2 3 1 3 3 2 2 2 3 2 3 2 4 2
3 2 4 3 4 4 1 1 1 4 4 1 2 1 1 4 1 3 3 1 1 4 2 3 2 4 2 2 2 3 2 2 3 3 1 3 3 1 2 3 2 2 3 2 2 3 3 1 3 2 4 2 4 1 3 3 3 2 3 2 4
3 3 3 3 1 1 1 2 4 2 3 2 3 1 4 1 1 2 4 2 1 2 4 2 3 3 3 1 4 1 1 1 3 3 2 4 2 4 4 3 2 4 3 2 2 3 1 1 3 3 1 2 2 4 1 3 1 4 2 2 2
3 1 4 4 4 1 1 1 1 4 3 3 3 1 2 4 1 2 3 2 2 3 1 1 4 3 1 4 4 4 1 1 4 3 3 3 3 1 4 2 4 1 4 2 1 4 3 2 4 3 1 2 2 3 3 2 1 4 1 1 1
3 3 1 4 1 4 3 3 1 4 3 1 1 4 1 2 4 4 4 4 4 3 2 3 1 4 2 4 1 3 1 3 3 3 4 3 1 4 4 4 1 3 1 4 4 1 4 4 1 2 2 2 2 4 2 4 4 4 4 4 3
3 2 2 4 2 3 3 1 3 3 4 3 3 2 3 2 1 3 3 1 3 4 3 1 4 4 1 4 4 4 2 4 1 4 3 2 4 4 3 3 2 3 3 1 3 1 3 1 1 1 4 3 4 1 4 3 2 3 1 3 3
3 4 1 2 4 4 2 4 4 4 1 3 1 2 3 1 1 1 3 2 4 3 4 3 2 4 3 3 2 3 3 4 2 4 1 1 1 4 4 3 1 4 1 2 2 3 1 3 3 1 2 3 2 3 1 1 4 1 4 1 2
3 2 4 4 4 4 1 2 3 1 2 3 2 1 2 4 3 2 4 4 2 4 1 3 2 3 2 4 1 4 1 3 3 1 4 1 2 1 3 1 3 3 3 3 4 2 3 3 2 2 3 3 4 1 4 4 3 3 1 4 4
3 1 4 3 3 2 1 3 1 2 4 4 1 4 3 2 4 1 4 3 1 4 3 3 2 4 1 4 1 2 3 2 4 1 4 4 1 3 1 3 4 4 3 3 4 2 4 2 1 2 2 1 3 2 4 2 4 3 4 1 4
3 4 4 1 1 2 2 4 2 3 2 3 1 4 4 4 4 1 4 3 4 4 3 3 2 3 3 2 3 3 1 4 1 4 4 2 2 1 4 1 4 3 1 3 1 4 4 3 3 3 1 4 3 2 1 1 2 1 4 4 1
3 3 3 2 2 2 2 3 2 2 2 2 3 2 1 3 3 1 3 1 2 4 4 3 3 1 4 4 3 1 2 4 1 1 2 2 2 2 3 3 1 1 1 2 2 2 2 2 2 1 2 4 3 2 3 2 4 3 2 2 3
3 1 3 1 3 3 2 2 3 1 1 3 1 4 3 2 1 3 2 1 2 1 2 4 3 1 3 2 4 4 4 2 4 3 4 1 3 1 4 4 3 3 3 3 2 4 4 1 3 1 1 4 4 4 3 2 2 4 1 4 2
3 4 1 4 3 2 4 1 4 3 1 4 3 3 2 4 1 4 1 2 3 2 4 1 4 4 1 3 1 3 4 4 3 3 4 2 4 2 1 2 2 1 3 2 4 2 4 3 4 1 3 3 4 3 1 1 3 2 4 4 1
3 3 1 3 3 4 3 3 2 1 3 3 2 4 3 1 4 2 4 4 1 4 3 1 4 3 3 2 4 1 1 4 4 3 3 2 3 4 4 1 3 1 3 3 4 3 3 1 2 4 2 1 2 2 1 3 2 4 2 4 3
3 1 4 3 2 4 4 1 2 2 2 2 3 3 2 2 4 2 2 4 3 2 1 2 2 2 2 1 1 1 1 4 4 2 4 2 3 3 1 4 2 4 2 4 1 4 4 2 4 3 4 1 3 2 4 4 2 4 4 1 4
3 4 1 1 1 4 1 1 1 3 4 1 4 4 1 1 4 1 3 4 4 4 2 2 2 2 3 4 2 3 2 1 2 1 4 2 2 4 1 1 4 3 2 2 2 2 1 3 2 1 4 4 1 2 3 2 2 4 3 3 2
3 1 2 1 4 1 2 4 2 4 4 1 1 4 2 2 1 1 2 1 4 3 2 2 2 2 1 1 2 2 2 2 1 1 3 3 2 2 4 2 2 1 4 2 1 1 4 1 1 2 4 2 2 2 2 2 1 1 1 1 1
3 3 2 3 1 1 2 2 2 2 4 2 1 4 1 1 1 1 1 2 2 2 4 2 1 2 2 2 3 2 2 2 4 2 4 1 2 1 1 2 4 1 3 2 2 2 1 4 2 4 2 2 4 2 1 2 2 2 2 2 2
3 2 2 4 3 1 2 2 4 2 4 4 2 3 2 3 3 3 1 2 3 1 1 4 1 3 2 3 1 4 3 4 4 3 1 3 2 3 4 1 2 3 2 4 4 4 1 3 1 4 1 3 3 2 3 1 3 2 3 2 3
3 2 2 3 1 4 2 4 4 3 1 4 2 4 4 4 2 3 2 4 4 4 1 3 1 4 1 3 2 2 3 1 3 2 3 2 3 1 3 3 1 2 3 1 4 3 1 4 1 3 2 4 4 1 4 3 3 2 4 1 1
3 1 4 4 1 4 2 2 2 4 4 2 1 1 1 4 1 2 2 4 4 2 1 1 1 2 4 1 4 4 4 3 1 2 2 2 1 1 4 1 2 2 2 4 3 3 1 2 4 4 4 2 2 4 3 1 1 1 1 4 2
3 2 2 4 1 1 1 2 3 2 4 4 1 1 3 2 4 3 3 2 3 2 4 2 2 4 2 4 2 4 3 3 2 4 3 2 4 1 1 2 1 1 3 2 2 3 2 1 2 3 3 3 1 4 1 4 1 4 4 3 3
3 1 1 2 1 2 3 2 3 1 1 1 4 1 1 2 1 1 4 3 3 1 3 2 3 2 2 4 1 1 1 2 2 3 3 1 1 4 2 1 4 4 1 2 2 1 2 2 2 2 2 3 2 1 1 1 2 1 2 1 4
3 1 1 4 1 3 2 2 2 2 2 1 2 1 4 4 3 2 4 4 2 3 1 3 1 3 3 3 4 4 1 4 3 1 4 4 1 4 2 3 1 4 3 3 3 3 1 4 2 3 1 4 4 1 3 1 3 1 4 3 1
3 4 1 4 3 2 3 1 2 2 2 2 2 2 1 1 1 1 1 2 3 3 1 1 2 2 2 4 2 1 3 1 2 2 1 4 1 3 2 1 1 1 3 4 2 4 1 1 1 2 2 1 2 3 2 3 2 2 1 2 2
3 2 3 3 2 2 2 1 3 1 4 1 3 1 4 3 2 1 4 2 4 2 4 4 2 4 4 3 3 1 3 2 3 1 4 2 2 2 2 1 4 3 1 2 3 2 3 2 4 3 2 3 2 1 2 2 2 4 4 3 3
3 2 2 3 1 4 4 4 1 1 1 2 2 3 2 3 2 2 1 3 2 1 3 1 2 4 1 2 2 1 1 2 2 4 2 4 2 4 4 1 3 3 1 2 2 2 4 2 4 2 2 2 1 2 4 3 2 2 3 3 1
3 2 4 4 4 2 2 4 4 4 4 1 3 1 4 1 2 2 2 3 1 2 4 3 2 4 1 1 1 2 3 1 4 4 1 4 4 1 2 4 4 1 2 4 3 2 4 1 4 4 1 2 4 2 2 4 4 4 4 2 2
3 3 1 1 4 1 1 4 3 3 1 1 1 4 3 1 4 2 4 1 1 4 4 2 2 4 3 1 4 1 4 1 1 2 2 2 2 3 2 2 1 3 2 1 1 1 1 2 4 3 3 1 1 4 4 1 2 2 3 1 2
3 4 1 3 1 1 1 2 2 2 4 2 4 3 2 1 3 3 3 2 4 4 2 3 2 2 1 3 3 2 4 4 4 1 3 1 3 3 2 4 4 4 4 1 3 1 3 2 4 1 1 3 2 4 4 2 4 3 2 4 1
3 3 3 3 2 3 2 3 3 2 4 3 1 4 4 4 3 3 1 4 2 3 1 4 1 4 2 4 2 2 1 4 3 1 4 3 1 4 3 2 1 3 2 2 1 1 3 3 2 4 4 2 1 2 3 1 4 3 1 4 1
3 3 2 4 4 2 4 2 2 2 2 2 2 3 3 2 3 1 1 4 3 3 2 2 3 2 4 2 2 2 1 3 2 2 1 2 4 4 4 1 1 4 3 2 1 3 2 1 2 4 4 2 4 4 3 2 4 3 2 2 1
3 1 1 1 4 1 1 4 1 4 1 4 1 2 1 1 4 2 3 3 1 4 3 2 4 1 4 4 1 4 2 3 2 4 2 4 2 2 1 2 4 4 4 1 2 1 1 2 3 4 4 1 1 2 2 2 4 2 1 3 1
3 4 3 4 4 3 3 3 3 1 4 4 1 3 1 4 1 1 4 4 2 3 1 3 3 1 2 3 2 3 3 2 4 3 2 3 2 4 4 1 1 4 3 1 4 3 2 3 3 1 1 3 1 2 2 4 4 4 1 1 2
3 4 2 3 1 3 4 3 1 2 4 1 1 4 4 4 1 4 3 1 3 3 4 2 4 4 1 4 1 1 4 1 3 1 4 2 4 4 3 3 3 3 2 1 3 1 4 1 1 2 4 2 2 3 1 2 1 4 4 2 2
3 4 3 1 1 3 3 1 4 2 4 4 2 3 1 3 3 3 3 2 2 2 2 3 2 3 2 3 2 3 2 3 2 3 2 4 2 4 2 3 3 3 2 2 4 4 4 1 2 4 1 4 3 3 3 2 2 3 2 3 2
3 2 3 1 2 1 1 4 1 4 4 1 1 3 3 1 1 4 1 3 1 2 1 1 1 3 3 2 3 3 3 2 3 4 4 3 3 3 2 2 4 2 4 1 2 4 2 4 4 1 4 1 2 2 4 2 4 2 4 1 2
3 4 4 3 1 3 1 3 1 3 1 2 4 4 1 2 1 2 4 2 4 3 1 3 1 3 1 2 4 4 1 3 1 3 1 2 1 3 1 2 4 2 4 3 1 4 4 1 3 1 2 4 3 1 3 1 3 1 3 1 3
3 2 2 4 2 1 1 3 2 2 4 1 3 1 1 4 1 1 4 2 2 1 2 3 2 4 3 2 2 3 3 1 1 1 4 2 1 3 1 1 2 4 1 2 4 4 4 4 3 1 4 4 3 1 2 1 4 4 1 2 4
3 4 4 1 2 4 2 4 4 1 4 1 4 3 1 4 2 4 2 3 3 3 1 1 4 4 3 2 4 3 1 3 1 4 4 3 1 4 1 4 2 4 4 3 3 1 2 4 4 3 3 1 2 4 4 3 3 1 3 1 1
3 3 1 2 1 2 4 2 2 4 1 1 1 1 1 2 4 1 2 3 1 1 1 2 3 1 4 4 1 2 1 2 2 2 1 4 4 1 2 4 2 4 3 1 2 3 1 4 3 2 3 1 2 4 2 1 2 2 2 1 3
3 4 1 3 2 3 3 1 3 2 4 2 3 3 3 2 4 2 3 3 1 2 3 1 3 3 3 3 3 4 4 1 4 1 4 3 3 4 4 3 3 2 3 3 1 2 3 2 3 3 2 4 3 1 4 4 2 3 2 1 4
3 3 3 1 4 2 4 3 3 4 3 3 2 4 4 1 1 1 1 4 3 2 4 3 1 4 3 2 4 4 1 4 2 1 2 2 4 3 1 4 3 3 2 3 2 3 4 4 3 2 4 3 3 1 4 3 2 4 3 4 1
3 2 4 3 3 3 3 2 4 3 2 4 3 4 1 2 4 1 3 3 3 2 4 2 3 4 3 3 1 3 2 2 3 2 4 3 2 4 2 2 3 3 2 4 3 3 1 3 3 4 3 2 4 3 2 4 3 2 4 3 2
3 4 4 3 2 2 1 1 1 3 2 3 3 1 1 3 2 4 4 4 1 1 3 3 3 1 1 1 1 3 1 2 2 3 1 2 2 2 4 3 2 1 1 4 1 4 2 3 2 4 4 2 4 2 2 3 2 1 3 3 1
3 2 3 3 2 4 4 4 2 2 3 1 2 4 3 3 1 2 2 3 2 3 3 2 4 3 3 2 3 1 4 3 3 2 3 3 3 4 1 4 2 1 1 4 3 2 4 4 4 1 1 2 1 3 1 4 4 3 1 3 3
3 1 4 4 1 4 1 4 4 1 1 2 1 4 4 2 2 2 4 4 4 1 1 1 2 1 1 1 2 3 3 2 4 3 2 4 1 3 1 2 2 4 4 1 1 1 3 3 3 3 1 1 4 4 1 1 4 3 3 2 3
3 3 2 4 1 4 1 2 2 3 3 1 4 3 1 2 3 3 2 4 3 1 1 3 3 2 3 3 1 4 2 2 3 2 4 1 1 1 2 1 2 2 2 2 3 1 4 2 2 4 2 1 4 3 2 1 1 4 4 4 3
3 2 4 4 4 1 4 4 4 1 3 3 1 1 1 4 4 3 4 4 3 3 1 4 4 1 2 1 2 1 1 3 2 4 1 3 2 2 3 1 3 3 1 2 4 3 1 1 2 2 2 4 2 4 2 3 2 2 3 3 2
3 4 1 2 3 4 2 4 3 3 1 3 2 4 3 1 3 2 3 3 1 4 3 3 2 4 4 4 3 4 1 3 1 4 1 4 2 4 1 4 1 3 2 3 2 4 2 3 2 3 1 1 1 1 1 1 1 1 1 1 1
3 4 3 2 4 4 1 1 1 3 3 1 1 1 4 3 1 1 2 3 1 2 3 2 3 2 2 2 1 4 2 4 4 1 1 1 3 2 1 2 2 3 2 2 1 1 1 4 1 1 4 1 2 3 2 2 4 1 2 4 4
3 4 1 1 4 1 1 4 1 4 1 3 4 4 2 2 4 1 4 2 2 2 1 1 4 3 3 1 1 2 3 3 1 2 3 1 3 2 4 1 2 4 1 2 4 1 3 3 2 4 4 1 4 4 3 3 1 2 3 4 3
3 2 3 2 2 2 4 4 1 4 4 1 1 3 1 4 3 2 3 3 3 2 1 4 2 4 4 3 2 2 3 3 2 3 3 4 2 3 2 4 3 1 1 2 4 2 3 3 3 2 2 4 3 1 3 1 4 3 3 3 1
3 2 4 1 1 1 2 1 2 2 1 2 1 2 1 2 1 1 2 1 2 1 4 1 1 2 3 1 1 4 1 4 4 3 3 2 4 2 3 3 1 1 1 1 4 2 3 3 2 3 3 3 1 1 1 4 2 1 2 2 1
3 4 1 3 2 4 4 2 1 1 1 4 2 3 2 2 2 4 1 1 1 1 2 1 2 4 2 4 2 1 1 2 1 2 4 2 1 1 1 1 3 1 2 2 2 2 4 1 3 1 3 3 3 3 3 1 2 1 1 2 1
3 1 2 3 1 2 2 2 4 4 2 1 2 3 1 2 1 1 3 1 1 1 1 2 1 3 4 3 1 1 2 2 2 2 4 4 3 1 2 2 3 1 2 2 2 2 4 1 2 3 1 2 2 2 3 1 1 4 1 1 1
3 1 1 2 4 4 1 3 1 1 4 3 3 2 3 1 2 3 3 3 1 1 1 3 2 3 3 1 2 3 1 3 3 2 2 2 3 1 2 1 2 2 1 1 3 1 3 1 1 1 1 3 2 4 4 4 1 4 2 4 1
3 4 1 4 3 2 3 2 4 2 4 1 3 4 1 2 4 1 3 3 3 4 3 3 1 4 1 4 1 2 3 3 3 1 3 1 3 4 3 3 1 3 1 2 2 3 1 1 1 4 3 3 1 2 4 4 3 3 2 1 3
3 3 3 3 3 1 1 1 4 3 1 1 4 2 4 2 3 1 4 1 1 1 4 1 4 4 4 1 1 3 3 3 1 4 4 1 3 3 1 4 4 1 3 3 1 1 4 3 1 3 4 4 2 3 3 3 3 1 4 4 3
3 2 4 4 1 2 4 2 4 4 2 4 4 3 1 2 1 3 4 3 3 2 4 2 1 4 2 3 3 2 1 4 3 3 1 3 2 3 1 4 4 1 4 4 3 2 4 1 4 4 3 1 4 4 1 4 4 1 2 2 4
3 3 2 4 4 4 3 1 4 4 4 4 4 1 4 2 2 3 1 4 4 4 3 3 3 2 2 1 1 2 4 3 2 3 4 3 3 2 4 3 3 3 3 2 4 1 1 3 1 3 2 4 1 2 4 3 3 2 1 3 2
3 3 3 2 3 1 3 3 1 3 3 1 3 3 1 3 4 2 4 2 3 2 3 3 3 1 3 3 1 4 3 3 2 3 2 4 1 4 3 2 2 3 2 3 1 2 2 3 1 3 1 4 1 4 1 3 1 3 3 3 2
3 2 1 3 1 4 3 3 1 3 3 1 2 4 1 4 1 1 4 4 1 3 1 3 2 3 4 3 2 4 3 3 2 4 4 4 2 4 3 4 1 3 2 4 3 1 3 1 4 3 1 4 2 2 3 3 1 3 1 4 4
3 1 1 2 2 4 1 3 2 4 4 4 4 1 3 4 3 1 4 2 3 2 2 4 2 1 3 2 1 2 4 3 1 3 2 2 2 3 2 2 2 4 3 3 1 1 1 4 4 3 1 1 1 3 4 3 1 4 1 1 3
3 3 3 1 4 2 1 4 2 4 2 3 4 4 4 1 4 3 1 1 4 2 2 3 1 4 3 1 1 1 1 3 2 3 1 1 1 3 3 2 2 2 3 1 4 4 4 2 2 4 2 4 4 1 1 2 3 2 2 4 3
3 3 3 2 3 3 3 3 1 3 3 2 3 3 3 1 3 2 3 2 1 4 4 2 2 3 3 1 4 2 3 1 1 1 2 4 4 1 1 1 2 1 2 4 2 4 4 3 2 2 2 2 3 2 3 1 3 2 3 3 1
3 4 1 3 2 1 3 4 3 3 3 4 3 3 2 3 3 3 4 3 1 4 1 3 3 1 2 4 2 2 3 3 1 2 4 2 2 2 3 2 2 2 2 1 4 4 2 1 2 1 2 3 2 2 2 4 4 1 3 2 2
3 3 2 4 3 1 4 1 3 3 1 4 4 2 4 4 1 3 3 2 4 1 3 2 2 3 2 4 3 2 3 2 4 1 3 3 1 1 4 1 1 1 1 2 3 1 3 2 3 2 2 1 1 4 1 3 3 3 3 1 3
3 4 4 1 4 3 3 2 2 4 4 4 1 4 4 4 4 3 1 1 2 4 4 1 1 3 1 4 2 3 1 3 2 1 2 2 3 1 2 2 3 2 1 4 2 2 3 1 4 3 1 3 2 3 2 4 4 4 1 3 2
3 4 3 3 3 3 1 4 3 2 3 1 3 3 3 1 1 3 1 3 3 1 4 3 2 2 3 2 3 2 1 1 4 1 1 3 3 3 1 4 4 1 2 2 2 3 2 2 4 2 4 1 4 4 2 3 2 3 2 4 2
3 4 1 1 4 4 1 3 2 4 4 4 4 1 1 4 1 3 2 4 4 1 2 4 1 4 1 1 4 4 4 2 1 4 1 1 4 1 4 4 4 2 4 4 4 2 4 2 4 4 4 1 2 4 4 4 4 1 4 4 4
3 1 4 1 2 1 4 1 4 4 1 2 4 1 3 1 2 2 4 4 1 1 4 4 1 4 4 4 3 1 4 1 1 1 2 4 1 1 2 4 1 1 3 2 2 1 2 4 4 1 4 3 1 4 1 3 3 2 3 4 4
3 1 4 3 4 4 3 2 4 4 3 1 2 1 3 3 2 2 3 3 3 1 3 2 3 1 3 4 4 1 4 4 3 3 1 2 3 3 1 4 4 3 3 2 2 4 2 2 2 4 1 4 3 4 4 4 4 3 4 1 4
3 1 2 2 4 4 2 4 4 3 1 4 1 1 4 1 4 4 1 1 4 1 2 2 2 3 2 4 1 1 4 1 4 2 4 3 1 4 3 2 4 3 3 2 4 1 1 3 3 4 1 4 3 3 3 2 4 3 3 4 1
3 2 3 2 2 2 1 3 2 1 1 1 1 3 2 1 3 1 1 1 1 2 2 1 4 3 2 4 4 4 2 4 2 4 4 2 4 4 3 1 3 1 2 4 3 3 2 4 2 1 1 2 3 3 3 1 4 1 2 1 2
3 3 3 2 3 1 3 2 3 3 3 1 3 2 3 2 3 3 3 1 3 3 3 3 3 1 3 3 1 3 3 2 2 4 4 3 3 3 1 2 3 3 1 2 4 4 3 4 4 3 1 2 3 2 2 4 4 4 3 3 1
3 1 1 3 3 2 4 1 2 4 1 1 3 1 2 3 1 3 3 3 4 4 4 4 2 2 3 2 4 2 3 3 4 3 1 2 3 4 1 4 1 1 4 1 1 3 1 1 2 4 1 4 3 2 3 2 4 2 2 1 3
3 2 2 4 3 2 3 2 4 3 1 4 4 2 4 3 4 3 3 2 3 3 2 4 4 4 1 4 2 4 4 2 4 2 3 3 1 1 4 4 4 3 3 1 4 3 3 3 1 3 4 3 2 4 4 2 4 4 2 4 1
3 2 2 3 4 3 2 2 2 3 3 2 3 2 4 4 2 2 2 4 1 1 1 4 3 3 2 3 2 4 4 1 1 1 1 3 2 3 1 4 4 1 2 2 3 2 3 1 3 4 1 3 2 3 2 1 3 3 1 2 4
3 1 3 1 4 4 1 1 3 3 1 2 4 1 2 4 3 2 4 4 3 1 2 3 2 4 3 2 3 1 4 3 2 2 3 2 4 1 4 4 1 1 4 3 3 2 3 1 1 4 1 1 1 3 2 2 2 3 1 1 2
3 2 1 4 4 3 2 3 3 1 4 3 1 4 4 3 2 4 4 3 2 3 1 4 4 3 2 2 3 1 2 2 3 3 1 2 4 4 2 3 3 2 3 2 4 2 2 4 4 2 2 3 3 2 1 4 2 1 4 3 1
3 1 2 4 3 3 2 2 4 1 2 1 2 1 4 4 2 1 2 1 4 4 3 1 2 1 2 2 2 1 1 4 2 2 2 1 2 2 1 2 4 1 1 2 2 2 2 4 3 2 4 1 2 1 2 1 4 4 1 2 4
3 3 3 4 3 4 4 3 1 3 1 4 1 4 3 3 1 4 4 4 4 3 3 1 1 3 3 3 2 1 3 3 3 1 4 3 2 3 3 3 1 3 4 3 2 3 2 4 4 4 1 2 3 3 4 2 3 2 4 3 3
3 4 4 3 4 3 4 3 2 4 3 4 4 1 4 3 4 4 1 4 3 3 4 3 4 4 3 2 3 4 1 3 4 4 3 4 4 2 4 3 4 3 2 4 4 3 4 4 3 4 1 4 2 4 2 1 2 4 3 1 4
3 4 4 3 2 2 2 4 1 4 1 1 4 4 4 2 4 4 1 3 1 4 1 4 4 3 2 3 3 2 1 4 3 3 3 3 1 3 3 1 4 4 4 1 2 4 3 2 2 1 4 3 3 1 1 4 3 1 4 2 3
3 4 4 2 4 4 3 3 1 3 3 4 3 3 1 4 1 4 3 2 3 3 2 4 4 3 4 1 3 1 2 3 2 2 4 4 3 4 2 4 4 3 1 4 3 3 2 3 2 2 4 1 3 2 3 2 4 1 3 2 3
3 1 4 4 1 4 3 1 1 1 2 4 1 1 1 3 1 4 3 3 1 1 3 2 3 3 1 3 2 4 3 3 2 3 3 3 3 3 1 2 4 3 3 1 4 1 1 4 4 2 4 3 3 2 4 2 3 4 1 4 3
3 4 4 4 1 4 3 1 4 4 1 4 4 1 4 1 1 4 1 2 4 3 4 4 1 4 4 3 1 4 4 1 4 4 1 4 1 2 4 1 2 4 2 4 4 4 1 4 2 1 4 4 1 4 4 1 4 1 1 4 1
3 3 2 4 4 1 3 1 3 1 3 4 3 3 3 1 4 4 2 2 4 2 1 4 4 2 4 1 1 3 4 3 2 1 2 4 4 3 2 3 3 1 1 4 1 1 4 1 4 3 1 2 4 4 2 3 1 2 2 3 2
3 4 4 3 4 3 2 2 2 4 2 3 2 4 4 4 1 4 4 3 4 4 2 2 1 3 2 4 1 1 4 3 1 4 4 3 1 2 4 1 1 4 4 1 4 4 4 1 4 3 1 4 4 4 1 4 1 4 2 4 4
3 4 4 3 2 3 1 3 4 2 2 4 3 1 2 2 3 3 2 4 2 2 4 4 1 3 1 4 2 4 3 2 4 2 3 3 2 4 4 1 4 1 4 2 2 4 2 2 3 2 2 1 2 1 3 1 2 3 1 3 1
3 1 4 4 2 2 3 1 1 3 1 2 3 4 4 2 4 4 3 3 3 3 1 3 1 2 3 3 2 3 3 1 2 2 3 3 3 1 2 3 2 2 4 2 4 3 2 3 3 2 1 3 2 2 3 2 2 2 4 1 2
3 3 1 4 4 3 1 4 4 4 4 2 4 4 4 1 4 1 4 3 3 1 4 3 2 3 2 3 2 3 2 1 3 3 3 4 4 3 3 3 1 4 1 4 1 3 3 3 3 2 2 3 3 2 2 2 3 3 2 3 2
3 4 3 4 1 3 3 2 3 2 1 3 3 2 3 1 1 2 4 1 3 2 1 3 2 4 3 3 1 3 3 4 3 4 4 3 2 2 4 3 4 4 3 2 4 3 3 3 1 3 3 1 4 3 1 1 3 1 1 3 4
3 1 3 3 2 2 2 4 2 2 4 4 2 2 4 2 1 1 1 2 3 2 4 2 3 2 2 1 3 3 1 1 2 4 4 2 4 4 2 2 2 4 2 2 3 3 3 2 3 3 2 4 1 1 3 1 4 2 2 2 2
3 3 1 3 3 1 4 3 1 3 4 1 4 3 4 2 1 2 4 4 4 3 2 1 3 3 1 4 3 2 4 3 1 2 4 4 1 4 3 1 4 1 4 4 2 4 1 1 3 4 4 2 4 4 4 3 2 3 3 3 1
3 4 3 2 3 2 2 2 1 2 4 3 1 3 1 4 4 3 3 1 4 1 4 3 1 1 1 1 4 4 3 1 1 4 1 3 4 4 3 2 4 4 3 2 2 4 4 2 4 1 4 4 1 4 3 1 4 3 4 3 2
3 2 2 2 2 1 4 1 3 1 2 2 1 3 1 3 3 1 1 1 1 4 3 1 3 1 2 4 3 3 4 2 1 1 1 1 4 1 1 1 1 1 1 2 1 4 1 2 1 1 1 2 2 4 4 2 4 4 1 2 2
3 4 1 1 4 2 3 1 1 1 3 1 2 2 2 3 1 1 1 4 2 2 2 4 4 1 2 2 4 3 1 2 3 1 1 4 2 4 4 3 1 2 4 2 4 3 2 4 2 4 1 3 3 1 2 2 2 1 2 1 1
3 2 2 3 4 2 3 1 3 2 1 2 3 2 3 3 2 3 2 3 3 1 3 2 4 4 3 3 1 3 4 3 1 4 1 2 3 3 3 2 3 1 4 4 3 4 4 2 4 4 4 4 4 3 4 4 3 4 2 1 3
3 4 2 3 2 4 1 2 3 3 3 3 3 2 4 1 3 3 3 1 4 3 1 3 3 3 3 3 2 3 3 4 3 1 4 4 2 4 3 3 4 2 4 3 3 3 3 2 3 1 2 3 3 1 4 2 3 2 3 4 4
3 3 1 3 1 1 3 2 2 4 2 2 2 4 1 3 4 1 3 4 1 1 1 1 3 1 3 1 4 3 3 3 1 4 2 2 2 4 2 2 3 1 2 4 2 3 1 4 2 4 1 4 1 4 3 2 2 3 3 3 1
3 4 4 2 2 4 1 1 2 2 4 2 1 1 1 2 4 3 2 3 1 4 4 1 2 2 2 4 2 2 2 1 1 2 2 1 1 4 4 1 2 4 3 1 4 4 1 1 1 4 4 2 4 1 2 1 2 1 3 3 4
3 1 4 2 1 2 2 4 2 3 3 3 2 1 4 3 2 4 2 1 3 2 2 1 4 2 1 2 4 3 1 1 1 2 4 1 1 4 2 2 2 4 4 3 3 2 2 4 1 4 2 2 2 3 3 3 2 2 2 2 3
3 3 4 2 4 4 1 4 4 3 3 4 1 3 1 2 3 1 1 3 4 4 3 3 2 4 3 4 3 1 4 4 4 2 4 3 2 4 4 1 2 4 1 4 3 2 4 1 3 3 3 2 4 4 3 3 1 4 4 1 3
3 4 1 1 2 4 3 2 2 1 4 2 4 3 3 3 2 3 1 3 2 2 3 2 2 3 2 3 2 3 2 3 2 3 2 3 2 1 2 1 3 3 1 2 3 2 4 1 4 3 1 3 3 3 1 2 2 4 3 2 3
3 3 3 4 2 4 4 2 3 1 4 3 1 4 3 1 4 3 1 3 4 1 3 2 2 3 3 4 3 3 2 3 3 4 3 1 4 4 2 4 4 3 2 1 2 4 4 1 4 4 1 4 4 2 2 1 3 4 4 3 4
3 2 2 3 2 3 3 2 2 3 2 1 3 3 1 3 2 3 1 4 3 2 4 2 1 2 4 4 1 1 2 4 4 4 4 4 2 1 1 3 3 3 2 1 3 1 4 4 2 1 1 1 4 4 4 3 4 1 4 2 4
3 4 1 1 4 1 2 4 1 1 1 2 2 1 1 3 3 4 3 3 4 3 1 3 1 4 3 2 4 3 2 4 1 4 1 1 2 4 1 4 2 2 2 4 2 4 4 2 3 3 2 4 1 1 4 1 1 4 4 1 2
3 4 1 3 1 2 3 4 1 4 1 2 3 4 3 3 1 3 3 2 1 3 3 4 3 1 1 1 3 2 4 3 2 4 4 1 4 4 4 3 4 1 4 4 1 4 2 1 3 1 4 1 1 2 4 2 3 2 4 4 1
3 3 3 2 4 4 1 4 4 1 4 1 3 3 1 1 1 4 4 2 3 4 3 2 1 3 2 4 3 1 2 4 3 1 4 3 2 4 4 3 3 3 1 4 1 2 3 3 1 4 4 1 4 1 2 4 1 2 2 4 4
3 3 2 1 3 1 1 4 3 1 3 2 4 1 1 4 3 2 4 2 4 3 3 4 3 3 1 4 3 2 3 2 3 1 4 2 3 3 3 1 3 1 4 3 2 3 2 3 1 4 4 3 3 3 3 2 3 2 3 2 4
3 4 4 3 3 2 3 4 4 3 4 3 3 2 3 4 3 4 4 3 3 4 3 4 3 4 2 4 4 3 3 4 2 4 3 4 3 2 3 2 4 3 3 2 1 2 4 4 4 4 4 3 3 3 4 4 2 4 4 4 3
3 1 4 4 2 4 4 3 3 1 3 3 1 1 3 1 4 3 4 1 4 3 2 4 4 2 4 3 1 4 1 4 3 4 4 3 1 1 4 1 4 3 4 1 4 1 2 2 2 3 4 4 1 4 3 2 3 2 4 4 3
3 1 2 2 4 2 2 4 1 1 2 1 2 4 1 1 4 3 1 2 2 3 3 3 3 1 1 1 3 3 2 4 1 1 3 1 3 3 1 4 3 1 4 2 4 4 1 2 3 2 1 2 1 2 4 1 1 3 1 4 1
3 4 4 3 1 4 2 4 4 3 4 4 3 4 4 3 4 1 1 4 4 2 4 4 3 4 4 3 4 4 3 2 3 4 4 3 3 1 4 2 1 3 2 3 3 3 4 4 3 3 3 3 3 4 3 3 1 2 2 2 3
3 4 2 4 1 4 4 2 2 2 4 2 2 2 3 2 1 3 3 1 4 2 2 1 2 2 3 3 4 4 1 4 2 1 1 3 3 1 4 1 2 1 1 1 4 1 4 1 2 4 3 3 3 2 3 2 4 2 2 2 3
3 1 1 1 2 1 2 1 1 1 2 3 4 4 1 4 4 4 4 1 1 4 2 4 3 2 2 3 2 3 2 4 2 2 2 2 4 4 4 1 2 2 2 2 4 2 1 1 1 2 3 2 2 3 2 3 1 4 4 2 2
3 1 1 2 3 1 2 4 3 3 4 2 4 4 2 4 2 3 2 3 4 4 1 2 4 4 1 2 1 1 4 4 2 4 4 1 1 3 4 3 3 2 4 1 1 1 3 1 4 4 2 4 3 2 4 3 2 3 3 1 3
3 4 4 4 3 2 2 3 2 3 3 1 4 2 2 4 3 2 1 4 3 2 2 2 3 1 4 2 2 2 3 2 2 1 4 3 3 3 2 4 2 4 3 1 4 1 4 3 3 3 4 1 4 2 4 3 4 3 4 3 2
3 4 1 1 4 3 1 4 2 2 4 3 2 1 1 2 4 1 1 4 2 1 2 2 4 1 1 1 1 2 4 4 1 4 1 2 4 3 3 2 1 4 3 1 3 3 3 3 1 3 1 4 3 1 4 2 2 1 3 1 4
3 4 1 4 3 2 4 3 1 4 3 1 4 2 3 4 3 4 3 1 2 3 3 4 3 1 2 3 4 1 3 1 4 3 3 2 3 2 3 2 4 3 3 3 1 4 3 2 3 1 4 3 3 1 4 3 2 3 3 1 4
3 2 4 1 3 1 1 2 1 4 3 3 3 2 4 2 4 3 2 4 3 1 4 4 1 1 2 4 4 4 2 1 1 3 2 4 3 3 1 3 2 4 1 3 1 2 3 1 4 1 4 2 1 1 3 2 3 2 2 1 1
3 3 3 1 4 3 2 3 3 1 3 2 3 3 4 3 2 4 2 3 4 3 3 3 1 3 3 3 4 3 1 2 3 1 3 3 3 4 4 3 2 4 3 1 4 4 1 4 1 1 4 4 1 4 4 1 3 3 2 4 3
3 2 4 2 4 4 1 3 1 1 4 2 1 3 1 1 3 4 2 4 1 4 3 4 4 3 1 3 3 1 1 3 4 4 4 1 3 3 2 4 3 3 2 4 3 2 4 4 3 3 1 4 3 1 2 4 4 4 4 3 2
3 1 1 4 1 1 2 4 3 2 2 1 3 1 1 2 1 1 1 3 2 3 2 3 3 2 3 3 1 4 4 4 2 3 2 2 3 3 2 4 4 1 2 3 1 3 1 1 3 4 3 3 3 2 3 3 3 3 4 1 3
3 1 3 2 1 1 1 2 1 2 3 2 3 1 1 3 2 2 3 1 3 4 4 3 3 2 3 1 4 1 4 1 1 2 1 3 3 1 4 2 3 4 4 4 2 3 1 2 4 3 1 4 3 1 2 3 1 1 2 1 2
3 4 4 1 3 1 2 2 3 4 1 1 3 1 4 1 4 2 2 3 1 1 4 1 1 4 3 1 2 2 1 2 4 4 3 2 1 2 2 3 3 3 2 1 2 1 2 2 3 1 4 3 1 1 2 2 1 1 1 2 3
3 4 4 1 4 3 2 4 4 1 4 4 1 3 1 3 1 4 3 1 3 1 2 2 4 4 1 1 1 2 3 1 1 4 1 1 4 1 1 1 1 2 1 1 1 1 4 2 1 1 1 1 1 3 1 4 4 1 1 2 2
3 2 2 4 1 1 3 2 3 2 3 2 4 1 4 1 2 1 1 1 3 4 4 1 4 1 2 4 3 1 4 4 4 2 3 1 1 1 3 2 1 3 1 2 1 1 1 2 4 3 3 1 4 3 2 1 2 1 2 2 4
3 3 4 4 3 2 4 2 3 2 1 3 1 3 2 2 4 3 2 3 2 1 2 2 2 3 3 2 4 3 2 4 3 4 3 3 1 4 3 3 3 3 1 4 4 3 3 2 4 4 1 1 4 4 1 3 3 4 3 2 2
3 3 2 4 1 3 3 2 2 1 1 4 2 3 1 2 3 2 4 3 3 2 4 3 3 2 3 4 4 3 3 2 3 3 3 1 1 1 4 2 4 3 2 1 4 4 1 2 2 1 3 1 4 4 2 4 2 4 1 4 3
3 1 2 3 3 2 4 3 2 4 1 3 4 4 1 1 1 2 2 4 2 3 1 3 3 3 1 3 4 4 3 3 4 3 1 2 3 3 3 2 2 1 3 3 3 1 4 4 4 1 2 4 1 3 3 1 1 3 3 3 4
3 2 3 1 4 1 1 2 3 2 4 1 1 1 3 2 2 2 4 2 1 4 3 2 4 3 1 2 3 2 3 3 2 3 2 1 2 3 2 2 3 2 3 1 4 4 4 4 2 1 2 4 1 4 2 3 3 1 1 3 4
3 1 1 4 4 1 3 1 3 4 4 4 3 1 4 3 1 4 1 3 1 4 2 4 4 2 3 1 4 2 3 3 2 2 2 3 2 2 4 4 3 2 3 2 4 3 2 4 1 3 1 3 2 3 4 1 4 3 3 3 1
3 1 2 1 2 2 2 2 1 1 4 1 2 4 4 1 3 2 4 4 4 1 1 1 1 1 3 1 2 3 1 1 3 2 3 3 2 4 1 1 4 2 2 1 4 1 1 1 2 1 1 4 1 1 2 4 4 2 2 2 4
3 2 2 3 3 2 2 1 3 1 4 3 3 2 4 3 1 3 2 3 2 4 1 2 4 2 2 4 4 3 1 3 1 4 4 3 2 4 2 1 2 1 2 3 1 2 4 3 1 4 1 3 3 1 2 2 2 2 3 2 2
3 1 1 4 1 2 3 1 3 2 4 2 1 4 2 4 4 4 2 4 2 2 4 4 1 3 1 1 4 2 2 4 4 2 1 2 4 4 3 4 2 4 2 4 3 2 1 2 3 1 4 3 1 2 2 3 2 4 4 4 1
3 2 3 3 3 3 4 1 4 3 3 3 2 3 1 4 3 1 3 1 4 3 1 4 3 2 4 3 4 1 4 1 4 1 2 3 2 2 3 1 1 3 1 2 4 4 3 4 1 4 4 4 1 2 3 1 4 3 4 3 1
3 2 4 4 3 1 2 2 2 1 3 2 2 2 3 2 3 2 3 1 2 4 1 2 2 1 3 1 1 1 4 4 3 2 3 3 1 3 1 1 4 2 3 1 2 3 1 2 3 2 3 4 2 4 2 3 2 1 4 4 1
3 2 4 4 1 1 2 2 2 1 1 4 2 1 2 4 1 2 2 2 3 1 1 2 2 3 2 2 3 1 1 2 4 3 2 4 2 1 3 2 3 2 1 3 3 4 3 2 1 1 1 4 4 1 4 3 1 4 2 2 4
3 4 3 2 1 2 2 4 4 1 4 4 1 2 3 2 2 4 1 1 1 4 4 3 2 4 2 2 4 2 2 1 2 3 3 2 2 3 2 4 2 4 4 1 3 1 1 3 1 1 3 1 4 3 1 1 1 1 2 4 2
3 1 4 1 3 3 3 3 1 2 3 2 3 2 2 1 1 1 1 1 1 2 4 1 1 2 2 2 4 4 3 3 1 4 1 3 1 3 1 4 4 2 4 3 3 2 3 1 3 4 3 3 2 4 2 1 1 2 3 3 3
3 4 1 2 1 3 2 4 3 2 3 1 1 2 4 4 3 1 3 1 4 1 3 3 4 4 1 1 4 1 2 2 4 2 4 2 1 2 4 1 1 4 4 2 3 3 2 4 1 4 3 2 4 1 1 3 3 1 3 4 3
3 1 4 4 3 1 3 3 2 3 2 3 3 4 4 4 3 1 3 3 3 3 3 1 1 2 3 4 3 1 2 3 2 2 3 2 2 3 1 4 3 4 1 3 1 2 3 3 1 3 2 2 2 4 4 4 1 1 3 1 2
3 2 4 1 3 2 4 3 4 4 4 4 1 3 4 4 3 2 3 2 4 1 3 4 1 4 4 1 4 4 1 3 2 4 3 1 4 3 1 2 3 4 1 3 3 3 3 1 1 4 3 2 4 1 3 3 1 4 3 2 4
3 1 4 4 2 4 2 4 3 1 2 3 1 3 3 2 2 2 4 1 3 3 1 4 4 3 2 4 1 3 3 2 4 1 3 3 1 2 3 1 1 4 3 2 4 3 3 1 4 1 3 4 4 1 3 1 2 4 1 1 2
3 2 3 1 4 3 2 2 3 2 2 2 4 1 1 1 2 2 4 4 4 3 3 1 4 4 3 3 3 4 1 2 3 3 3 3 2 4 4 2 2 3 1 2 4 4 2 4 4 3 2 4 1 4 2 2 2 2 2 3 1
3 2 3 3 1 2 3 2 2 3 2 4 3 1 4 4 4 2 2 1 4 2 4 1 2 1 3 1 4 1 2 4 3 2 1 4 3 2 2 2 2 2 3 1 3 2 1 1 1 4 1 4 4 2 3 2 2 2 2 1 4
3 2 1 3 3 2 4 4 4 1 3 2 1 3 1 4 2 3 1 2 4 3 1 3 3 1 3 3 1 3 1 2 3 3 1 4 3 2 1 1 2 2 2 2 2 2 1 2 1 3 1 4 1 2 4 4 4 4 2 2 2
3 1 2 2 1 2 1 1 3 2 3 2 4 2 1 2 1 1 2 1 4 1 4 1 2 1 1 4 2 3 3 1 2 2 2 2 2 2 1 1 1 1 1 2 4 2 2 2 2 3 3 3 3 1 1 1 3 3 1 2 1
3 4 3 3 2 3 2 3 3 4 4 3 2 2 3 3 4 2 3 2 4 3 3 4 4 1 3 3 1 1 4 3 1 3 3 2 4 3 1 3 3 2 4 3 4 3 2 4 3 1 4 3 4 2 3 4 1 3 2 2 2
3 2 1 2 3 2 3 1 1 1 1 3 2 1 2 2 3 2 4 3 1 2 4 4 2 4 3 2 4 2 1 1 2 4 4 2 4 4 1 2 1 3 1 2 4 1 3 1 2 4 2 2 1 2 4 2 2 2 4 3 3
3 4 1 4 1 1 1 1 4 1 3 1 4 3 2 3 3 4 1 2 4 3 3 4 4 3 1 4 3 1 4 3 1 4 2 2 4 3 1 4 1 1 1 1 4 1 1 2 2 4 3 1 2 1 3 3 2 3 1 4 2
3 2 3 1 3 3 4 2 4 4 3 3 1 3 2 4 4 3 1 4 3 3 1 4 2 4 4 2 2 3 4 3 3 4 4 3 1 3 2 4 1 3 4 1 3 2 1 3 1 2 3 2 1 3 3 2 3 1 4 3 3
3 2 2 3 3 2 3 3 4 1 4 4 3 3 1 4 2 1 3 3 2 2 2 3 3 1 2 2 2 1 2 2 3 2 2 2 4 1 2 3 2 2 3 1 4 4 4 1 1 3 2 4 3 1 2 1 4 1 2 2 4
3 2 4 1 4 1 4 3 3 2 3 2 4 1 4 3 4 3 2 2 3 2 2 4 3 1 3 2 2 3 1 2 4 3 2 4 4 4 3 2 4 4 2 2 2 4 3 1 3 1 3 3 3 3 4 2 3 2 2 2 4
3 1 4 3 1 1 1 4 3 3 3 2 4 3 2 3 4 2 4 3 2 4 1 3 2 3 2 4 4 3 3 4 2 4 2 4 4 3 2 3 3 1 4 1 4 2 3 2 4 1 3 3 4 3 3 2 3 3 3 4 3
3 2 4 4 1 3 4 4 2 1 1 3 1 4 4 1 1 2 4 2 1 2 4 1 4 1 4 2 2 4 4 4 2 4 3 3 1 1 1 1 3 2 2 4 2 4 4 3 3 4 3 3 3 2 4 2 1 3 1 1 4
3 3 3 1 2 2 3 2 3 3 2 4 3 3 2 3 1 4 3 3 2 3 3 3 4 1 4 2 1 4 3 2 4 4 4 1 2 2 1 3 4 4 4 3 4 3 3 3 4 3 3 1 3 3 1 3 4 3 3 3 4
3 4 1 3 3 1 1 4 3 3 4 3 1 4 3 2 3 2 4 4 3 3 4 3 1 4 4 3 3 3 3 1 3 3 3 3 2 3 3 3 4 4 4 3 3 2 3 4 3 1 1 1 3 4 4 3 3 4 4 2 4
3 1 1 4 4 1 3 3 1 4 2 4 1 1 4 1 3 4 2 3 1 4 4 4 4 3 1 1 4 4 2 3 2 3 4 4 4 4 4 2 3 3 4 4 1 1 4 4 4 2 4 1 2 3 1 2 3 4 1 3 3
3 2 1 2 4 2 3 2 3 3 1 4 1 2 4 1 2 2 4 1 4 3 1 1 1 2 4 4 4 3 2 3 3 3 1 4 3 2 3 1 1 4 4 4 2 3 3 3 4 4 4 2 2 2 4 1 4 2 3 3 1
3 1 4 2 1 2 2 2 3 2 1 1 1 3 1 2 4 2 3 4 3 1 3 2 2 2 3 2 3 3 1 3 1 4 4 3 1 2 4 2 4 4 2 2 2 2 4 1 3 3 2 2 2 2 2 2 2 3 1 1 2
3 3 3 2 4 2 4 4 4 2 4 1 1 4 1 4 1 4 1 4 4 4 1 1 1 3 1 3 1 4 3 1 4 3 1 2 3 2 3 2 3 3 1 3 2 4 1 1 1 4 1 1 4 2 4 4 4 1 3 2 2
3 4 1 1 4 3 1 4 4 4 2 1 3 1 4 3 1 3 2 3 2 3 4 3 1 3 1 4 1 4 2 2 1 2 3 3 1 2 3 1 4 1 2 2 2 1 3 3 2 4 1 1 4 1 1 3 3 3 1 4 2
3 4 3 3 1 4 1 4 1 3 3 1 4 4 1 2 2 2 4 4 3 2 1 3 4 4 1 4 4 3 1 4 1 4 3 4 2 3 3 4 1 3 2 1 2 1 1 1 2 3 4 4 3 2 3 1 3 1 1 4 4
3 1 1 2 4 3 3 2 4 3 4 4 1 4 2 2 4 2 4 3 1 3 4 2 1 4 2 1 4 4 4 2 3 1 4 4 3 3 1 3 4 4 3 1 4 3 3 2 1 3 3 4 4 3 1 1 2 2 2 3 3
3 1 1 3 1 2 2 3 3 1 1 2 4 3 1 2 2 4 3 2 1 1 1 1 2 1 2 2 1 2 2 4 2 4 4 1 1 1 2 4 1 1 2 1 2 2 2 2 4 2 1 1 3 2 1 2 2 1 3 1 3
3 1 4 2 2 4 3 3 2 2 2 4 1 2 3 2 4 4 3 4 1 3 1 3 1 2 3 4 2 4 4 3 2 1 2 4 1 2 2 3 1 4 1 3 1 1 3 3 3 2 3 4 1 3 2 2 3 4 2 4 4
3 4 1 4 1 1 1 1 4 3 3 3 4 2 3 2 4 2 2 2 4 3 1 4 3 3 3 2 3 2 4 1 1 3 1 2 4 1 3 1 2 3 2 2 3 4 4 2 2 2 4 3 1 4 3 3 3 2 4 3 2
3 4 3 2 2 1 3 2 2 1 3 1 1 1 1 4 3 1 4 3 2 2 2 2 1 4 2 2 3 1 4 1 3 2 2 1 4 2 2 2 2 2 1 2 1 1 1 1 2 4 1 4 1 1 2 2 3 2 4 1 3
3 1 2 4 2 2 1 2 1 4 2 1 1 1 2 2 2 1 2 2 2 2 1 2 2 2 2 1 4 1 2 1 2 2 1 1 1 2 4 1 2 4 2 2 2 2 1 2 2 1 4 1 2 1 1 1 2 2 2 3 1
3 1 2 3 3 1 4 2 3 2 1 1 2 1 1 4 1 1 1 1 1 4 1 2 3 1 1 3 2 3 4 2 1 4 4 1 4 2 4 2 3 3 4 2 4 4 1 2 3 1 3 1 1 4 3 3 3 1 1 4 1
3 2 4 1 3 1 1 1 1 2 2 4 4 1 1 2 4 2 2 3 2 2 2 3 1 4 2 3 1 1 2 4 4 3 1 1 3 1 2 2 2 2 2 3 1 3 2 4 4 4 2 2 2 1 2 1 4 2 1 4 4
3 4 1 1 1 3 2 2 3 2 3 3 2 2 2 3 3 1 4 2 4 1 1 3 2 2 2 2 3 3 2 2 4 2 3 4 3 2 4 3 2 1 1 1 2 3 3 1 4 4 3 1 1 1 1 2 2 3 2 4 4
3 4 4 1 4 1 2 1 1 4 4 4 4 1 3 2 3 1 4 3 2 3 2 3 1 4 4 1 4 4 2 3 1 1 1 1 1 3 1 4 1 4 4 1 2 2 4 3 2 1 2 2 4 3 3 3 4 1 4 3 3
3 4 2 4 4 1 4 1 1 4 1 2 2 4 4 4 4 4 3 2 4 4 3 2 4 1 4 4 1 1 1 1 1 2 4 2 4 3 2 4 4 2 4 4 2 1 4 3 2 4 3 1 4 3 1 4 3 3 3 2 2
3 2 4 3 2 4 2 3 1 1 2 3 1 1 3 3 1 1 1 3 2 2 1 3 2 4 1 4 1 1 4 4 4 1 4 4 3 3 3 3 4 1 2 3 2 4 3 2 4 2 3 1 1 2 3 1 2 3 1 1 1
3 1 3 2 4 4 3 4 4 1 1 2 4 1 1 2 2 2 4 1 3 2 4 4 1 1 4 1 1 4 3 1 4 4 2 4 4 1 4 1 2 2 3 2 3 1 1 3 1 4 1 2 1 3 3 3 2 3 1 3 2
3 3 2 4 3 1 1 1 2 4 3 1 1 1 4 1 4 2 4 3 1 1 1 2 4 3 1 3 3 2 3 3 2 4 3 1 1 4 1 1 1 1 4 3 2 4 3 2 4 3 2 3 3 2 4 3 2 4 3 3 3
3 1 3 1 4 2 4 3 1 2 4 3 3 1 2 3 3 2 4 1 1 3 2 1 1 4 2 4 2 3 3 2 3 2 4 4 4 4 3 2 4 4 4 4 1 3 1 4 1 4 3 2 2 4 4 4 3 3 1 4 4
3 3 2 1 3 1 2 2 3 3 2 2 2 2 3 3 2 4 2 4 1 1 1 2 1 2 4 2 4 1 4 2 4 1 2 1 1 2 2 1 1 1 3 1 3 2 2 2 1 4 1 3 3 2 4 1 2 2 3 2 4
3 1 2 4 2 2 2 2 1 3 3 2 4 1 4 2 2 3 1 4 1 4 1 2 2 3 2 2 1 3 3 3 3 1 2 2 1 1 4 2 1 2 4 2 3 3 1 2 4 3 3 2 2 2 4 1 1 1 4 3 1
3 1 1 2 3 3 2 1 1 2 4 2 4 1 2 2 2 1 4 2 1 1 1 3 1 2 2 1 4 3 2 1 1 1 4 2 2 2 3 2 3 1 2 2 3 3 2 3 3 1 2 4 2 4 1 4 4 4 3 1 2
3 3 2 4 4 1 4 4 2 4 4 4 3 1 4 4 1 1 4 4 1 3 3 4 1 4 4 2 3 2 1 1 1 4 3 2 4 4 1 4 4 2 4 4 3 2 4 3 2 3 1 4 1 4 2 3 3 3 1 4 3
3 2 4 2 2 1 3 2 2 2 3 3 2 3 2 2 3 2 4 2 4 1 2 2 2 3 2 3 2 1 3 2 3 1 2 2 2 2 2 2 2 2 2 2 3 1 4 4 1 3 1 3 1 4 2 4 4 2 4 4 3
3 3 1 1 4 1 4 4 2 2 2 3 2 4 1 4 2 4 2 4 1 4 4 1 2 2 4 3 2 3 2 4 4 1 4 2 4 4 1 1 2 4 4 3 3 3 2 3 1 3 1 4 4 2 1 4 4 1 4 2 4
3 3 2 4 4 1 4 3 3 2 3 1 2 1 1 4 2 2 3 3 1 4 1 1 2 1 1 4 1 3 3 1 1 3 4 4 3 1 2 3 1 3 3 3 3 2 3 4 4 3 4 3 2 4 4 3 2 4 4 2 2
3 3 3 3 4 3 3 2 4 3 2 4 1 4 3 3 3 3 1 2 4 4 3 3 3 4 3 4 3 2 4 3 2 3 2 3 2 3 3 4 3 3 4 3 3 3 3 3 1 4 3 1 1 2 3 3 3 3 4 4 3
3 3 1 4 1 4 2 3 3 1 2 4 2 4 2 2 2 3 2 2 4 2 4 3 2 4 1 2 2 2 4 2 2 4 3 1 4 4 4 4 1 4 4 1 4 1 1 2 1 4 4 2 4 4 4 4 3 2 4 2 4
3 3 2 4 1 3 1 4 1 1 2 4 1 1 3 3 2 4 3 1 4 1 3 3 3 2 4 3 4 3 4 4 3 2 1 3 2 1 3 1 1 3 3 1 4 1 4 3 4 1 4 4 3 3 1 4 2 4 1 4 2
3 3 4 1 3 4 4 3 1 1 4 4 1 2 2 1 3 1 2 3 4 3 3 3 2 4 1 1 1 4 1 4 4 1 3 3 2 4 3 4 3 2 3 2 2 4 4 1 3 3 4 3 4 4 3 4 4 1 3 1 2
3 3 2 2 2 4 4 3 1 3 3 4 4 3 4 1 3 4 4 3 3 2 2 4 4 4 3 3 3 4 2 4 1 3 2 2 2 2 3 3 2 3 2 3 1 4 4 3 3 2 2 4 2 2 3 2 3 2 4 3 2
3 3 2 3 3 3 2 1 1 4 3 3 4 4 4 4 4 3 3 2 2 4 1 4 2 3 2 2 4 3 1 4 1 4 3 3 1 4 3 3 3 2 3 3 1 3 3 3 3 1 2 3 3 3 1 2 3 3 3 1 3
3 4 3 2 4 4 3 3 2 4 4 2 2 3 2 1 3 2 2 4 2 1 4 3 2 4 2 4 4 2 3 1 3 2 4 4 1 4 3 2 4 2 4 4 2 3 4 3 2 4 3 2 4 2 1 1 2 4 2 4 4
3 1 3 4 4 4 1 1 4 4 1 4 1 3 4 3 2 4 3 1 4 3 4 3 4 3 4 4 4 2 1 3 3 1 4 4 4 4 3 3 1 3 4 4 4 4 3 4 3 3 2 1 3 3 2 4 1 2 3 4 3
3 2 4 4 3 1 4 3 4 4 4 1 2 4 4 4 4 1 4 4 1 3 3 1 4 1 3 3 3 1 4 4 1 3 1 3 4 4 1 4 3 2 2 4 2 4 4 1 4 1 3 3 1 4 4 3 3 2 4 3 1
3 1 3 3 1 3 3 3 3 4 2 3 2 3 2 4 1 3 3 1 2 4 1 4 4 3 3 1 3 3 3 2 4 1 4 4 2 4 3 2 4 4 4 3 3 3 2 4 4 4 3 2 2 3 2 1 3 3 3 2 4
3 4 5 4 1 3 4 4 4 4 3 2 4 1 3 3 4 3 4 4 4 4 4 3 4 4 4 2 3 3 1 4 4 4 2 3 2 3 1 3 1 3 3 3 2 3 3 1 4 1 1 2 1 2 4 2 1 2 4 4 3
3 4 4 3 2 3 3 3 1 3 2 3 3 1 2 4 1 4 4 2 1 2 2 2 3 2 1 3 1 3 3 2 3 3 4 2 4 2 3 3 3 4 4 3 3 3 4 4 3 3 4 3 4 4 4 4 1 4 3 3 3
3 4 2 3 3 1 3 2 4 2 4 1 3 3 3 3 2 4 2 2 3 3 3 1 2 4 3 2 4 1 3 3 2 4 2 4 2 2 2 3 3 2 3 3 3 3 1 4 2 3 1 2 3 2 2 2 3 2 2 4 2
3 3 1 4 1 1 4 3 4 4 3 1 1 1 1 4 3 1 4 4 2 1 3 3 3 4 3 2 3 1 3 4 3 3 3 4 1 4 1 3 2 2 2 3 1 3 1 2 3 1 1 3 3 2 3 2 2 2 3 1 1
3 3 3 4 2 3 2 2 3 3 3 1 4 3 3 3 1 3 3 1 2 3 3 3 3 1 2 3 4 2 4 4 4 3 1 2 3 1 1 2 4 3 2 4 4 3 3 2 4 4 2 2 3 2 3 2 2 2 4 3 1
3 4 3 2 4 4 4 3 3 3 2 4 4 4 3 2 2 3 2 1 3 3 3 2 4 3 4 4 1 4 1 2 3 1 3 1 3 2 4 1 3 3 2 4 4 3 1 4 3 4 4 4 1 2 4 4 3 4 1 4 4
3 1 1 2 1 4 1 2 4 4 4 4 3 2 4 2 4 3 3 2 1 4 2 4 4 4 2 4 3 2 3 1 4 4 3 3 1 4 2 1 2 4 4 1 3 2 2 2 1 2 4 2 4 4 2 3 1 3 2 4 3
3 3 4 3 2 4 2 4 2 3 2 3 2 4 1 1 4 4 2 4 4 2 4 4 3 2 3 4 1 4 4 4 2 3 3 2 2 3 4 1 1 2 2 3 3 3 2 4 2 4 4 4 1 4 1 2 4 3 4 4 2
3 4 1 4 1 3 4 3 2 4 3 1 4 3 4 3 1 3 4 4 1 3 3 3 3 3 3 3 1 1 4 1 3 1 3 1 2 1 2 4 1 3 3 3 1 3 3 1 3 3 3 3 1 2 3 2 3 2 4 1 3
3 2 4 4 1 3 4 1 3 1 3 4 3 1 4 2 2 3 4 2 4 3 4 4 2 2 3 4 1 3 1 4 3 4 1 3 4 3 3 4 3 4 1 4 2 3 3 1 1 4 1 4 4 4 4 1 4 3 3 4 3
3 1 2 4 3 4 4 4 2 3 1 3 4 4 3 4 3 3 3 3 4 1 1 3 3 3 2 3 3 2 3 3 2 4 3 2 4 3 2 3 2 4 4 4 4 4 4 3 1 4 2 4 4 3 3 3 2 4 1 3 3
3 1 2 4 4 3 3 4 2 3 1 2 4 4 3 4 3 3 3 3 4 1 1 3 3 3 2 3 4 2 3 3 2 4 3 2 1 3 2 3 2 3 4 4 4 4 4 3 2 3 2 4 4 3 3 3 2 4 1 3 3
3 3 3 4 4 1 4 2 1 2 2 4 4 4 1 3 3 4 4 1 1 3 1 3 1 3 1 4 1 2 3 2 4 3 1 1 4 4 3 3 3 1 1 4 3 1 3 4 4 1 3 2 4 1 1 3 4 1 4 1 4
3 1 4 4 1 2 4 2 1 3 4 4 3 2 4 3 4 1 3 4 2 4 4 4 4 3 3 4 4 1 3 4 4 4 3 4 3 3 2 3 3 2 3 3 4 3 4 4 4 2 1 2 4 1 3 3 1 4 4 1 3
3 3 4 3 4 4 4 4 1 4 3 3 3 3 4 3 2 2 3 1 2 3 1 3 3 4 2 4 4 4 3 2 1 3 4 2 4 4 1 3 4 1 3 1 3 4 3 2 4 2 2 3 4 2 4 1 4 4 2 2 3
3 2 3 2 4 1 1 2 4 3 1 2 2 2 4 2 1 2 4 2 3 2 3 3 1 4 1 1 4 1 1 4 1 3 2 4 2 1 4 3 3 1 2 3 1 2 2 3 1 4 1 1 4 1 2 3 2 3 2 4 2
3 2 4 3 4 3 4 4 3 2 1 3 2 1 3 1 1 3 3 1 4 1 4 3 4 1 4 4 3 3 4 4 4 2 3 2 3 1 3 1 3 3 3 2 3 3 1 4 1 4 4 1 2 4 2 1 2 4 4 3 2
3 1 2 4 1 1 1 4 3 3 2 1 3 1 1 3 4 3 1 3 4 2 2 1 3 2 2 4 3 2 2 2 1 2 1 4 1 2 2 2 2 2 2 2 2 1 1 2 2 2 2 1 1 4 2 2 2 2 1 2 4
3 4 4 1 1 3 3 3 2 4 1 1 4 1 2 1 2 3 3 2 3 2 2 3 2 3 2 4 2 3 3 2 4 2 3 1 3 2 3 2 1 2 4 4 4 1 3 2 2 1 3 4 4 3 2 3 2 2 2 4 2
3 4 4 1 3 2 1 3 3 2 2 1 3 3 3 4 2 1 3 3 3 2 3 3 3 2 3 3 3 2 3 3 3 1 2 3 1 2 4 4 3 2 4 1 4 2 3 3 1 4 4 4 2 2 2 1 4 4 3 2 2
3 4 1 2 3 3 1 4 3 2 4 2 4 4 3 2 1 2 3 3 1 4 3 3 3 3 2 2 3 3 2 4 4 4 4 1 3 2 2 2 4 4 1 3 2 2 2 4 1 4 4 4 4 4 4 4 3 1 2 4 3
3 3 2 3 3 1 4 3 4 4 3 2 4 4 4 2 4 4 2 4 1 1 4 4 1 3 3 3 2 4 4 3 2 3 2 2 3 2 3 2 3 4 4 4 4 3 4 1 3 3 3 3 2 3 1 4 2 4 3 2 3
3 2 1 2 3 2 4 4 2 4 4 4 1 4 1 1 1 4 3 2 4 4 4 4 2 2 4 4 4 4 1 4 4 3 3 4 1 1 4 1 1 4 4 2 3 1 4 4 3 3 3 2 3 1 4 3 2 4 3 3 2
3 1 1 2 1 2 2 1 3 3 2 4 1 4 4 2 1 1 4 4 2 1 1 4 4 3 1 1 1 4 1 4 2 4 4 4 1 4 4 3 1 4 4 4 1 4 2 3 3 1 4 2 2 3 1 4 4 4 1 3 4
3 4 4 1 4 1 2 4 4 1 1 3 3 2 2 3 3 1 4 1 1 4 2 4 4 4 3 1 4 3 2 4 2 4 1 2 4 4 2 4 3 3 2 2 3 2 4 4 1 4 1 1 4 1 4 3 1 4 1 4 1
3 1 4 3 1 2 1 1 2 4 2 4 1 4 4 1 4 4 2 4 4 1 4 1 4 1 3 3 1 4 3 3 3 1 3 3 3 3 3 4 2 4 2 3 3 1 3 3 4 2 4 1 3 3 3 3 2 4 2 3 3
3 1 4 3 2 4 3 2 3 2 3 1 4 4 3 2 4 3 4 2 4 2 1 1 4 2 4 1 2 4 4 3 4 4 2 4 4 4 3 4 2 4 2 4 4 1 4 4 1 4 3 2 3 1 3 3 3 1 3 3 3
3 4 3 3 2 4 3 2 4 3 2 3 2 4 4 3 3 3 3 2 4 4 2 3 3 2 4 2 3 3 2 4 2 2 3 2 3 3 1 4 3 1 2 4 4 2 4 2 4 2 3 2 4 1 4 4 3 2 3 3 3
3 1 3 1 3 1 1 3 2 1 3 3 1 4 2 2 4 4 1 4 3 2 3 3 4 3 1 3 4 1 3 3 2 2 4 3 1 4 3 4 4 3 4 1 4 4 2 4 1 4 3 4 4 3 4 2 3 4 3 3 3
3 1 2 4 2 4 4 1 4 3 3 1 4 1 1 3 3 1 3 4 4 3 2 2 1 1 1 2 4 2 2 1 4 1 3 1 3 2 1 4 4 1 2 4 1 2 4 3 3 3 1 3 2 2 2 4 2 4 3 3 1
3 3 1 4 1 2 1 3 1 2 3 2 1 2 1 1 3 3 4 1 4 1 4 4 1 4 2 1 3 4 3 1 3 4 3 2 2 3 4 1 3 1 4 3 4 1 3 4 2 4 4 4 4 4 2 4 2 1 2 3 4
3 1 2 3 2 4 3 1 2 3 1 1 4 3 2 4 1 1 4 2 2 3 2 4 2 4 2 3 3 2 3 1 3 4 1 4 3 2 4 1 2 2 2 3 1 3 3 2 2 2 4 3 1 3 1 4 1 2 3 2 2
3 1 4 4 4 2 2 3 3 2 2 2 2 2 3 3 3 1 4 4 1 1 3 3 3 2 2 3 3 1 1 2 1 1 2 1 3 1 1 3 4 4 3 2 3 3 2 2 3 3 2 2 2 3 2 2 2 3 3 3 2
3 1 1 1 4 4 2 1 1 2 4 1 4 3 3 2 4 2 4 1 4 4 1 4 2 4 3 3 3 2 4 3 3 1 3 3 2 4 2 3 3 3 1 4 1 3 3 2 2 3 3 3 3 1 3 2 3 3 3 1 3
3 2 1 3 1 2 3 2 1 3 1 1 3 3 4 4 4 1 4 4 1 4 3 2 3 4 2 4 3 4 3 2 2 3 4 1 3 1 4 3 4 1 3 4 2 4 4 4 4 4 1 4 2 2 3 3 4 4 4 3 4
3 2 2 3 3 2 1 1 4 1 3 3 3 3 2 2 2 3 1 3 2 1 2 2 1 1 4 1 4 1 1 2 2 1 1 1 1 1 2 2 1 2 1 4 3 2 4 2 2 3 3 2 3 3 2 2 3 1 4 4 1
3 4 4 2 4 1 1 4 1 3 1 2 2 4 2 4 4 3 2 4 1 3 3 1 3 4 2 2 4 3 3 2 3 2 2 4 2 4 4 2 4 2 1 1 1 3 2 2 4 2 1 3 3 1 4 2 2 2 2 1 3
3 3 4 3 2 3 3 1 1 3 2 3 2 1 3 3 4 3 2 4 3 2 1 3 3 1 1 2 4 1 4 4 2 2 3 3 2 4 1 4 4 2 3 1 3 1 4 2 4 2 2 2 2 3 3 1 1 4 2 3 2
3 2 4 1 2 4 3 3 2 4 3 2 2 4 2 3 3 3 2 4 3 3 3 1 4 1 1 2 2 3 3 3 1 4 3 2 4 3 3 2 4 2 4 2 3 1 4 3 2 2 4 2 3 3 3 3 3 2 4 1 4
3 4 4 1 1 2 4 4 2 4 1 3 2 4 4 1 3 2 2 2 3 3 1 4 1 2 3 3 2 4 4 2 4 1 2 4 3 2 4 4 1 1 1 2 4 1 3 2 3 3 3 3 1 4 3 4 2 4 4 1 4
3 1 4 4 1 2 2 2 3 4 2 4 2 1 3 3 1 4 2 2 2 1 1 4 4 3 3 1 2 4 2 4 3 2 1 3 2 2 3 1 3 3 1 1 3 4 4 4 1 3 4 4 1 4 3 4 3 4 2 4 3
3 1 3 4 4 1 4 3 4 4 4 2 4 3 4 4 2 2 3 3 2 4 3 1 3 1 4 1 4 1 3 1 2 3 2 1 2 1 1 3 3 1 1 4 1 4 4 1 4 4 1 3 2 2 4 3 4 3 2 2 3
3 2 2 4 2 1 1 2 3 2 4 1 4 1 1 4 1 4 4 1 4 1 1 4 2 1 2 1 4 4 4 1 3 3 2 2 2 3 3 2 4 1 3 1 2 4 1 4 4 4 4 1 4 2 3 3 1 1 2 3 2
3 3 3 2 3 3 1 4 1 4 4 2 1 1 3 2 4 2 4 3 2 3 1 3 4 1 1 3 1 4 3 3 3 2 4 2 4 4 1 1 3 2 4 1 4 1 4 1 4 3 3 3 1 1 3 4 2 3 3 2 3
3 3 2 3 2 4 3 3 2 4 2 4 3 1 3 4 4 3 3 1 4 3 2 4 3 1 2 3 2 1 3 2 3 1 4 4 3 3 3 3 1 1 4 4 4 4 2 2 2 3 2 4 2 2 2 3 2 1 2 2 3
3 1 1 3 2 3 3 1 3 1 4 2 3 3 3 3 3 4 3 2 4 3 4 4 4 1 1 3 3 1 2 4 4 1 3 1 1 1 1 3 2 4 3 2 2 3 1 3 2 3 2 1 3 2 1 1 1 1 1 4 2
3 4 3 4 4 3 3 2 4 1 3 4 3 2 4 1 4 2 1 3 2 4 4 1 1 3 1 4 3 3 1 4 1 1 4 4 1 3 3 2 3 3 2 4 4 1 4 3 4 4 1 4 4 3 4 4 4 3 3 4 1
3 4 3 3 1 1 4 2 4 4 1 4 3 1 3 3 3 1 1 4 3 3 2 4 1 3 4 1 4 3 3 3 2 3 2 3 1 3 1 4 2 4 4 1 1 2 4 4 1 4 1 4 3 1 3 4 4 2 3 2 4
3 1 4 3 2 2 3 2 3 3 1 2 4 3 1 3 1 4 4 3 4 1 4 4 2 4 1 4 3 1 1 4 4 3 4 4 4 2 4 4 4 4 4 1 4 4 4 4 1 4 2 1 4 4 4 2 3 3 3 2 4
3 1 4 2 4 4 1 4 2 3 4 4 4 4 4 3 2 2 2 4 2 4 3 2 4 4 4 3 3 2 4 3 2 3 2 2 3 3 2 2 4 4 4 4 3 3 4 4 4 2 2 4 2 2 3 1 2 3 2 1 3
3 1 3 4 4 1 4 3 4 1 4 2 3 2 4 4 1 1 3 3 2 4 1 2 3 1 4 1 2 1 3 1 2 3 2 1 2 1 1 3 3 1 1 4 1 4 4 1 4 2 1 3 4 3 4 3 4 3 2 1 3
3 4 1 2 4 1 1 4 1 2 4 1 4 1 2 4 2 2 3 2 1 2 4 2 4 4 1 2 3 2 4 4 1 3 1 1 4 1 1 4 4 1 4 1 3 3 4 2 3 2 4 4 3 1 2 3 2 4 4 1 4
3 2 2 2 1 3 1 3 3 2 4 3 3 1 1 4 2 4 4 1 4 3 1 3 3 3 1 1 4 3 4 2 4 1 3 4 1 4 3 3 3 2 3 2 3 1 3 1 4 2 4 4 1 1 2 4 4 1 4 1 4
3 3 2 4 4 4 4 1 3 1 3 3 3 4 1 3 3 1 3 4 2 2 2 3 3 2 4 2 4 4 3 1 4 3 3 2 1 1 4 1 4 4 4 1 4 2 4 2 3 1 2 2 2 3 2 2 3 1 1 2 4
3 1 1 1 2 2 2 4 4 2 2 2 1 4 1 4 4 4 2 3 1 1 1 1 3 2 4 1 4 2 2 4 2 4 2 1 2 2 4 1 2 4 1 1 2 1 4 3 1 3 4 4 2 3 3 2 4 3 2 1 3
3 3 3 3 3 1 1 4 2 4 2 4 4 2 2 1 2 4 3 3 2 3 3 2 3 4 1 2 2 4 3 2 3 3 4 2 1 3 2 3 2 1 1 3 1 2 3 2 1 4 3 2 4 4 3 2 2 3 3 3 2
3 3 1 4 3 3 4 4 4 2 2 4 4 3 3 2 1 1 4 4 4 1 3 2 2 1 4 2 4 3 3 4 4 4 3 4 4 1 1 1 4 4 4 4 1 3 2 2 2 4 4 4 2 2 4 4 4 4 1 2 2
3 1 2 2 2 2 2 4 2 1 2 2 2 1 4 2 4 4 3 1 4 4 2 2 2 3 4 3 1 2 4 2 2 1 4 2 1 4 4 4 2 4 4 2 3 2 2 3 2 2 4 1 3 3 2 4 1 3 3 2 2
3 2 1 1 1 2 3 3 2 3 2 3 4 3 2 4 3 4 2 4 4 2 4 1 4 1 1 1 1 3 2 4 1 2 4 3 3 2 3 4 1 4 2 3 2 4 2 4 1 3 3 2 4 3 3 2 3 4 4 1 3
3 1 1 1 1 2 1 3 1 1 1 1 1 2 2 1 4 3 3 3 3 3 4 4 4 1 4 4 3 3 4 1 4 1 2 2 1 3 1 1 2 4 1 4 3 2 4 1 4 1 2 3 1 3 1 3 3 1 3 3 1
3 1 2 2 1 2 2 4 4 4 1 3 3 1 2 3 2 2 3 1 2 3 1 2 3 1 1 4 4 4 1 4 2 4 3 4 3 1 1 1 1 4 3 1 1 2 4 3 1 4 3 1 4 1 1 3 4 3 1 4 4
3 4 1 2 3 2 1 3 2 4 2 3 2 1 1 2 1 2 3 2 2 1 1 4 4 4 3 2 2 1 4 2 1 2 2 2 2 2 3 2 3 1 4 2 4 1 3 2 2 2 4 2 4 4 4 2 2 3 2 2 2
3 4 3 2 2 2 3 3 2 4 3 2 2 4 4 3 1 4 2 2 1 2 2 3 2 2 3 3 1 3 1 1 4 1 4 1 4 4 4 3 2 2 2 3 2 3 1 4 4 1 3 3 2 4 4 2 2 4 3 2 1
3 1 2 4 1 2 4 2 4 3 1 4 4 3 1 3 2 1 1 4 2 1 4 4 3 1 3 2 3 1 4 4 1 1 1 2 1 1 3 1 4 1 3 4 2 4 2 4 1 3 4 2 2 3 2 4 3 3 2 2 2
3 2 3 3 1 4 3 2 2 2 2 3 2 3 1 4 2 3 1 3 2 3 1 4 3 1 2 3 3 1 3 1 3 1 4 4 3 3 1 4 4 1 3 3 1 4 1 1 1 2 3 3 3 2 2 2 2 3 1 3 3
3 4 4 1 2 4 4 1 1 1 3 4 4 3 2 2 2 1 3 3 4 4 4 1 4 2 2 1 3 1 3 1 4 4 4 4 3 3 4 4 3 3 4 4 3 4 4 4 4 4 3 4 1 1 4 4 1 3 2 3 4
3 1 2 1 4 1 4 3 1 4 4 1 4 4 4 2 3 3 4 4 1 4 2 1 2 2 4 4 4 1 3 4 4 4 4 1 4 1 3 1 3 4 4 1 1 1 4 2 4 1 1 4 4 3 3 3 1 3 2 3 1
3 2 1 4 1 3 3 1 1 3 1 4 4 4 4 1 4 2 2 2 1 2 4 2 2 2 4 1 1 2 2 2 4 1 2 4 1 1 4 1 2 4 1 4 1 2 4 2 2 3 2 1 2 4 2 4 4 1 2 3 2
3 4 2 3 1 1 1 1 2 2 1 1 4 3 1 2 1 1 3 2 4 4 3 4 4 1 1 1 3 3 3 1 4 1 4 4 2 3 2 2 1 1 3 1 4 2 1 4 4 4 2 2 3 4 2 1 4 1 1 4 4
3 4 1 4 1 2 2 2 3 2 2 3 2 2 1 4 4 2 2 2 4 4 1 2 3 2 1 2 2 3 4 3 2 4 4 4 4 2 3 3 1 4 2 4 2 4 4 1 4 4 2 4 4 2 1 4 4 4 4 1 4
3 2 3 1 1 3 1 2 1 2 4 3 4 1 4 4 2 2 2 4 2 4 3 1 4 1 3 4 3 1 3 1 4 1 3 3 3 2 3 2 4 4 4 4 1 4 2 1 2 1 2 4 2 2 2 4 1 1 2 2 2
3 2 1 2 4 1 4 4 3 3 1 3 3 3 2 4 1 4 4 2 4 3 2 4 4 4 3 3 3 2 4 4 4 3 2 2 3 2 1 3 3 3 2 4 3 4 4 1 4 1 2 3 1 2 1 3 2 4 1 3 3
3 3 4 4 1 3 3 1 4 3 2 3 1 2 4 4 3 3 2 2 3 4 4 3 4 4 3 2 3 3 1 4 3 4 1 4 3 3 4 2 4 3 4 3 4 3 2 3 2 4 3 1 4 3 3 2 4 3 1 3 1
3 4 1 4 3 1 4 3 1 4 1 1 4 1 1 4 2 4 2 2 2 3 1 4 1 1 4 3 2 2 3 2 3 3 3 2 4 1 3 1 2 3 3 4 2 4 4 1 4 3 2 4 3 1 4 1 2 4 3 2 4
3 3 3 1 1 3 4 3 3 1 3 3 1 4 3 3 1 2 4 4 4 1 4 2 4 2 4 3 2 3 1 4 4 1 4 2 3 4 3 4 4 4 4 3 1 4 1 3 4 2 4 1 3 1 2 3 2 4 2 3 3
3 4 4 1 1 1 1 3 1 1 1 4 3 1 1 2 3 2 4 4 1 3 4 4 2 2 3 1 1 4 1 3 2 4 1 4 3 1 1 3 2 3 3 3 2 4 1 1 2 2 2 2 2 1 2 1 3 1 2 3 2
3 3 1 2 2 2 3 2 4 3 1 4 1 4 4 2 2 4 3 1 1 1 3 4 3 1 4 1 2 2 3 1 4 1 3 3 2 3 2 1 3 2 3 3 2 2 2 2 3 1 2 2 1 2 2 2 4 4 4 1 1
3 1 3 4 3 3 3 3 1 4 3 3 3 2 3 2 4 1 1 4 4 2 4 3 2 4 3 2 3 3 1 4 3 2 4 2 3 3 2 4 4 4 4 4 1 4 4 2 4 4 1 3 1 3 3 2 3 4 2 2 4
3 3 4 3 1 3 3 1 2 3 1 3 3 4 4 4 1 2 4 2 4 3 1 1 3 1 1 3 1 4 4 2 4 3 4 4 3 2 4 4 3 2 4 4 4 4 4 2 4 4 3 2 4 3 1 4 4 1 1 3 3
3 1 3 1 4 3 2 2 1 1 1 1 4 3 3 1 2 3 3 2 2 3 3 3 1 1 1 4 3 3 2 2 4 3 3 2 3 2 4 2 3 2 4 4 1 3 1 3 3 3 1 4 4 2 3 3 1 2 1 2 3
3 2 1 3 2 2 2 4 1 4 2 4 4 1 4 4 1 3 3 1 3 2 4 3 1 4 3 3 2 4 3 1 1 4 1 1 1 4 1 3 1 2 1 2 2 2 1 1 1 4 3 1 1 1 2 1 1 4 4 1 4
3 4 4 2 2 1 2 4 1 4 4 3 2 2 1 2 4 1 2 4 1 4 1 4 2 4 1 4 4 1 2 4 1 2 4 3 3 2 3 3 4 1 2 1 3 3 1 1 3 3 3 2 4 1 2 2 2 3 2 1 3
3 3 2 3 2 2 3 1 1 2 1 3 3 2 2 2 4 4 2 2 2 2 4 4 4 1 1 4 1 2 3 2 3 1 4 4 1 1 3 4 4 3 3 2 4 3 3 2 3 1 3 3 4 2 3 2 1 2 4 4 2
3 3 3 3 3 3 2 2 3 2 2 2 1 4 2 4 3 3 3 1 4 3 1 4 2 3 3 1 1 3 2 3 1 2 2 4 1 1 3 2 1 2 4 4 4 4 4 3 1 2 3 4 4 3 1 2 4 4 2 3 1
3 1 2 3 2 4 3 1 1 1 1 2 2 2 2 3 2 3 1 1 4 4 2 1 4 4 4 3 2 4 4 1 3 2 3 2 4 4 3 1 4 4 2 3 2 4 1 3 3 3 1 4 3 3 2 3 1 3 3 4 3
3 3 2 4 4 2 2 4 1 4 1 1 1 3 1 4 1 4 1 3 2 4 2 1 4 3 1 1 3 2 3 2 4 4 3 1 4 4 4 1 4 1 1 4 3 2 4 2 3 2 3 2 4 1 2 4 4 3 3 2 4
3 2 3 2 4 4 4 3 2 3 3 1 4 4 3 1 4 1 1 4 3 1 3 1 4 3 3 2 3 3 3 3 4 1 3 3 2 4 3 3 3 2 1 3 4 1 3 2 1 3 4 4 3 4 3 3 3 2 4 4 1
3 3 4 3 1 3 1 3 4 4 4 4 4 4 3 1 3 1 4 3 4 3 3 2 3 3 3 2 3 4 3 4 1 4 3 3 4 4 2 4 3 4 1 1 1 4 4 4 4 3 3 4 3 3 2 4 3 4 4 2 4
3 2 2 1 3 3 1 3 3 1 2 1 4 2 2 4 4 3 3 3 1 1 1 1 4 3 1 4 3 3 1 3 3 4 1 2 2 1 1 4 1 1 1 4 3 4 2 2 2 1 1 4 3 2 3 1 1 3 1 4 3
3 2 3 3 2 3 4 3 4 2 3 4 3 4 4 4 2 4 2 4 3 3 3 4 4 1 4 1 4 4 3 2 4 1 4 3 1 4 3 3 2 4 3 4 3 3 2 4 1 4 3 2 4 4 2 4 4 1 4 4 2
3 3 1 3 3 3 1 3 3 4 4 3 1 3 1 3 1 4 1 3 3 3 3 1 1 3 1 1 3 4 1 3 1 3 3 3 1 2 3 1 4 3 1 3 3 1 3 3 1 3 3 1 3 4 4 2 4 1 3 3 3
3 1 3 3 1 1 1 3 2 4 2 2 3 1 4 1 4 3 1 3 4 1 2 2 4 1 1 4 1 3 1 2 1 1 1 1 4 2 4 1 1 1 3 1 3 1 3 1 4 3 1 1 1 4 4 3 1 4 1 1 1
3 2 3 4 4 1 3 2 2 3 2 4 2 4 2 4 4 1 4 4 3 2 4 3 1 1 1 1 2 4 2 4 2 4 4 1 4 3 1 4 4 1 4 4 1 4 1 3 2 2 2 2 3 2 3 3 3 1 1 2 2
3 4 3 3 3 1 4 3 2 3 1 4 3 2 3 1 4 2 2 3 1 4 2 2 3 1 4 3 3 3 2 4 2 2 3 1 4 3 1 3 1 4 3 1 3 1 2 3 1 4 1 4 3 3 3 2 4 3 4 1 2
3 3 3 1 4 2 3 3 4 3 2 3 1 4 3 3 3 1 4 3 3 3 1 1 4 3 3 3 1 4 3 3 3 1 4 3 4 3 3 1 1 3 3 3 1 4 3 2 3 4 4 3 2 2 1 1 3 3 3 1 4
3 4 4 1 3 1 3 2 2 3 3 3 3 4 3 3 4 3 2 4 3 3 1 4 4 1 3 3 3 4 3 2 2 3 2 3 2 4 1 1 1 4 4 3 2 3 2 3 3 2 2 4 3 1 4 3 2 4 3 3 2
3 4 3 4 4 4 4 1 4 4 3 2 1 2 2 3 2 4 3 3 3 1 2 2 2 4 4 4 4 1 3 1 3 2 2 3 3 3 3 4 3 3 4 3 2 4 3 3 1 4 4 1 3 3 3 4 3 2 2 3 2
3 4 2 3 2 2 4 1 4 1 3 2 4 1 1 1 4 1 2 2 2 1 4 3 3 1 2 1 1 2 4 2 1 1 1 3 2 4 3 3 2 3 1 1 1 2 2 4 4 1 3 2 2 2 4 4 4 3 1 2 1
3 3 2 4 4 3 2 3 3 3 3 2 3 3 2 4 3 3 2 3 4 1 4 1 1 4 4 4 3 1 4 4 4 3 2 2 3 2 3 1 4 1 4 4 3 2 2 4 4 3 4 4 4 1 1 1 1 1 4 1 1
3 2 4 4 4 4 4 2 2 4 3 2 2 2 4 3 4 4 2 4 4 3 1 4 1 1 1 4 3 3 3 3 2 2 4 3 1 2 3 3 2 4 1 4 3 2 3 3 2 2 4 4 1 4 2 1 4 4 4 1 3
3 2 3 3 2 4 3 2 2 2 1 2 2 4 2 2 4 4 2 2 1 1 2 2 2 4 3 2 3 2 3 2 4 4 4 2 2 2 2 4 4 4 4 4 4 3 2 4 4 4 4 4 2 2 4 3 2 2 2 4 3
3 3 2 2 2 3 4 1 4 1 2 2 2 3 2 4 3 3 2 2 1 2 4 1 1 2 1 2 1 2 2 3 1 3 4 3 2 4 1 3 2 3 3 3 4 4 3 3 4 4 2 3 4 4 1 3 1 2 2 3 3
3 4 2 1 2 1 3 4 2 4 4 3 1 1 2 4 3 4 2 2 4 3 2 4 4 4 2 2 1 2 2 2 2 1 1 2 3 1 2 2 3 2 1 4 4 3 1 2 3 4 2 2 2 2 3 3 2 3 3 2 2
3 1 3 3 2 2 2 4 4 3 2 2 3 2 3 1 4 3 1 4 4 3 1 4 3 2 4 1 3 2 4 1 4 4 1 4 1 3 2 2 4 4 4 4 2 3 2 2 3 3 2 4 4 3 2 3 1 3 2 1 2
3 2 3 1 3 4 3 1 4 3 3 4 3 2 1 4 3 4 3 3 3 1 4 4 3 4 3 3 2 3 2 3 4 3 3 2 2 3 2 3 3 2 2 3 1 4 4 2 4 4 3 4 3 1 1 1 1 3 2 2 2
3 3 2 3 4 1 4 2 2 2 4 1 3 2 3 4 3 2 1 3 1 4 3 3 3 2 4 3 2 2 3 2 1 3 3 3 4 4 1 3 4 1 1 4 1 2 4 1 3 2 2 3 2 1 3 2 2 3 4 4 3
3 1 4 3 2 3 4 4 3 3 3 1 4 3 2 2 4 4 3 2 3 1 4 3 3 3 4 1 3 1 3 1 4 3 3 2 4 3 2 3 1 4 3 3 3 1 4 2 2 3 1 4 3 2 3 4 4 3 2 3 1
3 2 1 2 2 3 2 4 3 3 3 1 2 2 2 4 4 4 4 1 3 1 3 2 2 3 3 3 3 4 3 3 4 3 2 4 3 3 1 4 4 1 3 3 3 4 3 2 2 3 2 3 2 4 1 1 1 4 4 3 2
3 1 3 1 3 2 4 1 1 2 4 3 2 4 1 4 1 2 3 1 4 4 1 4 3 1 4 4 1 1 2 4 1 2 4 3 3 1 2 2 1 4 4 3 2 3 1 1 4 1 1 4 1 1 4 1 2 4 4 1 4
3 2 1 2 4 1 1 1 1 4 2 2 4 2 2 3 2 2 4 2 4 4 1 2 4 4 2 3 1 3 2 3 4 3 1 2 2 1 1 3 3 1 4 3 1 1 3 2 4 4 1 2 1 3 4 1 1 4 3 2 2
3 1 2 1 2 4 3 1 1 1 1 2 4 2 1 2 1 2 2 2 2 3 2 2 4 1 2 2 3 3 2 4 1 3 3 1 2 2 4 1 2 1 3 2 2 1 1 2 4 2 3 3 1 2 4 2 4 1 3 2 3
3 2 2 4 3 2 2 2 1 2 4 4 1 4 1 1 1 4 3 2 4 1 1 3 3 3 1 3 3 2 3 3 2 4 4 2 4 3 3 3 1 3 3 3 3 2 3 3 3 3 1 4 4 3 4 1 1 4 1 1 3
3 2 3 2 3 1 3 2 2 3 4 4 4 4 4 1 1 1 1 1 2 1 1 3 2 4 1 4 4 2 1 1 4 4 4 3 3 1 2 4 4 3 1 4 4 4 2 4 4 4 1 4 1 4 4 3 4 4 2 4 2
3 4 3 1 4 1 4 4 1 4 3 2 4 1 1 4 1 1 4 4 1 4 3 1 4 4 1 3 1 3 3 1 4 3 4 3 3 3 1 3 3 2 4 4 1 4 3 4 3 1 2 4 1 1 4 1 1 4 1 1 3
3 4 1 3 3 2 4 3 1 4 3 1 3 3 4 4 3 2 4 4 1 3 4 1 1 4 3 3 4 1 4 3 1 4 1 2 3 4 3 3 3 2 3 1 1 4 4 4 3 4 4 3 1 1 4 1 1 4 3 1 4
3 2 4 4 4 1 1 3 3 2 3 1 3 3 1 4 3 3 2 4 2 1 2 1 3 3 1 4 2 3 2 2 4 3 2 2 2 1 4 4 4 2 4 1 3 3 2 2 3 2 4 4 3 3 3 2 4 4 1 4 3
3 1 3 2 2 3 2 4 3 2 3 1 4 4 2 4 4 1 1 2 2 4 1 1 3 1 1 4 1 1 4 3 4 4 4 1 4 4 3 2 4 1 4 2 2 2 3 1 4 1 1 1 3 2 4 3 4 3 1 4 4
3 3 3 2 3 4 1 4 1 1 4 4 3 1 1 1 4 3 1 4 1 3 2 3 2 4 4 1 4 1 1 3 4 1 4 3 4 4 4 4 4 4 1 4 3 2 4 4 3 3 1 1 3 4 1 4 4 2 4 1 1
3 3 3 4 4 4 3 3 2 3 3 2 2 3 4 2 3 1 3 2 4 4 3 4 2 3 1 1 3 2 4 3 4 1 4 1 3 3 1 4 3 2 4 3 4 2 2 3 1 4 3 1 4 3 3 4 3 3 3 2 4
3 3 3 3 1 4 4 1 4 4 4 4 2 4 4 1 3 3 3 1 3 1 4 3 3 3 1 4 4 4 1 4 4 3 3 4 1 1 1 4 3 4 3 4 4 4 3 4 4 4 3 1 4 4 3 1 4 1 4 4 3
3 2 4 3 3 2 1 4 2 1 3 1 4 3 3 2 4 2 2 1 3 2 1 2 4 3 1 4 3 2 1 1 2 3 1 4 4 4 1 4 1 2 1 1 2 3 3 2 2 4 2 1 1 1 3 3 1 4 2 1 1
3 1 3 3 3 2 2 1 1 4 2 4 4 2 4 4 2 2 4 1 1 1 1 4 4 1 1 1 1 2 1 3 3 1 4 2 2 3 3 2 2 2 2 2 1 1 1 1 1 2 2 3 2 4 1 3 3 1 1 1 1
3 1 4 3 4 1 4 1 2 4 1 1 4 1 2 1 1 4 4 1 2 1 1 1 4 2 2 4 4 1 1 1 2 4 2 4 4 1 4 2 1 2 2 2 2 4 4 1 3 2 4 4 4 3 1 1 3 2 3 3 3
3 3 2 1 1 2 1 1 2 2 4 3 3 1 4 1 4 2 1 3 1 4 2 4 3 2 3 2 2 4 2 2 4 1 2 3 1 2 4 2 1 2 2 3 1 4 2 3 1 1 4 2 2 1 1 1 1 3 1 1 2
3 3 3 2 3 2 3 3 4 4 3 1 4 1 1 4 4 4 1 1 3 2 4 3 3 2 4 4 4 3 2 3 3 3 2 2 4 2 4 3 4 2 4 4 4 2 4 1 1 4 3 3 4 3 2 4 3 2 4 4 4
3 3 2 3 1 1 1 2 1 3 1 1 1 4 3 2 4 1 4 2 4 4 1 4 1 4 3 1 4 2 2 4 4 2 4 1 1 4 1 1 4 2 1 2 4 4 3 1 2 2 3 3 1 1 4 2 4 4 2 1 2
3 4 4 4 4 3 3 1 2 3 4 2 4 4 4 3 1 2 3 3 2 3 1 2 3 2 2 3 4 2 3 3 2 4 3 2 3 3 2 4 4 2 4 4 2 2 4 2 4 4 1 3 1 2 3 1 3 3 2 4 3
3 4 3 3 1 1 3 2 1 3 1 4 4 1 1 3 4 2 4 1 2 3 3 1 2 1 3 3 2 1 3 1 1 3 1 2 4 3 2 2 3 3 2 4 1 2 4 3 3 1 2 4 1 4 3 2 2 2 4 1 1
3 4 1 1 4 3 3 1 2 2 3 1 4 3 1 4 3 2 4 4 1 3 4 3 2 4 1 4 3 2 4 1 4 4 1 1 3 1 3 3 1 1 4 2 4 4 4 1 4 1 2 4 4 3 3 4 3 3 3 1 4
3 2 2 3 2 2 2 1 2 4 2 4 2 1 1 1 1 2 3 2 2 3 2 1 3 1 1 3 1 2 2 2 3 2 4 2 2 2 1 1 1 3 1 2 3 2 3 3 1 2 3 2 2 3 2 4 4 4 4 1 4
3 4 4 3 3 4 3 2 3 4 3 2 1 4 1 4 3 1 3 4 3 4 3 4 3 3 4 3 1 4 1 3 3 2 1 4 4 4 2 1 2 2 2 4 3 4 4 1 2 3 1 4 3 4 2 3 3 2 3 4 3
3 2 3 2 4 2 4 3 3 1 4 3 2 2 3 2 2 1 2 3 3 2 1 2 1 4 1 4 4 1 4 1 1 1 4 3 2 3 1 1 1 4 1 2 4 1 1 1 2 4 1 1 2 3 2 3 3 2 2 3 2
3 4 1 2 1 2 1 2 2 2 4 1 4 1 3 1 2 2 2 2 3 1 1 4 2 3 2 2 1 1 2 4 1 1 1 3 1 2 2 3 2 4 3 3 2 4 2 4 1 2 1 3 1 1 1 2 3 2 3 3 1
3 2 2 2 1 1 1 1 1 4 3 4 4 3 4 1 3 2 3 3 4 2 2 3 1 3 3 3 3 4 2 4 2 4 3 2 4 2 2 2 1 4 3 1 3 3 3 1 4 3 3 2 3 3 3 3 4 2 4 1 1
3 4 3 3 2 2 4 3 3 1 1 4 4 2 3 3 2 3 3 3 2 3 2 4 3 1 4 3 2 4 3 3 1 4 1 1 4 3 1 4 4 1 4 2 3 3 3 1 1 4 2 4 1 3 1 4 4 1 3 3 2
3 4 4 1 1 4 4 3 2 4 2 4 1 4 1 1 4 1 4 3 3 2 4 1 3 3 2 4 3 3 4 1 3 1 3 4 3 2 3 3 3 2 3 3 3 3 3 2 4 3 3 3 3 2 2 3 2 1 3 1 3
3 2 2 2 2 2 2 3 3 2 4 1 4 3 2 2 4 4 3 3 1 4 1 1 4 4 4 4 4 3 3 1 2 4 1 4 4 3 3 2 3 1 4 2 4 4 1 3 2 2 2 3 3 1 3 3 3 3 3 2 3
3 3 1 4 2 1 2 3 3 2 2 2 2 4 3 2 4 2 4 1 3 4 1 4 3 2 1 3 4 4 4 1 1 4 1 1 2 3 2 4 2 1 2 2 2 3 1 3 1 4 1 3 2 4 4 1 1 4 1 2 4
3 1 3 3 1 1 4 4 3 2 4 2 3 1 3 3 1 3 1 2 2 3 1 3 3 1 2 3 1 3 2 4 2 4 3 4 2 3 3 3 1 1 4 1 1 3 4 3 1 4 3 3 3 2 4 4 4 2 3 3 3
3 3 1 3 3 3 3 3 4 4 2 1 2 2 1 1 1 1 3 4 1 1 3 4 4 4 4 3 4 4 1 1 1 4 1 1 4 3 3 3 2 3 1 4 2 3 4 3 3 4 4 3 3 4 4 4 1 4 4 3 4
3 1 4 1 3 2 4 4 1 1 4 2 2 3 1 2 1 3 3 2 1 1 4 2 1 3 2 4 2 1 1 2 1 1 2 1 3 3 2 3 1 1 2 4 2 2 2 4 1 4 4 1 4 3 1 2 4 2 2 2 2
3 2 2 3 1 4 3 1 4 4 1 4 4 4 3 2 2 4 4 2 4 4 3 4 1 2 2 1 4 4 4 4 4 3 2 1 4 4 4 1 1 1 1 4 3 1 4 1 1 4 2 4 4 4 4 3 2 4 2 1 1
3 4 4 4 4 2 4 1 1 1 4 4 4 1 3 2 3 2 3 2 4 4 3 3 3 1 4 4 2 3 1 4 4 4 4 1 4 4 4 1 1 1 4 1 3 1 2 3 3 3 3 4 1 4 1 1 4 1 2 2 3
3 4 1 2 2 3 1 4 3 2 2 3 4 1 4 4 4 1 1 3 3 1 4 3 2 4 1 2 1 4 1 3 2 1 2 1 1 4 1 2 3 3 2 4 4 4 4 3 2 3 3 1 4 2 2 3 1 1 4 3 2
3 3 3 2 3 1 1 2 4 1 1 1 1 1 2 3 2 1 2 2 1 3 1 1 2 1 4 2 4 1 4 4 1 2 2 1 2 2 2 2 3 4 2 2 1 1 1 3 2 2 1 2 2 1 2 2 1 1 3 1 1
3 4 3 3 1 2 2 2 3 2 1 2 4 2 3 3 2 2 2 1 2 1 2 4 3 1 2 3 1 1 1 2 1 3 2 4 2 2 3 2 4 4 1 4 3 1 4 1 4 4 3 1 3 3 2 2 2 1 4 1 2
3 1 4 4 1 1 1 4 3 2 2 4 1 3 3 3 2 4 4 2 4 4 4 2 3 2 3 4 4 2 4 1 3 2 2 3 2 1 2 3 1 3 4 1 2 4 2 3 3 2 1 4 2 2 2 3 2 3 3 4 3
3 2 1 3 3 1 4 3 1 1 3 2 3 2 4 3 1 2 3 2 1 3 2 4 4 1 3 1 1 1 4 2 1 2 2 1 2 4 1 3 2 2 2 1 1 1 1 1 3 3 3 3 1 2 2 1 2 2 4 1 1
3 1 4 4 4 2 2 3 1 1 4 4 4 3 1 2 4 4 4 4 2 3 3 3 4 3 1 4 3 2 4 2 4 4 3 2 4 4 4 4 3 1 4 1 4 3 2 4 4 4 4 3 2 4 4 2 3 3 3 2 3
3 4 3 4 4 4 3 3 4 4 1 4 3 1 3 4 4 4 3 1 3 3 3 1 4 3 1 2 4 4 4 4 4 2 1 3 2 4 3 2 3 1 3 1 3 1 4 1 4 4 1 3 4 3 2 4 3 2 3 1 4
3 3 1 2 3 2 4 1 4 4 2 4 4 2 2 1 1 1 1 4 3 2 3 2 3 3 3 2 3 4 2 4 2 3 1 3 3 3 3 3 2 2 2 2 1 2 4 3 1 4 2 3 1 1 1 2 4 2 1 1 2
3 2 3 2 4 4 4 4 4 4 4 2 3 1 4 1 1 3 3 3 1 4 1 4 2 3 1 2 3 3 1 4 3 2 4 4 1 4 3 3 3 2 4 1 4 2 4 4 3 2 4 1 4 3 2 3 1 4 4 3 3
3 1 3 3 2 3 3 4 1 4 4 4 4 2 1 1 1 3 1 4 2 2 4 4 4 2 1 1 1 3 1 4 2 3 2 3 2 4 1 1 4 2 3 1 4 3 2 3 2 4 3 3 1 2 2 2 2 3 2 1 4
3 1 2 3 3 1 4 1 1 3 2 4 3 3 3 3 3 2 4 4 4 1 4 4 3 1 1 4 1 4 4 4 3 3 4 3 4 3 3 4 4 1 3 3 2 3 4 1 3 4 2 4 3 4 3 1 1 4 4 2 4
3 3 3 4 1 1 4 4 4 1 2 3 1 4 4 4 1 4 3 3 1 1 1 4 4 2 4 1 3 2 4 4 4 1 1 4 3 2 1 1 1 4 3 1 1 3 4 1 2 3 1 3 3 2 1 1 1 2 2 1 3
3 1 4 3 2 4 4 4 1 3 2 1 3 1 4 4 3 1 3 1 3 4 3 3 1 3 3 2 3 4 3 3 3 4 4 3 3 3 4 1 2 3 2 2 2 3 2 1 1 1 1 2 1 3 1 4 2 2 3 2 4
3 2 1 1 4 1 4 2 1 1 1 1 3 2 3 1 4 3 1 4 4 4 1 3 3 3 2 2 4 3 3 3 3 1 3 1 3 2 3 1 4 4 1 1 2 4 4 1 1 4 1 4 4 3 1 1 2 4 3 3 2
3 1 2 4 3 3 3 3 3 1 2 4 4 1 4 4 1 3 2 4 2 4 2 4 1 2 3 2 3 3 1 2 3 3 2 4 4 4 1 1 4 4 4 4 4 3 2 3 1 2 2 3 1 3 1 4 1 4 1 4 1
3 3 1 1 2 1 2 4 1 1 1 2 2 1 4 2 4 3 1 3 3 2 2 4 1 1 1 1 1 4 1 1 3 1 3 1 1 2 1 1 4 1 4 3 1 1 2 2 2 2 2 1 4 4 4 1 1 3 1 1 4
3 3 4 3 3 3 2 3 3 2 3 3 3 2 2 4 2 2 2 1 4 1 1 2 2 4 2 3 2 2 3 4 2 3 4 2 3 1 2 4 1 2 1 1 1 3 3 3 4 2 2 3 2 4 2 4 2 3 3 3 3
3 3 1 4 3 1 4 3 2 3 1 4 3 3 2 3 3 3 3 3 3 4 3 2 4 4 4 4 1 4 3 4 1 1 1 4 2 2 2 3 2 2 4 4 2 3 2 3 1 4 3 2 2 3 1 2 2 2 3 3 4
3 4 1 3 1 4 2 4 4 4 2 2 3 2 2 3 2 4 2 4 1 1 4 1 4 1 1 2 2 3 3 1 4 2 4 1 2 4 1 2 4 1 2 4 2 4 1 2 2 3 2 4 1 1 1 4 1 1 4 1 1
3 4 4 4 1 4 1 1 1 1 3 4 2 2 1 4 4 4 2 4 2 4 4 1 2 1 2 2 1 3 4 4 1 1 1 4 3 3 2 2 3 3 2 1 1 1 1 1 1 2 4 1 3 1 2 2 2 1 1 3 2
3 2 4 3 2 4 4 3 3 1 4 2 2 3 2 2 3 3 3 4 4 1 4 4 3 1 4 3 4 3 1 4 4 2 4 4 3 3 2 1 2 3 1 4 1 2 4 2 4 4 4 1 1 3 2 2 1 4 2 4 3
3 1 2 2 2 1 2 4 4 2 1 1 1 1 3 1 2 2 1 2 2 3 1 3 3 1 2 3 2 2 3 2 4 2 1 2 2 2 3 2 2 2 3 2 1 1 4 4 4 2 4 3 2 3 4 2 4 4 2 2 2
3 4 4 4 1 3 1 4 4 1 3 2 3 3 2 4 4 4 2 3 2 4 1 4 4 4 1 4 4 1 4 4 4 3 3 1 1 4 4 1 1 3 3 1 4 4 2 4 4 4 4 2 3 3 1 4 3 3 3 1 3
3 3 2 1 3 1 2 4 4 4 3 2 3 3 1 4 4 4 4 3 1 4 3 1 3 3 4 1 1 4 1 3 3 1 4 1 2 4 4 3 3 1 1 4 4 2 4 3 2 2 3 1 4 2 2 2 1 1 2 4 1
3 2 1 2 2 2 1 3 2 4 4 1 1 1 4 2 4 2 3 1 1 2 1 1 4 3 2 4 2 2 2 4 4 2 4 1 4 1 1 4 2 3 2 4 3 4 1 4 3 2 2 3 3 4 4 4 1 1 4 2 1
3 3 2 1 4 3 4 4 4 3 1 4 3 2 3 4 1 4 4 1 1 4 2 4 1 1 1 3 2 2 1 3 1 3 4 2 2 4 4 2 3 2 3 3 2 4 2 2 2 3 3 2 2 1 3 3 1 1 4 3 2
3 4 1 1 4 4 3 2 2 4 1 4 4 3 3 2 4 4 1 4 2 2 2 4 1 4 1 3 3 1 4 3 3 2 4 4 3 3 1 1 3 1 2 1 1 3 1 1 4 1 3 3 2 3 1 2 3 2 3 2 2
3 3 3 4 2 3 3 3 2 1 2 2 3 2 4 4 3 3 1 3 2 2 4 1 2 2 3 4 4 4 4 4 1 3 1 3 3 2 4 4 2 1 4 4 4 4 1 2 4 4 4 4 1 1 1 4 4 2 4 4 4
3 2 1 3 2 3 3 3 1 3 2 3 3 3 3 1 2 2 3 2 2 3 1 1 1 3 3 3 1 4 3 2 3 1 1 4 2 2 3 3 1 4 2 2 3 3 2 3 3 1 3 3 2 1 4 4 1 3 2 2 3
3 3 1 4 3 2 3 1 4 3 1 4 3 3 4 3 3 4 3 3 1 4 1 4 3 1 4 4 1 3 4 1 1 3 3 4 3 3 1 1 2 3 4 3 1 1 4 4 3 1 3 3 2 3 2 4 1 4 1 1 3
3 1 2 4 4 1 3 1 4 1 3 3 3 2 2 3 3 2 3 2 2 2 4 2 4 4 2 3 3 4 4 3 1 3 1 1 3 3 3 3 1 3 1 4 4 1 1 3 1 4 2 3 3 2 2 2 2 3 1 2 4
3 2 4 3 3 2 1 1 2 4 1 1 3 1 3 2 2 2 4 4 4 4 3 1 3 3 2 1 3 2 4 2 4 2 4 3 1 1 4 4 3 2 4 4 4 4 4 3 2 4 2 3 1 1 4 3 2 3 1 4 2
3 2 4 4 4 1 1 4 1 1 2 4 2 2 2 3 3 1 4 3 2 3 3 1 4 1 1 2 4 3 2 1 1 1 2 3 2 3 2 1 1 4 2 3 2 4 2 4 4 2 2 4 4 3 1 4 3 3 1 3 2
3 4 1 4 1 4 3 2 4 3 1 2 4 4 4 3 2 3 1 3 1 1 3 2 4 1 4 4 1 4 4 1 1 2 2 2 4 2 1 4 1 1 4 4 4 1 2 1 2 1 3 1 1 1 4 2 4 4 1 1 1
3 4 4 4 2 1 3 3 3 1 4 3 1 2 3 2 1 2 2 2 2 2 1 1 2 1 2 1 1 2 2 1 1 2 2 3 1 1 1 3 2 2 3 1 1 1 1 1 4 1 1 2 4 1 1 4 2 2 3 3 1
3 4 1 3 1 1 4 2 1 3 1 2 4 1 3 2 1 2 1 2 3 1 4 4 1 2 2 2 3 1 1 1 2 2 4 1 4 4 1 1 1 3 3 1 2 2 4 1 3 3 4 3 4 1 4 1 3 2 2 3 2
3 2 1 1 4 1 1 1 4 4 1 1 4 2 1 2 1 4 4 3 2 1 4 4 3 1 3 1 4 2 4 4 3 2 3 1 3 1 3 3 2 4 2 1 1 2 3 3 2 2 4 3 1 2 2 2 2 4 4 1 1
3 4 2 4 4 3 2 2 2 1 2 2 3 2 3 2 2 2 4 3 2 3 3 1 4 1 2 4 4 2 3 3 1 4 1 3 3 2 3 3 3 3 1 4 1 1 2 2 2 1 3 3 3 2 2 3 1 2 2 3 1
3 3 1 3 1 3 1 4 3 3 2 1 3 2 2 2 3 3 1 1 4 3 4 4 1 4 3 3 1 2 4 2 3 2 4 4 2 1 1 3 4 4 3 1 1 2 4 3 4 4 3 2 4 3 1 1 3 4 4 3 4
3 2 2 3 1 4 3 2 3 1 3 2 4 3 1 1 1 3 4 3 3 4 3 3 2 3 3 2 4 4 4 2 2 3 1 1 4 3 1 4 2 2 3 2 3 3 2 1 3 3 2 3 1 4 3 3 1 3 3 3 1
3 3 2 4 1 2 3 1 1 2 1 3 2 4 4 4 3 1 1 4 3 2 4 1 2 4 4 3 1 3 2 3 3 2 4 4 3 3 2 2 4 1 2 2 2 4 1 1 2 4 2 4 4 3 2 4 1 1 4 3 3
3 4 2 2 3 2 4 3 3 3 1 4 4 1 1 2 4 1 2 4 1 2 2 4 4 4 4 3 2 1 2 2 4 2 2 1 2 1 2 2 2 2 1 1 2 1 3 2 2 4 4 4 2 1 1 1 2 1 4 4 1
3 4 4 3 2 4 1 4 4 3 1 4 4 1 4 1 3 2 3 1 3 2 2 4 1 1 3 3 2 4 4 4 1 4 4 3 4 4 1 4 4 2 2 4 3 1 1 2 4 1 4 3 2 4 1 4 1 2 3 4 3
3 2 2 2 2 2 2 2 3 2 2 2 2 4 3 2 4 2 2 2 2 2 3 2 2 2 4 2 2 2 2 2 4 1 4 1 3 1 4 4 4 3 2 2 4 3 2 3 2 4 2 4 3 3 1 3 3 3 1 4 4
3 3 4 4 3 3 4 3 2 4 3 3 3 4 4 3 3 3 3 4 4 3 4 1 4 3 4 4 1 4 4 4 3 4 4 1 4 3 4 3 4 4 3 4 3 3 4 4 1 4 3 3 4 1 4 4 4 3 3 4 3
3 1 3 3 3 3 3 2 1 3 3 3 4 4 3 4 4 3 3 3 1 4 4 1 4 4 3 2 3 3 3 3 4 3 4 3 2 4 3 4 4 4 3 4 3 4 3 1 3 2 3 3 3 2 4 2 2 2 3 2 3
3 3 1 3 4 3 2 3 2 2 2 1 3 2 3 3 1 2 4 2 4 2 4 4 4 1 3 1 2 2 3 1 2 2 4 3 4 4 1 1 2 1 1 3 1 2 3 4 4 1 4 4 1 4 1 1 4 2 2 2 3
3 3 2 2 1 3 3 3 3 1 1 1 4 1 4 1 1 1 4 1 4 2 2 2 4 1 1 1 3 2 3 4 1 4 1 3 3 1 2 1 1 1 4 1 2 1 2 2 3 2 2 2 1 4 2 4 4 1 4 4 3
3 4 3 3 2 3 3 2 4 3 3 1 3 3 3 3 2 2 3 3 2 3 3 3 3 1 3 1 3 2 3 3 1 3 2 3 2 4 1 2 2 3 1 3 3 2 3 2 2 3 3 2 3 2 4 4 2 2 3 3 2
3 2 2 2 2 3 2 4 4 2 1 2 3 2 2 2 4 1 4 4 1 3 1 4 1 1 4 3 2 1 3 1 2 3 2 4 3 1 1 1 1 3 3 1 3 3 1 2 2 4 4 4 4 1 3 1 4 4 4 1 4
3 3 1 3 3 2 1 4 4 2 2 2 1 3 1 1 1 2 1 2 2 2 2 2 1 4 4 1 3 2 3 1 3 4 2 2 1 1 3 2 3 1 3 1 2 2 2 1 2 1 3 1 4 3 1 4 1 1 1 2 4
3 4 2 3 2 2 1 1 2 3 3 1 2 3 3 1 3 3 1 4 1 4 2 3 2 1 4 1 1 4 4 3 3 1 4 1 3 4 4 4 3 3 3 3 4 3 1 2 3 2 4 2 4 1 2 4 1 4 1 1 2
3 4 1 4 4 4 4 2 2 3 3 2 2 3 3 1 3 2 2 3 2 4 4 4 4 3 3 1 3 3 2 3 2 4 4 1 2 3 3 3 4 2 2 3 1 4 1 1 1 1 3 3 1 3 2 2 2 1 2 2 4
3 2 1 3 3 1 3 1 2 3 2 1 3 2 3 3 1 4 3 4 1 3 3 3 1 3 3 2 2 2 2 4 1 1 4 2 2 3 4 2 4 4 2 4 3 3 1 1 2 3 1 4 2 4 4 1 2 3 1 1 4
3 1 1 1 4 3 1 4 1 2 3 1 4 3 2 4 2 1 2 1 1 1 3 1 4 1 1 1 1 2 2 1 2 2 3 4 2 4 4 2 2 2 3 2 4 2 3 1 3 2 2 4 2 4 2 4 1 2 4 4 2
3 2 2 4 3 3 3 2 3 1 4 3 1 2 3 1 3 3 1 2 4 1 1 3 4 4 1 4 1 4 4 3 3 1 2 3 4 3 3 2 4 3 4 3 2 4 1 4 4 4 3 2 4 3 3 1 4 4 3 3 1
3 3 3 2 4 4 3 1 2 3 4 1 4 2 3 4 4 2 1 4 1 2 4 3 3 1 4 4 1 1 2 4 3 2 4 2 2 1 1 1 3 1 2 2 3 2 1 2 1 4 2 1 3 1 3 1 4 4 1 2 4
3 3 3 2 4 1 3 4 2 3 1 3 1 4 1 1 4 3 3 3 2 3 2 4 2 3 3 2 3 3 2 3 1 3 2 2 2 4 3 4 2 4 4 3 4 2 3 1 1 3 1 3 4 4 1 3 1 4 3 4 4
3 2 4 1 2 4 1 4 3 2 3 2 4 3 1 2 3 3 3 1 2 2 2 4 2 4 4 2 3 1 2 2 3 3 2 4 3 2 1 3 1 4 2 3 2 3 3 1 1 3 1 1 2 4 2 3 3 3 2 4 4
3 3 2 4 4 4 3 2 2 4 3 1 4 3 2 4 4 4 3 2 3 3 3 1 3 2 4 1 1 4 1 4 3 1 1 4 4 4 3 2 4 1 3 1 1 1 2 4 4 4 3 3 3 4 4 4 1 2 4 3 1
3 3 4 3 2 2 3 3 2 3 4 2 3 3 4 3 3 3 3 2 1 1 4 2 3 4 4 4 1 1 4 4 2 2 3 3 2 2 4 3 4 4 2 2 3 4 3 4 4 3 4 2 4 3 3 4 4 1 3 4 2
3 2 2 1 4 2 2 3 1 3 2 3 1 1 3 2 2 1 2 4 4 1 4 2 1 4 1 1 2 4 1 1 1 1 1 1 1 3 2 4 2 1 1 1 4 3 3 1 1 2 2 2 2 3 1 2 2 1 3 2 1
3 3 1 4 1 2 2 4 2 4 2 4 4 1 1 2 4 4 2 3 3 2 4 2 4 4 4 4 4 2 1 2 2 2 4 1 1 2 4 4 4 1 1 4 3 2 2 2 2 4 3 3 3 4 4 4 4 1 1 3 3
3 1 1 3 2 3 2 4 4 4 1 1 3 1 1 4 4 2 2 1 1 1 4 2 4 1 4 3 3 3 4 3 3 1 1 1 1 2 1 4 1 1 4 3 2 2 2 3 3 4 1 4 3 2 2 3 1 3 2 2 2
3 3 4 3 3 4 3 3 4 3 3 4 4 4 4 3 4 4 3 3 3 3 3 4 3 4 3 2 3 2 1 3 3 3 2 4 3 1 3 2 3 4 4 3 3 2 3 1 1 3 4 4 4 3 2 3 3 3 4 3 1
3 3 1 2 4 1 4 3 2 2 2 3 1 3 4 1 4 1 2 1 1 4 1 1 4 1 1 1 4 1 3 1 3 1 4 2 4 3 3 3 2 4 4 2 2 3 3 3 1 1 4 1 1 3 3 1 2 2 3 1 1
3 4 1 4 4 2 4 4 4 3 4 4 3 1 4 3 4 2 3 4 3 3 4 4 3 2 2 3 3 1 4 1 3 1 3 3 1 1 2 4 4 4 1 1 2 3 3 3 1 1 2 4 4 4 4 1 1 4 2 3 4
3 4 1 1 4 2 4 4 2 3 3 2 4 3 2 4 1 1 4 1 1 4 4 2 4 1 4 3 2 3 4 4 4 2 2 2 3 2 3 3 4 4 3 4 2 3 1 2 2 1 4 4 3 2 3 3 2 4 4 1 3
3 3 1 2 2 1 4 3 1 4 3 1 2 3 3 3 2 3 2 1 3 1 1 4 4 2 4 3 1 2 2 2 1 1 3 2 1 2 1 1 4 2 1 2 1 3 2 4 3 3 2 4 3 3 2 1 2 4 2 4 1
3 3 2 1 2 3 3 3 1 1 4 2 3 2 1 2 4 2 3 3 1 1 4 4 1 1 4 3 2 4 2 4 4 3 3 1 2 3 2 4 3 1 1 1 4 4 4 3 2 4 1 2 4 1 3 3 1 1 1 3 1
3 2 4 1 2 4 4 2 4 2 2 4 4 1 1 4 1 2 4 2 4 2 2 4 4 2 1 1 3 2 1 2 4 1 2 1 1 2 3 4 2 4 4 4 1 4 2 2 2 3 4 4 3 4 1 1 3 2 4 4 3
3 3 3 2 4 3 3 2 4 4 4 1 1 4 3 3 4 3 3 3 2 2 3 3 2 4 1 3 3 3 1 4 3 2 3 3 1 3 2 3 3 2 4 3 2 2 3 3 1 4 1 3 3 1 2 4 4 1 3 3 4
3 3 3 2 4 3 3 2 4 4 4 1 1 4 3 3 4 3 3 3 2 2 3 3 2 4 1 3 3 3 1 4 3 2 3 3 1 3 2 3 3 2 4 3 2 2 3 3 1 4 1 3 3 1 2 4 4 1 3 3 4
3 3 2 3 4 4 4 3 1 4 3 1 4 2 3 1 2 2 4 3 2 4 2 3 1 3 3 3 4 3 2 3 2 4 3 3 3 1 4 4 3 2 4 3 3 3 4 3 3 1 4 4 2 3 3 1 3 2 2 1 2
3 2 4 4 1 2 2 1 3 1 4 4 3 1 2 4 1 4 3 3 1 3 3 4 2 4 3 3 3 4 4 3 3 2 2 1 2 3 1 3 1 2 2 2 1 2 2 1 2 2 2 1 2 2 4 2 2 2 2 2 3
3 4 4 3 2 3 1 1 3 1 3 3 1 2 2 3 3 3 3 2 4 2 2 2 4 2 4 3 1 4 3 2 3 3 2 4 2 1 3 2 3 4 2 3 4 4 2 4 4 1 4 1 1 3 1 2 3 3 1 4 3
3 4 4 2 1 1 3 1 1 4 4 4 4 1 4 4 4 4 3 3 1 4 4 1 3 1 3 1 4 2 2 2 2 2 3 3 2 4 1 2 2 2 1 1 1 3 3 3 1 4 4 3 1 4 3 3 2 4 4 1 2
3 4 1 4 1 1 1 3 2 3 1 1 3 1 1 2 4 3 1 1 1 1 2 1 2 4 3 3 1 2 3 2 3 2 1 2 4 4 3 3 3 4 1 1 1 1 1 2 2 4 4 1 4 3 1 1 4 1 4 2 4
3 3 3 1 2 4 4 4 1 4 1 4 2 4 4 3 3 1 2 3 4 2 4 4 2 4 4 4 3 4 3 3 3 3 4 3 4 4 1 3 3 3 2 4 4 4 3 3 3 3 1 4 3 3 1 4 4 1 4 4 1
3 4 1 4 4 1 4 1 1 4 4 4 4 1 4 4 1 4 4 1 4 1 4 4 1 4 4 1 4 4 1 1 1 4 3 1 4 4 3 3 2 4 2 3 3 3 2 2 2 1 1 4 4 4 4 4 2 2 4 4 3
3 4 1 3 1 2 1 2 2 4 1 2 4 2 4 4 3 1 1 1 4 3 3 3 1 1 1 2 1 2 2 4 2 2 3 1 3 2 2 3 3 3 2 4 1 4 4 1 1 1 1 3 2 3 1 4 2 4 3 2 1
3 2 2 2 1 2 2 1 3 2 2 1 2 2 2 4 4 4 4 2 2 4 3 1 2 3 1 4 1 1 1 2 4 2 3 2 4 4 1 4 1 1 2 1 1 2 2 3 2 2 2 4 1 2 2 1 2 4 1 3 2
3 2 4 4 4 2 1 3 3 1 3 2 4 4 3 2 4 1 4 2 1 4 4 1 1 1 4 4 4 4 1 1 4 1 3 3 1 4 4 2 4 4 3 2 3 3 1 2 4 3 3 2 2 2 3 3 3 3 1 4 4
3 3 1 1 3 3 3 1 4 3 2 1 2 4 4 2 2 3 2 3 2 3 4 3 1 1 4 4 4 1 1 4 2 3 3 2 2 4 3 1 1 4 3 2 1 1 2 2 3 2 2 2 4 1 3 3 2 4 2 2 4
3 3 4 4 4 3 4 4 4 2 3 2 4 4 1 1 1 1 1 1 1 2 2 1 3 2 4 3 3 4 2 1 1 3 3 3 2 4 1 2 4 4 2 4 1 2 4 2 1 4 4 2 4 4 2 3 3 3 2 4 4
3 3 1 1 3 1 1 1 4 3 1 1 1 1 4 3 3 3 1 4 4 1 2 4 4 2 4 3 1 4 3 3 1 2 4 4 1 1 1 2 4 3 1 4 3 3 1 2 2 4 1 1 4 1 4 2 4 1 1 4 1
3 1 3 3 2 3 2 1 1 1 1 3 2 1 1 3 3 2 4 3 3 2 3 2 3 1 4 2 2 3 2 4 1 1 2 3 3 1 4 1 3 1 4 1 1 2 3 1 1 2 3 3 2 3 1 4 3 2 4 2 4
3 1 4 1 1 2 4 2 3 4 2 4 2 4 3 2 4 3 1 4 1 1 4 3 2 4 4 4 1 4 3 1 4 1 3 4 3 2 4 2 2 4 4 3 1 2 4 1 4 2 1 3 1 4 2 1 3 3 1 4 1
3 1 1 1 1 3 4 3 4 3 3 1 2 4 3 1 2 2 4 4 4 2 1 4 3 2 1 2 2 1 3 1 4 2 4 3 1 3 1 2 2 2 2 2 4 2 4 3 1 4 4 1 1 4 3 2 1 3 3 3 3
3 1 3 1 2 4 2 2 4 3 3 3 2 3 2 4 4 1 2 1 1 1 2 2 3 2 3 1 1 4 4 1 4 4 3 1 4 1 1 1 4 4 2 4 1 1 1 4 3 2 4 4 1 4 1 2 1 3 2 4 2
3 2 3 4 3 2 2 2 2 1 3 1 3 3 3 2 4 1 2 3 3 3 3 3 1 3 4 1 3 2 2 2 4 4 4 1 2 4 1 1 4 1 1 4 3 3 2 3 3 4 3 2 3 3 2 4 1 1 3 1 1
3 3 4 4 1 4 1 3 3 3 1 1 3 4 3 3 1 2 3 3 1 2 1 1 2 2 1 1 4 2 2 3 2 2 3 3 2 4 1 4 4 4 3 4 1 4 3 4 4 3 3 1 4 4 2 4 3 4 3 3 2
3 2 2 2 2 1 1 4 1 1 4 3 2 3 1 2 1 2 3 1 3 2 2 4 3 3 1 2 2 2 2 3 1 2 2 3 3 1 2 1 2 2 2 3 2 2 1 3 3 3 2 2 2 2 1 2 3 2 1 3 2
3 3 2 3 3 3 3 2 1 1 1 3 3 1 4 4 3 3 3 2 2 4 4 1 4 1 4 3 1 4 4 3 3 3 3 1 4 4 4 4 1 4 3 1 4 2 4 3 1 1 3 2 3 1 3 3 2 2 3 1 3
3 2 3 1 4 1 3 3 2 4 4 4 3 4 4 4 1 2 4 3 3 3 1 1 2 1 3 4 1 4 3 3 1 4 4 2 4 3 3 1 4 4 4 2 2 3 3 2 4 2 3 2 4 4 3 1 3 1 4 2 3
3 2 4 1 1 4 4 1 4 4 1 3 4 4 2 2 1 1 3 2 2 4 2 1 2 1 2 2 3 3 1 3 3 1 2 2 3 1 3 1 2 2 2 4 1 2 4 2 1 3 1 2 4 2 4 2 1 4 4 4 1
3 4 1 3 4 1 2 4 1 4 4 2 4 1 3 1 4 2 3 1 3 4 4 1 4 4 1 2 1 1 4 1 2 3 1 1 2 4 3 3 3 2 3 1 2 2 1 1 1 4 3 1 4 3 3 4 4 2 4 2 1
3 2 1 1 2 1 3 1 1 1 3 1 4 1 1 1 2 3 1 4 1 3 3 2 2 2 1 1 4 1 4 2 2 4 1 4 1 4 2 1 1 4 2 1 4 4 1 4 1 4 2 2 1 4 4 1 3 2 2 4 2
3 4 3 3 2 1 2 2 1 3 2 4 3 1 3 2 4 4 4 4 1 3 4 2 3 1 3 2 4 3 3 2 4 4 1 3 3 1 1 4 2 4 2 1 2 4 4 2 3 1 1 4 1 3 1 3 1 4 1 3 1
3 4 2 3 3 4 2 4 3 3 2 2 3 1 4 1 4 3 1 4 2 4 2 3 2 1 4 4 1 4 4 2 4 4 1 4 2 4 4 3 3 1 4 3 2 2 4 4 1 4 2 4 4 3 3 3 2 2 2 4 3
3 1 2 1 1 4 3 1 2 2 4 3 3 2 4 4 2 2 1 3 2 4 2 4 4 1 4 1 1 4 4 4 3 2 3 3 2 1 3 2 1 2 3 3 2 4 4 2 2 3 2 4 4 1 1 2 2 4 3 2 3
3 2 4 3 2 3 2 3 3 3 1 4 4 2 3 2 1 3 3 3 2 4 1 1 3 2 4 3 1 4 1 2 3 1 3 3 1 1 2 4 2 4 4 2 1 4 1 1 4 3 3 1 1 3 3 1 1 3 3 1 4
3 1 1 1 4 3 3 1 3 1 1 4 4 1 3 3 1 3 3 3 3 3 1 3 1 1 4 4 1 4 4 3 1 1 3 3 1 4 3 3 2 3 1 1 4 4 2 3 3 3 3 3 1 3 3 2 3 3 2 3 3
3 3 1 4 1 4 4 2 4 4 4 3 2 2 3 4 4 4 3 1 4 1 1 3 1 1 4 3 3 4 2 4 3 2 4 1 4 3 2 1 4 4 1 3 3 1 4 4 1 4 2 4 3 2 1 4 2 4 3 3 1
3 2 4 1 1 2 1 4 1 1 2 3 2 2 1 1 3 2 3 3 2 1 4 1 4 3 1 1 3 2 3 2 4 2 4 4 4 4 2 4 4 4 4 1 4 4 1 4 3 1 4 1 2 3 3 1 1 4 2 2 2
3 3 1 4 4 4 3 1 4 4 1 4 1 3 3 3 2 3 2 4 4 3 3 2 4 3 1 3 3 3 2 3 2 3 2 2 4 3 3 3 2 3 1 4 3 3 2 3 3 1 3 3 2 3 3 2 2 4 1 3 2
3 4 2 4 4 4 1 3 3 1 3 1 4 3 3 1 4 4 1 3 4 4 3 3 3 2 2 3 1 1 4 1 2 1 4 4 4 4 3 2 4 1 4 4 4 1 4 4 3 3 1 1 4 4 4 4 1 1 3 1 2
3 4 4 4 2 4 4 4 4 1 4 4 1 4 3 1 4 1 2 3 3 1 1 4 2 2 2 2 4 3 4 4 4 4 2 3 2 1 1 1 4 3 2 4 2 4 2 4 2 4 2 2 4 1 4 4 4 4 4 1 2
3 1 1 1 4 2 3 1 4 3 2 3 3 1 3 2 4 1 1 4 3 2 4 2 4 4 3 3 3 4 4 4 1 2 4 3 4 4 3 2 3 4 2 1 4 3 1 2 3 3 4 3 1 1 3 4 1 3 2 4 4
3 3 2 2 3 1 2 2 2 1 1 3 2 3 1 1 3 2 1 2 1 4 1 1 2 2 1 2 2 1 4 4 3 2 4 4 2 4 3 4 3 1 1 4 2 4 1 3 2 4 3 1 4 2 2 2 2 2 1 3 3
3 3 3 3 2 2 4 3 3 1 3 3 3 3 3 4 1 1 4 1 3 1 1 4 4 1 4 3 1 1 4 3 3 3 1 1 3 1 4 1 2 4 1 1 2 3 1 1 1 1 1 4 1 3 2 2 2 3 2 4 1
3 1 1 3 1 4 1 4 1 4 1 4 1 1 3 1 4 3 4 4 3 1 1 4 3 3 3 1 1 4 1 1 4 3 3 3 4 4 4 1 3 2 3 3 2 4 1 4 1 1 3 1 1 2 1 1 4 4 1 4 2
3 2 4 4 3 3 3 3 2 4 1 4 2 1 2 4 3 3 1 1 1 4 3 3 4 3 2 4 4 4 1 1 4 3 2 4 1 1 4 4 3 1 4 1 1 4 4 2 2 3 3 4 1 4 1 2 3 1 4 4 2
3 4 2 3 1 4 4 4 2 4 2 3 3 3 3 3 1 2 4 3 3 2 4 4 1 1 4 1 4 4 1 4 3 2 4 4 2 4 3 2 4 3 3 1 4 3 3 3 2 4 4 4 3 3 3 4 4 3 1 3 1
3 4 2 2 2 3 1 4 2 4 2 4 3 3 2 2 3 3 3 2 2 4 1 1 3 3 2 2 4 1 3 1 3 1 1 1 4 2 1 2 4 1 1 2 2 1 3 2 2 2 1 3 2 2 4 4 3 4 4 1 4
3 3 4 4 3 4 3 3 4 3 4 1 4 3 2 2 3 2 3 3 2 3 2 3 3 2 3 1 3 4 1 3 3 4 1 4 4 3 1 4 1 4 3 1 4 2 3 1 2 2 1 2 4 4 3 4 1 1 3 3 2
3 2 4 1 1 4 2 4 2 3 2 1 1 2 4 3 1 2 2 1 1 3 2 2 2 2 4 2 1 1 4 4 2 1 3 2 4 1 1 2 1 3 2 2 1 1 2 1 2 4 2 4 4 4 1 1 1 3 3 3 2
3 3 1 1 1 2 1 4 1 1 2 2 3 1 4 3 2 4 2 2 3 1 4 1 1 4 4 1 2 2 2 2 2 3 2 2 1 1 2 2 4 4 3 2 3 1 1 3 3 1 3 2 1 4 2 3 4 2 2 4 2
3 4 4 1 3 3 1 3 3 3 3 3 1 3 1 1 4 4 1 4 4 3 1 1 3 3 1 4 3 3 2 3 1 1 4 4 2 3 3 3 3 3 1 3 3 2 3 3 2 3 3 1 4 4 1 1 1 4 3 3 1
3 1 1 2 4 2 1 3 1 4 1 4 3 2 1 1 1 2 1 4 2 1 1 4 1 4 3 3 2 1 1 3 2 3 1 2 3 2 2 2 3 3 2 3 3 3 2 2 3 2 1 2 3 3 2 2 3 2 3 1 1
3 4 3 1 1 2 4 4 3 1 2 1 4 1 1 1 4 2 4 2 4 1 1 3 1 1 1 4 1 1 1 1 2 4 1 2 1 2 2 1 1 4 4 1 4 4 4 4 4 4 3 2 4 2 1 4 1 1 4 4 4
3 2 4 4 3 2 4 3 3 1 3 1 1 2 1 4 1 4 1 3 1 3 2 4 1 4 1 1 1 1 1 4 1 1 3 1 4 4 2 2 4 1 2 1 3 3 2 2 3 1 2 4 1 1 1 2 2 3 1 1 4
3 4 2 4 1 2 2 1 4 2 3 3 3 1 4 1 4 3 2 3 4 4 3 2 4 3 3 1 3 3 2 3 3 1 3 3 4 4 1 3 1 3 3 2 3 1 4 1 3 1 3 4 3 2 2 3 2 4 3 1 4
3 3 2 4 2 3 2 3 1 3 3 2 4 2 4 3 3 2 2 3 2 3 3 3 2 1 3 2 4 1 1 3 1 3 1 3 4 3 1 3 4 4 4 1 2 4 4 4 3 3 2 4 4 4 4 4 4 1 3 3 3
3 3 3 3 3 2 1 4 1 2 4 1 1 4 2 3 2 3 3 1 2 4 1 4 3 2 1 3 1 1 4 4 4 3 3 2 4 4 2 4 2 1 2 3 3 1 4 4 2 4 1 2 3 2 1 4 2 1 1 2 2
3 3 1 4 4 4 3 2 2 3 4 1 4 3 2 3 1 2 3 2 1 4 1 2 4 1 4 4 1 4 3 2 3 3 1 1 4 3 3 1 3 1 3 2 3 3 1 3 4 1 3 2 2 2 1 4 1 3 1 2 3
3 4 3 1 4 4 1 2 3 3 2 1 3 1 3 3 2 2 1 3 1 3 1 2 3 1 2 1 1 1 4 4 4 1 4 1 2 4 1 2 4 4 4 1 3 2 1 4 1 4 4 1 4 2 1 1 3 2 4 4 1
3 4 4 2 4 1 2 1 4 4 1 3 2 1 4 1 4 4 1 4 2 1 1 3 2 4 4 1 2 1 2 2 2 3 1 3 3 2 2 3 1 1 3 2 2 1 2 1 3 3 2 4 1 1 4 3 2 4 3 3 3
3 3 2 3 3 4 1 4 3 1 4 3 1 1 2 2 3 3 3 3 1 2 2 3 3 2 3 2 3 3 3 3 2 1 2 2 4 3 2 4 4 3 2 3 2 4 3 1 4 4 4 3 2 3 2 4 1 2 3 1 1
3 4 2 4 4 3 3 4 2 4 1 1 4 1 2 4 3 2 4 1 1 1 4 1 4 1 1 3 4 3 3 2 3 3 3 3 4 1 4 2 4 1 4 3 2 2 3 4 1 4 1 3 3 2 4 3 2 4 2 3 1
3 3 2 3 2 3 2 2 3 2 1 3 3 2 2 1 1 1 1 2 4 2 1 1 1 1 3 1 1 1 1 1 2 4 2 1 1 2 4 1 2 3 1 2 1 1 4 2 3 2 1 1 1 2 1 1 1 2 4 1 1
3 2 4 3 1 4 2 2 4 1 1 4 3 3 3 1 2 4 1 4 4 3 3 3 1 1 4 1 1 2 4 2 2 3 1 2 4 2 2 3 3 3 1 4 4 1 1 4 4 2 3 1 3 1 1 3 3 2 1 4 2
3 2 1 1 1 2 2 1 2 4 2 2 2 2 1 1 1 3 1 3 1 2 4 3 3 2 2 1 1 1 2 2 2 4 2 2 2 1 1 2 2 1 1 1 2 2 2 1 1 3 2 3 2 4 4 2 2 2 3 2 1
3 1 2 1 2 2 2 2 1 2 1 1 4 2 1 2 3 2 1 2 2 2 1 1 2 3 2 2 2 2 4 2 1 4 2 2 1 1 3 2 4 2 1 3 2 2 2 2 2 1 1 4 1 4 3 2 3 1 1 2 2
3 4 3 1 1 3 2 3 1 2 4 1 1 3 2 2 4 4 3 3 1 2 2 3 2 2 2 4 4 4 2 1 2 4 4 4 1 3 1 2 2 3 3 2 3 2 4 1 2 3 3 2 1 1 2 4 3 1 4 2 4
3 3 3 2 3 3 3 3 3 2 1 3 3 3 3 1 4 4 2 4 4 3 3 1 2 3 3 1 4 3 2 3 1 1 2 4 1 3 1 3 3 3 1 3 3 3 3 2 3 3 3 2 4 4 3 3 1 2 3 3 3
3 1 4 1 1 1 4 3 3 1 1 1 1 2 4 2 2 2 4 2 2 2 2 2 2 2 1 1 4 1 2 2 3 2 4 1 1 1 2 4 2 4 2 2 4 2 4 1 3 1 1 3 1 1 2 4 1 3 3 2 1
3 3 1 2 2 3 2 3 1 3 1 2 3 2 4 2 2 3 2 3 2 1 1 3 2 2 2 1 1 3 2 4 1 1 4 2 2 2 2 3 2 1 1 2 2 3 2 3 2 3 3 1 4 3 2 2 4 1 1 1 4
3 4 1 1 2 2 3 1 1 2 1 1 4 2 1 2 2 3 2 4 2 1 2 2 3 2 2 2 4 2 2 2 4 1 4 1 1 2 3 3 3 1 3 3 2 3 2 2 2 4 2 3 3 1 1 4 2 1 1 4 3
3 3 1 3 4 2 3 3 3 3 4 1 4 4 3 2 4 3 3 2 4 2 3 2 2 3 2 1 4 2 2 4 1 3 2 2 2 4 3 1 3 3 2 4 2 3 2 2 3 1 4 4 3 2 4 3 3 1 4 4 4
3 2 4 3 1 4 3 4 3 3 1 4 1 3 1 2 2 2 2 4 3 1 3 1 2 1 1 4 4 3 1 3 3 1 1 1 3 1 4 3 3 3 1 4 4 1 3 2 4 3 3 4 1 4 1 3 2 3 2 4 4
3 4 3 2 2 4 1 2 4 2 3 2 1 1 1 1 1 2 1 2 1 2 2 2 3 1 2 4 2 3 2 2 1 3 2 4 1 1 1 3 1 2 2 2 2 4 3 3 1 4 1 3 2 2 2 3 2 3 3 1 1
3 4 4 3 1 3 3 4 1 4 3 1 4 2 2 3 4 3 4 2 3 3 1 2 4 3 4 4 4 1 3 3 2 4 2 1 3 1 2 3 1 1 4 1 1 3 4 4 3 3 1 4 4 4 3 2 2 3 1 2 3
3 1 3 1 3 1 4 3 4 1 4 4 3 3 2 3 1 1 4 1 3 1 4 2 4 2 2 2 4 1 3 4 1 1 4 3 4 1 2 3 3 4 1 4 3 1 4 2 3 3 2 3 2 4 3 3 3 4 3 3 2
3 1 4 2 3 1 3 2 4 4 4 2 3 2 3 2 4 3 3 3 1 4 4 4 2 3 3 1 1 4 4 4 4 4 2 4 1 4 1 3 3 1 3 1 4 4 3 1 3 3 1 4 4 3 3 2 3 3 2 4 4
3 4 4 3 3 4 3 4 3 4 3 3 3 2 3 3 2 3 4 3 3 3 3 3 1 4 4 3 4 4 3 1 4 3 1 1 2 1 3 4 3 4 3 4 4 3 4 3 4 4 4 3 3 4 4 4 4 4 3 4 3
3 4 4 4 1 3 4 3 3 1 3 1 3 2 3 4 3 3 3 2 2 3 2 3 2 3 3 1 4 4 4 4 1 3 4 3 3 1 3 1 3 2 3 4 3 3 3 2 2 3 2 3 2 3 3 1 4 4 4 4 1
3 3 2 1 1 2 2 2 1 1 1 1 1 2 2 2 2 1 1 1 1 2 2 2 1 1 2 2 3 3 1 2 2 1 4 1 1 1 1 3 1 1 1 1 3 2 4 1 3 2 2 2 2 1 1 4 1 1 3 1 1
3 4 1 2 2 3 2 2 1 3 1 4 1 1 1 1 3 1 1 4 2 4 4 2 2 1 2 1 4 1 2 4 4 2 4 1 1 1 3 3 2 4 2 2 2 4 2 2 4 4 1 3 1 2 1 3 2 4 4 1 2
3 4 3 3 2 4 3 3 2 3 2 4 3 3 4 4 4 1 1 3 1 3 3 3 2 4 1 3 2 2 3 3 3 2 4 3 3 2 4 3 3 3 1 3 2 3 3 2 4 4 2 2 1 2 3 2 1 1 4 4 3
3 3 3 3 4 4 4 1 4 3 3 2 3 4 4 4 3 3 3 4 4 3 4 3 3 3 2 3 1 3 1 3 3 3 4 4 4 4 4 3 4 2 3 2 4 4 4 1 4 4 1 4 4 3 4 4 3 3 4 3 4
3 2 4 3 2 4 2 4 3 2 2 2 1 2 4 4 1 2 1 4 2 1 1 4 1 1 2 4 4 3 3 3 2 1 4 1 4 2 4 4 4 1 4 2 3 3 2 4 1 2 1 1 3 3 3 1 4 4 3 3 2
3 3 2 3 4 3 2 3 2 4 2 4 1 4 4 3 3 1 3 4 4 2 3 2 2 3 3 3 4 3 3 1 4 4 2 2 4 1 3 2 3 4 1 4 3 3 2 3 3 2 4 3 3 1 4 1 4 3 3 1 3
3 1 2 4 1 4 1 4 1 3 1 4 4 3 1 2 2 2 4 4 1 3 3 1 1 1 2 2 1 2 4 1 2 4 2 4 2 2 3 3 1 2 4 2 1 2 4 4 3 1 2 1 2 4 3 1 1 1 4 2 4
3 1 2 1 3 2 4 1 1 1 1 4 1 4 2 4 1 1 4 4 1 2 1 2 1 4 4 1 2 1 3 1 2 3 2 2 2 1 1 1 4 1 4 1 1 1 2 2 2 4 3 2 1 1 1 4 3 2 4 2 4
3 3 4 4 3 3 3 2 4 4 2 1 2 3 3 1 2 2 3 3 4 4 1 4 4 1 2 4 2 2 4 2 4 3 1 4 4 3 2 4 1 4 4 3 2 4 4 4 4 4 3 1 2 4 3 1 3 1 3 3 4
3 4 2 2 2 2 1 3 3 3 1 1 2 1 1 4 4 3 1 3 3 1 3 3 3 1 3 3 2 1 2 4 1 2 1 3 2 4 2 4 3 2 1 3 1 4 1 2 4 4 1 4 2 1 2 3 2 2 4 1 3
3 4 4 3 3 1 4 4 1 2 3 2 2 3 3 2 3 1 1 4 1 4 1 1 2 4 3 3 3 2 3 1 1 2 3 3 4 1 4 1 1 1 4 3 3 2 4 1 1 4 4 1 1 3 4 1 4 4 2 4 2
3 1 1 4 4 4 1 4 2 4 4 3 2 2 3 3 2 3 2 3 2 4 3 3 2 3 2 4 2 4 3 3 3 1 3 2 4 1 3 1 2 4 2 1 4 4 4 4 1 4 1 4 4 4 4 1 1 4 1 2 4
3 3 3 3 1 4 2 1 2 4 2 3 4 2 4 1 1 4 2 4 2 1 1 3 4 1 4 4 4 3 3 3 2 1 3 1 3 2 3 3 3 3 4 1 3 1 2 3 2 3 2 2 2 3 3 1 3 3 2 4 4
3 4 1 4 1 4 1 4 3 3 3 3 1 4 1 3 2 4 1 4 4 4 1 1 4 3 1 2 4 4 1 2 4 4 1 2 4 4 1 4 1 1 4 4 1 2 4 3 3 2 3 4 3 2 4 4 4 4 1 3 2
3 1 4 2 1 2 4 2 2 3 2 4 3 1 2 4 3 2 2 3 3 3 1 1 3 4 1 3 1 4 3 2 3 3 4 1 4 3 3 2 4 4 3 2 4 2 3 2 4 2 3 3 3 1 3 1 2 2 3 3 2
3 4 3 2 2 4 2 2 1 3 1 1 3 1 2 3 1 1 4 1 2 1 4 1 2 4 4 1 1 2 2 4 4 1 1 4 4 1 2 4 3 2 1 3 3 1 4 4 1 4 1 4 2 1 3 2 2 1 3 1 2
3 4 2 2 3 1 3 4 2 2 2 4 1 1 1 3 1 3 2 3 2 2 2 2 2 4 3 1 4 4 1 2 3 2 1 3 1 1 4 2 4 4 1 2 1 2 2 2 4 4 1 3 3 1 3 2 3 2 4 2 4
3 1 1 1 2 1 1 3 1 1 3 1 1 3 1 4 2 3 2 4 2 1 1 1 3 3 1 3 2 4 4 1 2 1 4 4 2 2 2 2 1 1 2 1 1 1 2 2 1 1 3 3 3 1 1 4 2 1 1 1 4
3 2 3 3 2 3 2 4 4 2 4 3 3 1 1 3 2 4 3 1 4 3 1 3 4 3 2 1 4 4 4 4 2 4 4 2 3 1 3 3 2 3 1 4 3 3 4 1 4 4 1 3 1 3 3 2 3 4 4 4 4
3 3 3 4 3 3 2 3 2 3 1 2 3 3 1 4 4 1 1 1 2 4 2 2 4 4 1 4 1 1 3 2 3 1 4 1 4 4 4 3 3 2 4 4 1 3 1 3 2 3 2 4 1 4 3 4 4 1 3 1 4
3 3 4 3 3 2 2 4 1 4 4 1 4 3 2 1 4 1 3 2 2 4 4 3 3 1 2 3 2 1 3 1 1 2 1 4 3 1 2 3 1 1 2 4 4 2 4 3 3 1 2 3 1 3 3 3 1 4 2 2 3
3 3 3 4 3 3 3 4 2 3 4 3 2 1 3 2 1 3 3 4 1 2 2 4 4 1 2 4 4 2 2 2 1 4 2 4 1 4 4 3 3 3 2 3 4 4 1 2 3 4 4 3 3 3 3 4 3 3 4 4 4
3 2 4 3 4 3 2 3 2 3 3 4 3 2 4 3 4 4 4 3 4 3 3 3 4 4 4 4 3 4 3 4 3 1 1 3 3 3 3 1 3 3 3 3 4 3 2 4 4 3 2 3 3 4 2 4 3 3 4 2 4
3 2 2 3 4 3 3 1 1 4 3 4 2 2 4 4 1 2 2 4 2 2 3 1 3 3 3 1 3 2 1 1 2 1 4 4 4 1 1 3 4 2 4 1 4 3 2 4 4 4 2 2 2 1 4 1 3 3 4 2 3
3 1 2 3 2 3 1 3 3 4 1 2 3 3 4 3 3 2 2 2 2 3 4 2 2 3 2 2 2 3 2 2 2 2 2 1 2 2 3 2 3 2 2 2 1 4 1 3 4 4 1 4 2 2 2 3 1 3 2 3 2
3 3 2 4 2 3 2 3 2 3 2 3 3 3 3 2 3 3 3 2 3 3 3 2 3 3 2 2 4 4 3 4 3 3 2 2 3 2 3 4 4 3 2 3 4 3 3 4 3 3 4 3 3 4 3 3 4 3 3 2 3
3 2 2 2 3 4 2 4 3 2 2 2 3 2 2 4 3 2 2 2 3 3 3 4 2 2 2 2 3 2 2 4 3 2 2 2 3 2 2 2 3 2 2 2 3 2 2 2 3 4 2 2 2 3 2 2 2 3 1 2 4
3 3 1 4 4 4 1 4 4 3 1 3 3 3 3 3 1 3 4 3 3 2 4 4 3 2 2 4 4 3 2 4 1 2 4 2 2 2 4 2 4 2 2 2 2 2 1 4 2 1 4 4 3 1 3 4 3 3 4 2 4
3 1 1 3 2 1 2 1 2 2 4 3 4 4 1 3 1 2 2 4 1 4 4 2 4 4 1 3 4 4 3 1 1 4 3 1 4 4 2 4 4 1 4 3 2 4 4 3 2 3 2 4 2 4 4 4 1 3 1 3 1
3 4 3 1 1 4 1 1 4 1 4 3 3 2 4 4 1 4 1 3 2 4 1 1 3 1 3 1 1 4 4 3 3 2 2 4 1 3 3 1 4 2 4 1 4 1 2 2 4 3 1 3 2 4 3 2 4 3 1 4 2
3 3 1 1 1 1 1 4 1 4 3 2 2 2 3 3 2 2 3 2 3 3 1 4 4 1 1 2 1 3 2 4 1 1 3 1 2 4 4 4 1 4 3 2 3 2 2 4 1 1 1 2 1 2 4 2 1 4 2 1 2
3 1 4 4 4 4 3 2 4 3 3 4 3 1 4 3 3 4 3 3 4 3 4 1 4 3 3 2 3 3 4 4 1 3 1 4 1 3 4 3 3 1 4 1 4 3 4 1 4 4 1 4 4 3 4 3 2 1 3 4 3
3 3 1 2 4 3 2 3 1 3 2 4 2 2 3 2 3 3 3 3 1 2 3 3 2 2 4 2 3 3 2 2 3 3 3 1 2 4 2 2 3 1 2 2 1 1 2 2 3 1 2 1 2 2 4 3 3 3 3 4 3
3 2 1 2 1 2 2 1 1 1 4 4 3 2 2 3 3 3 1 1 3 2 4 1 2 4 3 1 1 3 2 3 2 2 4 1 2 4 1 3 1 2 1 1 1 1 4 1 1 2 4 4 2 2 1 4 1 1 4 1 2
3 1 4 4 1 1 4 4 4 4 2 4 1 3 1 4 2 4 3 2 2 1 2 1 1 1 3 4 1 1 4 1 3 1 1 1 4 1 4 2 2 4 4 3 2 4 1 4 3 2 4 3 4 1 4 4 2 3 2 4 4
3 4 2 1 2 2 2 3 1 3 1 2 1 2 2 1 3 1 1 2 2 2 4 2 3 1 3 1 2 2 4 2 2 4 4 2 4 2 4 3 1 3 2 2 2 4 2 4 4 4 2 2 3 2 2 3 3 2 4 3 1
3 1 1 1 4 2 4 2 1 1 2 2 2 1 1 1 3 2 1 4 4 4 2 3 2 1 1 1 2 4 1 2 1 1 4 2 3 3 4 4 1 4 2 3 3 2 2 3 3 1 4 2 4 1 1 1 2 1 1 4 4
3 2 1 2 1 2 1 2 3 3 1 3 1 2 4 2 4 3 2 3 1 4 2 1 3 3 1 4 4 2 4 4 4 1 4 2 2 4 1 2 2 2 4 2 3 2 2 3 2 3 1 3 2 4 2 2 3 2 3 2 2
3 1 2 2 4 3 2 3 2 4 1 1 4 3 1 1 3 1 4 3 4 2 1 3 3 1 1 4 1 1 1 1 1 2 1 1 1 4 1 1 4 1 4 4 3 2 4 3 1 4 1 1 2 1 2 4 3 2 1 1 1
3 3 1 3 1 2 1 3 3 2 4 3 1 2 3 1 2 2 2 2 3 1 2 3 3 2 2 2 3 2 2 2 3 1 4 3 1 1 3 2 4 1 3 3 3 2 3 2 3 1 1 3 2 4 4 1 2 4 2 1 4
3 4 1 2 3 1 1 1 1 3 2 2 2 4 3 2 2 3 2 1 2 1 1 1 4 4 1 1 1 1 4 1 3 4 4 2 1 1 3 2 4 4 1 1 2 2 2 3 4 3 4 1 1 3 2 2 2 1 4 1 4
3 4 1 3 1 4 1 4 3 1 4 1 2 2 2 4 1 1 1 3 1 3 2 3 2 1 2 2 2 4 2 4 3 2 1 2 2 2 4 3 1 1 4 2 4 2 1 4 1 2 2 2 3 1 1 4 3 4 3 2 2
3 2 4 1 4 4 2 2 1 1 1 4 4 2 3 4 1 1 1 1 4 4 1 1 1 2 1 2 3 2 2 3 4 2 1 2 1 1 1 1 1 3 2 1 4 1 3 1 4 1 1 2 4 1 2 2 3 2 3 1 4
3 1 1 1 4 1 4 2 3 3 1 4 4 1 3 3 1 4 1 2 4 4 1 2 2 3 1 3 1 4 3 3 1 1 1 2 2 3 2 1 3 3 1 4 1 4 4 2 1 3 1 1 4 4 2 4 4 1 1 3 2
3 1 3 1 2 1 2 4 4 3 2 1 4 3 3 1 4 3 2 2 2 3 3 1 3 3 1 3 3 1 2 2 2 1 2 2 1 1 1 2 1 4 4 4 1 1 2 3 3 2 2 2 3 3 3 3 1 2 2 4 3
3 1 4 3 3 4 4 4 3 1 4 1 4 1 3 1 3 1 1 3 1 1 1 1 1 1 1 1 4 1 1 2 2 2 2 1 4 1 3 3 1 1 2 1 2 3 3 2 2 4 1 2 4 1 1 3 1 2 2 4 1
3 1 4 2 2 1 4 2 4 4 4 2 4 3 1 4 3 4 3 1 4 3 1 4 3 1 2 4 4 3 1 3 1 2 4 2 1 2 1 3 1 2 1 2 4 2 1 1 3 2 1 1 3 2 2 4 3 1 3 1 1
3 3 1 1 1 1 1 1 1 4 4 3 1 4 4 4 4 2 2 4 3 1 1 2 3 3 2 1 4 2 3 2 3 2 4 1 2 1 1 1 1 3 1 4 1 3 2 2 2 1 1 1 3 3 1 1 3 1 1 1 4
3 1 2 4 4 4 4 1 3 1 3 1 4 3 3 1 1 1 3 2 1 2 4 2 3 1 4 2 1 1 2 3 1 3 4 4 2 3 4 1 4 1 3 2 1 2 3 2 4 3 1 1 2 2 2 1 4 2 4 1 1
3 3 2 3 2 1 4 4 1 2 4 2 3 3 2 2 4 4 3 1 1 4 4 4 1 1 4 3 2 4 3 1 4 1 4 1 1 1 1 3 1 2 1 3 3 2 2 4 4 4 3 4 4 3 1 1 1 4 2 1 1
3 2 1 4 1 1 2 3 2 4 3 1 1 1 2 4 4 1 2 1 2 2 2 4 4 1 4 3 2 1 2 2 2 3 1 4 4 3 3 3 1 2 4 4 2 4 1 1 1 1 1 4 1 1 1 4 2 1 2 3 2
3 3 2 2 1 1 3 2 4 1 2 4 1 3 1 2 2 3 3 1 3 3 1 3 1 1 1 1 4 1 1 4 2 4 1 1 1 1 2 4 4 3 3 4 4 2 3 3 2 2 4 3 3 2 2 1 1 4 2 4 1
3 1 1 2 2 3 1 4 4 3 3 2 4 2 3 3 2 2 1 4 1 1 2 4 3 2 1 3 1 4 4 4 2 1 3 1 4 3 3 3 1 2 2 2 4 1 4 3 2 3 3 2 4 2 1 2 1 4 1 2 1
3 2 3 3 3 4 2 4 3 3 3 2 4 4 4 1 4 3 4 4 4 2 2 3 1 4 4 1 3 3 4 3 4 4 1 2 3 4 4 1 1 4 2 4 1 4 1 1 2 3 3 3 1 4 3 2 4 2 4 2 4
3 3 3 3 1 1 4 3 4 4 4 1 2 4 2 4 4 1 4 4 4 3 1 2 4 4 4 3 3 3 3 3 3 2 4 1 4 1 2 3 1 1 4 2 1 3 4 4 4 4 1 4 2 3 1 3 2 4 2 4 3
3 1 3 3 3 2 4 3 2 4 4 2 4 1 2 4 4 4 3 1 2 3 2 2 2 4 4 3 4 1 2 4 1 4 4 1 2 4 2 4 1 1 1 3 1 4 1 2 3 2 2 4 1 1 4 1 2 4 1 2 2
3 1 1 4 1 4 4 4 3 1 4 4 4 1 1 4 4 2 4 4 2 4 2 3 3 4 1 4 4 1 4 4 1 4 3 1 4 3 2 4 4 3 3 3 2 4 4 1 4 4 3 3 1 1 4 4 3 4 4 1 4
3 4 2 3 3 4 4 4 3 2 4 4 3 4 4 1 4 4 3 1 2 2 4 4 4 4 1 3 4 1 4 1 2 3 4 1 4 4 1 3 3 3 3 4 3 4 4 4 2 4 1 3 4 1 1 2 1 3 4 1 4
3 2 3 1 1 1 2 4 3 2 3 4 3 1 2 3 3 2 4 3 1 4 2 1 2 3 1 4 1 4 2 2 2 1 3 2 4 2 2 1 4 1 2 2 4 4 3 3 2 3 4 2 2 2 1 1 3 2 2 2 3
3 4 1 4 2 2 1 4 1 4 4 3 2 4 2 4 4 2 3 3 3 2 3 3 2 3 2 2 3 2 2 4 3 3 3 2 3 2 3 2 3 2 4 3 3 2 3 2 4 2 4 3 2 3 1 4 2 4 2 4 1
3 1 1 4 3 1 4 1 4 3 1 4 4 1 2 2 1 1 3 3 3 1 4 4 3 1 4 2 3 2 2 4 3 2 3 2 4 3 1 4 1 1 3 2 2 4 3 2 3 2 2 1 1 2 3 1 1 4 4 2 1
3 2 3 3 3 4 1 4 3 4 3 3 3 1 4 4 4 3 4 3 2 3 1 4 1 4 2 4 4 1 3 1 2 4 4 2 2 4 4 4 4 1 4 4 3 3 2 2 2 4 4 4 1 3 1 4 4 2 4 3 4
3 4 3 4 2 3 3 4 1 3 2 4 3 4 4 4 4 3 1 4 2 4 1 1 4 3 1 3 2 4 3 3 2 4 3 1 4 1 3 3 4 2 2 2 4 4 1 1 3 1 1 4 3 3 1 1 3 1 4 2 4
3 2 3 2 4 3 1 1 4 2 4 4 1 3 1 2 2 2 4 1 1 4 3 1 3 2 2 2 4 1 4 4 3 3 2 1 2 2 4 2 2 4 1 1 1 1 4 4 1 1 1 3 1 2 3 2 2 3 1 2 1
3 1 1 4 3 3 2 2 3 4 2 2 4 4 1 1 1 3 4 4 4 1 1 2 1 2 3 2 2 3 3 3 3 2 2 4 1 1 1 3 2 1 4 1 3 1 4 1 1 4 3 1 2 2 3 2 3 1 4 1 1
3 1 1 4 3 1 2 2 3 2 3 1 4 1 1 1 3 2 2 1 2 2 2 4 1 4 1 2 4 2 4 2 4 2 1 3 2 3 1 1 3 2 1 1 4 1 4 1 1 2 2 4 1 1 3 3 1 3 3 4 2
3 2 3 2 4 1 4 1 1 1 4 2 2 3 2 2 3 1 2 4 1 2 4 1 1 2 4 3 1 2 2 2 1 1 3 2 3 4 3 1 4 1 4 1 2 4 1 1 3 3 2 4 3 3 2 2 2 4 1 4 1
3 3 2 4 2 4 3 1 1 2 4 3 3 3 1 1 1 3 2 4 2 3 3 3 2 4 2 4 1 4 2 2 4 1 1 2 4 3 3 3 3 2 4 4 3 1 4 4 1 2 4 3 4 2 4 2 3 3 1 3 2
3 1 2 4 3 1 4 3 1 3 3 2 2 3 1 4 4 2 3 2 2 4 1 4 3 2 3 2 1 2 4 3 1 4 4 4 1 4 4 2 1 1 4 3 3 1 3 4 4 1 1 4 2 3 1 3 1 1 4 3 1
3 4 4 4 4 4 1 4 2 2 3 3 4 4 4 3 4 4 2 4 1 3 4 4 1 4 3 2 4 4 4 4 3 4 4 3 3 2 4 1 2 4 1 4 4 1 3 2 1 3 2 4 4 1 1 3 1 4 3 3 1
3 1 4 4 1 1 3 1 1 1 4 1 1 4 2 4 1 3 2 2 4 4 4 1 1 4 2 1 3 2 1 4 1 1 4 4 1 4 1 4 4 2 4 4 1 1 1 1 1 4 1 1 4 3 1 3 2 4 1 1 4
3 3 2 4 1 3 1 2 4 3 2 2 2 3 1 2 3 2 1 4 2 2 2 3 3 2 3 4 3 2 2 3 3 2 2 3 3 2 2 2 2 3 2 4 3 1 4 2 2 2 2 3 4 3 2 2 3 1 3 1 4
3 4 4 2 4 4 4 3 3 1 1 4 3 1 1 4 4 3 2 4 2 4 3 1 3 1 2 2 2 2 4 2 3 2 4 3 2 3 3 2 3 4 4 3 4 4 4 3 1 1 3 4 3 1 4 4 3 1 2 4 4
3 1 3 2 4 3 4 1 4 4 3 3 2 4 1 2 4 3 2 1 2 3 1 4 2 3 1 2 4 3 2 4 4 3 3 2 3 3 3 2 3 1 2 4 1 4 3 2 3 3 3 2 4 1 3 3 2 3 3 1 2
3 4 4 1 3 2 3 1 3 1 4 3 2 4 3 3 3 3 3 1 4 1 4 3 3 3 1 4 4 3 1 1 2 4 4 3 1 3 2 4 1 3 4 3 2 2 3 3 3 1 2 2 1 1 1 4 3 2 3 3 1
3 3 1 2 2 4 3 3 2 4 2 1 2 2 3 1 4 2 4 4 1 4 3 3 2 4 4 1 4 3 1 1 2 4 1 4 4 1 1 4 1 4 4 4 1 4 2 3 3 1 1 3 1 2 4 2 3 1 1 2 1
3 1 3 1 3 3 1 1 2 2 2 1 2 2 4 2 1 2 1 2 2 2 2 3 1 2 1 3 4 4 3 2 1 4 1 1 4 1 4 3 1 1 1 2 2 2 2 4 1 2 2 4 2 2 3 3 3 1 4 3 1
3 1 3 3 3 1 3 1 3 1 3 1 3 3 1 1 2 2 4 3 1 4 4 3 1 3 2 4 4 1 1 3 1 2 4 1 3 3 1 4 1 1 4 2 1 4 4 3 1 1 1 3 1 3 2 1 4 2 1 1 4
3 4 3 1 4 4 2 1 4 4 2 3 3 1 1 4 3 2 4 3 3 3 3 4 2 3 3 1 1 1 3 1 2 3 3 2 3 2 2 3 3 2 2 4 2 3 2 4 4 1 4 3 3 2 4 4 1 4 4 1 4
3 1 4 4 3 1 1 3 3 1 4 3 2 1 4 4 1 4 4 1 4 4 1 4 1 3 2 3 4 4 1 3 3 3 1 4 3 2 2 4 3 1 4 3 2 4 1 1 4 4 4 3 4 3 2 4 4 3 2 4 3
3 3 4 4 3 4 1 4 3 4 4 4 3 4 4 4 3 1 4 1 3 4 4 1 3 3 4 1 3 4 4 1 3 2 3 4 3 4 3 3 4 3 4 2 3 3 1 3 3 2 4 2 3 4 4 3 3 4 4 4 3
3 2 2 3 1 3 3 2 3 2 2 3 3 2 3 2 4 4 2 2 3 3 2 2 2 3 1 2 3 2 3 2 3 2 1 3 3 2 3 3 1 3 3 3 2 4 3 1 2 2 2 2 3 3 2 3 2 2 4 2 3
3 1 2 4 1 3 3 2 2 2 4 4 4 3 2 2 2 4 2 4 4 1 3 1 4 3 2 1 3 2 4 1 4 4 2 1 1 4 4 4 2 3 2 3 2 3 3 3 3 3 2 3 1 1 1 1 4 2 4 4 2
3 1 4 1 2 4 3 2 4 1 4 3 4 1 3 1 4 3 2 1 2 2 4 2 3 3 2 2 2 4 4 1 1 1 3 3 3 1 1 4 1 4 4 2 1 3 3 2 2 2 3 2 2 1 2 3 3 4 3 4 1
3 4 1 1 1 1 1 4 4 1 4 4 3 1 1 2 1 2 4 1 1 1 3 4 1 4 2 1 2 2 2 4 1 4 3 4 1 2 2 3 2 4 2 3 4 2 4 4 1 3 2 1 1 1 1 4 1 1 4 2 1
3 2 2 2 2 2 2 4 1 3 1 4 4 4 3 3 2 4 4 3 2 3 2 4 2 2 1 3 2 3 1 4 4 3 2 4 4 1 4 2 3 1 4 2 4 4 3 1 2 4 1 2 3 2 3 2 4 3 2 3 1
3 4 4 1 1 4 1 3 1 1 1 4 2 4 1 4 1 2 3 3 2 2 2 3 2 3 1 1 1 1 1 1 1 1 1 1 1 1 1 1 1 3 2 2 2 4 4 4 2 4 4 1 1 4 4 2 4 4 4 4 2
3 1 1 2 2 4 1 1 4 3 2 2 2 2 2 3 1 4 1 4 3 1 4 1 4 3 1 1 1 4 1 3 3 2 3 3 3 2 4 3 1 4 3 2 2 2 3 2 2 4 4 3 1 3 3 1 4 1 1 2 1
3 3 2 1 4 4 1 4 4 4 3 2 3 4 3 3 4 4 4 2 4 3 4 4 3 4 4 4 4 1 1 4 2 4 1 3 3 4 2 4 3 4 2 4 2 1 1 1 4 4 4 2 4 1 4 4 3 4 2 1 3
3 2 1 1 1 2 1 1 2 2 2 2 1 1 4 1 1 1 4 3 2 4 4 2 2 3 1 3 1 1 4 4 2 4 3 3 1 3 1 2 2 2 4 1 2 4 1 1 1 4 3 1 1 1 1 2 1 3 1 4 2
3 1 4 3 2 4 1 4 3 3 3 4 4 3 1 4 1 2 1 3 2 1 2 4 2 2 4 3 1 2 3 1 4 3 2 2 2 3 1 3 4 3 2 2 4 3 1 4 2 2 1 1 2 1 2 3 1 2 2 4 3
3 2 4 4 4 3 1 1 1 4 4 2 4 4 1 1 1 2 4 1 1 4 1 1 1 4 2 1 3 1 1 1 4 1 3 1 4 4 1 1 1 3 4 3 2 4 4 1 1 4 2 3 4 2 2 2 4 4 3 2 2
3 4 1 3 1 3 4 3 2 4 3 2 4 4 4 3 3 4 3 1 2 4 3 2 4 3 3 3 3 1 4 3 2 4 4 2 3 2 4 3 3 4 3 3 2 3 4 2 3 3 2 3 3 4 4 2 4 3 2 3 3
3 2 2 2 4 4 1 1 3 3 2 1 4 1 3 1 2 3 3 3 3 3 3 2 2 4 3 3 2 4 4 1 3 2 3 2 4 1 4 3 2 4 1 3 3 4 1 1 2 2 3 3 3 3 3 2 4 3 4 3 1
3 1 3 1 3 1 3 1 3 1 3 3 3 2 4 2 3 3 1 3 1 1 1 4 4 4 3 3 2 1 4 4 1 1 1 3 2 1 3 4 2 4 3 3 3 2 2 3 1 4 3 3 1 2 4 3 1 3 3 3 4
3 2 4 2 2 3 2 2 2 3 3 3 4 4 1 1 4 1 4 3 2 4 4 4 2 4 2 4 4 4 4 1 4 3 2 4 1 4 4 4 4 4 3 3 3 1 4 4 3 3 2 3 1 4 3 3 3 2 4 4 2
3 4 1 4 4 1 4 3 2 1 3 4 3 3 1 3 3 2 4 2 4 4 4 1 3 3 2 4 3 2 4 2 2 1 4 1 4 3 2 4 1 3 3 3 2 4 4 1 4 1 1 4 4 4 2 4 1 3 3 1 4
3 4 1 1 4 4 3 3 1 4 4 1 3 4 3 3 1 2 3 1 3 1 4 1 3 3 1 4 4 3 1 4 1 3 1 2 3 1 4 4 4 3 4 1 4 1 2 4 4 1 4 2 4 3 2 3 1 3 3 2 3
3 4 3 3 3 2 4 3 3 1 3 3 3 3 1 1 4 4 2 4 3 3 2 4 1 4 3 3 3 2 4 3 3 1 3 3 3 3 1 1 1 4 2 4 3 3 2 4 1 4 3 3 3 2 4 3 3 1 4 3 3
3 2 4 2 2 1 1 2 3 3 2 1 2 2 2 2 1 2 2 4 1 1 1 1 2 4 1 1 3 2 1 1 4 1 3 2 3 1 4 1 4 1 4 1 2 1 1 1 4 3 2 4 2 2 4 3 3 3 1 1 2
3 2 2 1 3 2 2 4 3 1 3 2 2 4 2 1 1 1 3 3 1 4 4 2 2 4 4 3 1 1 4 4 1 4 1 1 1 1 4 2 4 2 4 1 1 2 2 2 4 1 3 1 2 1 1 1 2 4 1 1 2
3 4 4 3 3 2 4 2 2 1 4 3 3 3 4 4 3 4 4 4 1 2 4 3 3 3 2 1 3 4 2 4 1 1 1 1 4 4 3 2 4 3 3 1 3 2 1 4 1 3 4 2 1 4 1 2 2 4 3 2 4
3 3 1 4 3 2 4 3 1 4 1 1 1 4 1 3 3 1 2 4 1 4 4 1 3 2 2 3 2 2 4 4 3 3 2 3 3 3 2 4 4 3 2 1 4 4 4 3 2 3 1 1 4 3 1 4 1 3 2 2 2
3 1 2 3 1 1 4 2 3 1 4 1 3 4 2 4 2 4 4 2 3 3 2 2 2 4 4 4 1 2 3 3 2 4 3 2 3 1 3 2 4 1 4 3 2 3 1 2 3 1 3 3 1 1 4 4 4 3 3 4 1
3 2 4 4 3 1 4 3 3 4 3 4 4 4 1 3 2 4 2 3 4 3 4 2 3 4 4 3 4 3 3 3 4 1 3 4 3 4 4 1 4 2 3 1 4 3 1 4 4 4 4 3 4 1 1 1 1 4 3 4 4
3 1 1 4 3 2 2 2 1 3 2 2 2 3 2 2 3 2 2 2 1 3 3 2 2 3 1 2 1 3 3 3 3 2 1 2 2 3 2 3 2 2 4 4 2 3 2 4 2 4 2 1 1 4 4 2 4 2 2 4 1
3 3 1 1 1 4 3 1 3 2 3 1 3 1 2 2 2 2 2 2 1 2 3 2 3 1 4 2 3 3 3 2 4 2 1 4 4 2 3 1 4 1 1 4 1 2 1 1 3 3 1 3 3 1 2 4 2 3 1 3 2
3 2 1 3 1 1 3 1 4 4 4 1 3 3 1 1 2 2 2 1 2 2 2 3 2 3 4 2 2 4 3 2 4 3 2 3 1 2 4 1 1 1 2 2 4 4 3 3 1 3 2 3 3 3 2 4 4 4 2 3 2
3 3 2 2 2 2 4 2 4 4 1 3 2 2 4 2 3 2 4 1 3 3 1 3 3 2 2 3 2 1 2 2 2 4 3 3 3 1 4 1 4 2 2 2 4 3 2 3 1 1 2 2 3 3 1 1 4 1 3 1 4
3 1 4 3 4 4 1 1 3 1 3 2 4 1 4 1 3 2 3 3 4 2 2 3 3 2 4 3 2 2 4 2 3 2 2 4 2 3 3 2 1 3 3 2 3 3 1 3 4 2 4 3 1 3 1 3 1 4 3 3 3
3 1 2 4 3 3 2 1 2 2 2 4 2 4 2 3 2 1 4 1 1 3 3 1 4 2 2 1 2 2 2 1 1 3 3 2 4 2 1 1 1 1 2 4 2 3 1 1 2 1 4 3 1 1 1 2 4 1 1 4 4
3 4 4 4 4 4 1 1 4 1 4 1 2 1 1 1 1 4 3 1 1 1 3 1 4 4 2 3 2 4 4 4 1 4 4 3 1 4 2 2 3 2 4 2 2 4 3 3 1 3 2 3 2 3 2 3 2 3 3 2 4
3 1 2 3 2 2 3 4 3 3 2 2 2 4 3 3 1 3 1 2 4 3 4 4 3 1 4 3 2 1 3 1 4 2 4 4 4 4 1 4 3 2 3 3 1 4 3 2 4 1 4 3 4 2 4 4 1 2 2 4 2
3 1 4 4 4 2 4 4 2 2 2 2 2 3 2 2 2 2 1 1 3 3 1 4 2 2 4 1 4 1 3 4 4 4 3 1 1 1 1 4 3 2 2 4 1 2 2 4 3 3 3 2 2 2 1 1 3 3 4 3 3
3 4 4 3 3 1 4 1 2 3 4 2 4 3 3 1 2 1 4 3 1 3 2 3 3 1 3 2 2 2 4 4 4 2 4 1 2 1 4 1 4 4 4 1 4 1 3 2 3 2 4 2 3 2 3 1 1 1 1 1 1
3 2 3 4 2 3 3 3 2 2 3 3 3 2 3 3 3 3 4 1 3 1 4 4 2 3 1 3 1 2 1 1 3 1 4 3 2 4 3 1 2 3 1 2 2 4 1 3 3 4 3 1 3 1 4 3 4 3 3 1 2
3 1 4 1 4 1 3 2 4 4 4 1 2 4 4 4 1 1 3 1 3 2 4 4 2 4 4 4 3 1 4 3 2 4 1 4 4 1 3 1 3 1 3 3 3 3 1 3 1 3 3 3 3 1 4 3 3 3 1 3 3
3 1 3 2 2 3 1 2 3 2 3 2 4 1 4 1 2 3 1 4 3 1 4 2 1 3 3 1 4 4 1 2 3 3 3 1 3 3 1 3 1 4 1 1 4 1 4 4 1 1 4 1 4 4 1 2 2 2 3 1 4
3 1 2 4 4 1 3 2 3 2 4 2 2 3 4 3 2 3 1 4 4 2 3 3 2 2 2 2 4 4 3 3 1 4 1 2 3 2 2 2 1 3 1 3 3 1 4 1 3 1 1 3 2 2 2 4 2 1 2 2 2
3 1 2 3 1 1 1 2 1 1 1 1 3 1 4 4 4 1 2 2 3 2 1 1 1 1 2 4 3 2 1 2 2 1 4 1 1 2 2 4 2 4 1 4 4 3 2 3 1 4 4 4 2 4 4 4 3 1 3 4 4
3 4 1 4 3 1 4 2 2 3 1 3 4 4 3 3 1 2 4 2 2 3 3 4 4 3 4 3 1 1 4 4 3 3 2 2 3 2 2 4 3 1 3 2 4 4 2 1 3 1 3 4 4 4 3 4 1 4 4 4 3
3 4 3 3 3 4 4 1 3 3 3 3 1 4 1 4 4 3 3 4 4 2 3 3 2 4 2 1 2 2 2 4 2 2 3 3 2 4 4 1 2 4 4 1 1 4 4 1 4 1 1 2 1 1 4 1 1 3 4 4 4
3 2 3 1 2 3 2 3 2 2 1 2 1 4 1 2 2 1 1 3 2 2 3 3 2 2 3 3 1 1 1 1 2 4 2 3 1 3 3 1 2 2 3 3 2 4 2 1 3 3 2 4 4 2 2 3 2 3 2 2 4
3 4 4 3 1 4 4 1 1 4 2 4 3 2 4 2 4 4 1 1 2 1 1 3 1 1 2 4 3 3 1 4 1 3 2 3 1 2 4 2 2 2 4 4 1 4 1 2 4 4 1 1 3 2 3 1 4 3 2 4 4
3 4 4 2 2 3 2 3 2 2 4 4 4 3 2 3 2 1 4 4 2 3 3 2 4 4 1 4 1 1 2 4 2 2 4 2 4 1 4 4 4 4 2 2 2 1 2 2 2 2 2 2 2 2 2 1 1 2 1 4 2
3 4 3 3 3 1 4 1 1 4 1 2 1 1 3 2 3 1 1 1 3 3 3 1 1 3 3 1 4 4 1 1 2 4 2 2 3 4 2 4 3 1 4 4 1 1 1 1 4 4 1 4 4 3 2 4 2 4 1 3 2
3 4 1 1 2 2 3 1 2 4 2 3 2 2 1 3 4 4 2 3 1 1 4 4 4 3 2 1 4 1 4 1 1 1 4 4 1 2 2 2 3 2 4 3 1 2 3 1 3 2 2 2 3 2 2 3 3 2 4 2 1
3 1 4 1 4 2 4 1 1 1 3 3 2 3 3 2 2 3 3 1 3 3 2 4 1 3 4 4 1 1 3 3 3 2 3 1 4 3 3 3 1 2 1 2 4 1 4 3 4 1 3 4 3 4 4 3 2 4 1 4 2
3 1 2 2 3 1 1 1 3 1 4 3 4 3 3 2 3 1 4 1 3 2 1 3 2 2 3 1 2 2 2 4 4 2 1 3 1 1 1 3 1 1 4 1 1 2 3 2 4 4 1 1 1 1 4 4 2 3 3 2 3
3 1 4 2 2 2 4 3 1 3 3 2 4 2 3 3 3 3 1 3 3 3 2 3 3 1 3 2 3 1 4 3 2 4 2 3 3 2 4 3 1 4 3 1 1 1 3 1 3 2 3 3 1 3 3 3 2 3 3 1 3
3 2 4 1 2 4 4 4 4 4 3 1 4 4 4 4 1 2 4 4 1 1 3 1 2 3 1 3 1 3 1 2 4 4 4 3 1 2 1 1 1 4 4 1 1 2 3 2 3 1 4 1 4 3 3 1 4 1 4 3 1
3 4 1 4 1 1 1 4 4 1 2 2 3 3 1 4 1 4 4 3 2 1 4 3 2 3 3 1 1 1 1 3 3 1 2 3 3 3 1 4 4 2 3 1 2 2 3 2 2 3 1 2 3 3 2 3 1 3 3 3 1
3 4 1 2 2 2 2 3 1 3 3 2 2 4 1 3 3 3 3 2 4 2 3 1 3 2 4 2 4 2 4 1 1 3 1 3 2 4 1 1 4 3 2 2 2 3 2 2 2 4 4 1 3 1 1 4 4 3 1 3 3
3 2 2 3 3 1 1 4 4 1 4 4 4 1 3 3 2 3 2 3 2 4 3 3 3 3 3 3 1 3 3 1 2 2 1 3 3 1 2 3 1 3 2 4 2 4 1 3 2 2 2 3 3 3 3 1 1 4 3 3 3
3 2 4 1 2 4 3 4 4 4 4 1 3 2 4 4 1 4 2 2 4 3 2 3 1 2 2 2 1 3 2 2 2 1 1 3 1 1 3 1 1 3 4 2 2 3 3 4 1 2 1 4 1 2 4 1 2 2 3 1 4
3 4 4 2 3 1 3 1 1 3 2 3 2 3 3 3 3 1 4 1 4 1 1 4 4 2 4 4 2 4 2 4 1 4 4 3 3 1 2 3 1 3 4 4 1 1 4 1 2 4 3 2 4 3 2 4 3 2 2 3 2
3 2 3 1 2 2 3 1 4 2 1 2 2 1 2 1 1 2 4 4 1 4 1 1 4 1 4 1 4 1 4 3 1 1 1 1 4 4 1 1 1 3 1 2 2 3 2 2 4 1 1 3 4 1 2 2 3 2 3 3 4
3 2 2 3 2 4 4 3 1 4 1 1 3 3 3 3 3 4 3 1 1 3 3 1 3 2 2 3 3 4 3 2 4 2 3 1 1 4 2 3 3 1 4 2 2 3 2 1 3 4 4 4 3 2 3 2 3 4 4 1 4
3 2 3 2 4 4 4 3 1 2 1 4 4 1 4 2 4 2 1 2 3 3 2 4 4 2 1 3 3 1 1 3 1 4 1 3 3 3 3 1 4 4 1 3 1 4 4 4 3 3 2 2 3 1 4 2 2 3 3 2 3
3 1 2 2 3 1 2 2 1 3 2 3 1 4 2 2 4 4 2 4 3 2 4 4 2 1 2 3 1 3 2 4 1 3 3 1 1 4 4 1 4 1 1 4 2 3 3 3 3 1 1 2 4 4 3 2 1 3 1 1 2
3 1 4 3 2 2 3 1 2 2 3 3 2 4 3 3 2 3 2 2 4 2 3 2 4 4 3 2 3 1 4 3 1 3 1 2 1 2 2 4 4 2 3 1 2 1 1 1 1 3 1 2 1 2 2 3 2 4 4 2 2
3 3 1 4 4 1 2 1 2 4 1 1 3 3 1 2 4 1 1 2 1 3 1 2 4 2 1 3 2 4 4 2 1 2 3 4 1 3 1 1 4 1 3 3 3 1 4 4 3 1 2 4 4 4 3 2 4 1 4 4 3
3 1 4 1 4 4 3 1 4 1 4 3 2 4 3 3 3 3 2 4 1 4 2 4 1 4 3 3 1 2 4 3 1 4 1 4 4 1 2 3 2 3 3 2 3 3 3 2 3 1 2 3 3 1 2 3 2 3 2 3 2
3 2 2 1 2 2 1 1 4 1 2 1 3 1 2 2 4 4 3 1 1 4 1 1 1 1 4 1 1 4 1 4 3 1 1 3 1 3 4 1 2 2 3 2 4 4 4 1 2 3 3 3 1 4 4 1 4 4 4 4 1
3 4 1 3 2 1 1 3 4 1 3 1 3 1 2 1 3 1 2 4 1 1 1 2 2 2 1 4 3 2 4 4 2 2 1 1 3 4 4 2 4 3 3 1 4 1 1 4 1 4 2 3 1 3 2 4 4 1 3 1 1
3 1 1 2 1 1 2 4 1 3 1 4 1 1 3 3 2 1 3 2 4 4 4 1 1 3 2 2 3 2 4 1 4 2 4 4 1 4 4 3 4 1 1 3 3 1 3 2 4 1 4 3 3 1 1 4 4 1 4 3 2
3 2 1 3 3 2 1 3 1 4 3 1 1 3 1 1 3 1 1 3 2 1 4 3 1 1 3 1 1 4 2 1 1 3 1 1 3 2 4 4 3 2 1 3 4 1 2 3 3 2 1 1 3 1 1 3 2 1 1 2 4
3 2 2 2 2 2 2 4 1 4 1 2 4 4 1 4 2 2 2 2 4 3 2 3 2 2 4 2 2 4 3 3 3 1 4 4 3 2 4 4 1 4 2 4 3 1 1 2 4 4 2 4 3 1 2 3 2 2 4 4 3
3 2 3 1 4 2 4 3 3 3 2 2 3 2 1 2 3 1 2 3 1 1 2 4 4 4 1 2 4 4 2 3 2 4 1 2 2 1 1 4 4 3 3 2 4 4 3 2 3 3 3 1 3 2 4 4 3 2 1 3 3
3 4 2 4 1 2 4 3 1 4 4 3 3 2 1 1 2 2 3 1 2 1 1 1 4 4 1 1 4 3 1 3 2 4 3 3 1 4 3 2 3 2 2 2 1 2 2 3 1 4 2 4 3 2 2 2 4 3 3 1 1
3 4 4 1 3 1 4 4 1 2 4 2 1 4 3 2 3 2 3 1 4 4 2 4 2 4 1 2 3 3 1 1 2 2 2 3 4 4 4 2 3 1 2 4 2 1 2 3 3 3 2 2 2 1 2 2 4 4 2 1 3
3 1 3 1 1 1 1 2 3 1 1 4 1 4 4 2 3 1 3 2 1 1 2 2 4 1 2 1 2 1 2 3 2 1 2 2 2 2 4 1 4 2 2 4 3 3 2 2 2 4 1 4 1 3 2 2 3 3 1 3 4
3 1 1 4 4 4 1 4 4 1 1 3 1 4 1 1 1 2 4 1 4 1 3 3 3 3 2 1 2 3 2 2 2 3 3 3 2 1 2 1 1 1 1 1 3 1 1 3 1 2 2 2 2 2 1 3 2 4 2 3 2
3 1 4 4 4 3 1 3 1 4 1 2 4 2 2 1 3 1 4 3 2 3 1 4 4 3 3 3 3 1 4 4 4 3 3 1 4 3 2 3 3 1 4 4 3 2 1 4 2 2 1 3 3 2 4 2 4 1 4 4 3
3 2 1 2 2 1 3 2 4 2 4 3 3 1 3 3 2 4 4 1 1 4 4 1 2 2 1 2 2 1 2 1 1 4 1 1 1 3 2 3 2 2 2 4 4 3 1 4 2 4 4 1 1 3 1 1 3 1 3 2 2
3 4 4 1 1 4 4 1 4 4 4 4 2 1 1 2 4 4 4 4 2 1 3 1 1 1 1 1 2 4 1 2 4 1 1 2 2 2 3 2 2 2 4 2 3 3 3 1 1 2 3 3 1 3 2 2 2 2 1 3 3
3 4 1 3 2 4 4 3 3 1 2 4 4 4 1 4 3 1 3 1 4 3 2 2 3 3 2 4 3 1 3 2 1 3 2 3 3 2 2 2 2 1 4 4 3 3 2 4 1 2 4 4 3 3 2 3 2 4 4 1 1
3 2 4 2 4 2 4 3 3 1 1 3 3 3 1 4 1 4 1 1 4 1 1 1 2 4 4 4 2 2 3 4 4 4 1 4 2 1 3 1 2 3 1 1 3 2 3 2 2 2 4 4 1 4 1 2 4 1 4 3 2
3 1 1 4 1 3 2 2 3 2 4 1 4 1 1 4 2 4 4 2 2 3 1 4 4 1 2 4 4 4 2 2 2 3 1 4 1 1 3 2 3 2 4 1 4 2 1 1 1 4 2 1 1 4 4 2 3 4 4 1 3
3 4 1 2 4 4 1 4 4 4 2 2 2 4 2 3 2 1 3 1 2 1 4 3 4 4 4 3 1 1 4 2 4 2 4 4 2 3 2 4 4 2 4 3 3 2 4 2 3 2 2 4 4 3 1 4 1 1 1 1 3
3 3 2 4 4 3 3 2 2 2 4 3 2 2 4 4 4 3 2 2 3 2 1 4 1 3 1 3 3 2 2 2 3 1 3 2 4 3 1 3 2 3 1 3 2 4 2 3 2 2 3 2 3 3 3 3 3 2 3 3 2
3 3 3 3 2 4 1 2 4 1 1 4 4 3 1 3 3 2 2 4 4 4 4 3 2 2 3 3 3 2 4 3 3 4 3 1 2 3 3 2 3 2 3 3 3 3 2 3 1 4 4 1 1 4 4 4 4 1 3 2 4
3 1 4 3 3 3 3 1 3 4 4 4 3 4 3 3 1 3 4 4 1 1 3 3 3 4 3 2 3 4 1 2 3 2 3 4 3 3 4 3 3 1 1 3 2 4 4 2 1 4 1 3 1 2 4 4 1 4 1 3 3
3 3 2 2 3 3 1 1 4 4 3 4 3 3 3 2 3 3 3 2 2 2 3 3 2 4 3 3 1 2 1 4 1 3 3 2 4 3 1 1 3 3 3 1 3 3 2 1 1 4 3 2 4 3 1 3 4 2 3 4 4
3 2 4 2 1 1 1 2 4 3 1 1 1 3 3 1 2 3 2 1 1 2 1 4 2 3 1 4 3 4 1 4 1 3 3 3 2 1 2 1 4 3 3 3 2 4 3 2 4 3 2 2 1 1 2 4 4 4 4 4 3
3 3 3 1 1 2 2 3 1 1 1 1 1 2 1 4 3 1 4 1 1 3 1 4 1 4 2 2 4 2 2 4 1 4 1 1 4 4 2 4 1 2 4 4 1 4 2 1 4 1 1 4 4 4 4 4 1 4 3 4 3
3 2 3 1 1 3 2 1 1 2 2 2 3 1 1 4 1 3 1 1 2 2 2 2 4 4 1 4 2 4 4 4 1 1 3 3 3 1 1 1 3 3 3 4 2 3 1 1 2 3 1 1 4 2 3 2 1 3 1 3 2
3 4 1 1 2 3 3 3 1 4 3 1 4 2 2 2 3 2 2 2 3 2 4 2 2 2 2 2 4 3 4 1 4 4 1 3 1 3 1 4 1 2 2 1 2 3 3 2 2 1 2 2 2 4 4 4 2 1 3 3 1
3 1 1 2 2 1 2 3 4 4 1 1 4 3 1 4 2 4 3 3 2 2 3 3 1 2 1 1 2 2 1 2 4 1 3 1 4 2 2 1 2 1 3 2 4 2 3 4 4 2 2 2 2 2 2 2 2 1 1 1 2
3 2 4 2 4 2 3 2 4 2 4 2 4 2 4 2 4 2 4 4 4 2 3 2 4 2 4 2 4 2 4 2 4 2 4 2 4 2 4 2 4 2 4 4 2 1 4 3 2 4 2 3 2 4 2 2 2 4 1 1 1
3 2 1 4 1 3 3 3 2 2 2 3 2 3 3 2 3 3 1 4 4 1 4 1 3 4 4 1 2 3 2 3 2 3 2 3 3 4 1 3 3 2 4 3 3 1 3 1 4 1 2 3 3 3 3 2 1 2 2 3 1
3 1 1 1 4 1 4 4 2 3 1 2 1 2 2 1 1 2 4 4 4 1 2 4 1 1 1 1 3 3 3 1 1 4 2 4 1 4 2 2 1 2 2 1 2 1 2 4 1 3 3 4 1 4 1 1 1 4 2 3 2
3 1 3 3 3 3 3 4 4 2 3 3 1 1 4 3 3 2 3 3 3 3 2 3 3 1 3 3 1 3 2 4 3 4 3 3 3 2 2 3 2 3 3 3 2 4 1 4 4 1 3 3 2 3 1 4 3 2 2 2 3
3 2 3 3 4 4 3 1 1 4 1 1 3 3 3 1 3 2 1 4 3 1 1 4 2 2 2 2 4 4 2 2 2 3 3 3 2 3 1 1 4 4 1 4 4 4 4 4 3 1 3 3 3 3 1 1 4 3 4 4 4
3 1 3 2 1 3 2 3 4 4 1 1 3 1 1 1 1 4 1 4 1 1 1 1 2 4 3 1 4 1 1 1 1 2 2 3 3 3 1 2 3 1 3 2 3 2 4 2 4 1 4 2 1 4 4 1 4 4 2 4 2
3 2 3 4 2 4 4 3 4 2 2 2 4 2 4 4 3 1 1 3 3 3 3 4 4 1 3 1 3 4 4 4 4 3 1 3 3 1 4 3 3 1 4 2 3 1 4 3 4 4 1 4 3 3 2 3 3 2 3 1 3
3 2 1 1 3 2 3 2 2 2 3 3 1 3 3 1 1 2 2 2 3 1 1 1 2 1 4 2 4 3 4 4 3 2 2 1 1 1 1 4 1 2 4 1 1 4 4 1 4 1 4 3 2 1 1 1 3 1 1 1 3
3 1 2 3 2 3 4 4 3 2 3 1 3 1 4 3 1 1 3 3 2 3 3 4 3 3 2 3 3 3 1 4 4 2 2 3 1 1 4 3 3 1 2 2 3 2 3 3 2 4 3 3 2 3 1 4 4 3 2 3 3
3 3 3 1 1 3 1 2 1 4 2 4 1 1 1 3 3 3 3 3 1 1 3 3 2 3 2 1 3 2 1 1 1 1 1 2 1 3 1 1 1 1 1 2 2 1 4 3 2 4 4 4 4 2 4 2 4 4 2 4 4
3 1 1 3 2 3 3 1 3 1 3 1 4 3 1 4 3 3 1 3 1 2 4 1 4 1 2 4 4 4 2 2 4 2 2 2 1 3 2 2 3 2 2 2 2 2 2 2 2 2 2 4 2 2 2 3 2 2 1 4 1
3 2 2 1 2 2 3 1 1 1 2 2 2 2 2 4 2 2 1 4 2 3 2 2 4 3 2 1 1 2 4 2 3 2 2 2 2 1 2 1 4 4 4 1 1 1 1 1 1 1 1 1 1 1 1 1 1 1 1 4 3
3 4 4 4 1 4 4 1 4 4 1 4 4 2 2 4 3 1 4 2 4 1 4 3 3 4 1 4 1 2 4 4 2 4 3 3 1 3 2 4 3 1 3 2 3 3 1 4 3 3 2 4 4 3 1 1 3 1 4 1 4
3 1 3 3 2 2 2 4 4 3 2 3 4 4 4 1 4 1 4 4 3 1 4 1 3 2 4 2 4 4 4 3 2 4 3 4 1 3 3 2 3 2 4 2 2 3 4 1 4 1 1 4 1 1 4 2 3 4 3 2 4
3 4 2 4 1 1 3 2 3 2 4 4 1 3 2 4 4 1 1 4 4 1 3 3 2 1 4 2 2 1 4 4 4 4 4 2 4 3 1 1 1 1 1 4 3 1 4 4 1 4 4 3 1 4 4 2 3 1 4 4 2
3 2 1 2 2 3 2 4 3 3 1 1 2 3 1 3 1 2 2 2 3 2 3 2 2 3 1 1 3 2 1 2 4 3 3 2 2 4 2 4 1 2 1 2 1 4 2 2 2 4 4 3 2 3 2 4 2 3 3 3 3
3 3 2 2 4 2 2 1 3 1 4 4 4 4 2 4 3 2 4 4 3 3 2 2 3 3 3 2 4 4 3 4 3 3 2 4 3 3 3 3 2 4 2 3 4 4 3 3 3 3 4 3 3 3 4 1 4 1 1 3 3
3 3 1 4 3 2 4 3 3 1 3 3 3 4 4 3 2 4 3 4 4 3 4 1 3 3 3 3 1 1 4 3 4 3 3 2 3 4 4 4 3 3 3 3 2 4 3 4 3 4 4 3 2 2 3 3 1 4 2 4 4
3 4 4 1 3 1 4 3 3 3 3 3 1 4 4 3 3 4 2 4 3 4 4 3 4 3 2 3 3 3 2 4 4 1 4 4 4 2 4 2 3 3 1 4 4 1 2 4 1 4 3 2 4 4 1 3 1 3 3 3 2
3 4 1 1 2 2 3 2 1 4 1 4 3 2 2 4 1 3 3 1 4 2 2 2 1 1 4 4 4 4 3 1 4 3 1 4 4 4 1 3 1 1 1 1 1 3 4 2 2 2 3 3 1 1 4 1 3 1 2 4 1
3 3 1 4 3 2 2 2 3 2 3 2 1 1 2 1 1 4 1 1 1 4 3 2 3 2 2 2 3 3 2 4 3 3 1 3 3 4 2 1 2 1 4 4 2 3 1 3 3 2 2 3 2 2 1 2 2 4 4 2 1
3 1 4 4 2 2 2 4 2 3 2 2 2 4 4 1 1 3 3 1 3 1 3 3 1 4 1 1 4 1 3 1 2 3 3 2 3 1 4 4 1 1 3 1 1 1 4 4 3 2 4 3 2 3 3 1 4 3 2 3 2
3 4 3 3 2 4 3 4 4 4 4 1 4 3 1 3 3 2 4 4 1 4 4 3 3 2 2 2 4 3 2 2 2 4 3 2 4 4 1 4 3 4 3 2 2 3 1 4 3 4 4 3 2 1 3 3 4 4 4 1 1
3 1 4 2 4 1 1 1 2 2 2 3 3 2 1 1 4 1 2 3 3 2 4 4 1 4 4 1 2 2 2 3 3 2 1 3 3 3 3 3 4 2 3 3 2 3 2 2 3 4 1 4 1 3 3 3 3 1 4 2 3
3 4 3 3 1 4 4 4 4 1 3 3 2 1 4 4 4 3 1 1 4 3 1 4 2 4 4 2 2 2 3 2 3 3 2 3 3 2 2 3 3 2 3 3 3 1 4 4 1 1 4 4 4 3 3 1 4 4 1 1 1
3 1 4 4 2 4 2 1 2 4 4 4 1 3 3 3 4 3 3 1 4 3 2 4 4 4 4 1 4 4 3 3 1 1 1 4 3 4 1 2 4 2 3 3 1 1 4 4 1 4 3 2 4 2 4 1 1 1 2 1 1
3 4 3 3 1 2 4 4 2 3 1 1 4 1 2 2 3 2 3 3 1 4 3 2 4 2 4 2 1 2 2 2 4 1 1 1 1 1 4 4 4 3 3 1 1 4 4 1 2 3 3 1 3 3 1 3 1 1 3 1 3
3 1 2 2 2 2 2 4 3 2 4 4 3 3 2 4 4 1 3 3 2 2 3 3 2 2 3 3 1 3 3 2 2 3 1 3 2 4 1 1 1 3 3 1 3 3 3 2 4 2 1 3 3 4 4 1 2 1 3 2 4
3 3 4 2 3 2 4 4 2 4 4 4 4 4 4 3 1 4 3 1 4 3 1 2 3 2 4 2 4 1 1 4 4 3 1 3 3 4 2 4 4 1 4 4 2 4 3 4 3 3 1 4 4 4 4 4 3 2 3 1 4
3 1 3 3 1 4 2 3 2 2 4 2 3 1 3 1 4 1 4 4 1 1 1 2 1 4 2 4 1 1 2 4 2 3 3 1 2 1 1 1 4 1 4 1 2 2 3 1 1 1 2 4 2 3 4 4 2 2 4 1 1
3 4 4 4 2 1 3 3 4 4 2 2 4 3 3 3 3 3 2 3 3 2 4 2 4 4 1 3 2 4 3 3 3 2 4 3 3 3 3 2 3 2 4 2 1 2 4 1 4 3 2 3 1 2 4 1 1 4 1 1 3
3 1 1 1 1 2 1 3 2 4 2 2 2 3 1 3 1 3 1 2 2 3 2 2 2 3 3 1 4 1 1 3 2 3 4 1 1 4 2 1 4 4 1 2 2 1 2 1 4 3 1 1 4 4 2 1 1 2 1 1 3
3 4 4 4 4 1 3 1 2 4 4 3 3 3 2 3 2 3 1 4 1 1 3 1 1 4 4 1 1 4 3 2 2 3 1 4 3 2 2 2 4 4 3 1 1 4 4 3 2 3 2 3 3 3 2 3 3 2 2 3 1
3 1 4 4 1 1 4 2 3 4 4 4 1 4 4 3 4 2 4 4 1 4 4 4 2 4 1 3 3 1 3 1 3 3 2 2 4 4 3 3 2 2 3 2 4 4 4 1 1 3 2 3 2 3 3 2 2 2 4 2 4
3 3 4 3 2 2 4 4 4 1 3 2 4 3 1 4 3 4 2 4 4 1 4 1 1 3 4 4 3 4 4 3 2 4 3 4 1 4 3 1 3 4 3 4 2 4 3 1 1 2 4 3 4 1 2 3 3 3 2 4 4
3 1 4 2 1 1 2 2 1 1 2 1 4 1 2 4 4 2 1 1 2 2 1 1 2 2 4 1 2 3 3 2 2 4 1 2 4 2 4 1 2 4 2 2 3 2 2 2 2 4 3 1 2 1 2 2 2 3 3 2 2
3 2 2 2 1 1 1 1 2 1 2 2 2 1 2 3 2 4 1 2 2 1 1 4 2 2 4 2 3 2 1 1 1 3 1 1 2 4 3 2 4 1 2 2 2 4 4 2 4 1 3 3 1 1 3 2 4 2 3 1 3
3 2 1 1 2 1 4 1 1 4 1 1 3 1 2 3 3 1 1 4 4 1 4 1 1 1 3 1 4 1 4 1 3 1 4 4 3 3 3 1 1 4 1 4 1 2 4 1 1 4 1 4 2 4 1 4 1 4 4 4 3
3 1 4 1 2 4 4 1 4 4 4 3 1 2 3 3 2 2 3 1 4 4 1 4 2 4 1 4 1 2 4 1 4 1 3 3 2 3 1 2 3 1 2 1 3 2 2 4 1 3 2 4 2 3 3 1 4 3 1 2 3
3 2 1 4 4 1 2 2 2 4 4 4 4 1 2 2 4 1 1 4 3 3 3 4 4 3 2 4 1 2 4 4 2 1 4 4 3 1 4 1 1 3 2 2 4 4 1 4 1 3 1 1 2 4 2 4 1 4 1 1 4
3 2 4 3 2 1 1 3 2 2 3 1 1 4 1 2 1 4 1 4 3 3 2 3 3 2 4 4 1 3 2 2 2 2 3 3 4 2 4 4 3 3 4 3 4 4 3 1 1 3 3 1 3 3 3 3 1 1 4 1 2
3 4 3 1 4 2 1 1 1 1 4 3 1 3 1 2 3 1 4 4 2 4 1 1 1 1 1 2 3 1 3 1 2 4 2 4 4 1 2 2 2 2 2 4 2 1 1 1 2 4 3 3 2 2 1 1 2 2 4 1 1
3 4 2 1 4 1 1 1 4 2 1 2 3 3 2 4 1 1 3 2 4 4 4 2 4 1 1 1 2 2 2 1 1 4 4 3 2 3 1 4 1 3 2 3 1 4 3 2 4 1 1 2 1 1 4 1 1 4 2 4 2
3 3 3 3 1 4 4 4 1 4 3 1 3 2 1 1 4 3 4 1 4 3 1 3 2 4 3 3 3 1 1 3 1 1 3 1 3 3 1 4 3 2 3 3 2 3 2 3 3 3 3 1 4 3 3 1 1 1 4 1 1
3 1 4 1 4 3 1 3 2 1 2 2 2 4 3 2 1 4 4 2 4 3 2 4 4 4 1 4 1 4 1 4 1 1 4 3 1 4 4 2 4 4 3 2 2 2 3 1 3 1 3 3 3 3 1 3 1 2 2 1 3
3 4 1 2 4 2 4 4 4 3 1 4 2 2 2 2 2 1 2 2 2 3 1 4 3 2 4 1 4 2 3 2 3 3 1 4 1 1 4 4 3 1 4 4 4 4 1 3 1 4 4 4 1 3 2 4 4 4 1 4 4
3 3 1 4 4 1 4 1 2 2 2 2 1 2 4 3 3 2 3 1 1 1 1 2 1 2 1 4 1 2 4 3 2 2 2 2 2 4 4 1 1 4 4 1 3 1 4 3 1 3 1 2 2 1 1 2 2 1 2 2 2
3 1 4 1 3 1 4 4 1 3 1 1 3 1 2 2 4 3 4 4 3 2 2 1 2 3 3 2 3 3 2 3 2 4 2 2 4 3 3 1 2 3 1 2 4 4 1 3 3 2 3 2 3 4 3 1 3 3 3 3 4
3 3 1 3 2 2 4 1 4 3 3 3 1 4 4 1 4 2 2 4 4 1 4 4 3 2 4 3 1 4 2 1 1 2 3 2 1 3 4 1 2 2 1 2 4 3 3 1 3 2 4 3 1 2 2 2 3 1 1 3 3
3 3 2 4 3 2 2 4 1 4 3 3 3 1 4 4 1 4 2 2 2 4 1 4 1 3 3 1 4 3 3 2 4 4 4 3 1 1 3 1 1 1 4 2 4 1 4 1 3 2 3 3 1 2 3 2 3 2 1 3 1
3 4 4 3 3 2 4 2 1 1 4 2 4 4 1 1 4 4 1 1 4 3 3 2 3 4 4 3 3 3 3 1 2 3 3 2 4 2 3 2 4 3 4 4 4 1 3 1 4 3 1 4 4 4 4 1 4 4 3 2 4
3 4 1 1 2 2 4 2 1 2 3 1 2 2 2 4 1 1 3 1 1 3 2 1 4 4 3 2 2 3 1 4 3 1 2 1 2 2 2 1 2 1 4 3 1 1 2 3 3 1 2 4 2 2 1 4 2 2 2 2 2
3 3 2 4 4 4 1 1 4 2 4 3 2 4 2 4 1 1 1 2 1 4 1 2 1 3 3 1 4 4 4 3 3 1 3 4 2 4 3 2 1 3 4 1 4 4 1 3 3 1 4 4 4 3 1 2 3 1 4 3 2
3 1 4 4 4 2 2 3 3 3 3 2 4 1 4 3 4 3 3 4 4 1 4 3 2 3 1 3 1 4 4 2 3 2 3 4 3 3 2 2 4 2 3 3 3 4 1 1 1 4 3 3 3 3 4 3 1 1 2 3 4
3 3 1 1 3 3 2 1 4 1 1 1 2 3 1 3 1 4 1 1 4 4 3 4 1 3 1 3 2 4 1 3 3 2 2 3 1 4 2 4 3 3 2 3 1 4 3 2 3 3 1 4 3 4 3 3 1 2 4 4 3
3 4 4 1 2 2 2 3 3 1 4 3 3 2 3 3 3 3 2 3 2 4 3 1 1 1 4 1 2 4 2 4 1 1 3 4 1 4 2 4 2 4 3 1 4 1 3 4 4 2 4 3 3 3 1 3 3 3 3 3 3
3 4 4 1 4 3 1 4 4 4 3 1 4 1 4 2 4 1 4 3 1 4 4 1 1 4 1 1 1 2 4 1 2 4 3 2 4 4 4 4 1 1 2 2 2 4 2 4 2 4 3 2 3 3 2 2 4 4 4 2 4
3 1 4 4 1 4 4 1 3 1 3 3 2 2 4 1 3 2 2 2 4 2 4 3 1 4 4 4 4 3 2 4 3 2 2 4 3 2 3 1 4 4 4 3 1 2 4 2 2 2 2 2 2 1 3 2 2 4 1 4 1
3 4 4 3 2 2 2 2 2 1 1 4 3 2 3 2 3 1 4 2 1 2 2 1 2 4 1 4 1 2 2 4 2 4 1 2 2 3 2 4 2 1 1 1 3 3 3 1 2 1 2 2 2 4 3 2 3 1 4 1 1
3 4 4 3 4 1 3 3 3 2 3 3 2 3 2 4 4 2 1 2 3 3 2 4 4 4 3 3 2 3 1 3 2 4 1 4 1 2 4 3 2 2 2 2 3 3 2 1 2 3 2 4 3 1 3 1 4 1 2 3 1
3 4 3 1 3 3 3 2 3 2 1 1 1 1 2 1 4 3 2 4 4 1 2 2 2 4 3 2 4 2 3 1 2 3 1 2 2 3 2 2 4 2 2 2 2 2 1 1 3 1 3 1 4 3 1 1 2 1 3 1 3
3 3 2 3 1 4 4 3 3 3 3 2 3 1 3 3 1 4 1 2 4 3 2 3 2 4 4 4 4 3 3 4 4 3 2 3 3 2 4 4 4 3 2 4 3 3 2 3 2 3 2 3 3 2 3 2 4 2 3 3 3
3 4 3 2 4 1 3 2 4 3 3 1 4 1 2 4 1 3 2 2 4 2 4 1 4 1 1 3 3 1 1 1 1 3 3 3 1 2 4 2 2 2 2 3 3 3 1 2 1 3 1 1 3 2 3 3 3 4 4 1 4
3 4 1 2 4 4 4 1 4 1 1 3 3 2 4 3 4 2 1 4 1 3 2 3 3 4 4 4 1 4 4 3 2 3 3 3 2 3 4 4 4 3 4 1 3 2 2 4 4 1 2 3 2 3 3 1 2 4 2 3 4
3 2 2 4 4 1 1 1 1 1 3 2 1 1 1 4 1 2 3 2 2 2 3 2 3 1 1 1 1 2 1 4 2 1 1 2 4 1 1 1 2 4 2 3 2 1 2 4 1 2 2 4 1 1 1 4 3 2 2 1 1
3 4 1 3 2 3 3 1 1 2 4 1 1 2 2 2 2 3 2 4 2 1 1 2 2 4 3 2 4 1 3 3 3 1 1 4 1 4 4 1 1 1 3 1 3 2 3 2 1 4 4 1 3 4 4 4 4 1 1 3 4
3 2 3 2 3 3 3 2 4 4 4 1 3 2 3 2 2 4 1 2 3 1 1 1 4 3 4 3 4 4 3 3 3 2 2 2 3 3 3 3 1 4 3 3 2 2 1 4 3 4 1 4 4 3 4 3 3 3 2 4 3
3 4 3 3 3 2 4 4 2 2 2 3 1 1 1 4 1 3 1 1 2 2 2 3 3 1 1 4 4 2 4 1 3 1 2 2 4 1 2 1 2 2 4 3 1 1 1 4 1 1 3 3 2 4 4 3 2 4 2 1 3
3 4 2 3 2 2 3 2 4 3 2 3 3 2 3 2 2 3 4 2 3 2 4 4 2 3 3 3 2 2 1 3 2 2 3 3 1 1 4 1 3 3 3 3 1 4 1 4 1 4 4 1 1 4 4 3 1 2 4 3 2
3 1 4 3 4 1 3 4 2 4 2 4 4 1 4 3 2 2 3 4 4 3 4 2 4 4 2 4 3 2 3 2 4 4 4 1 4 1 2 3 2 2 3 1 3 3 2 1 3 4 4 3 1 1 4 3 1 4 3 3 3
3 3 2 4 2 4 2 2 3 1 3 3 1 3 1 2 3 1 1 4 3 4 3 3 4 4 4 1 3 1 2 3 4 2 4 3 2 3 1 1 4 2 4 4 4 1 4 3 2 4 4 4 4 4 1 4 4 4 3 4 3
3 4 2 4 2 2 1 3 3 4 1 4 4 4 3 1 2 2 2 3 2 1 1 3 1 4 2 3 2 2 3 2 2 1 3 2 1 3 4 4 3 3 2 3 3 4 3 3 4 1 3 3 4 3 4 3 4 3 2 3 4
3 2 3 2 4 1 4 3 2 3 2 4 3 1 2 2 2 4 2 3 2 1 2 2 3 2 3 3 1 4 3 2 4 1 3 3 3 2 4 4 2 2 3 2 3 2 3 2 3 2 2 1 4 3 2 1 3 3 2 4 3
3 3 2 4 3 1 1 1 1 4 3 2 4 4 1 1 4 1 1 4 3 1 4 1 1 1 1 1 4 3 2 4 3 2 4 4 2 4 1 4 1 4 2 4 1 4 1 4 1 4 4 2 1 2 4 1 1 4 4 2 2
3 1 2 1 2 4 1 4 4 1 1 4 1 1 1 2 3 1 1 4 1 2 2 3 2 2 1 3 2 4 1 2 1 1 1 3 2 3 1 1 4 4 1 4 4 3 1 4 1 4 1 3 3 3 4 2 4 3 2 4 1
3 4 4 1 3 4 1 3 4 2 3 3 2 4 3 4 4 4 4 3 4 1 4 3 2 4 3 1 4 1 4 4 3 2 4 3 4 4 4 1 4 4 1 4 3 2 4 4 4 3 3 4 4 3 2 3 4 3 4 4 1
3 4 4 2 1 1 2 2 2 2 1 2 2 2 2 4 1 1 1 3 1 4 1 1 4 1 4 1 4 4 1 1 1 1 2 4 3 1 2 4 3 2 2 2 1 1 2 1 1 2 4 2 3 1 4 2 2 2 3 3 1
3 3 3 3 3 1 4 3 2 2 1 3 3 4 3 3 3 1 4 2 1 3 4 3 1 4 1 3 2 3 2 4 1 1 4 3 2 2 1 2 2 4 1 4 1 3 2 3 1 3 3 2 4 1 4 1 1 3 2 1 2
3 1 2 2 4 4 3 1 1 4 4 1 4 1 2 3 1 2 2 4 1 3 3 2 3 4 2 4 2 2 4 4 1 3 3 4 1 1 2 2 3 4 3 1 1 4 3 2 4 4 3 3 4 1 3 3 1 4 2 4 3
3 2 4 1 1 3 1 4 3 2 2 2 3 2 4 2 1 4 3 1 4 1 4 1 2 3 1 3 3 1 1 2 4 3 2 2 4 3 2 2 2 4 1 4 3 3 1 4 3 3 1 1 3 3 1 4 1 2 4 4 2
3 3 1 3 3 2 4 4 2 4 2 3 2 4 3 2 1 3 3 1 2 4 1 4 2 4 4 4 4 2 3 1 3 3 1 3 3 2 4 3 3 2 4 3 4 3 2 2 3 3 3 1 4 4 3 3 1 4 3 2 3
3 4 1 2 3 4 2 1 2 3 2 2 3 3 2 2 3 2 3 1 3 3 1 2 4 3 1 2 2 2 4 2 2 4 1 3 1 4 2 1 2 2 2 2 2 4 1 4 4 3 1 4 2 4 4 3 2 3 3 1 1
3 4 3 4 4 2 4 4 3 4 1 3 1 2 4 4 3 4 4 1 4 3 3 3 2 3 3 4 1 4 4 3 4 4 4 2 4 1 3 4 3 4 3 3 3 3 3 2 4 1 2 4 1 2 4 4 4 3 3 2 3
3 2 2 2 2 4 3 4 2 2 2 2 3 2 3 3 3 1 2 2 3 2 3 4 3 2 3 3 3 2 3 2 2 2 2 4 2 3 4 3 3 4 2 2 2 3 3 3 4 3 3 3 4 3 3 1 3 2 3 3 3
3 1 3 2 1 3 2 3 2 4 3 1 3 2 1 1 1 4 3 3 1 2 2 2 4 3 3 3 3 1 1 2 2 2 1 1 4 2 2 2 1 2 1 1 1 2 2 1 3 3 1 4 2 2 2 3 4 4 2 1 1
3 4 2 4 4 3 2 4 2 2 1 1 2 2 3 2 3 3 1 4 2 3 2 2 4 3 1 2 2 3 4 3 1 4 2 4 3 3 3 1 4 2 4 1 2 4 4 3 1 2 2 1 3 2 3 2 4 3 3 4 2
3 2 4 2 3 1 1 4 4 1 4 4 1 1 1 1 3 1 2 2 1 4 4 4 1 1 1 1 3 1 1 1 1 1 2 4 1 2 1 2 1 1 1 4 3 3 1 2 1 2 4 1 4 4 2 2 1 2 1 2 2
3 3 2 3 2 3 2 3 2 3 2 3 2 3 2 3 2 3 2 3 2 3 2 2 2 3 2 3 2 3 2 3 2 3 2 3 2 3 2 4 2 3 2 3 2 3 3 4 2 3 2 3 2 3 2 4 2 4 2 3 2
3 2 4 2 2 1 3 2 1 4 1 4 1 1 4 2 2 2 3 2 3 2 4 1 1 3 4 2 4 2 1 4 1 4 3 1 3 3 4 1 4 1 1 3 3 2 1 3 1 1 1 1 2 1 3 3 1 2 4 1 1
3 1 1 3 1 1 3 1 1 4 1 1 1 3 3 2 3 3 2 1 2 4 3 1 4 1 2 4 4 4 3 3 2 2 1 1 1 2 1 3 4 4 3 2 4 4 2 4 4 1 4 2 4 4 4 1 1 3 1 3 4
3 4 1 1 3 4 1 3 1 1 2 1 4 3 2 2 2 1 3 3 3 2 3 1 4 4 3 1 2 1 4 4 3 3 2 4 4 4 2 4 3 2 4 4 3 2 4 3 3 3 1 4 1 3 3 3 3 2 3 2 4
3 1 1 3 3 2 3 3 1 3 2 3 3 3 1 1 3 3 3 2 1 3 3 3 3 1 4 4 2 3 2 3 3 2 1 1 2 2 2 3 1 1 2 4 4 4 1 1 4 1 3 3 1 2 1 1 2 2 3 1 3
3 3 1 2 3 4 2 3 2 1 3 3 2 4 4 4 2 3 4 3 2 3 1 1 4 4 3 2 2 1 1 3 2 3 3 1 1 3 1 3 4 3 1 1 4 4 4 4 1 4 1 2 4 1 1 4 2 2 2 4 1
3 3 2 3 2 1 3 4 2 4 4 4 3 1 3 3 1 2 4 2 2 4 4 1 2 4 4 4 4 4 3 4 1 3 3 2 4 2 3 3 3 4 1 2 2 2 4 3 1 3 2 4 3 2 3 1 2 4 1 3 3
3 1 2 2 2 2 2 3 1 4 1 2 1 3 1 1 2 4 2 4 1 1 4 1 3 1 2 2 4 1 1 4 1 2 1 2 4 2 4 4 2 3 3 2 3 3 2 4 1 1 1 4 2 3 1 3 2 4 4 3 2
3 2 3 4 4 1 4 3 4 4 3 4 4 4 3 3 3 3 1 4 4 3 1 1 1 3 2 2 4 3 1 3 4 1 3 4 3 3 2 4 3 3 1 4 4 4 3 4 1 2 2 3 4 4 4 1 4 4 3 3 3
3 1 2 4 4 3 3 2 2 4 4 4 4 1 3 1 1 4 2 3 4 2 4 3 2 2 2 4 1 4 4 3 3 2 3 2 1 4 4 4 1 4 4 4 1 1 4 4 1 1 4 1 1 4 2 4 4 3 1 2 4
3 2 4 2 1 4 1 2 2 2 2 2 2 2 2 2 2 2 2 4 3 1 3 3 3 3 1 2 4 3 2 4 2 2 4 1 2 2 4 3 2 1 1 1 2 4 2 1 1 3 1 4 2 3 2 4 1 2 3 4 2
3 1 4 4 4 3 3 1 3 4 2 4 3 3 1 4 4 3 3 3 4 4 4 4 3 2 4 4 3 4 4 3 2 1 3 2 3 1 4 3 1 4 3 3 3 2 3 3 2 3 1 3 3 3 4 2 3 2 4 4 4
3 3 3 2 4 4 2 4 1 1 4 1 3 3 1 1 4 4 1 4 4 1 4 3 2 4 3 1 3 3 2 4 4 2 4 1 2 4 1 3 1 4 3 1 3 3 3 3 3 4 3 3 3 3 3 1 3 3 1 3 3
3 1 3 3 3 2 1 3 3 3 2 4 1 2 2 4 2 1 4 4 4 2 3 2 3 1 2 2 2 2 3 2 3 1 3 3 4 1 2 1 2 2 1 4 2 3 3 2 1 3 1 3 3 1 1 2 2 4 1 1 4
3 2 3 3 1 1 2 4 3 3 1 1 2 3 3 1 3 1 2 4 3 3 1 1 2 4 3 1 3 3 2 4 2 4 2 4 1 1 1 2 1 4 4 3 1 3 2 4 1 1 1 4 4 2 4 1 1 3 2 3 2
3 2 2 1 2 1 2 1 1 1 2 2 1 4 4 3 1 2 1 1 2 4 1 3 1 1 2 2 1 1 4 2 1 1 4 1 1 3 2 2 3 1 1 4 3 3 3 2 1 2 2 3 1 2 3 3 3 1 2 4 4
3 1 2 2 3 2 1 4 3 2 1 1 2 4 2 1 1 2 1 1 3 2 4 2 4 1 1 4 2 2 2 1 3 1 2 2 4 2 1 1 1 2 1 4 2 1 2 2 2 4 1 4 1 4 2 2 3 2 1 1 1
3 3 3 2 2 4 3 2 3 1 4 1 4 3 4 4 1 4 1 1 1 4 3 1 2 2 2 4 2 2 2 4 2 1 3 1 1 4 1 2 3 3 4 3 1 4 1 3 4 2 4 2 1 1 1 2 4 2 2 3 3
3 2 4 2 3 2 3 2 1 3 1 4 1 4 1 4 3 2 2 3 1 4 4 1 4 1 3 2 2 3 3 1 4 1 3 4 1 3 1 1 1 4 3 2 4 1 1 2 4 4 1 2 2 2 4 1 4 4 2 3 2
3 1 2 2 2 2 4 1 4 1 1 1 1 1 2 1 3 1 2 4 2 4 1 4 2 3 1 2 2 2 2 2 2 3 2 4 2 2 2 3 2 3 2 2 2 2 3 2 3 2 2 1 1 3 4 1 2 2 1 2 3
3 1 4 3 4 1 2 2 4 2 2 1 3 3 3 2 2 4 4 4 3 3 2 4 4 3 1 3 2 4 4 3 3 1 4 4 4 4 2 2 2 2 2 2 3 4 4 4 4 4 3 3 1 4 1 1 4 2 3 3 1
3 1 3 4 1 4 2 1 2 4 2 2 4 4 1 4 1 1 1 2 1 1 1 1 2 4 2 3 4 1 2 1 4 2 4 4 4 4 1 2 2 2 2 1 2 2 2 2 1 1 4 2 2 2 4 2 2 4 4 2 4
3 2 1 2 4 4 4 4 4 3 1 3 1 4 4 1 2 4 1 4 4 1 4 4 1 1 4 4 1 1 2 3 3 1 1 4 1 3 2 2 4 4 1 2 4 4 1 2 2 1 2 2 1 4 2 2 2 2 3 4 1
3 4 4 3 2 4 4 1 3 3 4 1 3 3 1 3 1 4 3 4 3 4 2 4 3 1 4 2 1 1 4 2 3 4 4 3 3 3 3 3 2 4 3 3 3 3 4 2 3 3 2 4 3 3 3 2 4 3 3 4 4
3 1 2 4 3 3 1 3 4 2 4 3 2 3 3 1 3 4 1 2 3 4 4 3 1 2 4 4 3 3 3 1 3 2 1 3 3 2 3 1 3 3 2 2 3 4 1 3 4 4 4 3 2 3 1 1 1 2 1 3 3
3 4 4 3 3 3 3 1 2 4 3 3 1 1 3 3 2 3 1 1 4 3 1 4 1 2 3 3 4 3 3 2 3 1 2 3 4 1 4 1 1 4 3 1 4 4 3 3 3 3 2 4 1 4 1 1 3 1 1 4 4
3 4 2 3 3 2 4 4 3 2 3 3 1 4 3 3 1 3 1 2 2 3 2 1 2 4 3 3 1 2 3 2 4 3 3 1 4 3 1 4 4 1 3 1 4 2 2 4 3 3 1 3 3 1 4 4 1 4 3 1 1
3 4 2 1 1 4 4 1 3 2 4 3 2 2 4 4 3 2 1 2 2 1 1 3 2 1 2 3 1 4 2 2 1 1 2 1 4 2 2 2 1 3 2 3 1 2 2 2 1 2 2 2 1 2 2 4 3 2 4 2 3
3 1 1 3 2 4 4 1 1 4 1 4 1 1 2 2 3 1 4 1 1 2 3 1 2 3 1 1 1 1 2 2 4 2 2 2 3 1 4 3 3 2 4 4 2 3 1 4 4 2 1 4 4 4 2 4 4 2 3 1 1
3 4 1 1 1 2 4 3 1 1 4 1 1 1 3 4 4 4 2 3 1 3 3 1 2 3 3 2 4 4 2 4 4 1 4 4 4 1 4 4 1 4 1 4 1 2 2 4 1 4 3 2 4 2 2 2 4 1 3 4 4
3 2 4 2 4 4 4 3 3 1 4 2 2 3 2 4 4 4 1 4 4 1 4 4 4 3 2 4 3 4 1 2 4 2 4 2 4 3 1 3 3 2 4 3 1 3 3 4 1 3 1 2 4 4 1 4 4 1 2 4 3
3 3 2 4 4 4 1 1 4 2 4 1 4 3 2 3 4 3 1 4 2 4 2 4 3 2 4 1 3 1 3 3 1 4 1 1 1 1 4 2 4 3 3 2 3 2 4 4 1 3 2 3 1 2 3 3 3 3 2 4 3
3 3 1 4 1 4 3 2 4 3 4 1 4 4 1 4 1 4 4 1 1 2 3 2 3 3 4 4 4 1 4 1 1 3 4 4 4 2 1 2 4 1 4 2 4 2 4 1 4 2 4 4 3 4 3 2 1 2 1 1 3
3 4 3 2 2 4 3 1 3 3 1 2 2 3 1 4 3 2 1 1 4 1 4 4 1 4 4 1 3 1 4 1 2 3 1 2 4 1 3 1 3 2 4 1 1 4 3 4 2 4 1 2 4 1 4 1 3 4 3 2 3
3 4 1 1 4 1 2 4 2 4 2 2 3 1 4 3 2 1 2 4 1 4 4 2 4 4 2 4 1 2 4 2 2 1 4 2 4 4 4 1 4 3 1 4 4 4 1 2 2 4 4 4 4 2 3 1 3 1 3 3 3
3 4 2 2 3 4 2 4 4 4 4 4 3 3 1 3 2 2 2 4 3 4 4 3 3 2 2 2 4 1 4 4 1 4 3 3 4 4 1 4 3 2 4 3 2 3 4 3 3 3 1 4 4 1 3 1 2 3 3 4 3
3 3 2 2 3 1 3 2 4 3 2 1 3 1 4 1 4 3 3 1 2 1 4 2 1 3 3 1 4 3 3 1 4 4 1 4 1 1 1 1 3 2 2 3 2 1 1 2 2 3 1 1 4 2 1 4 3 3 2 1 2
3 4 3 3 4 3 3 3 2 3 3 3 1 2 2 4 1 2 2 4 4 3 3 1 2 4 1 4 4 4 1 1 4 4 1 1 4 2 3 4 3 3 2 4 4 4 2 4 3 3 3 3 2 2 4 4 3 3 3 2 2
3 4 2 1 4 2 2 2 3 1 4 1 1 4 1 1 4 2 1 2 2 4 4 2 1 4 3 1 4 1 3 2 4 2 4 3 3 2 3 2 4 1 1 4 3 1 4 2 3 1 2 1 4 1 2 4 3 3 1 1 2
3 2 2 3 3 4 1 1 4 1 3 3 2 2 3 1 4 1 1 1 1 4 1 1 3 3 1 4 3 1 3 1 2 1 1 2 4 1 4 1 3 1 3 3 1 2 1 1 1 4 1 1 4 2 2 4 4 2 3 2 4
3 3 1 4 4 1 3 1 1 1 3 3 3 2 1 3 1 1 1 2 4 2 1 3 2 4 1 3 2 4 2 4 4 4 1 1 4 2 3 4 2 2 2 1 1 3 3 1 2 1 1 3 4 3 1 3 1 3 3 2 3
3 2 2 3 1 3 3 3 3 1 3 1 4 4 2 4 3 1 4 4 3 2 4 3 3 2 1 2 3 1 4 1 1 4 4 2 4 4 2 4 4 3 2 4 4 2 4 2 4 4 3 2 1 1 2 4 3 3 3 2 4
3 4 1 2 4 4 1 1 2 4 1 1 3 3 2 4 2 4 2 1 2 4 4 3 1 4 1 1 1 2 1 3 1 4 4 1 3 1 3 2 2 3 2 3 1 4 4 1 4 2 1 1 2 4 1 3 1 1 2 2 2
3 4 4 3 2 2 4 1 2 3 1 4 4 1 1 3 2 1 3 2 4 3 1 4 4 1 1 2 3 3 1 4 1 2 3 3 2 4 2 4 4 3 1 4 3 3 3 3 2 2 1 2 2 4 2 2 1 2 1 3 4
3 3 3 1 4 3 1 4 4 3 2 4 1 4 4 4 3 3 1 4 1 4 3 4 4 3 3 1 4 3 3 3 2 4 4 4 1 4 3 2 4 4 3 1 3 2 4 4 4 2 3 4 3 2 2 2 2 4 4 4 1
3 4 3 2 4 1 4 3 4 1 3 3 2 4 3 1 3 4 3 4 3 1 3 1 1 4 3 2 2 3 4 4 4 2 4 4 1 3 3 3 4 4 2 3 1 1 3 2 2 3 1 1 4 4 2 4 1 4 3 4 4
3 2 4 2 4 1 4 3 3 1 3 1 3 3 3 2 1 3 1 4 2 2 4 4 3 3 1 1 2 3 2 1 3 2 3 3 3 1 4 4 1 4 3 1 4 4 4 1 4 4 4 3 1 4 4 1 4 3 3 1 4
3 4 1 1 2 2 3 1 2 3 3 2 1 3 1 4 4 2 4 3 1 4 4 3 2 4 3 3 2 1 2 3 1 4 1 1 4 4 2 4 4 2 4 4 3 2 4 4 2 4 2 4 4 3 2 1 1 2 4 3 3
3 2 4 1 3 2 2 2 4 3 1 3 3 2 4 3 2 3 2 4 2 4 1 2 2 1 2 4 1 3 2 1 2 3 3 3 1 3 1 4 2 3 2 3 3 2 4 4 2 2 4 2 3 2 1 3 3 3 1 2 4
3 4 1 4 1 4 1 4 1 4 1 3 3 1 4 1 1 1 2 1 1 2 3 2 2 4 3 2 2 1 2 4 3 2 2 2 3 3 3 2 3 1 4 3 3 1 4 2 4 2 2 2 1 3 3 1 2 2 4 3 1
3 2 2 1 3 3 2 3 2 1 1 2 3 1 1 3 1 4 2 2 3 1 1 2 2 1 2 4 3 2 2 4 1 1 2 2 2 4 2 3 3 3 2 4 2 3 2 1 2 2 1 1 2 3 1 3 2 2 3 2 3
3 4 3 2 4 4 4 4 1 4 1 1 1 3 3 3 1 1 4 4 2 1 3 3 2 1 2 4 4 4 4 3 2 4 4 3 3 2 2 3 2 3 1 1 4 4 1 1 4 3 3 3 4 4 3 2 3 3 3 3 4
3 1 1 1 1 4 4 1 1 1 2 1 2 3 3 2 3 1 4 1 2 4 1 1 1 2 3 2 4 4 1 1 1 4 1 1 4 3 2 2 2 3 2 4 1 4 1 1 1 3 2 4 3 2 2 1 4 2 4 2 2
3 1 4 4 1 1 1 2 3 2 3 3 2 2 2 4 3 2 3 1 4 1 2 1 1 4 2 1 3 1 3 2 4 1 3 3 1 3 2 1 1 1 2 4 4 1 2 2 1 1 1 1 1 1 3 1 3 2 4 1 1
3 3 1 2 1 3 2 2 4 2 4 3 2 1 2 3 3 3 3 2 4 3 3 3 2 2 3 2 1 1 1 2 3 2 3 1 2 2 4 2 4 2 1 2 2 2 2 1 1 1 2 2 1 1 4 1 4 1 1 2 1
3 3 3 2 3 1 4 2 1 3 3 1 1 1 3 2 3 1 2 1 3 1 2 3 1 1 1 3 2 4 2 4 2 1 3 2 1 4 4 3 2 2 1 2 1 2 1 2 1 2 1 4 1 2 4 2 3 3 2 1 1
3 3 3 2 4 3 3 4 1 3 1 1 4 1 3 3 1 1 3 4 2 3 1 1 4 1 3 3 4 3 3 2 4 4 4 4 4 1 1 4 4 2 3 4 4 3 4 3 4 3 1 3 4 3 3 4 4 3 4 1 3
3 3 2 4 4 1 1 4 3 1 3 2 4 4 1 2 4 4 1 1 2 3 2 2 2 2 3 2 4 2 3 2 4 2 3 3 2 3 2 3 2 4 4 4 4 1 1 2 3 1 3 3 3 3 1 1 4 4 2 1 2
3 2 4 2 2 2 3 2 4 1 1 1 4 1 4 4 4 1 2 2 1 4 3 3 3 4 2 2 4 2 3 2 2 1 3 1 2 1 4 2 3 2 4 1 3 2 2 2 4 3 1 3 3 2 4 3 2 3 2 4 2
3 2 1 1 1 1 1 1 4 1 3 2 3 2 3 2 4 3 2 4 2 4 4 4 1 4 1 2 3 3 3 2 2 3 1 4 1 4 1 4 1 4 1 4 1 4 1 3 3 1 4 1 1 1 2 1 1 2 3 2 2
3 1 2 3 1 1 2 1 1 4 3 2 3 3 2 1 4 2 3 3 1 4 1 3 4 3 3 1 2 4 4 4 2 3 1 2 2 2 3 1 3 1 4 1 4 4 1 4 4 1 3 1 1 4 4 3 2 1 3 2 1
3 2 3 2 3 2 2 3 3 3 2 2 3 3 3 3 2 3 2 3 2 3 2 2 2 3 2 2 2 3 2 2 2 2 3 2 3 2 3 3 2 3 2 2 3 2 3 2 2 3 2 2 2 3 3 2 3 2 3 2 2
3 4 1 4 3 2 3 3 3 1 4 1 4 3 1 4 3 1 1 4 1 4 4 4 3 3 1 4 3 2 4 1 1 4 3 1 3 3 2 4 4 1 4 1 1 4 3 1 4 4 1 4 4 3 1 3 1 4 3 2 4
3 2 3 2 3 4 4 4 4 4 3 4 4 3 3 4 4 3 4 3 4 4 3 4 4 4 4 1 4 3 4 4 2 3 3 3 3 4 4 3 3 4 3 4 4 3 3 3 3 4 1 3 4 2 4 2 4 2 4 2 3
3 1 2 2 3 2 1 3 2 2 1 4 2 1 1 1 3 1 2 1 1 2 2 2 3 2 2 4 2 4 3 2 1 4 1 2 1 1 3 3 1 1 1 2 2 1 1 4 1 1 1 1 3 3 1 1 1 1 3 1 1
3 1 4 4 3 2 4 3 3 2 1 2 3 1 4 1 1 4 4 2 4 4 2 4 4 3 2 4 4 2 4 2 4 4 3 2 4 3 2 4 3 2 3 2 4 4 3 2 3 1 3 1 1 4 2 1 3 3 1 2 2
