# Supplementary material for: A hybrid feature selection algorithm and its application in bioinformatics
Source: PeerJ Comput Sci. 2022 Mar 22;8:e933. doi: 10.7717/peerj-cs.933 (PMC9044222; doi:10.7717/peerj-cs.933)
Supplement: Supplemental Information 2 [file peerj-cs-08-933-s002.zip › usps.data]

7 -1 -1 -1 -0.999997 -0.999729 -0.989537 -0.860165 -0.395924 0.048299 -0.282151 -0.816919 -0.988564 -0.999869 -1 -1 -1 -1 -1 -0.999999 -0.999891 -0.996208 -0.94284 -0.612719 0.130807 0.512043 -0.042048 -0.757812 -0.98488 -0.999826 -1 -1 -1 -1 -1 -0.999966 -0.998204 -0.967391 -0.759299 -0.157237 0.547667 0.518198 -0.281962 -0.855431 -0.991616 -0.999905 -1 -1 -1 -1 -0.999992 -0.99941 -0.984808 -0.842305 -0.336181 0.3911 0.669801 0.190967 -0.612338 -0.953833 -0.997974 -0.999952 -0.999993 -0.999999 -1 -0.999997 -0.999761 -0.992584 -0.906488 -0.510188 0.228024 0.658376 0.369046 -0.354771 -0.857943 -0.988937 -0.996565 -0.997386 -0.999194 -0.999913 -0.999996 -0.999915 -0.996172 -0.939914 -0.637764 0.036391 0.600882 0.47068 -0.205086 -0.769205 -0.958925 -0.961879 -0.930081 -0.940695 -0.97524 -0.995259 -0.999721 -0.998873 -0.972844 -0.754619 -0.128134 0.523403 0.558224 -0.062133 -0.686585 -0.907081 -0.835463 -0.635365 -0.469883 -0.519076 -0.730843 -0.930867 -0.994955 -0.993207 -0.883268 -0.38903 0.408439 0.662488 0.137973 -0.568511 -0.831178 -0.664127 -0.270945 0.185312 0.463334 0.389738 -0.078553 -0.716218 -0.970718 -0.97841 -0.707657 0.075752 0.690322 0.479359 -0.349942 -0.763471 -0.527969 0.005622 0.416444 0.590543 0.723776 0.81603 0.428444 -0.481536 -0.930033 -0.948726 -0.530613 0.404801 0.752939 0.237365 -0.532041 -0.524943 0.068914 0.426092 0.305651 0.092792 0.290125 0.738523 0.500729 -0.448919 -0.926371 -0.908792 -0.393714 0.556562 0.78516 0.255793 -0.231201 0.062146 0.427411 0.133882 -0.386782 -0.476996 0.092452 0.644324 0.301967 -0.590833 -0.961141 -0.910257 -0.40129 0.548529 0.868739 0.635357 0.444132 0.618432 0.470268 -0.14543 -0.459256 -0.290193 0.346155 0.598069 -0.007338 -0.744856 -0.983035 -0.948279 -0.565186 0.301414 0.820383 0.903129 0.88289 0.871983 0.629757 0.337017 0.380541 0.532475 0.707779 0.435463 -0.360233 -0.875965 -0.992881 -0.983147 -0.805971 -0.245141 0.434018 0.835208 0.955184 0.958779 0.892297 0.846234 0.887277 0.87054 0.62977 0.002161 -0.690421 -0.962489 -0.998341 -0.997299 -0.955973 -0.744837 -0.252525 0.311654 0.633319 0.801415 0.902149 0.919526 0.819451 0.558884 0.049978 -0.565535 -0.912456 -0.993863 -0.999857 -0.99984 -0.995876 -0.957685 -0.814635 -0.547725 -0.214728 0.131298 0.384728 0.433073 0.193397 -0.237439 -0.649848 -0.906359 -0.988672 -0.999475 -0.999994
6 -0.999927 -0.993644 -0.900309 -0.632621 -0.443145 -0.454436 -0.474872 -0.431176 -0.494539 -0.583648 -0.568653 -0.400266 -0.155455 -0.086001 -0.369077 -0.822611 -0.999842 -0.986289 -0.782169 -0.15645 0.395208 0.49387 0.4758 0.523358 0.455069 0.354274 0.363338 0.499252 0.647218 0.607744 0.110684 -0.679707 -0.999892 -0.990451 -0.837409 -0.218319 0.631773 0.919566 0.929364 0.925532 0.85006 0.758087 0.726905 0.713055 0.674446 0.567742 0.101124 -0.671972 -0.999927 -0.993444 -0.880307 -0.319415 0.609335 0.966606 0.964081 0.845132 0.617216 0.359198 0.208968 0.061853 -0.110706 -0.256678 -0.556562 -0.88089 -0.999869 -0.988474 -0.808648 -0.143179 0.686794 0.972492 0.923586 0.699685 0.374772 -0.045248 -0.401217 -0.643789 -0.781 -0.849182 -0.935193 -0.987719 -0.999819 -0.984223 -0.748024 -0.004128 0.717647 0.940667 0.914529 0.825696 0.710392 0.450169 -0.021231 -0.514831 -0.840397 -0.966157 -0.99492 -0.999497 -0.999861 -0.990056 -0.838909 -0.312271 0.311761 0.541702 0.491092 0.481069 0.589229 0.709781 0.617348 0.210162 -0.397006 -0.832815 -0.97741 -0.998502 -0.997546 -0.98926 -0.945389 -0.787179 -0.528896 -0.398651 -0.496713 -0.502568 -0.265468 0.174015 0.558494 0.666801 0.277222 -0.404532 -0.850136 -0.982182 -0.949359 -0.856422 -0.779271 -0.811577 -0.862584 -0.891167 -0.944822 -0.947893 -0.851595 -0.616466 -0.159666 0.467762 0.676933 0.243229 -0.476919 -0.897521 -0.635506 -0.289107 -0.085558 -0.245638 -0.604491 -0.900138 -0.991902 -0.997888 -0.99003 -0.946961 -0.730512 -0.137513 0.563857 0.662153 0.05674 -0.697892 -0.030864 0.517754 0.635399 0.341978 -0.246166 -0.799968 -0.977519 -0.992538 -0.997419 -0.995065 -0.940299 -0.605751 0.166051 0.7325 0.480699 -0.392543 0.140445 0.767524 0.793069 0.371517 -0.195013 -0.650601 -0.811426 -0.869253 -0.940782 -0.96529 -0.923826 -0.690445 -0.069844 0.688541 0.731191 0.019383 -0.128626 0.57843 0.836966 0.699714 0.368028 0.009885 -0.163435 -0.290801 -0.467169 -0.52822 -0.448539 -0.166931 0.281231 0.790048 0.819926 0.207931 -0.579437 -0.011896 0.456931 0.653563 0.691605 0.662515 0.644786 0.603085 0.532547 0.51345 0.548801 0.655777 0.789453 0.890432 0.678962 -0.031372 -0.904029 -0.71232 -0.436572 -0.1306 0.165739 0.407183 0.546841 0.611068 0.717344 0.835281 0.847769 0.774506 0.697669 0.558652 0.170055 -0.514394 -0.993681 -0.972657 -0.912256 -0.801429 -0.663504 -0.509438 -0.388084 -0.273639 0.001094 0.294825 0.316915 0.113494 -0.092331 -0.32939 -0.584681 -0.868793
5 -1 -1 -1 -0.999995 -0.999986 -0.999987 -0.99999 -0.999316 -0.976299 -0.725917 -0.10968 0.075605 -0.429609 -0.875416 -0.992571 -0.999916 -1 -0.999999 -0.999967 -0.999533 -0.998598 -0.99875 -0.999612 -0.997639 -0.943592 -0.517795 0.292633 0.209344 -0.513987 -0.917302 -0.995524 -0.99995 -1 -0.999975 -0.998992 -0.987832 -0.965102 -0.970052 -0.991423 -0.994759 -0.907155 -0.395407 0.38295 0.090148 -0.67826 -0.969642 -0.99897 -0.99999 -0.999996 -0.999549 -0.987635 -0.881879 -0.685631 -0.743253 -0.928936 -0.988361 -0.872109 -0.306065 0.450982 0.150099 -0.677944 -0.978834 -0.999717 -0.999999 -0.999963 -0.99661 -0.933496 -0.573211 -0.038929 -0.267401 -0.804093 -0.979432 -0.856497 -0.265676 0.505136 0.244523 -0.640883 -0.976801 -0.999731 -1 -0.999859 -0.988344 -0.809611 -0.178933 0.360549 -0.118132 -0.784085 -0.979734 -0.874298 -0.307192 0.51408 0.308483 -0.613914 -0.974819 -0.999686 -0.999999 -0.999531 -0.975109 -0.653861 0.19693 0.48528 -0.26072 -0.853562 -0.984302 -0.869449 -0.293736 0.541629 0.365767 -0.58485 -0.967527 -0.998022 -0.999893 -0.997725 -0.943408 -0.494522 0.460861 0.552229 -0.340217 -0.887605 -0.985031 -0.856897 -0.261632 0.581462 0.451369 -0.487708 -0.890816 -0.974026 -0.998307 -0.993026 -0.874418 -0.307325 0.589904 0.67628 -0.080004 -0.74434 -0.955389 -0.865476 -0.296071 0.582772 0.570647 -0.186956 -0.633491 -0.899851 -0.993522 -0.99056 -0.842697 -0.286218 0.443841 0.692644 0.374731 -0.290668 -0.724577 -0.770029 -0.274825 0.604243 0.768207 0.283529 -0.356394 -0.844922 -0.990395 -0.995378 -0.923034 -0.647549 -0.218205 0.209311 0.517871 0.375508 -0.056065 -0.261021 0.029165 0.698286 0.852941 0.397387 -0.4055 -0.886605 -0.993541 -0.999162 -0.985704 -0.928699 -0.804739 -0.520726 0.013197 0.423018 0.467455 0.450222 0.589187 0.844064 0.687509 -0.025361 -0.707645 -0.962028 -0.998213 -0.999954 -0.999201 -0.995709 -0.982877 -0.908836 -0.665123 -0.302096 -0.029473 0.159383 0.449241 0.762217 0.433361 -0.465545 -0.919056 -0.994544 -0.999843 -0.999999 -0.999991 -0.99994 -0.999413 -0.993055 -0.95341 -0.855574 -0.747218 -0.549137 0.007506 0.602554 0.278314 -0.623 -0.97292 -0.999475 -0.999995 -1 -1 -1 -0.999992 -0.999797 -0.997726 -0.991396 -0.971292 -0.761473 -0.073167 0.522703 0.127308 -0.688979 -0.980098 -0.999768 -1 -1 -1 -1 -1 -0.999998 -0.999975 -0.999778 -0.988816 -0.821857 -0.277379 0.136501 -0.247816 -0.809498 -0.988116 -0.999864 -1
8 -0.999998 -0.9998 -0.994136 -0.932288 -0.673685 -0.192056 0.21882 0.337224 0.193371 -0.065072 -0.362699 -0.634716 -0.830269 -0.952963 -0.994496 -0.99976 -0.999969 -0.997248 -0.948333 -0.680445 -0.096799 0.384204 0.446062 0.400219 0.442093 0.485947 0.438039 0.169868 -0.268995 -0.735113 -0.95649 -0.997672 -0.999846 -0.988661 -0.81983 -0.228448 0.411286 0.334013 -0.229287 -0.473654 -0.315222 0.027279 0.423773 0.648226 0.379693 -0.392732 -0.884748 -0.993465 -0.999247 -0.971662 -0.654962 0.177304 0.566158 -0.005231 -0.70145 -0.923641 -0.868675 -0.673205 -0.176013 0.53667 0.501874 -0.349644 -0.885014 -0.993691 -0.997124 -0.935373 -0.484501 0.435736 0.533752 -0.318919 -0.875402 -0.99015 -0.977863 -0.807296 -0.206978 0.491755 0.265853 -0.555503 -0.94163 -0.997291 -0.995385 -0.912136 -0.458277 0.30369 0.247921 -0.552934 -0.945298 -0.993808 -0.927876 -0.545554 0.203141 0.45167 -0.175073 -0.795058 -0.982358 -0.999446 -0.998008 -0.96038 -0.737555 -0.365967 -0.43736 -0.82068 -0.982712 -0.984001 -0.780869 -0.117761 0.483291 0.189103 -0.582612 -0.941813 -0.996911 -0.999947 -0.999757 -0.994064 -0.948934 -0.867468 -0.890031 -0.968355 -0.994828 -0.939563 -0.543747 0.281771 0.482972 -0.220241 -0.824963 -0.987685 -0.99973 -0.999998 -0.99999 -0.999706 -0.997088 -0.992206 -0.99369 -0.99805 -0.987649 -0.814172 -0.185787 0.487902 0.229845 -0.578673 -0.946639 -0.997567 -0.999973 -1 -1 -0.999997 -0.999967 -0.999912 -0.999912 -0.998301 -0.957977 -0.617843 0.181463 0.46044 -0.195586 -0.814984 -0.987273 -0.999747 -0.999998 -1 -1 -1 -1 -1 -0.999919 -0.992836 -0.873569 -0.335172 0.413015 0.251343 -0.558316 -0.943076 -0.997383 -0.999971 -1 -1 -1 -1 -1 -0.999999 -0.999704 -0.981999 -0.734325 0.009628 0.481315 -0.056847 -0.761402 -0.983455 -0.999691 -0.999998 -1 -1 -1 -1 -1 -0.99998 -0.998042 -0.950707 -0.553595 0.309794 0.428366 -0.368865 -0.888655 -0.993885 -0.999931 -1 -1 -1 -1 -1 -1 -0.999929 -0.993655 -0.884023 -0.343078 0.472109 0.318691 -0.564093 -0.954832 -0.998322 -0.999984 -1 -1 -1 -1 -1 -1 -0.999894 -0.990602 -0.839672 -0.229119 0.532742 0.317457 -0.590122 -0.965631 -0.999071 -0.999992 -1 -1 -1 -1 -1 -1 -0.999909 -0.991943 -0.864492 -0.373861 0.19653 0.002823 -0.6959 -0.976372 -0.999458 -0.999996 -1 -1 -1
4 -1 -0.999971 -0.997452 -0.957499 -0.801681 -0.510623 -0.107965 0.217262 0.216431 -0.008529 -0.467209 -0.856598 -0.984669 -0.99938 -0.999994 -1 -1 -0.999875 -0.989147 -0.825961 -0.299971 0.268092 0.535106 0.547835 0.530146 0.556277 0.182225 -0.550887 -0.929272 -0.996321 -0.99996 -1 -1 -0.999798 -0.982483 -0.727164 -0.020961 0.423546 0.277876 -0.117141 -0.119233 0.405535 0.487199 -0.256588 -0.845497 -0.990946 -0.999898 -1 -1 -0.999876 -0.989282 -0.834339 -0.426979 -0.264032 -0.500417 -0.746541 -0.584522 0.15118 0.480414 -0.197646 -0.826216 -0.989682 -0.999883 -1 -1 -0.999971 -0.997512 -0.961317 -0.861695 -0.790478 -0.750863 -0.675898 -0.383433 0.297727 0.422105 -0.341938 -0.878227 -0.993189 -0.999923 -1 -1 -0.999998 -0.999807 -0.993925 -0.927551 -0.667873 -0.237321 0.087907 0.331802 0.630801 0.341408 -0.504256 -0.928149 -0.995737 -0.999901 -0.999999 -1 -1 -0.999855 -0.987522 -0.799516 -0.185375 0.470137 0.712004 0.71429 0.732175 0.462205 -0.277345 -0.807911 -0.973334 -0.998478 -0.99997 -1 -1 -0.999842 -0.986292 -0.781896 -0.151006 0.409822 0.450783 0.249014 0.26544 0.468565 0.260591 -0.374151 -0.848036 -0.985593 -0.999471 -0.999999 -0.999983 -0.999859 -0.99512 -0.922732 -0.668828 -0.426231 -0.504529 -0.634218 -0.535766 -0.049274 0.429152 0.201012 -0.513087 -0.914037 -0.99469 -0.999884 -0.998423 -0.99227 -0.983275 -0.977464 -0.94906 -0.90813 -0.944965 -0.97197 -0.920411 -0.601525 0.086004 0.475678 -0.01908 -0.718721 -0.971836 -0.995818 -0.966149 -0.867206 -0.741838 -0.769439 -0.918607 -0.986121 -0.997332 -0.999248 -0.990663 -0.879564 -0.367256 0.428682 0.382181 -0.439903 -0.909531 -0.950352 -0.744349 -0.344335 -0.014943 -0.197716 -0.725078 -0.959039 -0.989422 -0.994166 -0.994273 -0.959996 -0.620686 0.218241 0.52614 -0.148315 -0.805746 -0.836298 -0.286034 0.403426 0.632726 0.235454 -0.437841 -0.754212 -0.836846 -0.890789 -0.908347 -0.878377 -0.597762 0.138287 0.574464 0.05084 -0.724234 -0.810601 -0.199669 0.518642 0.783568 0.579981 0.197076 -0.070043 -0.216718 -0.342756 -0.385423 -0.344343 -0.085541 0.425409 0.551968 -0.075396 -0.769781 -0.926372 -0.623351 -0.082607 0.366693 0.554817 0.58454 0.568859 0.562492 0.559851 0.548766 0.523544 0.52745 0.507539 0.161487 -0.500648 -0.904396 -0.990766 -0.927237 -0.748206 -0.488869 -0.196252 0.051176 0.214362 0.33924 0.458489 0.473456 0.37224 0.173322 -0.144182 -0.542254 -0.863031 -0.981978
7 -1 -1 -0.999851 -0.988518 -0.820386 -0.304956 -0.030356 -0.523347 -0.913309 -0.995217 -0.999947 -1 -1 -1 -1 -1 -1 -0.999995 -0.99933 -0.971358 -0.639196 0.115708 0.145376 -0.540435 -0.928371 -0.996295 -0.999868 -0.999822 -0.999879 -0.99997 -0.999998 -1 -1 -0.999966 -0.996766 -0.929666 -0.475243 0.240027 -0.083621 -0.738567 -0.972845 -0.997371 -0.991907 -0.984538 -0.989464 -0.997381 -0.999838 -0.999998 -1 -0.999894 -0.990674 -0.841054 -0.252069 0.264449 -0.328097 -0.871588 -0.990441 -0.971835 -0.866353 -0.755015 -0.831959 -0.957571 -0.997359 -0.99997 -1 -0.99982 -0.984465 -0.75314 -0.059029 0.237972 -0.509062 -0.943193 -0.986145 -0.847351 -0.408313 -0.064762 -0.340681 -0.823715 -0.988829 -0.999871 -0.999999 -0.999727 -0.979201 -0.686755 0.056828 0.161334 -0.613081 -0.968963 -0.949179 -0.59339 0.157916 0.457607 0.100601 -0.674277 -0.978771 -0.999754 -0.999995 -0.999261 -0.968225 -0.602735 0.169773 0.050117 -0.691725 -0.972884 -0.87517 -0.341546 0.351026 0.35426 0.147509 -0.620634 -0.974615 -0.999704 -0.999966 -0.996808 -0.929862 -0.470226 0.248839 -0.10651 -0.775929 -0.974703 -0.812483 -0.201443 0.315457 0.155413 0.052179 -0.633335 -0.975189 -0.99971 -0.999896 -0.990798 -0.842567 -0.251109 0.286482 -0.293115 -0.860152 -0.976613 -0.756981 -0.097068 0.289955 0.119853 -0.005144 -0.65938 -0.977037 -0.999732 -0.999818 -0.984166 -0.748692 -0.049002 0.253018 -0.471615 -0.927185 -0.978351 -0.717493 -0.012992 0.341521 0.202801 -0.067688 -0.705659 -0.9805 -0.999773 -0.999755 -0.978843 -0.676418 0.062404 0.113959 -0.625938 -0.967253 -0.979165 -0.692856 0.066921 0.492609 0.362084 -0.181128 -0.784555 -0.986356 -0.999843 -0.999711 -0.975165 -0.627039 0.13086 0.009425 -0.704789 -0.979585 -0.976826 -0.692948 0.09419 0.632248 0.399953 -0.401966 -0.890649 -0.993894 -0.999932 -0.999699 -0.974223 -0.614522 0.146504 -0.018143 -0.711904 -0.956779 -0.90491 -0.55891 0.187888 0.587756 0.084699 -0.674312 -0.964986 -0.998612 -0.999986 -0.999735 -0.977232 -0.655731 0.078696 0.070812 -0.511358 -0.670623 -0.482687 -0.043239 0.496675 0.488711 -0.33078 -0.877165 -0.992354 -0.999857 -0.999999 -0.999826 -0.984951 -0.764014 -0.136114 0.227569 0.051012 0.038696 0.15331 0.252709 0.366888 0.201184 -0.56386 -0.949755 -0.997934 -0.999978 -1 -0.999943 -0.99498 -0.913456 -0.568503 -0.048451 0.188703 0.148507 -0.104505 -0.396468 -0.460556 -0.481311 -0.812279 -0.982215 -0.999434 -0.999995 -1
4 -0.999946 -0.99519 -0.916669 -0.577995 -0.041746 0.256179 0.293481 0.122972 -0.209313 -0.586126 -0.857538 -0.974057 -0.998388 -0.999972 -1 -1 -0.999901 -0.991355 -0.861212 -0.442805 -0.036909 0.07562 0.153995 0.268682 0.315542 0.086253 -0.417188 -0.849235 -0.986787 -0.999583 -0.999996 -1 -0.999961 -0.996658 -0.947383 -0.803539 -0.699098 -0.695074 -0.654598 -0.472238 -0.072774 0.281183 0.125931 -0.563302 -0.935708 -0.996801 -0.999965 -1 -0.999997 -0.99977 -0.996396 -0.986732 -0.980206 -0.980289 -0.973466 -0.913073 -0.665106 -0.101542 0.31401 -0.268245 -0.846157 -0.99099 -0.999898 -1 -1 -0.999997 -0.999957 -0.99983 -0.999622 -0.998415 -0.991863 -0.958684 -0.774435 -0.192267 0.327954 -0.226431 -0.832921 -0.99012 -0.999888 -1 -1 -0.999999 -0.999932 -0.998727 -0.991585 -0.964246 -0.877755 -0.682393 -0.314239 0.227692 0.302938 -0.423779 -0.900864 -0.994202 -0.999904 -0.999999 -1 -0.999987 -0.998873 -0.979365 -0.878807 -0.657447 -0.351097 0.070956 0.481175 0.650305 0.285251 -0.412271 -0.853501 -0.981607 -0.999127 -0.99999 -1 -0.999945 -0.995143 -0.914937 -0.556725 0.038271 0.403853 0.542775 0.614303 0.604122 0.444118 0.088191 -0.506091 -0.898737 -0.994072 -0.999933 -1 -0.999919 -0.992853 -0.88009 -0.446368 0.111614 0.228985 0.029631 -0.141737 -0.174142 -0.013444 0.270207 -0.051466 -0.732252 -0.982782 -0.999801 -1 -0.99995 -0.997096 -0.95604 -0.808431 -0.639038 -0.634026 -0.731785 -0.806985 -0.807586 -0.549791 0.105594 0.174624 -0.616445 -0.974505 -0.999703 -0.999993 -0.99938 -0.990914 -0.97524 -0.977782 -0.975238 -0.976161 -0.983106 -0.98773 -0.96394 -0.662082 0.077256 0.16516 -0.621046 -0.974842 -0.999707 -0.999923 -0.99343 -0.905159 -0.76526 -0.893544 -0.988159 -0.999078 -0.998854 -0.990375 -0.904657 -0.47144 0.197045 -0.001767 -0.714313 -0.981598 -0.999787 -0.99976 -0.979537 -0.70275 -0.23719 -0.585909 -0.917775 -0.978393 -0.968774 -0.889984 -0.592549 -0.016087 0.260967 -0.313947 -0.852544 -0.991275 -0.999901 -0.99971 -0.975156 -0.631722 0.053893 -0.124213 -0.568 -0.709165 -0.643907 -0.413949 0.015707 0.289552 -0.032356 -0.667689 -0.955879 -0.99793 -0.999978 -0.999818 -0.984269 -0.755916 -0.138829 0.203722 0.102779 0.023323 0.120081 0.272703 0.276666 -0.065667 -0.591381 -0.912806 -0.99337 -0.999821 -0.999998 -0.999949 -0.995512 -0.924059 -0.637567 -0.195635 0.110473 0.224793 0.18784 0.036635 -0.300416 -0.683002 -0.919344 -0.990708 -0.999566 -0.999994 -1
2 -1 -1 -1 -1 -0.999802 -0.982989 -0.744556 -0.225789 -0.309031 -0.796707 -0.985973 -0.999777 -0.999999 -1 -1 -1 -1 -1 -1 -1 -0.999753 -0.978667 -0.672927 0.084693 0.155985 -0.611198 -0.967188 -0.99913 -0.999993 -1 -1 -1 -1 -1 -1 -1 -0.999725 -0.976237 -0.633709 0.242212 0.388285 -0.486224 -0.941733 -0.997657 -0.999976 -1 -1 -1 -1 -1 -1 -1 -0.999703 -0.974353 -0.605713 0.324574 0.478731 -0.403422 -0.91355 -0.99576 -0.999954 -1 -1 -1 -1 -1 -1 -1 -0.999704 -0.974481 -0.6075 0.323446 0.506075 -0.341683 -0.888767 -0.994046 -0.999934 -1 -1 -1 -1 -1 -1 -1 -0.999691 -0.973861 -0.599749 0.342959 0.529199 -0.303809 -0.873451 -0.992982 -0.999922 -1 -1 -1 -1 -1 -1 -1 -0.999666 -0.973045 -0.591226 0.363239 0.550063 -0.271686 -0.860464 -0.992081 -0.999911 -1 -1 -1 -1 -1 -1 -1 -0.999668 -0.973598 -0.6 0.341862 0.54558 -0.261466 -0.856014 -0.991771 -0.999907 -1 -1 -1 -1 -1 -1 -1 -0.999725 -0.977003 -0.645463 0.234462 0.526551 -0.20192 -0.830292 -0.989981 -0.999886 -1 -1 -1 -1 -1 -1 -1 -0.99976 -0.979239 -0.675936 0.163665 0.53545 -0.108975 -0.791244 -0.987266 -0.999855 -1 -1 -1 -1 -1 -1 -1 -0.999771 -0.980195 -0.689575 0.131542 0.536796 -0.07349 -0.776277 -0.986225 -0.999842 -1 -1 -1 -1 -1 -1 -1 -0.999758 -0.979793 -0.685501 0.140135 0.531349 -0.095594 -0.785468 -0.986864 -0.99985 -1 -1 -1 -1 -1 -1 -0.999996 -0.99945 -0.974656 -0.66307 0.172686 0.531797 -0.123203 -0.79713 -0.987675 -0.999859 -1 -1 -1 -1 -1 -1 -0.999962 -0.99651 -0.929182 -0.507083 0.341727 0.535729 -0.236256 -0.844167 -0.990935 -0.999898 -1 -1 -1 -1 -1 -1 -0.999904 -0.99147 -0.854238 -0.292344 0.473755 0.428449 -0.419809 -0.90767 -0.995195 -0.999947 -1 -1 -1 -1 -1 -1 -0.999933 -0.994098 -0.897834 -0.489447 0.052733 -0.067758 -0.687299 -0.966138 -0.998679 -0.999987 -1 -1 -1
1 -1 -0.999977 -0.99842 -0.969256 -0.774192 -0.275283 0.034194 -0.399883 -0.815319 -0.95568 -0.98912 -0.99787 -0.999813 -0.999987 -0.999999 -1 -0.999996 -0.999617 -0.987214 -0.844745 -0.336824 0.331032 0.504431 0.130807 -0.319797 -0.623297 -0.835472 -0.953923 -0.991618 -0.998847 -0.999913 -0.999997 -0.999941 -0.995977 -0.926503 -0.533181 0.235636 0.540066 0.227344 0.115314 0.193025 0.097653 -0.2743 -0.644889 -0.87892 -0.972821 -0.996052 -0.999747 -0.999446 -0.980473 -0.762345 -0.081776 0.537992 0.294486 -0.394148 -0.536815 -0.200231 0.181835 0.253368 0.015796 -0.416154 -0.759223 -0.940988 -0.994011 -0.99604 -0.925421 -0.501339 0.321295 0.511609 -0.166338 -0.781836 -0.92092 -0.788425 -0.512499 -0.145726 0.186746 0.201126 -0.178958 -0.685738 -0.944374 -0.980871 -0.771409 -0.101668 0.529274 0.241829 -0.562389 -0.938944 -0.993442 -0.981236 -0.922913 -0.756657 -0.387371 0.15607 0.344891 -0.172892 -0.783685 -0.921525 -0.487493 0.344748 0.549621 -0.144197 -0.796315 -0.985189 -0.999608 -0.999391 -0.995509 -0.972235 -0.836963 -0.342027 0.374575 0.281384 -0.551978 -0.785396 -0.101743 0.576193 0.342641 -0.510842 -0.931548 -0.996629 -0.999959 -0.999994 -0.999909 -0.998131 -0.963874 -0.637955 0.173805 0.411301 -0.383723 -0.636359 0.239097 0.589599 -0.030643 -0.751391 -0.981408 -0.999571 -0.999997 -1 -0.999999 -0.999709 -0.979749 -0.693973 0.108151 0.414937 -0.350706 -0.525248 0.422734 0.486233 -0.390585 -0.902645 -0.994835 -0.999937 -1 -1 -0.999993 -0.999333 -0.972151 -0.641419 0.204622 0.408453 -0.42818 -0.448662 0.454688 0.336534 -0.577477 -0.963591 -0.998962 -0.999991 -0.999994 -0.999951 -0.999592 -0.993963 -0.91961 -0.464698 0.380516 0.342066 -0.548318 -0.387737 0.454182 0.253031 -0.628203 -0.972094 -0.998817 -0.999655 -0.999206 -0.996188 -0.985253 -0.935912 -0.701821 -0.083196 0.485884 0.091297 -0.69618 -0.453298 0.407862 0.322024 -0.506562 -0.899705 -0.965635 -0.974207 -0.967047 -0.923094 -0.806291 -0.582717 -0.14346 0.405317 0.42503 -0.288617 -0.84995 -0.643801 0.134015 0.404457 -0.050328 -0.430388 -0.580565 -0.612969 -0.585478 -0.450183 -0.167569 0.195612 0.505857 0.495046 -0.000957 -0.668797 -0.956051 -0.870433 -0.438388 0.101748 0.339861 0.368924 0.320216 0.299545 0.335422 0.440739 0.518921 0.522361 0.366751 -0.082735 -0.613735 -0.917818 -0.993789 -0.978718 -0.865636 -0.579124 -0.183571 0.170864 0.365778 0.41443 0.42715 0.404087 0.213519 -0.104366 -0.444652 -0.740973 -0.931514 -0.992336 -0.99966
2 -1 -1 -1 -1 -0.999965 -0.996816 -0.936137 -0.582658 -0.156896 -0.582065 -0.935885 -0.996798 -0.999965 -1 -1 -1 -1 -1 -1 -1 -0.999901 -0.991214 -0.849161 -0.27629 0.247598 -0.322859 -0.868853 -0.992584 -0.999917 -1 -1 -1 -1 -1 -1 -1 -0.999844 -0.986333 -0.778007 -0.089766 0.363774 -0.282049 -0.859315 -0.991987 -0.99991 -1 -1 -1 -1 -1 -1 -1 -0.999808 -0.983307 -0.734437 0.015301 0.386547 -0.333129 -0.881773 -0.993553 -0.999928 -1 -1 -1 -1 -1 -1 -1 -0.999781 -0.981039 -0.7018 0.093836 0.406496 -0.361784 -0.894462 -0.994437 -0.999939 -1 -1 -1 -1 -1 -1 -1 -0.999774 -0.98036 -0.692028 0.117786 0.419036 -0.354319 -0.891661 -0.994242 -0.999936 -1 -1 -1 -1 -1 -1 -1 -0.999768 -0.979873 -0.685024 0.134679 0.425222 -0.35519 -0.892168 -0.994278 -0.999937 -1 -1 -1 -1 -1 -1 -1 -0.99975 -0.978371 -0.663436 0.185957 0.430953 -0.391152 -0.90747 -0.995341 -0.999949 -1 -1 -1 -1 -1 -1 -1 -0.999714 -0.975312 -0.619454 0.29202 0.466662 -0.405672 -0.914477 -0.995828 -0.999955 -1 -1 -1 -1 -1 -1 -1 -0.9997 -0.974092 -0.602209 0.328367 0.453629 -0.452996 -0.932613 -0.997068 -0.999969 -1 -1 -1 -1 -1 -1 -1 -0.999725 -0.976314 -0.63484 0.240416 0.384004 -0.502506 -0.949008 -0.998169 -0.999983 -1 -1 -1 -1 -1 -1 -0.999999 -0.999722 -0.980192 -0.700472 0.081851 0.357217 -0.425233 -0.916606 -0.995929 -0.999956 -1 -1 -1 -1 -1 -1 -0.999988 -0.998831 -0.972093 -0.748247 -0.08901 0.391058 -0.191259 -0.820903 -0.989307 -0.999878 -1 -1 -1 -1 -1 -1 -0.999943 -0.995004 -0.918301 -0.63583 -0.081394 0.465473 0.033142 -0.728044 -0.982853 -0.999803 -1 -1 -1 -1 -1 -1 -0.999908 -0.991986 -0.869743 -0.445169 0.160518 0.556043 0.134445 -0.682058 -0.979583 -0.999764 -1 -1 -1 -1 -1 -1 -0.999966 -0.996936 -0.946254 -0.713281 -0.242815 0.134248 -0.120897 -0.746505 -0.98361 -0.99981 -1 -1 -1
8 -1 -0.999996 -0.999617 -0.986903 -0.839243 -0.335423 0.271294 0.410761 0.128158 -0.119178 0.087995 0.346368 0.253928 -0.254073 -0.776629 -0.97272 -0.999999 -0.999915 -0.99589 -0.931211 -0.554741 0.240541 0.801798 0.910699 0.77182 0.58874 0.529989 0.564884 0.631909 0.342819 -0.422712 -0.894249 -0.999987 -0.998901 -0.973482 -0.754199 -0.096253 0.651081 0.939248 0.90554 0.693886 0.360998 -0.037332 -0.184539 0.23046 0.509435 -0.095125 -0.782223 -0.999782 -0.991606 -0.883389 -0.403593 0.408367 0.852212 0.826106 0.502774 -0.011264 -0.462031 -0.734636 -0.701275 -0.097754 0.485726 0.044474 -0.724836 -0.997051 -0.946603 -0.63453 0.096279 0.707315 0.731113 0.309366 -0.269868 -0.700857 -0.907092 -0.962098 -0.764193 -0.061075 0.479745 -0.020607 -0.752127 -0.980634 -0.791852 -0.180874 0.531107 0.655977 0.190169 -0.427889 -0.814912 -0.959752 -0.993555 -0.978928 -0.695976 0.097107 0.430035 -0.262305 -0.850079 -0.909476 -0.4723 0.317424 0.623621 0.175602 -0.491996 -0.868105 -0.978207 -0.997594 -0.998238 -0.956998 -0.585197 0.226613 0.279944 -0.521341 -0.939225 -0.793733 -0.146851 0.465986 0.26138 -0.446322 -0.876034 -0.985285 -0.998828 -0.999682 -0.98967 -0.855431 -0.310442 0.322208 -0.013954 -0.725651 -0.978845 -0.821123 -0.315012 -0.010405 -0.389586 -0.835097 -0.982004 -0.999057 -0.999873 -0.996173 -0.939571 -0.593446 0.120565 0.298767 -0.382299 -0.882606 -0.9932 -0.947508 -0.800773 -0.727848 -0.863167 -0.973239 -0.998208 -0.999937 -0.998515 -0.96955 -0.756081 -0.152688 0.37226 0.013665 -0.688036 -0.965964 -0.998633 -0.996597 -0.987097 -0.982587 -0.991727 -0.998549 -0.999916 -0.999665 -0.98875 -0.86018 -0.363946 0.304314 0.271242 -0.431869 -0.891078 -0.993034 -0.999867 -0.999961 -0.999851 -0.999799 -0.999906 -0.999984 -0.999963 -0.996759 -0.93697 -0.586697 0.129598 0.407289 -0.16052 -0.77207 -0.975781 -0.999018 -0.999989 -1 -1 -1 -1 -0.999999 -0.999785 -0.986734 -0.79874 -0.163178 0.428525 0.128461 -0.599884 -0.940508 -0.996508 -0.999927 -0.999999 -1 -1 -1 -1 -0.999987 -0.998603 -0.960911 -0.607969 0.234022 0.472336 -0.269934 -0.849205 -0.989304 -0.999738 -0.999998 -1 -1 -1 -1 -1 -0.999961 -0.99636 -0.924918 -0.470007 0.365965 0.334777 -0.508296 -0.935789 -0.997032 -0.999967 -1 -1 -1 -1 -1 -1 -0.999968 -0.997018 -0.940008 -0.596762 -0.039855 -0.189743 -0.749967 -0.97639 -0.99921 -0.999993 -1 -1
1 -1 -0.999998 -0.99976 -0.99202 -0.901515 -0.545999 0.03094 0.411866 0.390567 0.008434 -0.502208 -0.871346 -0.987343 -0.999525 -0.999995 -1 -1 -0.999975 -0.997706 -0.952953 -0.659959 0.035736 0.653449 0.839105 0.688151 0.494709 0.140118 -0.540025 -0.921626 -0.995304 -0.999915 -0.999999 -0.999999 -0.999844 -0.98995 -0.841139 -0.264202 0.538892 0.875908 0.656325 0.125497 0.11935 0.384775 -0.081463 -0.742926 -0.975334 -0.99913 -0.999992 -0.99999 -0.998948 -0.968129 -0.657173 0.166035 0.792276 0.799043 0.221123 -0.49643 -0.434127 0.270684 0.293105 -0.477566 -0.919428 -0.995884 -0.999955 -0.999958 -0.996086 -0.920353 -0.445973 0.484311 0.875532 0.555975 -0.293676 -0.833341 -0.719669 -0.003587 0.413152 -0.204404 -0.8254 -0.989597 -0.999882 -0.999915 -0.992422 -0.865569 -0.283149 0.618632 0.841524 0.302494 -0.589942 -0.949252 -0.842722 -0.243519 0.417657 0.005731 -0.739231 -0.98364 -0.999812 -0.999878 -0.989307 -0.820511 -0.170394 0.666071 0.749395 0.04767 -0.728933 -0.976592 -0.894002 -0.362084 0.398306 0.074925 -0.709474 -0.981571 -0.999788 -0.99983 -0.985194 -0.761301 -0.02631 0.719758 0.668829 -0.15936 -0.815808 -0.982435 -0.883807 -0.339127 0.389688 0.03134 -0.727601 -0.98283 -0.999802 -0.999792 -0.981947 -0.714569 0.087349 0.765118 0.652468 -0.204342 -0.824331 -0.961688 -0.800785 -0.173128 0.449819 0.019159 -0.734551 -0.983318 -0.999808 -0.999779 -0.98082 -0.698348 0.126844 0.785864 0.724144 0.009608 -0.585534 -0.70045 -0.45564 0.212872 0.593086 0.047216 -0.726718 -0.982782 -0.999802 -0.999798 -0.982411 -0.721259 0.070996 0.769027 0.856979 0.487626 0.088509 0.04715 0.262538 0.681473 0.694876 -0.009094 -0.752983 -0.984611 -0.999823 -0.999847 -0.986598 -0.781604 -0.077271 0.69875 0.818909 0.521425 0.400656 0.484684 0.687721 0.880565 0.624706 -0.244004 -0.847781 -0.991167 -0.9999 -0.999915 -0.992472 -0.867489 -0.305601 0.552684 0.675545 0.1443 0.005738 0.262175 0.648745 0.796826 0.345453 -0.523125 -0.934953 -0.996901 -0.999967 -0.999975 -0.997646 -0.948595 -0.599433 0.186843 0.587768 0.354862 0.292157 0.563992 0.763248 0.518896 -0.221164 -0.808547 -0.982445 -0.999393 -0.999994 -0.999997 -0.999665 -0.988924 -0.86628 -0.422491 0.192044 0.536542 0.725941 0.816046 0.611095 0.01377 -0.672177 -0.956167 -0.997604 -0.999952 -1 -1 -0.999978 -0.998806 -0.9792 -0.858993 -0.527557 -0.043773 0.358344 0.374951 -0.040142 -0.58622 -0.911391 -0.993541 -0.999839 -0.999998 -1
2 -1 -1 -1 -0.999988 -0.998782 -0.965649 -0.667124 -0.152751 -0.39623 -0.851098 -0.990815 -0.999895 -1 -1 -1 -1 -1 -1 -1 -0.999967 -0.996882 -0.931221 -0.475316 0.277551 -0.006283 -0.732681 -0.98299 -0.999798 -1 -1 -1 -1 -1 -1 -1 -0.999973 -0.997334 -0.936442 -0.464115 0.420204 0.256266 -0.627864 -0.974238 -0.999588 -0.999998 -1 -1 -1 -1 -1 -1 -0.999989 -0.998692 -0.956648 -0.519095 0.436122 0.409983 -0.538345 -0.959088 -0.998793 -0.999989 -1 -1 -1 -1 -1 -1 -0.999997 -0.999474 -0.969453 -0.571106 0.38782 0.473622 -0.451966 -0.932188 -0.997032 -0.999969 -1 -1 -1 -1 -1 -1 -1 -0.999684 -0.973803 -0.600327 0.33798 0.493763 -0.383196 -0.905715 -0.99522 -0.999948 -1 -1 -1 -1 -1 -1 -1 -0.9997 -0.97415 -0.602761 0.334046 0.50032 -0.36535 -0.898518 -0.994722 -0.999942 -1 -1 -1 -1 -1 -1 -1 -0.99969 -0.973861 -0.60001 0.338149 0.483526 -0.406874 -0.915283 -0.995883 -0.999956 -1 -1 -1 -1 -1 -1 -0.999998 -0.999541 -0.970596 -0.57626 0.383163 0.480766 -0.446327 -0.931129 -0.996974 -0.999969 -1 -1 -1 -1 -1 -1 -0.999991 -0.998936 -0.96046 -0.531403 0.442175 0.468373 -0.491236 -0.9471 -0.998048 -0.999981 -1 -1 -1 -1 -1 -1 -0.99998 -0.997959 -0.945471 -0.48271 0.475673 0.424604 -0.545501 -0.963405 -0.999106 -0.999993 -1 -1 -1 -1 -1 -1 -0.99997 -0.997065 -0.93229 -0.44699 0.486783 0.388948 -0.574027 -0.970175 -0.999516 -0.999998 -1 -1 -1 -1 -1 -1 -0.99996 -0.996267 -0.920746 -0.41797 0.502165 0.393219 -0.575587 -0.971379 -0.999606 -0.999999 -1 -1 -1 -1 -1 -1 -0.999966 -0.996742 -0.927823 -0.439214 0.473744 0.358467 -0.589977 -0.973025 -0.999672 -1 -1 -1 -1 -1 -1 -1 -0.999981 -0.998029 -0.948915 -0.529872 0.308498 0.215712 -0.633607 -0.976088 -0.999722 -1 -1 -1 -1 -1 -1 -1 -0.999992 -0.999166 -0.973972 -0.722599 -0.186977 -0.222642 -0.762562 -0.984464 -0.99982 -1 -1 -1 -1
2 -1 -1 -1 -1 -0.99979 -0.982019 -0.73221 -0.21891 -0.36337 -0.826053 -0.988944 -0.999873 -1 -1 -1 -1 -1 -1 -1 -1 -0.999708 -0.974952 -0.624293 0.132922 -0.001438 -0.711574 -0.981393 -0.999785 -1 -1 -1 -1 -1 -1 -1 -1 -0.999697 -0.973927 -0.605557 0.235842 0.180375 -0.641564 -0.976573 -0.999728 -1 -1 -1 -1 -1 -1 -1 -1 -0.999715 -0.975448 -0.625049 0.222832 0.258893 -0.601189 -0.973491 -0.999678 -1 -1 -1 -1 -1 -1 -1 -1 -0.999732 -0.976849 -0.643784 0.197938 0.299694 -0.575562 -0.970863 -0.999594 -0.999999 -1 -1 -1 -1 -1 -1 -1 -0.999733 -0.976935 -0.644253 0.20784 0.331569 -0.559637 -0.968786 -0.999503 -0.999998 -1 -1 -1 -1 -1 -1 -1 -0.999731 -0.976788 -0.641862 0.217871 0.347242 -0.550639 -0.966831 -0.999386 -0.999997 -1 -1 -1 -1 -1 -1 -1 -0.999731 -0.97673 -0.640825 0.223406 0.359175 -0.540169 -0.963707 -0.999183 -0.999994 -1 -1 -1 -1 -1 -1 -1 -0.999717 -0.975564 -0.624887 0.25041 0.339369 -0.55993 -0.967551 -0.999395 -0.999997 -1 -1 -1 -1 -1 -1 -1 -0.999698 -0.974394 -0.609964 0.271731 0.310051 -0.583776 -0.97188 -0.999628 -0.999999 -1 -1 -1 -1 -1 -1 -0.999999 -0.999624 -0.972145 -0.588817 0.300867 0.27685 -0.606002 -0.974124 -0.999697 -1 -1 -1 -1 -1 -1 -1 -0.999994 -0.999179 -0.964201 -0.549411 0.334253 0.209189 -0.643417 -0.97687 -0.999732 -1 -1 -1 -1 -1 -1 -1 -0.999987 -0.998539 -0.954014 -0.512394 0.354456 0.152502 -0.672481 -0.978805 -0.999744 -1 -1 -1 -1 -1 -1 -1 -0.999992 -0.999003 -0.961188 -0.536152 0.339636 0.176552 -0.654121 -0.975295 -0.99955 -0.999997 -1 -1 -1 -1 -1 -1 -0.999997 -0.999486 -0.971633 -0.608911 0.237916 0.250221 -0.590735 -0.965719 -0.999095 -0.999993 -1 -1 -1 -1 -1 -1 -0.999999 -0.999783 -0.985026 -0.776129 -0.208541 -0.058697 -0.665285 -0.970782 -0.999188 -0.999993 -1 -1 -1
8 -1 -1 -1 -0.999998 -0.999814 -0.994396 -0.935053 -0.713608 -0.296045 0.14842 0.101427 -0.514076 -0.912114 -0.99513 -0.999946 -1 -1 -1 -0.999999 -0.999929 -0.996907 -0.949978 -0.686658 -0.106904 0.376471 0.569614 0.535816 -0.127596 -0.791872 -0.987217 -0.999854 -1 -1 -1 -0.999958 -0.998581 -0.975362 -0.781627 -0.2 0.394953 0.347387 0.157118 0.438667 0.0042 -0.736161 -0.983375 -0.999809 -1 -1 -0.999993 -0.999325 -0.984663 -0.862278 -0.39766 0.296521 0.363116 -0.215655 -0.318097 0.29026 -0.032321 -0.746834 -0.984098 -0.999817 -1 -1 -0.999957 -0.996091 -0.927457 -0.567247 0.127934 0.414422 -0.111995 -0.671447 -0.466905 0.242271 -0.122346 -0.784613 -0.986736 -0.999848 -1 -1 -0.99988 -0.989431 -0.824372 -0.218165 0.418979 0.155388 -0.574638 -0.829875 -0.373083 0.266063 -0.223771 -0.830824 -0.989986 -0.999886 -1 -1 -0.999826 -0.984829 -0.757442 -0.053367 0.373917 -0.212249 -0.80794 -0.795316 -0.168862 0.29556 -0.35462 -0.886755 -0.993874 -0.999932 -1 -1 -0.999864 -0.988215 -0.812486 -0.283777 -0.037817 -0.573166 -0.916256 -0.706612 0.042743 0.274068 -0.505379 -0.941914 -0.997599 -0.999976 -1 -1 -0.99996 -0.996486 -0.943833 -0.782505 -0.70882 -0.884052 -0.959337 -0.619558 0.184793 0.16118 -0.631939 -0.97167 -0.999382 -0.999996 -1 -1 -0.999997 -0.99974 -0.995771 -0.98274 -0.975666 -0.988232 -0.940907 -0.501216 0.263553 -0.015544 -0.73588 -0.983072 -0.999789 -1 -1 -1 -1 -0.999995 -0.999911 -0.999585 -0.99926 -0.992167 -0.865758 -0.304246 0.298723 -0.21499 -0.82803 -0.989791 -0.999884 -1 -1 -1 -1 -1 -0.999999 -0.999997 -0.999834 -0.98599 -0.773659 -0.089002 0.305248 -0.39549 -0.903268 -0.995008 -0.999945 -1 -1 -1 -1 -1 -1 -1 -0.99974 -0.979395 -0.684915 0.09887 0.278695 -0.537609 -0.954831 -0.998486 -0.999986 -1 -1 -1 -1 -1 -1 -0.999995 -0.999316 -0.969296 -0.605209 0.228434 0.224203 -0.615476 -0.973431 -0.999602 -0.999999 -1 -1 -1 -1 -1 -1 -0.999988 -0.998627 -0.956992 -0.544316 0.278358 0.114046 -0.678498 -0.979219 -0.999757 -1 -1 -1 -1 -1 -1 -1 -0.999992 -0.99909 -0.96851 -0.64819 -0.034203 -0.226234 -0.790082 -0.986682 -0.999847 -1 -1 -1
8 -0.999988 -0.99882 -0.968097 -0.690011 -0.034844 0.338526 0.324967 0.111408 -0.056934 -0.27046 -0.522714 -0.764187 -0.941579 -0.995769 -0.99991 -0.999999 -0.999986 -0.998486 -0.956098 -0.551075 0.382444 0.805113 0.706291 0.509356 0.460313 0.44123 0.313882 -0.149386 -0.745212 -0.974515 -0.999074 -0.999991 -0.999995 -0.999263 -0.966233 -0.560046 0.422411 0.746795 0.313267 -0.08969 -0.066904 0.208518 0.587601 0.362411 -0.51038 -0.938541 -0.997265 -0.999971 -1 -0.999657 -0.972406 -0.582663 0.381593 0.587331 -0.142889 -0.690982 -0.737558 -0.359616 0.422151 0.452908 -0.456437 -0.932069 -0.997005 -0.999969 -1 -0.99974 -0.977565 -0.656396 0.137794 0.247118 -0.482565 -0.907475 -0.893116 -0.406241 0.437096 0.365167 -0.537452 -0.952384 -0.998256 -0.999983 -1 -0.999882 -0.989845 -0.844165 -0.481046 -0.437941 -0.796869 -0.964342 -0.795867 -0.136143 0.489357 0.111273 -0.684909 -0.975813 -0.99944 -0.999996 -1 -0.999977 -0.998016 -0.969492 -0.897515 -0.888587 -0.960842 -0.953412 -0.608428 0.194559 0.431551 -0.269722 -0.84784 -0.990843 -0.999879 -1 -1 -0.999999 -0.999886 -0.998249 -0.994096 -0.993401 -0.988382 -0.852037 -0.289297 0.412682 0.197933 -0.596004 -0.951936 -0.997934 -0.999978 -1 -1 -1 -0.999999 -0.99998 -0.999918 -0.998386 -0.961016 -0.639424 0.140099 0.453573 -0.180336 -0.80947 -0.987157 -0.999764 -0.999999 -1 -1 -1 -1 -0.999999 -0.999876 -0.99202 -0.86897 -0.329912 0.406815 0.252391 -0.540341 -0.935071 -0.996823 -0.999965 -1 -1 -1 -1 -1 -0.999991 -0.999023 -0.970743 -0.68655 0.069104 0.447184 -0.155456 -0.794665 -0.983701 -0.999553 -0.999996 -1 -1 -1 -1 -1 -0.999944 -0.995036 -0.906443 -0.429677 0.369192 0.32615 -0.504149 -0.932516 -0.99666 -0.999954 -1 -1 -1 -1 -1 -0.999998 -0.999697 -0.983842 -0.766679 -0.066564 0.526666 0.13732 -0.676432 -0.975895 -0.999486 -0.999997 -1 -1 -1 -1 -1 -0.999975 -0.997622 -0.945363 -0.549011 0.324677 0.638592 0.029857 -0.733967 -0.983147 -0.999797 -1 -1 -1 -1 -1 -1 -0.999929 -0.9936 -0.884083 -0.354037 0.465587 0.467135 -0.269952 -0.840564 -0.990463 -0.999892 -1 -1 -1 -1 -1 -1 -0.999943 -0.994885 -0.908026 -0.50046 0.046948 -0.139593 -0.689032 -0.952208 -0.997534 -0.999973 -1 -1 -1 -1
5 -1 -0.999898 -0.991689 -0.876872 -0.63523 -0.690242 -0.912693 -0.988068 -0.889395 -0.444448 0.039335 -0.318162 -0.836071 -0.989953 -0.999885 -1 -0.999997 -0.999534 -0.975984 -0.677858 -0.029932 -0.111288 -0.736118 -0.967638 -0.762663 -0.057443 0.420655 -0.142732 -0.800021 -0.98784 -0.999861 -1 -0.999925 -0.996338 -0.932358 -0.498573 0.28798 0.155091 -0.655779 -0.944017 -0.612994 0.255076 0.485258 -0.279713 -0.859209 -0.991853 -0.999884 -0.999998 -0.999061 -0.976251 -0.771341 -0.136549 0.432717 0.02832 -0.703114 -0.877069 -0.413487 0.449672 0.40006 -0.475821 -0.916023 -0.987091 -0.997759 -0.999867 -0.995255 -0.911409 -0.468622 0.341211 0.582645 0.025214 -0.464686 -0.498653 -0.016348 0.579678 0.324784 -0.391449 -0.689917 -0.849546 -0.966869 -0.998015 -0.991714 -0.859665 -0.33299 0.404489 0.657969 0.491474 0.333522 0.33341 0.577361 0.774741 0.530074 0.168238 -0.068841 -0.536967 -0.900447 -0.994088 -0.996694 -0.941293 -0.682781 -0.223791 0.081046 0.197474 0.373838 0.647992 0.826841 0.739287 0.469919 0.226772 -0.059299 -0.569976 -0.912913 -0.994931 -0.999721 -0.99347 -0.944027 -0.81908 -0.712053 -0.636591 -0.328459 0.357659 0.64997 0.194313 -0.33856 -0.570914 -0.701523 -0.871426 -0.97497 -0.998563 -0.999993 -0.999749 -0.996954 -0.988944 -0.979593 -0.925202 -0.518242 0.332326 0.42403 -0.351614 -0.846039 -0.958899 -0.979042 -0.991569 -0.998387 -0.999908 -1 -0.999997 -0.999966 -0.999792 -0.992481 -0.869963 -0.313392 0.427302 0.172603 -0.63751 -0.964164 -0.997924 -0.999661 -0.999898 -0.999981 -0.999999 -1 -1 -1 -0.999856 -0.987406 -0.793405 -0.122124 0.425841 -0.092995 -0.779655 -0.985839 -0.999786 -0.999998 -1 -1 -1 -1 -1 -1 -0.999846 -0.986522 -0.780676 -0.095254 0.368856 -0.264685 -0.846816 -0.988088 -0.999342 -0.999971 -1 -1 -1 -1 -1 -1 -0.999852 -0.98705 -0.788296 -0.115178 0.342944 -0.276759 -0.766907 -0.937012 -0.991172 -0.99956 -0.999995 -1 -1 -1 -1 -1 -0.999861 -0.987825 -0.799452 -0.138283 0.408381 0.027242 -0.353955 -0.765627 -0.969151 -0.99858 -0.999985 -1 -1 -1 -1 -1 -0.999894 -0.990652 -0.84104 -0.243429 0.492547 0.502426 0.058157 -0.652274 -0.962546 -0.998547 -0.999986 -1 -1 -1 -1 -1 -0.999956 -0.996026 -0.924926 -0.542402 0.120624 0.233072 -0.265916 -0.802826 -0.983123 -0.999496 -0.999996 -1 -1
9 -0.99545 -0.936326 -0.808753 -0.824952 -0.922331 -0.791464 -0.355341 -0.041017 0.234386 0.44618 0.392234 0.07151 -0.278779 -0.636283 -0.90871 -0.992752 -0.976564 -0.756557 -0.282972 -0.250382 -0.602951 -0.515906 0.264034 0.685148 0.823722 0.870067 0.744592 0.601844 0.474891 0.038857 -0.636807 -0.949552 -0.898137 -0.465901 0.252478 0.465167 -0.019745 -0.35679 0.259715 0.663592 0.67825 0.576935 0.248225 0.234316 0.557776 0.505982 -0.209412 -0.816697 -0.673228 0.05433 0.693282 0.830735 0.348739 -0.401829 -0.311782 -0.078328 -0.134311 -0.175648 -0.40547 -0.21975 0.395918 0.714429 0.251758 -0.594165 -0.460695 0.42895 0.884083 0.843573 0.317556 -0.506879 -0.7775 -0.757603 -0.765488 -0.64604 -0.365734 0.183468 0.694257 0.837093 0.403032 -0.470439 -0.590402 0.210835 0.71361 0.734753 0.286023 -0.287263 -0.604653 -0.707525 -0.620071 -0.26559 0.309236 0.738371 0.850566 0.599131 -0.016396 -0.683419 -0.862706 -0.457761 0.092505 0.485964 0.563951 0.473506 0.240659 0.062402 0.198928 0.551398 0.827367 0.846625 0.528468 -0.059468 -0.625856 -0.919133 -0.981416 -0.88911 -0.642524 -0.256864 0.167646 0.565578 0.763413 0.77029 0.823624 0.927622 0.908174 0.562714 -0.121806 -0.678714 -0.930064 -0.992469 -0.999093 -0.991927 -0.949263 -0.810797 -0.478909 0.158878 0.776225 0.961194 0.939067 0.893461 0.80962 0.32694 -0.440447 -0.883634 -0.989638 -0.999594 -0.999969 -0.998016 -0.9645 -0.783992 -0.301524 0.390846 0.832079 0.84507 0.62465 0.444408 0.598743 0.543584 -0.068134 -0.721365 -0.966106 -0.998486 -0.999908 -0.99188 -0.862943 -0.352337 0.393482 0.780455 0.710713 0.330897 -0.141147 -0.339234 0.141244 0.684451 0.439086 -0.412619 -0.899029 -0.994516 -0.999819 -0.984237 -0.7479 0.000937 0.723217 0.770301 0.193832 -0.436668 -0.757548 -0.639769 0.09422 0.753107 0.611976 -0.265786 -0.857074 -0.991816 -0.999829 -0.985054 -0.759681 -0.028204 0.698792 0.613008 -0.245048 -0.798642 -0.847306 -0.4162 0.421529 0.822513 0.477972 -0.391355 -0.893486 -0.994168 -0.999918 -0.992761 -0.875311 -0.378121 0.37958 0.534025 -0.083232 -0.449692 -0.349469 0.160132 0.729195 0.74619 0.097371 -0.664038 -0.960117 -0.998264 -0.999983 -0.998421 -0.968837 -0.784668 -0.295301 0.22288 0.33466 0.378516 0.530489 0.706213 0.744191 0.444684 -0.288752 -0.840835 -0.989072 -0.99978 -0.999999 -0.999895 -0.997053 -0.966071 -0.821429 -0.516856 -0.185338 0.133816 0.401658 0.411162 0.144582 -0.249895 -0.711051 -0.949969 -0.997234 -0.999967
1 -0.999999 -0.99997 -0.999545 -0.995613 -0.961828 -0.717215 -0.144694 0.092191 -0.260683 -0.687438 -0.925676 -0.992556 -0.999656 -0.999992 -1 -1 -0.999915 -0.998355 -0.986465 -0.932243 -0.78363 -0.349874 0.450019 0.764206 0.530335 -0.029652 -0.631342 -0.926437 -0.99277 -0.999687 -0.999995 -1 -0.997946 -0.972186 -0.846746 -0.556388 -0.200933 0.200376 0.756242 0.968137 0.914901 0.603054 -0.038264 -0.642408 -0.929013 -0.994019 -0.99979 -0.999997 -0.980416 -0.827708 -0.362511 0.240669 0.613838 0.78393 0.93601 0.987403 0.981253 0.910839 0.589112 -0.05478 -0.675005 -0.944883 -0.996046 -0.999888 -0.919158 -0.506353 0.28871 0.796352 0.950433 0.97091 0.945762 0.861389 0.822661 0.921118 0.898835 0.546542 -0.148858 -0.748878 -0.96738 -0.998443 -0.808952 -0.162073 0.649216 0.953714 0.93666 0.792968 0.589137 0.321271 0.228648 0.608643 0.9086 0.880319 0.442169 -0.361844 -0.869459 -0.990798 -0.63924 0.173431 0.808805 0.911423 0.634751 0.157764 -0.248509 -0.493777 -0.521146 0.011063 0.719923 0.954975 0.762192 0.093722 -0.643753 -0.948937 -0.449469 0.461226 0.900438 0.727151 0.036679 -0.563362 -0.830799 -0.914104 -0.886418 -0.416523 0.527596 0.924721 0.83309 0.410296 -0.272437 -0.810934 -0.446771 0.520996 0.904383 0.547769 -0.38531 -0.886554 -0.983529 -0.993632 -0.949316 -0.511967 0.473809 0.867561 0.620609 0.162695 -0.172315 -0.695898 -0.540322 0.405637 0.853667 0.487498 -0.488084 -0.940884 -0.997164 -0.994758 -0.906574 -0.395099 0.546767 0.828794 0.347349 -0.396952 -0.652013 -0.844115 -0.683654 0.132688 0.76109 0.586487 -0.306159 -0.869082 -0.98647 -0.968789 -0.761241 -0.080112 0.685114 0.728123 0.042032 -0.709348 -0.940233 -0.971786 -0.842181 -0.267588 0.520753 0.705487 0.099035 -0.641653 -0.870331 -0.739056 -0.369211 0.390208 0.817903 0.525867 -0.325846 -0.869578 -0.990642 -0.998383 -0.954328 -0.668482 0.03147 0.626816 0.506164 -0.111901 -0.329134 -0.033222 0.324633 0.764856 0.842856 0.311613 -0.580125 -0.955558 -0.998278 -0.999966 -0.993463 -0.90977 -0.517391 0.199657 0.624014 0.603772 0.568252 0.71561 0.838918 0.907398 0.713256 0.05125 -0.718346 -0.981114 -0.999713 -0.999999 -0.999471 -0.987096 -0.874182 -0.482285 0.110328 0.541402 0.769359 0.897794 0.875293 0.670917 0.208939 -0.459925 -0.88811 -0.993404 -0.999925 -1 -0.999978 -0.999127 -0.985692 -0.894444 -0.63653 -0.257442 0.153603 0.414912 0.334299 -0.060454 -0.541605 -0.867137 -0.981191 -0.999056 -0.99999 -1
2 -1 -1 -0.999999 -0.99977 -0.98306 -0.748823 -0.182336 -0.100161 -0.573475 -0.914505 -0.9947 -0.999915 -1 -1 -1 -1 -1 -1 -0.999998 -0.999527 -0.972646 -0.615502 0.265051 0.537099 -0.021232 -0.724868 -0.975418 -0.999224 -0.999993 -1 -1 -1 -1 -1 -0.999988 -0.99866 -0.957335 -0.535283 0.444597 0.82773 0.410705 -0.465973 -0.917814 -0.995732 -0.99995 -1 -1 -1 -1 -1 -0.999958 -0.996105 -0.919182 -0.422345 0.540715 0.857911 0.502173 -0.213835 -0.807447 -0.986264 -0.999715 -0.999998 -1 -1 -1 -1 -0.999923 -0.993126 -0.875646 -0.307669 0.588905 0.677275 0.136287 -0.209694 -0.702966 -0.96054 -0.998177 -0.999981 -1 -1 -1 -1 -0.999895 -0.990682 -0.840334 -0.221164 0.597484 0.4775 -0.303293 -0.492888 -0.708057 -0.934986 -0.996116 -0.999956 -1 -1 -1 -1 -0.999874 -0.988912 -0.814846 -0.159924 0.607811 0.402043 -0.525944 -0.843037 -0.903407 -0.97505 -0.998437 -0.999982 -1 -1 -1 -1 -0.999884 -0.989764 -0.827116 -0.190278 0.587744 0.3767 -0.582886 -0.964154 -0.993215 -0.998286 -0.999892 -0.999999 -1 -1 -1 -1 -0.999915 -0.992414 -0.865245 -0.282046 0.564436 0.410731 -0.568977 -0.970359 -0.999488 -0.999978 -0.999999 -1 -1 -1 -1 -1 -0.999938 -0.994388 -0.893688 -0.350623 0.55271 0.459331 -0.532407 -0.961499 -0.999012 -0.999992 -1 -1 -1 -1 -1 -1 -0.99996 -0.996238 -0.920683 -0.420889 0.524877 0.50842 -0.456878 -0.934701 -0.997202 -0.999971 -1 -1 -1 -1 -1 -1 -0.999983 -0.998271 -0.951402 -0.516091 0.446062 0.55824 -0.308855 -0.875766 -0.993136 -0.999923 -1 -1 -1 -1 -1 -1 -0.999997 -0.999447 -0.971761 -0.615011 0.292873 0.597332 -0.077151 -0.779308 -0.986423 -0.999844 -1 -1 -1 -1 -1 -1 -1 -0.999796 -0.983439 -0.739594 0.004159 0.542369 0.119381 -0.690844 -0.980038 -0.999756 -1 -1 -1 -1 -1 -1 -1 -0.999928 -0.99365 -0.888489 -0.422114 0.224616 0.077856 -0.67591 -0.978386 -0.999716 -1 -1 -1 -1 -1 -1 -1 -0.999988 -0.998832 -0.973522 -0.785189 -0.381572 -0.339339 -0.784511 -0.985489 -0.999817 -1 -1 -1 -1
5 -1 -1 -1 -0.999999 -0.999914 -0.997947 -0.964474 -0.649319 -0.079315 -0.3196 -0.827054 -0.989234 -0.999876 -1 -1 -1 -1 -1 -0.999999 -0.999934 -0.997905 -0.975992 -0.887695 -0.460722 0.311572 0.057265 -0.708559 -0.981422 -0.999786 -1 -1 -1 -1 -1 -0.999988 -0.998929 -0.977173 -0.830316 -0.534134 -0.161877 0.447096 0.191387 -0.655305 -0.977723 -0.999742 -1 -1 -1 -1 -0.999999 -0.99989 -0.992924 -0.885118 -0.434956 0.106152 0.195189 0.503601 0.246045 -0.626751 -0.975648 -0.999718 -1 -1 -1 -1 -0.99999 -0.999025 -0.971309 -0.692337 0.051495 0.43374 0.185349 0.476573 0.295708 -0.60301 -0.973931 -0.999654 -0.999986 -0.999999 -1 -0.999998 -0.999806 -0.992386 -0.890837 -0.405093 0.378651 0.400156 0.007995 0.472125 0.313062 -0.603264 -0.970492 -0.995775 -0.998733 -0.999916 -0.999999 -0.999975 -0.997718 -0.952848 -0.655599 0.057458 0.52782 0.143111 -0.130406 0.439341 0.208471 -0.62528 -0.906064 -0.930372 -0.978326 -0.998573 -0.999983 -0.999905 -0.991633 -0.856882 -0.301446 0.492147 0.616214 0.07228 0.012363 0.497834 0.188102 -0.428555 -0.525373 -0.641053 -0.897298 -0.993375 -0.999923 -0.999871 -0.988699 -0.814209 -0.191665 0.555047 0.749961 0.540747 0.537641 0.721587 0.466747 0.173565 0.113602 -0.321395 -0.829627 -0.989379 -0.999878 -0.999942 -0.994858 -0.910965 -0.549008 0.037355 0.405715 0.588307 0.792905 0.87908 0.714677 0.473643 0.064847 -0.559789 -0.919153 -0.995468 -0.999949 -0.999991 -0.999177 -0.984036 -0.895728 -0.69958 -0.479578 -0.066744 0.602366 0.749544 0.346245 -0.065655 -0.532459 -0.877872 -0.986716 -0.999449 -0.999994 -1 -0.999957 -0.99912 -0.993311 -0.972274 -0.876891 -0.395924 0.481834 0.486492 -0.305624 -0.736252 -0.910263 -0.984827 -0.998964 -0.999973 -1 -1 -0.999999 -0.99999 -0.999835 -0.993334 -0.886125 -0.341846 0.495776 0.326705 -0.58226 -0.956003 -0.994355 -0.999294 -0.999964 -0.999999 -1 -1 -1 -1 -0.999931 -0.993815 -0.88559 -0.335389 0.505106 0.330494 -0.581774 -0.963406 -0.998885 -0.999983 -1 -1 -1 -1 -1 -1 -0.999954 -0.995769 -0.915054 -0.425336 0.450597 0.401646 -0.501828 -0.94077 -0.997483 -0.999974 -1 -1 -1 -1 -1 -1 -0.999981 -0.998149 -0.956529 -0.635167 0.026259 0.051205 -0.613366 -0.952407 -0.997923 -0.999978 -1 -1 -1
9 -1 -0.999996 -0.999957 -0.999762 -0.998096 -0.97719 -0.753359 -0.19028 0.060797 -0.192678 -0.631351 -0.910385 -0.990039 -0.999441 -0.999985 -1 -0.999983 -0.999593 -0.996224 -0.985257 -0.956011 -0.873156 -0.649432 -0.220552 0.164107 0.312319 0.000617 -0.562569 -0.901489 -0.989881 -0.999577 -0.999995 -0.999531 -0.990496 -0.931917 -0.779011 -0.577047 -0.344038 -0.097527 0.024404 0.116444 0.409048 0.524842 0.072041 -0.582861 -0.92222 -0.994665 -0.999873 -0.995244 -0.919812 -0.61862 -0.121541 0.294936 0.464342 0.473791 0.384811 0.346332 0.463435 0.590067 0.494883 -0.068926 -0.71418 -0.965144 -0.998447 -0.984886 -0.760609 -0.082972 0.496564 0.567551 0.360895 0.04808 -0.227994 -0.289276 -0.223258 -0.085227 0.279573 0.299249 -0.368715 -0.873275 -0.992673 -0.981982 -0.716513 0.052163 0.534516 0.203413 -0.327221 -0.666333 -0.830329 -0.861075 -0.834476 -0.736904 -0.260309 0.356656 -0.001111 -0.733427 -0.983139 -0.991558 -0.860272 -0.380554 0.193114 0.235589 -0.205566 -0.658258 -0.905965 -0.98021 -0.984142 -0.91064 -0.448034 0.363433 0.202777 -0.645667 -0.977012 -0.998442 -0.971341 -0.827002 -0.464494 -0.002028 0.183521 -0.088551 -0.565964 -0.879825 -0.928482 -0.721844 -0.133041 0.489705 0.168935 -0.667681 -0.978607 -0.999909 -0.997959 -0.980464 -0.888009 -0.608808 -0.140182 0.215406 0.053383 -0.42114 -0.516779 -0.143557 0.388345 0.43737 -0.196266 -0.808452 -0.988229 -0.999999 -0.999938 -0.99867 -0.984977 -0.904623 -0.605451 0.010804 0.486416 0.381687 0.338579 0.494923 0.429423 -0.069841 -0.667344 -0.945667 -0.997097 -0.999999 -0.999823 -0.993136 -0.914672 -0.691921 -0.387245 0.151809 0.711385 0.840154 0.726384 0.3677 -0.174212 -0.670613 -0.929394 -0.99382 -0.99979 -0.999997 -0.999541 -0.980667 -0.75135 -0.12131 0.368693 0.52787 0.605639 0.722496 0.590338 -0.119081 -0.709834 -0.941402 -0.993853 -0.999716 -0.999995 -0.999999 -0.999734 -0.985203 -0.78282 -0.113006 0.527197 0.396548 0.034379 0.216778 0.515218 -0.020702 -0.746496 -0.982097 -0.999623 -0.999995 -1 -1 -0.999942 -0.995356 -0.915059 -0.494177 0.225344 0.390683 0.111725 0.174673 0.587688 0.214143 -0.65551 -0.977805 -0.999742 -1 -1 -1 -0.999993 -0.999353 -0.983689 -0.846178 -0.451131 0.00015 0.296791 0.522024 0.664376 0.140726 -0.68693 -0.979992 -0.999769 -1 -1 -1 -1 -0.999963 -0.99857 -0.980047 -0.890776 -0.665681 -0.300705 0.103997 0.219738 -0.293218 -0.830827 -0.989603 -0.999881 -1 -1
8 -0.999997 -0.999763 -0.991828 -0.89277 -0.479778 0.055061 -0.021407 -0.333665 -0.522829 -0.614684 -0.679759 -0.660494 -0.423543 -0.189296 -0.580954 -0.921514 -0.999913 -0.99631 -0.941467 -0.626434 0.077083 0.604713 0.566301 0.378451 0.279184 0.211163 0.118955 0.142719 0.349167 0.35741 -0.331337 -0.866074 -0.998691 -0.971667 -0.759561 -0.144908 0.489186 0.509534 0.198856 0.008876 0.021857 0.18346 0.368268 0.619629 0.715801 0.314827 -0.493751 -0.919336 -0.989424 -0.860487 -0.35869 0.350747 0.466482 -0.094482 -0.576583 -0.731234 -0.721367 -0.604311 -0.244756 0.422391 0.508964 -0.168552 -0.783391 -0.977844 -0.948311 -0.60201 0.162454 0.493543 0.006876 -0.643477 -0.929292 -0.980834 -0.97697 -0.876989 -0.382307 0.346271 0.138305 -0.600789 -0.943541 -0.996763 -0.902002 -0.449334 0.224809 0.123817 -0.538696 -0.913594 -0.992602 -0.99918 -0.981815 -0.753557 -0.061238 0.361056 -0.227166 -0.82581 -0.987808 -0.999733 -0.951065 -0.705136 -0.372039 -0.55228 -0.877585 -0.988531 -0.999529 -0.997751 -0.947233 -0.555386 0.233528 0.232468 -0.537958 -0.937778 -0.99706 -0.999967 -0.992195 -0.939564 -0.864862 -0.92217 -0.984644 -0.999047 -0.999825 -0.990456 -0.848572 -0.274047 0.342996 -0.07303 -0.756466 -0.981113 -0.999528 -0.999996 -0.999601 -0.996492 -0.991977 -0.995742 -0.999282 -0.999949 -0.998729 -0.965342 -0.657276 0.099153 0.335767 -0.386171 -0.892245 -0.993981 -0.999922 -1 -0.999996 -0.99996 -0.999909 -0.999953 -0.999992 -0.999925 -0.994042 -0.892829 -0.388735 0.350033 0.152379 -0.632219 -0.962771 -0.998642 -0.999987 -1 -1 -1 -1 -1 -0.999997 -0.999564 -0.981233 -0.750554 -0.04471 0.416815 -0.157976 -0.804215 -0.987348 -0.999801 -0.999999 -1 -1 -1 -1 -1 -0.999971 -0.997232 -0.939477 -0.532056 0.307194 0.404426 -0.440321 -0.919856 -0.996089 -0.999957 -1 -1 -1 -1 -1 -1 -0.99989 -0.990653 -0.841743 -0.243611 0.488887 0.25936 -0.614208 -0.968691 -0.999206 -0.999994 -1 -1 -1 -1 -1 -0.999999 -0.999717 -0.981124 -0.718081 0.03238 0.42438 -0.140022 -0.792422 -0.986888 -0.999826 -1 -1 -1 -1 -1 -1 -0.999995 -0.999343 -0.970452 -0.621073 0.162516 0.160631 -0.555065 -0.935373 -0.9968 -0.999965 -1 -1 -1 -1 -1 -1 -0.999993 -0.999164 -0.971499 -0.684513 -0.140452 -0.319166 -0.811485 -0.985753 -0.999677 -0.999998 -1 -1 -1
5 -0.999981 -0.998347 -0.975046 -0.922547 -0.927397 -0.978191 -0.998576 -0.999965 -0.998247 -0.962805 -0.730265 -0.35216 -0.488806 -0.860704 -0.991147 -0.999898 -0.999913 -0.992629 -0.887238 -0.625978 -0.603348 -0.872482 -0.991516 -0.9998 -0.991682 -0.859726 -0.343668 0.133313 -0.332507 -0.855157 -0.991427 -0.999903 -0.999727 -0.983305 -0.759154 -0.175567 -0.064574 -0.689268 -0.979142 -0.999395 -0.979229 -0.701727 0.043443 0.263901 -0.473657 -0.924289 -0.99632 -0.99996 -0.998229 -0.956324 -0.608615 0.141278 0.179455 -0.622796 -0.974901 -0.998067 -0.954465 -0.556028 0.225139 0.085092 -0.666456 -0.97135 -0.999181 -0.999993 -0.991014 -0.870352 -0.347567 0.329015 0.062058 -0.700779 -0.980695 -0.994287 -0.896462 -0.385923 0.257994 -0.19617 -0.815302 -0.988487 -0.999842 -1 -0.948494 -0.664971 -0.038188 0.221711 -0.352471 -0.863238 -0.991523 -0.987538 -0.803105 -0.171231 0.234548 -0.44822 -0.920451 -0.995909 -0.999703 -0.999817 -0.758744 -0.216901 0.239585 -0.100435 -0.697672 -0.939306 -0.97164 -0.952799 -0.663186 0.080585 0.207177 -0.568746 -0.941785 -0.976223 -0.977959 -0.984239 -0.330603 0.349662 0.435255 -0.121613 -0.497931 -0.600032 -0.604887 -0.590203 -0.294938 0.357398 0.282181 -0.353222 -0.616078 -0.652476 -0.666893 -0.76197 -0.047035 0.487096 0.555852 0.412184 0.263609 0.158875 0.155507 0.17651 0.387456 0.684896 0.543361 0.267681 0.157182 0.100351 0.04048 -0.259948 -0.444527 -0.152088 0.001409 0.099249 0.040496 -0.042318 -0.03986 0.126766 0.555687 0.648726 0.279271 0.124385 0.110129 0.073996 -0.012243 -0.303983 -0.874698 -0.798784 -0.739383 -0.69587 -0.711901 -0.73308 -0.682777 -0.296095 0.410279 0.303947 -0.392105 -0.649504 -0.661226 -0.669808 -0.701143 -0.790576 -0.992466 -0.987664 -0.983588 -0.980578 -0.981504 -0.973905 -0.82874 -0.245054 0.369671 -0.052621 -0.745277 -0.963832 -0.977691 -0.978365 -0.980494 -0.986349 -0.999914 -0.999859 -0.999811 -0.999772 -0.999256 -0.976679 -0.698762 0.045384 0.30939 -0.388171 -0.891269 -0.993819 -0.999677 -0.999749 -0.999774 -0.999842 -1 -1 -1 -0.999976 -0.997672 -0.944266 -0.528754 0.23773 0.080739 -0.65602 -0.965012 -0.998716 -0.999987 -1 -1 -1 -1 -1 -1 -0.999952 -0.995571 -0.913853 -0.460202 0.137732 -0.270101 -0.831729 -0.989141 -0.999826 -0.999999 -1 -1 -1 -1 -1 -1 -0.999973 -0.997526 -0.950295 -0.673999 -0.334577 -0.656195 -0.942747 -0.996993 -0.999966 -1 -1 -1 -1
9 -0.999998 -0.999672 -0.98404 -0.783646 -0.236214 0.155985 0.22388 0.133327 -0.128543 -0.339083 -0.140437 -0.064604 -0.453812 -0.851614 -0.984276 -0.99937 -0.999993 -0.999157 -0.96827 -0.617999 0.245618 0.647507 0.490856 0.326037 0.199886 0.083886 0.203853 0.514972 0.202933 -0.567499 -0.93879 -0.997008 -0.999993 -0.999129 -0.968264 -0.62256 0.238519 0.516986 -0.075563 -0.410107 -0.276183 0.101026 0.500733 0.771367 0.437092 -0.431659 -0.907184 -0.995087 -0.999998 -0.999657 -0.984168 -0.781573 -0.128539 0.3486 -0.084691 -0.337987 -0.002221 0.514627 0.761484 0.619898 0.059483 -0.655539 -0.956691 -0.998041 -0.999999 -0.999919 -0.995706 -0.924155 -0.495205 0.280698 0.495173 0.483382 0.633718 0.690304 0.475702 -0.024242 -0.579541 -0.907853 -0.993057 -0.999821 -0.999993 -0.999371 -0.986764 -0.888943 -0.470048 0.312577 0.792267 0.833562 0.59282 0.142114 -0.331642 -0.705239 -0.922705 -0.990694 -0.999562 -0.999994 -0.999949 -0.995718 -0.924506 -0.586909 0.069637 0.616005 0.792921 0.693555 0.131425 -0.522782 -0.852386 -0.963813 -0.994709 -0.999634 -0.999989 -1 -0.999718 -0.984882 -0.781868 -0.128219 0.520993 0.553831 0.313451 0.342457 0.109587 -0.559372 -0.924472 -0.993779 -0.999744 -0.999995 -1 -1 -0.998128 -0.953523 -0.582497 0.260109 0.534479 -0.039313 -0.490197 -0.282703 0.132113 -0.189296 -0.738426 -0.963398 -0.998124 -0.999974 -1 -1 -0.99464 -0.898606 -0.384363 0.441809 0.330169 -0.509093 -0.892076 -0.716895 -0.139623 0.11586 -0.353457 -0.841705 -0.987289 -0.999641 -0.999997 -1 -0.994418 -0.895252 -0.37741 0.388205 0.14224 -0.669516 -0.97094 -0.918396 -0.556429 0.040092 0.067372 -0.562566 -0.930726 -0.995993 -0.999926 -0.999999 -0.997833 -0.948456 -0.563767 0.193831 0.137543 -0.627539 -0.960679 -0.981081 -0.835959 -0.30354 0.238165 -0.140505 -0.759562 -0.97639 -0.99914 -0.999991 -0.999619 -0.982373 -0.762625 -0.13823 0.161626 -0.365215 -0.787291 -0.924549 -0.916801 -0.572946 0.165587 0.251556 -0.460429 -0.908483 -0.995086 -0.999946 -0.999942 -0.995511 -0.922371 -0.589707 -0.092056 -0.021819 -0.274276 -0.476418 -0.532512 -0.333984 0.24707 0.495391 -0.147404 -0.802321 -0.987981 -0.999863 -0.999995 -0.999501 -0.988625 -0.902627 -0.645493 -0.291736 0.008537 0.200259 0.320706 0.452906 0.639621 0.530487 -0.167986 -0.804696 -0.988052 -0.999863 -1 -0.999979 -0.999372 -0.991652 -0.94318 -0.802095 -0.544677 -0.170692 0.156411 0.334697 0.335508 0.023333 -0.570126 -0.920692 -0.995549 -0.99995
8 -0.999999 -0.999908 -0.99487 -0.920316 -0.623412 -0.333211 -0.559866 -0.769956 -0.792171 -0.725896 -0.496679 -0.028536 -0.010868 -0.642881 -0.961204 -0.998506 -0.999979 -0.998843 -0.973982 -0.752893 -0.12784 0.35063 0.113545 -0.164829 -0.17197 -0.012823 0.268323 0.569651 0.275115 -0.571107 -0.953331 -0.998174 -0.999715 -0.990355 -0.877814 -0.412687 0.313084 0.558989 0.282201 0.10195 0.134765 0.30607 0.61348 0.596407 -0.064544 -0.751472 -0.978075 -0.999306 -0.998621 -0.96491 -0.67512 0.020191 0.373626 0.054999 -0.424568 -0.595995 -0.559235 -0.240979 0.376111 0.275882 -0.502224 -0.923066 -0.99564 -0.999923 -0.997697 -0.950286 -0.629529 -0.075617 -0.165486 -0.618536 -0.896359 -0.960646 -0.855429 -0.336858 0.321751 -0.021101 -0.731835 -0.979588 -0.999521 -0.999996 -0.99912 -0.981529 -0.868864 -0.698204 -0.780999 -0.936082 -0.991792 -0.984431 -0.764412 -0.072806 0.328884 -0.314975 -0.867081 -0.992366 -0.999908 -1 -0.999938 -0.998562 -0.988586 -0.973723 -0.983609 -0.996361 -0.999297 -0.975159 -0.653367 0.140653 0.243218 -0.54799 -0.949986 -0.998034 -0.99998 -1 -0.999999 -0.99997 -0.999684 -0.999251 -0.999629 -0.99993 -0.998259 -0.952128 -0.53831 0.268459 0.114198 -0.672259 -0.977165 -0.999622 -0.999998 -1 -1 -1 -0.999997 -0.999994 -0.999997 -0.999937 -0.99432 -0.893398 -0.371542 0.3207 -0.071611 -0.766454 -0.985444 -0.99983 -1 -1 -1 -1 -1 -1 -1 -0.999846 -0.986983 -0.788987 -0.123744 0.332535 -0.293044 -0.860771 -0.992055 -0.999911 -1 -1 -1 -1 -1 -1 -0.999997 -0.999546 -0.975359 -0.657773 0.142996 0.284847 -0.512787 -0.940931 -0.997471 -0.999974 -1 -1 -1 -1 -1 -1 -0.999974 -0.997477 -0.940585 -0.506412 0.292387 0.125343 -0.666167 -0.975386 -0.999506 -0.999997 -1 -1 -1 -1 -1 -1 -0.999904 -0.99151 -0.852828 -0.271835 0.354121 -0.096779 -0.778499 -0.986214 -0.999833 -1 -1 -1 -1 -1 -1 -1 -0.99982 -0.984357 -0.749947 -0.027981 0.360054 -0.326834 -0.876316 -0.993143 -0.999923 -1 -1 -1 -1 -1 -1 -1 -0.999776 -0.980601 -0.698236 0.060543 0.252955 -0.521858 -0.944508 -0.997727 -0.999977 -1 -1 -1 -1 -1 -1 -1 -0.999842 -0.986382 -0.788944 -0.269416 -0.167981 -0.715508 -0.977576 -0.9995 -0.999997 -1 -1 -1
4 -1 -1 -0.999873 -0.988945 -0.824707 -0.324823 0.127824 0.270199 0.311931 0.341015 0.094712 -0.459728 -0.840453 -0.971878 -0.997742 -0.999926 -1 -1 -0.999862 -0.988037 -0.80932 -0.25187 0.277671 0.44326 0.46838 0.485072 0.389792 0.072194 -0.406879 -0.819945 -0.976378 -0.998883 -1 -1 -0.999951 -0.996072 -0.93658 -0.734367 -0.509831 -0.432938 -0.424796 -0.405639 -0.283048 0.030369 0.114727 -0.46557 -0.899147 -0.994327 -1 -0.99998 -0.999588 -0.996809 -0.987034 -0.963147 -0.931087 -0.921821 -0.922094 -0.909371 -0.778766 -0.253828 0.340431 -0.097663 -0.776575 -0.986176 -0.999994 -0.999435 -0.989767 -0.9423 -0.858311 -0.820455 -0.858885 -0.931569 -0.964733 -0.938137 -0.703504 -0.052493 0.514674 0.098365 -0.701561 -0.98101 -0.999936 -0.994434 -0.909755 -0.623644 -0.295916 -0.174974 -0.276709 -0.477996 -0.59485 -0.561902 -0.184544 0.421648 0.512681 -0.087599 -0.766601 -0.98535 -0.999826 -0.984905 -0.762023 -0.101964 0.467452 0.645702 0.602981 0.466016 0.327258 0.29269 0.508139 0.59225 0.07543 -0.583531 -0.921646 -0.995529 -0.999854 -0.987334 -0.798385 -0.210444 0.376288 0.63894 0.688927 0.663381 0.562952 0.473976 0.527425 0.424914 -0.18847 -0.756664 -0.96452 -0.997754 -0.999959 -0.996417 -0.941267 -0.742699 -0.442368 -0.177676 -0.073421 -0.060938 -0.198523 -0.364961 -0.263841 0.076061 0.09922 -0.391267 -0.835179 -0.980864 -0.99991 -0.999684 -0.995613 -0.972907 -0.908387 -0.820787 -0.78032 -0.774524 -0.829878 -0.896979 -0.834179 -0.469032 0.103961 0.109522 -0.49977 -0.905429 -0.992507 -0.993026 -0.997705 -0.998709 -0.995072 -0.989264 -0.986506 -0.98611 -0.989953 -0.994403 -0.980775 -0.830164 -0.307812 0.229618 -0.083515 -0.734658 -0.885383 -0.884389 -0.953395 -0.986686 -0.993744 -0.996848 -0.998856 -0.99948 -0.999566 -0.99955 -0.996672 -0.947516 -0.589475 0.16778 0.267089 -0.478013 -0.623309 -0.495076 -0.660122 -0.809322 -0.886223 -0.931772 -0.962356 -0.971878 -0.972467 -0.971817 -0.959032 -0.859031 -0.4197 0.369863 0.510998 -0.25482 -0.600929 -0.195586 -0.130804 -0.233091 -0.359405 -0.46774 -0.55559 -0.582417 -0.581214 -0.57718 -0.543603 -0.336373 0.181758 0.650832 0.437728 -0.385834 -0.857063 -0.570278 -0.199349 0.113544 0.256576 0.282594 0.275382 0.300748 0.345301 0.37938 0.396949 0.450522 0.550528 0.454894 -0.068883 -0.706662 -0.984218 -0.915374 -0.743016 -0.498525 -0.241774 -0.053289 0.108022 0.234961 0.347738 0.427758 0.419046 0.285612 0.029725 -0.31404 -0.69243 -0.931071
8 -1 -0.999997 -0.999858 -0.998043 -0.992278 -0.98349 -0.944045 -0.808042 -0.544794 -0.211292 -0.042082 -0.015766 -0.310494 -0.804536 -0.987395 -0.999854 -0.999999 -0.99992 -0.997102 -0.964708 -0.869173 -0.764199 -0.603063 -0.253581 0.120121 0.437156 0.654835 0.507214 -0.197362 -0.813801 -0.988648 -0.99987 -0.999992 -0.999177 -0.978864 -0.802644 -0.375368 -0.079147 0.051286 0.142166 0.106158 0.296318 0.726539 0.511462 -0.395529 -0.902999 -0.994921 -0.999944 -0.999963 -0.996576 -0.929785 -0.507596 0.291753 0.4943 0.130126 -0.3216 -0.45444 0.03379 0.602464 0.263601 -0.607547 -0.962954 -0.998767 -0.999989 -0.999908 -0.991819 -0.857452 -0.279237 0.456548 0.26319 -0.420604 -0.810513 -0.66767 0.096874 0.543246 -0.016705 -0.750804 -0.983778 -0.999766 -0.999999 -0.999847 -0.986639 -0.786187 -0.163761 0.204263 -0.331803 -0.834848 -0.948102 -0.603385 0.301415 0.536866 -0.237963 -0.845798 -0.991052 -0.999898 -1 -0.999857 -0.987688 -0.810898 -0.367608 -0.307291 -0.741177 -0.964957 -0.929311 -0.458015 0.490077 0.54146 -0.3869 -0.908833 -0.995443 -0.999951 -1 -0.999955 -0.996109 -0.941089 -0.814724 -0.821052 -0.943591 -0.986496 -0.843159 -0.227574 0.6227 0.535953 -0.454242 -0.936479 -0.997358 -0.999973 -1 -0.999997 -0.999743 -0.99612 -0.987961 -0.988717 -0.996389 -0.982627 -0.729571 0.049625 0.740364 0.578628 -0.359164 -0.896448 -0.994564 -0.99994 -1 -1 -0.999997 -0.999955 -0.999861 -0.999868 -0.999482 -0.973457 -0.627956 0.282894 0.838841 0.671858 -0.132707 -0.802287 -0.988008 -0.999863 -1 -1 -1 -1 -1 -0.999985 -0.9984 -0.953279 -0.520616 0.463906 0.835279 0.440975 -0.361165 -0.872269 -0.99259 -0.999916 -1 -1 -1 -1 -1 -0.999956 -0.995939 -0.916223 -0.407269 0.552777 0.671674 -0.086172 -0.742072 -0.966218 -0.998382 -0.999983 -1 -1 -1 -1 -1 -0.999927 -0.993475 -0.880544 -0.319029 0.561434 0.48808 -0.424301 -0.911818 -0.994506 -0.999868 -0.999999 -1 -1 -1 -1 -1 -0.999916 -0.992474 -0.866611 -0.297861 0.450871 0.180193 -0.641423 -0.967263 -0.998945 -0.99999 -1 -1 -1 -1 -1 -1 -0.999916 -0.992508 -0.86985 -0.354186 0.181252 -0.261385 -0.829236 -0.989116 -0.999836 -0.999999 -1 -1 -1 -1 -1 -1 -0.999936 -0.994373 -0.904734 -0.560987 -0.28977 -0.670744 -0.95113 -0.997593 -0.999974 -1 -1 -1
5 -1 -0.999998 -0.999879 -0.997114 -0.972255 -0.914759 -0.907196 -0.969616 -0.996183 -0.96034 -0.690858 -0.143802 -0.110343 -0.67585 -0.962279 -0.998438 -0.999999 -0.999884 -0.996881 -0.963879 -0.798056 -0.514323 -0.535408 -0.855519 -0.982816 -0.868143 -0.344927 0.230337 -0.158813 -0.773765 -0.97921 -0.999298 -0.999979 -0.998176 -0.96561 -0.780911 -0.318613 0.109439 -0.133341 -0.751428 -0.962957 -0.718463 0.024556 0.341599 -0.410438 -0.909226 -0.99496 -0.999913 -0.999856 -0.990159 -0.845797 -0.337972 0.198945 0.10053 -0.423896 -0.859909 -0.924624 -0.507989 0.323419 0.344457 -0.543788 -0.957855 -0.998676 -0.999988 -0.999175 -0.970064 -0.646289 0.136613 0.305363 -0.375537 -0.83576 -0.960941 -0.81808 -0.191665 0.477123 0.160678 -0.666992 -0.976697 -0.9996 -0.999998 -0.997837 -0.944852 -0.50059 0.378829 0.279248 -0.59491 -0.962007 -0.970193 -0.669657 0.136089 0.489373 -0.176638 -0.817339 -0.988963 -0.999867 -1 -0.997807 -0.943504 -0.483397 0.428432 0.329862 -0.557484 -0.946407 -0.923666 -0.46668 0.428488 0.477637 -0.406181 -0.909968 -0.995446 -0.99995 -1 -0.999003 -0.963001 -0.561179 0.36675 0.505253 -0.233619 -0.75543 -0.787704 -0.221222 0.581956 0.461934 -0.432785 -0.913857 -0.995624 -0.999952 -1 -0.999693 -0.979855 -0.701562 0.081159 0.587313 0.359719 -0.15714 -0.335708 0.144836 0.675894 0.39082 -0.468245 -0.91711 -0.995716 -0.999953 -1 -0.999914 -0.992761 -0.879012 -0.432908 0.220953 0.578343 0.555346 0.469212 0.649293 0.664475 0.010137 -0.706024 -0.965763 -0.998519 -0.999985 -1 -0.999987 -0.998786 -0.976488 -0.842218 -0.476992 0.027133 0.393481 0.598041 0.814607 0.553921 -0.361739 -0.891708 -0.993162 -0.999852 -0.999999 -1 -0.999999 -0.99993 -0.998216 -0.98096 -0.898282 -0.711926 -0.476686 -0.039887 0.625957 0.444768 -0.514903 -0.949622 -0.998026 -0.999973 -1 -1 -1 -0.999999 -0.999949 -0.99914 -0.993786 -0.973366 -0.882483 -0.399535 0.519037 0.536043 -0.316 -0.86835 -0.991142 -0.999803 -0.999998 -1 -1 -1 -1 -0.999991 -0.999891 -0.997766 -0.951851 -0.522565 0.445924 0.737762 0.159408 -0.673534 -0.975685 -0.999484 -0.999997 -1 -1 -1 -1 -1 -0.999997 -0.999478 -0.973313 -0.634387 0.243982 0.644248 0.137094 -0.683465 -0.978339 -0.999653 -0.999999 -1 -1 -1 -1 -1 -1 -0.999834 -0.986629 -0.791321 -0.216704 0.099079 -0.351029 -0.848305 -0.990668 -0.999887 -1 -1
2 -1 -1 -1 -0.999991 -0.999129 -0.979275 -0.813949 -0.324151 0.113986 -0.173462 -0.772191 -0.985449 -0.999832 -1 -1 -1 -1 -1 -1 -0.999952 -0.995697 -0.919163 -0.508192 0.266378 0.552576 -0.00777 -0.740992 -0.983665 -0.999812 -1 -1 -1 -1 -1 -1 -0.99987 -0.988639 -0.812042 -0.170477 0.548328 0.425542 -0.340074 -0.864902 -0.992099 -0.999911 -1 -1 -1 -1 -1 -1 -0.999777 -0.980656 -0.696174 0.120915 0.621669 0.171441 -0.63148 -0.958246 -0.998269 -0.999982 -1 -1 -1 -1 -1 -1 -0.99973 -0.97664 -0.638323 0.262092 0.675192 0.143281 -0.686073 -0.978932 -0.999685 -0.999999 -1 -1 -1 -1 -1 -1 -0.99973 -0.976627 -0.638127 0.263293 0.685936 0.167903 -0.678435 -0.979418 -0.999762 -1 -1 -1 -1 -1 -1 -1 -0.999744 -0.977856 -0.655808 0.221539 0.686806 0.211824 -0.659913 -0.978141 -0.999747 -1 -1 -1 -1 -1 -1 -1 -0.999754 -0.978697 -0.667876 0.194219 0.704861 0.284409 -0.62951 -0.975934 -0.999715 -1 -1 -1 -1 -1 -1 -1 -0.999784 -0.981229 -0.704292 0.10832 0.708244 0.38027 -0.585423 -0.971362 -0.999557 -0.999998 -1 -1 -1 -1 -1 -1 -0.999808 -0.983308 -0.734197 0.037035 0.700294 0.437424 -0.547019 -0.962905 -0.999055 -0.999993 -1 -1 -1 -1 -1 -1 -0.999823 -0.984601 -0.752782 -0.006699 0.703922 0.496175 -0.507831 -0.954212 -0.998538 -0.999987 -1 -1 -1 -1 -1 -1 -0.999835 -0.985567 -0.766674 -0.040126 0.696737 0.530429 -0.447404 -0.931118 -0.996954 -0.999968 -1 -1 -1 -1 -1 -1 -0.99987 -0.988553 -0.809651 -0.144272 0.663918 0.612711 -0.265308 -0.858001 -0.991894 -0.999909 -1 -1 -1 -1 -1 -1 -0.999914 -0.992286 -0.863448 -0.276043 0.611656 0.642002 -0.195749 -0.830316 -0.989982 -0.999887 -1 -1 -1 -1 -1 -1 -0.99995 -0.995449 -0.910351 -0.410927 0.487987 0.535916 -0.296945 -0.864733 -0.992296 -0.999913 -1 -1 -1 -1 -1 -1 -0.999984 -0.998387 -0.959728 -0.63971 0.032302 0.072905 -0.560568 -0.93019 -0.996373 -0.99996 -1 -1 -1
4 -1 -1 -0.999959 -0.996764 -0.942374 -0.66799 -0.115474 0.310157 0.382698 0.320038 0.029743 -0.474939 -0.858269 -0.983501 -0.999277 -0.999992 -1 -0.999998 -0.999726 -0.985243 -0.787905 -0.169308 0.403269 0.426856 0.295272 0.427869 0.540729 0.175335 -0.548933 -0.927396 -0.996179 -0.999958 -1 -0.99999 -0.998858 -0.96342 -0.601123 0.213594 0.332898 -0.252955 -0.496031 -0.135411 0.499183 0.483986 -0.319921 -0.870245 -0.992641 -0.999917 -1 -0.999977 -0.997769 -0.946953 -0.556981 0.13285 -0.02948 -0.525186 -0.485291 0.039422 0.59294 0.400079 -0.4439 -0.91113 -0.995355 -0.999949 -1 -0.999983 -0.998476 -0.966451 -0.738586 -0.304691 -0.18417 -0.078408 0.273999 0.58725 0.51809 -0.053592 -0.720587 -0.970587 -0.998858 -0.999989 -0.999996 -0.999855 -0.99791 -0.985622 -0.899254 -0.52823 0.131042 0.571521 0.794326 0.709133 0.122163 -0.564226 -0.914975 -0.993768 -0.99983 -0.999998 -0.999771 -0.995287 -0.964822 -0.913571 -0.904185 -0.70814 -0.114291 0.389258 0.689956 0.69585 0.201595 -0.454322 -0.847233 -0.975724 -0.998246 -0.999948 -0.995471 -0.94185 -0.746236 -0.574473 -0.75163 -0.877926 -0.728975 -0.440051 -0.011611 0.383695 0.499021 0.203517 -0.390702 -0.83551 -0.979977 -0.999078 -0.965794 -0.736116 -0.230145 -0.116449 -0.657245 -0.953048 -0.973128 -0.905127 -0.729791 -0.398579 0.126635 0.470908 0.235858 -0.442804 -0.886529 -0.992528 -0.890084 -0.409764 0.208026 -0.078003 -0.741458 -0.979988 -0.998692 -0.99456 -0.974881 -0.880498 -0.551142 0.062535 0.487138 0.083975 -0.663115 -0.963566 -0.81912 -0.191414 0.353488 -0.180077 -0.805443 -0.983439 -0.998882 -0.999739 -0.999033 -0.988779 -0.887374 -0.416675 0.375094 0.422584 -0.37798 -0.890357 -0.825837 -0.21321 0.388087 0.025949 -0.586779 -0.885936 -0.968872 -0.987067 -0.99379 -0.996589 -0.964437 -0.629076 0.21006 0.526479 -0.153378 -0.808782 -0.914587 -0.50877 0.180409 0.382378 0.045438 -0.396561 -0.655643 -0.794557 -0.885911 -0.941905 -0.909786 -0.548108 0.25831 0.532801 -0.15831 -0.810632 -0.980909 -0.845773 -0.441177 0.09702 0.406136 0.381817 0.151829 -0.121178 -0.341353 -0.492845 -0.450502 -0.047604 0.514173 0.406989 -0.37807 -0.883781 -0.998394 -0.979724 -0.874994 -0.57152 -0.088843 0.326744 0.488379 0.516912 0.503738 0.442455 0.445957 0.545287 0.473257 -0.07791 -0.711715 -0.962898 -0.999948 -0.998895 -0.988254 -0.925797 -0.753193 -0.489165 -0.169289 0.134089 0.355239 0.441731 0.41812 0.246282 -0.148226 -0.652616 -0.931347 -0.994897
7 -1 -1 -1 -1 -0.999977 -0.998464 -0.968859 -0.758517 -0.271364 -0.126031 -0.657234 -0.958533 -0.998239 -0.999982 -1 -1 -1 -1 -1 -0.999996 -0.999601 -0.987542 -0.85301 -0.370738 0.141641 -0.131872 -0.742426 -0.975905 -0.999196 -0.999992 -1 -1 -1 -1 -0.999999 -0.999918 -0.995554 -0.925564 -0.554522 0.104277 0.165564 -0.496379 -0.912925 -0.994769 -0.999905 -0.999999 -1 -1 -1 -1 -0.999991 -0.999077 -0.974961 -0.748279 -0.1191 0.274445 -0.207279 -0.79344 -0.981351 -0.999375 -0.999994 -1 -1 -1 -1 -1 -0.999915 -0.994452 -0.904213 -0.455925 0.21441 0.078012 -0.608756 -0.944533 -0.997053 -0.999951 -1 -1 -1 -1 -1 -0.999994 -0.999305 -0.977253 -0.738431 -0.054238 0.330424 -0.269822 -0.840369 -0.988791 -0.999748 -0.999998 -1 -1 -1 -1 -1 -0.999961 -0.996427 -0.926907 -0.490902 0.298177 0.24854 -0.558426 -0.947641 -0.997625 -0.99978 -0.999847 -0.999946 -0.999992 -1 -1 -1 -0.999889 -0.990231 -0.834424 -0.225009 0.406918 -0.008335 -0.738081 -0.977842 -0.987784 -0.983014 -0.986681 -0.995183 -0.999304 -0.999965 -1 -1 -0.999813 -0.983755 -0.740952 0.000187 0.407926 -0.252619 -0.823934 -0.909237 -0.803508 -0.730303 -0.785339 -0.916381 -0.98618 -0.999262 -0.999992 -1 -0.999755 -0.978805 -0.67013 0.164104 0.424281 -0.281662 -0.582263 -0.440972 -0.149828 0.031414 -0.128022 -0.575065 -0.906958 -0.994426 -0.999937 -1 -0.999722 -0.976112 -0.631947 0.257884 0.55972 0.161207 0.16418 0.299551 0.385345 0.513921 0.50387 -0.04407 -0.746536 -0.983937 -0.999815 -0.999998 -0.99958 -0.973072 -0.609628 0.322175 0.771978 0.622029 0.360802 0.048031 -0.143016 0.089202 0.536809 0.157221 -0.675695 -0.979193 -0.99976 -0.999975 -0.997537 -0.942191 -0.512856 0.421688 0.842986 0.571465 -0.108316 -0.567847 -0.622091 -0.187441 0.376532 -0.044748 -0.755296 -0.9847 -0.999824 -0.99989 -0.990305 -0.836369 -0.230942 0.592257 0.878789 0.636073 0.039119 -0.317845 -0.225753 0.175972 0.256342 -0.397208 -0.884252 -0.993435 -0.999926 -0.999829 -0.985175 -0.767224 -0.135157 0.379951 0.564465 0.632116 0.565543 0.444877 0.347374 0.211334 -0.216652 -0.749863 -0.968824 -0.998595 -0.999985 -0.999917 -0.992865 -0.890805 -0.63384 -0.494732 -0.360189 -0.04799 0.212785 0.180202 -0.124769 -0.487566 -0.778262 -0.948615 -0.995996 -0.999893 -0.999999
8 -0.999844 -0.986529 -0.790788 -0.264709 -0.058592 -0.374863 -0.550741 -0.569167 -0.550252 -0.493313 -0.456844 -0.47368 -0.632883 -0.894879 -0.993201 -0.999921 -0.999745 -0.978009 -0.660697 0.169428 0.562341 0.38647 0.264046 0.235699 0.216919 0.245045 0.321443 0.415829 0.066091 -0.686455 -0.979604 -0.999764 -0.999723 -0.976152 -0.635888 0.198972 0.450609 0.163554 0.02189 -0.026771 -0.107209 -0.099147 0.167192 0.587385 0.22407 -0.648896 -0.977333 -0.999738 -0.999825 -0.984921 -0.771475 -0.275003 -0.2376 -0.574757 -0.715684 -0.740633 -0.761285 -0.583751 0.035967 0.47539 -0.081508 -0.777295 -0.986285 -0.999843 -0.999954 -0.996059 -0.940467 -0.81453 -0.82149 -0.934052 -0.979387 -0.980517 -0.923004 -0.522184 0.312866 0.476478 -0.336171 -0.883126 -0.993619 -0.999929 -0.999997 -0.999751 -0.996246 -0.98836 -0.989072 -0.99658 -0.999178 -0.983859 -0.79312 -0.14179 0.572988 0.384695 -0.530619 -0.949256 -0.998031 -0.99998 -1 -0.999997 -0.999957 -0.999866 -0.999875 -0.999927 -0.996845 -0.935244 -0.53432 0.309371 0.654267 0.091094 -0.704059 -0.979115 -0.999614 -0.999998 -1 -1 -1 -1 -0.999999 -0.999781 -0.987577 -0.812515 -0.173902 0.592223 0.530287 -0.305446 -0.865604 -0.992244 -0.999907 -1 -1 -1 -1 -1 -0.999984 -0.998443 -0.959886 -0.623149 0.206543 0.67284 0.232522 -0.609615 -0.95789 -0.998345 -0.999983 -1 -1 -1 -1 -1 -0.999927 -0.993596 -0.884494 -0.354819 0.498868 0.587467 -0.156781 -0.804622 -0.987161 -0.999786 -0.999999 -1 -1 -1 -1 -0.999999 -0.999738 -0.983847 -0.75887 -0.050421 0.543751 0.243803 -0.531745 -0.92557 -0.996091 -0.999956 -1 -1 -1 -1 -1 -0.999985 -0.998435 -0.957612 -0.592091 0.188634 0.277348 -0.345043 -0.83774 -0.982956 -0.999307 -0.999993 -1 -1 -1 -1 -1 -0.999928 -0.99387 -0.888547 -0.372085 0.275049 -0.118461 -0.744655 -0.967804 -0.998131 -0.999953 -1 -1 -1 -1 -1 -0.999999 -0.999767 -0.985108 -0.775014 -0.113518 0.280024 -0.344222 -0.872869 -0.992027 -0.999852 -0.999999 -1 -1 -1 -1 -1 -0.999997 -0.99954 -0.975051 -0.658726 0.067721 0.076878 -0.599716 -0.946847 -0.997523 -0.999973 -1 -1 -1 -1 -1 -1 -0.999998 -0.999623 -0.977504 -0.691942 -0.144883 -0.365106 -0.831865 -0.986422 -0.99963 -0.999997 -1 -1 -1 -1
5 -1 -1 -0.99995 -0.99574 -0.937501 -0.830108 -0.886639 -0.97421 -0.996321 -0.954067 -0.668884 -0.322983 -0.713215 -0.97283 -0.99917 -0.999993 -1 -1 -0.999796 -0.984655 -0.779659 -0.399556 -0.591321 -0.904987 -0.991582 -0.938705 -0.522018 0.025275 -0.518979 -0.937485 -0.997235 -0.999971 -1 -0.999993 -0.999184 -0.969616 -0.650083 -0.081832 -0.367591 -0.850136 -0.987602 -0.927965 -0.465665 0.137536 -0.437301 -0.916078 -0.995889 -0.999956 -1 -0.999934 -0.995903 -0.924159 -0.505404 0.058994 -0.338353 -0.854106 -0.986234 -0.904966 -0.4205 0.118164 -0.487336 -0.933662 -0.997069 -0.999969 -0.999995 -0.999446 -0.981702 -0.7896 -0.256498 -0.014105 -0.532351 -0.910919 -0.973859 -0.787637 -0.203254 0.077309 -0.590188 -0.961179 -0.998778 -0.999989 -0.99998 -0.998007 -0.951168 -0.579943 0.072408 -0.098486 -0.580982 -0.794639 -0.847352 -0.526834 0.137808 0.052513 -0.675682 -0.976845 -0.999597 -0.999998 -0.999971 -0.9973 -0.94181 -0.567193 0.084293 0.078839 -0.155641 -0.320244 -0.458083 -0.123341 0.364341 -0.046737 -0.75065 -0.984203 -0.999811 -1 -0.99999 -0.999012 -0.977893 -0.820861 -0.440077 -0.14726 -0.093795 -0.158196 -0.180427 0.160344 0.258464 -0.408158 -0.891009 -0.993932 -0.999932 -1 -0.999999 -0.999923 -0.997618 -0.972187 -0.878098 -0.74981 -0.700709 -0.675303 -0.392389 0.184762 -0.025013 -0.698757 -0.970793 -0.998986 -0.99999 -1 -1 -0.999998 -0.99991 -0.998577 -0.992733 -0.983683 -0.97369 -0.864157 -0.357908 0.191647 -0.313644 -0.857828 -0.991285 -0.999869 -1 -1 -1 -1 -0.999999 -0.999984 -0.999917 -0.99964 -0.984903 -0.763975 -0.106642 0.167144 -0.536123 -0.945772 -0.997774 -0.999977 -1 -1 -1 -1 -1 -1 -1 -0.999723 -0.97826 -0.674442 0.045937 0.054991 -0.664591 -0.975751 -0.999568 -0.999998 -1 -1 -1 -1 -1 -1 -0.999997 -0.999478 -0.971079 -0.609094 0.121287 -0.087217 -0.750213 -0.984041 -0.999811 -1 -1 -1 -1 -1 -1 -1 -0.999989 -0.998709 -0.957942 -0.549401 0.182599 -0.142584 -0.785915 -0.986746 -0.999848 -1 -1 -1 -1 -1 -1 -1 -0.999976 -0.997595 -0.941805 -0.508557 0.204322 -0.136469 -0.784466 -0.986654 -0.999847 -1 -1 -1 -1 -1 -1 -1 -0.999978 -0.997892 -0.952526 -0.631357 -0.136659 -0.413931 -0.860587 -0.991498 -0.999903 -1 -1 -1
2 -1 -1 -1 -0.999969 -0.997102 -0.939163 -0.569779 -0.034989 -0.361367 -0.850038 -0.990491 -0.999863 -0.999999 -1 -1 -1 -1 -1 -1 -0.999965 -0.996701 -0.928023 -0.456872 0.341791 0.102856 -0.674441 -0.972082 -0.999191 -0.999993 -1 -1 -1 -1 -1 -1 -0.999975 -0.997566 -0.940683 -0.484737 0.428055 0.394264 -0.489873 -0.93351 -0.99695 -0.999968 -1 -1 -1 -1 -1 -1 -0.999985 -0.998391 -0.952988 -0.518546 0.440308 0.519753 -0.366435 -0.896628 -0.994553 -0.99994 -1 -1 -1 -1 -1 -1 -0.999991 -0.998945 -0.962014 -0.555222 0.39459 0.517682 -0.357978 -0.894788 -0.994449 -0.999939 -1 -1 -1 -1 -1 -1 -0.999996 -0.999361 -0.968855 -0.583939 0.357229 0.53251 -0.299787 -0.871411 -0.992835 -0.99992 -1 -1 -1 -1 -1 -1 -0.999998 -0.999594 -0.974017 -0.622368 0.281782 0.536623 -0.222229 -0.839134 -0.990596 -0.999894 -1 -1 -1 -1 -1 -1 -0.999999 -0.999634 -0.975359 -0.636798 0.248392 0.520713 -0.228112 -0.841107 -0.990731 -0.999895 -1 -1 -1 -1 -1 -1 -0.999996 -0.999386 -0.969443 -0.58885 0.343462 0.509332 -0.331653 -0.883348 -0.993652 -0.999929 -1 -1 -1 -1 -1 -1 -0.999978 -0.997851 -0.945545 -0.505185 0.432138 0.48942 -0.424988 -0.920321 -0.996196 -0.999959 -1 -1 -1 -1 -1 -1 -0.999942 -0.994685 -0.89853 -0.369537 0.544914 0.5432 -0.388075 -0.907723 -0.995344 -0.999949 -1 -1 -1 -1 -1 -1 -0.999934 -0.994005 -0.888214 -0.336796 0.577815 0.548076 -0.408158 -0.916853 -0.995986 -0.999957 -1 -1 -1 -1 -1 -1 -0.999911 -0.992099 -0.860706 -0.26892 0.606578 0.539891 -0.430119 -0.92554 -0.996585 -0.999964 -1 -1 -1 -1 -1 -1 -0.999891 -0.990404 -0.836421 -0.211383 0.625336 0.543069 -0.411997 -0.91732 -0.996005 -0.999957 -1 -1 -1 -1 -1 -1 -0.999922 -0.993011 -0.875906 -0.336661 0.489668 0.469982 -0.42266 -0.915131 -0.995785 -0.999954 -1 -1 -1 -1 -1 -1 -0.999977 -0.997819 -0.953132 -0.646581 -0.02957 0.013876 -0.632072 -0.95822 -0.998312 -0.999983 -1 -1 -1
4 -1 -0.999967 -0.996986 -0.943938 -0.668047 -0.185557 0.033077 0.007193 -0.19385 -0.367058 -0.595439 -0.847886 -0.972426 -0.998146 -0.999957 -1 -1 -0.999981 -0.99828 -0.964954 -0.755794 -0.347492 -0.171567 -0.190443 -0.205418 -0.110846 -0.099007 -0.443806 -0.844669 -0.985079 -0.999474 -0.999995 -1 -0.999997 -0.999683 -0.992621 -0.938538 -0.823067 -0.774759 -0.779882 -0.746655 -0.582946 -0.190018 -0.029559 -0.613181 -0.953811 -0.998069 -0.99998 -1 -1 -0.999979 -0.999287 -0.991306 -0.964852 -0.941092 -0.945371 -0.918092 -0.753662 -0.24647 0.136176 -0.51042 -0.938281 -0.997315 -0.999972 -1 -1 -0.999973 -0.997655 -0.959632 -0.801055 -0.595193 -0.555891 -0.489847 -0.287711 0.012271 -0.007688 -0.641046 -0.962362 -0.998613 -0.999987 -1 -1 -0.999944 -0.995009 -0.912967 -0.554936 -0.023028 0.206711 0.347369 0.355342 -0.013397 -0.516791 -0.879841 -0.990168 -0.999721 -0.999998 -1 -1 -0.999977 -0.997959 -0.961717 -0.766766 -0.377112 -0.040805 0.253191 0.31006 -0.210838 -0.778935 -0.976018 -0.998899 -0.99998 -1 -1 -1 -0.999998 -0.999843 -0.995966 -0.961438 -0.862762 -0.732103 -0.49646 -0.103366 -0.079092 -0.631692 -0.947729 -0.997452 -0.999971 -1 -1 -1 -1 -0.999997 -0.999856 -0.99799 -0.991771 -0.978794 -0.898596 -0.539404 -0.072556 -0.327633 -0.820878 -0.986957 -0.999726 -0.999998 -1 -1 -1 -1 -0.999999 -0.999978 -0.9999 -0.999278 -0.983496 -0.809959 -0.294319 -0.030286 -0.586421 -0.94391 -0.997399 -0.999972 -1 -0.999998 -0.999965 -0.999887 -0.999885 -0.999964 -0.999997 -0.999959 -0.996966 -0.936008 -0.520854 0.087618 -0.309839 -0.847063 -0.990899 -0.999897 -0.999998 -0.999804 -0.997013 -0.990277 -0.98998 -0.996689 -0.999637 -0.999867 -0.999154 -0.970943 -0.629546 0.03959 -0.183547 -0.782717 -0.986291 -0.999842 -0.999967 -0.997143 -0.956183 -0.854355 -0.841168 -0.936346 -0.983217 -0.989372 -0.983902 -0.933717 -0.579411 0.02327 -0.258879 -0.813377 -0.988413 -0.999867 -0.999913 -0.992466 -0.881525 -0.563384 -0.400916 -0.605663 -0.775242 -0.825314 -0.782394 -0.610929 -0.244368 0.040517 -0.4624 -0.897905 -0.994265 -0.999936 -0.999949 -0.995481 -0.922335 -0.618163 -0.203863 -0.122158 -0.205149 -0.235335 -0.139806 0.062863 0.098089 -0.227844 -0.743788 -0.968427 -0.9986 -0.999985 -0.99999 -0.999102 -0.982636 -0.885324 -0.639869 -0.320881 -0.035619 0.142663 0.192945 0.076624 -0.309905 -0.71793 -0.939574 -0.99538 -0.999876 -0.999999
8 -0.522527 -0.04631 0.218981 0.289064 0.237687 0.136721 0.09658 0.143129 0.163891 0.071104 0.093584 0.196315 0.106446 -0.075145 -0.332394 -0.728007 -0.740479 -0.373238 -0.103437 0.046213 0.1007 0.058588 -0.03235 -0.098288 -0.117801 -0.155118 -0.106544 0.040769 0.107668 0.240563 0.259351 -0.358336 -0.955975 -0.859967 -0.77514 -0.715063 -0.680194 -0.683368 -0.720288 -0.759845 -0.772732 -0.774983 -0.755347 -0.695834 -0.554261 -0.086318 0.29077 -0.333941 -0.997677 -0.991651 -0.986064 -0.981906 -0.979337 -0.979392 -0.981951 -0.984846 -0.985798 -0.98577 -0.983348 -0.95515 -0.706308 -0.068772 0.128469 -0.541122 -0.999974 -0.999905 -0.99984 -0.999792 -0.999761 -0.999761 -0.999791 -0.999825 -0.999791 -0.998669 -0.984482 -0.871122 -0.430378 0.10904 -0.174285 -0.767108 -1 -1 -1 -1 -1 -1 -1 -0.999982 -0.998984 -0.981839 -0.871955 -0.512307 0.009775 0.027893 -0.564055 -0.927165 -1 -1 -1 -1 -1 -1 -0.999995 -0.999608 -0.988996 -0.877436 -0.487096 0.030385 0.113347 -0.376487 -0.842702 -0.986297 -1 -1 -1 -1 -1 -0.999998 -0.999809 -0.994003 -0.922132 -0.569101 0.057717 0.196932 -0.318399 -0.79066 -0.967087 -0.998118 -1 -1 -1 -1 -1 -0.999941 -0.996994 -0.949634 -0.681072 -0.081439 0.266641 -0.186372 -0.750125 -0.962939 -0.997039 -0.99989 -1 -1 -1 -1 -0.999992 -0.999223 -0.979302 -0.791779 -0.22215 0.296559 0.03122 -0.629098 -0.942752 -0.996074 -0.999875 -0.999998 -1 -1 -1 -1 -0.999919 -0.994582 -0.90672 -0.476149 0.208911 0.209273 -0.448394 -0.888837 -0.991781 -0.99977 -0.999997 -1 -1 -1 -1 -0.999994 -0.999277 -0.976615 -0.734953 -0.067346 0.292822 -0.239808 -0.802767 -0.97917 -0.999137 -0.99999 -1 -1 -1 -1 -1 -0.999948 -0.995303 -0.911155 -0.463011 0.220879 0.05312 -0.635068 -0.951281 -0.99733 -0.999944 -1 -1 -1 -1 -1 -1 -0.999837 -0.985808 -0.773032 -0.115105 0.258123 -0.337348 -0.863702 -0.990736 -0.999795 -0.999998 -1 -1 -1 -1 -1 -1 -0.999748 -0.978306 -0.670523 0.050907 0.054038 -0.634158 -0.960169 -0.998433 -0.999983 -1 -1 -1 -1 -1 -1 -1 -0.99978 -0.98114 -0.719055 -0.179722 -0.328897 -0.813981 -0.987256 -0.99979 -0.999999 -1 -1 -1 -1
8 -0.99998 -0.998697 -0.965631 -0.664384 -0.164411 -0.427633 -0.748016 -0.716629 -0.567318 -0.451875 -0.469187 -0.638584 -0.842296 -0.964951 -0.997329 -0.99993 -0.999734 -0.990958 -0.881167 -0.38524 0.303618 0.208362 -0.092107 0.039678 0.290759 0.398173 0.349162 0.117095 -0.338418 -0.803958 -0.978258 -0.999108 -0.998354 -0.96186 -0.675293 0.065157 0.692315 0.772313 0.630832 0.545997 0.45236 0.270894 0.241584 0.430441 0.246053 -0.516464 -0.929589 -0.996524 -0.996671 -0.930511 -0.496704 0.384267 0.803467 0.752515 0.487381 0.070403 -0.309173 -0.555258 -0.38477 0.302633 0.453233 -0.352377 -0.889099 -0.99403 -0.998353 -0.959064 -0.634969 0.061435 0.300295 0.067427 -0.33285 -0.674125 -0.85995 -0.885303 -0.477505 0.389334 0.482497 -0.379343 -0.90051 -0.994814 -0.999747 -0.99113 -0.897858 -0.681573 -0.61471 -0.718183 -0.868921 -0.961675 -0.974131 -0.791645 -0.146889 0.564562 0.353963 -0.548205 -0.952075 -0.998174 -0.999986 -0.999405 -0.992369 -0.975673 -0.971243 -0.980993 -0.992305 -0.994105 -0.924973 -0.521319 0.280085 0.590062 0.01847 -0.730785 -0.981511 -0.999683 -1 -0.999988 -0.999835 -0.999466 -0.999407 -0.999689 -0.999003 -0.975892 -0.755498 -0.088808 0.551067 0.347962 -0.433587 -0.89675 -0.994198 -0.999933 -1 -1 -0.999999 -0.999996 -0.999995 -0.999804 -0.992253 -0.889375 -0.41774 0.373601 0.563293 -0.10363 -0.762712 -0.976076 -0.999087 -0.999991 -1 -1 -1 -1 -0.999954 -0.997418 -0.951743 -0.64626 0.087416 0.621234 0.30455 -0.527996 -0.932153 -0.99622 -0.999928 -1 -1 -1 -1 -0.999993 -0.999378 -0.983231 -0.822742 -0.253093 0.486022 0.515382 -0.180858 -0.802457 -0.985674 -0.999678 -0.999997 -1 -1 -1 -0.999999 -0.999886 -0.994577 -0.916075 -0.535382 0.195056 0.568712 0.071478 -0.64032 -0.946874 -0.997281 -0.999969 -1 -1 -1 -1 -0.999987 -0.998776 -0.969713 -0.721236 -0.036498 0.586284 0.434949 -0.415609 -0.900165 -0.992807 -0.999791 -0.999998 -1 -1 -1 -1 -0.999946 -0.995075 -0.907273 -0.435682 0.423532 0.7169 0.170226 -0.665868 -0.974095 -0.999366 -0.999993 -1 -1 -1 -1 -1 -0.99991 -0.992039 -0.861778 -0.301645 0.491583 0.499687 -0.238266 -0.830752 -0.989716 -0.999875 -1 -1 -1 -1 -1 -1 -0.999946 -0.995177 -0.913912 -0.537041 0.003472 -0.092422 -0.661183 -0.950847 -0.997565 -0.999974 -1 -1 -1 -1
5 -1 -1 -1 -0.99987 -0.988789 -0.826308 -0.397894 -0.308121 -0.751385 -0.97576 -0.996052 -0.953528 -0.853896 -0.857116 -0.952776 -0.995524 -1 -1 -0.999999 -0.999819 -0.988223 -0.821939 -0.309288 -0.03308 -0.536918 -0.919522 -0.981283 -0.798633 -0.362747 -0.343772 -0.745159 -0.963155 -1 -1 -0.999989 -0.998899 -0.971934 -0.733128 -0.07483 0.328202 -0.222255 -0.821685 -0.958736 -0.6113 0.228184 0.341407 -0.372533 -0.877582 -1 -0.999995 -0.99989 -0.994779 -0.90845 -0.465459 0.338949 0.560267 -0.134624 -0.79832 -0.932961 -0.495442 0.471443 0.652459 -0.084537 -0.782961 -0.999977 -0.999517 -0.995616 -0.972393 -0.776569 -0.125757 0.584069 0.461991 -0.345818 -0.867386 -0.879906 -0.337897 0.583816 0.739566 0.050053 -0.729679 -0.999099 -0.987399 -0.922713 -0.758824 -0.397486 0.285672 0.631998 0.123654 -0.644397 -0.945398 -0.813437 -0.15816 0.669663 0.738117 0.019355 -0.742515 -0.986029 -0.87419 -0.536845 -0.078491 0.359858 0.705775 0.566965 -0.171308 -0.80476 -0.970758 -0.743576 0.016132 0.740957 0.724617 -0.026611 -0.761449 -0.91148 -0.509874 0.203505 0.666292 0.840663 0.746674 0.190578 -0.565223 -0.929899 -0.974277 -0.684933 0.148066 0.791603 0.688372 -0.12332 -0.801195 -0.792888 -0.122501 0.648722 0.929812 0.82963 0.359114 -0.356976 -0.848507 -0.982166 -0.936796 -0.542086 0.321473 0.842788 0.605348 -0.322299 -0.88214 -0.823182 -0.19376 0.625506 0.889613 0.559183 -0.200721 -0.750674 -0.926661 -0.92743 -0.76781 -0.163772 0.607952 0.890972 0.500231 -0.469349 -0.934261 -0.932906 -0.539782 0.283628 0.743967 0.498175 -0.106766 -0.460001 -0.513086 -0.454989 -0.251921 0.356679 0.841255 0.875423 0.347436 -0.577119 -0.959873 -0.98575 -0.823346 -0.26036 0.453188 0.719675 0.620553 0.51304 0.50161 0.534066 0.612227 0.827491 0.961059 0.879518 0.33941 -0.560039 -0.950246 -0.997804 -0.959008 -0.722683 -0.154978 0.40653 0.655844 0.727393 0.78884 0.840523 0.894386 0.965036 0.990269 0.897023 0.396585 -0.490682 -0.926574 -0.999855 -0.995389 -0.945277 -0.759412 -0.440126 -0.133631 0.043365 0.197518 0.321091 0.512931 0.822837 0.960093 0.817659 0.193712 -0.630888 -0.959917 -0.999997 -0.999792 -0.996293 -0.974949 -0.90688 -0.803166 -0.732212 -0.66821 -0.597532 -0.312525 0.346529 0.764293 0.649127 -0.020947 -0.744961 -0.98265 -1 -0.999997 -0.999921 -0.999031 -0.995023 -0.988078 -0.983169 -0.978427 -0.962711 -0.813836 -0.34401 0.139071 0.110108 -0.380364 -0.848094 -0.990547
6 -1 -1 -1 -0.999993 -0.999807 -0.997746 -0.986723 -0.929268 -0.755894 -0.416145 -0.043368 -0.253677 -0.788291 -0.986378 -0.999843 -1 -1 -1 -0.999988 -0.999561 -0.99332 -0.954524 -0.82995 -0.550584 -0.081792 0.398662 0.573077 0.073943 -0.704089 -0.981063 -0.999781 -1 -1 -0.999997 -0.999688 -0.991736 -0.916673 -0.666371 -0.250435 0.241902 0.639842 0.792124 0.579275 -0.050675 -0.749941 -0.984159 -0.999817 -1 -1 -0.999965 -0.99688 -0.941096 -0.634868 0.00573 0.542967 0.790022 0.781527 0.490085 -0.047053 -0.590822 -0.912555 -0.994778 -0.999941 -1 -1 -0.999886 -0.98996 -0.832611 -0.239025 0.549019 0.867356 0.728455 0.295324 -0.272128 -0.705627 -0.924275 -0.990128 -0.999523 -0.999995 -1 -1 -0.999854 -0.987242 -0.791273 -0.106183 0.678323 0.797301 0.274879 -0.390889 -0.805343 -0.959026 -0.994622 -0.999589 -0.999985 -1 -1 -1 -0.999918 -0.992766 -0.874392 -0.360932 0.436506 0.664675 0.125218 -0.529243 -0.892349 -0.989632 -0.999561 -0.999991 -1 -1 -1 -1 -0.999981 -0.998276 -0.964235 -0.735987 -0.159564 0.389676 0.450722 0.004818 -0.612342 -0.928076 -0.994398 -0.999824 -0.999998 -1 -1 -1 -0.999999 -0.999869 -0.995637 -0.945755 -0.739549 -0.283264 0.282784 0.398691 -0.091347 -0.691562 -0.952739 -0.997332 -0.999955 -1 -1 -1 -0.999998 -0.999817 -0.996846 -0.983425 -0.942813 -0.7718 -0.337685 0.144131 0.267514 -0.260173 -0.810021 -0.983551 -0.999487 -0.999995 -1 -1 -0.999968 -0.99717 -0.953761 -0.806608 -0.698385 -0.79598 -0.792332 -0.463704 0.125865 0.135529 -0.554727 -0.936784 -0.996935 -0.999967 -1 -1 -0.999881 -0.989615 -0.832148 -0.319655 0.051011 -0.311299 -0.728495 -0.746913 -0.201728 0.294281 -0.256288 -0.841205 -0.990653 -0.999894 -1 -1 -0.999847 -0.986627 -0.78346 -0.110152 0.500206 0.329706 -0.13681 -0.379889 -0.064049 0.446358 -0.006459 -0.744881 -0.984032 -0.999816 -1 -1 -0.999931 -0.993878 -0.891134 -0.414587 0.355353 0.678964 0.63421 0.543822 0.628317 0.665531 0.05171 -0.725892 -0.98272 -0.999801 -1 -1 -0.999989 -0.998916 -0.973694 -0.76535 -0.226458 0.290061 0.620483 0.794472 0.855148 0.586726 -0.177735 -0.811183 -0.988518 -0.999869 -1 -1 -0.999999 -0.999918 -0.996364 -0.950871 -0.798883 -0.539643 -0.153993 0.21085 0.36166 0.050874 -0.580305 -0.927646 -0.996059 -0.999956 -1
5 -1 -1 -0.999922 -0.993294 -0.89462 -0.612198 -0.505711 -0.791816 -0.96941 -0.963947 -0.657068 -0.10179 -0.311168 -0.810274 -0.984373 -0.999566 -1 -0.999999 -0.99972 -0.981888 -0.733384 -0.058189 0.178357 -0.437876 -0.893037 -0.921738 -0.456429 0.403701 0.297028 -0.569361 -0.955401 -0.998345 -1 -0.999983 -0.998346 -0.955589 -0.569761 0.313647 0.51205 -0.260334 -0.843751 -0.851016 -0.268254 0.59351 0.503178 -0.471702 -0.939561 -0.997524 -0.999999 -0.999865 -0.992543 -0.878764 -0.334138 0.52443 0.483581 -0.432048 -0.907585 -0.79446 -0.119245 0.6331 0.42952 -0.539938 -0.958907 -0.998765 -0.999986 -0.998697 -0.968139 -0.707672 0.017918 0.628743 0.294343 -0.609386 -0.954079 -0.757641 -0.025118 0.626839 0.309794 -0.613534 -0.973575 -0.999601 -0.999863 -0.992426 -0.879658 -0.369629 0.454441 0.641652 -0.041422 -0.763569 -0.966069 -0.705569 0.100524 0.674533 0.302546 -0.621064 -0.975383 -0.999711 -0.998641 -0.965776 -0.680549 0.081311 0.699385 0.481623 -0.389797 -0.894542 -0.963831 -0.62866 0.250242 0.711785 0.252094 -0.643495 -0.976963 -0.999731 -0.992561 -0.873836 -0.342043 0.496296 0.712133 0.104508 -0.6756 -0.963669 -0.927335 -0.472381 0.44807 0.714097 0.093203 -0.702784 -0.977819 -0.999513 -0.97695 -0.698751 0.096998 0.720363 0.517715 -0.340753 -0.87292 -0.980507 -0.843037 -0.239725 0.617004 0.706852 0.021033 -0.614939 -0.922776 -0.995382 -0.959565 -0.566886 0.366648 0.757517 0.301939 -0.496046 -0.854721 -0.912055 -0.660095 0.077062 0.755425 0.755197 0.253939 -0.169671 -0.744873 -0.981647 -0.964042 -0.623011 0.224264 0.691067 0.439486 -0.054778 -0.325571 -0.416843 -0.125089 0.534366 0.904422 0.877208 0.658735 0.281306 -0.581205 -0.964023 -0.986312 -0.834016 -0.323304 0.308319 0.598903 0.628105 0.585552 0.560897 0.673936 0.890332 0.979008 0.940453 0.778859 0.290713 -0.582708 -0.958384 -0.997972 -0.967757 -0.818185 -0.452083 0.052217 0.413991 0.558522 0.705409 0.886297 0.976241 0.946404 0.742321 0.339211 -0.22572 -0.782459 -0.980668 -0.999896 -0.997881 -0.981703 -0.900816 -0.720324 -0.556753 -0.388518 0.032181 0.639853 0.927463 0.795397 0.205889 -0.441422 -0.789922 -0.95132 -0.996624 -0.999999 -0.999956 -0.999308 -0.99448 -0.981977 -0.96431 -0.895791 -0.526883 0.274673 0.764969 0.541744 -0.278481 -0.836563 -0.978773 -0.996934 -0.999816 -1 -1 -0.999993 -0.999938 -0.999771 -0.999016 -0.985067 -0.815733 -0.282442 0.201768 0.004192 -0.647215 -0.954405 -0.997736 -0.999941 -0.999998
3 -1 -1 -0.999937 -0.994405 -0.904649 -0.539566 -0.029659 0.037535 -0.365965 -0.731392 -0.933615 -0.993821 -0.999785 -0.999998 -1 -1 -1 -1 -0.999857 -0.987558 -0.798445 -0.163687 0.529258 0.711661 0.449793 -0.083449 -0.665962 -0.944325 -0.996999 -0.999967 -1 -1 -1 -1 -0.999878 -0.989334 -0.827814 -0.292406 0.302319 0.609148 0.748049 0.526112 -0.168998 -0.799182 -0.987557 -0.999855 -1 -1 -1 -1 -0.999964 -0.996874 -0.948988 -0.78113 -0.545264 -0.218679 0.338081 0.684875 0.254541 -0.637564 -0.976058 -0.999689 -0.999999 -1 -1 -1 -0.999998 -0.999795 -0.996515 -0.982384 -0.94462 -0.795421 -0.258555 0.527175 0.38149 -0.575529 -0.970841 -0.999567 -0.999999 -1 -1 -1 -1 -0.999997 -0.999947 -0.99951 -0.994093 -0.916675 -0.425625 0.462348 0.346574 -0.590931 -0.972328 -0.999612 -0.999999 -1 -1 -1 -1 -1 -0.999975 -0.999153 -0.982872 -0.819948 -0.217845 0.484646 0.175345 -0.667329 -0.978372 -0.999681 -0.999963 -0.999991 -1 -1 -0.999999 -0.999972 -0.999186 -0.98712 -0.889793 -0.484459 0.235216 0.469663 -0.149134 -0.796564 -0.985723 -0.995023 -0.996576 -0.999158 -0.999998 -0.999984 -0.999895 -0.998867 -0.985712 -0.889861 -0.541048 0.099705 0.552357 0.210521 -0.552114 -0.927336 -0.962413 -0.910667 -0.931982 -0.98118 -0.999803 -0.998435 -0.992903 -0.972794 -0.864965 -0.500699 0.110462 0.598021 0.504578 -0.185584 -0.79774 -0.954226 -0.787722 -0.479738 -0.544375 -0.847215 -0.992645 -0.962532 -0.879387 -0.710361 -0.369324 0.221308 0.654038 0.594005 0.020128 -0.637619 -0.936166 -0.91606 -0.490238 0.241232 0.208665 -0.512038 -0.90745 -0.672705 -0.349688 0.046103 0.459595 0.781595 0.775982 0.279774 -0.398139 -0.837774 -0.96753 -0.91659 -0.448584 0.463681 0.571998 -0.224366 -0.632679 0.024397 0.512589 0.747701 0.887866 0.942705 0.805085 0.373154 -0.092588 -0.489645 -0.731299 -0.812546 -0.457873 0.394459 0.559246 -0.208162 -0.335381 0.481272 0.80216 0.764003 0.687408 0.738574 0.834195 0.779009 0.635813 0.366327 0.012596 -0.227762 -0.023896 0.515155 0.430205 -0.430152 -0.389142 0.218871 0.305102 0.073718 -0.140698 -0.006865 0.372194 0.619325 0.742206 0.740465 0.664347 0.584983 0.637372 0.648763 0.183627 -0.636002 -0.808359 -0.62963 -0.62224 -0.720114 -0.807998 -0.744785 -0.528635 -0.237955 0.068664 0.240815 0.369043 0.412258 0.415111 0.166672 -0.384226 -0.850396
8 -0.999917 -0.997989 -0.980497 -0.910933 -0.782134 -0.649749 -0.486953 -0.268431 -0.064894 0.136814 0.253778 0.286548 0.166448 -0.331321 -0.834336 -0.989695 -0.998697 -0.974565 -0.830165 -0.481634 -0.089231 0.216387 0.4481 0.607291 0.70131 0.781979 0.834985 0.851305 0.642193 -0.078151 -0.774213 -0.985999 -0.994114 -0.89623 -0.45196 0.274942 0.670171 0.786119 0.781847 0.712986 0.643839 0.606075 0.690653 0.884372 0.713067 -0.064227 -0.776322 -0.98623 -0.988697 -0.812776 -0.168892 0.598906 0.755492 0.547013 0.264143 -0.015431 -0.214004 -0.283392 0.048355 0.688405 0.616111 -0.230248 -0.841478 -0.990722 -0.990169 -0.837059 -0.279155 0.318967 0.181492 -0.320105 -0.615092 -0.755291 -0.828209 -0.706041 -0.08181 0.613128 0.385534 -0.495744 -0.930135 -0.996641 -0.996986 -0.945921 -0.707669 -0.389714 -0.503627 -0.826139 -0.961658 -0.983587 -0.963863 -0.662175 0.157649 0.576909 0.016051 -0.726336 -0.977399 -0.999367 -0.99978 -0.9945 -0.951548 -0.874244 -0.89735 -0.970336 -0.997383 -0.995637 -0.919007 -0.45535 0.417829 0.504921 -0.332177 -0.879654 -0.993084 -0.999904 -0.999996 -0.999801 -0.997419 -0.992628 -0.99394 -0.998315 -0.999517 -0.983539 -0.775615 -0.089413 0.589057 0.3338 -0.56318 -0.954923 -0.998328 -0.999984 -1 -0.999998 -0.999972 -0.999917 -0.999931 -0.999951 -0.997194 -0.939539 -0.539084 0.320556 0.641334 0.037329 -0.727922 -0.981226 -0.99967 -0.999998 -1 -1 -1 -1 -1 -0.999877 -0.98968 -0.828014 -0.204228 0.595051 0.565 -0.291002 -0.864656 -0.992253 -0.999908 -1 -1 -1 -1 -1 -0.999997 -0.999511 -0.976611 -0.682975 0.139196 0.703215 0.364831 -0.548663 -0.951191 -0.998095 -0.999981 -1 -1 -1 -1 -1 -0.999954 -0.996267 -0.925383 -0.477173 0.40227 0.636322 0.009318 -0.736793 -0.982268 -0.999715 -0.999999 -1 -1 -1 -1 -0.999998 -0.999678 -0.984465 -0.781366 -0.104583 0.566351 0.353761 -0.445118 -0.902172 -0.994605 -0.999939 -1 -1 -1 -1 -1 -0.999982 -0.998236 -0.95518 -0.58787 0.255771 0.537154 -0.086247 -0.757456 -0.977292 -0.999213 -0.999992 -1 -1 -1 -1 -1 -0.999955 -0.995851 -0.916688 -0.438847 0.378046 0.280318 -0.504199 -0.921564 -0.995585 -0.999928 -1 -1 -1 -1 -1 -1 -0.999964 -0.996712 -0.933898 -0.558518 0.015167 -0.214805 -0.776386 -0.980719 -0.999423 -0.999995 -1 -1 -1
5 -0.998132 -0.97194 -0.861915 -0.756698 -0.874591 -0.977924 -0.998806 -0.999987 -0.99999 -0.999092 -0.978957 -0.813307 -0.321485 0.101144 -0.22936 -0.796944 -0.983165 -0.830226 -0.37961 -0.121654 -0.60394 -0.940097 -0.997011 -0.999966 -0.99984 -0.99307 -0.898604 -0.471339 0.238054 0.397753 -0.239421 -0.826657 -0.910712 -0.481505 0.265121 0.310032 -0.542021 -0.955458 -0.998504 -0.999965 -0.998118 -0.959412 -0.681381 0.018092 0.501617 0.097656 -0.61615 -0.941845 -0.7547 -0.027876 0.593346 0.284839 -0.619374 -0.973986 -0.999609 -0.999851 -0.990689 -0.852266 -0.299381 0.467898 0.503012 -0.298612 -0.858607 -0.989753 -0.631598 0.276457 0.658608 0.089936 -0.708016 -0.980383 -0.999641 -0.998988 -0.969091 -0.663159 0.145926 0.662636 0.275464 -0.587387 -0.955085 -0.998203 -0.629898 0.281079 0.668122 0.125816 -0.649118 -0.950671 -0.99322 -0.994634 -0.914106 -0.428762 0.481052 0.649404 -0.080492 -0.772023 -0.981924 -0.999514 -0.750379 -0.015347 0.626575 0.464415 -0.224424 -0.689318 -0.894208 -0.953994 -0.801453 -0.165339 0.632562 0.54696 -0.299344 -0.754272 -0.938338 -0.996063 -0.906627 -0.467768 0.311448 0.674531 0.468105 0.028031 -0.377778 -0.579328 -0.43115 0.198921 0.742215 0.570341 -0.0322 -0.342987 -0.788971 -0.985923 -0.981684 -0.821781 -0.328338 0.279103 0.606816 0.64232 0.508119 0.324871 0.365043 0.689978 0.903668 0.806621 0.463864 -0.048791 -0.728644 -0.982437 -0.997943 -0.969094 -0.829111 -0.49824 -0.039078 0.36937 0.59271 0.679352 0.800597 0.919518 0.874335 0.599636 0.142931 -0.455289 -0.877931 -0.992617 -0.999902 -0.998021 -0.983203 -0.913558 -0.7366 -0.477043 -0.179065 0.205274 0.703128 0.878978 0.556196 -0.129778 -0.614474 -0.87653 -0.980173 -0.998942 -0.999999 -0.999959 -0.999367 -0.99479 -0.974406 -0.915053 -0.755328 -0.25278 0.579389 0.747725 0.132787 -0.631509 -0.939842 -0.991141 -0.998951 -0.999949 -1 -1 -0.999993 -0.999906 -0.998958 -0.984925 -0.808223 -0.158702 0.626216 0.544954 -0.307414 -0.864205 -0.990759 -0.999729 -0.999987 -0.999999 -1 -1 -1 -0.999999 -0.999773 -0.981027 -0.702012 0.109473 0.655367 0.263128 -0.600502 -0.958843 -0.998453 -0.999984 -1 -1 -1 -1 -1 -1 -0.999728 -0.976505 -0.63715 0.249004 0.558912 -0.086014 -0.776793 -0.985381 -0.999774 -0.999999 -1 -1 -1 -1 -1 -1 -0.999801 -0.982828 -0.73419 -0.079745 0.114134 -0.449647 -0.890583 -0.993695 -0.999928 -1 -1 -1
2 -1 -1 -1 -0.999999 -0.999701 -0.981608 -0.736018 -0.119139 -0.026604 -0.64852 -0.962852 -0.998615 -0.999986 -1 -1 -1 -1 -1 -1 -0.999986 -0.998505 -0.957035 -0.563593 0.324854 0.43162 -0.420637 -0.913432 -0.995667 -0.999953 -1 -1 -1 -1 -1 -1 -0.999948 -0.995257 -0.907274 -0.397896 0.521041 0.565322 -0.334039 -0.886802 -0.993908 -0.999933 -1 -1 -1 -1 -1 -1 -0.999918 -0.992671 -0.869098 -0.291225 0.598731 0.581945 -0.342119 -0.890813 -0.99419 -0.999936 -1 -1 -1 -1 -1 -1 -0.999924 -0.993147 -0.87577 -0.305073 0.596873 0.564124 -0.386762 -0.908931 -0.995445 -0.999951 -1 -1 -1 -1 -1 -1 -0.999937 -0.994271 -0.891947 -0.344342 0.581453 0.568513 -0.374807 -0.904102 -0.995111 -0.999947 -1 -1 -1 -1 -1 -1 -0.999954 -0.995705 -0.912605 -0.394849 0.559675 0.565558 -0.375574 -0.904242 -0.995119 -0.999947 -1 -1 -1 -1 -1 -1 -0.999958 -0.996051 -0.917586 -0.407 0.555419 0.569041 -0.370248 -0.902343 -0.99499 -0.999945 -1 -1 -1 -1 -1 -1 -0.999946 -0.995055 -0.903242 -0.371855 0.57229 0.589854 -0.326307 -0.884549 -0.993757 -0.999931 -1 -1 -1 -1 -1 -1 -0.999935 -0.994098 -0.889453 -0.338116 0.58817 0.612455 -0.274801 -0.863431 -0.99229 -0.999914 -1 -1 -1 -1 -1 -1 -0.999939 -0.99448 -0.894956 -0.351533 0.583122 0.620099 -0.255206 -0.855375 -0.99173 -0.999907 -1 -1 -1 -1 -1 -1 -0.999938 -0.994386 -0.893676 -0.349551 0.582315 0.635574 -0.214544 -0.83862 -0.990566 -0.999893 -1 -1 -1 -1 -1 -1 -0.999936 -0.99417 -0.890691 -0.344068 0.5804 0.636058 -0.208799 -0.836198 -0.990398 -0.999891 -1 -1 -1 -1 -1 -1 -0.999897 -0.990862 -0.843062 -0.227886 0.628233 0.634989 -0.217371 -0.839535 -0.990627 -0.999894 -1 -1 -1 -1 -1 -1 -0.999891 -0.990418 -0.838243 -0.239464 0.555416 0.574428 -0.232842 -0.840327 -0.990624 -0.999894 -1 -1 -1 -1 -1 -1 -0.999953 -0.995758 -0.922615 -0.559029 0.054874 0.111947 -0.513925 -0.915681 -0.995422 -0.999949 -1 -1 -1
4 -1 -0.999844 -0.986555 -0.792087 -0.270666 0.0947 0.290142 0.391683 0.325322 0.114502 -0.241416 -0.632345 -0.908525 -0.992403 -0.999778 -0.999998 -1 -0.999877 -0.989316 -0.832148 -0.372426 0.04863 0.290769 0.376013 0.378508 0.413962 0.409663 0.022152 -0.646949 -0.953484 -0.997834 -0.999977 -1 -0.999966 -0.997123 -0.954408 -0.821525 -0.680861 -0.597189 -0.567794 -0.494461 -0.146312 0.443813 0.416558 -0.383593 -0.891596 -0.994072 -0.999934 -0.999999 -0.999921 -0.998551 -0.991457 -0.976893 -0.963157 -0.94958 -0.899307 -0.688201 -0.153587 0.478403 0.365249 -0.43559 -0.904811 -0.994888 -0.999943 -0.999983 -0.998546 -0.976372 -0.900492 -0.80772 -0.745594 -0.674803 -0.496293 -0.095671 0.384238 0.431195 -0.114762 -0.729791 -0.966324 -0.99847 -0.999984 -0.9999 -0.991318 -0.86358 -0.490845 -0.167548 -0.004392 0.147209 0.38364 0.619883 0.591006 0.035116 -0.620623 -0.931408 -0.995112 -0.99987 -0.999999 -0.999797 -0.982487 -0.728437 -0.039837 0.41316 0.510147 0.527488 0.5861 0.668775 0.564222 0.008093 -0.620831 -0.927364 -0.994363 -0.999831 -0.999998 -0.99988 -0.989579 -0.835544 -0.379105 -0.016598 -0.001055 -0.109278 -0.164062 -0.024803 0.265209 0.319076 -0.117163 -0.698327 -0.955786 -0.997775 -0.999976 -0.999975 -0.997811 -0.964519 -0.853274 -0.744024 -0.744673 -0.791126 -0.814982 -0.736134 -0.42112 0.138295 0.320382 -0.287579 -0.843051 -0.990618 -0.999893 -0.999998 -0.999871 -0.997894 -0.990984 -0.983772 -0.983956 -0.987244 -0.988569 -0.972582 -0.829518 -0.280482 0.390942 0.077288 -0.701737 -0.980944 -0.99978 -0.999999 -0.999935 -0.998808 -0.993342 -0.987607 -0.99389 -0.998917 -0.999738 -0.997303 -0.945819 -0.530407 0.312521 0.263368 -0.611052 -0.974499 -0.999704 -0.999987 -0.998821 -0.979029 -0.890782 -0.804825 -0.902591 -0.980786 -0.994707 -0.991267 -0.920714 -0.474177 0.371147 0.323988 -0.589296 -0.97302 -0.999687 -0.999922 -0.993159 -0.886889 -0.510344 -0.224529 -0.564415 -0.846133 -0.906134 -0.886208 -0.665188 -0.069915 0.521836 0.196155 -0.657039 -0.977868 -0.999744 -0.999834 -0.985584 -0.77002 -0.105632 0.350352 0.024611 -0.300797 -0.386915 -0.353332 -0.026687 0.464299 0.496833 -0.172903 -0.805302 -0.988083 -0.999864 -0.99988 -0.989496 -0.82866 -0.274995 0.325195 0.472813 0.49449 0.528414 0.520726 0.551111 0.487891 0.044654 -0.614547 -0.938837 -0.996796 -0.999965 -0.999969 -0.997242 -0.951766 -0.747772 -0.378705 -0.032099 0.265164 0.441133 0.41374 0.181403 -0.20598 -0.625027 -0.90603 -0.991003 -0.999674 -0.999997
8 -0.999936 -0.998151 -0.978067 -0.882614 -0.67782 -0.42237 -0.105848 0.202309 0.409885 0.493869 0.503006 0.424678 0.091087 -0.464959 -0.869665 -0.988307 -0.99884 -0.976651 -0.829286 -0.420665 0.102867 0.460427 0.63648 0.688958 0.678154 0.653478 0.615375 0.648478 0.615036 0.149429 -0.58354 -0.936979 -0.990745 -0.868692 -0.394124 0.300566 0.65026 0.63817 0.48041 0.241665 0.001985 -0.14384 -0.24412 -0.015376 0.520924 0.516989 -0.234068 -0.834628 -0.951583 -0.612174 0.17195 0.633533 0.41693 -0.063303 -0.442791 -0.637698 -0.748054 -0.809067 -0.834272 -0.521643 0.291537 0.588598 -0.063833 -0.773103 -0.8641 -0.305394 0.475326 0.434501 -0.257257 -0.731108 -0.919604 -0.972622 -0.984106 -0.986313 -0.939414 -0.544022 0.334097 0.597738 -0.096284 -0.787434 -0.826355 -0.210685 0.427675 0.080719 -0.661766 -0.955478 -0.995111 -0.999397 -0.999656 -0.990382 -0.848315 -0.264594 0.554043 0.560107 -0.293666 -0.866792 -0.915843 -0.50641 0.095582 -0.093995 -0.73943 -0.982318 -0.999704 -0.999973 -0.998606 -0.966291 -0.671726 0.110999 0.686798 0.368085 -0.541273 -0.948529 -0.982203 -0.833724 -0.490765 -0.438622 -0.81511 -0.987681 -0.999853 -0.999636 -0.988736 -0.863621 -0.336279 0.487241 0.654494 -0.010484 -0.74679 -0.982812 -0.997977 -0.97259 -0.892565 -0.852142 -0.947044 -0.996412 -0.999905 -0.996721 -0.93882 -0.591614 0.173678 0.69305 0.393878 -0.436313 -0.902645 -0.994682 -0.999907 -0.998518 -0.993644 -0.990645 -0.996577 -0.999718 -0.998756 -0.979951 -0.793281 -0.170379 0.566229 0.605252 -0.088289 -0.75525 -0.975752 -0.9991 -0.999999 -0.999984 -0.999928 -0.999892 -0.999947 -0.998978 -0.980566 -0.859647 -0.429745 0.304275 0.65572 0.23061 -0.541461 -0.925393 -0.995597 -0.99992 -1 -1 -1 -0.999997 -0.999683 -0.989607 -0.873983 -0.444193 0.227208 0.634393 0.371996 -0.330517 -0.838722 -0.984951 -0.999459 -0.999994 -1 -1 -1 -0.999938 -0.995775 -0.925635 -0.556937 0.177145 0.667377 0.501341 -0.205051 -0.769742 -0.966716 -0.998076 -0.999962 -1 -1 -1 -0.999997 -0.999562 -0.981304 -0.753243 -0.055289 0.598684 0.582369 -0.026658 -0.683213 -0.952343 -0.996568 -0.999889 -0.999999 -1 -1 -1 -0.999991 -0.999016 -0.966205 -0.612005 0.253497 0.584072 0.074938 -0.590593 -0.92134 -0.994085 -0.999822 -0.999998 -1 -1 -1 -1 -0.999995 -0.999343 -0.974948 -0.697945 -0.043421 0.065505 -0.501136 -0.893904 -0.989535 -0.999565 -0.999994 -1 -1 -1
8 -0.998548 -0.973651 -0.851958 -0.649626 -0.532108 -0.390418 -0.231638 -0.158305 -0.106183 0.027155 0.211179 0.219885 -0.243982 -0.802308 -0.986927 -0.999807 -0.996072 -0.927275 -0.5742 0.025446 0.27903 0.365446 0.443176 0.524403 0.575696 0.534554 0.548773 0.583824 0.210377 -0.613279 -0.964533 -0.998886 -0.99742 -0.949103 -0.665019 -0.146276 0.047216 0.050636 0.070504 0.232251 0.332326 0.053642 -0.080001 0.210237 0.32581 -0.435294 -0.916601 -0.995884 -0.999424 -0.98783 -0.910974 -0.76289 -0.710771 -0.715272 -0.686924 -0.533107 -0.433626 -0.651259 -0.647262 -0.09277 0.346013 -0.285662 -0.85988 -0.99202 -0.999966 -0.999257 -0.994386 -0.984862 -0.981552 -0.981316 -0.969481 -0.922428 -0.891186 -0.939092 -0.776536 -0.110862 0.35977 -0.261342 -0.849906 -0.991325 -1 -0.999991 -0.999935 -0.999825 -0.999787 -0.999741 -0.998915 -0.995834 -0.993484 -0.978901 -0.725134 0.002639 0.297032 -0.416616 -0.905725 -0.995093 -1 -1 -1 -1 -1 -0.999999 -0.99999 -0.999929 -0.997797 -0.950826 -0.588004 0.133793 0.101446 -0.62881 -0.962863 -0.998687 -1 -1 -1 -1 -1 -1 -0.999998 -0.999727 -0.988454 -0.839427 -0.278549 0.269922 -0.168353 -0.795782 -0.986645 -0.999793 -1 -1 -1 -1 -1 -1 -0.999953 -0.997193 -0.946071 -0.604064 0.116088 0.258273 -0.470166 -0.918085 -0.995817 -0.999954 -1 -1 -1 -1 -1 -0.999992 -0.999339 -0.981797 -0.805393 -0.219133 0.352664 0.003291 -0.710303 -0.974792 -0.999244 -0.999993 -1 -1 -1 -1 -0.999998 -0.999827 -0.993213 -0.903188 -0.484645 0.211328 0.295704 -0.398596 -0.885157 -0.993164 -0.9999 -1 -1 -1 -1 -1 -0.999957 -0.997554 -0.954161 -0.66656 -0.000182 0.3702 -0.082553 -0.728924 -0.970429 -0.9988 -0.999988 -1 -1 -1 -1 -0.999993 -0.999357 -0.982148 -0.809367 -0.242843 0.328781 0.085371 -0.578582 -0.926534 -0.995323 -0.999902 -0.999999 -1 -1 -1 -1 -0.99991 -0.994421 -0.906104 -0.477665 0.218344 0.25625 -0.41827 -0.88049 -0.990264 -0.999685 -0.999997 -1 -1 -1 -1 -0.999996 -0.99946 -0.978736 -0.733825 -0.067108 0.268672 -0.218002 -0.786031 -0.977484 -0.99907 -0.999988 -1 -1 -1 -1 -1 -0.99999 -0.998963 -0.968851 -0.679338 -0.105647 -0.191728 -0.695154 -0.951072 -0.997031 -0.999939 -1 -1 -1 -1
5 -0.999985 -0.999924 -0.999873 -0.999951 -0.99981 -0.984842 -0.767572 -0.19154 -0.009822 -0.504575 -0.900338 -0.99424 -0.999935 -1 -1 -1 -0.998697 -0.993417 -0.988966 -0.995748 -0.999272 -0.975119 -0.643895 0.204277 0.472876 -0.177569 -0.809646 -0.988422 -0.999868 -1 -1 -1 -0.980296 -0.89818 -0.825274 -0.928907 -0.992144 -0.96002 -0.545937 0.393379 0.470395 -0.389447 -0.900866 -0.994788 -0.999943 -1 -1 -1 -0.936834 -0.64191 -0.328087 -0.670914 -0.946123 -0.929334 -0.452111 0.461148 0.361351 -0.570962 -0.964909 -0.999105 -0.999993 -1 -1 -1 -0.910814 -0.447847 0.150745 -0.277013 -0.833297 -0.888187 -0.366221 0.46736 0.25565 -0.633184 -0.975593 -0.999671 -0.999999 -1 -1 -1 -0.843686 -0.250195 0.398414 -0.022289 -0.742566 -0.857628 -0.309077 0.445638 0.139514 -0.683501 -0.979721 -0.999737 -0.999967 -0.999947 -0.99992 -0.999962 -0.665368 0.089389 0.499681 -0.087677 -0.760891 -0.796512 -0.17575 0.447944 0.013688 -0.736453 -0.982131 -0.997237 -0.99686 -0.995183 -0.992927 -0.996563 -0.373432 0.433612 0.543078 -0.170411 -0.658996 -0.559412 0.133566 0.494477 -0.142564 -0.783001 -0.945742 -0.937956 -0.929439 -0.905501 -0.875887 -0.937512 -0.260205 0.419104 0.530691 0.173495 -0.069058 0.025509 0.537817 0.608131 -0.056443 -0.494412 -0.542458 -0.479996 -0.452534 -0.400016 -0.372787 -0.659143 -0.653181 -0.222575 0.042105 0.156259 0.265883 0.523893 0.789503 0.675999 0.301019 0.12833 0.165089 0.275502 0.293926 0.258958 0.108312 -0.380923 -0.939137 -0.818838 -0.709391 -0.60603 -0.316362 0.356426 0.676725 0.286006 -0.135398 -0.247844 -0.194875 -0.077563 -0.094436 -0.223909 -0.429487 -0.712506 -0.996694 -0.988937 -0.980054 -0.935086 -0.546988 0.351486 0.559698 -0.156333 -0.697797 -0.820732 -0.80774 -0.767888 -0.778015 -0.831033 -0.899863 -0.960077 -0.999963 -0.999822 -0.99502 -0.906639 -0.398382 0.484077 0.437972 -0.45964 -0.918855 -0.986332 -0.988237 -0.985591 -0.98633 -0.990005 -0.994594 -0.998132 -1 -0.999875 -0.989005 -0.816415 -0.171012 0.525931 0.218304 -0.639105 -0.971356 -0.999189 -0.999861 -0.999835 -0.999844 -0.999887 -0.99994 -0.99998 -1 -0.999852 -0.987032 -0.788992 -0.12559 0.388968 -0.11263 -0.782816 -0.986314 -0.999823 -1 -1 -1 -1 -1 -1 -1 -0.999919 -0.992896 -0.879911 -0.445949 -0.062197 -0.465679 -0.88824 -0.99347 -0.999926 -1 -1 -1 -1 -1 -1
1 -1 -1 -0.999878 -0.989419 -0.832602 -0.368054 -0.080497 -0.246663 -0.263954 -0.317376 -0.699568 -0.947379 -0.997132 -0.999968 -1 -1 -1 -1 -0.999915 -0.992487 -0.873086 -0.403134 0.22251 0.448349 0.516625 0.364233 -0.333441 -0.861626 -0.991888 -0.999908 -1 -1 -1 -1 -0.99998 -0.998101 -0.960678 -0.70819 -0.038261 0.663787 0.873388 0.570794 -0.29677 -0.865733 -0.992375 -0.999914 -1 -1 -1 -1 -0.999997 -0.999613 -0.984852 -0.80062 -0.141295 0.68447 0.921161 0.509739 -0.452118 -0.927408 -0.996625 -0.999964 -1 -1 -1 -1 -0.999969 -0.997311 -0.945566 -0.611553 0.164828 0.795796 0.924483 0.565792 -0.344476 -0.885091 -0.993281 -0.999894 -0.999999 -1 -1 -0.999999 -0.999769 -0.987933 -0.822636 -0.221892 0.558642 0.85449 0.772173 0.632722 0.055227 -0.693002 -0.971393 -0.999048 -0.999991 -1 -1 -0.99998 -0.998068 -0.955117 -0.61946 0.193372 0.772594 0.685132 0.263751 0.345438 0.323322 -0.414153 -0.899246 -0.99456 -0.999939 -1 -0.999999 -0.999867 -0.991245 -0.857474 -0.292678 0.546907 0.789969 0.310675 -0.337092 -0.148227 0.391896 -0.044332 -0.756173 -0.984443 -0.999798 -1 -0.999992 -0.999082 -0.971426 -0.684783 0.1049 0.721583 0.561632 -0.190211 -0.72574 -0.434494 0.400115 0.244187 -0.618151 -0.968947 -0.999208 -0.999994 -0.999959 -0.996204 -0.922753 -0.462096 0.44352 0.722568 0.149958 -0.614819 -0.905032 -0.552643 0.359822 0.42167 -0.461246 -0.928742 -0.99671 -0.999965 -0.999919 -0.992732 -0.870163 -0.296469 0.595747 0.65772 -0.150269 -0.806475 -0.957124 -0.604188 0.308854 0.507159 -0.306935 -0.87312 -0.992944 -0.999921 -0.999925 -0.993241 -0.877183 -0.309259 0.595213 0.594625 -0.307935 -0.871339 -0.943178 -0.550336 0.377901 0.538558 -0.297738 -0.870819 -0.992796 -0.99992 -0.999954 -0.995762 -0.914255 -0.411015 0.521749 0.555331 -0.339504 -0.812257 -0.72556 -0.237161 0.544515 0.510231 -0.398164 -0.908531 -0.995364 -0.999949 -0.999987 -0.998589 -0.959313 -0.583682 0.302478 0.588112 0.035102 -0.286736 -0.031738 0.441463 0.749417 0.376856 -0.547731 -0.95321 -0.998266 -0.999983 -0.999999 -0.999753 -0.985541 -0.787279 -0.161113 0.451871 0.598882 0.585579 0.690706 0.788175 0.632486 0.047866 -0.706772 -0.978769 -0.999585 -0.999997 -1 -0.999961 -0.996766 -0.942932 -0.684969 -0.16491 0.306974 0.480128 0.487418 0.35627 -0.01531 -0.530088 -0.893466 -0.993412 -0.999916 -1
7 -1 -1 -1 -0.999999 -0.999817 -0.991265 -0.874201 -0.450226 -0.12316 -0.571112 -0.9282 -0.996211 -0.999958 -1 -1 -1 -1 -1 -1 -0.99998 -0.99814 -0.957803 -0.652856 0.056276 0.271601 -0.448771 -0.913914 -0.995598 -0.999952 -1 -1 -1 -1 -1 -1 -0.999888 -0.991967 -0.865853 -0.325812 0.393919 0.219269 -0.59668 -0.957259 -0.998369 -0.999984 -1 -1 -1 -1 -1 -0.999993 -0.999227 -0.974886 -0.713325 0.014911 0.431351 -0.127248 -0.787407 -0.985824 -0.999762 -0.999999 -1 -1 -1 -1 -0.999999 -0.999908 -0.994539 -0.906473 -0.446791 0.314339 0.276506 -0.509232 -0.929103 -0.996473 -0.999905 -0.999967 -0.999993 -0.999999 -1 -1 -0.99999 -0.999013 -0.972895 -0.722731 -0.023918 0.449744 -0.020674 -0.737486 -0.980169 -0.997058 -0.994848 -0.996918 -0.999334 -0.999953 -0.999999 -0.999999 -0.99984 -0.992533 -0.886382 -0.396167 0.349737 0.309318 -0.445916 -0.899796 -0.977166 -0.94344 -0.902113 -0.936656 -0.983303 -0.99831 -0.999935 -0.999981 -0.998217 -0.959498 -0.663406 0.061708 0.452132 -0.076228 -0.745073 -0.922618 -0.783495 -0.552926 -0.404442 -0.555399 -0.847253 -0.979076 -0.998995 -0.999855 -0.991054 -0.857594 -0.31315 0.390233 0.258884 -0.495168 -0.869865 -0.707205 -0.19161 0.227897 0.349752 0.154775 -0.514304 -0.918234 -0.995623 -0.998915 -0.968428 -0.669907 0.102704 0.469569 -0.124591 -0.752167 -0.76755 -0.241345 0.319106 0.372951 0.341551 0.392057 -0.303051 -0.864237 -0.992272 -0.995835 -0.917096 -0.44697 0.386752 0.356229 -0.461875 -0.791132 -0.40216 0.218609 0.230889 -0.025917 0.246408 0.378531 -0.362242 -0.887945 -0.993904 -0.992229 -0.863153 -0.290459 0.453865 0.215178 -0.490212 -0.495768 0.130613 0.386898 -0.031271 -0.052013 0.393632 0.1951 -0.57733 -0.946106 -0.997562 -0.99282 -0.874432 -0.356733 0.354196 0.346416 0.005643 0.148758 0.568214 0.480429 0.219015 0.36447 0.310355 -0.297858 -0.827327 -0.984895 -0.999512 -0.997536 -0.951943 -0.684835 -0.123861 0.279894 0.454689 0.67961 0.822603 0.670904 0.505319 0.292752 -0.2454 -0.758377 -0.963063 -0.997837 -0.999959 -0.999745 -0.9932 -0.931563 -0.735377 -0.433818 -0.028346 0.464673 0.674454 0.372489 -0.011132 -0.423769 -0.785032 -0.95725 -0.996364 -0.999874 -0.999999 -0.999991 -0.999664 -0.995321 -0.972035 -0.897559 -0.689446 -0.244439 0.096045 -0.228527 -0.660765 -0.887692 -0.974902 -0.997013 -0.999849 -0.999997 -1
4 -0.999998 -0.999852 -0.997328 -0.983275 -0.925223 -0.748803 -0.37542 0.078958 0.187709 0.003607 -0.274643 -0.526863 -0.810003 -0.965835 -0.998101 -0.999979 -0.999974 -0.997736 -0.96168 -0.813564 -0.523241 -0.098419 0.359913 0.541102 0.426352 0.329182 0.3233 0.214103 -0.36755 -0.859936 -0.9916 -0.999904 -0.999912 -0.99227 -0.871622 -0.423354 0.157205 0.413496 0.391336 0.080875 -0.296344 -0.304138 0.117967 0.478417 -0.037428 -0.755202 -0.984702 -0.999824 -0.999902 -0.991387 -0.858778 -0.395513 0.073013 -0.012125 -0.344036 -0.579024 -0.603314 -0.281005 0.30117 0.506319 -0.122962 -0.790284 -0.987118 -0.999853 -0.999968 -0.997119 -0.949675 -0.740344 -0.412156 -0.287429 -0.35444 -0.329096 -0.034925 0.386007 0.557381 0.222517 -0.479829 -0.902076 -0.994455 -0.999938 -0.999998 -0.999668 -0.984487 -0.789783 -0.216397 0.295922 0.44052 0.438887 0.537646 0.653288 0.387994 -0.273715 -0.796524 -0.9738 -0.99876 -0.999987 -1 -0.999874 -0.989196 -0.828761 -0.334944 0.133137 0.268071 0.169778 0.129488 0.279535 0.330816 -0.134236 -0.715357 -0.958942 -0.997859 -0.99997 -1 -0.999965 -0.996922 -0.950993 -0.808138 -0.668404 -0.62816 -0.670479 -0.681747 -0.488304 -0.006364 0.197624 -0.308827 -0.829986 -0.986257 -0.999613 -0.999998 -0.999969 -0.999727 -0.996801 -0.987614 -0.978528 -0.975908 -0.978824 -0.976125 -0.899296 -0.520342 0.109797 0.122202 -0.54387 -0.929011 -0.996355 -0.999829 -0.997505 -0.99344 -0.996077 -0.999098 -0.999709 -0.999721 -0.999752 -0.999353 -0.985792 -0.829309 -0.257831 0.297231 -0.152902 -0.794196 -0.987338 -0.997215 -0.959263 -0.891416 -0.932238 -0.985709 -0.99911 -0.999973 -0.999996 -0.99995 -0.997424 -0.941504 -0.501962 0.313739 0.135711 -0.672157 -0.978845 -0.988385 -0.828486 -0.520021 -0.647532 -0.904926 -0.988823 -0.998073 -0.999342 -0.997986 -0.989126 -0.916712 -0.460199 0.373811 0.237261 -0.631654 -0.976042 -0.98081 -0.710785 -0.106361 -0.130377 -0.618682 -0.876161 -0.949655 -0.968313 -0.948481 -0.85418 -0.603393 -0.054746 0.476538 0.079558 -0.705536 -0.981245 -0.985561 -0.771785 -0.140142 0.261432 -0.019693 -0.353144 -0.527323 -0.583996 -0.524728 -0.283703 0.126491 0.487507 0.3818 -0.309392 -0.850736 -0.991114 -0.994119 -0.898399 -0.492536 0.091001 0.286635 0.2764 0.261806 0.272301 0.34507 0.458358 0.521913 0.357429 -0.170429 -0.727645 -0.960212 -0.997993 -0.998827 -0.978003 -0.865385 -0.630901 -0.408493 -0.190075 0.049758 0.214591 0.291285 0.204046 -0.042725 -0.423806 -0.763049 -0.946792 -0.995472 -0.999856
3 -0.999975 -0.998947 -0.98381 -0.899849 -0.681956 -0.358775 -0.050799 0.094092 0.143935 0.095766 -0.073828 -0.408204 -0.768008 -0.955724 -0.997329 -0.99996 -0.999639 -0.989009 -0.876766 -0.511689 -0.059597 0.162171 0.114509 -0.104928 -0.20877 -0.104631 0.10836 0.137428 -0.293244 -0.810158 -0.985341 -0.999646 -0.998301 -0.958523 -0.637684 0.031962 0.161401 -0.232688 -0.567624 -0.751569 -0.812935 -0.745467 -0.472839 0.036992 0.100413 -0.595626 -0.956449 -0.998347 -0.997218 -0.939491 -0.548111 0.07532 -0.175246 -0.71828 -0.941095 -0.982771 -0.988481 -0.97245 -0.779093 -0.147694 0.236693 -0.457942 -0.924542 -0.996441 -0.998881 -0.971962 -0.751981 -0.343799 -0.441042 -0.837165 -0.987969 -0.999594 -0.99954 -0.98309 -0.763385 -0.108561 0.194699 -0.496451 -0.932087 -0.99686 -0.999894 -0.995581 -0.944297 -0.821034 -0.809749 -0.93865 -0.995919 -0.999871 -0.996505 -0.939633 -0.585817 0.048178 -0.020548 -0.677759 -0.968864 -0.998945 -0.999997 -0.999772 -0.996471 -0.986008 -0.980962 -0.993213 -0.999478 -0.998263 -0.973163 -0.770636 -0.191541 0.195355 -0.319193 -0.849791 -0.990411 -0.999846 -1 -0.999997 -0.999947 -0.999656 -0.999333 -0.999685 -0.998432 -0.977725 -0.847528 -0.411892 0.163724 0.030459 -0.631701 -0.951697 -0.997759 -0.999976 -1 -1 -1 -0.999996 -0.999912 -0.998176 -0.979227 -0.849303 -0.455755 0.02133 0.045923 -0.460805 -0.875892 -0.990267 -0.999732 -0.999998 -1 -1 -0.999999 -0.999948 -0.998092 -0.973113 -0.839912 -0.458318 0.04795 0.062995 -0.443382 -0.845671 -0.978323 -0.998829 -0.999982 -1 -1 -1 -0.999992 -0.999191 -0.981071 -0.834111 -0.40839 0.038366 0.026877 -0.425603 -0.833285 -0.97682 -0.998272 -0.999939 -0.999999 -1 -1 -1 -0.999945 -0.995111 -0.911163 -0.503119 0.108474 0.05934 -0.477642 -0.84888 -0.974342 -0.997935 -0.999878 -0.999987 -0.999999 -1 -1 -1 -0.999856 -0.987448 -0.796454 -0.169501 0.242697 -0.324566 -0.830828 -0.962458 -0.980686 -0.988008 -0.994998 -0.998978 -0.99994 -0.999999 -1 -1 -0.99983 -0.985247 -0.765246 -0.101079 0.243557 -0.317684 -0.672488 -0.707263 -0.729091 -0.814939 -0.918656 -0.982544 -0.998957 -0.999988 -1 -1 -0.999901 -0.991319 -0.855536 -0.35342 0.20118 0.179656 0.020048 -0.013977 -0.106441 -0.354691 -0.667261 -0.918095 -0.994896 -0.999941 -1 -1 -0.999976 -0.997838 -0.960096 -0.761587 -0.329923 0.058564 0.148855 0.080477 -0.061754 -0.259983 -0.535134 -0.870382 -0.991659 -0.999904
1 -1 -1 -0.999999 -0.999821 -0.988678 -0.829627 -0.330878 0.013998 -0.345315 -0.80312 -0.973332 -0.998694 -0.999985 -1 -1 -1 -1 -1 -0.999992 -0.999126 -0.970712 -0.667495 0.090387 0.504988 0.267632 -0.399843 -0.87056 -0.991509 -0.999848 -0.999999 -1 -1 -1 -1 -0.999973 -0.997434 -0.939941 -0.507406 0.261685 0.339572 0.369624 0.050839 -0.656211 -0.963497 -0.998603 -0.999986 -1 -1 -1 -1 -0.999931 -0.993818 -0.886214 -0.360784 0.232873 -0.108214 0.02573 0.26647 -0.37371 -0.883866 -0.993535 -0.999928 -1 -1 -1 -1 -0.99984 -0.986072 -0.775522 -0.106894 0.232719 -0.419718 -0.35168 0.271008 -0.074465 -0.759592 -0.98492 -0.999827 -1 -1 -1 -1 -0.999765 -0.97973 -0.685957 0.086275 0.23412 -0.548432 -0.572617 0.151463 0.07557 -0.675746 -0.978832 -0.999753 -1 -1 -1 -1 -0.9997 -0.97465 -0.616284 0.22109 0.203572 -0.606788 -0.66797 0.034177 0.130747 -0.630546 -0.975179 -0.999692 -1 -1 -1 -1 -0.999664 -0.972374 -0.587813 0.255423 0.13425 -0.649706 -0.705895 -0.013573 0.192558 -0.591938 -0.971955 -0.999626 -0.999999 -1 -1 -1 -0.99965 -0.972151 -0.588554 0.227569 0.06155 -0.680212 -0.711909 -0.026295 0.179007 -0.597248 -0.972708 -0.999662 -1 -1 -1 -0.999999 -0.999608 -0.97115 -0.580498 0.243437 0.065133 -0.678385 -0.67699 0.013393 0.085649 -0.649421 -0.976746 -0.999728 -1 -1 -1 -0.999999 -0.999642 -0.97263 -0.596706 0.230471 0.121192 -0.642806 -0.614814 0.080601 -0.051938 -0.726634 -0.982372 -0.999796 -1 -1 -1 -1 -0.999726 -0.977208 -0.654249 0.124345 0.157842 -0.577829 -0.505149 0.172371 -0.178158 -0.800083 -0.987723 -0.99986 -1 -1 -1 -1 -0.999795 -0.98226 -0.72286 -0.00776 0.220438 -0.378356 -0.264872 0.214055 -0.349981 -0.878587 -0.993249 -0.999925 -1 -1 -1 -1 -0.999886 -0.989981 -0.832672 -0.25052 0.291486 0.08553 0.176129 0.195311 -0.54934 -0.94942 -0.997999 -0.99998 -1 -1 -1 -1 -0.999971 -0.99732 -0.943469 -0.586251 0.118789 0.448387 0.465484 -0.001911 -0.718008 -0.980233 -0.999657 -0.999998 -1 -1 -1 -1 -0.999998 -0.999747 -0.988999 -0.851968 -0.406307 0.08092 0.086649 -0.458626 -0.885111 -0.993165 -0.999919 -1 -1 -1
9 -0.999995 -0.99951 -0.987088 -0.870705 -0.497614 -0.021923 0.207131 0.14943 -0.076429 -0.397072 -0.713594 -0.925045 -0.992041 -0.999661 -0.999995 -1 -0.999956 -0.996031 -0.925611 -0.551818 0.118009 0.340543 0.073865 -0.122716 -0.051208 0.046572 -0.159039 -0.62067 -0.919151 -0.993636 -0.999816 -0.999998 -0.999867 -0.988321 -0.807938 -0.173836 0.417917 0.089972 -0.538528 -0.760627 -0.648871 -0.307315 0.046659 -0.12417 -0.676179 -0.953097 -0.997679 -0.999975 -0.999837 -0.985744 -0.769748 -0.070184 0.408132 -0.169335 -0.801123 -0.973339 -0.952032 -0.77505 -0.278703 0.139739 -0.339799 -0.856992 -0.991536 -0.999904 -0.999904 -0.9915 -0.855188 -0.311855 0.278037 -0.062642 -0.734026 -0.975432 -0.982525 -0.851222 -0.340977 0.227901 -0.194661 -0.806717 -0.988161 -0.999865 -0.999977 -0.997816 -0.954719 -0.671299 -0.050856 0.136862 -0.488377 -0.898424 -0.879214 -0.553307 -0.022335 0.161525 -0.415742 -0.883866 -0.993326 -0.999925 -0.999998 -0.999817 -0.992914 -0.899829 -0.47471 0.085801 -0.151585 -0.640477 -0.490777 -0.041596 0.005295 -0.332907 -0.774455 -0.968757 -0.998486 -0.999984 -1 -0.999991 -0.999187 -0.977533 -0.768304 -0.196832 0.126094 -0.095666 0.127386 0.172666 -0.401803 -0.809818 -0.959327 -0.996572 -0.999892 -0.999999 -1 -1 -0.999928 -0.99567 -0.922802 -0.508919 0.22625 0.479249 0.372312 -0.147395 -0.751423 -0.970794 -0.997257 -0.999853 -0.999997 -1 -1 -1 -0.999993 -0.999158 -0.969961 -0.644445 0.188976 0.552648 0.015432 -0.638977 -0.936052 -0.996007 -0.999908 -0.999998 -1 -1 -1 -1 -0.999979 -0.997969 -0.949509 -0.546825 0.351012 0.561702 -0.201749 -0.824884 -0.987157 -0.99968 -0.999997 -1 -1 -1 -1 -1 -0.999928 -0.993548 -0.882477 -0.335376 0.550795 0.663441 -0.049916 -0.765607 -0.985238 -0.999817 -1 -1 -1 -1 -1 -1 -0.999891 -0.990387 -0.836199 -0.213932 0.590229 0.659607 0.135599 -0.666974 -0.975512 -0.999515 -0.999997 -1 -1 -1 -1 -1 -0.999925 -0.993281 -0.878686 -0.331365 0.483936 0.642509 0.324942 -0.552264 -0.95757 -0.998622 -0.999987 -1 -1 -1 -1 -1 -0.999979 -0.997977 -0.951283 -0.577406 0.253174 0.680883 0.411237 -0.509027 -0.945891 -0.99787 -0.999979 -1 -1 -1 -1 -1 -0.999998 -0.999736 -0.987075 -0.818887 -0.280865 0.223601 0.033098 -0.655538 -0.963071 -0.998575 -0.999986 -1 -1 -1
7 -1 -1 -1 -1 -0.999992 -0.999206 -0.97619 -0.744078 -0.166049 -0.01791 -0.60921 -0.948919 -0.99768 -0.999976 -1 -1 -1 -1 -1 -0.999999 -0.999836 -0.993037 -0.8971 -0.445199 0.262374 0.213832 -0.550704 -0.940954 -0.997279 -0.999971 -1 -1 -1 -1 -1 -0.99998 -0.9981 -0.958319 -0.674286 -0.056611 0.16969 -0.267444 -0.788723 -0.976735 -0.999045 -0.99999 -1 -1 -1 -1 -1 -0.999894 -0.991799 -0.862189 -0.334015 0.2103 -0.191001 -0.73838 -0.955452 -0.996899 -0.999919 -0.999999 -1 -1 -1 -1 -0.999996 -0.999477 -0.978024 -0.716096 0.006048 0.278452 -0.447963 -0.913818 -0.994128 -0.999822 -0.999998 -1 -1 -1 -1 -1 -0.999972 -0.997317 -0.939985 -0.527867 0.251232 0.172092 -0.621737 -0.965942 -0.998945 -0.99999 -1 -1 -1 -1 -1 -1 -0.999915 -0.992458 -0.866775 -0.308816 0.351163 -0.043667 -0.753324 -0.984018 -0.999778 -0.999999 -1 -1 -1 -1 -1 -1 -0.999863 -0.987943 -0.801222 -0.147295 0.331404 -0.302757 -0.866798 -0.992402 -0.999894 -0.999999 -1 -1 -1 -1 -1 -1 -0.999816 -0.983959 -0.744217 -0.016665 0.318846 -0.440007 -0.910532 -0.987258 -0.998022 -0.99988 -0.999998 -1 -1 -1 -1 -1 -0.999772 -0.980207 -0.690814 0.106864 0.389903 -0.275491 -0.65837 -0.843523 -0.965033 -0.997274 -0.999925 -0.999999 -1 -1 -1 -1 -0.999773 -0.980349 -0.692578 0.115975 0.571626 0.3041 0.026227 -0.370335 -0.804234 -0.975607 -0.998896 -0.999988 -1 -1 -1 -1 -0.999827 -0.984902 -0.757431 -0.026908 0.620922 0.508199 0.189275 0.042469 -0.483703 -0.895196 -0.993921 -0.999931 -1 -1 -1 -1 -0.999884 -0.989747 -0.827083 -0.199293 0.477025 0.18805 -0.245519 -0.017947 -0.202042 -0.77065 -0.985205 -0.999829 -1 -1 -1 -1 -0.99994 -0.994602 -0.898576 -0.396979 0.33122 0.134554 -0.259074 0.014547 -0.091617 -0.723207 -0.981884 -0.99979 -1 -1 -1 -1 -0.999982 -0.998289 -0.958391 -0.63484 0.086874 0.381271 0.271224 0.277137 -0.183204 -0.788699 -0.986718 -0.999847 -1 -1 -1 -1 -0.999998 -0.999715 -0.989317 -0.863435 -0.428629 0.097875 0.254313 0.019659 -0.551407 -0.914572 -0.995149 -0.999946 -1 -1
7 -1 -1 -1 -1 -0.999974 -0.997804 -0.957611 -0.718119 -0.194218 0.032741 -0.455488 -0.88657 -0.993364 -0.999925 -1 -1 -1 -1 -1 -0.999998 -0.999705 -0.987269 -0.826573 -0.268552 0.379709 0.404279 -0.185717 -0.795399 -0.987215 -0.999853 -1 -1 -1 -1 -1 -0.999967 -0.99697 -0.937958 -0.561401 0.191938 0.426758 0.029323 -0.397899 -0.830595 -0.989046 -0.999873 -1 -1 -1 -1 -0.999999 -0.999804 -0.98735 -0.80506 -0.17865 0.386739 0.053041 -0.529349 -0.778294 -0.93625 -0.995827 -0.999951 -1 -1 -1 -1 -0.999988 -0.998696 -0.962581 -0.619396 0.172136 0.317245 -0.405546 -0.866123 -0.962309 -0.989892 -0.999339 -0.999992 -1 -1 -1 -1 -0.999941 -0.994644 -0.898965 -0.393414 0.360311 0.126386 -0.659292 -0.968334 -0.997415 -0.999467 -0.999965 -1 -1 -1 -1 -1 -0.999863 -0.987997 -0.802132 -0.146502 0.393986 -0.139052 -0.798082 -0.987302 -0.999798 -0.999993 -0.999999 -1 -1 -1 -1 -0.999999 -0.999746 -0.980795 -0.705902 0.068899 0.363731 -0.384421 -0.897208 -0.99151 -0.998582 -0.999859 -0.999995 -1 -1 -1 -1 -0.999993 -0.9991 -0.966278 -0.598034 0.249501 0.289981 -0.551945 -0.920395 -0.932943 -0.967037 -0.99447 -0.999707 -0.999997 -1 -1 -1 -0.999975 -0.997542 -0.940504 -0.490619 0.348911 0.182103 -0.577628 -0.667297 -0.532166 -0.710637 -0.930422 -0.995626 -0.999943 -1 -1 -1 -0.999971 -0.997222 -0.935334 -0.471647 0.348381 0.135383 -0.413216 -0.061142 0.231007 -0.117286 -0.746259 -0.98164 -0.999648 -0.999998 -1 -1 -0.99999 -0.998834 -0.961 -0.567468 0.261676 0.224845 -0.175326 0.263799 0.417379 0.226848 -0.569766 -0.959004 -0.998672 -0.999988 -1 -1 -0.999999 -0.999697 -0.979297 -0.693284 0.063484 0.343891 0.072141 0.245241 0.206318 0.236978 -0.502809 -0.943059 -0.997729 -0.999977 -1 -1 -1 -0.999883 -0.989904 -0.832522 -0.253356 0.364797 0.371985 0.336596 0.275308 0.1573 -0.589487 -0.962927 -0.998907 -0.999991 -1 -1 -1 -0.999973 -0.997452 -0.947587 -0.625909 0.061039 0.49748 0.568823 0.407261 -0.104826 -0.753966 -0.983414 -0.999749 -0.999999 -1 -1 -1 -0.999998 -0.999783 -0.991513 -0.888135 -0.512237 0.018061 0.269369 0.009381 -0.57125 -0.919118 -0.995392 -0.999947 -1 -1
3 -1 -1 -0.999972 -0.999299 -0.993303 -0.973669 -0.955637 -0.969507 -0.988975 -0.997903 -0.999865 -0.999997 -1 -1 -1 -1 -1 -0.999994 -0.999436 -0.9878 -0.904758 -0.699358 -0.552961 -0.639472 -0.835101 -0.961676 -0.996433 -0.999871 -0.999999 -1 -1 -1 -1 -0.999956 -0.996046 -0.928299 -0.593457 0.025956 0.370918 0.179229 -0.31114 -0.767241 -0.962914 -0.997948 -0.999971 -1 -1 -1 -1 -0.999864 -0.988087 -0.805345 -0.168881 0.570739 0.745396 0.478829 0.200152 -0.344183 -0.83668 -0.98738 -0.99968 -0.999997 -1 -1 -1 -0.999792 -0.981977 -0.715537 0.072918 0.66597 0.460007 -0.034733 0.088544 0.054393 -0.594059 -0.946415 -0.997537 -0.999974 -1 -1 -0.999852 -0.999571 -0.985023 -0.768102 -0.129825 0.263708 -0.12632 -0.582465 -0.261174 0.229964 -0.27429 -0.84234 -0.990665 -0.999894 -1 -1 -0.987137 -0.977535 -0.968473 -0.89782 -0.668779 -0.506924 -0.709801 -0.87145 -0.513627 0.240477 0.037325 -0.706845 -0.980956 -0.999554 -0.99981 -0.999905 -0.798243 -0.656449 -0.593197 -0.560278 -0.546855 -0.575888 -0.691474 -0.768046 -0.484573 0.27756 0.219913 -0.609252 -0.954122 -0.979983 -0.983607 -0.991775 -0.257151 0.154267 0.242844 0.232965 0.184091 0.086469 -0.051412 -0.161666 -0.005041 0.5327 0.416227 -0.319349 -0.646791 -0.69706 -0.746539 -0.869532 0.108047 0.508373 0.260312 -0.031675 -0.100324 -0.019781 0.072351 0.194333 0.445144 0.777712 0.683783 0.278192 0.075788 0.004381 -0.131219 -0.508627 -0.067153 0.374707 -0.032126 -0.551305 -0.726856 -0.695775 -0.605868 -0.363103 0.19087 0.686859 0.536919 0.157068 0.070418 0.064768 -0.029237 -0.374699 -0.549425 0.031953 0.11102 -0.320077 -0.662628 -0.750195 -0.666967 -0.334436 0.292099 0.561878 0.044928 -0.52076 -0.658868 -0.657934 -0.680291 -0.782531 -0.886048 -0.543907 -0.102383 0.042054 -0.087842 -0.120818 0.040557 0.328616 0.533952 0.254512 -0.448173 -0.879999 -0.972615 -0.977301 -0.978718 -0.985355 -0.986983 -0.906878 -0.676808 -0.34902 -0.05821 0.163961 0.291976 0.295022 0.080654 -0.411216 -0.827362 -0.976645 -0.998629 -0.999725 -0.999752 -0.999829 -0.999414 -0.993134 -0.954442 -0.844983 -0.690592 -0.55797 -0.509964 -0.567432 -0.69672 -0.877002 -0.976117 -0.997962 -0.999929 -0.999999 -1 -1 -0.999993 -0.99982 -0.997777 -0.990311 -0.976124 -0.956978 -0.948531 -0.961914 -0.978729 -0.992655 -0.998832 -0.999931 -0.999999 -1 -1 -1
1 -1 -0.999997 -0.999761 -0.993583 -0.931688 -0.704263 -0.308349 0.11543 0.399949 0.313904 -0.111507 -0.585246 -0.893174 -0.988667 -0.999534 -0.999995 -0.999999 -0.999926 -0.996603 -0.946193 -0.675282 -0.074204 0.499346 0.783419 0.843829 0.686042 0.485088 0.086012 -0.555661 -0.918302 -0.994732 -0.999892 -0.99999 -0.99906 -0.976566 -0.778989 -0.175657 0.549174 0.905397 0.966045 0.810675 0.45244 0.423648 0.509154 -0.022574 -0.714005 -0.969482 -0.998792 -0.999942 -0.994774 -0.904771 -0.455657 0.364146 0.868206 0.987656 0.985454 0.890665 0.559808 0.288527 0.601434 0.432031 -0.401417 -0.896092 -0.994331 -0.999839 -0.986008 -0.773941 -0.069082 0.692377 0.967025 0.98021 0.901912 0.7788 0.53975 0.130773 0.420391 0.593416 -0.059985 -0.769267 -0.985057 -0.999699 -0.977951 -0.664088 0.207073 0.833948 0.984871 0.918016 0.596792 0.181594 -0.017326 -0.313605 0.036223 0.598166 0.261834 -0.611064 -0.96443 -0.997641 -0.960619 -0.576014 0.371049 0.899451 0.984587 0.83137 0.242821 -0.475038 -0.720372 -0.765158 -0.298811 0.5661 0.488618 -0.449772 -0.926644 -0.973857 -0.853094 -0.37214 0.545346 0.951304 0.982502 0.774586 0.071659 -0.709331 -0.962557 -0.911688 -0.411252 0.549383 0.586519 -0.316643 -0.879838 -0.90731 -0.572013 0.047399 0.733523 0.97651 0.951073 0.6508 -0.089344 -0.776496 -0.9826 -0.926252 -0.432743 0.541276 0.651022 -0.161131 -0.816485 -0.877911 -0.402713 0.330011 0.780113 0.946856 0.84077 0.277112 -0.511958 -0.916534 -0.991032 -0.914729 -0.408458 0.543173 0.63805 -0.183818 -0.825528 -0.94218 -0.650734 -0.100263 0.35771 0.798463 0.726173 -0.023142 -0.751121 -0.979015 -0.978439 -0.800225 -0.164408 0.637123 0.566962 -0.329641 -0.881766 -0.989822 -0.918489 -0.72246 -0.249387 0.592197 0.711556 -0.010579 -0.741465 -0.944407 -0.844483 -0.446661 0.305114 0.733478 0.346832 -0.535719 -0.941558 -0.999434 -0.993689 -0.941135 -0.519483 0.434523 0.733191 0.190234 -0.480462 -0.619046 -0.319659 0.202976 0.684406 0.590836 -0.120545 -0.774723 -0.980818 -0.99999 -0.999415 -0.975934 -0.683806 0.121906 0.681184 0.575394 0.216609 0.193361 0.499288 0.746368 0.701372 0.15145 -0.58947 -0.935587 -0.996353 -1 -0.999899 -0.992512 -0.876802 -0.410133 0.292235 0.682713 0.750867 0.762645 0.773725 0.647544 0.232321 -0.432265 -0.872342 -0.989331 -0.999664 -1 -0.999987 -0.998857 -0.976899 -0.832284 -0.420889 0.120163 0.434646 0.449444 0.244005 -0.097193 -0.532529 -0.857095 -0.978329 -0.998787 -0.99998
9 -0.996949 -0.984269 -0.935989 -0.813459 -0.652968 -0.439721 -0.140513 0.103448 0.297332 0.385865 0.086101 -0.57287 -0.915004 -0.970604 -0.976829 -0.989811 -0.948725 -0.792103 -0.532686 -0.172323 0.190956 0.464617 0.596988 0.574798 0.515019 0.49513 0.278243 -0.261991 -0.574913 -0.597346 -0.652399 -0.847137 -0.745245 -0.196697 0.312943 0.568834 0.636813 0.606579 0.43494 0.105379 -0.149257 -0.090729 0.110053 0.206755 0.226507 0.279466 0.055498 -0.538583 -0.443676 0.390811 0.731736 0.505789 0.154822 -0.127184 -0.31015 -0.332607 -0.134331 0.230437 0.503142 0.543477 0.441621 0.297113 -0.051644 -0.592196 -0.402301 0.443925 0.644158 0.053556 -0.464701 -0.585787 -0.351553 0.119392 0.471683 0.544298 0.368628 0.020447 -0.329921 -0.544432 -0.714293 -0.881526 -0.684709 -0.033853 0.433629 0.27045 -0.130199 -0.108018 0.311333 0.58492 0.420846 0.006317 -0.430782 -0.715199 -0.877281 -0.949425 -0.97795 -0.992152 -0.924386 -0.645448 -0.125014 0.383712 0.591719 0.684191 0.753698 0.438215 -0.240887 -0.692494 -0.899243 -0.973655 -0.992792 -0.997987 -0.999499 -0.999895 -0.993098 -0.930947 -0.623476 0.081037 0.731949 0.893424 0.765249 0.219988 -0.53575 -0.909203 -0.988911 -0.998925 -0.999889 -0.999979 -0.999996 -1 -0.998308 -0.959212 -0.632929 0.172164 0.669806 0.555491 0.513418 0.415059 -0.155478 -0.715732 -0.950154 -0.996299 -0.999892 -0.999999 -1 -1 -0.995548 -0.912647 -0.430452 0.426027 0.469085 -0.17437 -0.207492 0.292277 0.358484 -0.202431 -0.759911 -0.967622 -0.998417 -0.999982 -1 -1 -0.994675 -0.8981 -0.370858 0.444479 0.229323 -0.586278 -0.748149 -0.259178 0.347959 0.31737 -0.347853 -0.856889 -0.990166 -0.999797 -0.999999 -1 -0.996579 -0.926972 -0.461789 0.362962 0.231844 -0.567528 -0.895298 -0.717752 -0.118865 0.434225 0.136137 -0.621571 -0.954162 -0.997997 -0.999979 -1 -0.998966 -0.968358 -0.661218 0.081227 0.326999 -0.194919 -0.65655 -0.799453 -0.488027 0.26172 0.43245 -0.291608 -0.856635 -0.991687 -0.999906 -1 -0.99987 -0.992303 -0.881767 -0.467866 0.063775 0.198394 -0.013471 -0.290969 -0.224982 0.318288 0.586688 -0.008729 -0.748829 -0.984301 -0.99982 -1 -0.999989 -0.999051 -0.981637 -0.875397 -0.579978 -0.133857 0.253617 0.410179 0.534647 0.692933 0.561944 -0.09818 -0.7742 -0.985908 -0.999838 -1 -0.999999 -0.999955 -0.999018 -0.989964 -0.929531 -0.723181 -0.350478 0.061301 0.353195 0.381856 0.014484 -0.562368 -0.912291 -0.994898 -0.999942 -1
8 -0.991274 -0.910793 -0.742349 -0.684448 -0.627541 -0.522577 -0.373425 -0.213016 -0.010141 0.207877 0.368913 0.476072 0.389935 -0.098712 -0.746177 -0.980828 -0.974068 -0.71049 -0.123399 0.119812 0.268765 0.426844 0.503577 0.562583 0.625947 0.643664 0.648868 0.768012 0.81967 0.343056 -0.589535 -0.966537 -0.97726 -0.693893 0.018233 0.412022 0.498333 0.48061 0.386578 0.341277 0.291658 0.122451 0.033576 0.387364 0.732574 0.327937 -0.604983 -0.971519 -0.991919 -0.875834 -0.53711 -0.280372 -0.296949 -0.431039 -0.552936 -0.598332 -0.62291 -0.664124 -0.455068 0.255984 0.604133 0.033208 -0.731584 -0.982882 -0.998822 -0.98071 -0.917289 -0.853694 -0.869038 -0.921424 -0.959953 -0.972515 -0.968376 -0.859285 -0.340703 0.469011 0.489352 -0.333348 -0.876492 -0.993075 -0.999941 -0.99901 -0.995453 -0.991513 -0.992665 -0.996255 -0.998782 -0.998802 -0.974162 -0.710259 0.04312 0.617902 0.26056 -0.599527 -0.958897 -0.998477 -0.999999 -0.999989 -0.999949 -0.999904 -0.999918 -0.99996 -0.999942 -0.995769 -0.917744 -0.46508 0.391028 0.600097 -0.07873 -0.77476 -0.985218 -0.999771 -1 -1 -1 -1 -1 -0.999999 -0.999739 -0.985735 -0.79003 -0.119207 0.581473 0.386601 -0.463396 -0.916389 -0.995675 -0.999952 -1 -1 -1 -1 -1 -0.999976 -0.997781 -0.949254 -0.579901 0.260662 0.611732 0.025127 -0.723028 -0.977219 -0.999369 -0.999995 -1 -1 -1 -1 -0.999999 -0.999839 -0.990037 -0.842308 -0.250857 0.537779 0.488454 -0.354322 -0.883102 -0.993301 -0.99991 -1 -1 -1 -1 -1 -0.999989 -0.998821 -0.966839 -0.661847 0.137235 0.641647 0.217553 -0.621452 -0.961366 -0.998569 -0.999986 -1 -1 -1 -1 -1 -0.999946 -0.995128 -0.90725 -0.423372 0.450057 0.627684 -0.074493 -0.774179 -0.984984 -0.999753 -0.999999 -1 -1 -1 -1 -0.999999 -0.999819 -0.987292 -0.799357 -0.1317 0.60371 0.445191 -0.416971 -0.903399 -0.994822 -0.999941 -1 -1 -1 -1 -1 -0.999993 -0.999129 -0.969454 -0.641947 0.208306 0.649411 0.153243 -0.661577 -0.969308 -0.999022 -0.999991 -1 -1 -1 -1 -1 -0.999982 -0.998155 -0.952451 -0.558727 0.32176 0.53868 -0.160793 -0.806584 -0.987795 -0.999828 -1 -1 -1 -1 -1 -1 -0.999991 -0.999072 -0.973067 -0.722014 -0.119356 0.031023 -0.535043 -0.919161 -0.995611 -0.999951 -1 -1 -1
9 -0.99978 -0.994974 -0.956818 -0.842569 -0.696298 -0.586635 -0.494194 -0.411558 -0.28855 -0.243795 -0.31998 -0.356738 -0.218864 -0.463888 -0.859023 -0.99111 -0.996901 -0.945874 -0.716465 -0.285172 0.105175 0.294824 0.348898 0.357255 0.407195 0.483011 0.544679 0.532649 0.419362 -0.215593 -0.815898 -0.988747 -0.989971 -0.834771 -0.277157 0.38818 0.56213 0.392567 0.173631 0.044154 0.111981 0.430333 0.798622 0.864964 0.482136 -0.401195 -0.90075 -0.994715 -0.989219 -0.820663 -0.197545 0.49066 0.339022 -0.277703 -0.609507 -0.603678 -0.228482 0.417065 0.797802 0.689169 0.136786 -0.653299 -0.967532 -0.99893 -0.99562 -0.918077 -0.508611 0.211438 0.32349 -0.303909 -0.707796 -0.453057 0.176665 0.587431 0.495383 0.058219 -0.47182 -0.871843 -0.99153 -0.999866 -0.999305 -0.982305 -0.827042 -0.319209 0.262165 0.20838 -0.105074 0.20909 0.491939 0.237484 -0.291496 -0.676322 -0.886176 -0.978237 -0.998739 -0.999985 -0.999954 -0.997955 -0.965262 -0.747827 -0.144775 0.478667 0.613807 0.620393 0.18835 -0.449299 -0.833304 -0.962126 -0.992174 -0.998793 -0.999934 -0.999999 -0.999999 -0.999854 -0.993712 -0.901524 -0.413601 0.46668 0.856257 0.648342 -0.151843 -0.777806 -0.970896 -0.997597 -0.999827 -0.999985 -0.999999 -1 -0.999998 -0.999752 -0.98736 -0.815416 -0.190904 0.555244 0.728255 0.583598 0.072027 -0.566323 -0.911582 -0.992928 -0.99978 -0.999998 -1 -1 -0.99999 -0.998863 -0.964706 -0.619259 0.209548 0.503417 0.137458 0.121011 0.302188 -0.036464 -0.649205 -0.944235 -0.996658 -0.999933 -0.999999 -1 -0.999979 -0.997872 -0.945522 -0.504116 0.379792 0.330557 -0.428018 -0.534278 -0.005712 0.295741 -0.196984 -0.780844 -0.977558 -0.999135 -0.999991 -1 -0.99999 -0.998877 -0.96202 -0.572401 0.300384 0.334975 -0.492358 -0.834372 -0.492547 0.197001 0.223547 -0.459481 -0.901769 -0.994542 -0.999939 -1 -0.999999 -0.999715 -0.982536 -0.743588 -0.051592 0.3328 -0.143572 -0.645116 -0.680522 -0.116792 0.412431 -0.039987 -0.753232 -0.984525 -0.999821 -1 -1 -0.999941 -0.995109 -0.914948 -0.554419 0.029772 0.242226 -0.025412 -0.299134 -0.073522 0.523743 0.242126 -0.63975 -0.976427 -0.999708 -1 -1 -0.999994 -0.999436 -0.987024 -0.885017 -0.540479 -0.029528 0.281837 0.345431 0.438402 0.644818 0.252045 -0.63289 -0.975491 -0.999669 -0.999999 -1 -1 -0.999973 -0.999061 -0.986092 -0.904288 -0.670501 -0.326495 -0.01177 0.192387 0.214002 -0.201631 -0.782487 -0.985845 -0.999817 -1
3 -1 -0.999997 -0.999742 -0.995124 -0.968696 -0.920176 -0.902774 -0.905056 -0.911979 -0.95643 -0.987292 -0.99753 -0.99983 -0.999996 -1 -1 -0.999999 -0.999903 -0.995426 -0.935399 -0.723429 -0.464403 -0.378687 -0.386808 -0.419481 -0.598952 -0.818196 -0.954189 -0.995057 -0.999791 -0.999997 -1 -0.999988 -0.998836 -0.970977 -0.733205 -0.111008 0.420496 0.564665 0.508372 0.364651 0.103932 -0.292256 -0.718592 -0.945761 -0.996509 -0.999934 -0.999999 -0.999933 -0.99397 -0.892065 -0.408827 0.417582 0.857161 0.849675 0.552123 0.161498 0.069523 0.180666 -0.21522 -0.777013 -0.979091 -0.99929 -0.999993 -0.999856 -0.987382 -0.793804 -0.120207 0.651939 0.835487 0.475802 -0.144517 -0.580735 -0.465303 0.157677 0.205926 -0.526375 -0.933741 -0.996822 -0.999966 -0.999889 -0.990288 -0.839221 -0.286397 0.37719 0.390395 -0.221751 -0.737547 -0.926426 -0.748734 -0.063442 0.338311 -0.321568 -0.872026 -0.992825 -0.99992 -0.999963 -0.997292 -0.951849 -0.736546 -0.393553 -0.386 -0.74817 -0.956018 -0.98381 -0.802126 -0.146806 0.375417 -0.196358 -0.823451 -0.989494 -0.999881 -0.999201 -0.997374 -0.992019 -0.957598 -0.883394 -0.876656 -0.957003 -0.995675 -0.989047 -0.821244 -0.190435 0.390953 -0.116145 -0.790139 -0.987181 -0.999854 -0.974247 -0.942572 -0.925232 -0.931752 -0.956909 -0.973359 -0.985525 -0.993786 -0.982343 -0.793252 -0.146099 0.383057 -0.168113 -0.811274 -0.988642 -0.999871 -0.71813 -0.518225 -0.4403 -0.470847 -0.589822 -0.706015 -0.80114 -0.891432 -0.893976 -0.556782 0.177605 0.373678 -0.346497 -0.876874 -0.992912 -0.999821 -0.146816 0.34613 0.435693 0.346413 0.216118 0.037571 -0.14682 -0.358004 -0.416737 -0.028693 0.474486 0.179444 -0.573465 -0.924359 -0.981841 -0.991172 -0.042594 0.577114 0.539864 0.26981 0.255599 0.346077 0.492163 0.532219 0.492564 0.631445 0.664055 0.138537 -0.421179 -0.659884 -0.760772 -0.864828 -0.435914 0.178259 0.281893 0.028877 -0.027623 0.134485 0.515564 0.80066 0.790727 0.699284 0.604711 0.436982 0.239952 0.028027 -0.20964 -0.548612 -0.843134 -0.526733 -0.172923 0.06233 0.197758 0.291138 0.425255 0.461729 0.27221 -0.006633 -0.133819 -0.029623 0.049285 -0.002039 -0.165065 -0.516201 -0.98408 -0.917314 -0.767074 -0.585383 -0.420718 -0.352688 -0.356525 -0.444979 -0.609388 -0.750569 -0.802493 -0.750065 -0.69947 -0.693744 -0.732308 -0.843779 -0.999398 -0.995457 -0.984034 -0.956817 -0.909351 -0.886399 -0.89076 -0.921487 -0.963416 -0.983731 -0.988034 -0.984336 -0.980645 -0.979941 -0.982287 -0.989646
1 -1 -0.99995 -0.995524 -0.921434 -0.591256 -0.080295 0.198353 0.372052 0.201382 -0.351717 -0.82815 -0.982679 -0.999335 -0.999993 -1 -1 -1 -0.999865 -0.988152 -0.806551 -0.176966 0.543455 0.820061 0.896009 0.77726 0.284696 -0.475986 -0.902901 -0.993954 -0.999891 -0.999999 -1 -1 -0.999846 -0.986552 -0.781158 -0.077091 0.709663 0.959364 0.908953 0.80032 0.660701 0.048053 -0.695641 -0.96976 -0.998899 -0.999989 -1 -0.999999 -0.999788 -0.984021 -0.750454 -0.002256 0.745038 0.908251 0.618725 0.353218 0.658944 0.461887 -0.398874 -0.897602 -0.994411 -0.999934 -1 -0.999995 -0.999314 -0.972048 -0.647172 0.22053 0.827134 0.796913 0.208979 -0.149183 0.453826 0.648856 -0.032947 -0.758148 -0.983731 -0.999728 -0.999999 -0.999986 -0.998478 -0.955418 -0.540473 0.425332 0.898847 0.696015 -0.087305 -0.454792 0.197389 0.702461 0.301963 -0.601238 -0.965404 -0.998996 -0.999991 -0.999988 -0.998662 -0.957179 -0.531903 0.459559 0.900762 0.591175 -0.320963 -0.651356 -0.034883 0.679549 0.482951 -0.480936 -0.939216 -0.99745 -0.999974 -0.99999 -0.998801 -0.959275 -0.538526 0.452688 0.890126 0.538686 -0.42222 -0.740795 -0.160252 0.649934 0.56464 -0.37077 -0.900737 -0.994857 -0.999944 -0.999979 -0.997897 -0.945468 -0.493476 0.499339 0.908669 0.553796 -0.403652 -0.720442 -0.126554 0.670482 0.634755 -0.224987 -0.842499 -0.99083 -0.999896 -0.999956 -0.995911 -0.91647 -0.416786 0.54549 0.912146 0.529806 -0.427492 -0.622115 0.117963 0.769294 0.638269 -0.223722 -0.841236 -0.990733 -0.999895 -0.999905 -0.991566 -0.853305 -0.254288 0.632712 0.909579 0.476711 -0.442047 -0.461232 0.376053 0.834596 0.513509 -0.41376 -0.910344 -0.995429 -0.99995 -0.999878 -0.989257 -0.819839 -0.169386 0.67349 0.87691 0.386978 -0.371544 -0.133604 0.628081 0.816936 0.277402 -0.608978 -0.9638 -0.998829 -0.999989 -0.999907 -0.991758 -0.856563 -0.269166 0.606347 0.860936 0.477929 0.02677 0.384895 0.80542 0.652263 -0.055184 -0.760147 -0.98409 -0.999755 -0.999999 -0.999969 -0.99712 -0.938281 -0.533985 0.332203 0.81849 0.814539 0.707275 0.799187 0.7213 0.209013 -0.494378 -0.900674 -0.994233 -0.999933 -1 -0.999997 -0.999571 -0.983649 -0.794689 -0.214846 0.416746 0.763854 0.833602 0.644135 0.209828 -0.413676 -0.840114 -0.97852 -0.998948 -0.999989 -1 -1 -0.999957 -0.99707 -0.952282 -0.761255 -0.367789 0.105038 0.255931 -0.097129 -0.534379 -0.847739 -0.974356 -0.99798 -0.999933 -0.999999 -1
10 -1 -1 -0.999999 -0.999935 -0.996874 -0.945512 -0.629205 -0.064125 -0.090334 -0.615117 -0.931511 -0.996221 -0.999958 -1 -1 -1 -1 -1 -0.999991 -0.999167 -0.979031 -0.796332 -0.206664 0.449204 0.381143 -0.233428 -0.809481 -0.987864 -0.999818 -0.999998 -1 -1 -1 -0.999999 -0.999898 -0.994462 -0.9099 -0.495221 0.209664 0.415093 0.162582 -0.112046 -0.699272 -0.966953 -0.996598 -0.999811 -0.999998 -1 -1 -0.999989 -0.998939 -0.972377 -0.731999 -0.056258 0.418068 0.020664 -0.285143 -0.106664 -0.42912 -0.784032 -0.952376 -0.997096 -0.999967 -1 -1 -0.999939 -0.994493 -0.899214 -0.423259 0.362007 0.393963 -0.360693 -0.55295 -0.002315 0.166828 -0.322362 -0.834877 -0.989787 -0.999883 -1 -1 -0.999852 -0.98709 -0.789222 -0.113394 0.483006 0.094901 -0.564407 -0.449906 0.251273 0.508769 -0.123431 -0.790939 -0.987167 -0.999853 -1 -1 -0.999831 -0.985281 -0.76308 -0.053846 0.423561 -0.051503 -0.302455 0.121922 0.64753 0.536864 -0.321677 -0.876459 -0.993131 -0.999923 -1 -1 -0.999889 -0.990264 -0.838286 -0.282666 0.290639 0.250894 0.317794 0.614446 0.807534 0.395533 -0.540838 -0.951853 -0.998187 -0.999982 -1 -1 -0.999968 -0.997161 -0.947945 -0.698927 -0.245901 0.02782 0.194896 0.515907 0.662618 0.105994 -0.697071 -0.978957 -0.999636 -0.999998 -1 -1 -0.999997 -0.999746 -0.993793 -0.943895 -0.808676 -0.640345 -0.262638 0.407083 0.417254 -0.302636 -0.851865 -0.991169 -0.999895 -1 -1 -1 -1 -0.999992 -0.999731 -0.99668 -0.977593 -0.810599 -0.206235 0.415413 0.049728 -0.66393 -0.956698 -0.99799 -0.999979 -1 -1 -1 -1 -1 -0.999987 -0.998915 -0.969313 -0.679824 0.074576 0.391483 -0.292206 -0.856146 -0.990408 -0.999802 -0.999999 -1 -1 -1 -1 -1 -0.999943 -0.994807 -0.903038 -0.42485 0.344466 0.257756 -0.561413 -0.949114 -0.997867 -0.999977 -1 -1 -1 -1 -1 -1 -0.999856 -0.987395 -0.793687 -0.127718 0.433588 -0.033866 -0.750103 -0.982753 -0.999689 -0.999998 -1 -1 -1 -1 -1 -1 -0.999834 -0.985515 -0.767236 -0.076288 0.364312 -0.220936 -0.828313 -0.989725 -0.999881 -1 -1 -1 -1 -1 -1 -1 -0.999915 -0.99249 -0.873886 -0.425259 0.010969 -0.312454 -0.826185 -0.989173 -0.999876 -1 -1 -1 -1
1 -1 -1 -1 -0.999897 -0.991004 -0.851956 -0.361787 0.089645 -0.179842 -0.680609 -0.939541 -0.99633 -0.999943 -1 -1 -1 -1 -1 -1 -0.99987 -0.990186 -0.837815 -0.230257 0.542783 0.518222 -0.134531 -0.770177 -0.980781 -0.999448 -0.999995 -1 -1 -1 -1 -0.999995 -0.999424 -0.979889 -0.756269 -0.045997 0.71265 0.85265 0.355603 -0.512136 -0.930624 -0.9966 -0.999963 -1 -1 -1 -1 -0.999967 -0.997036 -0.936774 -0.521045 0.369936 0.884354 0.952515 0.642528 -0.181659 -0.81942 -0.988964 -0.99986 -1 -1 -1 -0.999999 -0.999828 -0.989438 -0.833681 -0.214689 0.639873 0.935787 0.902165 0.760434 0.14355 -0.676523 -0.974583 -0.99938 -0.999995 -1 -1 -0.99999 -0.99896 -0.968047 -0.653029 0.179665 0.805547 0.822431 0.578488 0.674853 0.395977 -0.475468 -0.9257 -0.996386 -0.999961 -1 -1 -0.999945 -0.995319 -0.910029 -0.419379 0.500278 0.886757 0.589172 0.047458 0.37973 0.544138 -0.151155 -0.805826 -0.988069 -0.999852 -1 -0.999998 -0.999723 -0.985045 -0.781154 -0.086556 0.699721 0.855855 0.336832 -0.343983 0.017023 0.570939 0.169418 -0.665853 -0.975084 -0.999471 -0.999996 -0.999985 -0.998466 -0.957931 -0.585248 0.312548 0.851822 0.735421 0.017776 -0.608485 -0.274689 0.524284 0.373978 -0.525045 -0.944173 -0.997642 -0.999976 -0.99994 -0.99453 -0.896754 -0.371147 0.557219 0.892299 0.516645 -0.375297 -0.832868 -0.499371 0.398243 0.505047 -0.326661 -0.877806 -0.993221 -0.999924 -0.999873 -0.988859 -0.814153 -0.156247 0.673684 0.823352 0.239417 -0.627531 -0.93819 -0.638981 0.221185 0.534976 -0.158543 -0.811867 -0.988696 -0.999871 -0.999846 -0.986557 -0.780977 -0.074933 0.701127 0.714625 -0.040464 -0.758997 -0.942257 -0.606579 0.274278 0.58001 -0.096603 -0.787064 -0.986975 -0.999851 -0.9999 -0.991111 -0.847485 -0.250795 0.592078 0.670084 -0.068903 -0.670151 -0.717176 -0.294353 0.499949 0.582925 -0.201169 -0.828284 -0.989801 -0.999884 -0.999972 -0.99738 -0.943632 -0.570924 0.239167 0.618975 0.2883 -0.0985 -0.005478 0.368331 0.705014 0.385993 -0.485308 -0.92566 -0.996331 -0.99996 -0.999998 -0.999709 -0.988756 -0.854368 -0.392747 0.192367 0.485236 0.579454 0.667104 0.670586 0.467114 -0.086587 -0.742501 -0.978824 -0.999428 -0.999995 -1 -0.99998 -0.998651 -0.976247 -0.856033 -0.553791 -0.109912 0.300027 0.400935 0.13249 -0.322879 -0.695877 -0.928117 -0.995366 -0.999933 -1
3 -1 -0.999997 -0.999833 -0.997541 -0.98992 -0.983276 -0.986914 -0.993985 -0.998573 -0.999883 -0.999996 -1 -1 -1 -1 -1 -0.999999 -0.999858 -0.995842 -0.955313 -0.834 -0.734016 -0.786287 -0.891264 -0.967217 -0.995357 -0.999767 -0.999997 -1 -1 -1 -1 -0.999978 -0.997967 -0.960583 -0.742908 -0.272362 0.035538 -0.090117 -0.392369 -0.726021 -0.940475 -0.996368 -0.999954 -1 -1 -1 -1 -0.999898 -0.991063 -0.850101 -0.30629 0.436445 0.750707 0.702644 0.454086 -0.134153 -0.770588 -0.984069 -0.999718 -0.999998 -1 -1 -1 -0.999798 -0.98247 -0.722591 0.060873 0.7534 0.946009 0.924911 0.841455 0.343887 -0.579786 -0.962433 -0.998861 -0.99999 -1 -1 -1 -0.999808 -0.983312 -0.737296 -0.013974 0.596381 0.725654 0.637787 0.768785 0.488542 -0.481453 -0.942589 -0.997728 -0.999977 -1 -1 -1 -0.999883 -0.993781 -0.898712 -0.550234 -0.095711 0.019839 -0.021092 0.520863 0.462016 -0.494026 -0.948581 -0.998159 -0.999982 -1 -1 -1 -0.99572 -0.990506 -0.976028 -0.905955 -0.771998 -0.714882 -0.462 0.393561 0.431563 -0.516321 -0.955909 -0.998499 -0.999853 -0.999889 -0.999912 -0.999931 -0.922527 -0.850632 -0.834288 -0.862452 -0.896731 -0.878278 -0.504558 0.377902 0.388317 -0.527039 -0.942581 -0.984474 -0.98813 -0.990263 -0.992221 -0.994016 -0.56662 -0.279293 -0.222912 -0.300638 -0.398751 -0.40097 -0.098919 0.531691 0.391748 -0.370509 -0.698302 -0.769411 -0.806188 -0.838665 -0.869528 -0.902312 -0.004123 0.431054 0.418674 0.385981 0.45944 0.54052 0.630108 0.769273 0.561117 0.163317 -0.011535 -0.109162 -0.195207 -0.302258 -0.416136 -0.596002 0.057655 0.460251 0.300987 0.325018 0.634906 0.866953 0.833977 0.585168 0.314651 0.169851 0.150014 0.180058 0.151595 0.032766 -0.111504 -0.429204 -0.365921 0.146629 0.291545 0.458087 0.646803 0.662628 0.392596 -0.171202 -0.533267 -0.618639 -0.607538 -0.562568 -0.558623 -0.613601 -0.671141 -0.793953 -0.808618 -0.488731 -0.157626 0.087851 0.116484 -0.096541 -0.429515 -0.777497 -0.942743 -0.973149 -0.971201 -0.961593 -0.959864 -0.970318 -0.977358 -0.986017 -0.976151 -0.902089 -0.781225 -0.692356 -0.694697 -0.786299 -0.897729 -0.972773 -0.99673 -0.999571 -0.999487 -0.998938 -0.998826 -0.999418 -0.999719 -0.999836 -0.998915 -0.994432 -0.986241 -0.980209 -0.980507 -0.986892 -0.99433 -0.998751 -0.99991 -0.999998 -0.999997 -0.999991 -0.99999 -0.999997 -1 -1
3 -1 -0.999951 -0.995612 -0.921125 -0.568168 -0.023815 0.177091 0.188471 -0.21976 -0.773124 -0.978243 -0.999205 -0.999989 -1 -1 -1 -1 -0.999925 -0.993301 -0.883181 -0.401299 0.336374 0.689086 0.764283 0.364736 -0.493044 -0.918142 -0.992096 -0.999538 -0.999982 -0.999999 -1 -1 -0.999972 -0.997449 -0.950819 -0.684538 -0.134878 0.316872 0.6213 0.544961 -0.111284 -0.648829 -0.909807 -0.988299 -0.99898 -0.99995 -0.999999 -1 -0.999998 -0.999795 -0.993949 -0.935695 -0.770197 -0.526246 -0.111326 0.300682 0.341508 -0.007436 -0.542656 -0.876163 -0.98045 -0.998415 -0.999944 -1 -1 -0.999995 -0.999741 -0.996204 -0.982731 -0.931068 -0.757021 -0.398716 0.079415 0.32423 0.083589 -0.45513 -0.84847 -0.979779 -0.999007 -1 -1 -1 -0.999997 -0.999952 -0.9996 -0.995988 -0.972896 -0.874298 -0.596602 -0.105685 0.324757 0.16542 -0.465583 -0.889555 -0.992651 -1 -0.999999 -0.999995 -0.999992 -0.999996 -0.999996 -0.999914 -0.998836 -0.990372 -0.930028 -0.660456 -0.04777 0.440876 0.054084 -0.673771 -0.963992 -0.999992 -0.999864 -0.999413 -0.999046 -0.99936 -0.999657 -0.999721 -0.999727 -0.999511 -0.993266 -0.915484 -0.463359 0.3812 0.429011 -0.374958 -0.888403 -0.999678 -0.994985 -0.979248 -0.965065 -0.969053 -0.974887 -0.97629 -0.97762 -0.983446 -0.992627 -0.970431 -0.637445 0.226241 0.551772 -0.115157 -0.793566 -0.994755 -0.935649 -0.753277 -0.586012 -0.588174 -0.626748 -0.638479 -0.65663 -0.738639 -0.880445 -0.921905 -0.57525 0.281867 0.604478 -0.031431 -0.760167 -0.961408 -0.714427 -0.12359 0.33701 0.343286 0.232606 0.184199 0.149485 -0.014819 -0.372473 -0.553992 -0.166965 0.547176 0.586783 -0.182246 -0.819118 -0.870593 -0.357572 0.431988 0.783836 0.627964 0.412921 0.321923 0.375159 0.505512 0.42839 0.268411 0.508956 0.689453 0.279904 -0.531136 -0.930909 -0.805683 -0.162789 0.596553 0.753099 0.374772 0.095019 0.031701 0.173793 0.535094 0.792352 0.805745 0.797988 0.440737 -0.27675 -0.822471 -0.984424 -0.884888 -0.449056 0.188667 0.480688 0.436932 0.407826 0.448631 0.518277 0.627527 0.659828 0.646285 0.683393 0.295435 -0.375254 -0.810598 -0.967944 -0.973654 -0.851891 -0.609182 -0.373799 -0.186738 -0.015618 0.126411 0.16273 0.096121 -0.091018 -0.138948 0.251966 0.447996 0.130686 -0.510853 -0.905046 -0.998331 -0.988724 -0.957003 -0.894906 -0.820281 -0.747474 -0.688631 -0.675251 -0.70638 -0.784028 -0.778183 -0.450182 0.013466 0.036679 -0.519707 -0.908905
1 -0.999998 -0.999889 -0.996194 -0.944589 -0.66167 -0.060797 0.399024 0.523293 0.522942 0.403883 0.101149 -0.117984 -0.425367 -0.807972 -0.974126 -0.998761 -0.999906 -0.997592 -0.966704 -0.756987 -0.160079 0.553233 0.898925 0.964867 0.964547 0.915667 0.790973 0.677656 0.33688 -0.372024 -0.866594 -0.991431 -0.997313 -0.970206 -0.815897 -0.329466 0.416804 0.87027 0.986401 0.991182 0.975503 0.974206 0.980427 0.96578 0.796027 0.183925 -0.645936 -0.966772 -0.968316 -0.798077 -0.346534 0.298889 0.803068 0.97543 0.989202 0.921791 0.791789 0.820301 0.948076 0.993015 0.931477 0.477008 -0.470033 -0.930247 -0.859255 -0.359365 0.364163 0.803752 0.960522 0.979001 0.898747 0.613733 0.268707 0.461282 0.856483 0.986758 0.918598 0.471343 -0.403244 -0.892727 -0.648767 0.136921 0.774677 0.97056 0.963217 0.813326 0.46268 -0.053181 -0.315724 0.238882 0.824362 0.983559 0.901544 0.52257 -0.131591 -0.709702 -0.395107 0.494763 0.927122 0.984798 0.838715 0.320621 -0.337364 -0.716479 -0.621585 0.15606 0.812045 0.98657 0.964664 0.825437 0.403487 -0.388484 -0.298512 0.613952 0.967196 0.951977 0.603825 -0.219023 -0.802462 -0.954785 -0.75576 -0.024735 0.735451 0.98124 0.99539 0.941035 0.529698 -0.394533 -0.423371 0.544792 0.949307 0.862499 0.309089 -0.541683 -0.9351 -0.98807 -0.858016 -0.293817 0.551386 0.9383 0.99062 0.883778 0.34616 -0.554806 -0.541306 0.428794 0.908562 0.787191 0.108477 -0.679333 -0.964875 -0.994187 -0.943836 -0.603944 0.178007 0.810947 0.975475 0.788575 0.097446 -0.699117 -0.552475 0.401997 0.901071 0.841592 0.291839 -0.460237 -0.826959 -0.947484 -0.968271 -0.808901 -0.194372 0.663305 0.957808 0.701753 -0.117538 -0.798214 -0.620252 0.273698 0.849819 0.938805 0.708261 0.211895 -0.246128 -0.580644 -0.746942 -0.651953 -0.166791 0.647698 0.951685 0.684686 -0.156656 -0.814835 -0.816527 -0.216344 0.53179 0.886216 0.920308 0.793515 0.577849 0.268133 -0.007089 0.103914 0.459525 0.842685 0.95786 0.686059 -0.111826 -0.793513 -0.95358 -0.690864 -0.090902 0.447973 0.702968 0.864816 0.918559 0.847628 0.746395 0.788522 0.896887 0.96428 0.895217 0.470776 -0.325144 -0.860042 -0.994006 -0.93328 -0.710192 -0.373929 -0.052369 0.407342 0.782881 0.929911 0.951567 0.956059 0.960796 0.918979 0.636146 -0.042738 -0.695482 -0.956202 -0.999695 -0.994695 -0.960551 -0.878371 -0.738013 -0.371099 0.15928 0.461198 0.527217 0.531124 0.526003 0.438301 0.046307 -0.588947 -0.926164 -0.99442
9 -0.977597 -0.797026 -0.283323 0.262552 0.487904 0.522512 0.518569 0.473738 0.335775 0.125606 -0.201538 -0.63052 -0.906045 -0.988535 -0.99947 -0.999994 -0.912013 -0.477457 0.3319 0.797665 0.863535 0.838375 0.789315 0.708786 0.667083 0.67096 0.537604 0.043245 -0.582923 -0.921339 -0.995524 -0.99995 -0.840606 -0.23194 0.615202 0.835573 0.555368 0.328767 0.174689 0.014811 0.053626 0.359938 0.716089 0.579352 -0.116688 -0.782256 -0.986424 -0.99984 -0.881953 -0.336033 0.557949 0.736727 0.172022 -0.388509 -0.639638 -0.739674 -0.709156 -0.336822 0.448496 0.667572 0.053681 -0.715311 -0.978293 -0.999322 -0.95496 -0.602625 0.21812 0.66641 0.414294 -0.235773 -0.725045 -0.929887 -0.955503 -0.66429 0.112639 0.460547 0.012943 -0.596917 -0.91039 -0.990079 -0.990185 -0.864125 -0.406152 0.25189 0.62336 0.412838 -0.17635 -0.681889 -0.881631 -0.747803 -0.226815 0.317146 0.359709 -0.041714 -0.622265 -0.933078 -0.998859 -0.977749 -0.835373 -0.389119 0.280535 0.658439 0.47608 -0.019388 -0.347112 -0.269295 0.139366 0.616415 0.783379 0.495384 -0.26978 -0.841803 -0.99994 -0.998099 -0.973397 -0.817675 -0.354404 0.310021 0.719128 0.709171 0.605387 0.626525 0.71856 0.745256 0.654152 0.320875 -0.38195 -0.871694 -0.999964 -0.999018 -0.986851 -0.911443 -0.648922 -0.070087 0.632656 0.925867 0.958589 0.925681 0.71014 0.260464 -0.144504 -0.485196 -0.801008 -0.96333 -0.998876 -0.983966 -0.879075 -0.584762 -0.162708 0.348436 0.762508 0.839774 0.814851 0.836014 0.473967 -0.26241 -0.739995 -0.918259 -0.979987 -0.997279 -0.986822 -0.879519 -0.480245 0.166915 0.59256 0.740534 0.627501 0.320562 0.25795 0.662524 0.593541 -0.149228 -0.795938 -0.984301 -0.999149 -0.999943 -0.951675 -0.633045 0.108508 0.650729 0.681448 0.40703 -0.056727 -0.44334 -0.249552 0.514081 0.729752 0.117591 -0.700182 -0.980902 -0.999774 -1 -0.926307 -0.466722 0.407969 0.575318 0.106414 -0.333822 -0.562622 -0.513639 -0.003843 0.671779 0.774618 0.160101 -0.683012 -0.979739 -0.999766 -1 -0.944079 -0.530682 0.276798 0.322788 -0.150855 -0.308246 -0.162339 0.159913 0.609109 0.837152 0.576963 -0.153012 -0.796359 -0.98743 -0.999856 -1 -0.974826 -0.733229 -0.12624 0.244856 0.288258 0.437703 0.619033 0.763256 0.842267 0.616755 0.023015 -0.628906 -0.937627 -0.996621 -0.999962 -1 -0.994365 -0.927349 -0.678237 -0.292992 0.033103 0.284941 0.458899 0.507906 0.392538 -0.049251 -0.607766 -0.916625 -0.992538 -0.999736 -0.999997 -1
2 -1 -1 -1 -0.999896 -0.990935 -0.851211 -0.364128 0.074586 -0.224457 -0.76839 -0.975354 -0.999031 -0.99999 -1 -1 -1 -1 -1 -1 -0.999893 -0.990553 -0.839456 -0.235373 0.52287 0.373675 -0.469543 -0.918376 -0.995817 -0.999954 -1 -1 -1 -1 -1 -1 -0.99994 -0.994522 -0.895965 -0.360093 0.561679 0.620144 -0.211603 -0.835377 -0.990318 -0.99989 -1 -1 -1 -1 -1 -1 -0.999948 -0.995254 -0.906473 -0.384865 0.563138 0.713046 -0.01132 -0.754883 -0.984747 -0.999825 -1 -1 -1 -1 -1 -1 -0.999923 -0.99307 -0.874777 -0.303972 0.609103 0.770389 0.111651 -0.704453 -0.981222 -0.999782 -1 -1 -1 -1 -1 -1 -0.999898 -0.990933 -0.84391 -0.227234 0.647721 0.819747 0.222228 -0.658339 -0.977722 -0.99972 -1 -1 -1 -1 -1 -1 -0.999903 -0.991383 -0.850375 -0.242845 0.641769 0.822223 0.229475 -0.654254 -0.976982 -0.99968 -0.999999 -1 -1 -1 -1 -1 -0.999873 -0.988828 -0.813609 -0.153446 0.675797 0.785295 0.133007 -0.695032 -0.980271 -0.99975 -1 -1 -1 -1 -1 -1 -0.999805 -0.983321 -0.73492 0.037708 0.752679 0.766335 0.073376 -0.720293 -0.982322 -0.999795 -1 -1 -1 -1 -1 -0.999999 -0.999715 -0.979169 -0.683722 0.158724 0.802123 0.768861 0.071178 -0.721267 -0.982412 -0.999798 -1 -1 -1 -1 -1 -0.999997 -0.999466 -0.972447 -0.622359 0.293419 0.854825 0.748588 0.01275 -0.745306 -0.984082 -0.999817 -1 -1 -1 -1 -1 -0.999986 -0.998496 -0.955237 -0.533637 0.443825 0.908075 0.69405 -0.129414 -0.803755 -0.988137 -0.999864 -1 -1 -1 -1 -1 -0.999966 -0.996781 -0.928891 -0.445597 0.538247 0.937466 0.681214 -0.164909 -0.817078 -0.988538 -0.999833 -0.999999 -1 -1 -1 -1 -0.999972 -0.997276 -0.938068 -0.497662 0.441705 0.898594 0.759148 0.047109 -0.711688 -0.973786 -0.999143 -0.999992 -1 -1 -1 -1 -0.999992 -0.999122 -0.973297 -0.710976 9.00E-05 0.618503 0.796364 0.34176 -0.547952 -0.94655 -0.997724 -0.999977 -1 -1 -1 -1 -0.999999 -0.999902 -0.994595 -0.917213 -0.602165 -0.063628 0.311815 0.061734 -0.633118 -0.955313 -0.998051 -0.99998 -1 -1
3 -1 -0.999951 -0.995646 -0.920711 -0.548836 0.103673 0.404597 0.275042 -0.019685 -0.279306 -0.48213 -0.738967 -0.937787 -0.995529 -0.999903 -0.999999 -1 -0.999872 -0.988979 -0.817806 -0.187459 0.607328 0.897288 0.844069 0.721687 0.605583 0.39422 -0.117683 -0.732872 -0.971658 -0.998897 -0.999989 -0.999997 -0.9996 -0.979894 -0.71998 0.057578 0.747583 0.852316 0.688175 0.677522 0.830709 0.854099 0.439346 -0.438384 -0.910703 -0.995342 -0.999949 -0.999965 -0.996745 -0.932354 -0.511451 0.363487 0.766426 0.445178 -0.091648 -0.054571 0.545715 0.888232 0.619583 -0.270099 -0.859042 -0.991955 -0.99991 -0.999906 -0.991719 -0.857104 -0.288319 0.518378 0.583662 -0.09722 -0.659819 -0.453835 0.42261 0.86451 0.551216 -0.376893 -0.898781 -0.994667 -0.999941 -0.99994 -0.994686 -0.90544 -0.494358 0.104821 0.041763 -0.557655 -0.807309 -0.355456 0.532071 0.853544 0.402859 -0.548877 -0.95605 -0.998489 -0.999986 -0.999987 -0.998836 -0.977864 -0.864332 -0.681545 -0.706517 -0.862856 -0.703408 -0.00119 0.712331 0.775814 0.14933 -0.684595 -0.978956 -0.999696 -0.999999 -0.999999 -0.999931 -0.998657 -0.991391 -0.978878 -0.968401 -0.860646 -0.378254 0.427528 0.812281 0.508062 -0.284261 -0.847357 -0.990928 -0.999896 -1 -1 -0.999999 -0.999983 -0.999763 -0.994793 -0.927924 -0.587447 0.132302 0.723591 0.67695 0.017541 -0.68354 -0.958516 -0.998045 -0.999979 -1 -1 -0.999998 -0.999887 -0.997138 -0.96122 -0.724612 -0.085416 0.602133 0.751313 0.249801 -0.520438 -0.915157 -0.994049 -0.999833 -0.999998 -1 -0.999997 -0.999848 -0.996735 -0.965474 -0.789452 -0.257686 0.494165 0.801537 0.43905 -0.337313 -0.846803 -0.977472 -0.993597 -0.99864 -0.999918 -0.999999 -0.999854 -0.99612 -0.957407 -0.773552 -0.295697 0.387939 0.843869 0.795917 0.199464 -0.499683 -0.796351 -0.825767 -0.898764 -0.976363 -0.998533 -0.999981 -0.997914 -0.960988 -0.756799 -0.242163 0.411653 0.82617 0.959471 0.910327 0.597097 0.098319 -0.175536 -0.21978 -0.518014 -0.871544 -0.989457 -0.999707 -0.992083 -0.866129 -0.363858 0.383101 0.794371 0.824154 0.805128 0.88583 0.893312 0.765451 0.670167 0.572999 0.098179 -0.599682 -0.937455 -0.996749 -0.989341 -0.824613 -0.236353 0.447407 0.55476 0.26683 0.151073 0.396008 0.654908 0.833111 0.921067 0.880751 0.501006 -0.298648 -0.853488 -0.991369 -0.995549 -0.922605 -0.609694 -0.197077 -0.245469 -0.550294 -0.656448 -0.477762 -0.152984 0.238604 0.470529 0.480963 0.18378 -0.470818 -0.896212 -0.994033
1 -1 -0.999999 -0.999961 -0.999184 -0.992223 -0.946567 -0.783248 -0.45091 0.00193 0.369628 0.282016 -0.288911 -0.799371 -0.975639 -0.998901 -0.999988 -1 -0.999989 -0.999128 -0.983961 -0.896981 -0.642534 -0.166141 0.393083 0.734198 0.900477 0.832875 0.32512 -0.50761 -0.92421 -0.996105 -0.999957 -0.999998 -0.999774 -0.991206 -0.885224 -0.508096 0.060732 0.564676 0.861739 0.957099 0.983188 0.959262 0.602447 -0.293382 -0.866621 -0.992458 -0.999915 -0.999969 -0.997261 -0.944444 -0.607772 0.131448 0.681219 0.838908 0.745131 0.705288 0.828523 0.939511 0.710416 -0.087914 -0.786471 -0.986931 -0.99985 -0.999774 -0.987111 -0.807316 -0.176002 0.59602 0.873003 0.621854 0.07791 -0.081152 0.320138 0.802486 0.776951 0.100837 -0.707029 -0.980627 -0.999721 -0.998172 -0.954369 -0.586502 0.285085 0.840734 0.80742 0.207449 -0.535709 -0.711885 -0.218752 0.612914 0.849418 0.342578 -0.577933 -0.959589 -0.998636 -0.99285 -0.872803 -0.316131 0.574429 0.933752 0.695972 -0.125472 -0.792837 -0.926756 -0.490458 0.501039 0.894038 0.524357 -0.406041 -0.907797 -0.995259 -0.987668 -0.797069 -0.115341 0.697391 0.955485 0.642694 -0.261407 -0.857372 -0.959577 -0.555518 0.454795 0.907219 0.623065 -0.273648 -0.860977 -0.992095 -0.989795 -0.827822 -0.192212 0.660766 0.950967 0.643814 -0.258194 -0.856064 -0.96312 -0.610569 0.320013 0.857084 0.62997 -0.275772 -0.863797 -0.992314 -0.994915 -0.903709 -0.40841 0.494945 0.913542 0.728398 -0.043123 -0.761911 -0.960451 -0.672918 0.17986 0.799659 0.612252 -0.311154 -0.87845 -0.993334 -0.998662 -0.964185 -0.650102 0.162957 0.797877 0.857153 0.33246 -0.517783 -0.900147 -0.702889 0.086415 0.762071 0.627191 -0.267919 -0.860636 -0.992096 -0.999826 -0.989638 -0.838741 -0.244735 0.585275 0.907332 0.675343 -0.012793 -0.556698 -0.556498 0.102195 0.752964 0.63116 -0.239355 -0.847675 -0.991181 -0.999976 -0.997737 -0.950174 -0.604867 0.196072 0.775281 0.880313 0.621641 0.213042 0.07219 0.491268 0.811824 0.452586 -0.469432 -0.926949 -0.996509 -0.999998 -0.999791 -0.990544 -0.86619 -0.391401 0.32697 0.79921 0.899542 0.808313 0.754034 0.850138 0.740874 0.086614 -0.702576 -0.977515 -0.999493 -1 -0.999986 -0.998803 -0.975671 -0.817512 -0.347364 0.286222 0.649341 0.780545 0.84515 0.723174 0.343522 -0.347697 -0.856222 -0.991259 -0.999893 -1 -0.999999 -0.999931 -0.997785 -0.97129 -0.836116 -0.514855 -0.153067 0.103178 0.267556 -0.003349 -0.454239 -0.803201 -0.963716 -0.997941 -0.999977
9 -0.999755 -0.993446 -0.92965 -0.666887 -0.189167 0.193937 0.237774 -0.174007 -0.69118 -0.943235 -0.985977 -0.956525 -0.921768 -0.960887 -0.993629 -0.99967 -0.996628 -0.939265 -0.655886 -0.059152 0.504213 0.716926 0.751541 0.495369 -0.16631 -0.750119 -0.830679 -0.618243 -0.485686 -0.704372 -0.933358 -0.995992 -0.987844 -0.803057 -0.180998 0.51685 0.690528 0.470351 0.583162 0.750577 0.342765 -0.335211 -0.271752 0.200771 0.338749 -0.178134 -0.790973 -0.986912 -0.981634 -0.710401 0.089237 0.694991 0.486097 -0.038964 0.270711 0.712743 0.543093 0.226438 0.486364 0.754788 0.600245 -0.064645 -0.761572 -0.985038 -0.98405 -0.745027 0.006554 0.655769 0.447829 -0.058257 0.280941 0.55557 0.487146 0.615896 0.809766 0.6619 0.135946 -0.504361 -0.895811 -0.993823 -0.992434 -0.867596 -0.316209 0.508113 0.624287 0.173833 0.123157 0.325885 0.616547 0.798117 0.628216 0.079047 -0.543471 -0.881362 -0.982481 -0.999083 -0.998231 -0.957784 -0.631601 0.171014 0.700678 0.536953 0.265498 0.466531 0.729957 0.572194 0.023463 -0.562945 -0.897796 -0.988602 -0.999019 -0.999954 -0.999785 -0.988977 -0.836288 -0.247019 0.556021 0.830861 0.771591 0.771898 0.538986 -0.059122 -0.627507 -0.907432 -0.98697 -0.999276 -0.999983 -0.999999 -0.999971 -0.997421 -0.944605 -0.571733 0.272175 0.843856 0.965721 0.835443 0.277903 -0.514378 -0.910808 -0.991196 -0.999325 -0.999971 -1 -1 -0.999997 -0.999514 -0.975454 -0.662886 0.195185 0.815605 0.947652 0.884305 0.451125 -0.370251 -0.876542 -0.992111 -0.999852 -0.999999 -1 -1 -1 -0.999701 -0.974897 -0.614877 0.324699 0.814186 0.78428 0.806681 0.730043 0.137428 -0.658264 -0.965647 -0.998744 -0.999988 -1 -1 -1 -0.999697 -0.97386 -0.598311 0.36137 0.761352 0.524801 0.496782 0.776754 0.499216 -0.415552 -0.909653 -0.995364 -0.999949 -1 -1 -1 -0.999759 -0.979101 -0.673812 0.178424 0.71164 0.536253 0.37245 0.750093 0.631594 -0.239805 -0.848215 -0.991222 -0.999901 -1 -1 -1 -0.99988 -0.98946 -0.824292 -0.203791 0.574452 0.73581 0.607712 0.81715 0.645305 -0.189239 -0.825693 -0.989637 -0.999882 -1 -1 -1 -0.999973 -0.99744 -0.945811 -0.59646 0.168006 0.664865 0.789873 0.758731 0.383616 -0.395555 -0.883953 -0.993382 -0.999926 -1 -1 -1 -0.999998 -0.999776 -0.990688 -0.876137 -0.487298 0.035011 0.332751 0.161573 -0.290909 -0.761527 -0.965088 -0.998242 -0.999981 -1 -1
4 -1 -0.999971 -0.997388 -0.949525 -0.673407 -0.084527 0.365611 0.439166 0.222997 -0.149584 -0.597688 -0.895925 -0.987625 -0.999323 -0.999984 -1 -1 -0.999915 -0.992476 -0.869737 -0.342704 0.469878 0.854109 0.847908 0.735406 0.568739 0.089372 -0.541609 -0.900678 -0.99082 -0.999664 -0.999996 -1 -0.999928 -0.993557 -0.887094 -0.411405 0.368346 0.756051 0.644567 0.52303 0.766247 0.666772 0.065913 -0.633085 -0.944769 -0.997177 -0.999969 -1 -0.999979 -0.99814 -0.964649 -0.772185 -0.279849 0.236339 0.194842 0.065642 0.661834 0.895397 0.504978 -0.332507 -0.869253 -0.992484 -0.999915 -1 -0.999999 -0.999868 -0.996554 -0.961297 -0.786588 -0.493817 -0.382651 -0.054682 0.676616 0.883472 0.45044 -0.378983 -0.882036 -0.993297 -0.999925 -1 -1 -0.999997 -0.999865 -0.996649 -0.967003 -0.890382 -0.624168 0.134465 0.781774 0.783024 0.138847 -0.630555 -0.950241 -0.997607 -0.999973 -0.999999 -0.999989 -0.999947 -0.999909 -0.999838 -0.998094 -0.979712 -0.753088 -0.041704 0.657639 0.770454 0.215934 -0.54415 -0.919026 -0.994137 -0.999836 -0.999945 -0.99905 -0.995288 -0.992189 -0.996958 -0.999681 -0.994872 -0.910607 -0.522998 0.183327 0.683466 0.601001 -0.025708 -0.688155 -0.956484 -0.997863 -0.99892 -0.981734 -0.916237 -0.867863 -0.945725 -0.994194 -0.999138 -0.985392 -0.872086 -0.461738 0.245903 0.737899 0.509193 -0.276582 -0.844966 -0.990782 -0.992838 -0.885306 -0.55173 -0.373394 -0.700175 -0.947673 -0.996949 -0.99887 -0.982455 -0.842814 -0.280926 0.589679 0.752687 0.110346 -0.703539 -0.981165 -0.982011 -0.719305 0.00563 0.330015 -0.205623 -0.792937 -0.978143 -0.997888 -0.997307 -0.947045 -0.523765 0.421404 0.788455 0.287038 -0.630962 -0.976134 -0.981244 -0.704953 0.097289 0.641318 0.323434 -0.412665 -0.828884 -0.954174 -0.978569 -0.945185 -0.5744 0.335573 0.760197 0.29448 -0.627028 -0.975859 -0.990001 -0.833294 -0.243074 0.518115 0.697622 0.280266 -0.264637 -0.586753 -0.69302 -0.638597 -0.265631 0.479342 0.733567 0.169623 -0.678447 -0.979426 -0.997395 -0.948586 -0.652525 0.026139 0.6096 0.731028 0.535433 0.281135 0.130052 0.207282 0.487022 0.768331 0.591962 -0.178769 -0.81401 -0.988744 -0.999721 -0.992055 -0.910351 -0.575572 0.002564 0.426394 0.626629 0.721133 0.749854 0.763315 0.733015 0.590184 0.134748 -0.592839 -0.941954 -0.997151 -0.999987 -0.999454 -0.989747 -0.914817 -0.710894 -0.448753 -0.11488 0.258251 0.462386 0.426045 0.153878 -0.196666 -0.568221 -0.885444 -0.990841 -0.99976
4 -1 -0.999973 -0.997601 -0.956198 -0.745113 -0.301381 0.135023 0.363989 0.34091 0.121322 -0.304191 -0.729227 -0.947839 -0.996998 -0.999966 -1 -1 -0.999892 -0.990492 -0.842653 -0.299565 0.408781 0.754455 0.709755 0.437059 0.471752 0.386167 -0.209349 -0.80561 -0.987936 -0.999862 -1 -1 -0.999846 -0.986584 -0.784146 -0.12614 0.530214 0.646547 0.308011 -0.225397 0.002813 0.550689 0.209799 -0.654734 -0.977737 -0.999742 -1 -1 -0.999936 -0.994301 -0.903216 -0.541079 -0.100587 -0.138304 -0.466639 -0.741979 -0.378544 0.494425 0.375276 -0.582876 -0.972479 -0.999662 -1 -1 -0.999992 -0.99925 -0.985201 -0.903824 -0.775355 -0.78613 -0.801477 -0.658986 -0.207166 0.567266 0.434791 -0.553946 -0.968251 -0.999458 -0.999997 -1 -1 -0.999966 -0.999256 -0.994324 -0.982943 -0.928646 -0.627478 -0.049736 0.390541 0.730941 0.376254 -0.575008 -0.965838 -0.999159 -0.999994 -0.999998 -0.999976 -0.999911 -0.999876 -0.999846 -0.99626 -0.931247 -0.564439 0.15924 0.648333 0.768196 0.270312 -0.588363 -0.95353 -0.998093 -0.99998 -0.999867 -0.997907 -0.992239 -0.989883 -0.995393 -0.998039 -0.975299 -0.820206 -0.397723 0.170954 0.58702 0.421037 -0.3124 -0.85367 -0.991208 -0.999892 -0.997866 -0.966316 -0.874696 -0.833538 -0.918119 -0.984418 -0.996679 -0.974037 -0.865195 -0.536507 0.090185 0.548772 0.163312 -0.661602 -0.974955 -0.999487 -0.991392 -0.863879 -0.487646 -0.273743 -0.552108 -0.881997 -0.98872 -0.998249 -0.987271 -0.880495 -0.381962 0.443218 0.430474 -0.473862 -0.934695 -0.99713 -0.985596 -0.770703 -0.110232 0.401039 0.128213 -0.538269 -0.908402 -0.991171 -0.998041 -0.965239 -0.62382 0.225327 0.499135 -0.243783 -0.846657 -0.99111 -0.988126 -0.80613 -0.175076 0.539048 0.623454 0.061915 -0.597668 -0.904071 -0.973766 -0.961926 -0.709257 0.032294 0.500587 -0.056947 -0.768205 -0.985662 -0.996003 -0.927599 -0.58754 0.088547 0.616296 0.572836 0.026417 -0.476213 -0.695258 -0.693093 -0.408297 0.231356 0.557821 -0.022427 -0.753727 -0.984639 -0.999536 -0.988975 -0.896094 -0.537509 0.106249 0.597467 0.620329 0.337843 0.092481 0.093614 0.338916 0.586424 0.409993 -0.276952 -0.836334 -0.990095 -0.999979 -0.999292 -0.987573 -0.886378 -0.53219 0.043558 0.511768 0.678511 0.715606 0.719264 0.642699 0.323545 -0.226809 -0.720802 -0.949925 -0.997196 -1 -0.999978 -0.999049 -0.984617 -0.899667 -0.650167 -0.251158 0.138414 0.419641 0.431388 0.12458 -0.391753 -0.782771 -0.951919 -0.994518 -0.999754
3 -0.99993 -0.993832 -0.894947 -0.494116 0.062562 0.244801 0.139554 -0.1331 -0.517263 -0.848483 -0.978652 -0.998917 -0.999986 -1 -1 -1 -0.999858 -0.987604 -0.799063 -0.174116 0.354063 0.135058 -0.118907 -0.073764 -0.057472 -0.488025 -0.879449 -0.990337 -0.999725 -0.999998 -1 -1 -0.999904 -0.991593 -0.861064 -0.398286 -0.028158 -0.398016 -0.710242 -0.560417 -0.111304 -0.090232 -0.614609 -0.936076 -0.996584 -0.999961 -1 -1 -0.999977 -0.997923 -0.963366 -0.810556 -0.629385 -0.733335 -0.916781 -0.885544 -0.489054 0.010266 -0.230551 -0.787427 -0.985207 -0.999742 -0.999999 -1 -0.999998 -0.999864 -0.997029 -0.977074 -0.936347 -0.934235 -0.978066 -0.976941 -0.775142 -0.210148 0.035872 -0.590434 -0.95363 -0.998162 -0.999982 -1 -1 -0.999998 -0.999918 -0.998988 -0.996526 -0.995875 -0.998535 -0.995638 -0.920025 -0.473058 0.103291 -0.37904 -0.880997 -0.993318 -0.999925 -1 -1 -1 -0.999999 -0.999989 -0.999961 -0.999953 -0.999978 -0.999244 -0.968061 -0.608151 0.073425 -0.190063 -0.791274 -0.986945 -0.999846 -1 -1 -1 -1 -1 -1 -1 -1 -0.99971 -0.976583 -0.651411 0.065494 -0.029102 -0.712935 -0.980369 -0.999359 -0.999964 -1 -1 -1 -1 -1 -0.999999 -0.999984 -0.999679 -0.978055 -0.668937 0.052043 0.038079 -0.658892 -0.946657 -0.986703 -0.998573 -0.99998 -0.999884 -0.99973 -0.999689 -0.99971 -0.999628 -0.99834 -0.993651 -0.966225 -0.660666 0.05533 0.12754 -0.390031 -0.636696 -0.863574 -0.982462 -0.99825 -0.990022 -0.976743 -0.973226 -0.975194 -0.974036 -0.953361 -0.887161 -0.77229 -0.409379 0.287915 0.476253 0.257202 -0.021155 -0.621074 -0.945516 -0.973576 -0.848892 -0.647491 -0.595882 -0.629183 -0.629337 -0.549485 -0.360275 -0.103999 0.260169 0.622982 0.550531 0.254678 -0.151567 -0.673763 -0.945022 -0.91792 -0.523331 0.120163 0.268562 0.118583 0.067005 0.153842 0.303581 0.499781 0.710193 0.553871 -0.067319 -0.524784 -0.751317 -0.906556 -0.982741 -0.922047 -0.522105 0.195245 0.437884 0.220272 0.028379 0.010794 0.12928 0.401545 0.591931 0.117743 -0.612972 -0.927419 -0.982075 -0.993964 -0.998863 -0.97423 -0.810642 -0.379761 0.049662 0.104322 0.003575 0.043184 0.250199 0.442558 0.235861 -0.428996 -0.880709 -0.991081 -0.999604 -0.999929 -0.999987 -0.997387 -0.970272 -0.853045 -0.604111 -0.286977 0.009763 0.198163 0.25631 0.073714 -0.393952 -0.821984 -0.977738 -0.99896 -0.999988 -1 -1
9 -0.999999 -0.999884 -0.996902 -0.966244 -0.831682 -0.547148 -0.214432 0.080846 0.247002 0.090391 -0.17037 -0.269746 -0.722178 -0.969202 -0.998804 -0.999988 -0.999982 -0.998341 -0.968133 -0.789304 -0.30708 0.298834 0.593047 0.630176 0.558658 0.490195 0.556271 0.371628 -0.411338 -0.898501 -0.994504 -0.999939 -0.999927 -0.993538 -0.887867 -0.427859 0.331031 0.757982 0.654763 0.314296 0.129893 0.379404 0.761181 0.576572 -0.232406 -0.835699 -0.990243 -0.999889 -0.999882 -0.989654 -0.826971 -0.207445 0.596707 0.7221 0.164897 -0.207021 0.077841 0.592705 0.743818 0.284864 -0.476437 -0.90317 -0.994546 -0.999939 -0.999911 -0.992157 -0.866378 -0.352296 0.409546 0.606921 0.114012 0.019606 0.520291 0.772564 0.451711 -0.255502 -0.796957 -0.975223 -0.998871 -0.999988 -0.999975 -0.997736 -0.957226 -0.728407 -0.160504 0.440028 0.606001 0.680864 0.806289 0.548734 -0.121827 -0.71731 -0.954977 -0.996939 -0.999918 -0.999999 -0.999998 -0.999834 -0.99533 -0.944699 -0.684542 -0.034328 0.692168 0.93285 0.757146 0.091793 -0.62326 -0.935856 -0.995034 -0.999832 -0.999998 -1 -1 -0.999997 -0.999767 -0.992437 -0.892806 -0.363236 0.583828 0.944999 0.712544 -0.06615 -0.748872 -0.972734 -0.998862 -0.999987 -1 -1 -1 -1 -0.999932 -0.993966 -0.888216 -0.340448 0.592266 0.932128 0.801913 0.279696 -0.478187 -0.903036 -0.99451 -0.999937 -1 -1 -1 -1 -0.999879 -0.989376 -0.821627 -0.176345 0.639274 0.809812 0.699706 0.591104 -0.030629 -0.749048 -0.983193 -0.999734 -0.999999 -1 -1 -1 -0.999809 -0.983903 -0.74403 0.008216 0.636503 0.480738 0.262433 0.596482 0.313158 -0.575135 -0.957524 -0.998486 -0.999986 -1 -1 -0.999999 -0.999645 -0.977099 -0.663553 0.190084 0.605388 0.116052 -0.156368 0.49412 0.496059 -0.398788 -0.907302 -0.995262 -0.999948 -1 -1 -0.999996 -0.999343 -0.969312 -0.59525 0.336144 0.635754 0.072344 -0.110837 0.558939 0.5736 -0.313771 -0.878018 -0.993292 -0.999925 -1 -1 -0.999995 -0.999323 -0.969628 -0.604799 0.313291 0.695057 0.396023 0.379863 0.747597 0.536694 -0.381482 -0.900602 -0.994795 -0.999943 -1 -1 -0.999998 -0.99969 -0.98223 -0.742878 -0.028548 0.596558 0.757422 0.792239 0.744425 0.242939 -0.591418 -0.95274 -0.998021 -0.99998 -1 -1 -1 -0.999931 -0.99454 -0.908138 -0.546474 0.037912 0.415625 0.462594 0.206587 -0.356685 -0.838739 -0.987099 -0.99965 -0.999997 -1
3 -1 -1 -1 -1 -0.999999 -0.999987 -0.999962 -0.999964 -0.999989 -0.999999 -1 -1 -1 -1 -1 -1 -1 -1 -1 -0.999995 -0.999863 -0.998757 -0.996504 -0.996597 -0.99878 -0.999792 -0.999965 -0.999998 -1 -1 -1 -1 -1 -1 -0.999998 -0.999812 -0.996195 -0.973864 -0.93247 -0.928727 -0.96257 -0.986433 -0.996993 -0.999812 -0.999997 -1 -1 -1 -1 -1 -0.999977 -0.997945 -0.964279 -0.81765 -0.58777 -0.503719 -0.613796 -0.800037 -0.950293 -0.996511 -0.999932 -0.999999 -1 -1 -1 -1 -0.999946 -0.99527 -0.920938 -0.636017 -0.224535 0.020097 0.012996 -0.285899 -0.778651 -0.979342 -0.999326 -0.999994 -1 -1 -1 -1 -0.999978 -0.998074 -0.968038 -0.855632 -0.689858 -0.511979 -0.170179 0.042347 -0.570291 -0.947494 -0.997768 -0.999977 -1 -1 -0.999916 -0.999802 -0.999722 -0.999562 -0.997456 -0.989164 -0.968867 -0.871228 -0.444021 0.009784 -0.537776 -0.938841 -0.997245 -0.999971 -1 -1 -0.992582 -0.982911 -0.976252 -0.973801 -0.972841 -0.967049 -0.907581 -0.684659 -0.283467 -0.142596 -0.677136 -0.967771 -0.998856 -0.999977 -0.999981 -0.999957 -0.876659 -0.734846 -0.640544 -0.60372 -0.593496 -0.586349 -0.454827 -0.164519 -0.107796 -0.478734 -0.859703 -0.980883 -0.995153 -0.998604 -0.998151 -0.996232 -0.453203 -0.067078 0.138055 0.245806 0.258978 0.202608 0.255767 0.260741 -0.066483 -0.461847 -0.694386 -0.822787 -0.90862 -0.956521 -0.954106 -0.935226 -0.057083 0.250891 0.244201 0.263825 0.192666 0.044874 0.054165 0.139182 0.137716 0.048126 -0.110324 -0.283057 -0.435713 -0.556136 -0.609727 -0.690336 -0.3526 -0.150463 -0.26628 -0.442706 -0.602632 -0.697919 -0.69679 -0.626838 -0.499025 -0.327054 -0.153747 -0.00315 0.070207 0.023483 -0.145794 -0.498164 -0.834118 -0.770106 -0.81152 -0.894866 -0.958298 -0.979545 -0.980186 -0.97038 -0.933049 -0.85012 -0.743352 -0.641068 -0.565877 -0.537918 -0.616536 -0.800106 -0.989624 -0.985363 -0.988142 -0.99405 -0.998428 -0.999695 -0.999752 -0.999315 -0.996948 -0.991069 -0.983234 -0.975241 -0.963673 -0.948818 -0.956985 -0.981643 -0.999881 -0.999831 -0.999864 -0.999933 -0.999985 -0.999999 -1 -0.999995 -0.999968 -0.999899 -0.999805 -0.999681 -0.999128 -0.998069 -0.998351 -0.99946 -1 -1 -1 -1 -1 -1 -1 -1 -1 -1 -1 -1 -0.999994 -0.999981 -0.999984 -0.999995
3 -0.998437 -0.990066 -0.948709 -0.831765 -0.648472 -0.403984 -0.129544 0.103292 0.233631 0.328922 0.354635 0.124973 -0.439484 -0.875278 -0.992491 -0.999914 -0.972911 -0.86444 -0.626245 -0.267998 0.068265 0.273754 0.326533 0.291539 0.207057 0.189125 0.381049 0.52717 -0.009814 -0.740516 -0.983626 -0.999812 -0.858638 -0.437388 0.014642 0.218874 0.168611 -0.02479 -0.293117 -0.516156 -0.623398 -0.608139 -0.205745 0.461828 0.154986 -0.676215 -0.979246 -0.99976 -0.675352 0.027221 0.184815 -0.208827 -0.55254 -0.731691 -0.859874 -0.946484 -0.968406 -0.870417 -0.340017 0.405395 0.080421 -0.706938 -0.981389 -0.999785 -0.662181 -0.084176 -0.244304 -0.723107 -0.937828 -0.980945 -0.991932 -0.997602 -0.98473 -0.790046 -0.136736 0.379919 -0.146114 -0.799059 -0.987754 -0.99986 -0.878551 -0.684638 -0.769251 -0.938231 -0.994379 -0.99961 -0.999846 -0.996618 -0.937986 -0.568146 0.160457 0.250107 -0.472785 -0.915017 -0.995559 -0.999951 -0.987209 -0.964978 -0.972527 -0.992635 -0.999517 -0.999974 -0.999035 -0.977926 -0.780013 -0.176529 0.322037 -0.08289 -0.74228 -0.976385 -0.999221 -0.999993 -0.999525 -0.998604 -0.9988 -0.999658 -0.999963 -0.999482 -0.988102 -0.876309 -0.433791 0.191942 0.137195 -0.520862 -0.915511 -0.995008 -0.999919 -1 -0.999995 -0.999986 -0.999986 -0.999932 -0.998975 -0.989147 -0.905394 -0.547205 0.069027 0.218083 -0.353697 -0.84323 -0.984356 -0.99939 -0.999994 -1 -1 -0.999992 -0.999824 -0.997242 -0.97726 -0.876064 -0.555371 -0.021039 0.231654 -0.19529 -0.754683 -0.968981 -0.998298 -0.999883 -0.999858 -0.999943 -0.999949 -0.999304 -0.993458 -0.954129 -0.801448 -0.435604 0.072224 0.260934 -0.139439 -0.684111 -0.94407 -0.996091 -0.998611 -0.993041 -0.987751 -0.995043 -0.997346 -0.981137 -0.906626 -0.677774 -0.249129 0.195593 0.268884 -0.11528 -0.651671 -0.931508 -0.993728 -0.998288 -0.979123 -0.890332 -0.808693 -0.922727 -0.960685 -0.806901 -0.481975 0.014719 0.473428 0.502695 0.028677 -0.499557 -0.842496 -0.954664 -0.968571 -0.964917 -0.891656 -0.572933 -0.301864 -0.721478 -0.829056 -0.318934 0.249684 0.617527 0.764889 0.681749 0.365092 -0.049693 -0.38982 -0.514823 -0.533061 -0.532451 -0.444273 -0.087402 0.098469 -0.590547 -0.737047 -0.099993 0.273001 0.346586 0.317124 0.376233 0.468462 0.497047 0.477169 0.488041 0.476542 0.417493 0.379741 0.358939 0.063457 -0.658407 -0.88936 -0.648893 -0.575261 -0.593745 -0.611884 -0.534297 -0.295295 0.044698 0.303395 0.451184 0.440378 0.292899 0.129326 -0.125362 -0.511324 -0.870373
1 -0.987211 -0.920733 -0.746958 -0.437627 -0.007941 0.307331 0.351987 0.232572 0.077373 -0.2179 -0.589787 -0.857661 -0.967969 -0.995537 -0.999739 -0.999995 -0.903794 -0.57421 -0.072539 0.404429 0.715579 0.856496 0.871218 0.829109 0.772093 0.59878 0.198442 -0.340177 -0.732472 -0.934429 -0.993194 -0.99971 -0.712057 0.03377 0.626787 0.872045 0.863322 0.694046 0.621296 0.719122 0.863486 0.911387 0.785501 0.440809 -0.095446 -0.64318 -0.927944 -0.994124 -0.560815 0.405988 0.901329 0.913491 0.561639 -0.060489 -0.297296 -0.052915 0.342784 0.647402 0.783626 0.729079 0.516576 -0.050324 -0.67731 -0.950277 -0.529071 0.441921 0.915617 0.831069 0.234437 -0.566602 -0.85644 -0.767134 -0.53207 -0.16085 0.137945 0.237444 0.505021 0.446507 -0.219569 -0.806909 -0.587555 0.345731 0.877242 0.821216 0.229128 -0.574764 -0.934604 -0.980801 -0.937385 -0.810845 -0.688529 -0.566527 -0.071775 0.502958 0.238743 -0.54912 -0.531374 0.419156 0.875387 0.782137 0.321329 -0.42965 -0.88896 -0.993306 -0.996984 -0.988547 -0.978041 -0.921977 -0.512858 0.340392 0.499035 -0.247737 -0.343826 0.572157 0.804493 0.382185 -0.174845 -0.694666 -0.947044 -0.997089 -0.999936 -0.999867 -0.999315 -0.974576 -0.647021 0.218141 0.555575 -0.104968 -0.151134 0.667727 0.681959 -0.080825 -0.692551 -0.934347 -0.992496 -0.99966 -0.999996 -0.999983 -0.998697 -0.962447 -0.603743 0.26833 0.549635 -0.165021 -0.097876 0.686584 0.613341 -0.287196 -0.863142 -0.989718 -0.999573 -0.999979 -0.999943 -0.999365 -0.988309 -0.872021 -0.358625 0.476174 0.543562 -0.290964 -0.136613 0.669427 0.625703 -0.253789 -0.85405 -0.991149 -0.999575 -0.999054 -0.995582 -0.981373 -0.888592 -0.528878 0.138981 0.650125 0.351769 -0.508138 -0.29353 0.576024 0.717099 0.028893 -0.713985 -0.956431 -0.975189 -0.96535 -0.9142 -0.781852 -0.455826 0.154501 0.6118 0.50726 -0.158986 -0.777972 -0.534367 0.332068 0.766451 0.42819 -0.290738 -0.596309 -0.628698 -0.58821 -0.422496 -0.112537 0.304601 0.645689 0.552585 -0.035966 -0.667173 -0.945655 -0.754851 -0.07716 0.602307 0.748279 0.486535 0.318311 0.288089 0.338712 0.498059 0.630463 0.650166 0.446973 -0.045477 -0.625214 -0.92633 -0.993885 -0.921658 -0.579297 0.05449 0.554012 0.769011 0.816471 0.781889 0.718135 0.648037 0.479633 0.14947 -0.307187 -0.6992 -0.925982 -0.99258 -0.999694 -0.988458 -0.902851 -0.637253 -0.20464 0.248451 0.447544 0.383847 0.181507 -0.097718 -0.412616 -0.660734 -0.851614 -0.96055 -0.994564 -0.999691 -0.999994
9 -0.987795 -0.808038 -0.282545 0.148705 0.266627 0.267764 0.260749 0.256883 0.253119 0.254142 0.277983 0.285134 -0.004614 -0.612607 -0.938061 -0.996758 -0.984898 -0.759764 -0.06328 0.59633 0.795378 0.715119 0.601905 0.540895 0.48596 0.483742 0.592836 0.763784 0.516695 -0.299464 -0.859656 -0.99187 -0.992822 -0.877665 -0.404741 0.332647 0.716808 0.501794 0.064071 -0.172186 -0.317369 -0.285576 0.095311 0.666554 0.558244 -0.263907 -0.849195 -0.991189 -0.998645 -0.972329 -0.796102 -0.287339 0.330941 0.375552 -0.21306 -0.674552 -0.823917 -0.629027 0.010723 0.573296 0.242945 -0.556942 -0.936168 -0.996838 -0.999911 -0.997165 -0.961982 -0.764619 -0.264795 0.229212 0.13732 -0.391752 -0.668786 -0.294492 0.388499 0.461858 -0.22498 -0.817942 -0.986089 -0.999642 -0.999998 -0.999868 -0.996401 -0.95711 -0.769981 -0.318036 0.19187 0.221179 -0.009315 0.301246 0.53817 0.060216 -0.645854 -0.950382 -0.997502 -0.999968 -1 -0.999997 -0.999846 -0.996544 -0.962668 -0.770468 -0.225546 0.426361 0.660131 0.69382 0.29013 -0.464224 -0.897155 -0.992578 -0.999805 -0.999998 -1 -1 -0.999975 -0.99891 -0.980364 -0.838102 -0.338586 0.419846 0.807915 0.680813 0.034867 -0.680315 -0.959311 -0.997718 -0.999946 -1 -1 -0.999992 -0.99945 -0.987139 -0.876021 -0.482561 0.143053 0.554839 0.531097 0.416008 0.176011 -0.411261 -0.848203 -0.98135 -0.999097 -0.999988 -0.999998 -0.999778 -0.992585 -0.905025 -0.522925 0.148421 0.515352 0.26239 -0.222745 -0.228656 0.145131 0.078306 -0.472806 -0.881717 -0.990751 -0.999743 -0.999959 -0.997099 -0.945725 -0.639257 0.042094 0.50839 0.261361 -0.375735 -0.788829 -0.754203 -0.287265 0.222591 0.05751 -0.604655 -0.942379 -0.997139 -0.99966 -0.985159 -0.798594 -0.175274 0.470413 0.34243 -0.35467 -0.826743 -0.96775 -0.946551 -0.698249 -0.076979 0.330708 -0.221921 -0.823855 -0.989396 -0.998568 -0.959306 -0.587702 0.294758 0.594258 -0.04705 -0.718768 -0.939961 -0.944272 -0.873848 -0.684058 -0.14534 0.439514 0.031089 -0.727026 -0.982765 -0.997538 -0.941452 -0.500647 0.433167 0.618887 -0.036574 -0.475245 -0.562525 -0.507147 -0.331173 -0.05017 0.353242 0.47154 -0.10361 -0.773802 -0.985871 -0.998771 -0.965582 -0.653756 0.112174 0.554093 0.492751 0.394132 0.33592 0.351393 0.422995 0.43677 0.365655 -0.002059 -0.582109 -0.920204 -0.995448 -0.999787 -0.991392 -0.886648 -0.528962 -0.06294 0.242687 0.356631 0.274079 0.216303 0.139962 -0.109234 -0.420369 -0.700269 -0.912958 -0.989735 -0.999552
2 -1 -1 -1 -0.999952 -0.9957 -0.919647 -0.527796 0.027703 -0.187297 -0.754544 -0.975488 -0.999108 -0.999991 -1 -1 -1 -1 -1 -1 -0.999902 -0.991324 -0.850413 -0.260829 0.502035 0.327943 -0.508411 -0.929082 -0.996498 -0.999962 -1 -1 -1 -1 -1 -1 -0.999886 -0.989958 -0.82991 -0.194802 0.630187 0.571728 -0.304546 -0.87024 -0.992699 -0.999918 -1 -1 -1 -1 -1 -1 -0.999876 -0.989124 -0.817869 -0.163968 0.662504 0.665828 -0.152788 -0.812993 -0.988782 -0.999872 -1 -1 -1 -1 -1 -1 -0.999843 -0.986271 -0.776799 -0.063971 0.707226 0.710502 -0.055383 -0.773264 -0.986025 -0.99984 -1 -1 -1 -1 -1 -1 -0.999833 -0.985449 -0.764966 -0.035201 0.717947 0.695198 -0.094648 -0.789414 -0.987147 -0.999853 -1 -1 -1 -1 -1 -1 -0.999852 -0.987066 -0.788252 -0.091881 0.691283 0.644968 -0.212912 -0.838026 -0.990525 -0.999893 -1 -1 -1 -1 -1 -1 -0.999867 -0.988374 -0.807079 -0.137699 0.670511 0.615662 -0.281029 -0.866023 -0.99247 -0.999916 -1 -1 -1 -1 -1 -1 -0.999874 -0.988962 -0.815538 -0.158275 0.662216 0.617449 -0.27526 -0.863649 -0.992305 -0.999914 -1 -1 -1 -1 -1 -1 -0.999874 -0.988963 -0.81555 -0.158294 0.662996 0.628841 -0.247543 -0.852254 -0.991513 -0.999904 -1 -1 -1 -1 -1 -1 -0.999884 -0.989734 -0.826637 -0.185266 0.652003 0.630292 -0.241797 -0.849863 -0.991347 -0.999902 -1 -1 -1 -1 -1 -1 -0.999903 -0.991359 -0.850031 -0.242272 0.625547 0.598782 -0.308687 -0.876951 -0.993225 -0.999925 -1 -1 -1 -1 -1 -1 -0.999907 -0.99171 -0.855093 -0.255203 0.610721 0.538123 -0.424611 -0.922495 -0.996364 -0.999961 -1 -1 -1 -1 -1 -1 -0.99993 -0.993698 -0.883992 -0.331184 0.541099 0.436057 -0.518887 -0.951495 -0.998266 -0.999983 -1 -1 -1 -1 -1 -1 -0.999969 -0.997077 -0.934918 -0.4926 0.317508 0.185425 -0.632886 -0.969738 -0.999208 -0.999994 -1 -1 -1 -1 -1 -1 -0.999989 -0.998874 -0.968727 -0.696464 -0.169093 -0.278973 -0.789033 -0.985074 -0.999736 -0.999999 -1 -1 -1
5 -0.99997 -0.997947 -0.958494 -0.688879 -0.130652 -0.076415 -0.694164 -0.974131 -0.992567 -0.997069 -0.99974 -0.999993 -1 -1 -1 -1 -0.999637 -0.986808 -0.831798 -0.27463 0.327004 0.044918 -0.691052 -0.915504 -0.880197 -0.949185 -0.994695 -0.999812 -0.999998 -1 -1 -1 -0.997117 -0.940098 -0.567316 0.202215 0.399741 -0.269725 -0.747649 -0.604127 -0.433982 -0.749548 -0.964519 -0.998306 -0.999982 -1 -1 -1 -0.989559 -0.825689 -0.214881 0.42205 0.114667 -0.566028 -0.561419 -0.011472 0.055666 -0.554916 -0.928502 -0.996256 -0.999907 -0.99994 -0.99998 -0.999999 -0.980268 -0.691242 0.114268 0.437422 -0.243792 -0.61268 -0.115313 0.339765 -0.110431 -0.733019 -0.9659 -0.99691 -0.995217 -0.994653 -0.998228 -0.999882 -0.976811 -0.64147 0.234612 0.473552 -0.222898 -0.340832 0.330937 0.384115 -0.413193 -0.890698 -0.977129 -0.960603 -0.909932 -0.906398 -0.969603 -0.997982 -0.982873 -0.728785 0.029094 0.529472 0.266526 0.234462 0.586523 0.27549 -0.451419 -0.742349 -0.748157 -0.632139 -0.45497 -0.526369 -0.854549 -0.990453 -0.992727 -0.875364 -0.388764 0.321192 0.64518 0.766617 0.787454 0.437508 0.049909 -0.067895 -0.026956 0.148235 0.262582 -0.113904 -0.751691 -0.984042 -0.998523 -0.970582 -0.792224 -0.287316 0.40229 0.811491 0.765802 0.553957 0.432401 0.403855 0.391513 0.346864 0.121072 -0.427168 -0.869816 -0.992109 -0.999902 -0.997066 -0.956203 -0.656915 0.098558 0.584885 0.264683 -0.093817 -0.187609 -0.201347 -0.264953 -0.437504 -0.644244 -0.863164 -0.976044 -0.998682 -0.999988 -0.998815 -0.965021 -0.631874 0.17694 0.40073 -0.300536 -0.742742 -0.81958 -0.826479 -0.852221 -0.916922 -0.967619 -0.991115 -0.99867 -0.999931 -0.999949 -0.99534 -0.909489 -0.424844 0.355265 0.188276 -0.61541 -0.953619 -0.988299 -0.9897 -0.991487 -0.995888 -0.998988 -0.999861 -0.999985 -0.999999 -0.999872 -0.988763 -0.813571 -0.181268 0.364595 -0.142319 -0.795061 -0.986555 -0.999672 -0.999882 -0.999904 -0.999956 -0.999991 -0.999999 -1 -1 -0.999785 -0.981356 -0.709734 0.024685 0.238095 -0.476528 -0.921636 -0.996075 -0.999956 -1 -1 -1 -1 -1 -1 -1 -0.999712 -0.975274 -0.629619 0.110393 -0.028657 -0.707889 -0.975635 -0.999336 -0.999995 -1 -1 -1 -1 -1 -1 -1 -0.999758 -0.979373 -0.697915 -0.190009 -0.483858 -0.888243 -0.993167 -0.999905 -1 -1 -1 -1 -1 -1 -1 -1
5 -1 -0.999998 -0.999781 -0.995564 -0.970593 -0.941381 -0.97122 -0.940321 -0.575692 0.103694 0.128629 -0.370575 -0.810014 -0.973579 -0.998695 -0.999986 -1 -0.999969 -0.997311 -0.953277 -0.768955 -0.599019 -0.790509 -0.847899 -0.332002 0.546288 0.692252 0.143497 -0.581293 -0.931871 -0.996377 -0.99996 -1 -0.999854 -0.988962 -0.824972 -0.279108 0.111023 -0.352893 -0.699223 -0.206227 0.640162 0.707036 0.004772 -0.67179 -0.94817 -0.997256 -0.99997 -0.999867 -0.998987 -0.971671 -0.657141 0.172004 0.57984 0.041176 -0.505649 -0.037985 0.702152 0.6164 -0.262208 -0.838007 -0.982594 -0.999249 -0.999992 -0.988993 -0.97252 -0.894527 -0.43107 0.469802 0.735954 0.15516 -0.394077 0.128768 0.758664 0.549499 -0.411554 -0.91524 -0.99533 -0.999905 -0.999999 -0.833846 -0.632343 -0.457469 0.033876 0.700024 0.712459 0.003455 -0.342617 0.363 0.818182 0.443264 -0.520347 -0.947947 -0.995338 -0.998867 -0.999872 -0.471418 0.190227 0.447781 0.653414 0.886395 0.697059 -0.019946 -0.17682 0.550892 0.81378 0.284915 -0.594094 -0.91758 -0.93649 -0.968578 -0.99333 -0.394944 0.508548 0.878156 0.937295 0.955221 0.811824 0.423984 0.355744 0.768881 0.844578 0.360779 -0.300468 -0.494893 -0.49766 -0.683168 -0.905734 -0.574445 0.263624 0.767613 0.836568 0.688869 0.57072 0.562021 0.719618 0.919783 0.926705 0.693786 0.406805 0.390063 0.388496 -0.009749 -0.64819 -0.832205 -0.362002 0.144482 0.219601 -0.142418 -0.346698 -0.081335 0.540821 0.894091 0.820474 0.465033 0.260549 0.355884 0.391777 0.091803 -0.547119 -0.970198 -0.855592 -0.68559 -0.660028 -0.808136 -0.86413 -0.484043 0.40578 0.82107 0.481518 -0.283896 -0.60085 -0.578628 -0.560913 -0.640881 -0.841688 -0.998351 -0.991255 -0.979869 -0.97811 -0.984362 -0.910954 -0.420144 0.512723 0.766096 0.17247 -0.658834 -0.954105 -0.972014 -0.971043 -0.976097 -0.989327 -0.999982 -0.9999 -0.999768 -0.999637 -0.990117 -0.834204 -0.206897 0.642301 0.727125 0.004179 -0.747758 -0.983702 -0.999475 -0.999663 -0.999722 -0.999875 -1 -1 -1 -0.99984 -0.98603 -0.773488 -0.058136 0.708465 0.776391 0.116125 -0.695526 -0.977754 -0.999544 -0.999997 -1 -1 -1 -1 -1 -0.999856 -0.987391 -0.795335 -0.144509 0.584017 0.738264 0.185753 -0.6513 -0.970456 -0.999168 -0.999993 -1 -1 -1 -1 -1 -0.999941 -0.994791 -0.910341 -0.55255 0.009003 0.175191 -0.309255 -0.824515 -0.986046 -0.999627 -0.999997 -1 -1
9 -0.942933 -0.702448 -0.244297 0.205794 0.460931 0.521512 0.519129 0.502583 0.39417 0.072268 -0.375123 -0.760904 -0.953881 -0.997332 -0.999968 -1 -0.859232 -0.335058 0.415485 0.806623 0.90184 0.859389 0.771612 0.739975 0.764725 0.719802 0.386369 -0.298803 -0.837882 -0.989066 -0.999611 -0.999976 -0.894529 -0.411658 0.426918 0.862925 0.811961 0.479457 0.156169 0.080353 0.333161 0.730954 0.639873 -0.071187 -0.733148 -0.951671 -0.989274 -0.998687 -0.966994 -0.72913 -0.077072 0.592159 0.650311 0.085757 -0.466864 -0.63555 -0.312902 0.380752 0.553126 0.061189 -0.37313 -0.628836 -0.867869 -0.980022 -0.995404 -0.932683 -0.603741 0.07647 0.55658 0.409087 -0.213932 -0.629676 -0.439386 0.237427 0.7076 0.6793 0.521222 0.150601 -0.512765 -0.909318 -0.999721 -0.991457 -0.897562 -0.529063 0.133813 0.636795 0.444975 0.055441 0.186558 0.64171 0.915561 0.956243 0.871293 0.478986 -0.289457 -0.84549 -0.999858 -0.996865 -0.96781 -0.774874 -0.153217 0.646691 0.8598 0.760993 0.800648 0.903729 0.883593 0.754208 0.520594 0.039064 -0.55529 -0.909126 -0.997807 -0.962832 -0.813133 -0.435003 0.234956 0.805641 0.975655 0.977809 0.905533 0.679993 0.386982 0.033255 -0.320251 -0.654136 -0.884898 -0.979968 -0.989922 -0.83748 -0.330293 0.296411 0.743598 0.913583 0.933225 0.956009 0.744124 0.091763 -0.439538 -0.714635 -0.865402 -0.95429 -0.990178 -0.998695 -0.980263 -0.691691 0.122859 0.734327 0.837321 0.638125 0.551725 0.785605 0.713094 -0.001006 -0.714513 -0.958989 -0.991467 -0.997847 -0.999701 -0.999977 -0.978418 -0.663904 0.205259 0.751211 0.532049 -0.097007 -0.222474 0.40847 0.764466 0.321858 -0.568996 -0.952543 -0.998035 -0.999958 -0.999997 -1 -0.980143 -0.688935 0.138332 0.655081 0.267225 -0.52204 -0.629349 0.092525 0.741446 0.56555 -0.324739 -0.877544 -0.993195 -0.999924 -1 -1 -0.986414 -0.782405 -0.133047 0.47343 0.36242 -0.312477 -0.525468 -0.005871 0.707855 0.70906 -0.047275 -0.769143 -0.985729 -0.999837 -1 -1 -0.995882 -0.928625 -0.633191 -0.090247 0.304663 0.221571 0.100383 0.355654 0.801948 0.757932 0.048823 -0.73037 -0.983044 -0.999805 -1 -1 -0.999624 -0.991641 -0.928194 -0.700038 -0.27921 0.137165 0.39291 0.632532 0.849854 0.730653 0.033781 -0.733958 -0.983266 -0.999807 -1 -1 -0.999988 -0.999629 -0.994444 -0.955616 -0.8259 -0.589933 -0.265047 0.106047 0.373957 0.312977 -0.240946 -0.811222 -0.988245 -0.999865 -1 -1
10 -0.999999 -0.999881 -0.994963 -0.930694 -0.686056 -0.272851 0.129217 0.311445 0.150248 -0.29842 -0.756628 -0.960777 -0.997899 -0.999976 -1 -1 -0.999986 -0.9986 -0.966922 -0.713463 -0.071438 0.472379 0.647059 0.630961 0.598771 0.377922 -0.288157 -0.835507 -0.988528 -0.999732 -0.999996 -1 -0.999927 -0.993519 -0.884521 -0.377438 0.422112 0.629238 0.295924 0.033594 0.267416 0.616927 0.209163 -0.593892 -0.940506 -0.994181 -0.999732 -0.999997 -0.999831 -0.985231 -0.762248 -0.042508 0.561672 0.259897 -0.402845 -0.542295 0.046409 0.700401 0.595604 -0.126828 -0.681817 -0.934649 -0.996118 -0.999956 -0.999781 -0.98097 -0.700739 0.106929 0.575451 0.065495 -0.660788 -0.635709 0.161249 0.803764 0.881158 0.518262 -0.163943 -0.790698 -0.986917 -0.99985 -0.999832 -0.985387 -0.765283 -0.060508 0.53871 0.280117 -0.336635 -0.321593 0.3515 0.861217 0.963995 0.727116 0.002104 -0.745671 -0.98406 -0.999817 -0.999938 -0.994465 -0.901904 -0.475355 0.228078 0.527712 0.426896 0.454194 0.715194 0.923934 0.885132 0.470343 -0.299072 -0.84774 -0.990898 -0.999896 -0.99999 -0.999097 -0.980091 -0.837091 -0.418023 0.116952 0.480539 0.724692 0.900149 0.900632 0.557187 -0.128086 -0.721043 -0.957328 -0.997778 -0.999976 -0.999999 -0.999945 -0.998177 -0.976452 -0.873602 -0.639141 -0.239134 0.378528 0.829798 0.711272 0.007063 -0.662857 -0.941151 -0.995225 -0.999838 -0.999998 -1 -0.999999 -0.999932 -0.99878 -0.989533 -0.917063 -0.534313 0.274117 0.780001 0.482367 -0.425346 -0.906484 -0.993098 -0.999763 -0.999996 -1 -1 -1 -0.999999 -0.999891 -0.991538 -0.85617 -0.29103 0.540871 0.797761 0.273083 -0.621875 -0.969238 -0.999186 -0.999992 -1 -1 -1 -1 -0.999999 -0.999728 -0.981954 -0.72809 0.046101 0.740584 0.701368 -0.049643 -0.768037 -0.98529 -0.999807 -1 -1 -1 -1 -1 -0.999987 -0.998633 -0.960979 -0.601862 0.280925 0.795049 0.493719 -0.404806 -0.902994 -0.994867 -0.999943 -1 -1 -1 -1 -1 -0.999949 -0.995368 -0.909633 -0.414471 0.504921 0.795391 0.260876 -0.620097 -0.966274 -0.998975 -0.999991 -1 -1 -1 -1 -1 -0.999918 -0.992659 -0.869341 -0.298 0.587856 0.7428 0.099304 -0.705682 -0.980819 -0.999745 -0.999999 -1 -1 -1 -1 -1 -0.999936 -0.994319 -0.898639 -0.452539 0.237842 0.324684 -0.221725 -0.803272 -0.987682 -0.999858 -1 -1 -1 -1
9 -0.998057 -0.962825 -0.761901 -0.305346 0.160797 0.43486 0.448604 0.241294 -0.128959 -0.549339 -0.84966 -0.972872 -0.997875 -0.999853 -0.999982 -0.999999 -0.991523 -0.857753 -0.339995 0.384692 0.738541 0.735467 0.608261 0.499734 0.398502 0.157247 -0.369904 -0.816392 -0.964109 -0.99088 -0.998444 -0.999914 -0.983292 -0.734589 0.028037 0.70351 0.704941 0.198637 -0.205562 -0.256868 0.054631 0.525586 0.334876 -0.292087 -0.64846 -0.86026 -0.973434 -0.998486 -0.981323 -0.705729 0.103229 0.701403 0.431558 -0.40113 -0.811987 -0.815331 -0.407068 0.431183 0.752852 0.520356 0.146957 -0.431647 -0.872102 -0.992267 -0.986873 -0.786562 -0.10712 0.580713 0.381857 -0.495111 -0.910204 -0.899813 -0.54511 0.230748 0.807754 0.89633 0.638649 -0.05675 -0.761256 -0.985047 -0.995658 -0.918126 -0.498677 0.286019 0.504748 -0.114586 -0.579719 -0.506235 -0.070877 0.530889 0.857793 0.801276 0.428935 -0.263718 -0.82744 -0.989427 -0.999424 -0.982464 -0.803131 -0.218394 0.417396 0.432507 0.201941 0.36027 0.635081 0.758864 0.622114 0.230589 -0.295262 -0.739764 -0.951648 -0.997252 -0.999954 -0.997224 -0.949953 -0.665838 0.018925 0.646805 0.800906 0.860143 0.779792 0.389364 -0.105714 -0.536142 -0.827269 -0.961147 -0.99572 -0.999814 -0.999986 -0.998671 -0.971247 -0.766043 -0.132172 0.659256 0.946723 0.924592 0.561735 -0.217303 -0.727614 -0.918693 -0.982035 -0.997651 -0.999862 -0.999997 -0.999893 -0.992846 -0.885774 -0.461317 0.233027 0.744287 0.832161 0.847631 0.539306 -0.308126 -0.858865 -0.987801 -0.999141 -0.999946 -0.999998 -1 -0.9993 -0.975227 -0.70551 0.040366 0.620189 0.588134 0.31155 0.494023 0.641784 0.088587 -0.678052 -0.967092 -0.998761 -0.999987 -1 -1 -0.997757 -0.94636 -0.537647 0.363692 0.656948 0.08819 -0.414936 -0.108541 0.569947 0.465793 -0.382895 -0.89262 -0.994144 -0.999935 -1 -1 -0.997092 -0.935513 -0.493057 0.420031 0.591174 -0.153004 -0.670209 -0.416889 0.417079 0.631332 -0.060979 -0.772754 -0.985974 -0.999839 -1 -1 -0.998865 -0.967998 -0.674063 0.076443 0.492464 0.167904 -0.19543 -0.063504 0.535478 0.733499 0.151177 -0.686469 -0.979988 -0.999769 -1 -1 -0.999871 -0.993178 -0.897157 -0.515555 0.059105 0.394803 0.511212 0.637018 0.817103 0.747431 0.133502 -0.690285 -0.980203 -0.999771 -1 -1 -0.999992 -0.999333 -0.986142 -0.893116 -0.61516 -0.186902 0.225745 0.453714 0.489863 0.282111 -0.289124 -0.825724 -0.989185 -0.999876 -1 -1
10 -0.999999 -0.999983 -0.99967 -0.996274 -0.976424 -0.896176 -0.721451 -0.51293 -0.237044 0.12958 0.402909 0.498261 0.505056 0.383842 -0.039822 -0.632899 -0.999958 -0.999086 -0.99033 -0.937886 -0.772104 -0.443531 -0.002697 0.295522 0.398761 0.468716 0.555195 0.651763 0.808438 0.862771 0.559546 -0.181332 -0.998766 -0.982389 -0.88774 -0.615062 -0.178757 0.223328 0.385629 0.283057 0.002811 -0.238947 -0.298147 -0.138807 0.341576 0.810695 0.775305 0.116224 -0.982452 -0.856995 -0.472823 0.045181 0.314338 0.165849 -0.179174 -0.496317 -0.719848 -0.84266 -0.865059 -0.735091 -0.191863 0.613071 0.678993 -0.02679 -0.869371 -0.436048 0.184984 0.368343 0.018657 -0.48687 -0.790296 -0.922543 -0.970734 -0.971205 -0.912787 -0.676231 -0.098541 0.530169 0.323277 -0.452518 -0.536234 0.203705 0.511545 0.003444 -0.598061 -0.895558 -0.978859 -0.983932 -0.922021 -0.760126 -0.506844 -0.102104 0.299942 0.280715 -0.254558 -0.793371 -0.086342 0.629649 0.544925 -0.329589 -0.856482 -0.9683 -0.971725 -0.890965 -0.580398 -0.08779 0.295503 0.403536 0.223429 -0.229207 -0.690813 -0.93722 0.204873 0.807717 0.672492 -0.062886 -0.53528 -0.673225 -0.640128 -0.430808 0.103761 0.613214 0.752826 0.537323 0.269413 -0.042101 -0.497714 -0.878757 0.173696 0.803061 0.875822 0.616036 0.342017 0.165824 0.229452 0.41669 0.703579 0.889888 0.877344 0.772941 0.737384 0.593854 0.033894 -0.715782 -0.184653 0.48252 0.760485 0.772693 0.70374 0.607248 0.564608 0.572632 0.565467 0.52852 0.463732 0.535055 0.82795 0.808095 0.194371 -0.66924 -0.701918 -0.266721 0.073893 0.168086 0.157968 0.069872 -0.098288 -0.21403 -0.363931 -0.474881 -0.485942 -0.142965 0.624259 0.741039 0.050503 -0.729434 -0.953717 -0.838141 -0.71863 -0.680593 -0.683126 -0.717666 -0.78755 -0.836619 -0.89928 -0.937973 -0.858262 -0.341859 0.565619 0.635644 -0.185144 -0.82549 -0.997604 -0.990282 -0.982213 -0.979584 -0.979757 -0.982154 -0.987011 -0.990423 -0.994665 -0.98758 -0.82632 -0.190203 0.627151 0.543279 -0.379522 -0.901757 -0.999974 -0.999889 -0.999795 -0.999764 -0.999766 -0.999794 -0.999852 -0.999892 -0.999769 -0.984798 -0.755951 -0.015424 0.691356 0.504206 -0.432509 -0.919451 -1 -1 -1 -1 -1 -1 -1 -1 -0.999847 -0.986624 -0.782338 -0.085345 0.654439 0.555671 -0.299481 -0.865493 -1 -1 -1 -1 -1 -1 -1 -1 -0.999932 -0.993978 -0.893835 -0.443035 0.224929 0.236529 -0.389155 -0.869046
7 -1 -0.999999 -0.999948 -0.998338 -0.976131 -0.831215 -0.438905 0.046771 0.337484 0.088139 -0.62276 -0.95551 -0.998119 -0.999981 -1 -1 -1 -0.999989 -0.999063 -0.980586 -0.846637 -0.401722 0.232525 0.530283 0.571747 0.222492 -0.586144 -0.954926 -0.998239 -0.999982 -1 -1 -0.999999 -0.999822 -0.992204 -0.889154 -0.470128 0.202726 0.491389 0.147241 -0.137969 -0.377016 -0.799158 -0.981552 -0.999422 -0.999995 -1 -1 -0.999979 -0.998037 -0.956492 -0.651672 0.08207 0.565206 0.247298 -0.470925 -0.785234 -0.864733 -0.958643 -0.996938 -0.99994 -1 -1 -1 -0.999909 -0.992033 -0.862366 -0.30908 0.486562 0.529469 -0.217211 -0.814416 -0.976483 -0.990525 -0.994966 -0.998614 -0.999771 -0.999957 -0.999997 -1 -0.999753 -0.982496 -0.732231 0.030281 0.617383 0.266279 -0.573891 -0.941872 -0.980989 -0.962204 -0.939273 -0.962233 -0.985021 -0.99627 -0.99972 -0.999994 -0.998989 -0.964723 -0.59126 0.322109 0.649988 0.031984 -0.711162 -0.883223 -0.749887 -0.595987 -0.496845 -0.593843 -0.774557 -0.936688 -0.994023 -0.999796 -0.997133 -0.934337 -0.464714 0.495997 0.638131 -0.117662 -0.618465 -0.447907 -0.038962 0.269055 0.425202 0.301634 -0.130324 -0.692194 -0.953998 -0.997667 -0.994539 -0.895992 -0.357283 0.564136 0.583298 -0.151177 -0.1981 0.229326 0.397513 0.437268 0.597814 0.75578 0.481721 -0.294801 -0.851322 -0.991216 -0.989363 -0.821352 -0.174501 0.630796 0.592873 0.089119 0.276367 0.275884 -0.147484 -0.367426 -0.067358 0.583243 0.672872 -0.030814 -0.760757 -0.985138 -0.985376 -0.763955 -0.034941 0.692309 0.733493 0.502649 0.411861 -0.206898 -0.738101 -0.871309 -0.526453 0.326394 0.587778 -0.086529 -0.781384 -0.986559 -0.987291 -0.791561 -0.101585 0.690311 0.900256 0.776273 0.320175 -0.543705 -0.929316 -0.914425 -0.49381 0.332735 0.377937 -0.392893 -0.889763 -0.993876 -0.99215 -0.862555 -0.288941 0.589684 0.940221 0.837485 0.264818 -0.538889 -0.781442 -0.600478 -0.102424 0.334287 -0.043631 -0.709054 -0.967919 -0.998696 -0.997616 -0.945994 -0.560568 0.309397 0.853146 0.896055 0.527091 -0.036019 -0.143041 0.084797 0.267343 0.006864 -0.56126 -0.911774 -0.994123 -0.99988 -0.999695 -0.984857 -0.787206 -0.153547 0.540027 0.843698 0.814725 0.606763 0.465069 0.318324 -0.049246 -0.57097 -0.892315 -0.986315 -0.999338 -0.999992 -0.999959 -0.996551 -0.939189 -0.665994 -0.140694 0.298992 0.447125 0.328942 0.047186 -0.322359 -0.682711 -0.914506 -0.988822 -0.99915 -0.999968 -1
8 -0.984983 -0.887596 -0.626359 -0.336307 -0.145054 0.126445 0.405221 0.504016 0.514974 0.517314 0.487608 0.334857 -0.026385 -0.560385 -0.906048 -0.993559 -0.930947 -0.583498 0.086509 0.521008 0.629865 0.641808 0.671341 0.689421 0.705468 0.767439 0.862944 0.863215 0.631069 0.009581 -0.695549 -0.966362 -0.890132 -0.443626 0.266781 0.643702 0.57677 0.239251 -0.004711 -0.063827 -0.033781 0.138784 0.509391 0.852343 0.901024 0.475204 -0.415189 -0.904084 -0.953695 -0.762506 -0.39529 -0.089713 -0.188626 -0.538679 -0.736838 -0.77586 -0.761487 -0.638048 -0.178401 0.561923 0.905621 0.635743 -0.247959 -0.850909 -0.994643 -0.966845 -0.884705 -0.784106 -0.815435 -0.924965 -0.977626 -0.985919 -0.983831 -0.939481 -0.580919 0.276805 0.820192 0.600012 -0.284587 -0.863267 -0.999785 -0.998428 -0.993478 -0.986749 -0.988808 -0.996014 -0.999334 -0.999805 -0.998406 -0.960871 -0.611352 0.25227 0.754274 0.400304 -0.495747 -0.931092 -0.999998 -0.999983 -0.999927 -0.999848 -0.999872 -0.999956 -0.999992 -0.999747 -0.990518 -0.869804 -0.346875 0.477116 0.67035 0.033359 -0.718636 -0.976453 -1 -1 -1 -1 -1 -0.999999 -0.999922 -0.996377 -0.939786 -0.602543 0.149637 0.681576 0.428003 -0.381049 -0.882068 -0.993001 -1 -1 -1 -1 -1 -0.999987 -0.998906 -0.974311 -0.765518 -0.135638 0.559319 0.584668 -0.066206 -0.728485 -0.968305 -0.998624 -1 -1 -1 -1 -0.999996 -0.99974 -0.991097 -0.880318 -0.40523 0.356596 0.607782 0.120686 -0.581115 -0.926672 -0.995151 -0.999888 -1 -1 -1 -0.999998 -0.999824 -0.995149 -0.940008 -0.620581 0.104256 0.576859 0.235618 -0.480562 -0.890095 -0.989586 -0.999594 -0.999995 -1 -1 -1 -0.999968 -0.997401 -0.953238 -0.720282 -0.139287 0.502877 0.429031 -0.295695 -0.833751 -0.983758 -0.999253 -0.999983 -1 -1 -1 -0.999998 -0.999727 -0.986955 -0.817386 -0.249921 0.423298 0.574433 -0.016865 -0.699258 -0.961185 -0.998004 -0.999964 -1 -1 -1 -1 -0.999979 -0.99799 -0.952716 -0.596926 0.230689 0.680824 0.316688 -0.484571 -0.910947 -0.994089 -0.999857 -0.999999 -1 -1 -1 -1 -0.999942 -0.99473 -0.901162 -0.405894 0.443795 0.573769 -0.093046 -0.761845 -0.979189 -0.999337 -0.999993 -1 -1 -1 -1 -1 -0.999952 -0.995637 -0.91912 -0.527781 0.087771 0.033682 -0.563961 -0.921684 -0.99542 -0.999932 -1 -1 -1 -1
7 -1 -0.999997 -0.999866 -0.997016 -0.969552 -0.858578 -0.615758 -0.261624 0.106531 0.361682 0.422311 0.211365 -0.336413 -0.793667 -0.967941 -0.998309 -0.999997 -0.99983 -0.996186 -0.961125 -0.78887 -0.373777 0.117799 0.409057 0.464339 0.457188 0.458775 0.458744 0.161808 -0.472488 -0.892927 -0.993757 -0.999881 -0.996291 -0.953646 -0.753923 -0.279943 0.267599 0.410084 0.172373 -0.197522 -0.424095 -0.463449 -0.257297 -0.113379 -0.467657 -0.871636 -0.992101 -0.99813 -0.965867 -0.762557 -0.231485 0.330618 0.369874 -0.108032 -0.573183 -0.819477 -0.916734 -0.932274 -0.845428 -0.752531 -0.830342 -0.956246 -0.997257 -0.988376 -0.85357 -0.351554 0.33236 0.442638 -0.128482 -0.690459 -0.931885 -0.987046 -0.99589 -0.996978 -0.990943 -0.984144 -0.988783 -0.997065 -0.999815 -0.960128 -0.644981 0.133028 0.575021 0.127958 -0.607686 -0.936241 -0.994415 -0.999681 -0.999954 -0.999968 -0.999898 -0.999817 -0.99987 -0.999966 -0.999998 -0.901505 -0.399687 0.47309 0.554958 -0.245495 -0.840276 -0.988622 -0.999709 -0.999996 -0.999997 -0.999986 -0.999975 -0.999972 -0.999978 -0.999992 -0.999999 -0.796745 -0.119958 0.600556 0.372704 -0.528149 -0.943896 -0.997572 -0.99994 -0.999922 -0.999586 -0.998588 -0.997561 -0.997272 -0.997799 -0.999186 -0.999891 -0.67066 0.18209 0.667373 0.205564 -0.656562 -0.97549 -0.998448 -0.996787 -0.994223 -0.983983 -0.960901 -0.94069 -0.935464 -0.946532 -0.977015 -0.995865 -0.601556 0.348454 0.748888 0.244252 -0.638361 -0.961764 -0.964756 -0.929924 -0.895043 -0.793731 -0.61335 -0.485248 -0.455378 -0.532911 -0.764801 -0.94803 -0.616719 0.317722 0.796565 0.424729 -0.45455 -0.751737 -0.622728 -0.470375 -0.381308 -0.178177 0.178136 0.438179 0.529603 0.37414 -0.20428 -0.799435 -0.715559 0.082077 0.749866 0.668286 0.06754 -0.065476 0.192507 0.325638 0.277325 0.229399 0.304373 0.5197 0.801001 0.798973 0.22491 -0.654053 -0.840751 -0.240217 0.594481 0.868922 0.737942 0.670801 0.595779 0.357937 0.076206 -0.116044 -0.125235 0.149014 0.635022 0.728306 0.157811 -0.676802 -0.943809 -0.58303 0.21921 0.782001 0.946452 0.894219 0.652586 0.394609 0.257977 0.266069 0.395157 0.5317 0.580148 0.294422 -0.350507 -0.851547 -0.988197 -0.850779 -0.358322 0.34954 0.811456 0.904176 0.784279 0.661097 0.622779 0.618671 0.585262 0.418917 0.005763 -0.47287 -0.822942 -0.969906 -0.998385 -0.969745 -0.788528 -0.301114 0.258996 0.454134 0.358887 0.223635 0.165539 0.071866 -0.150085 -0.42414 -0.708084 -0.905238 -0.981503 -0.997918
2 -1 -1 -1 -0.999983 -0.998361 -0.961069 -0.668498 -0.053606 -0.004641 -0.612473 -0.946059 -0.997419 -0.999972 -1 -1 -1 -1 -1 -1 -0.99996 -0.996257 -0.922744 -0.452587 0.437028 0.488263 -0.351961 -0.885075 -0.993686 -0.99993 -1 -1 -1 -1 -1 -1 -0.999969 -0.996979 -0.931203 -0.443757 0.534189 0.609514 -0.256557 -0.855293 -0.991719 -0.999907 -1 -1 -1 -1 -1 -1 -0.999951 -0.995502 -0.90972 -0.38824 0.567842 0.644186 -0.19175 -0.82925 -0.989915 -0.999885 -1 -1 -1 -1 -1 -1 -0.999913 -0.992282 -0.863318 -0.274536 0.615921 0.637932 -0.217216 -0.839767 -0.990646 -0.999894 -1 -1 -1 -1 -1 -1 -0.999888 -0.990113 -0.832105 -0.198603 0.644121 0.597166 -0.320634 -0.882215 -0.993594 -0.999929 -1 -1 -1 -1 -1 -1 -0.999893 -0.990564 -0.838588 -0.214638 0.631109 0.543227 -0.434085 -0.927697 -0.996741 -0.999966 -1 -1 -1 -1 -1 -1 -0.999894 -0.990604 -0.839171 -0.216614 0.621057 0.502425 -0.49393 -0.949568 -0.998229 -0.999983 -1 -1 -1 -1 -1 -1 -0.999889 -0.990232 -0.833813 -0.203601 0.626696 0.511683 -0.470321 -0.939726 -0.997543 -0.999975 -1 -1 -1 -1 -1 -1 -0.999909 -0.991935 -0.85832 -0.26297 0.605556 0.514638 -0.477071 -0.943748 -0.997837 -0.999979 -1 -1 -1 -1 -1 -1 -0.999913 -0.992264 -0.863079 -0.274935 0.597539 0.506931 -0.481661 -0.94474 -0.997896 -0.999979 -1 -1 -1 -1 -1 -1 -0.999938 -0.9944 -0.894041 -0.353137 0.563842 0.528714 -0.44173 -0.930118 -0.996902 -0.999968 -1 -1 -1 -1 -1 -1 -0.999969 -0.997042 -0.932876 -0.459289 0.489538 0.495292 -0.475378 -0.942968 -0.997787 -0.999978 -1 -1 -1 -1 -1 -1 -0.999991 -0.998943 -0.962201 -0.559297 0.372989 0.441347 -0.487815 -0.944766 -0.997882 -0.999979 -1 -1 -1 -1 -1 -1 -0.999999 -0.999665 -0.977041 -0.659933 0.167787 0.349051 -0.484187 -0.938027 -0.997373 -0.999973 -1 -1 -1 -1 -1 -1 -1 -0.999841 -0.986501 -0.788551 -0.22944 -0.047244 -0.642813 -0.963449 -0.998704 -0.999988 -1 -1 -1
10 -1 -1 -0.999996 -0.999749 -0.995139 -0.961104 -0.828324 -0.534768 -0.123209 0.259427 0.212752 -0.403112 -0.872353 -0.991328 -0.999822 -0.999999 -1 -0.999998 -0.999824 -0.994552 -0.936274 -0.714691 -0.281932 0.249145 0.597129 0.725676 0.582619 0.016223 -0.674124 -0.958669 -0.998096 -0.999979 -1 -0.999959 -0.997374 -0.952659 -0.693605 -0.10176 0.453117 0.657645 0.546669 0.347347 0.310346 0.276568 -0.311867 -0.84543 -0.990464 -0.999875 -0.999995 -0.999461 -0.98327 -0.809036 -0.228443 0.476842 0.6531 0.278689 -0.203852 -0.36626 0.043696 0.507017 0.099266 -0.69577 -0.979976 -0.999728 -0.999947 -0.99535 -0.914558 -0.498327 0.285119 0.658865 0.251333 -0.416069 -0.684463 -0.398078 0.301974 0.648034 0.11478 -0.698816 -0.980602 -0.99976 -0.999806 -0.98457 -0.757096 -0.039074 0.626104 0.509822 -0.253539 -0.653829 -0.434569 0.173539 0.716235 0.699968 -0.026883 -0.760744 -0.985137 -0.999828 -0.999698 -0.977359 -0.657101 0.214479 0.703647 0.37527 -0.186546 -0.1601 0.294106 0.726467 0.921392 0.677933 -0.15695 -0.814459 -0.98888 -0.999874 -0.999779 -0.982255 -0.723452 0.043563 0.618506 0.569936 0.501056 0.592326 0.685305 0.787473 0.891523 0.562515 -0.335003 -0.880447 -0.99338 -0.999926 -0.999916 -0.992665 -0.876091 -0.411441 0.248119 0.56348 0.618289 0.494658 0.285977 0.412482 0.700337 0.305715 -0.568717 -0.950543 -0.997946 -0.999979 -0.999985 -0.998604 -0.973606 -0.832694 -0.4892 -0.14382 -0.131981 -0.350553 -0.336006 0.270671 0.594749 0.005752 -0.73959 -0.981757 -0.999656 -0.999998 -0.999999 -0.999917 -0.998089 -0.981946 -0.911566 -0.801921 -0.799644 -0.829136 -0.461 0.429973 0.563646 -0.251396 -0.850679 -0.99132 -0.999898 -1 -1 -0.999999 -0.999954 -0.999274 -0.99518 -0.987536 -0.974697 -0.831441 -0.241856 0.566505 0.446337 -0.471716 -0.93061 -0.996798 -0.999966 -1 -1 -1 -1 -0.999993 -0.999912 -0.996726 -0.938601 -0.593368 0.16351 0.625337 0.171209 -0.659821 -0.972158 -0.999263 -0.999994 -1 -1 -1 -1 -1 -0.999868 -0.988954 -0.818846 -0.201812 0.528642 0.517386 -0.225191 -0.827207 -0.989278 -0.999855 -1 -1 -1 -1 -1 -1 -0.999781 -0.98217 -0.721483 0.046644 0.548478 0.12513 -0.61684 -0.945347 -0.997292 -0.99997 -1 -1 -1 -1 -1 -1 -0.99985 -0.987427 -0.801367 -0.240377 0.073168 -0.397741 -0.861744 -0.989077 -0.999692 -0.999997 -1 -1
8 -0.996657 -0.932858 -0.548402 0.104088 0.141105 -0.09006 -0.142936 -0.022134 0.10789 0.149779 0.156376 0.116481 -0.166783 -0.71264 -0.964914 -0.998468 -0.997824 -0.948613 -0.565945 0.24063 0.570077 0.551636 0.519845 0.508384 0.516901 0.550763 0.652888 0.725024 0.372562 -0.487863 -0.927419 -0.996468 -0.999487 -0.983841 -0.82031 -0.367214 0.034611 0.186111 0.158584 0.00928 -0.093632 0.011321 0.42321 0.752085 0.373667 -0.544605 -0.950393 -0.998051 -0.999956 -0.99778 -0.968009 -0.86285 -0.729127 -0.666866 -0.677633 -0.738136 -0.737644 -0.422718 0.304472 0.652729 0.115326 -0.692057 -0.977352 -0.999528 -0.999998 -0.999891 -0.998231 -0.99183 -0.982916 -0.978617 -0.97924 -0.974164 -0.829817 -0.249425 0.532986 0.580854 -0.190726 -0.822009 -0.989196 -0.999867 -1 -0.999999 -0.99998 -0.999907 -0.999803 -0.999747 -0.999042 -0.974268 -0.694663 0.090139 0.661026 0.339419 -0.507329 -0.927506 -0.996371 -0.999961 -1 -1 -1 -1 -1 -0.999947 -0.995314 -0.910848 -0.441266 0.421836 0.618055 -0.074225 -0.762271 -0.979218 -0.999342 -0.999994 -1 -1 -1 -1 -0.999999 -0.999758 -0.984551 -0.76593 -0.05373 0.639951 0.455395 -0.438081 -0.914493 -0.995351 -0.999928 -1 -1 -1 -1 -1 -0.999988 -0.998706 -0.96201 -0.604289 0.271555 0.682884 0.178871 -0.657473 -0.971484 -0.999216 -0.999993 -1 -1 -1 -1 -1 -0.999935 -0.994219 -0.893274 -0.375206 0.495045 0.583409 -0.18757 -0.820241 -0.988904 -0.999852 -1 -1 -1 -1 -1 -0.999999 -0.9998 -0.98459 -0.757732 -0.029285 0.620379 0.349167 -0.519234 -0.935561 -0.996966 -0.999967 -1 -1 -1 -1 -1 -0.999997 -0.999473 -0.972443 -0.621127 0.280479 0.617196 -0.007425 -0.741959 -0.98047 -0.999541 -0.999997 -1 -1 -1 -1 -1 -0.999984 -0.998356 -0.953017 -0.52651 0.414127 0.507393 -0.348463 -0.886823 -0.993718 -0.999921 -1 -1 -1 -1 -1 -1 -0.999959 -0.996141 -0.919662 -0.427544 0.443698 0.321332 -0.563359 -0.954976 -0.998335 -0.999984 -1 -1 -1 -1 -1 -1 -0.99995 -0.995377 -0.909229 -0.417032 0.315614 0.010324 -0.722802 -0.980049 -0.999605 -0.999998 -1 -1 -1 -1 -1 -1 -0.999975 -0.997607 -0.947938 -0.612379 -0.100972 -0.378289 -0.848652 -0.990579 -0.999884 -1 -1 -1 -1
1 -1 -0.999997 -0.999621 -0.985847 -0.827516 -0.411837 -0.226969 -0.50657 -0.796178 -0.940432 -0.986178 -0.996768 -0.999511 -0.999961 -0.999999 -1 -1 -0.999959 -0.998105 -0.957523 -0.593387 0.237481 0.571427 0.298055 -0.163087 -0.546727 -0.802047 -0.935098 -0.984896 -0.997851 -0.999869 -0.999997 -0.999992 -0.999366 -0.986625 -0.881069 -0.37918 0.534331 0.907571 0.844429 0.642354 0.320181 -0.153036 -0.549267 -0.827249 -0.962192 -0.995994 -0.99982 -0.999868 -0.99433 -0.918206 -0.600117 0.032519 0.700348 0.932258 0.892387 0.846719 0.815444 0.626256 0.263206 -0.286669 -0.745732 -0.951248 -0.996273 -0.997747 -0.964241 -0.712399 -0.0502 0.594992 0.865964 0.754538 0.441573 0.351928 0.564548 0.68714 0.659914 0.404235 -0.194878 -0.756235 -0.967455 -0.97797 -0.831598 -0.32162 0.477513 0.889138 0.824246 0.297413 -0.360567 -0.524574 -0.280068 -0.038797 0.255907 0.615951 0.403606 -0.350963 -0.858014 -0.897548 -0.491027 0.222142 0.794104 0.909138 0.580883 -0.155914 -0.774671 -0.929755 -0.854341 -0.744649 -0.423108 0.283878 0.632023 0.129615 -0.631427 -0.729948 -0.018238 0.667585 0.905826 0.700038 0.062808 -0.604725 -0.927969 -0.993366 -0.991175 -0.972074 -0.804832 -0.183183 0.607227 0.501366 -0.355682 -0.458701 0.39303 0.856309 0.770414 0.222391 -0.509186 -0.894127 -0.987622 -0.999398 -0.9998 -0.993705 -0.890983 -0.345879 0.583419 0.677796 -0.098537 -0.078586 0.678957 0.835551 0.364028 -0.404213 -0.865421 -0.985139 -0.99892 -0.999734 -0.998564 -0.98679 -0.86793 -0.313051 0.600396 0.788976 0.163481 0.168241 0.801485 0.727961 -0.013966 -0.722559 -0.959915 -0.985476 -0.986629 -0.983888 -0.962808 -0.881133 -0.608138 0.02772 0.727217 0.800713 0.167316 0.137907 0.784734 0.752597 0.112675 -0.496261 -0.746626 -0.781677 -0.782513 -0.752658 -0.621377 -0.380583 0.056679 0.599381 0.891983 0.686655 -0.11251 -0.257739 0.521874 0.818116 0.626868 0.277922 -0.012175 -0.076171 -0.077881 -0.009364 0.240367 0.488582 0.719801 0.869574 0.817979 0.40442 -0.433639 -0.685957 -0.052681 0.517455 0.790744 0.805463 0.720007 0.699699 0.704475 0.733191 0.825557 0.876069 0.81171 0.593208 0.257586 -0.214766 -0.751971 -0.929202 -0.685484 -0.227955 0.299944 0.556278 0.614062 0.674012 0.752949 0.767114 0.710379 0.568243 0.265422 -0.189445 -0.572505 -0.800848 -0.947732 -0.994354 -0.954683 -0.806109 -0.546843 -0.369153 -0.289212 -0.143301 0.048782 0.078632 -0.069003 -0.316865 -0.575599 -0.805399 -0.94291 -0.985838 -0.996881
9 -0.999858 -0.997507 -0.983842 -0.923669 -0.776358 -0.607328 -0.478194 -0.365346 -0.225109 -0.058196 0.142287 0.236641 0.013404 -0.575917 -0.925773 -0.995941 -0.997239 -0.959974 -0.812169 -0.519135 -0.128402 0.181442 0.291418 0.22961 0.166713 0.146203 0.144884 0.084414 -0.191067 -0.690821 -0.951483 -0.997476 -0.98129 -0.80266 -0.29145 0.190662 0.317046 0.237714 0.019635 -0.309852 -0.518914 -0.600986 -0.640714 -0.660868 -0.687835 -0.81265 -0.950515 -0.996188 -0.943052 -0.553015 0.21658 0.322626 -0.181889 -0.546183 -0.720079 -0.864962 -0.945448 -0.969931 -0.967691 -0.859325 -0.554431 -0.458039 -0.789581 -0.975478 -0.916677 -0.435154 0.31154 0.041496 -0.649845 -0.934827 -0.980648 -0.992301 -0.997573 -0.995222 -0.957137 -0.69616 -0.071899 0.12352 -0.544252 -0.939698 -0.942321 -0.548734 0.149313 0.005581 -0.642576 -0.942642 -0.993286 -0.997631 -0.988984 -0.936624 -0.741891 -0.267886 0.349366 0.262796 -0.549143 -0.947263 -0.980249 -0.788214 -0.264485 0.048279 -0.279634 -0.698312 -0.9108 -0.949142 -0.848625 -0.584235 -0.132562 0.338768 0.398977 -0.136709 -0.761577 -0.978907 -0.996817 -0.949735 -0.723442 -0.287592 -0.025101 -0.201574 -0.499887 -0.585227 -0.295484 0.148683 0.4142 0.33955 -0.134898 -0.668384 -0.937356 -0.996058 -0.99981 -0.995072 -0.948565 -0.767473 -0.403787 0.025278 0.233282 0.23867 0.44881 0.447373 0.111207 -0.344638 -0.733468 -0.937833 -0.993286 -0.999712 -0.999994 -0.999592 -0.990292 -0.902251 -0.544885 0.110847 0.569482 0.586338 0.525481 0.139196 -0.450067 -0.821175 -0.961074 -0.995293 -0.999713 -0.999992 -0.999969 -0.997187 -0.947151 -0.673802 -0.081286 0.391348 0.335697 0.026093 -0.014662 0.012346 -0.338597 -0.752097 -0.952045 -0.996532 -0.99991 -0.999999 -0.999882 -0.989624 -0.82863 -0.249332 0.368755 0.230377 -0.346973 -0.697188 -0.672352 -0.346948 -0.087748 -0.333867 -0.784797 -0.973547 -0.998823 -0.999988 -0.999823 -0.984593 -0.75344 -0.035507 0.391377 -0.219371 -0.795834 -0.962565 -0.950517 -0.760968 -0.285281 0.027127 -0.458438 -0.893169 -0.993898 -0.999931 -0.999878 -0.98932 -0.823834 -0.243859 0.170527 -0.406556 -0.873286 -0.970316 -0.971161 -0.886757 -0.435436 0.197565 -0.145081 -0.782656 -0.986456 -0.999844 -0.999967 -0.996995 -0.942575 -0.647973 -0.216437 -0.325186 -0.597337 -0.682337 -0.67029 -0.55953 -0.147957 0.255775 -0.177672 -0.794578 -0.987241 -0.999854 -0.999998 -0.999746 -0.992392 -0.917478 -0.697224 -0.454623 -0.308328 -0.253336 -0.209448 -0.119222 0.029953 -0.0837 -0.583429 -0.919673 -0.995421 -0.999949
1 -1 -1 -0.999881 -0.989676 -0.834188 -0.329449 0.218556 0.465844 0.383628 -0.067886 -0.645179 -0.937913 -0.996579 -0.999962 -1 -1 -1 -1 -0.999799 -0.983027 -0.73272 0.022857 0.704461 0.930965 0.893642 0.54526 -0.206739 -0.816573 -0.988809 -0.999872 -1 -1 -1 -0.999997 -0.999575 -0.978007 -0.693388 0.122703 0.784661 0.937006 0.921742 0.76734 0.109099 -0.703006 -0.980728 -0.99975 -0.999999 -1 -1 -0.999973 -0.997459 -0.942344 -0.529526 0.375096 0.826433 0.737852 0.669058 0.76332 0.30388 -0.60614 -0.967635 -0.999153 -0.999993 -1 -0.999999 -0.999818 -0.989393 -0.835323 -0.224216 0.608898 0.752153 0.313712 0.21741 0.677168 0.474053 -0.466661 -0.93108 -0.996855 -0.999967 -1 -0.999986 -0.998616 -0.963419 -0.646599 0.166897 0.745897 0.525955 -0.192032 -0.162995 0.578703 0.59741 -0.252746 -0.851431 -0.991155 -0.999881 -1 -0.999949 -0.995352 -0.909824 -0.42103 0.485871 0.76814 0.221296 -0.564387 -0.499785 0.332287 0.661747 0.080611 -0.701358 -0.975731 -0.99935 -0.999995 -0.999893 -0.990542 -0.838527 -0.218017 0.627785 0.6604 -0.126485 -0.781275 -0.763027 -0.105095 0.577021 0.396359 -0.488113 -0.930989 -0.996593 -0.999952 -0.999793 -0.982526 -0.724114 0.060665 0.709835 0.489137 -0.402683 -0.898657 -0.925876 -0.521171 0.313003 0.540432 -0.177908 -0.812371 -0.986188 -0.999667 -0.999611 -0.974722 -0.630555 0.275365 0.717563 0.249397 -0.613179 -0.961389 -0.97801 -0.711237 0.07265 0.625448 0.219037 -0.635051 -0.968161 -0.999057 -0.99913 -0.964561 -0.559291 0.412507 0.693069 0.043892 -0.729068 -0.981555 -0.981743 -0.745937 -0.004837 0.640671 0.333041 -0.586588 -0.964472 -0.998991 -0.998767 -0.95884 -0.538319 0.434859 0.651009 -0.07871 -0.7746 -0.966404 -0.924786 -0.599241 0.169875 0.618764 0.127764 -0.686482 -0.977181 -0.999541 -0.999322 -0.970303 -0.616387 0.280562 0.606931 -0.00886 -0.63267 -0.711381 -0.523329 -0.080711 0.545321 0.622716 -0.069175 -0.772169 -0.985672 -0.99982 -0.999776 -0.984334 -0.759883 -0.063073 0.492825 0.279346 -0.074193 0.049537 0.348749 0.621714 0.73307 0.362308 -0.399956 -0.881281 -0.993136 -0.999922 -0.999938 -0.994701 -0.908033 -0.526361 0.084735 0.407892 0.504426 0.631337 0.732566 0.647822 0.319571 -0.251589 -0.768192 -0.968316 -0.99846 -0.999983 -0.999991 -0.999153 -0.983205 -0.883306 -0.615405 -0.236044 0.101848 0.250805 0.236183 -0.076835 -0.506977 -0.807579 -0.956606 -0.996375 -0.999889 -0.999999
5 -0.990821 -0.958241 -0.932135 -0.965006 -0.990911 -0.9979 -0.980867 -0.735981 -0.122806 -0.000589 -0.566394 -0.927978 -0.996179 -0.999958 -1 -1 -0.96108 -0.788993 -0.576021 -0.679515 -0.861235 -0.96197 -0.961906 -0.58639 0.259029 0.244497 -0.546097 -0.941335 -0.997326 -0.999972 -1 -1 -0.94099 -0.604104 -0.01621 0.031109 -0.331458 -0.721011 -0.90629 -0.550898 0.306759 0.17956 -0.637461 -0.969918 -0.999198 -0.999994 -1 -1 -0.970531 -0.717962 -0.031019 0.54193 0.420953 -0.242283 -0.777544 -0.526195 0.306309 0.143994 -0.668073 -0.978176 -0.999691 -0.999923 -0.999954 -0.999991 -0.990337 -0.846673 -0.241629 0.614108 0.642791 -0.135223 -0.720926 -0.42174 0.339642 0.074751 -0.7026 -0.980756 -0.99712 -0.993248 -0.995924 -0.999176 -0.991311 -0.852338 -0.252696 0.568571 0.443355 -0.421477 -0.746781 -0.225304 0.404268 -0.02356 -0.747952 -0.973853 -0.946815 -0.883278 -0.927754 -0.984456 -0.979756 -0.750114 -0.041048 0.520342 0.081052 -0.672687 -0.702626 0.024919 0.486046 -0.082037 -0.732179 -0.839033 -0.634828 -0.413855 -0.617547 -0.906514 -0.92886 -0.521032 0.275613 0.440111 -0.266704 -0.749795 -0.544609 0.267279 0.622812 0.129093 -0.323371 -0.259508 0.087731 0.284193 -0.176302 -0.787633 -0.832441 -0.227525 0.500887 0.433274 -0.125702 -0.3189 -0.038982 0.598484 0.837175 0.656168 0.481512 0.470707 0.51203 0.340667 -0.255833 -0.819142 -0.827777 -0.269812 0.351784 0.495534 0.380222 0.388421 0.623922 0.813273 0.677269 0.441808 0.286751 0.157162 -0.043392 -0.381136 -0.737483 -0.945172 -0.942497 -0.734777 -0.408347 -0.139126 -0.017409 0.203647 0.684902 0.638481 0.014214 -0.463025 -0.616535 -0.676755 -0.761466 -0.882645 -0.967266 -0.995477 -0.995392 -0.968905 -0.89502 -0.789587 -0.592819 -0.027748 0.55982 0.248237 -0.539132 -0.910845 -0.972543 -0.979273 -0.985176 -0.993365 -0.998546 -0.99988 -0.999892 -0.998703 -0.994023 -0.968401 -0.681182 0.116512 0.47214 -0.175812 -0.808501 -0.985537 -0.999375 -0.999759 -0.99983 -0.999926 -0.999985 -0.999999 -0.999999 -0.999987 -0.999667 -0.976598 -0.64194 0.205525 0.345667 -0.470472 -0.927788 -0.996555 -0.99996 -1 -1 -1 -1 -1 -1 -1 -0.999791 -0.981915 -0.718296 -0.002946 0.217514 -0.463928 -0.913224 -0.99547 -0.99995 -1 -1 -1 -1 -1 -1 -1 -0.999918 -0.992795 -0.879182 -0.45219 -0.050479 -0.37685 -0.847324 -0.99058 -0.999892 -1 -1 -1 -1 -1
7 -1 -1 -1 -0.999997 -0.999838 -0.996307 -0.961182 -0.798697 -0.472171 -0.370834 -0.761891 -0.974894 -0.999077 -0.999991 -1 -1 -1 -1 -0.999998 -0.999841 -0.996017 -0.955424 -0.760421 -0.281665 0.246677 0.138685 -0.586274 -0.948213 -0.997704 -0.999976 -1 -1 -1 -0.999999 -0.999883 -0.996508 -0.955925 -0.75085 -0.253153 0.31057 0.420446 -0.072776 -0.711799 -0.965799 -0.998516 -0.999985 -1 -1 -1 -0.999951 -0.997841 -0.96492 -0.765845 -0.249584 0.297561 0.3373 -0.12308 -0.641448 -0.919088 -0.991768 -0.999669 -0.999997 -1 -1 -0.999992 -0.999239 -0.981238 -0.821601 -0.307696 0.302564 0.327817 -0.203587 -0.704175 -0.934632 -0.992139 -0.999401 -0.999969 -0.999999 -1 -1 -0.999895 -0.994079 -0.903978 -0.478024 0.228086 0.369944 -0.198725 -0.731903 -0.947034 -0.991221 -0.99456 -0.996224 -0.998874 -0.99989 -0.999994 -1 -0.998978 -0.971665 -0.712805 -0.019132 0.407271 -0.029155 -0.671793 -0.931346 -0.958197 -0.925608 -0.900979 -0.923861 -0.970916 -0.99475 -0.999532 -0.999982 -0.995105 -0.907405 -0.439222 0.294478 0.181478 -0.497338 -0.804164 -0.727236 -0.582285 -0.455034 -0.3934 -0.489529 -0.728768 -0.922168 -0.989697 -0.999505 -0.987753 -0.799624 -0.158183 0.316745 -0.20643 -0.608728 -0.407162 -0.030404 0.182672 0.233858 0.229997 0.14526 -0.165943 -0.619346 -0.91819 -0.995119 -0.982914 -0.731877 -0.025555 0.227723 -0.319586 -0.202499 0.262432 0.302467 0.046593 -0.195747 -0.270996 -0.077064 0.173486 -0.169507 -0.773253 -0.985543 -0.986411 -0.782966 -0.158046 0.203294 -0.039442 0.281475 0.290537 -0.218403 -0.618047 -0.762146 -0.681973 -0.233857 0.281592 -0.076391 -0.754206 -0.984458 -0.993744 -0.890519 -0.439146 0.180904 0.38291 0.479238 0.008895 -0.481222 -0.619028 -0.540417 -0.300028 0.093017 0.155019 -0.413845 -0.877072 -0.992775 -0.998591 -0.96944 -0.757076 -0.172604 0.430373 0.486658 0.154686 -0.036572 0.015236 0.145786 0.170854 0.002478 -0.402857 -0.805992 -0.971709 -0.998573 -0.999893 -0.996002 -0.938217 -0.594468 -0.000197 0.076123 -0.036909 -0.072358 -0.053276 -0.097573 -0.336789 -0.637351 -0.863757 -0.971264 -0.997415 -0.999908 -0.999997 -0.999704 -0.987008 -0.830602 -0.444849 -0.341179 -0.586936 -0.703223 -0.715506 -0.756531 -0.863139 -0.955402 -0.990534 -0.998525 -0.999908 -0.999998 -1 -0.999968 -0.997296 -0.951764 -0.743852 -0.552072 -0.813091 -0.968464 -0.98125 -0.984573 -0.992054 -0.998052 -0.999805 -0.999983 -0.999999 -1
9 -0.99943 -0.987491 -0.896116 -0.596395 -0.110811 0.286119 0.394814 0.366255 0.244591 0.011187 -0.288715 -0.610341 -0.881445 -0.984952 -0.999307 -0.999993 -0.996008 -0.927709 -0.590974 0.037349 0.448186 0.463268 0.317817 0.250537 0.251972 0.275881 0.280009 0.063477 -0.547318 -0.920378 -0.995641 -0.999952 -0.988252 -0.808031 -0.187726 0.411184 0.229398 -0.282698 -0.56648 -0.627986 -0.604261 -0.478651 -0.075222 0.291492 -0.245003 -0.831215 -0.989883 -0.999884 -0.982755 -0.727423 0.019677 0.369444 -0.297002 -0.816711 -0.954921 -0.974995 -0.970564 -0.898659 -0.512302 -0.006158 -0.366296 -0.854337 -0.990663 -0.999854 -0.98387 -0.743665 -0.026051 0.285893 -0.465276 -0.927201 -0.995522 -0.999277 -0.995075 -0.962014 -0.802084 -0.570592 -0.67737 -0.888545 -0.981784 -0.999021 -0.989329 -0.822492 -0.216381 0.286684 -0.245821 -0.825149 -0.983593 -0.987067 -0.931767 -0.778342 -0.573991 -0.389766 -0.35849 -0.619135 -0.905407 -0.994117 -0.996067 -0.924788 -0.532926 0.1237 0.100645 -0.514914 -0.868698 -0.831134 -0.554013 -0.129161 0.224505 0.332784 0.190097 -0.296018 -0.818768 -0.988596 -0.999334 -0.982911 -0.832743 -0.356232 0.134936 -0.003148 -0.380754 -0.244864 0.188901 0.418773 0.355749 0.079041 -0.253696 -0.6329 -0.91445 -0.99476 -0.999954 -0.997986 -0.96669 -0.766976 -0.22631 0.314016 0.399146 0.486653 0.41059 0.049079 -0.372622 -0.667384 -0.82848 -0.935485 -0.988001 -0.999319 -0.999989 -0.999059 -0.97949 -0.827991 -0.323756 0.36129 0.651401 0.575107 -0.012742 -0.590666 -0.870012 -0.964701 -0.988917 -0.99651 -0.999435 -0.99997 -0.999883 -0.992937 -0.889526 -0.47764 0.129897 0.36984 0.258462 0.2639 -0.035818 -0.567724 -0.897162 -0.988612 -0.999406 -0.999956 -0.999994 -1 -0.999093 -0.970963 -0.678938 0.046768 0.350456 -0.082489 -0.49151 -0.320564 0.077912 -0.042503 -0.57737 -0.917475 -0.995039 -0.999928 -1 -1 -0.997409 -0.939877 -0.508828 0.27911 0.156221 -0.536798 -0.867272 -0.749639 -0.230842 0.250839 -0.062075 -0.730793 -0.979084 -0.999505 -0.999996 -1 -0.99732 -0.941727 -0.559486 0.13362 0.110675 -0.363472 -0.600806 -0.592245 -0.291371 0.30597 0.272034 -0.559804 -0.956398 -0.998493 -0.999986 -1 -0.999117 -0.979229 -0.819008 -0.385306 0.032042 0.154794 0.142652 0.187608 0.327755 0.536396 0.279582 -0.558892 -0.951505 -0.998091 -0.999981 -1 -0.999931 -0.997654 -0.96957 -0.841519 -0.569363 -0.24545 0.037635 0.239815 0.337896 0.22367 -0.217842 -0.76998 -0.978348 -0.999272 -0.999993 -1
1 -1 -0.999999 -0.999928 -0.998459 -0.985012 -0.913148 -0.728355 -0.433823 -0.011539 0.323983 0.303227 -0.129958 -0.69487 -0.953955 -0.997647 -0.999974 -1 -0.99996 -0.998364 -0.975398 -0.851488 -0.516571 -0.01861 0.391275 0.591673 0.669893 0.707612 0.451971 -0.27919 -0.842124 -0.990515 -0.999889 -0.999987 -0.999177 -0.982087 -0.841411 -0.396009 0.22147 0.624705 0.647289 0.333112 0.099979 0.323819 0.579321 0.085734 -0.702167 -0.979571 -0.999664 -0.999737 -0.990741 -0.881082 -0.440034 0.270082 0.6657 0.550956 0.137474 -0.40271 -0.630318 -0.276459 0.41036 0.316286 -0.548881 -0.952607 -0.998226 -0.997253 -0.943785 -0.599079 0.168949 0.696926 0.543605 -0.126954 -0.619248 -0.874148 -0.934162 -0.646754 0.109405 0.376676 -0.385675 -0.900241 -0.99479 -0.988631 -0.81633 -0.188859 0.583085 0.714836 0.129815 -0.627591 -0.939387 -0.990977 -0.987146 -0.819684 -0.199106 0.321057 -0.264574 -0.849717 -0.9913 -0.971903 -0.643049 0.222465 0.721341 0.393724 -0.393056 -0.87782 -0.991416 -0.999694 -0.996217 -0.922269 -0.459313 0.247825 -0.077527 -0.75997 -0.984588 -0.932138 -0.473296 0.453881 0.622826 -0.099914 -0.760073 -0.973788 -0.998897 -0.999981 -0.999183 -0.968921 -0.628204 0.134891 0.125351 -0.633905 -0.969119 -0.864366 -0.28487 0.561508 0.473611 -0.442851 -0.920034 -0.995536 -0.999913 -0.999999 -0.999764 -0.981613 -0.716856 0.027773 0.290465 -0.460111 -0.924 -0.828057 -0.192264 0.596548 0.408976 -0.556324 -0.963683 -0.999067 -0.999992 -1 -0.999817 -0.984057 -0.745466 -0.012493 0.39416 -0.27292 -0.855602 -0.844217 -0.233456 0.584507 0.436437 -0.535245 -0.958449 -0.998509 -0.999888 -0.999947 -0.999745 -0.983591 -0.741785 -2.90E-05 0.432846 -0.201284 -0.827308 -0.917492 -0.446471 0.432811 0.503562 -0.348531 -0.869937 -0.977767 -0.991487 -0.995129 -0.994176 -0.968394 -0.696611 0.068049 0.462561 -0.188436 -0.822697 -0.972443 -0.698927 0.045535 0.514131 0.129852 -0.451322 -0.740844 -0.853977 -0.904337 -0.894834 -0.775828 -0.369358 0.348984 0.51301 -0.247507 -0.847468 -0.993423 -0.893271 -0.452573 0.251097 0.535651 0.322854 -0.017946 -0.257109 -0.375405 -0.353686 -0.111783 0.351484 0.687319 0.412907 -0.434707 -0.90815 -0.999052 -0.978609 -0.818591 -0.348183 0.215883 0.491583 0.546272 0.550059 0.550743 0.554182 0.578046 0.611106 0.463874 -0.072909 -0.717827 -0.968768 -0.999939 -0.997706 -0.968732 -0.839186 -0.571489 -0.234529 0.109104 0.348525 0.468353 0.455393 0.279278 -0.019618 -0.34429 -0.689616 -0.927638 -0.994779
1 -1 -1 -0.999956 -0.996128 -0.935801 -0.705466 -0.286394 0.193951 0.299694 -0.141517 -0.701235 -0.953167 -0.997541 -0.999972 -1 -1 -1 -1 -0.999873 -0.988889 -0.8195 -0.241206 0.451217 0.816812 0.852352 0.488765 -0.256789 -0.829772 -0.988991 -0.999828 -0.999999 -1 -1 -1 -0.999874 -0.989309 -0.822034 -0.182771 0.65219 0.945259 0.893239 0.677992 0.13775 -0.643327 -0.963625 -0.998662 -0.999987 -1 -1 -0.999997 -0.999671 -0.987229 -0.828009 -0.21141 0.633599 0.845786 0.546706 0.334727 0.282168 -0.354698 -0.869621 -0.99237 -0.999908 -1 -0.999999 -0.99993 -0.996435 -0.939508 -0.60823 0.137223 0.71744 0.567553 -0.090677 -0.294435 0.142134 0.009891 -0.687477 -0.97603 -0.999475 -0.999996 -0.999991 -0.99911 -0.976824 -0.772088 -0.143022 0.557068 0.636634 0.055345 -0.622248 -0.719319 -0.158464 0.179163 -0.468793 -0.919268 -0.995938 -0.999955 -0.999934 -0.994339 -0.898701 -0.436979 0.367086 0.684128 0.214326 -0.522814 -0.903762 -0.901451 -0.420784 0.271163 -0.094409 -0.768873 -0.984611 -0.999754 -0.999705 -0.982298 -0.739403 0.004805 0.655631 0.498355 -0.30662 -0.850395 -0.985804 -0.955899 -0.537653 0.336815 0.259026 -0.58713 -0.959543 -0.998599 -0.998299 -0.954688 -0.56545 0.338642 0.700708 0.166834 -0.640674 -0.960804 -0.997849 -0.971788 -0.608056 0.290182 0.43155 -0.420363 -0.914909 -0.995791 -0.993516 -0.88219 -0.336804 0.545226 0.618998 -0.173396 -0.816273 -0.988118 -0.999546 -0.97908 -0.676921 0.153641 0.450065 -0.308175 -0.872746 -0.992925 -0.986802 -0.784589 -0.086978 0.649261 0.469741 -0.462453 -0.928418 -0.996495 -0.999259 -0.976958 -0.686937 0.119373 0.499194 -0.152589 -0.808638 -0.988474 -0.984272 -0.748113 0.00155 0.669275 0.404615 -0.540851 -0.944931 -0.984322 -0.978558 -0.906012 -0.511144 0.292509 0.605895 -0.013264 -0.752393 -0.984564 -0.989125 -0.81868 -0.178946 0.600549 0.537811 -0.259248 -0.687874 -0.76429 -0.718488 -0.498592 0.036577 0.623126 0.608076 -0.121144 -0.792343 -0.987267 -0.996213 -0.926256 -0.520868 0.271229 0.616675 0.360992 0.058128 -0.045859 0.050613 0.323715 0.642984 0.698381 0.25102 -0.51164 -0.917193 -0.995521 -0.99941 -0.984235 -0.841183 -0.393646 0.159507 0.46663 0.551167 0.574558 0.647379 0.736183 0.644955 0.216672 -0.398356 -0.845747 -0.984696 -0.999424 -0.999962 -0.998379 -0.975842 -0.862441 -0.600698 -0.255466 0.054257 0.199004 0.287641 0.285379 -0.017725 -0.524112 -0.856938 -0.97547 -0.998406 -0.999966
4 -0.999694 -0.993382 -0.948053 -0.830078 -0.694513 -0.54177 -0.278229 0.093293 0.395822 0.450719 0.370088 0.19398 -0.10529 -0.555074 -0.893416 -0.991628 -0.996978 -0.946151 -0.705736 -0.258668 0.117459 0.372194 0.548993 0.643584 0.602086 0.472443 0.432997 0.523537 0.549412 0.112694 -0.613975 -0.94732 -0.992129 -0.866817 -0.368379 0.335657 0.658599 0.692534 0.592382 0.337628 -0.016752 -0.234875 -0.165523 0.248176 0.705444 0.509121 -0.338903 -0.876673 -0.994086 -0.898196 -0.492579 0.139453 0.450003 0.360713 0.127966 -0.04968 -0.087702 0.011818 0.214412 0.557757 0.75163 0.381864 -0.432946 -0.899432 -0.998466 -0.972506 -0.838154 -0.44055 0.15011 0.379852 0.394954 0.498222 0.622507 0.710285 0.726617 0.664909 0.386592 -0.225004 -0.76679 -0.968327 -0.999897 -0.99744 -0.962931 -0.668132 0.033175 0.437291 0.514346 0.616668 0.791143 0.878598 0.668739 0.145826 -0.361487 -0.765529 -0.955847 -0.996446 -0.999996 -0.999664 -0.989111 -0.873142 -0.539969 -0.266858 -0.248844 -0.15738 0.209222 0.581714 0.525559 -0.110298 -0.672304 -0.928006 -0.992875 -0.999709 -1 -0.999974 -0.998836 -0.983391 -0.92257 -0.849703 -0.84923 -0.808663 -0.579631 -0.114375 0.335152 0.272341 -0.26199 -0.757309 -0.961014 -0.997876 -1 -0.999999 -0.999956 -0.999246 -0.995876 -0.991255 -0.991262 -0.986287 -0.935114 -0.726906 -0.243944 0.326461 0.334527 -0.270478 -0.82094 -0.986364 -0.999974 -0.999885 -0.999801 -0.999858 -0.999921 -0.999899 -0.999899 -0.999678 -0.995454 -0.956659 -0.743461 -0.151444 0.481298 0.275555 -0.528639 -0.93244 -0.997813 -0.990125 -0.982774 -0.988287 -0.996956 -0.999746 -0.99996 -0.999946 -0.99969 -0.993908 -0.919724 -0.473654 0.399728 0.550486 -0.211752 -0.831184 -0.966635 -0.848505 -0.731985 -0.810138 -0.943437 -0.990666 -0.996377 -0.995394 -0.991029 -0.964719 -0.81707 -0.286717 0.529342 0.60893 -0.179825 -0.821723 -0.891614 -0.495227 -0.051631 -0.215124 -0.656307 -0.87161 -0.923697 -0.908822 -0.855817 -0.693945 -0.316233 0.301115 0.740486 0.470461 -0.411654 -0.904115 -0.888085 -0.441269 0.213429 0.349243 -0.028617 -0.334123 -0.444567 -0.396171 -0.264524 0.046138 0.459265 0.733877 0.633568 0.051507 -0.685774 -0.968687 -0.961786 -0.768766 -0.327285 0.111784 0.262967 0.308683 0.377921 0.501048 0.572607 0.620729 0.648175 0.490516 0.03692 -0.545433 -0.903501 -0.993645 -0.996307 -0.964156 -0.847069 -0.646057 -0.41819 -0.130374 0.175592 0.405992 0.420931 0.236886 -0.010162 -0.329827 -0.672209 -0.905922 -0.987214 -0.999367
1 -1 -0.99999 -0.999644 -0.994338 -0.962852 -0.881882 -0.777784 -0.682385 -0.610371 -0.628549 -0.765065 -0.9017 -0.973815 -0.996176 -0.999748 -0.99999 -0.999981 -0.999388 -0.990259 -0.919735 -0.69557 -0.364715 -0.077852 0.138333 0.287589 0.237232 -0.087653 -0.46017 -0.766507 -0.939827 -0.991741 -0.999299 -0.999493 -0.988325 -0.892129 -0.557254 -0.003064 0.453549 0.568173 0.499173 0.441296 0.39151 0.253993 0.042513 -0.262384 -0.637635 -0.896505 -0.985419 -0.993418 -0.911744 -0.541811 0.135684 0.595431 0.598006 0.268571 -0.166936 -0.455287 -0.510937 -0.475156 -0.356177 -0.017554 -0.064379 -0.515738 -0.883331 -0.951478 -0.663636 0.022411 0.61302 0.562401 -0.011531 -0.530377 -0.807562 -0.934216 -0.955153 -0.929342 -0.805522 -0.351297 0.140269 0.053883 -0.585436 -0.812268 -0.21103 0.516501 0.640765 0.079528 -0.605506 -0.918866 -0.985437 -0.997136 -0.998617 -0.99555 -0.962145 -0.753757 -0.175127 0.305596 -0.210461 -0.557146 0.286907 0.679325 0.262362 -0.450404 -0.880977 -0.990241 -0.999565 -0.999966 -0.999987 -0.999838 -0.995056 -0.920972 -0.441807 0.342914 0.05447 -0.236418 0.555863 0.499231 -0.310476 -0.831004 -0.976148 -0.998739 -0.999984 -1 -1 -0.999976 -0.997726 -0.942569 -0.482982 0.405114 0.255775 0.074705 0.604803 0.168678 -0.647284 -0.963774 -0.997898 -0.999925 -0.999999 -1 -1 -0.999936 -0.994613 -0.898167 -0.370356 0.469636 0.283031 0.283854 0.571729 -0.137441 -0.802144 -0.987065 -0.999758 -0.999997 -1 -1 -0.999996 -0.999649 -0.985137 -0.794963 -0.132571 0.528759 0.178416 0.254093 0.534606 -0.19331 -0.814304 -0.979637 -0.997218 -0.999578 -0.999734 -0.999731 -0.999568 -0.995342 -0.938671 -0.579077 0.214804 0.549459 -0.068097 -0.039133 0.485513 0.109999 -0.503535 -0.813478 -0.938614 -0.973859 -0.977154 -0.97684 -0.973037 -0.937611 -0.739074 -0.1666 0.519366 0.408694 -0.407878 -0.483991 0.212631 0.460389 0.198596 -0.196667 -0.499333 -0.626617 -0.650036 -0.643601 -0.608732 -0.491127 -0.173879 0.338619 0.515427 -0.025429 -0.715737 -0.840137 -0.414198 0.116236 0.396991 0.445804 0.362242 0.211316 0.160031 0.203177 0.286488 0.393953 0.477425 0.45903 0.064962 -0.573988 -0.922263 -0.976569 -0.871034 -0.635688 -0.310694 0.078415 0.312038 0.265736 0.233159 0.325208 0.377316 0.299176 0.133038 -0.173119 -0.601541 -0.902666 -0.990946 -0.998778 -0.991018 -0.958171 -0.862845 -0.697388 -0.571388 -0.579972 -0.591425 -0.536265 -0.519175 -0.592661 -0.683804 -0.805046 -0.935101 -0.990799 -0.999507
9 -0.97846 -0.784576 -0.264669 0.171344 0.272484 0.236673 0.204348 0.110237 -0.073884 -0.2507 -0.4377 -0.631022 -0.802996 -0.938835 -0.991543 -0.999477 -0.934543 -0.518078 0.266555 0.404838 0.080966 -0.131738 -0.171665 -0.163241 -0.124504 -0.047599 -0.008348 -0.090658 -0.304518 -0.64479 -0.910378 -0.991898 -0.904359 -0.395373 0.349776 0.073051 -0.548786 -0.782627 -0.805349 -0.785502 -0.73574 -0.666549 -0.575027 -0.374147 -0.065819 -0.132044 -0.677333 -0.958858 -0.930789 -0.484277 0.234753 -0.055258 -0.732071 -0.968418 -0.98774 -0.986612 -0.982751 -0.976511 -0.950003 -0.803433 -0.376314 -0.059845 -0.554197 -0.928717 -0.970686 -0.67662 0.0085 0.11369 -0.521205 -0.915966 -0.99347 -0.999477 -0.999575 -0.999358 -0.996189 -0.958066 -0.772385 -0.569248 -0.792721 -0.969385 -0.991821 -0.870461 -0.402759 0.114216 -0.109988 -0.673015 -0.937249 -0.981785 -0.980673 -0.975875 -0.971866 -0.963782 -0.930039 -0.8954 -0.948985 -0.990946 -0.998595 -0.970698 -0.77684 -0.278226 0.082151 -0.207684 -0.613942 -0.73887 -0.698352 -0.632623 -0.583344 -0.556598 -0.567972 -0.62751 -0.74866 -0.918108 -0.997794 -0.981488 -0.891413 -0.570316 0.006984 0.336969 0.136508 0.006984 0.092796 0.191386 0.251678 0.267859 0.171116 -0.022197 -0.335635 -0.781697 -0.967343 -0.826291 -0.544059 -0.190389 0.257802 0.613592 0.60881 0.618611 0.581131 0.323849 0.114153 -0.014449 -0.212586 -0.397395 -0.587497 -0.862978 -0.839902 -0.340868 0.205519 0.350666 0.325936 0.2452 0.155721 0.344931 0.408134 -0.054328 -0.516658 -0.717126 -0.818275 -0.875629 -0.914036 -0.971044 -0.636261 0.170532 0.447368 -0.030717 -0.444782 -0.61784 -0.661308 -0.426574 0.026624 0.101757 -0.404792 -0.851267 -0.979693 -0.9926 -0.995007 -0.998309 -0.556612 0.282294 0.27333 -0.498065 -0.89687 -0.968664 -0.969404 -0.866865 -0.453198 0.144163 0.057539 -0.625652 -0.954845 -0.997982 -0.999924 -0.999981 -0.701193 -0.01081 0.186732 -0.440241 -0.868194 -0.969681 -0.9831 -0.953436 -0.686165 0.01582 0.320398 -0.368537 -0.886745 -0.993784 -0.999931 -1 -0.897921 -0.502669 0.003585 -0.056966 -0.439043 -0.68533 -0.760108 -0.698234 -0.388437 0.242462 0.430805 -0.306944 -0.867559 -0.992509 -0.999916 -1 -0.983584 -0.862036 -0.501685 -0.07238 0.070846 -0.031029 -0.081923 0.055192 0.341172 0.527178 0.228278 -0.534255 -0.930851 -0.996533 -0.999962 -1 -0.998747 -0.982318 -0.886595 -0.62468 -0.267007 0.014596 0.198968 0.306424 0.334078 0.084905 -0.413785 -0.840245 -0.983535 -0.999363 -0.999994 -1
1 -0.999999 -0.999954 -0.998747 -0.980871 -0.846422 -0.482981 -0.159715 -0.186333 -0.420692 -0.661428 -0.844647 -0.955142 -0.992988 -0.999319 -0.999962 -0.999999 -0.999944 -0.998556 -0.981414 -0.86927 -0.453286 0.249715 0.641827 0.658715 0.481345 0.148321 -0.271187 -0.659823 -0.901122 -0.983547 -0.998297 -0.999916 -0.998427 -0.978653 -0.84909 -0.45655 0.168826 0.741545 0.952028 0.967517 0.924069 0.797488 0.536303 0.059624 -0.48981 -0.843818 -0.97276 -0.997793 -0.981331 -0.852252 -0.41648 0.268505 0.736951 0.927172 0.943656 0.916597 0.952027 0.92244 0.792136 0.624923 0.230135 -0.380795 -0.823281 -0.975295 -0.907135 -0.506751 0.219031 0.761128 0.880773 0.736986 0.541596 0.463228 0.642149 0.581163 0.327884 0.461746 0.629087 0.272905 -0.416217 -0.869664 -0.754756 -0.049182 0.661646 0.846482 0.540403 0.017218 -0.375821 -0.420274 -0.138068 -0.201048 -0.471441 -0.222476 0.439274 0.654278 0.141689 -0.619171 -0.513443 0.352124 0.832139 0.622293 -0.123851 -0.676502 -0.892524 -0.903961 -0.798616 -0.818567 -0.900924 -0.717905 -0.051781 0.656682 0.543227 -0.280152 -0.162757 0.638105 0.827204 0.30912 -0.552972 -0.93537 -0.992399 -0.994861 -0.987684 -0.988964 -0.990973 -0.909634 -0.417481 0.504393 0.710509 0.045241 0.074204 0.750395 0.681427 -0.075206 -0.771036 -0.983062 -0.999565 -0.999941 -0.999859 -0.999852 -0.998682 -0.962786 -0.583124 0.342841 0.757031 0.275869 0.221099 0.783753 0.499517 -0.432413 -0.917168 -0.995752 -0.999925 -0.999958 -0.999883 -0.999231 -0.991482 -0.929972 -0.526124 0.373822 0.771052 0.296409 0.244215 0.797108 0.484718 -0.500589 -0.943435 -0.994163 -0.997813 -0.996147 -0.990889 -0.976252 -0.902943 -0.654374 -0.114788 0.613112 0.762466 0.150429 0.018998 0.712695 0.579555 -0.295823 -0.789778 -0.912701 -0.945692 -0.920366 -0.846118 -0.710668 -0.459722 0.038601 0.563048 0.842015 0.625253 -0.134143 -0.338366 0.454612 0.684075 0.237212 -0.193235 -0.412765 -0.511822 -0.433456 -0.23718 0.065408 0.381018 0.699601 0.855961 0.704768 0.189675 -0.521205 -0.715045 -0.107256 0.463711 0.656631 0.623143 0.52773 0.434443 0.507371 0.626804 0.74121 0.799621 0.763418 0.541565 0.082475 -0.481463 -0.856212 -0.937035 -0.698895 -0.230698 0.286199 0.590278 0.681606 0.674107 0.695944 0.700561 0.617762 0.427356 0.137371 -0.276431 -0.654859 -0.893275 -0.981835 -0.99471 -0.954014 -0.811495 -0.545614 -0.243664 -0.056998 -0.010777 -0.009285 -0.054331 -0.227735 -0.476101 -0.676399 -0.848284 -0.956368 -0.992481 -0.999148
10 -1 -0.999998 -0.999824 -0.995033 -0.944901 -0.750594 -0.39294 -0.040007 0.161426 0.280774 0.16464 -0.355788 -0.844728 -0.990419 -0.99989 -1 -1 -0.999955 -0.997216 -0.951939 -0.709278 -0.175639 0.282113 0.311472 0.161875 0.256601 0.450485 -0.011438 -0.734034 -0.9831 -0.999805 -1 -0.999996 -0.999533 -0.983366 -0.796844 -0.21527 0.329403 0.211591 -0.285465 -0.50073 -0.177843 0.204937 -0.200252 -0.797017 -0.987117 -0.999837 -1 -0.999975 -0.997608 -0.944851 -0.547902 0.248632 0.312769 -0.348353 -0.789506 -0.702943 -0.179176 -0.041604 -0.447306 -0.855554 -0.986768 -0.999553 -0.999996 -0.999945 -0.995 -0.903411 -0.395726 0.365245 0.135437 -0.500058 -0.684836 -0.508549 -0.098508 0.135637 -0.066981 -0.652863 -0.951615 -0.997672 -0.999975 -0.99996 -0.996278 -0.924886 -0.489847 0.268996 0.331074 0.040227 0.037554 0.201608 0.423766 0.637476 0.408666 -0.438666 -0.913256 -0.995561 -0.999951 -0.99999 -0.998951 -0.973341 -0.751986 -0.194791 0.223699 0.324129 0.32062 0.264755 0.328544 0.654237 0.407928 -0.508214 -0.942789 -0.997616 -0.999976 -0.999999 -0.999907 -0.995919 -0.945211 -0.781402 -0.570948 -0.429358 -0.453055 -0.439631 -0.027059 0.481565 0.103731 -0.685228 -0.975875 -0.999446 -0.999996 -1 -0.999997 -0.999789 -0.996694 -0.985053 -0.956195 -0.916548 -0.894274 -0.615803 0.111992 0.335632 -0.328957 -0.863536 -0.991882 -0.999894 -1 -1 -1 -0.999998 -0.999961 -0.999754 -0.998166 -0.985785 -0.857538 -0.333293 0.302576 0.026074 -0.673914 -0.96256 -0.998426 -0.999984 -1 -1 -1 -1 -1 -0.99997 -0.997323 -0.944732 -0.601702 0.103685 0.264284 -0.386343 -0.876889 -0.991999 -0.999846 -0.999999 -1 -1 -1 -1 -1 -0.999876 -0.989777 -0.831307 -0.245744 0.317148 -0.069655 -0.722621 -0.968047 -0.998626 -0.999985 -1 -1 -1 -1 -1 -0.999998 -0.999583 -0.977813 -0.692214 0.048103 0.242425 -0.454606 -0.908409 -0.994344 -0.999882 -0.999999 -1 -1 -1 -1 -1 -0.999983 -0.998245 -0.952734 -0.553933 0.196889 0.013049 -0.695618 -0.973166 -0.999179 -0.999992 -1 -1 -1 -1 -1 -1 -0.999946 -0.995064 -0.90482 -0.412493 0.230253 -0.208992 -0.817923 -0.988672 -0.999847 -1 -1 -1 -1 -1 -1 -1 -0.999931 -0.993835 -0.892368 -0.46186 -0.045885 -0.484712 -0.902022 -0.994503 -0.999938 -1 -1 -1 -1
1 -0.999778 -0.995617 -0.970601 -0.919659 -0.892203 -0.716574 -0.115399 0.319478 0.315879 0.046647 -0.340506 -0.658453 -0.892666 -0.984885 -0.999055 -0.999975 -0.996553 -0.943604 -0.74349 -0.475271 -0.408823 -0.472216 -0.176638 0.28872 0.471816 0.50089 0.434218 0.102424 -0.472772 -0.871296 -0.986769 -0.999462 -0.984663 -0.786165 -0.186025 0.379501 0.489331 0.180762 -0.230286 -0.429564 -0.365069 -0.03925 0.414295 0.58821 0.196126 -0.522041 -0.913526 -0.994256 -0.952372 -0.580507 0.285055 0.830395 0.923243 0.74831 0.207825 -0.577099 -0.85703 -0.703958 -0.237117 0.398325 0.577443 -0.003248 -0.701968 -0.964965 -0.868179 -0.306657 0.573956 0.948663 0.98442 0.899554 0.424298 -0.48946 -0.925387 -0.950422 -0.724233 -0.080409 0.615007 0.456581 -0.368137 -0.881633 -0.754101 -0.010541 0.739694 0.951735 0.878892 0.683034 0.138181 -0.625539 -0.953839 -0.991008 -0.893516 -0.366041 0.552709 0.692847 -0.020967 -0.756752 -0.67718 0.177457 0.813434 0.839163 0.454014 0.053551 -0.418923 -0.841613 -0.985275 -0.994884 -0.908712 -0.391516 0.564783 0.815146 0.241358 -0.64988 -0.622643 0.306431 0.851754 0.654717 -0.144956 -0.651451 -0.8592 -0.967458 -0.997532 -0.990568 -0.857141 -0.268683 0.627704 0.855378 0.318516 -0.616863 -0.604506 0.34746 0.858205 0.560845 -0.404475 -0.904173 -0.987848 -0.997944 -0.996944 -0.955169 -0.669639 0.06685 0.758451 0.822683 0.212307 -0.662128 -0.648777 0.2443 0.820162 0.587282 -0.349259 -0.892092 -0.993969 -0.996698 -0.968203 -0.789865 -0.243413 0.501899 0.889282 0.742181 0.011819 -0.744272 -0.75248 -0.006568 0.724084 0.679663 -0.122983 -0.797203 -0.979236 -0.95231 -0.786672 -0.33825 0.371307 0.833075 0.890912 0.495599 -0.325426 -0.86452 -0.867801 -0.308014 0.55719 0.770493 0.194658 -0.603906 -0.850592 -0.682376 -0.245373 0.334989 0.79687 0.914822 0.652879 -0.02435 -0.693743 -0.958092 -0.950808 -0.611865 0.175456 0.701251 0.523175 -0.102172 -0.281126 0.014712 0.483667 0.818194 0.916248 0.720236 0.152703 -0.565912 -0.921038 -0.993383 -0.989777 -0.879361 -0.438212 0.269837 0.649562 0.628025 0.621274 0.74151 0.889053 0.938736 0.763294 0.197119 -0.480822 -0.883169 -0.989769 -0.999573 -0.999149 -0.982846 -0.842544 -0.410014 0.161113 0.584547 0.812087 0.890583 0.818813 0.654155 0.254318 -0.43841 -0.866493 -0.983284 -0.999149 -0.999986 -0.999965 -0.99841 -0.97589 -0.867741 -0.60056 -0.186051 0.218561 0.379533 0.18397 -0.151064 -0.539613 -0.862998 -0.981957 -0.998791 -0.999961 -1
4 -0.993554 -0.896168 -0.575095 -0.200967 0.054135 0.266497 0.444475 0.463541 0.375552 0.239207 0.035529 -0.328923 -0.716938 -0.938341 -0.995167 -0.999864 -0.981578 -0.713537 0.024094 0.530204 0.640637 0.67201 0.666976 0.4805 0.303526 0.308495 0.429785 0.379903 -0.125567 -0.722708 -0.963657 -0.998292 -0.981165 -0.708919 0.01137 0.389772 0.280586 0.131886 -0.036693 -0.402933 -0.590069 -0.511453 -0.102732 0.468711 0.370253 -0.39675 -0.887839 -0.993699 -0.993989 -0.905834 -0.656462 -0.513142 -0.604988 -0.69153 -0.762743 -0.903809 -0.962095 -0.890664 -0.478889 0.311759 0.498489 -0.248345 -0.845507 -0.990989 -0.999595 -0.993084 -0.967314 -0.94365 -0.964381 -0.979644 -0.98503 -0.989762 -0.9451 -0.726921 -0.179459 0.477289 0.388341 -0.421352 -0.902149 -0.994741 -0.999995 -0.999871 -0.998928 -0.997663 -0.998893 -0.999484 -0.994011 -0.940176 -0.698352 -0.158415 0.417131 0.51156 -0.045609 -0.716332 -0.968534 -0.998709 -1 -0.999999 -0.99999 -0.999976 -0.999954 -0.996796 -0.942987 -0.683688 -0.114366 0.523747 0.745671 0.347058 -0.370348 -0.849302 -0.985196 -0.999437 -1 -1 -1 -1 -0.999884 -0.989808 -0.832087 -0.261836 0.478883 0.865379 0.889957 0.608209 0.030502 -0.587043 -0.919558 -0.995357 -1 -1 -1 -1 -0.999882 -0.989658 -0.831784 -0.292653 0.316352 0.53933 0.568441 0.619216 0.537272 -0.048009 -0.75046 -0.984231 -1 -1 -1 -1 -0.999963 -0.996748 -0.947187 -0.778002 -0.572806 -0.460058 -0.343181 0.094239 0.605913 0.256784 -0.637367 -0.976555 -1 -1 -1 -0.999999 -0.999977 -0.999678 -0.995799 -0.979307 -0.926965 -0.779437 -0.440868 0.160069 0.555755 0.075868 -0.710192 -0.981585 -0.999999 -0.999977 -0.999897 -0.999684 -0.998003 -0.992183 -0.976262 -0.912546 -0.709807 -0.284576 0.237433 0.516192 0.280258 -0.42884 -0.889459 -0.99368 -0.999882 -0.998039 -0.991161 -0.98028 -0.950854 -0.867575 -0.723297 -0.45496 -0.03552 0.41972 0.51186 0.189955 -0.370537 -0.825893 -0.98045 -0.999176 -0.998098 -0.968557 -0.860279 -0.713496 -0.566038 -0.31425 0.009759 0.371609 0.518491 0.415179 -0.040872 -0.550641 -0.855798 -0.973371 -0.998118 -0.999953 -0.992477 -0.877175 -0.477131 -0.008972 0.234023 0.424191 0.50094 0.421358 0.114946 -0.320767 -0.708199 -0.925162 -0.98866 -0.998577 -0.999921 -0.999999 -0.989859 -0.836779 -0.339687 0.140617 0.227005 0.185646 -0.009616 -0.374105 -0.665893 -0.859113 -0.962986 -0.99495 -0.999675 -0.999982 -0.999999 -1
9 -0.999766 -0.992949 -0.920074 -0.659153 -0.243902 0.150632 0.410032 0.404943 0.188379 -0.156931 -0.553044 -0.837187 -0.964259 -0.996232 -0.999841 -0.999998 -0.997868 -0.955631 -0.674516 -0.019149 0.513435 0.67518 0.663843 0.588598 0.477851 0.380429 0.142805 -0.322772 -0.756506 -0.956465 -0.997491 -0.999966 -0.993941 -0.890221 -0.383926 0.468489 0.740836 0.375719 -0.019418 -0.21612 -0.268259 -0.047219 0.289541 0.298992 -0.262335 -0.815823 -0.986022 -0.99966 -0.994065 -0.891955 -0.387531 0.457892 0.597295 -0.093674 -0.642977 -0.816149 -0.794259 -0.507484 0.06382 0.56114 0.238283 -0.572525 -0.944356 -0.997431 -0.998061 -0.958066 -0.674098 0.012478 0.460786 0.122021 -0.511564 -0.768689 -0.581669 -0.095734 0.459603 0.718529 0.358959 -0.435356 -0.897413 -0.994279 -0.999825 -0.993192 -0.907572 -0.553339 0.036639 0.33595 0.090849 -0.117744 0.178661 0.573299 0.676592 0.398698 -0.173804 -0.709251 -0.950415 -0.997286 -0.999992 -0.99936 -0.986675 -0.890867 -0.546495 0.072942 0.564584 0.681562 0.769111 0.684427 0.228495 -0.333786 -0.748513 -0.940916 -0.992569 -0.999644 -0.999998 -0.99982 -0.994541 -0.932514 -0.637321 0.028765 0.713669 0.928793 0.856421 0.446111 -0.306203 -0.799482 -0.962321 -0.995511 -0.999622 -0.999984 -0.999954 -0.997529 -0.957355 -0.718804 -0.127785 0.512614 0.77299 0.677899 0.59834 0.443288 -0.190026 -0.781645 -0.976686 -0.999025 -0.999986 -1 -0.99942 -0.982947 -0.812513 -0.245013 0.474799 0.728255 0.397664 -0.10367 -0.134767 0.297356 0.249279 -0.451531 -0.899511 -0.993768 -0.999885 -0.999999 -0.99662 -0.932038 -0.532409 0.298942 0.739714 0.439216 -0.273858 -0.739938 -0.710946 -0.136443 0.416658 0.005898 -0.708491 -0.971056 -0.998943 -0.99999 -0.992195 -0.863111 -0.289029 0.577206 0.68673 -0.033003 -0.717888 -0.954532 -0.917854 -0.456965 0.413824 0.380507 -0.472684 -0.924075 -0.996269 -0.99996 -0.993124 -0.876475 -0.321704 0.554567 0.575187 -0.304602 -0.857612 -0.951017 -0.842612 -0.372905 0.473127 0.509367 -0.368648 -0.896481 -0.994532 -0.99994 -0.997294 -0.942029 -0.561731 0.251045 0.496417 -0.128468 -0.586861 -0.614354 -0.330797 0.181807 0.659551 0.409013 -0.478899 -0.927673 -0.996527 -0.999963 -0.999512 -0.985155 -0.83361 -0.341479 0.19638 0.266286 0.143266 0.191136 0.453981 0.629918 0.517265 -0.025063 -0.712103 -0.972417 -0.99905 -0.999991 -0.999962 -0.998073 -0.96938 -0.824379 -0.490931 -0.082254 0.216159 0.348888 0.403862 0.237567 -0.18878 -0.640957 -0.919588 -0.994582 -0.999899 -0.999999
1 -1 -0.99995 -0.995669 -0.925846 -0.631855 -0.186157 0.025955 -0.049267 -0.407609 -0.780473 -0.950219 -0.991804 -0.999015 -0.999935 -0.999998 -1 -0.999997 -0.999703 -0.986696 -0.81442 -0.219329 0.489594 0.748556 0.70608 0.384729 -0.190118 -0.632172 -0.882066 -0.977036 -0.9972 -0.999849 -0.999997 -0.999897 -0.996149 -0.94274 -0.642561 0.068688 0.755013 0.970556 0.971013 0.8708 0.586212 0.133086 -0.414232 -0.795568 -0.957875 -0.996201 -0.999856 -0.998219 -0.967939 -0.756793 -0.174787 0.513595 0.897249 0.981947 0.993424 0.988418 0.934728 0.757063 0.355025 -0.255407 -0.756679 -0.959271 -0.997064 -0.983761 -0.835818 -0.322924 0.413775 0.842848 0.887144 0.80421 0.90984 0.974456 0.926343 0.847766 0.778197 0.411118 -0.262349 -0.791901 -0.973775 -0.909654 -0.492069 0.290462 0.812158 0.885869 0.558678 0.224983 0.575057 0.795195 0.56961 0.370487 0.609974 0.751186 0.348064 -0.422964 -0.886252 -0.712528 0.006133 0.708382 0.932954 0.705177 0.013557 -0.423453 -0.044895 0.214394 -0.180253 -0.433436 -0.015654 0.612119 0.675207 0.036287 -0.68542 -0.414039 0.449152 0.900288 0.889405 0.413082 -0.449231 -0.838399 -0.710994 -0.581347 -0.776252 -0.882648 -0.578748 0.166175 0.708661 0.452461 -0.355532 -0.090825 0.694343 0.9315 0.699038 0.019935 -0.716944 -0.97016 -0.967972 -0.941418 -0.973032 -0.983885 -0.841706 -0.245697 0.615658 0.702885 -0.001182 0.151092 0.804755 0.863272 0.359009 -0.464412 -0.906775 -0.994273 -0.9984 -0.996459 -0.993796 -0.963834 -0.783607 -0.182316 0.655313 0.815578 0.216972 0.254916 0.844264 0.807159 0.166563 -0.656918 -0.955039 -0.980181 -0.980128 -0.971723 -0.916841 -0.733978 -0.321145 0.336111 0.831549 0.797383 0.150813 0.126009 0.785824 0.819804 0.269983 -0.424062 -0.675731 -0.698122 -0.693628 -0.640921 -0.440602 -0.056059 0.419561 0.796504 0.898268 0.580663 -0.197205 -0.246878 0.535067 0.855546 0.689182 0.320669 0.150873 0.126929 0.136328 0.236597 0.491711 0.710409 0.863713 0.891165 0.664479 0.07389 -0.62813 -0.669493 -0.031489 0.533633 0.767959 0.795857 0.787122 0.787642 0.792834 0.828992 0.898507 0.879219 0.749224 0.483232 0.020605 -0.557553 -0.904894 -0.92499 -0.670882 -0.240976 0.185106 0.499608 0.66687 0.746343 0.765468 0.732222 0.610661 0.400815 0.046225 -0.391471 -0.70657 -0.913157 -0.989199 -0.993825 -0.951523 -0.829399 -0.640576 -0.398244 -0.154577 0.019471 0.064503 -0.018982 -0.264302 -0.492358 -0.708342 -0.892801 -0.972476 -0.99458 -0.999527
2 -1 -1 -1 -0.999911 -0.992128 -0.867517 -0.389664 0.127133 -0.097015 -0.649678 -0.938084 -0.996573 -0.999962 -1 -1 -1 -1 -1 -1 -0.999859 -0.987657 -0.797336 -0.126795 0.581244 0.422724 -0.347128 -0.8663 -0.992176 -0.999912 -1 -1 -1 -1 -1 -1 -0.999831 -0.985249 -0.762163 -0.03336 0.641843 0.394108 -0.486869 -0.927026 -0.996431 -0.999961 -1 -1 -1 -1 -1 -1 -0.999837 -0.985751 -0.769378 -0.050929 0.629568 0.345333 -0.59151 -0.969122 -0.999345 -0.999996 -1 -1 -1 -1 -1 -1 -0.999875 -0.989004 -0.816191 -0.164845 0.581764 0.335851 -0.603377 -0.973753 -0.999664 -0.999999 -1 -1 -1 -1 -1 -1 -0.99991 -0.991981 -0.859035 -0.268504 0.547185 0.353555 -0.593542 -0.972505 -0.999611 -0.999999 -1 -1 -1 -1 -1 -1 -0.9999 -0.991124 -0.846689 -0.237445 0.574866 0.393151 -0.574186 -0.969755 -0.999481 -0.999998 -1 -1 -1 -1 -1 -1 -0.999865 -0.988171 -0.80419 -0.13458 0.609723 0.376114 -0.585742 -0.971947 -0.999603 -0.999999 -1 -1 -1 -1 -1 -1 -0.999835 -0.985588 -0.767041 -0.046025 0.620017 0.312452 -0.615056 -0.974853 -0.999697 -1 -1 -1 -1 -1 -1 -1 -0.999835 -0.985602 -0.767266 -0.048511 0.591087 0.242433 -0.64414 -0.976999 -0.999731 -1 -1 -1 -1 -1 -1 -1 -0.999843 -0.986316 -0.777556 -0.074753 0.562878 0.198062 -0.662188 -0.97829 -0.999749 -1 -1 -1 -1 -1 -1 -1 -0.999845 -0.986421 -0.779074 -0.079247 0.549488 0.169053 -0.674079 -0.979119 -0.999759 -1 -1 -1 -1 -1 -1 -1 -0.999851 -0.986937 -0.786521 -0.098594 0.524585 0.126448 -0.691315 -0.980297 -0.999772 -1 -1 -1 -1 -1 -1 -1 -0.999875 -0.988996 -0.816428 -0.174533 0.495637 0.150542 -0.676988 -0.978481 -0.999695 -0.999999 -1 -1 -1 -1 -1 -1 -0.999931 -0.993835 -0.889865 -0.405226 0.311966 0.202003 -0.609189 -0.964435 -0.998899 -0.99999 -1 -1 -1 -1 -1 -1 -0.999983 -0.998416 -0.96657 -0.749054 -0.242553 -0.068065 -0.622351 -0.951223 -0.997813 -0.999977 -1 -1 -1
3 -1 -0.999999 -0.999984 -0.999751 -0.99634 -0.971894 -0.879865 -0.733711 -0.686851 -0.758394 -0.883352 -0.970322 -0.996748 -0.999863 -0.999999 -1 -0.999998 -0.999918 -0.998653 -0.990226 -0.9412 -0.762709 -0.389902 0.025274 0.140981 -0.04024 -0.401561 -0.780286 -0.962326 -0.99794 -0.999977 -1 -0.999919 -0.99766 -0.973192 -0.866284 -0.602362 -0.142371 0.376947 0.629611 0.589118 0.477316 0.269742 -0.349082 -0.855264 -0.991301 -0.999901 -1 -0.998935 -0.977002 -0.818723 -0.384633 0.153106 0.540324 0.604946 0.366767 0.06138 0.056561 0.378886 0.004978 -0.724685 -0.982443 -0.999797 -1 -0.997142 -0.940409 -0.568915 0.18934 0.564354 0.471276 0.030811 -0.457506 -0.685922 -0.432271 0.311996 0.188313 -0.644661 -0.976863 -0.999732 -1 -0.99805 -0.95563 -0.642979 -0.030984 0.05778 -0.29551 -0.677479 -0.903919 -0.913429 -0.471959 0.354309 0.176909 -0.658232 -0.977911 -0.999744 -1 -0.999411 -0.98642 -0.884786 -0.668545 -0.620621 -0.781816 -0.935055 -0.980731 -0.842613 -0.24846 0.406587 0.004599 -0.737927 -0.983529 -0.999811 -1 -0.996267 -0.96063 -0.819719 -0.562203 -0.377641 -0.489986 -0.779329 -0.924668 -0.675304 0.070468 0.40576 -0.26162 -0.847435 -0.99109 -0.999847 -0.999931 -0.956667 -0.757158 -0.294957 0.178408 0.386215 0.290103 -0.253305 -0.696441 -0.373824 0.350572 0.257065 -0.548848 -0.943252 -0.996203 -0.995245 -0.993877 -0.759938 -0.26734 0.251825 0.284435 0.233203 0.455569 0.265302 -0.228583 0.085117 0.410864 -0.116927 -0.774725 -0.980607 -0.972635 -0.913265 -0.894961 -0.297318 0.27293 0.22081 -0.348462 -0.453029 0.12395 0.536022 0.387957 0.477009 0.162348 -0.553911 -0.919369 -0.950674 -0.788058 -0.499139 -0.489359 0.107872 0.507123 -0.036858 -0.671563 -0.640702 0.001838 0.676148 0.795139 0.54431 -0.190356 -0.728508 -0.83263 -0.68291 -0.235674 0.229742 0.005275 -0.03209 0.43811 -0.011668 -0.359616 -0.147566 0.349737 0.706022 0.768797 0.555811 0.010256 -0.277138 -0.244116 0.012099 0.446896 0.50016 -0.111859 -0.430164 0.198594 0.321785 0.334134 0.386239 0.369753 0.227836 0.217131 0.387808 0.43345 0.452316 0.491833 0.544015 0.502848 0.086283 -0.567572 -0.810709 -0.421175 -0.049714 0.075384 -0.097547 -0.398026 -0.6167 -0.623329 -0.39234 -0.071322 0.145313 0.192337 0.096047 -0.207214 -0.613693 -0.897172 -0.972427 -0.879057 -0.743496 -0.699289 -0.779387 -0.897482 -0.963037 -0.96303 -0.893972 -0.771093 -0.681277 -0.662571 -0.704111 -0.821551 -0.943511 -0.991768
3 -1 -1 -1 -1 -0.999995 -0.999838 -0.997832 -0.987843 -0.945495 -0.827429 -0.663069 -0.599916 -0.759225 -0.940917 -0.996342 -0.999958 -1 -1 -1 -0.99999 -0.999624 -0.994082 -0.956113 -0.829136 -0.577976 -0.208817 0.191297 0.3016 -0.172658 -0.783075 -0.9863 -0.999842 -1 -1 -0.999996 -0.999637 -0.991353 -0.920868 -0.681879 -0.252854 0.246597 0.596056 0.797086 0.755135 0.148829 -0.686023 -0.979934 -0.999768 -1 -1 -0.999953 -0.995884 -0.92768 -0.615143 -0.027229 0.481305 0.682012 0.699988 0.802581 0.682979 -0.041978 -0.765249 -0.985448 -0.999833 -0.999999 -0.999989 -0.999774 -0.988304 -0.81958 -0.245737 0.40301 0.566865 0.310832 0.172776 0.514285 0.396248 -0.407421 -0.897397 -0.994424 -0.999938 -0.999893 -0.998934 -0.993626 -0.966067 -0.790378 -0.296096 0.124431 -0.039867 -0.304576 -0.023899 0.388099 -0.028493 -0.715932 -0.970998 -0.998907 -0.999989 -0.993895 -0.970088 -0.894044 -0.718716 -0.433144 -0.077947 0.014867 -0.299242 -0.296402 0.236131 0.224699 -0.484271 -0.912035 -0.994676 -0.999899 -0.999999 -0.907059 -0.696384 -0.41186 -0.053977 0.249899 0.454052 0.510956 0.252414 0.233104 0.31854 -0.211013 -0.796215 -0.982321 -0.999441 -0.999995 -1 -0.576204 -0.004484 0.300686 0.254368 0.127626 0.278237 0.707636 0.728976 0.46573 -0.039203 -0.660801 -0.948479 -0.997188 -0.999957 -1 -1 -0.089945 0.45903 0.329675 -0.119386 -0.227456 0.176897 0.736265 0.697284 0.05372 -0.594687 -0.917094 -0.993326 -0.999716 -0.999932 -0.999893 -0.999892 0.199684 0.556716 0.274814 0.064619 0.211956 0.528448 0.775745 0.54774 -0.277553 -0.8307 -0.970484 -0.987808 -0.992081 -0.994026 -0.99059 -0.990594 0.044524 0.462994 0.425181 0.346696 0.300218 0.277867 0.469709 0.577967 0.057536 -0.49675 -0.722825 -0.805362 -0.860519 -0.888486 -0.840378 -0.847506 -0.562944 -0.259582 -0.223198 -0.345982 -0.519415 -0.553093 -0.197061 0.414919 0.55737 0.299619 0.037392 -0.139603 -0.269436 -0.337138 -0.241202 -0.367941 -0.925434 -0.844467 -0.835392 -0.884325 -0.946853 -0.940011 -0.728062 -0.199021 0.318241 0.537274 0.583061 0.581228 0.586069 0.575695 0.5377 0.107533 -0.995976 -0.990855 -0.990322 -0.993706 -0.997901 -0.995371 -0.950759 -0.786278 -0.49339 -0.144746 0.142043 0.311742 0.460269 0.510052 0.409845 -0.053969 -0.999955 -0.999896 -0.99989 -0.99993 -0.999978 -0.999816 -0.996899 -0.9801 -0.921465 -0.802765 -0.685827 -0.607722 -0.528997 -0.500331 -0.54044 -0.705567
10 -0.993943 -0.941857 -0.795361 -0.606161 -0.360069 -0.104408 0.025273 0.137966 0.333311 0.472691 0.473741 0.300354 0.026737 -0.173845 -0.540833 -0.871189 -0.938359 -0.672044 -0.171664 0.250987 0.516187 0.643637 0.66386 0.631654 0.633888 0.673379 0.741049 0.769878 0.733466 0.623026 0.172515 -0.552851 -0.745083 -0.118522 0.486314 0.639644 0.553153 0.45807 0.359167 0.159725 -0.032082 -0.067776 0.163279 0.578567 0.884936 0.882258 0.447086 -0.357906 -0.445203 0.36891 0.596103 0.16321 -0.309606 -0.506608 -0.576928 -0.674732 -0.759846 -0.745503 -0.395609 0.371712 0.859772 0.760687 0.093622 -0.600683 -0.243312 0.486982 0.278787 -0.463367 -0.855632 -0.946424 -0.963755 -0.976378 -0.977078 -0.868569 -0.346768 0.523495 0.889154 0.570593 -0.319542 -0.854936 -0.328814 0.364462 0.161648 -0.537829 -0.87402 -0.955367 -0.97324 -0.971399 -0.937359 -0.677334 0.034632 0.723841 0.805883 0.266322 -0.591917 -0.95401 -0.637972 -0.004542 0.247451 -0.050489 -0.371539 -0.547356 -0.61716 -0.590608 -0.505103 -0.157001 0.48361 0.761693 0.433446 -0.250125 -0.814025 -0.98614 -0.901283 -0.577965 -0.085975 0.249667 0.34385 0.306006 0.251483 0.298704 0.339594 0.551611 0.766677 0.504636 -0.196278 -0.739582 -0.954943 -0.997387 -0.989076 -0.916478 -0.694166 -0.340401 0.00905 0.209426 0.304046 0.294057 0.268567 0.613624 0.69053 0.061053 -0.661359 -0.948762 -0.995713 -0.999833 -0.999532 -0.994105 -0.961483 -0.865847 -0.731775 -0.637438 -0.58356 -0.565939 -0.300049 0.463864 0.526645 -0.326829 -0.87702 -0.991724 -0.999786 -0.999997 -0.999994 -0.999857 -0.998261 -0.992233 -0.983064 -0.976347 -0.968922 -0.897201 -0.42326 0.449964 0.364265 -0.537359 -0.950469 -0.998082 -0.99998 -1 -1 -0.999999 -0.999982 -0.999912 -0.999805 -0.999622 -0.990589 -0.843858 -0.242246 0.44804 0.095648 -0.692893 -0.976954 -0.999493 -0.999997 -1 -1 -1 -1 -1 -0.999999 -0.999725 -0.98179 -0.726319 0.032387 0.459777 -0.155921 -0.807753 -0.9882 -0.999851 -1 -1 -1 -1 -1 -1 -0.999988 -0.998689 -0.96047 -0.583012 0.295927 0.442637 -0.39337 -0.904104 -0.995042 -0.999946 -1 -1 -1 -1 -1 -1 -0.999964 -0.996628 -0.927784 -0.463127 0.39423 0.307374 -0.575062 -0.960975 -0.998772 -0.999989 -1 -1 -1 -1 -1 -1 -0.999968 -0.996997 -0.938256 -0.57054 0.038477 -0.128593 -0.749571 -0.98313 -0.999753 -0.999999 -1 -1
1 -0.996504 -0.942229 -0.742702 -0.463186 -0.252962 -0.124498 -0.122546 -0.238281 -0.372626 -0.497687 -0.659847 -0.830592 -0.950531 -0.993232 -0.999625 -0.999993 -0.986949 -0.792311 -0.188595 0.393712 0.607951 0.629563 0.640148 0.634541 0.579714 0.446109 0.164552 -0.240844 -0.649512 -0.913332 -0.991749 -0.999693 -0.981212 -0.705346 0.090305 0.730183 0.879461 0.784841 0.819474 0.928042 0.940974 0.823844 0.606854 0.435588 0.016166 -0.600014 -0.927338 -0.995067 -0.98769 -0.803918 -0.227138 0.40233 0.774189 0.841618 0.886863 0.894428 0.762938 0.453167 0.118551 0.319197 0.45898 -0.060167 -0.713024 -0.964899 -0.996475 -0.941056 -0.708744 -0.174381 0.557099 0.860075 0.769909 0.475226 0.089401 -0.329544 -0.618808 -0.332124 0.339945 0.389977 -0.307304 -0.850766 -0.992545 -0.913427 -0.610092 -0.007324 0.65082 0.718603 0.215265 -0.371626 -0.691269 -0.858499 -0.939027 -0.769447 -0.13642 0.495058 0.193597 -0.620544 -0.93973 -0.633706 0.020292 0.569365 0.700197 0.272008 -0.445156 -0.862402 -0.971611 -0.991294 -0.994829 -0.936782 -0.514691 0.351761 0.459857 -0.360952 -0.751615 -0.1267 0.563211 0.713523 0.295429 -0.380262 -0.842147 -0.981578 -0.998739 -0.999874 -0.999604 -0.978803 -0.695766 0.104326 0.516494 -0.089993 -0.383242 0.409975 0.732788 0.339827 -0.346519 -0.816493 -0.973874 -0.99837 -0.999957 -0.999999 -0.99984 -0.986725 -0.784453 -0.092961 0.539984 0.159106 0.042751 0.691241 0.559368 -0.216475 -0.785182 -0.967802 -0.997636 -0.999921 -0.999982 -0.999893 -0.999015 -0.981052 -0.762005 -0.053936 0.601493 0.277227 0.276053 0.715381 0.255496 -0.581052 -0.944127 -0.995788 -0.999571 -0.99962 -0.998215 -0.992673 -0.974874 -0.888611 -0.516367 0.241189 0.64587 0.152246 0.204954 0.651856 0.185439 -0.577705 -0.902593 -0.963696 -0.974809 -0.973676 -0.95138 -0.874939 -0.72721 -0.432099 0.087949 0.604875 0.524862 -0.199156 -0.162083 0.49304 0.44918 -0.072277 -0.426059 -0.563749 -0.618212 -0.611095 -0.526649 -0.318852 -0.003722 0.376792 0.632559 0.58281 0.058701 -0.628647 -0.626186 0.011257 0.480107 0.5566 0.481265 0.390017 0.301388 0.313466 0.416469 0.517983 0.534716 0.517645 0.360049 -0.022679 -0.553731 -0.89965 -0.914214 -0.62555 -0.138539 0.288521 0.514661 0.601368 0.588817 0.574207 0.579175 0.441685 0.087219 -0.256102 -0.533043 -0.739416 -0.910676 -0.98639 -0.992532 -0.938069 -0.781296 -0.575166 -0.360826 -0.158813 -0.112709 -0.160086 -0.215104 -0.407558 -0.673078 -0.84726 -0.945241 -0.981942 -0.994778 -0.999328
7 -1 -1 -1 -0.999954 -0.998179 -0.972934 -0.832533 -0.460984 -0.047577 -0.141564 -0.684922 -0.958365 -0.998072 -0.999979 -1 -1 -1 -1 -0.999992 -0.999243 -0.982035 -0.836146 -0.369412 0.22063 0.325628 -0.189251 -0.766074 -0.974514 -0.998966 -0.99999 -1 -1 -1 -0.999999 -0.999906 -0.994328 -0.906246 -0.487774 0.235274 0.482725 -0.011363 -0.63987 -0.933845 -0.994709 -0.999829 -0.999998 -1 -1 -1 -0.999987 -0.998975 -0.972561 -0.71895 -0.00952 0.524645 0.19504 -0.53261 -0.912715 -0.992518 -0.999658 -0.999991 -1 -1 -1 -0.999998 -0.99977 -0.991283 -0.879924 -0.382938 0.392752 0.444739 -0.290562 -0.841045 -0.986108 -0.999504 -0.999992 -1 -1 -1 -1 -0.999972 -0.997513 -0.94876 -0.625098 0.114861 0.530865 0.065643 -0.666358 -0.959816 -0.998093 -0.999932 -0.999936 -0.999965 -0.999993 -0.999999 -1 -0.999744 -0.987405 -0.8186 -0.213292 0.465492 0.317545 -0.429893 -0.890014 -0.992503 -0.998796 -0.996367 -0.99422 -0.996799 -0.999322 -0.99995 -0.999999 -0.997672 -0.947651 -0.577861 0.240319 0.506907 -0.150553 -0.779625 -0.97388 -0.986536 -0.966425 -0.923801 -0.892561 -0.935358 -0.982733 -0.997988 -0.999911 -0.991448 -0.852628 -0.272793 0.475172 0.296642 -0.531554 -0.92338 -0.935946 -0.809239 -0.630895 -0.453762 -0.37495 -0.55679 -0.834685 -0.971994 -0.998479 -0.984234 -0.747824 -0.012605 0.466101 -0.087185 -0.72835 -0.814912 -0.574639 -0.19152 0.167177 0.345516 0.364338 0.166526 -0.398841 -0.86359 -0.99174 -0.978923 -0.671815 0.160349 0.427495 -0.270444 -0.537366 -0.248849 0.168361 0.373568 0.335482 0.204202 0.263644 0.465581 0.02113 -0.721683 -0.982258 -0.978161 -0.66135 0.181206 0.473037 0.029792 0.156622 0.447099 0.412869 0.079116 -0.250363 -0.260772 0.118144 0.431791 -0.061298 -0.758087 -0.98482 -0.984674 -0.755398 -0.041312 0.561512 0.624373 0.724973 0.625358 0.207979 -0.108705 -0.14592 0.058578 0.302988 0.126801 -0.507416 -0.908199 -0.994836 -0.994367 -0.899541 -0.453072 0.326456 0.810721 0.92597 0.804585 0.567107 0.428649 0.311535 0.119278 -0.123217 -0.517585 -0.864296 -0.984653 -0.999351 -0.999048 -0.97655 -0.781006 -0.181142 0.531288 0.827556 0.772967 0.515138 0.222535 -0.151016 -0.541 -0.764226 -0.910865 -0.983299 -0.998776 -0.999966 -0.999927 -0.996575 -0.945343 -0.672145 -0.126598 0.234727 0.188729 -0.19291 -0.565392 -0.78942 -0.931157 -0.982299 -0.994941 -0.999235 -0.999958 -0.999999
7 -1 -1 -1 -0.999999 -0.999915 -0.995915 -0.935335 -0.643585 -0.330953 -0.664781 -0.94565 -0.997191 -0.999969 -1 -1 -1 -1 -1 -1 -0.999989 -0.99894 -0.973257 -0.747968 -0.125611 0.224027 -0.367424 -0.876277 -0.992952 -0.999921 -1 -1 -1 -1 -1 -1 -0.999925 -0.993817 -0.890899 -0.408776 0.345534 0.355827 -0.422932 -0.90148 -0.994686 -0.999941 -1 -1 -1 -1 -1 -0.999998 -0.99961 -0.980475 -0.728263 0.019313 0.52457 0.063833 -0.678056 -0.964012 -0.998515 -0.999985 -1 -1 -1 -1 -1 -0.999972 -0.997406 -0.941498 -0.526963 0.357534 0.534292 -0.266878 -0.854865 -0.990722 -0.999829 -0.999999 -1 -1 -1 -1 -0.999999 -0.999824 -0.989327 -0.83301 -0.22049 0.573517 0.501072 -0.369607 -0.891644 -0.994117 -0.999934 -1 -1 -1 -1 -1 -0.999986 -0.998644 -0.964003 -0.649829 0.147951 0.615422 0.213484 -0.516522 -0.911034 -0.994943 -0.999928 -0.999998 -1 -1 -1 -0.999999 -0.999885 -0.99339 -0.890441 -0.386255 0.425135 0.441163 -0.319522 -0.815574 -0.963372 -0.993394 -0.998377 -0.999716 -0.999973 -0.999999 -1 -0.99999 -0.998968 -0.972478 -0.72667 -0.021006 0.537642 0.143027 -0.629918 -0.88128 -0.864848 -0.903557 -0.958231 -0.988198 -0.998236 -0.999908 -0.999999 -0.999947 -0.9952 -0.90941 -0.447654 0.368657 0.496154 -0.166955 -0.588753 -0.479266 -0.308291 -0.400785 -0.612031 -0.847364 -0.972336 -0.998454 -0.999983 -0.999871 -0.988682 -0.81208 -0.164359 0.536794 0.383975 -0.094961 -0.04907 0.275797 0.426692 0.360858 0.12847 -0.438247 -0.877131 -0.992652 -0.999916 -0.999813 -0.983722 -0.740231 0.017457 0.643253 0.59043 0.454268 0.393389 0.313288 0.211231 0.264482 0.392584 -0.13016 -0.781623 -0.986396 -0.999844 -0.999798 -0.982484 -0.72236 0.065802 0.735335 0.786508 0.459802 -0.058133 -0.385936 -0.317532 0.092141 0.36518 -0.232403 -0.830227 -0.989856 -0.999885 -0.999848 -0.986722 -0.783941 -0.091146 0.667026 0.72966 0.182237 -0.286721 -0.319441 0.022769 0.351488 0.186536 -0.530271 -0.928153 -0.996344 -0.99996 -0.999942 -0.994785 -0.905258 -0.463717 0.307425 0.641706 0.488102 0.370151 0.396996 0.352414 0.058148 -0.430722 -0.843462 -0.983682 -0.999363 -0.999994 -0.999991 -0.999104 -0.979471 -0.825106 -0.389963 0.099738 0.346529 0.374073 0.20124 -0.194262 -0.614387 -0.876863 -0.977898 -0.998419 -0.999958 -1
6 -0.999916 -0.99262 -0.874197 -0.394356 0.248828 0.406934 0.351178 0.358734 0.357681 0.274534 0.110584 -0.025719 -0.180153 -0.409948 -0.669416 -0.900512 -0.999866 -0.988244 -0.805675 -0.147423 0.551426 0.473217 0.178893 0.160072 0.200036 0.200539 0.169222 0.193421 0.236724 0.207837 -0.101705 -0.680219 -0.999828 -0.984956 -0.758061 -0.033392 0.496969 0.047296 -0.524328 -0.660333 -0.64944 -0.636639 -0.624842 -0.581355 -0.449211 -0.203248 -0.216978 -0.66828 -0.999806 -0.983166 -0.732338 0.026176 0.475152 -0.103893 -0.723161 -0.890188 -0.906123 -0.927499 -0.94888 -0.9559 -0.919139 -0.810939 -0.773325 -0.894494 -0.999786 -0.98141 -0.707011 0.091892 0.56795 0.156403 -0.296636 -0.417119 -0.448763 -0.533012 -0.659573 -0.808754 -0.935777 -0.978777 -0.984326 -0.992982 -0.999794 -0.982141 -0.717704 0.070632 0.685134 0.66819 0.517592 0.448242 0.389949 0.290236 0.110717 -0.205293 -0.597087 -0.876351 -0.980807 -0.99891 -0.999849 -0.986883 -0.789915 -0.164184 0.413764 0.480889 0.375023 0.263518 0.17222 0.156685 0.222055 0.252387 0.054532 -0.472519 -0.880707 -0.991845 -0.999952 -0.995743 -0.928594 -0.674063 -0.398875 -0.451704 -0.567599 -0.629824 -0.665885 -0.656659 -0.548478 -0.19405 0.289971 0.068206 -0.646073 -0.96055 -0.999923 -0.999403 -0.991629 -0.949063 -0.893249 -0.926426 -0.96482 -0.97565 -0.978493 -0.976513 -0.938556 -0.646924 0.068676 0.341289 -0.349123 -0.878157 -0.993707 -0.984775 -0.981286 -0.982541 -0.98527 -0.994147 -0.998959 -0.99969 -0.99975 -0.999547 -0.988615 -0.82963 -0.216754 0.398393 -0.062275 -0.767016 -0.902121 -0.761226 -0.710717 -0.763829 -0.858518 -0.961548 -0.997521 -0.99997 -0.999997 -0.999789 -0.989402 -0.837537 -0.230526 0.448505 0.070283 -0.712848 -0.654716 -0.12469 0.078377 -0.080927 -0.442063 -0.846592 -0.988735 -0.999498 -0.999561 -0.996206 -0.956065 -0.673884 0.049638 0.499961 -0.03331 -0.755997 -0.570679 0.201626 0.621181 0.529663 -0.018073 -0.673445 -0.936699 -0.973144 -0.972189 -0.937351 -0.759727 -0.246338 0.433083 0.388436 -0.384177 -0.885712 -0.787132 -0.260644 0.296175 0.527449 0.25559 -0.228095 -0.519817 -0.611434 -0.597976 -0.48131 -0.15877 0.342237 0.504593 -0.007388 -0.702833 -0.968525 -0.957715 -0.806794 -0.489345 -0.031628 0.284552 0.351857 0.295983 0.240984 0.307974 0.431663 0.502288 0.440776 0.041806 -0.525105 -0.895224 -0.993038 -0.997409 -0.983013 -0.911223 -0.709778 -0.404116 -0.069895 0.140419 0.246523 0.361402 0.361585 0.170929 -0.212177 -0.633594 -0.886581 -0.980154 -0.99888
10 -0.998403 -0.982998 -0.889046 -0.628434 -0.27621 0.054808 0.325053 0.483195 0.514468 0.43407 0.142396 -0.283795 -0.662062 -0.896766 -0.983693 -0.999064 -0.977744 -0.854899 -0.488581 0.096974 0.552263 0.759185 0.854798 0.87438 0.803572 0.735883 0.629841 0.44317 0.046254 -0.494018 -0.87835 -0.990103 -0.891124 -0.476282 0.194705 0.711589 0.912696 0.860189 0.653376 0.442897 0.212676 0.128295 0.220945 0.502655 0.608165 0.163347 -0.594311 -0.944167 -0.764721 -0.060607 0.659044 0.927617 0.854485 0.459286 -0.143361 -0.505192 -0.646757 -0.630459 -0.353113 0.2676 0.769964 0.58499 -0.240888 -0.840506 -0.736646 0.031539 0.752455 0.888374 0.528985 -0.130557 -0.67809 -0.860341 -0.794345 -0.557634 -0.067457 0.550505 0.892511 0.727789 -0.033572 -0.763713 -0.807215 -0.153812 0.636245 0.790643 0.334325 -0.189741 -0.425417 -0.410952 -0.174994 0.214955 0.613275 0.884361 0.95296 0.66704 -0.149727 -0.808619 -0.924454 -0.531187 0.22947 0.670075 0.684669 0.576617 0.534133 0.558995 0.66724 0.822536 0.938739 0.970485 0.856197 0.363406 -0.476872 -0.915831 -0.986145 -0.861762 -0.467293 0.070452 0.457104 0.573169 0.588983 0.651842 0.823182 0.955728 0.98481 0.885701 0.483209 -0.217396 -0.792036 -0.979211 -0.998819 -0.982326 -0.894466 -0.68132 -0.445846 -0.347524 -0.298746 -0.043678 0.532771 0.905253 0.937622 0.620944 -0.103572 -0.714514 -0.953744 -0.997118 -0.999958 -0.999166 -0.993071 -0.966436 -0.917875 -0.884015 -0.758392 -0.24309 0.554454 0.912692 0.779845 0.167912 -0.594757 -0.935787 -0.995093 -0.999831 -1 -0.99999 -0.999862 -0.998658 -0.993771 -0.951926 -0.663446 0.072374 0.749846 0.886873 0.460235 -0.37608 -0.877596 -0.990943 -0.999736 -0.999996 -1 -0.999999 -0.999949 -0.998787 -0.982102 -0.820308 -0.258956 0.505018 0.893376 0.765895 0.075643 -0.696719 -0.971765 -0.99903 -0.999989 -1 -1 -0.999991 -0.999149 -0.98311 -0.873582 -0.4481 0.327175 0.830606 0.901146 0.513907 -0.321388 -0.864665 -0.991797 -0.999881 -1 -1 -1 -0.999951 -0.995667 -0.922308 -0.566765 0.139455 0.742607 0.899713 0.654668 0.023757 -0.677648 -0.95971 -0.998173 -0.99998 -1 -1 -1 -0.999911 -0.992168 -0.865389 -0.334688 0.448087 0.772228 0.62958 0.085896 -0.539411 -0.900741 -0.992666 -0.999817 -0.999999 -1 -1 -1 -0.999952 -0.995685 -0.921185 -0.552413 0.042901 0.198918 -0.051764 -0.560919 -0.886368 -0.983525 -0.999111 -0.999988 -1 -1 -1
3 -0.999821 -0.995331 -0.953963 -0.824926 -0.66794 -0.548 -0.455237 -0.545342 -0.655521 -0.805164 -0.939995 -0.989794 -0.998626 -0.999895 -0.999996 -1 -0.997484 -0.953707 -0.726187 -0.245916 0.183615 0.387181 0.489669 0.396486 0.217369 -0.169762 -0.613418 -0.8725 -0.968935 -0.995213 -0.999679 -0.999992 -0.99092 -0.848244 -0.304409 0.438718 0.807944 0.901613 0.93575 0.906144 0.833223 0.589183 0.115395 -0.371531 -0.723811 -0.928065 -0.992035 -0.999665 -0.988567 -0.812589 -0.190885 0.56624 0.902762 0.967915 0.976753 0.974966 0.964333 0.880684 0.672063 0.415857 -0.06073 -0.617712 -0.925403 -0.995693 -0.995477 -0.92024 -0.575974 0.029689 0.464041 0.643933 0.683126 0.684587 0.667689 0.553508 0.437678 0.643807 0.564288 -0.047563 -0.749218 -0.983941 -0.999425 -0.987941 -0.905269 -0.694827 -0.4449 -0.219061 -0.150887 -0.156473 -0.186412 -0.307041 -0.264246 0.391271 0.776485 0.35641 -0.593765 -0.970871 -0.997174 -0.984961 -0.937513 -0.832697 -0.702042 -0.56383 -0.610776 -0.739398 -0.793943 -0.790063 -0.463186 0.384747 0.804727 0.390321 -0.571922 -0.965553 -0.947596 -0.794236 -0.536196 -0.271635 -0.075092 0.080741 -0.096217 -0.423278 -0.560081 -0.468206 -0.022638 0.629877 0.725194 0.099646 -0.698758 -0.978142 -0.676869 -0.167021 0.358101 0.572308 0.579969 0.652142 0.663226 0.53302 0.412125 0.465854 0.659595 0.749109 0.400205 -0.34119 -0.859017 -0.991437 -0.111646 0.545775 0.861074 0.8145 0.584414 0.645604 0.875825 0.944072 0.913098 0.917258 0.849536 0.447645 -0.214217 -0.754487 -0.963712 -0.998143 0.301679 0.860943 0.964665 0.860965 0.702977 0.801471 0.936877 0.951792 0.90355 0.89027 0.762702 0.166906 -0.549995 -0.90978 -0.991663 -0.999617 0.216995 0.800546 0.94634 0.925109 0.854708 0.823419 0.746664 0.587096 0.408775 0.434956 0.616982 0.375434 -0.225622 -0.726521 -0.941128 -0.990364 -0.298018 0.290295 0.569399 0.597574 0.459283 0.261721 0.007898 -0.302884 -0.517517 -0.408767 0.109974 0.462009 0.336443 -0.171584 -0.632798 -0.872263 -0.81904 -0.57415 -0.347943 -0.312665 -0.484469 -0.632127 -0.746377 -0.868554 -0.941153 -0.884093 -0.584354 -0.129212 0.230186 0.259873 -0.038645 -0.474293 -0.987329 -0.95186 -0.887415 -0.875409 -0.93493 -0.972055 -0.983958 -0.992566 -0.99727 -0.989136 -0.929717 -0.76763 -0.496803 -0.164496 -0.000155 -0.222176 -0.999763 -0.998032 -0.993884 -0.993079 -0.997084 -0.999387 -0.999802 -0.999916 -0.99996 -0.999573 -0.995853 -0.978396 -0.916471 -0.786819 -0.663449 -0.681849
1 -1 -1 -1 -0.999995 -0.999954 -0.999879 -0.999038 -0.984722 -0.924993 -0.854371 -0.884679 -0.959619 -0.992333 -0.998826 -0.999919 -0.999998 -1 -0.999998 -0.999964 -0.999445 -0.995848 -0.990148 -0.99028 -0.945932 -0.707458 -0.352966 -0.386412 -0.679281 -0.887795 -0.974417 -0.997097 -0.999871 -0.999994 -0.999859 -0.998041 -0.984041 -0.920657 -0.834068 -0.877178 -0.904686 -0.584507 0.103461 0.351118 0.031489 -0.425948 -0.794929 -0.963784 -0.997985 -0.999581 -0.995452 -0.964655 -0.825956 -0.500596 -0.218098 -0.376222 -0.721424 -0.742733 -0.217964 0.453984 0.650079 0.335631 -0.333005 -0.848138 -0.990638 -0.98922 -0.937026 -0.745322 -0.278556 0.328734 0.621004 0.411175 -0.245856 -0.77244 -0.633909 0.095477 0.72098 0.75079 0.143246 -0.677453 -0.975588 -0.886281 -0.605751 -0.128941 0.477283 0.852498 0.918472 0.665673 -0.013178 -0.73417 -0.849812 -0.347945 0.459031 0.830126 0.458176 -0.470596 -0.927747 -0.541539 0.104049 0.612553 0.895677 0.963231 0.794954 0.271786 -0.394237 -0.859239 -0.953013 -0.663019 0.110495 0.759238 0.680191 -0.095897 -0.776595 -0.077714 0.639411 0.933893 0.980569 0.875712 0.417611 -0.337654 -0.812081 -0.969097 -0.98736 -0.8329 -0.239136 0.565461 0.832514 0.379134 -0.514044 0.187364 0.822694 0.977653 0.910684 0.563212 -0.151101 -0.75683 -0.966994 -0.997156 -0.996671 -0.939439 -0.591081 0.187254 0.784535 0.630412 -0.227396 0.241637 0.848081 0.960092 0.723355 0.050936 -0.628891 -0.925677 -0.981807 -0.985745 -0.985322 -0.967716 -0.767366 -0.092029 0.695571 0.755411 0.05769 0.092975 0.772009 0.948104 0.669574 -0.065201 -0.553199 -0.729849 -0.768522 -0.770883 -0.770162 -0.74971 -0.548753 0.074164 0.750747 0.833878 0.239989 -0.383325 0.417351 0.864384 0.854749 0.554713 0.262255 0.03126 -0.044557 -0.049611 -0.048105 -0.017684 0.173899 0.596874 0.894159 0.777755 0.103371 -0.783367 -0.21023 0.458776 0.778326 0.841806 0.796092 0.733127 0.712513 0.711174 0.711792 0.723294 0.786037 0.895487 0.877838 0.497658 -0.297123 -0.955305 -0.742415 -0.293595 0.13339 0.375527 0.490801 0.624598 0.678537 0.682596 0.68271 0.683477 0.685725 0.657265 0.450674 -0.086145 -0.701245 -0.995917 -0.959227 -0.843767 -0.693261 -0.588512 -0.463815 -0.228896 -0.131783 -0.124272 -0.12413 -0.124155 -0.127218 -0.177464 -0.382551 -0.709331 -0.933383 -0.999851 -0.99784 -0.990603 -0.980381 -0.970548 -0.930958 -0.84169 -0.804488 -0.801588 -0.801532 -0.801545 -0.802709 -0.820821 -0.884764 -0.962051 -0.994785
10 -1 -1 -0.999999 -0.999901 -0.995891 -0.938315 -0.648177 -0.065751 0.377212 0.404899 -0.00021 -0.602373 -0.928404 -0.996012 -0.999955 -1 -1 -1 -0.999972 -0.998494 -0.969699 -0.746048 -0.116817 0.571486 0.879471 0.901613 0.615936 -0.084686 -0.769536 -0.985543 -0.999831 -1 -1 -0.999996 -0.999562 -0.987449 -0.85904 -0.354901 0.42457 0.791955 0.814787 0.920847 0.849923 0.269749 -0.633358 -0.974114 -0.999549 -0.999998 -1 -0.999952 -0.996319 -0.932155 -0.574217 0.177045 0.669188 0.528255 0.41552 0.791877 0.91254 0.457355 -0.49006 -0.936576 -0.997191 -0.999971 -0.999997 -0.999596 -0.98342 -0.781781 -0.124136 0.580589 0.573891 0.061554 0.192137 0.764602 0.949825 0.611038 -0.281022 -0.862084 -0.992149 -0.999912 -0.99997 -0.997217 -0.939669 -0.536882 0.334213 0.755612 0.461126 0.114608 0.465354 0.877812 0.954276 0.596882 -0.301275 -0.869409 -0.992646 -0.999918 -0.999906 -0.991667 -0.855404 -0.268555 0.599686 0.845295 0.636168 0.636785 0.846983 0.9671 0.889733 0.372172 -0.524436 -0.938671 -0.997195 -0.99997 -0.999887 -0.990044 -0.832655 -0.222181 0.596807 0.886079 0.817869 0.814922 0.931478 0.975715 0.754906 0.01934 -0.732488 -0.97913 -0.999477 -0.999996 -0.99995 -0.995523 -0.918567 -0.537176 0.143637 0.496659 0.424924 0.391097 0.766456 0.936683 0.602734 -0.287735 -0.86359 -0.992053 -0.999897 -1 -0.999992 -0.99924 -0.983985 -0.879207 -0.619066 -0.423149 -0.465885 -0.231305 0.578614 0.853424 0.371579 -0.534565 -0.943649 -0.997548 -0.999974 -1 -1 -0.999959 -0.999007 -0.990277 -0.954584 -0.908183 -0.848929 -0.370655 0.565479 0.726259 0.025799 -0.730908 -0.979563 -0.99952 -0.999996 -1 -1 -0.999999 -0.999983 -0.999738 -0.99794 -0.98617 -0.837423 -0.21915 0.627978 0.592486 -0.295069 -0.868939 -0.99247 -0.999903 -1 -1 -1 -1 -1 -0.999997 -0.999687 -0.982324 -0.739309 0.018136 0.714963 0.558598 -0.339999 -0.883355 -0.993329 -0.999907 -1 -1 -1 -1 -1 -0.999992 -0.999044 -0.966585 -0.611069 0.289845 0.838203 0.723876 0.025867 -0.725674 -0.978768 -0.999484 -0.999996 -1 -1 -1 -1 -0.999985 -0.998399 -0.955684 -0.561607 0.360012 0.845138 0.757362 0.173033 -0.648011 -0.967753 -0.998967 -0.999991 -1 -1 -1 -1 -0.999994 -0.999299 -0.976697 -0.734228 -0.091432 0.349482 0.218995 -0.337644 -0.83025 -0.985536 -0.999562 -0.999996 -1
2 -1 -1 -1 -0.9999 -0.991189 -0.854022 -0.358014 0.122346 -0.1681 -0.747464 -0.972927 -0.998931 -0.999989 -1 -1 -1 -1 -1 -1 -0.999898 -0.990991 -0.845434 -0.244806 0.536573 0.394446 -0.462615 -0.917861 -0.995807 -0.999954 -1 -1 -1 -1 -1 -1 -0.999953 -0.995665 -0.912813 -0.406753 0.528375 0.605528 -0.229242 -0.842503 -0.990814 -0.999896 -1 -1 -1 -1 -1 -1 -0.999985 -0.998404 -0.953206 -0.518721 0.459175 0.688149 -0.00684 -0.752348 -0.984569 -0.999823 -1 -1 -1 -1 -1 -1 -0.999987 -0.99857 -0.955815 -0.528231 0.450189 0.721756 0.08373 -0.715053 -0.981978 -0.999792 -1 -1 -1 -1 -1 -1 -0.999984 -0.998352 -0.953319 -0.53144 0.424566 0.685118 0.020389 -0.740786 -0.983766 -0.999813 -1 -1 -1 -1 -1 -1 -0.999979 -0.997891 -0.946343 -0.509403 0.447302 0.711675 0.069515 -0.72076 -0.982375 -0.999797 -1 -1 -1 -1 -1 -1 -0.999952 -0.995583 -0.911558 -0.402377 0.545631 0.738141 0.064618 -0.723533 -0.982569 -0.999799 -1 -1 -1 -1 -1 -1 -0.999923 -0.993119 -0.875481 -0.30566 0.608224 0.766686 0.102655 -0.708206 -0.981504 -0.999787 -1 -1 -1 -1 -1 -1 -0.99985 -0.986851 -0.785178 -0.084706 0.702385 0.777017 0.108934 -0.705698 -0.98133 -0.999785 -1 -1 -1 -1 -1 -1 -0.999776 -0.980611 -0.695364 0.134139 0.793293 0.783829 0.109332 -0.705529 -0.981299 -0.999783 -1 -1 -1 -1 -1 -1 -0.99975 -0.97873 -0.669072 0.1978 0.819808 0.790017 0.120227 -0.700297 -0.980622 -0.999753 -1 -1 -1 -1 -1 -0.999999 -0.999667 -0.976016 -0.64066 0.262537 0.848996 0.834785 0.225991 -0.654046 -0.976267 -0.999623 -0.999998 -1 -1 -1 -1 -0.999998 -0.999567 -0.974227 -0.631497 0.275194 0.847885 0.859295 0.298439 -0.621933 -0.973255 -0.999534 -0.999998 -1 -1 -1 -1 -0.999999 -0.999758 -0.983833 -0.756377 -0.066467 0.578821 0.678575 0.095199 -0.700676 -0.979986 -0.999706 -0.999999 -1 -1 -1 -1 -1 -0.999946 -0.995528 -0.923708 -0.614591 -0.103154 0.070975 -0.400633 -0.862538 -0.991577 -0.999897 -1 -1 -1
5 -1 -0.999999 -0.999963 -0.999358 -0.99202 -0.937465 -0.764508 -0.508405 -0.428116 -0.735083 -0.952377 -0.967379 -0.756344 -0.475654 -0.766397 -0.974193 -0.999997 -0.99989 -0.998081 -0.983954 -0.903034 -0.626794 -0.124993 0.321609 0.257511 -0.414042 -0.875555 -0.861473 -0.378054 0.068003 -0.470521 -0.912425 -0.999838 -0.996707 -0.966806 -0.835155 -0.497386 0.048981 0.526769 0.609936 0.195412 -0.532587 -0.85852 -0.586635 0.147746 0.454326 -0.235564 -0.840677 -0.995997 -0.957742 -0.773543 -0.323908 0.2396 0.567512 0.491264 0.083433 -0.445647 -0.803718 -0.715719 -0.095912 0.602456 0.575765 -0.271409 -0.859364 -0.961406 -0.755517 -0.235523 0.379528 0.607083 0.339247 -0.194834 -0.591453 -0.733464 -0.649537 -0.237167 0.462984 0.822248 0.464262 -0.473186 -0.930911 -0.875574 -0.372952 0.413834 0.757365 0.479486 -0.081384 -0.431012 -0.456354 -0.236148 0.094527 0.511035 0.841625 0.792259 0.172118 -0.664862 -0.973117 -0.83978 -0.232633 0.607584 0.850767 0.597595 0.316432 0.288885 0.439507 0.613178 0.769112 0.909732 0.922183 0.577275 -0.218009 -0.825616 -0.989221 -0.908992 -0.480655 0.270201 0.644695 0.658145 0.617878 0.629733 0.65559 0.686652 0.812916 0.939188 0.815932 0.205085 -0.59501 -0.944593 -0.997333 -0.977685 -0.832368 -0.467496 -0.115973 0.02307 0.042747 0.024138 -0.032612 0.054346 0.496883 0.839953 0.608986 -0.203662 -0.821425 -0.987477 -0.999732 -0.998044 -0.978415 -0.903864 -0.792949 -0.738288 -0.729074 -0.728066 -0.628601 -0.153327 0.562501 0.785048 0.279441 -0.56387 -0.942643 -0.997308 -0.99997 -0.999936 -0.999002 -0.99466 -0.987338 -0.983562 -0.980706 -0.934203 -0.593329 0.210025 0.776077 0.63789 -0.141523 -0.797586 -0.985733 -0.999704 -0.999998 -0.999999 -0.999989 -0.99994 -0.999855 -0.999644 -0.989551 -0.839071 -0.245952 0.581636 0.863958 0.440027 -0.479875 -0.929082 -0.996601 -0.999962 -1 -1 -1 -1 -0.999992 -0.999097 -0.97028 -0.662437 0.164682 0.805614 0.901623 0.409169 -0.560957 -0.962528 -0.998956 -0.999991 -1 -1 -1 -1 -0.999972 -0.997279 -0.937815 -0.49265 0.456587 0.915137 0.867097 0.321647 -0.587081 -0.960684 -0.998681 -0.999988 -1 -1 -1 -1 -0.999963 -0.996594 -0.930476 -0.512018 0.342608 0.777425 0.574033 -0.124285 -0.771926 -0.980748 -0.999431 -0.999995 -1 -1 -1 -1 -0.999987 -0.998776 -0.973194 -0.784886 -0.279066 0.149112 -0.073444 -0.639739 -0.938228 -0.996302 -0.999935 -1 -1
2 -1 -1 -1 -0.999979 -0.998033 -0.954826 -0.631701 0.011522 0.065476 -0.463841 -0.882794 -0.992991 -0.99992 -1 -1 -1 -1 -1 -1 -0.999929 -0.993603 -0.883888 -0.348582 0.508355 0.618331 -0.051871 -0.760824 -0.985039 -0.999828 -1 -1 -1 -1 -1 -1 -0.999886 -0.989924 -0.829477 -0.193748 0.646735 0.684871 -0.091165 -0.786963 -0.986966 -0.999851 -1 -1 -1 -1 -1 -1 -0.999875 -0.989028 -0.816494 -0.160984 0.654739 0.584311 -0.331123 -0.884911 -0.993763 -0.999931 -1 -1 -1 -1 -1 -1 -0.999865 -0.988127 -0.803525 -0.129731 0.660343 0.528994 -0.446943 -0.931072 -0.996953 -0.999968 -1 -1 -1 -1 -1 -1 -0.999857 -0.987518 -0.794759 -0.108478 0.667532 0.517882 -0.470929 -0.940622 -0.997613 -0.999976 -1 -1 -1 -1 -1 -1 -0.999849 -0.98676 -0.78385 -0.081962 0.678339 0.520863 -0.463991 -0.937668 -0.997406 -0.999973 -1 -1 -1 -1 -1 -1 -0.999844 -0.986387 -0.778472 -0.068579 0.689178 0.548765 -0.418042 -0.92024 -0.996212 -0.999959 -1 -1 -1 -1 -1 -1 -0.999853 -0.987109 -0.788864 -0.093806 0.679646 0.551881 -0.412232 -0.918092 -0.996066 -0.999958 -1 -1 -1 -1 -1 -1 -0.999866 -0.988214 -0.804768 -0.132425 0.666376 0.581247 -0.341181 -0.889089 -0.994053 -0.999934 -1 -1 -1 -1 -1 -1 -0.999842 -0.986166 -0.775302 -0.060479 0.703287 0.650514 -0.194086 -0.829768 -0.989945 -0.999886 -1 -1 -1 -1 -1 -1 -0.999804 -0.982997 -0.729686 0.0506 0.752422 0.687275 -0.119359 -0.79955 -0.987851 -0.999861 -1 -1 -1 -1 -1 -1 -0.999778 -0.980715 -0.696842 0.13046 0.785168 0.688366 -0.122613 -0.800931 -0.987947 -0.999862 -1 -1 -1 -1 -1 -1 -0.999802 -0.982816 -0.727298 0.053327 0.744627 0.663305 -0.169059 -0.819857 -0.989262 -0.999878 -1 -1 -1 -1 -1 -1 -0.999877 -0.98921 -0.822489 -0.224377 0.512912 0.599253 -0.140916 -0.804036 -0.988127 -0.999865 -1 -1 -1 -1 -1 -1 -0.999966 -0.996915 -0.943274 -0.666009 -0.108333 0.164388 -0.299139 -0.831004 -0.9896 -0.999881 -1 -1 -1
3 -1 -0.999999 -0.999954 -0.999083 -0.99095 -0.92479 -0.581567 -0.023721 -0.163834 -0.740825 -0.976248 -0.999243 -0.999993 -1 -1 -1 -1 -0.999976 -0.998867 -0.981952 -0.886855 -0.605392 -0.042029 0.568842 0.36754 -0.522215 -0.943122 -0.997539 -0.999972 -1 -1 -1 -0.999997 -0.999699 -0.989729 -0.87509 -0.475799 0.111094 0.607753 0.863719 0.584013 -0.298163 -0.862183 -0.990066 -0.999743 -0.999998 -1 -1 -0.99999 -0.998947 -0.968241 -0.66141 0.121425 0.695032 0.890933 0.903594 0.775818 0.1913 -0.593831 -0.942595 -0.997131 -0.999965 -1 -1 -0.999988 -0.99871 -0.963188 -0.626798 0.16949 0.610617 0.617909 0.540023 0.724259 0.580638 -0.169557 -0.80597 -0.986781 -0.999752 -0.999999 -1 -0.999996 -0.999536 -0.985709 -0.844443 -0.467851 -0.18545 -0.209198 -0.234251 0.301981 0.695571 0.264914 -0.601784 -0.959523 -0.998516 -0.999986 -1 -1 -0.99996 -0.998239 -0.97608 -0.901645 -0.821767 -0.824463 -0.739286 -0.134014 0.638353 0.52014 -0.388611 -0.901804 -0.994858 -0.999943 -1 -1 -0.999999 -0.999924 -0.998784 -0.994502 -0.989304 -0.985719 -0.90543 -0.389253 0.557714 0.632784 -0.198101 -0.830819 -0.990013 -0.999887 -1 -1 -1 -0.999994 -0.999949 -0.999825 -0.999686 -0.996492 -0.927694 -0.434852 0.545977 0.693979 -0.059636 -0.774746 -0.986097 -0.999837 -1 -0.999998 -0.999954 -0.999468 -0.996547 -0.990047 -0.986055 -0.982346 -0.895296 -0.373285 0.578813 0.739353 0.041795 -0.72794 -0.980136 -0.999347 -0.999977 -0.999813 -0.997361 -0.983619 -0.931819 -0.832541 -0.774414 -0.779288 -0.658206 -0.103555 0.678546 0.769802 0.129999 -0.605284 -0.919842 -0.988256 -0.999315 -0.996422 -0.958063 -0.815189 -0.54366 -0.219368 -0.05924 -0.080459 0.030171 0.460547 0.860483 0.858195 0.442534 -0.104915 -0.572233 -0.893823 -0.992122 -0.977382 -0.789292 -0.273874 0.270202 0.611554 0.723404 0.716769 0.751387 0.878361 0.966475 0.957091 0.844048 0.620465 0.101755 -0.657694 -0.966615 -0.946406 -0.558487 0.298927 0.803945 0.951302 0.980014 0.976231 0.963152 0.927852 0.876666 0.890424 0.935416 0.869306 0.384612 -0.530373 -0.945026 -0.95176 -0.593509 0.229224 0.769897 0.937504 0.954202 0.89413 0.74796 0.524855 0.325911 0.359657 0.523681 0.49496 0.024781 -0.686627 -0.969978 -0.98316 -0.831996 -0.370046 0.178854 0.464376 0.49608 0.351404 0.026906 -0.34882 -0.57883 -0.569205 -0.421939 -0.402529 -0.641856 -0.907813 -0.993552
8 -0.750682 -0.138365 0.361955 0.405808 0.138549 -0.185445 -0.359843 -0.434314 -0.504784 -0.469463 -0.412242 -0.371662 -0.227924 0.002093 -0.099347 -0.544418 -0.449433 0.420149 0.864384 0.877709 0.758231 0.64121 0.577211 0.525912 0.452164 0.489977 0.554624 0.588331 0.654428 0.74271 0.577103 -0.055949 -0.086947 0.693251 0.873204 0.647243 0.519967 0.564574 0.612429 0.657398 0.671371 0.694354 0.743071 0.840214 0.94244 0.953081 0.684276 -0.077789 0.194622 0.802257 0.673918 -0.036094 -0.405505 -0.363391 -0.268909 -0.128295 -0.035072 0.004341 0.160005 0.564851 0.894118 0.89354 0.42922 -0.417769 0.173762 0.681976 0.389526 -0.463639 -0.873939 -0.895712 -0.860793 -0.802762 -0.759945 -0.679296 -0.276419 0.49448 0.890821 0.72655 0.015102 -0.713051 -0.273585 0.085781 -0.196341 -0.751543 -0.972633 -0.99381 -0.992093 -0.987582 -0.968066 -0.770428 -0.109694 0.665766 0.854702 0.400722 -0.43342 -0.898631 -0.808845 -0.703214 -0.795159 -0.944607 -0.995909 -0.999855 -0.999813 -0.996237 -0.940376 -0.558736 0.294271 0.817319 0.649272 -0.103624 -0.76323 -0.976118 -0.987904 -0.981025 -0.987144 -0.996655 -0.999783 -0.999977 -0.998512 -0.971153 -0.788749 -0.204797 0.598223 0.78109 0.260689 -0.539746 -0.927562 -0.995775 -0.999861 -0.999781 -0.999852 -0.999962 -0.999994 -0.999701 -0.988947 -0.855249 -0.373853 0.330071 0.74283 0.45596 -0.299226 -0.833931 -0.984601 -0.999448 -1 -1 -1 -0.999998 -0.999847 -0.995563 -0.937988 -0.578104 0.213281 0.738548 0.63143 -0.08605 -0.733287 -0.964206 -0.998019 -0.999961 -1 -1 -0.999999 -0.999901 -0.996863 -0.957575 -0.735382 -0.125903 0.622652 0.803377 0.291413 -0.539513 -0.930682 -0.995495 -0.999877 -0.999999 -1 -1 -0.999965 -0.998251 -0.969467 -0.784504 -0.255255 0.451354 0.8336 0.601308 -0.198546 -0.815393 -0.985937 -0.999626 -0.999996 -1 -1 -0.999996 -0.999558 -0.986543 -0.846695 -0.352572 0.364713 0.825938 0.831693 0.279983 -0.571274 -0.945815 -0.997473 -0.999968 -1 -1 -1 -0.999976 -0.997756 -0.949977 -0.599497 0.210557 0.786301 0.920838 0.649194 -0.087917 -0.771775 -0.983971 -0.999688 -0.999998 -1 -1 -1 -0.999956 -0.995983 -0.920538 -0.470799 0.409895 0.859503 0.771921 0.202595 -0.548601 -0.923648 -0.995822 -0.999951 -1 -1 -1 -1 -0.999981 -0.998164 -0.959279 -0.67618 -0.028944 0.380384 0.220882 -0.407132 -0.863453 -0.987742 -0.999577 -0.999996 -1 -1 -1
2 -1 -1 -1 -0.999837 -0.985883 -0.778385 -0.186449 0.133113 -0.272408 -0.809902 -0.986077 -0.999701 -0.999998 -1 -1 -1 -1 -1 -1 -0.999893 -0.990544 -0.839382 -0.237414 0.493129 0.277495 -0.572035 -0.951443 -0.998008 -0.99998 -1 -1 -1 -1 -1 -1 -0.999945 -0.994988 -0.902581 -0.375647 0.544159 0.53217 -0.37874 -0.900701 -0.994817 -0.999943 -1 -1 -1 -1 -1 -1 -0.99992 -0.992873 -0.872024 -0.297944 0.592425 0.559942 -0.373963 -0.902309 -0.99497 -0.999945 -1 -1 -1 -1 -1 -0.999999 -0.999832 -0.987886 -0.806237 -0.139728 0.646749 0.502815 -0.467294 -0.936521 -0.997297 -0.999972 -1 -1 -1 -1 -1 -0.999993 -0.999244 -0.975293 -0.716105 0.040881 0.696893 0.4347 -0.541166 -0.959652 -0.998819 -0.99999 -1 -1 -1 -1 -1 -0.999974 -0.997498 -0.944021 -0.551781 0.320135 0.759803 0.325708 -0.605599 -0.970985 -0.999428 -0.999997 -1 -1 -1 -1 -1 -0.999941 -0.994618 -0.898241 -0.378084 0.537669 0.755523 0.128363 -0.695331 -0.979898 -0.999719 -0.999999 -1 -1 -1 -1 -1 -0.99988 -0.989436 -0.822466 -0.176636 0.658205 0.722905 -0.012787 -0.755567 -0.984752 -0.999822 -1 -1 -1 -1 -1 -1 -0.99982 -0.984358 -0.749277 0.0029 0.733022 0.690848 -0.107116 -0.794411 -0.987451 -0.999852 -1 -1 -1 -1 -1 -1 -0.999793 -0.981994 -0.715248 0.085713 0.766154 0.677729 -0.14208 -0.800947 -0.984146 -0.999337 -0.999978 -1 -1 -1 -1 -1 -0.999785 -0.981344 -0.705894 0.108526 0.780465 0.752451 0.08542 -0.586282 -0.905972 -0.988494 -0.999456 -0.999994 -1 -1 -1 -1 -0.999782 -0.981048 -0.701643 0.11893 0.794882 0.911311 0.617828 0.036015 -0.582576 -0.918237 -0.995271 -0.999947 -1 -1 -1 -1 -0.999811 -0.983602 -0.738657 0.025206 0.75079 0.969658 0.900396 0.522798 -0.209689 -0.813483 -0.988547 -0.999869 -1 -1 -1 -1 -0.999895 -0.990732 -0.844888 -0.286205 0.481405 0.854041 0.811763 0.340241 -0.390164 -0.870423 -0.992303 -0.999913 -1 -1 -1 -1 -0.999974 -0.997624 -0.95461 -0.710647 -0.17061 0.289381 0.259442 -0.285846 -0.776091 -0.965197 -0.998165 -0.99998 -1 -1
1 -0.995562 -0.923073 -0.602176 -0.037001 0.287763 -0.04965 -0.700512 -0.950117 -0.975334 -0.984185 -0.993466 -0.998599 -0.999869 -0.999992 -1 -1 -0.983934 -0.758399 -0.067838 0.606751 0.842436 0.517132 -0.208808 -0.532975 -0.625953 -0.747133 -0.883216 -0.965211 -0.993468 -0.999297 -0.99996 -0.999999 -0.964877 -0.617671 0.258877 0.844112 0.974802 0.873407 0.615465 0.463501 0.300607 0.0038 -0.363963 -0.681521 -0.899916 -0.98295 -0.998217 -0.999916 -0.947034 -0.562853 0.302862 0.840915 0.979392 0.987812 0.962195 0.928369 0.853811 0.724293 0.492245 0.061844 -0.479238 -0.838344 -0.972135 -0.998142 -0.97551 -0.770453 -0.184957 0.478911 0.880973 0.988139 0.972222 0.855029 0.683357 0.705904 0.798459 0.694633 0.270986 -0.353013 -0.831106 -0.983368 -0.996005 -0.939271 -0.642583 0.043698 0.738471 0.957927 0.843531 0.404775 -0.114515 -0.045182 0.398369 0.786377 0.78746 0.30477 -0.519362 -0.928356 -0.996091 -0.926299 -0.540639 0.250503 0.818867 0.865691 0.470049 -0.204862 -0.718989 -0.732201 -0.300734 0.459743 0.867519 0.644335 -0.18541 -0.822778 -0.985725 -0.788887 -0.125463 0.634251 0.881473 0.573433 -0.147431 -0.718734 -0.945752 -0.957457 -0.672955 0.112206 0.779142 0.784812 0.116569 -0.702148 -0.951577 -0.586793 0.269306 0.830436 0.7622 0.108357 -0.632677 -0.942392 -0.993038 -0.966955 -0.665613 0.152298 0.803015 0.868836 0.316059 -0.619866 -0.847915 -0.263998 0.572021 0.868034 0.501952 -0.333986 -0.865082 -0.986444 -0.967583 -0.837786 -0.375889 0.452649 0.896456 0.841192 0.246231 -0.6481 -0.706362 0.102902 0.770878 0.77508 0.120378 -0.649339 -0.939519 -0.93307 -0.757078 -0.351341 0.225928 0.765094 0.908155 0.608019 -0.139862 -0.794313 -0.636959 0.274238 0.84327 0.68785 -0.090567 -0.629781 -0.699093 -0.533476 -0.130438 0.422689 0.775744 0.882324 0.675805 0.090998 -0.609487 -0.938072 -0.63824 0.271764 0.843862 0.732622 0.155912 -0.04541 0.083593 0.334756 0.63984 0.867308 0.873176 0.605061 0.073732 -0.551531 -0.905066 -0.991969 -0.743396 0.004582 0.713694 0.881694 0.740048 0.708526 0.771523 0.856337 0.896195 0.790355 0.459364 -0.106031 -0.620674 -0.908468 -0.990562 -0.999583 -0.89302 -0.443774 0.29155 0.716904 0.832058 0.818317 0.798642 0.736358 0.533669 0.161851 -0.339494 -0.741169 -0.938149 -0.992566 -0.999615 -0.999993 -0.977283 -0.827742 -0.433354 0.013008 0.241298 0.208264 0.149739 -0.001297 -0.344291 -0.64843 -0.863356 -0.968058 -0.995876 -0.999758 -0.999994 -1
10 -0.999999 -0.999932 -0.998347 -0.982169 -0.892774 -0.669673 -0.390835 -0.128483 0.058865 0.125058 -0.012311 -0.379166 -0.810355 -0.979308 -0.999172 -0.999992 -0.999987 -0.998828 -0.97758 -0.853601 -0.536219 -0.179651 -0.07864 -0.170339 -0.205464 -0.030827 0.221719 0.178945 -0.47993 -0.910114 -0.995136 -0.999946 -0.999911 -0.993097 -0.888696 -0.517857 -0.147442 -0.267135 -0.566428 -0.742059 -0.795295 -0.684476 -0.250962 0.268209 -0.188415 -0.808401 -0.988325 -0.999867 -0.999612 -0.979673 -0.725893 -0.157724 -0.160183 -0.645524 -0.922026 -0.980269 -0.985586 -0.936096 -0.536492 0.131206 -0.202004 -0.804079 -0.98793 -0.999862 -0.999223 -0.967395 -0.602439 0.081637 -0.193876 -0.786914 -0.983166 -0.999131 -0.993701 -0.905128 -0.462244 0.059966 -0.3921 -0.877571 -0.992814 -0.999908 -0.999438 -0.971495 -0.623206 0.101308 -0.036083 -0.682337 -0.954922 -0.987319 -0.957359 -0.727858 -0.176602 0.079341 -0.413767 -0.868339 -0.989806 -0.99972 -0.99978 -0.984658 -0.767521 -0.133789 0.196642 -0.288148 -0.70755 -0.821119 -0.729464 -0.319739 0.191744 0.242628 -0.128008 -0.733256 -0.976918 -0.999335 -0.999947 -0.995468 -0.916254 -0.506074 0.160947 0.250521 -0.045502 -0.213132 -0.093045 0.314871 0.542601 0.332077 -0.233825 -0.797678 -0.984887 -0.999663 -0.999994 -0.999374 -0.98256 -0.820286 -0.347859 0.114228 0.232166 0.214506 0.318081 0.587244 0.535985 -0.058502 -0.665694 -0.940845 -0.996545 -0.99995 -1 -0.999956 -0.997785 -0.966924 -0.842103 -0.654541 -0.556442 -0.498312 -0.202848 0.3201 0.152688 -0.543481 -0.918857 -0.993261 -0.999761 -0.999997 -1 -0.999998 -0.99989 -0.998109 -0.989954 -0.975671 -0.958612 -0.828041 -0.312556 0.187055 -0.271433 -0.824013 -0.984887 -0.999493 -0.999993 -1 -1 -1 -0.999999 -0.999977 -0.99986 -0.999113 -0.977955 -0.724494 -0.089246 0.036347 -0.597085 -0.947983 -0.997499 -0.999962 -1 -1 -1 -1 -1 -1 -0.999967 -0.996933 -0.934324 -0.520214 0.118511 -0.194631 -0.792713 -0.985455 -0.999718 -0.999998 -1 -1 -1 -1 -1 -1 -0.999887 -0.990032 -0.832848 -0.248676 0.202074 -0.416327 -0.903668 -0.994927 -0.999942 -1 -1 -1 -1 -1 -1 -1 -0.999813 -0.983775 -0.74581 -0.08182 0.13811 -0.532334 -0.936312 -0.997023 -0.999968 -1 -1 -1 -1 -1 -1 -1 -0.999839 -0.986113 -0.787492 -0.300085 -0.252593 -0.723785 -0.966656 -0.998572 -0.999985 -1 -1 -1
1 -0.980606 -0.828031 -0.377199 0.151826 0.334344 0.083479 -0.366303 -0.771449 -0.947442 -0.983764 -0.991762 -0.997556 -0.999573 -0.999799 -0.999894 -0.99997 -0.900931 -0.473193 0.243029 0.609472 0.665663 0.651129 0.391447 -0.186882 -0.592707 -0.759962 -0.856216 -0.940662 -0.973562 -0.982748 -0.99064 -0.997244 -0.70485 0.01744 0.514482 0.267825 0.096243 0.455702 0.746303 0.566983 0.239716 -0.031395 -0.259645 -0.483324 -0.619062 -0.726772 -0.842469 -0.946511 -0.397697 0.411591 0.421523 -0.323155 -0.50212 0.104273 0.714206 0.809159 0.771256 0.722103 0.632745 0.488032 0.29568 0.048709 -0.26582 -0.653769 -0.027555 0.554922 0.156678 -0.596229 -0.510366 0.251713 0.554744 0.401038 0.58 0.871154 0.903282 0.742017 0.652868 0.660028 0.502435 -0.070568 0.228194 0.603451 0.002439 -0.649443 -0.425048 0.208537 0.039037 -0.371104 -0.073268 0.61174 0.7361 0.291405 0.1672 0.575084 0.761296 0.247071 0.310295 0.625967 -0.026321 -0.707545 -0.66824 -0.347488 -0.588258 -0.843495 -0.58454 0.142712 0.403596 -0.114962 -0.302879 0.36854 0.695526 0.146408 0.294891 0.668006 0.095017 -0.691357 -0.905852 -0.847083 -0.921722 -0.976472 -0.858586 -0.475077 -0.252208 -0.514053 -0.364443 0.432994 0.556958 -0.177274 0.11026 0.68066 0.32636 -0.567654 -0.949613 -0.988901 -0.995497 -0.997755 -0.973643 -0.885162 -0.792041 -0.639412 -0.029858 0.556836 0.252661 -0.54627 -0.180515 0.619106 0.535614 -0.357509 -0.887849 -0.992783 -0.999789 -0.999892 -0.997789 -0.976682 -0.830833 -0.324881 0.393227 0.475709 -0.207165 -0.808634 -0.467255 0.416487 0.649707 -0.004977 -0.703666 -0.959984 -0.997112 -0.999538 -0.991654 -0.899635 -0.490685 0.223625 0.517039 0.054512 -0.634674 -0.945139 -0.726848 -0.00929 0.603019 0.431304 -0.266964 -0.78741 -0.962723 -0.986719 -0.924879 -0.614218 0.042194 0.492203 0.164099 -0.507592 -0.896055 -0.99098 -0.905852 -0.479958 0.284631 0.676228 0.383163 -0.284567 -0.728053 -0.836007 -0.612223 -0.050456 0.451317 0.278166 -0.405719 -0.859767 -0.984054 -0.999188 -0.980481 -0.820331 -0.289277 0.437553 0.720877 0.41947 -0.055911 -0.233456 0.067097 0.467054 0.34014 -0.29828 -0.810063 -0.976121 -0.998586 -0.999962 -0.997774 -0.963631 -0.742932 -0.160597 0.465572 0.680589 0.616886 0.564324 0.536734 0.327573 -0.233966 -0.760252 -0.964213 -0.997622 -0.999932 -0.999999 -0.999877 -0.995928 -0.946428 -0.718112 -0.268137 0.127603 0.331929 0.365555 0.071811 -0.403812 -0.779555 -0.954993 -0.996329 -0.99988 -0.999998 -1
9 -0.945101 -0.670999 -0.122341 0.281486 0.366059 0.245209 0.029231 0.011277 0.254141 0.396039 0.396397 0.149819 -0.373163 -0.804923 -0.969864 -0.998244 -0.832614 -0.256326 0.398564 0.45648 0.345078 0.436259 0.618283 0.656666 0.591118 0.420083 0.498459 0.631613 0.339088 -0.3346 -0.840198 -0.986371 -0.787509 -0.109628 0.458011 0.07441 -0.36679 -0.116304 0.464289 0.52991 0.23604 -0.305696 -0.247023 0.32054 0.626339 0.235664 -0.564871 -0.940939 -0.861347 -0.308186 0.389212 0.188646 -0.449735 -0.460668 -0.116997 -0.17539 -0.322376 -0.740168 -0.807609 -0.355038 0.385876 0.496991 -0.265948 -0.85097 -0.952019 -0.629889 0.09066 0.408035 -0.062093 -0.576334 -0.711528 -0.793238 -0.824787 -0.937202 -0.964937 -0.671854 0.127107 0.529769 -0.07505 -0.776438 -0.990863 -0.878916 -0.436879 0.21047 0.322692 -0.263729 -0.773404 -0.955215 -0.986619 -0.995678 -0.980796 -0.721847 0.044008 0.4917 -0.093649 -0.783244 -0.998941 -0.978531 -0.826187 -0.319061 0.3283 0.280204 -0.343018 -0.81793 -0.971936 -0.993629 -0.952587 -0.630191 0.137207 0.423595 -0.274316 -0.853172 -0.999942 -0.997967 -0.966343 -0.73024 -0.107727 0.412508 0.255794 -0.353726 -0.790139 -0.912207 -0.765486 -0.247888 0.394138 0.255561 -0.53905 -0.937912 -0.999998 -0.999812 -0.994137 -0.925498 -0.618404 -0.006352 0.478338 0.328638 -0.196923 -0.434425 -0.193222 0.294436 0.391276 -0.165392 -0.779789 -0.982018 -0.999948 -0.998116 -0.975434 -0.881417 -0.669899 -0.238828 0.407712 0.728908 0.59824 0.469466 0.470718 0.324523 -0.141978 -0.675978 -0.941659 -0.996549 -0.999196 -0.981196 -0.837298 -0.446524 -0.02373 0.291189 0.572046 0.730585 0.79544 0.790047 0.440467 -0.241336 -0.726644 -0.938648 -0.994039 -0.999772 -0.995413 -0.915274 -0.503565 0.231218 0.549253 0.41002 0.215871 0.123668 0.299378 0.598356 0.303785 -0.510241 -0.92182 -0.993621 -0.99974 -0.999995 -0.991126 -0.848447 -0.266047 0.522975 0.572605 -0.012848 -0.450254 -0.613726 -0.41145 0.204323 0.396006 -0.289874 -0.853973 -0.991463 -0.999902 -1 -0.995367 -0.914106 -0.492877 0.262817 0.565099 0.286972 -0.152008 -0.434327 -0.418928 0.065698 0.513453 0.034233 -0.728497 -0.982882 -0.999803 -1 -0.999183 -0.981212 -0.838763 -0.425567 0.080566 0.379332 0.436944 0.404134 0.356058 0.490731 0.557111 -0.006169 -0.73923 -0.98353 -0.99981 -1 -0.99995 -0.998331 -0.978333 -0.882848 -0.664465 -0.353116 0.007938 0.277591 0.388053 0.373099 0.092386 -0.498229 -0.897172 -0.993984 -0.999932 -1
1 -0.998402 -0.986349 -0.92032 -0.756882 -0.589635 -0.452541 -0.266156 -0.141102 -0.117039 -0.201514 -0.42013 -0.576659 -0.726711 -0.873169 -0.966429 -0.996132 -0.971594 -0.850679 -0.534866 -0.053724 0.334362 0.528882 0.632711 0.677823 0.687534 0.655324 0.548844 0.369042 0.038706 -0.372162 -0.756158 -0.952697 -0.808483 -0.364261 0.213781 0.604459 0.744744 0.846228 0.866015 0.746383 0.740114 0.792218 0.868157 0.86467 0.735558 0.40838 -0.212758 -0.776899 -0.421863 0.321077 0.691061 0.571038 0.411177 0.585125 0.565602 0.107121 0.024898 0.156373 0.413006 0.668646 0.865838 0.840829 0.385733 -0.428597 -0.021125 0.693526 0.745635 0.292004 0.164717 0.435321 0.237397 -0.483109 -0.72567 -0.681202 -0.498919 -0.082288 0.501481 0.864815 0.706417 -0.038646 0.142211 0.799456 0.889543 0.6905 0.615661 0.527196 -0.026036 -0.730902 -0.967816 -0.977429 -0.928737 -0.691945 -0.067739 0.697918 0.81053 0.193944 -0.081805 0.713995 0.950659 0.835375 0.555985 0.123461 -0.480654 -0.888638 -0.993195 -0.999476 -0.991997 -0.890855 -0.355742 0.589984 0.84238 0.292978 -0.2364 0.645279 0.880742 0.510251 -0.145249 -0.613688 -0.872993 -0.978505 -0.998823 -0.999955 -0.997034 -0.932746 -0.453438 0.531431 0.816479 0.257254 -0.196857 0.654994 0.813908 0.246979 -0.556875 -0.921553 -0.98913 -0.998693 -0.999933 -0.999945 -0.995778 -0.91633 -0.419099 0.527278 0.732228 0.068248 -0.365284 0.528265 0.848592 0.456644 -0.362341 -0.850342 -0.977926 -0.997642 -0.999695 -0.99935 -0.983962 -0.8014 -0.153408 0.633907 0.588728 -0.246798 -0.643345 0.161234 0.769538 0.761085 0.215522 -0.434246 -0.819879 -0.954843 -0.980615 -0.978548 -0.910853 -0.535148 0.237542 0.699959 0.318306 -0.548991 -0.86696 -0.359133 0.422437 0.827251 0.734352 0.291786 -0.262891 -0.609975 -0.710953 -0.709028 -0.543229 0.003345 0.59001 0.537258 -0.139345 -0.782203 -0.970866 -0.765495 -0.177678 0.524603 0.857139 0.813509 0.5471 0.230401 0.089824 0.084657 0.23461 0.575731 0.608187 0.045042 -0.628919 -0.938516 -0.996521 -0.948745 -0.68494 -0.083207 0.501435 0.796097 0.873014 0.813232 0.765283 0.753857 0.742907 0.611638 0.157271 -0.510949 -0.898959 -0.991629 -0.999808 -0.994328 -0.933527 -0.698236 -0.27229 0.177136 0.489824 0.634765 0.647185 0.563328 0.400039 -0.027134 -0.546115 -0.877015 -0.983884 -0.999183 -0.999996 -0.999735 -0.994651 -0.95669 -0.839937 -0.66458 -0.46529 -0.248803 -0.219629 -0.405758 -0.55351 -0.74267 -0.92032 -0.9881 -0.998997 -0.999961
8 -0.927196 -0.782526 -0.646954 -0.551052 -0.522174 -0.531157 -0.552622 -0.551377 -0.49549 -0.368323 -0.205456 -0.053015 0.012765 0.042686 -0.091237 -0.5038 -0.587494 -0.130739 0.161636 0.275736 0.271641 0.212187 0.167266 0.16139 0.174491 0.175914 0.177318 0.167757 0.13057 0.225003 0.373577 0.013924 -0.072324 0.366906 0.315894 0.089912 -0.070053 -0.195501 -0.22539 -0.238153 -0.317456 -0.443297 -0.545635 -0.594624 -0.577351 -0.251576 0.334334 0.150915 -0.163649 -0.047515 -0.395126 -0.6652 -0.765061 -0.816677 -0.823806 -0.828814 -0.866626 -0.92002 -0.958589 -0.953265 -0.784105 -0.221361 0.292443 -0.120412 -0.725012 -0.734381 -0.885532 -0.967511 -0.984874 -0.988984 -0.989426 -0.98977 -0.992444 -0.995662 -0.98791 -0.889165 -0.480742 0.128325 0.097998 -0.538885 -0.972464 -0.97762 -0.992523 -0.998811 -0.999788 -0.999874 -0.99988 -0.999878 -0.999534 -0.990607 -0.90306 -0.56137 -0.005008 0.160291 -0.363091 -0.843016 -0.999019 -0.999358 -0.999843 -0.999985 -0.999999 -1 -0.999997 -0.999765 -0.993163 -0.917231 -0.585973 -0.019276 0.176546 -0.25402 -0.766613 -0.96773 -0.999991 -0.999995 -0.999999 -1 -1 -0.999999 -0.999875 -0.995646 -0.939932 -0.651418 -0.072636 0.195483 -0.21509 -0.726044 -0.951535 -0.996414 -1 -1 -1 -1 -1 -0.99998 -0.998228 -0.963771 -0.736503 -0.174953 0.215828 -0.136154 -0.693513 -0.945892 -0.995354 -0.99982 -1 -1 -1 -1 -0.999999 -0.999834 -0.990306 -0.851309 -0.332365 0.236346 0.022407 -0.605197 -0.929348 -0.994332 -0.999793 -0.999997 -1 -1 -1 -1 -0.999986 -0.998593 -0.962623 -0.642015 0.098688 0.270094 -0.403304 -0.880812 -0.990148 -0.999656 -0.999995 -1 -1 -1 -1 -1 -0.999927 -0.993432 -0.882052 -0.362237 0.311845 0.00926 -0.701452 -0.970981 -0.998904 -0.999984 -1 -1 -1 -1 -1 -1 -0.999805 -0.98359 -0.741656 -0.028355 0.311055 -0.35032 -0.876894 -0.992618 -0.999884 -0.999999 -1 -1 -1 -1 -1 -0.999999 -0.999599 -0.97354 -0.61931 0.197063 0.184152 -0.599434 -0.959369 -0.998533 -0.999986 -1 -1 -1 -1 -1 -1 -0.999997 -0.999427 -0.970448 -0.60747 0.144364 -0.021714 -0.720824 -0.981269 -0.999728 -0.999999 -1 -1 -1 -1 -1 -1 -0.999999 -0.999704 -0.982634 -0.761018 -0.30437 -0.417039 -0.837159 -0.989578 -0.999879 -1 -1 -1 -1
10 -1 -1 -0.999995 -0.999637 -0.991572 -0.922421 -0.715136 -0.420036 -0.096531 0.071562 -0.235871 -0.768371 -0.977907 -0.999249 -0.999993 -1 -1 -0.999998 -0.999813 -0.993748 -0.920741 -0.610071 -0.075158 0.227042 0.156516 0.153896 0.149121 -0.510419 -0.926458 -0.996331 -0.99996 -1 -1 -0.999976 -0.997771 -0.954889 -0.684714 -0.094221 0.27597 0.096093 -0.364869 -0.332007 0.125691 -0.308639 -0.848176 -0.990988 -0.999898 -1 -1 -0.999931 -0.993856 -0.89288 -0.459837 0.059858 -0.131511 -0.567559 -0.796499 -0.537492 0.033301 -0.242958 -0.805832 -0.987874 -0.999861 -1 -1 -0.999913 -0.9924 -0.876868 -0.499081 -0.251494 -0.561558 -0.7462 -0.602885 -0.172431 0.227843 -0.201833 -0.802283 -0.987752 -0.99986 -1 -1 -0.999888 -0.990329 -0.848077 -0.440397 -0.202438 -0.309281 -0.204507 0.113074 0.429569 0.525298 -0.089621 -0.775976 -0.986116 -0.999841 -1 -1 -0.999955 -0.995987 -0.930865 -0.652878 -0.185207 0.166573 0.313682 0.314391 0.370114 0.474106 -0.144962 -0.799998 -0.987813 -0.999861 -1 -1 -0.999995 -0.999567 -0.989901 -0.909755 -0.647126 -0.306825 -0.236684 -0.312834 0.028151 0.363221 -0.250744 -0.842482 -0.99077 -0.999896 -1 -1 -1 -0.999983 -0.999409 -0.99126 -0.94272 -0.849703 -0.817777 -0.63033 0.035458 0.243653 -0.464223 -0.917021 -0.995776 -0.999954 -1 -1 -1 -1 -0.999986 -0.999679 -0.996948 -0.986986 -0.911409 -0.484886 0.195664 0.001753 -0.692378 -0.971238 -0.999051 -0.999991 -1 -1 -1 -1 -1 -0.999994 -0.999544 -0.981554 -0.755446 -0.068465 0.351718 -0.247006 -0.837171 -0.989867 -0.99985 -0.999999 -1 -1 -1 -1 -1 -0.999974 -0.997521 -0.943173 -0.536307 0.283499 0.317128 -0.466992 -0.916732 -0.995707 -0.999953 -1 -1 -1 -1 -1 -1 -0.999879 -0.990571 -0.843205 -0.264181 0.329498 -0.079982 -0.738185 -0.972053 -0.998883 -0.999989 -1 -1 -1 -1 -1 -0.999997 -0.999498 -0.9764 -0.687175 0.039483 0.19418 -0.495248 -0.919526 -0.995136 -0.999897 -0.999999 -1 -1 -1 -1 -1 -0.999986 -0.998482 -0.956588 -0.572532 0.125373 -0.121228 -0.754074 -0.979553 -0.999419 -0.999995 -1 -1 -1 -1 -1 -1 -0.999978 -0.997922 -0.952466 -0.62704 -0.168413 -0.535956 -0.913471 -0.995012 -0.999931 -1 -1 -1 -1
2 -1 -1 -1 -0.999982 -0.998306 -0.958068 -0.628382 0.039633 0.120209 -0.320646 -0.781113 -0.968866 -0.998453 -0.999983 -1 -1 -1 -1 -0.999999 -0.999874 -0.992907 -0.884433 -0.368547 0.47134 0.732575 0.340065 -0.447585 -0.901219 -0.994533 -0.999939 -1 -1 -1 -1 -0.99999 -0.998974 -0.971037 -0.701165 0.050861 0.738287 0.921229 0.567427 -0.322778 -0.875171 -0.993011 -0.999922 -1 -1 -1 -1 -0.99997 -0.997184 -0.937947 -0.514585 0.395233 0.897205 0.945649 0.533238 -0.424358 -0.917814 -0.995984 -0.999957 -1 -1 -1 -1 -0.999968 -0.996946 -0.931964 -0.46313 0.506782 0.942459 0.933546 0.482 -0.479072 -0.935475 -0.997154 -0.99997 -1 -1 -1 -1 -0.999958 -0.996071 -0.919104 -0.42799 0.530211 0.937585 0.845176 0.281994 -0.583008 -0.952328 -0.998023 -0.99998 -1 -1 -1 -1 -0.999916 -0.992536 -0.867819 -0.297421 0.596566 0.917626 0.649119 -0.110881 -0.77371 -0.980356 -0.999384 -0.999994 -1 -1 -1 -1 -0.999892 -0.990455 -0.837248 -0.214174 0.650758 0.898371 0.462203 -0.460067 -0.922191 -0.99582 -0.99993 -1 -1 -1 -1 -1 -0.999904 -0.991448 -0.851386 -0.246305 0.643416 0.903651 0.442099 -0.539162 -0.957612 -0.998658 -0.999988 -1 -1 -1 -1 -1 -0.999932 -0.993842 -0.886743 -0.34524 0.572206 0.899926 0.483415 -0.502751 -0.947286 -0.997999 -0.99998 -1 -1 -1 -1 -1 -0.999967 -0.996928 -0.934412 -0.508152 0.390757 0.837849 0.480697 -0.485089 -0.938996 -0.997412 -0.999973 -1 -1 -1 -1 -1 -0.999993 -0.999157 -0.972089 -0.680363 0.121105 0.721277 0.449068 -0.481396 -0.933332 -0.99697 -0.999968 -1 -1 -1 -1 -1 -1 -0.999851 -0.98966 -0.833977 -0.233964 0.546872 0.518647 -0.350697 -0.887795 -0.993896 -0.999931 -1 -1 -1 -1 -1 -1 -0.999972 -0.997393 -0.943796 -0.569102 0.254174 0.55175 -0.11125 -0.788125 -0.985702 -0.999744 -0.999999 -1 -1 -1 -1 -1 -0.999998 -0.999652 -0.982835 -0.761328 -0.087593 0.459954 0.168093 -0.612116 -0.955472 -0.99815 -0.999981 -1 -1 -1 -1 -1 -1 -0.999938 -0.994827 -0.91245 -0.570419 -0.046796 0.03601 -0.543468 -0.922643 -0.995857 -0.999954 -1 -1
4 -0.988638 -0.817083 -0.258009 0.299766 0.376079 0.204423 0.091444 -0.106305 -0.397395 -0.689076 -0.902399 -0.984025 -0.998555 -0.999938 -0.999999 -1 -0.986344 -0.781242 -0.129022 0.472342 0.510642 0.366075 0.36129 0.362815 0.282011 -0.027283 -0.519135 -0.860026 -0.977939 -0.998446 -0.999956 -1 -0.993982 -0.900044 -0.556295 -0.201971 -0.297615 -0.468542 -0.411599 -0.229647 0.055908 0.231253 0.045277 -0.454669 -0.853094 -0.98299 -0.999257 -0.999992 -0.999012 -0.982353 -0.906178 -0.813565 -0.860382 -0.925391 -0.902118 -0.819221 -0.622715 -0.21755 0.252778 0.127397 -0.5206 -0.913728 -0.995218 -0.999947 -0.999946 -0.998887 -0.991094 -0.961406 -0.914492 -0.888697 -0.856352 -0.782887 -0.595074 -0.192335 0.39145 0.508488 -0.164394 -0.805936 -0.98818 -0.999865 -0.999977 -0.997997 -0.963388 -0.789878 -0.496797 -0.357221 -0.272533 -0.113954 0.195415 0.51695 0.727306 0.558967 -0.174161 -0.808936 -0.98836 -0.999867 -0.999935 -0.994235 -0.897887 -0.456911 0.236113 0.527796 0.584342 0.611543 0.697691 0.741776 0.563883 0.111729 -0.53161 -0.90975 -0.994796 -0.999934 -0.999946 -0.995183 -0.912854 -0.512953 0.15525 0.453319 0.46263 0.361039 0.28603 0.218361 -0.054579 -0.49764 -0.840659 -0.968941 -0.994813 -0.999301 -0.999985 -0.998646 -0.975155 -0.855161 -0.644874 -0.544777 -0.541737 -0.581088 -0.59463 -0.448494 -0.193151 -0.339181 -0.646987 -0.812507 -0.927896 -0.987368 -0.999929 -0.998921 -0.993161 -0.973719 -0.934292 -0.884237 -0.825137 -0.758386 -0.664742 -0.36645 0.173172 0.383645 0.11209 -0.229688 -0.655115 -0.929713 -0.997454 -0.977291 -0.906784 -0.771182 -0.592007 -0.420753 -0.264777 -0.104495 0.06414 0.364113 0.713524 0.855597 0.681643 0.243002 -0.411883 -0.871057 -0.968909 -0.811507 -0.467833 -0.085186 0.251663 0.431901 0.473339 0.462102 0.459417 0.627103 0.878838 0.919684 0.586518 -0.124612 -0.689649 -0.940572 -0.884674 -0.421837 0.287485 0.625264 0.616812 0.497566 0.400441 0.289806 0.258427 0.532756 0.850909 0.816677 0.255599 -0.566187 -0.929218 -0.991789 -0.837126 -0.237797 0.57023 0.802306 0.547015 0.324618 0.36085 0.469642 0.599663 0.76716 0.799847 0.495075 -0.177154 -0.791651 -0.984651 -0.999484 -0.914979 -0.511843 0.215029 0.637423 0.722835 0.68481 0.663556 0.699185 0.729723 0.628732 0.306892 -0.207482 -0.695114 -0.941952 -0.996642 -0.999958 -0.98254 -0.860923 -0.519345 -0.056149 0.336315 0.420501 0.276398 0.191961 0.111783 -0.150604 -0.523202 -0.802216 -0.95021 -0.994529 -0.99977 -0.999998
1 -1 -1 -1 -0.999999 -0.999705 -0.980642 -0.718367 -0.060472 0.111074 -0.366353 -0.761052 -0.946852 -0.996368 -0.999931 -0.999999 -1 -1 -1 -1 -0.999992 -0.999321 -0.974267 -0.675673 0.130383 0.641394 0.430204 -0.172 -0.769283 -0.979275 -0.99934 -0.999994 -1 -1 -1 -0.999994 -0.999616 -0.989932 -0.888867 -0.489111 0.224288 0.796694 0.850169 0.343719 -0.556228 -0.950596 -0.998013 -0.99998 -1 -1 -0.999996 -0.999732 -0.992433 -0.908949 -0.530226 0.169761 0.690163 0.932473 0.933776 0.493247 -0.458743 -0.927614 -0.996614 -0.999964 -1 -0.999999 -0.999852 -0.994987 -0.932557 -0.614954 0.074503 0.705887 0.949644 0.99282 0.960294 0.601946 -0.281788 -0.860857 -0.992032 -0.999909 -1 -0.999979 -0.998034 -0.959903 -0.710299 -0.067205 0.621393 0.933941 0.991264 0.989132 0.975072 0.755759 0.033671 -0.73265 -0.981978 -0.999708 -0.999999 -0.999903 -0.991806 -0.861063 -0.321458 0.488913 0.907462 0.987027 0.937185 0.836133 0.878904 0.842396 0.307782 -0.576483 -0.953092 -0.998115 -0.999981 -0.999653 -0.980878 -0.725682 0.046431 0.760699 0.978799 0.955457 0.711259 0.357449 0.563248 0.843293 0.548444 -0.336238 -0.878996 -0.993235 -0.999923 -0.998288 -0.954517 -0.564613 0.351657 0.886851 0.968309 0.800833 0.284333 -0.154847 0.287615 0.814136 0.708637 -0.06252 -0.773819 -0.985474 -0.999793 -0.996187 -0.920846 -0.433297 0.525825 0.943858 0.895887 0.466752 -0.252965 -0.43627 0.281046 0.845925 0.848363 0.264716 -0.627477 -0.970058 -0.999247 -0.99677 -0.929227 -0.453581 0.517638 0.937763 0.811683 0.202032 -0.439551 -0.257622 0.528833 0.928653 0.932517 0.475961 -0.493674 -0.941431 -0.997568 -0.997308 -0.940475 -0.531613 0.359413 0.870296 0.847291 0.40525 0.049755 0.38584 0.834737 0.981455 0.946115 0.519136 -0.437583 -0.921797 -0.996244 -0.999012 -0.974734 -0.757974 -0.125877 0.567714 0.865903 0.820241 0.743296 0.867799 0.973764 0.984107 0.850019 0.290289 -0.587716 -0.956105 -0.998307 -0.999908 -0.996 -0.93976 -0.659484 -0.075088 0.493117 0.839559 0.955505 0.986874 0.987121 0.904468 0.538437 -0.191846 -0.80332 -0.986035 -0.999713 -0.999997 -0.999757 -0.993564 -0.933417 -0.72772 -0.303402 0.321713 0.733316 0.906092 0.859502 0.539507 -0.0594 -0.672436 -0.947613 -0.997163 -0.999964 -1 -0.999995 -0.999728 -0.995578 -0.969507 -0.842162 -0.483857 0.024977 0.381572 0.283123 -0.218888 -0.687519 -0.930488 -0.993958 -0.9998 -0.999998
5 -0.999986 -0.999975 -0.99999 -0.999995 -0.999558 -0.986924 -0.86255 -0.555013 -0.450752 -0.715885 -0.940651 -0.99652 -0.999961 -1 -1 -1 -0.998671 -0.997644 -0.99908 -0.999914 -0.998223 -0.955756 -0.603967 0.152634 0.286917 -0.332156 -0.852803 -0.991182 -0.9999 -1 -1 -1 -0.970967 -0.951151 -0.980357 -0.99815 -0.995411 -0.910259 -0.410105 0.435615 0.349134 -0.450515 -0.906159 -0.994917 -0.999937 -0.999966 -0.999939 -0.99997 -0.772123 -0.647259 -0.849489 -0.981332 -0.987949 -0.812658 -0.167275 0.442762 0.00835 -0.713316 -0.971359 -0.998706 -0.99914 -0.996748 -0.994454 -0.997237 -0.298131 0.008144 -0.519878 -0.918501 -0.974762 -0.679964 0.151117 0.521723 -0.128655 -0.793531 -0.976262 -0.981368 -0.967691 -0.929514 -0.897238 -0.945317 0.02707 0.44384 -0.137368 -0.786393 -0.943847 -0.587916 0.327108 0.587511 -0.117611 -0.718414 -0.806204 -0.715755 -0.61025 -0.470967 -0.410683 -0.649785 -0.102889 0.487343 0.188277 -0.512555 -0.723768 -0.35245 0.500332 0.68589 0.106565 -0.260426 -0.167452 0.061067 0.244029 0.330399 0.201219 -0.290917 -0.51638 0.087766 0.229708 -0.004337 -0.058603 0.214694 0.742027 0.882179 0.667089 0.514444 0.505624 0.499924 0.394569 0.155151 -0.1968 -0.628944 -0.872448 -0.559439 -0.122429 0.228134 0.45962 0.674574 0.894176 0.884299 0.623604 0.361903 0.16239 -0.074832 -0.37425 -0.630184 -0.804766 -0.936481 -0.988124 -0.918319 -0.718458 -0.41141 -0.03538 0.355735 0.734596 0.633606 -0.057103 -0.517709 -0.671056 -0.774363 -0.888208 -0.961641 -0.987184 -0.996613 -0.999586 -0.994792 -0.97029 -0.894266 -0.740755 -0.366983 0.347196 0.412288 -0.44973 -0.910354 -0.97646 -0.986046 -0.993848 -0.99856 -0.999795 -0.999962 -0.999996 -0.999898 -0.998867 -0.993959 -0.964855 -0.667898 0.120029 0.326095 -0.504758 -0.946914 -0.997785 -0.999821 -0.999931 -0.999986 -0.999999 -1 -1 -0.999999 -0.999989 -0.999745 -0.983366 -0.739128 -0.016874 0.29931 -0.429924 -0.914013 -0.995705 -0.999953 -1 -1 -1 -1 -1 -1 -1 -0.99988 -0.989436 -0.823841 -0.217454 0.280292 -0.280114 -0.850337 -0.991279 -0.999901 -1 -1 -1 -1 -1 -1 -1 -0.999945 -0.995034 -0.909805 -0.504293 -0.026444 -0.378361 -0.856554 -0.991331 -0.999901 -1 -1 -1 -1 -1 -1 -1 -0.999987 -0.998808 -0.976526 -0.849453 -0.673693 -0.778358 -0.946463 -0.996717 -0.999962 -1 -1 -1 -1
5 -0.999994 -0.999422 -0.987926 -0.914024 -0.789873 -0.822722 -0.947805 -0.996006 -0.999743 -0.989915 -0.846906 -0.354 0.078913 -0.256315 -0.807398 -0.987911 -0.999955 -0.996046 -0.928991 -0.612484 -0.159773 -0.267601 -0.761117 -0.97525 -0.997799 -0.965078 -0.65452 0.120164 0.44676 -0.176167 -0.810241 -0.988488 -0.999823 -0.986817 -0.792691 -0.148079 0.484687 0.282401 -0.554019 -0.946744 -0.992264 -0.898934 -0.407315 0.387589 0.335535 -0.486223 -0.925071 -0.996289 -0.999178 -0.968794 -0.620758 0.266852 0.719918 0.280951 -0.597623 -0.959806 -0.983188 -0.77598 -0.105082 0.424251 -0.016424 -0.735217 -0.980411 -0.999575 -0.99664 -0.927379 -0.449731 0.500447 0.682502 -0.031914 -0.756025 -0.979971 -0.947317 -0.571969 0.197918 0.261479 -0.464786 -0.91009 -0.995145 -0.999943 -0.991479 -0.851893 -0.249672 0.600606 0.532668 -0.382982 -0.901238 -0.986045 -0.855091 -0.28817 0.361468 0.005984 -0.719673 -0.97744 -0.999407 -0.999995 -0.985352 -0.763636 -0.036039 0.650158 0.388851 -0.555315 -0.949044 -0.961711 -0.722931 -0.0043 0.422411 -0.204418 -0.819317 -0.985357 -0.999409 -0.999983 -0.980564 -0.694737 0.130864 0.711983 0.412051 -0.425941 -0.742979 -0.657378 -0.31597 0.360542 0.561842 -0.098168 -0.659223 -0.917471 -0.991632 -0.999675 -0.981793 -0.712692 0.085884 0.736794 0.682574 0.164081 -0.024323 0.185328 0.51285 0.80882 0.853767 0.527589 -0.04314 -0.681877 -0.957201 -0.997966 -0.990459 -0.840802 -0.273668 0.494266 0.823864 0.759448 0.712709 0.796664 0.919524 0.960304 0.874698 0.647809 0.185808 -0.543781 -0.926414 -0.996125 -0.997759 -0.955744 -0.700106 -0.105381 0.435751 0.629334 0.62811 0.673747 0.88466 0.888357 0.526823 -0.001184 -0.404836 -0.789272 -0.969035 -0.998449 -0.999835 -0.994703 -0.93709 -0.726785 -0.413806 -0.229737 -0.226637 -0.008461 0.665202 0.749748 0.092844 -0.59772 -0.872595 -0.966434 -0.996676 -0.999879 -0.999996 -0.999752 -0.995315 -0.96674 -0.897782 -0.839183 -0.774294 -0.323319 0.580031 0.656674 -0.157856 -0.808485 -0.982739 -0.998162 -0.999878 -0.999997 -1 -0.999997 -0.999879 -0.99852 -0.994312 -0.981883 -0.837164 -0.227642 0.630629 0.637892 -0.21208 -0.837207 -0.9904 -0.999873 -0.999999 -1 -1 -1 -0.999999 -0.999985 -0.999839 -0.991174 -0.849749 -0.257037 0.569653 0.571078 -0.24528 -0.844086 -0.990866 -0.999897 -1 -1 -1 -1 -1 -1 -0.999964 -0.996657 -0.933717 -0.56038 0.10637 0.105872 -0.541725 -0.923818 -0.995941 -0.999955 -1 -1
4 -0.996884 -0.938337 -0.590343 0.070357 0.334213 0.263211 0.21854 0.210825 0.146283 -0.031325 -0.230886 -0.544697 -0.843346 -0.973484 -0.998274 -0.999961 -0.995122 -0.908134 -0.441933 0.395935 0.775916 0.804826 0.799679 0.795454 0.767292 0.701568 0.60171 0.253273 -0.379404 -0.849166 -0.986504 -0.999548 -0.997584 -0.950725 -0.65404 -0.037937 0.343829 0.474324 0.521899 0.516389 0.515697 0.611366 0.798327 0.737709 0.158486 -0.647669 -0.964836 -0.998731 -0.999581 -0.990036 -0.914042 -0.733611 -0.59955 -0.520073 -0.44764 -0.414557 -0.298865 0.066851 0.608758 0.771659 0.245115 -0.622551 -0.965544 -0.998905 -0.999918 -0.998273 -0.986763 -0.953474 -0.888956 -0.772959 -0.622774 -0.418895 -0.073877 0.406877 0.731114 0.57918 -0.08001 -0.758667 -0.982096 -0.999605 -0.998943 -0.980215 -0.879332 -0.665875 -0.429183 -0.153569 0.134142 0.434895 0.667833 0.774307 0.573525 0.01266 -0.604567 -0.925124 -0.995558 -0.999938 -0.99446 -0.904199 -0.516699 0.104318 0.494568 0.675589 0.798939 0.907648 0.918562 0.674882 0.073229 -0.575466 -0.907398 -0.990029 -0.999566 -0.999995 -0.989897 -0.832028 -0.244127 0.504361 0.806123 0.88277 0.919232 0.954207 0.91704 0.638266 0.058796 -0.54317 -0.867204 -0.976246 -0.998335 -0.999959 -0.994619 -0.905029 -0.501344 0.096621 0.297341 0.378875 0.462316 0.615601 0.770427 0.804841 0.602008 0.135018 -0.431881 -0.847782 -0.983796 -0.999349 -0.999011 -0.980584 -0.873932 -0.688363 -0.626045 -0.591227 -0.505221 -0.250201 0.125802 0.493818 0.718585 0.688642 0.228212 -0.523962 -0.920185 -0.995707 -0.999944 -0.998857 -0.991944 -0.978188 -0.970873 -0.967452 -0.943048 -0.845724 -0.667062 -0.350322 0.191028 0.715209 0.614782 -0.154141 -0.805812 -0.988196 -0.999906 -0.998337 -0.990062 -0.95825 -0.905735 -0.908991 -0.949337 -0.947268 -0.864858 -0.632482 -0.114947 0.600357 0.677359 -0.040262 -0.764789 -0.985418 -0.998524 -0.974309 -0.865008 -0.6368 -0.408365 -0.393952 -0.50007 -0.513343 -0.361907 -0.024588 0.390569 0.726873 0.5069 -0.284253 -0.850222 -0.991176 -0.994527 -0.905512 -0.524006 0.103419 0.503752 0.56959 0.516314 0.503875 0.56584 0.689779 0.731292 0.520144 -0.020163 -0.667555 -0.952864 -0.997679 -0.992169 -0.864769 -0.32282 0.497032 0.877955 0.931643 0.910787 0.839658 0.710345 0.565471 0.297015 -0.205731 -0.665294 -0.922685 -0.99349 -0.999799 -0.994725 -0.9063 -0.49723 0.168341 0.481162 0.526565 0.492832 0.323169 -0.009577 -0.325314 -0.566334 -0.805239 -0.950803 -0.993729 -0.999664 -0.999994
6 -0.999975 -0.998997 -0.984959 -0.903353 -0.632404 -0.14744 0.265732 0.434669 0.355574 0.233137 0.194414 0.184403 0.090398 -0.280384 -0.799897 -0.987149 -0.999562 -0.988163 -0.878766 -0.519952 0.036104 0.571144 0.83169 0.898441 0.84245 0.755399 0.722707 0.683549 0.485431 -0.059901 -0.74366 -0.983614 -0.996882 -0.938273 -0.585516 0.150732 0.647482 0.751337 0.657854 0.584245 0.50027 0.381228 0.329497 0.25144 0.014897 -0.375541 -0.828688 -0.989021 -0.989769 -0.828796 -0.214213 0.591609 0.777968 0.33895 -0.154349 -0.36371 -0.460257 -0.567265 -0.60969 -0.642315 -0.725223 -0.832835 -0.953637 -0.997018 -0.982526 -0.723075 0.064327 0.756666 0.753935 0.123492 -0.479262 -0.767376 -0.894546 -0.957009 -0.97357 -0.976871 -0.982504 -0.989385 -0.997047 -0.99981 -0.984169 -0.747926 -0.013512 0.689081 0.863887 0.584431 0.104574 -0.343594 -0.714218 -0.922562 -0.986468 -0.998068 -0.9997 -0.999876 -0.999966 -0.999998 -0.994144 -0.89807 -0.475693 0.235034 0.712687 0.844729 0.737781 0.451236 -0.05842 -0.559475 -0.853645 -0.969694 -0.997017 -0.99988 -0.999999 -1 -0.999215 -0.982503 -0.8542 -0.466251 0.064855 0.468585 0.717416 0.814215 0.631987 0.188992 -0.355719 -0.786159 -0.96507 -0.997995 -0.999969 -1 -0.999958 -0.998575 -0.98089 -0.892099 -0.689298 -0.396449 0.038429 0.510138 0.76372 0.747133 0.381638 -0.320529 -0.840869 -0.987419 -0.999653 -0.999997 -0.999999 -0.999948 -0.998976 -0.991753 -0.963918 -0.883528 -0.669272 -0.255767 0.267684 0.729759 0.766855 0.205212 -0.602901 -0.949832 -0.997725 -0.999976 -0.999999 -0.999885 -0.997026 -0.97149 -0.901887 -0.863911 -0.895887 -0.799048 -0.40256 0.330972 0.802287 0.554057 -0.309437 -0.867525 -0.992455 -0.999915 -0.99998 -0.998233 -0.966678 -0.79482 -0.458219 -0.337343 -0.603375 -0.783542 -0.566322 0.090467 0.739725 0.656431 -0.155229 -0.811665 -0.988662 -0.999871 -0.999906 -0.99176 -0.861817 -0.361026 0.314809 0.503451 0.160318 -0.154478 0.005286 0.442682 0.785033 0.497976 -0.360486 -0.882781 -0.993448 -0.999927 -0.999827 -0.984969 -0.759057 -0.035159 0.692544 0.901797 0.794359 0.677952 0.725756 0.816372 0.699984 0.11245 -0.655171 -0.961701 -0.998442 -0.999984 -0.99988 -0.989516 -0.827612 -0.248496 0.467385 0.778539 0.836254 0.855645 0.800369 0.627595 0.204156 -0.42621 -0.870022 -0.991192 -0.999834 -0.999999 -0.999969 -0.997251 -0.949763 -0.709418 -0.241651 0.104472 0.237875 0.304409 0.168701 -0.14408 -0.554719 -0.852942 -0.974297 -0.998557 -0.999983 -1
2 -1 -1 -1 -0.999957 -0.996104 -0.924448 -0.525509 0.052575 -0.193694 -0.746868 -0.968348 -0.998561 -0.999985 -1 -1 -1 -1 -1 -1 -0.999945 -0.994965 -0.902531 -0.382554 0.478262 0.394481 -0.422472 -0.898962 -0.994466 -0.999938 -1 -1 -1 -1 -1 -1 -0.999962 -0.996449 -0.923815 -0.429673 0.527591 0.610572 -0.220266 -0.838527 -0.990533 -0.999893 -1 -1 -1 -1 -1 -1 -0.999988 -0.998681 -0.956039 -0.50905 0.498114 0.629195 -0.196509 -0.830856 -0.990025 -0.999887 -1 -1 -1 -1 -1 -1 -0.999987 -0.998557 -0.953877 -0.498447 0.514691 0.622236 -0.229899 -0.84483 -0.990997 -0.999898 -1 -1 -1 -1 -1 -1 -0.999947 -0.995153 -0.904672 -0.375595 0.571868 0.614133 -0.266883 -0.860158 -0.992063 -0.999911 -1 -1 -1 -1 -1 -1 -0.99989 -0.990292 -0.834672 -0.204849 0.642172 0.604073 -0.304469 -0.875647 -0.993139 -0.999923 -1 -1 -1 -1 -1 -1 -0.999866 -0.988215 -0.804782 -0.132181 0.670331 0.588728 -0.343414 -0.891427 -0.994232 -0.999936 -1 -1 -1 -1 -1 -1 -0.999878 -0.989223 -0.8193 -0.168227 0.64379 0.540979 -0.405147 -0.91319 -0.995702 -0.999953 -1 -1 -1 -1 -1 -1 -0.999897 -0.990873 -0.843073 -0.228133 0.587555 0.4362 -0.506201 -0.944317 -0.997743 -0.999977 -1 -1 -1 -1 -1 -1 -0.999876 -0.989112 -0.817734 -0.167201 0.601524 0.396588 -0.556503 -0.961509 -0.998896 -0.999991 -1 -1 -1 -1 -1 -1 -0.999892 -0.990489 -0.83753 -0.213089 0.615245 0.476541 -0.523725 -0.959494 -0.998891 -0.999991 -1 -1 -1 -1 -1 -1 -0.999899 -0.991057 -0.845694 -0.232004 0.621667 0.514462 -0.501149 -0.955152 -0.998647 -0.999988 -1 -1 -1 -1 -1 -1 -0.999911 -0.99205 -0.860192 -0.270409 0.600203 0.550571 -0.396167 -0.91147 -0.995607 -0.999952 -1 -1 -1 -1 -1 -1 -0.99996 -0.996263 -0.924066 -0.472785 0.400995 0.535725 -0.253786 -0.84886 -0.991224 -0.999901 -1 -1 -1 -1 -1 -1 -0.999991 -0.999035 -0.973955 -0.743538 -0.15675 0.079546 -0.46201 -0.895683 -0.994069 -0.999933 -1 -1 -1
7 -1 -1 -1 -0.999998 -0.999867 -0.996049 -0.945167 -0.647603 -0.169476 -0.328126 -0.812906 -0.988038 -0.999862 -1 -1 -1 -1 -1 -0.999999 -0.999931 -0.997444 -0.961706 -0.746831 -0.180236 0.249354 -0.232125 -0.819249 -0.988981 -0.999874 -1 -1 -1 -1 -1 -0.99999 -0.999045 -0.978437 -0.814395 -0.29086 0.335977 0.238493 -0.509426 -0.923698 -0.996075 -0.999957 -1 -1 -1 -1 -1 -0.999926 -0.994982 -0.913217 -0.506948 0.213739 0.415921 -0.184568 -0.791834 -0.981764 -0.999419 -0.999995 -1 -1 -1 -1 -0.999992 -0.999321 -0.979559 -0.770488 -0.123232 0.422464 0.056737 -0.63659 -0.945842 -0.997018 -0.999951 -1 -1 -1 -1 -0.999998 -0.999823 -0.993395 -0.906228 -0.476476 0.260756 0.331657 -0.395573 -0.88384 -0.991652 -0.999779 -0.999998 -1 -1 -1 -1 -0.999966 -0.997621 -0.953948 -0.673084 -0.008992 0.406175 -0.044954 -0.721681 -0.97135 -0.99889 -0.999988 -1 -1 -1 -1 -1 -0.999574 -0.98545 -0.821346 -0.250425 0.375679 0.193953 -0.514177 -0.913421 -0.994533 -0.99968 -0.99971 -0.999685 -0.999742 -0.999858 -0.999963 -0.999997 -0.995905 -0.926526 -0.538777 0.206023 0.39965 -0.259959 -0.823176 -0.978783 -0.987558 -0.980801 -0.975081 -0.97295 -0.977735 -0.987613 -0.996671 -0.999709 -0.980258 -0.763208 -0.098203 0.452669 0.104101 -0.631677 -0.925441 -0.907922 -0.804925 -0.701019 -0.623596 -0.59376 -0.658127 -0.800867 -0.941383 -0.993469 -0.935985 -0.52638 0.283233 0.390438 -0.314616 -0.75661 -0.685607 -0.441114 -0.159435 0.062202 0.182213 0.249823 0.1628 -0.195254 -0.69378 -0.948369 -0.847861 -0.260024 0.423075 0.119002 -0.518144 -0.431464 0.036511 0.333049 0.411933 0.38127 0.315191 0.431382 0.628709 0.409139 -0.335919 -0.863138 -0.763796 -0.049704 0.470275 0.01574 -0.296179 0.231314 0.617587 0.532997 0.311865 0.168249 0.231144 0.48408 0.65452 0.374308 -0.368314 -0.871766 -0.781626 -0.100393 0.496132 0.322412 0.247394 0.680586 0.823445 0.668996 0.613724 0.526745 0.436932 0.366195 0.132983 -0.294886 -0.745252 -0.957551 -0.898981 -0.469442 0.193653 0.463051 0.564213 0.738415 0.843436 0.824299 0.679896 0.299118 -0.122283 -0.425579 -0.65723 -0.841403 -0.958831 -0.995754 -0.979265 -0.851465 -0.541025 -0.217958 -0.004235 0.137809 0.339294 0.397754 0.085097 -0.452093 -0.77549 -0.907914 -0.967474 -0.98984 -0.99783 -0.999849
9 -0.999997 -0.999709 -0.993297 -0.941118 -0.784956 -0.54234 -0.23588 0.053168 0.28442 0.449575 0.433391 0.158161 -0.334614 -0.814647 -0.982981 -0.999439 -0.999926 -0.995975 -0.936736 -0.668488 -0.157386 0.316443 0.596636 0.696429 0.664201 0.635569 0.696989 0.702654 0.243337 -0.603884 -0.960552 -0.998598 -0.999332 -0.978712 -0.759081 -0.112994 0.537548 0.782079 0.707215 0.472398 0.103709 -0.130024 0.134604 0.637998 0.345329 -0.581478 -0.964788 -0.999043 -0.998372 -0.955521 -0.564366 0.351081 0.810963 0.615664 0.073899 -0.388961 -0.675735 -0.741797 -0.292262 0.510607 0.342111 -0.58431 -0.967181 -0.999225 -0.998903 -0.962657 -0.574488 0.360842 0.747216 0.31812 -0.423154 -0.832335 -0.94126 -0.828751 -0.240782 0.574124 0.418194 -0.54229 -0.959038 -0.998765 -0.99966 -0.981925 -0.744406 -0.044251 0.53275 0.444308 -0.127398 -0.546933 -0.704362 -0.526435 0.127318 0.675546 0.334238 -0.594934 -0.968363 -0.999267 -0.999943 -0.995571 -0.924436 -0.605581 -0.030268 0.398852 0.459733 0.284634 0.073377 0.187163 0.625457 0.709715 0.070633 -0.717806 -0.981467 -0.999738 -0.999996 -0.999658 -0.991636 -0.921306 -0.685944 -0.275323 0.210619 0.558291 0.711819 0.801242 0.891903 0.59632 -0.27449 -0.857635 -0.991791 -0.999905 -1 -0.999991 -0.999643 -0.994149 -0.955534 -0.800893 -0.392817 0.272582 0.814487 0.974498 0.930999 0.490758 -0.445593 -0.920877 -0.99613 -0.999958 -1 -1 -0.999977 -0.998717 -0.974592 -0.790783 -0.232805 0.492321 0.89449 0.985745 0.959521 0.606868 -0.273631 -0.85782 -0.991838 -0.999908 -1 -0.999998 -0.999745 -0.990869 -0.880488 -0.418701 0.343421 0.78629 0.847055 0.890444 0.951052 0.716201 -0.072708 -0.780027 -0.98649 -0.999846 -1 -0.999983 -0.998372 -0.961048 -0.658074 0.10827 0.69624 0.686163 0.495448 0.674049 0.896822 0.682903 -0.123094 -0.79909 -0.987795 -0.999861 -1 -0.999954 -0.995804 -0.916311 -0.436654 0.477853 0.764755 0.422467 0.317029 0.700721 0.855709 0.44907 -0.402786 -0.894155 -0.994168 -0.999935 -1 -0.999951 -0.995532 -0.911185 -0.406778 0.529862 0.789732 0.553861 0.636474 0.802693 0.563107 -0.077374 -0.725831 -0.968786 -0.998687 -0.999987 -1 -0.999977 -0.997804 -0.94975 -0.587583 0.211791 0.655072 0.732012 0.749427 0.513 -0.094361 -0.656683 -0.931289 -0.995196 -0.99989 -0.999999 -1 -0.999995 -0.999528 -0.986662 -0.860323 -0.478211 -0.024234 0.240058 0.183739 -0.19938 -0.686081 -0.934503 -0.99275 -0.999667 -0.999996 -1
6 -0.999744 -0.988982 -0.859779 -0.546981 -0.424091 -0.495243 -0.528823 -0.444832 -0.331073 -0.166728 0.039967 0.290531 0.368235 0.022086 -0.55694 -0.910951 -0.998469 -0.960256 -0.62863 0.125217 0.496068 0.475168 0.435383 0.502479 0.584657 0.661901 0.745773 0.830481 0.797119 0.463991 -0.22002 -0.81198 -0.993536 -0.885646 -0.385847 0.444985 0.83903 0.780916 0.660611 0.645049 0.663107 0.671767 0.664704 0.588365 0.382705 0.055576 -0.4457 -0.866485 -0.981849 -0.738069 0.002177 0.694687 0.792485 0.362783 -0.026403 -0.134535 -0.140408 -0.141771 -0.169049 -0.295765 -0.518381 -0.696314 -0.853747 -0.96613 -0.946752 -0.548705 0.348824 0.85017 0.648772 -0.131512 -0.657203 -0.785634 -0.802182 -0.807573 -0.819558 -0.866486 -0.938728 -0.976524 -0.990593 -0.997889 -0.884355 -0.342207 0.566946 0.908414 0.630292 -0.077558 -0.536851 -0.743068 -0.882544 -0.957917 -0.983749 -0.991934 -0.997207 -0.999453 -0.999879 -0.999976 -0.883686 -0.328379 0.603379 0.949953 0.858409 0.571669 0.261292 -0.068879 -0.413745 -0.711535 -0.91451 -0.987503 -0.999006 -0.999961 -0.999999 -1 -0.926943 -0.473242 0.441956 0.87209 0.806733 0.540098 0.33648 0.282072 0.235773 -0.059135 -0.54694 -0.878873 -0.984097 -0.99916 -0.999986 -1 -0.972813 -0.722754 -0.06706 0.396771 0.236379 -0.277116 -0.514138 -0.383064 0.018025 0.327382 0.097773 -0.492504 -0.885074 -0.989697 -0.999642 -0.999996 -0.992714 -0.920938 -0.690333 -0.452972 -0.530019 -0.818707 -0.942445 -0.883319 -0.580011 0.040789 0.470699 0.121841 -0.567558 -0.924977 -0.995774 -0.999945 -0.960941 -0.842108 -0.744377 -0.791826 -0.888517 -0.969572 -0.996019 -0.987354 -0.87787 -0.3686 0.471618 0.592349 -0.060003 -0.757381 -0.982888 -0.999672 -0.862465 -0.448846 -0.136199 -0.370252 -0.726935 -0.92605 -0.972607 -0.953639 -0.829247 -0.351078 0.490463 0.805724 0.329136 -0.594327 -0.96588 -0.999068 -0.834772 -0.282629 0.348124 0.387604 -0.078549 -0.528596 -0.630018 -0.556509 -0.284639 0.238375 0.749726 0.889989 0.435384 -0.544591 -0.959378 -0.99878 -0.935043 -0.618186 0.011592 0.479834 0.502016 0.270416 0.259009 0.367381 0.571121 0.800491 0.922409 0.813123 0.229457 -0.64288 -0.972978 -0.999413 -0.991862 -0.915062 -0.649355 -0.195358 0.265194 0.48706 0.628472 0.750776 0.863114 0.87149 0.740842 0.385354 -0.278599 -0.828822 -0.98918 -0.999855 -0.999625 -0.993302 -0.948672 -0.800263 -0.533972 -0.229494 0.035298 0.242246 0.394984 0.333754 0.03432 -0.394864 -0.778203 -0.960079 -0.997758 -0.999974
5 -1 -0.99996 -0.998519 -0.983271 -0.959197 -0.978353 -0.996421 -0.999722 -0.992523 -0.87417 -0.424672 -0.014091 -0.393696 -0.861071 -0.991614 -0.999904 -0.999996 -0.999612 -0.987586 -0.869155 -0.668308 -0.781616 -0.948987 -0.996127 -0.987041 -0.790164 -0.120317 0.480221 0.098682 -0.697546 -0.980683 -0.999777 -0.999989 -0.998806 -0.963945 -0.630684 -0.015774 -0.220065 -0.763225 -0.973471 -0.983288 -0.749584 -0.004415 0.631831 0.303022 -0.619399 -0.975238 -0.999708 -0.999978 -0.997767 -0.943533 -0.492596 0.401845 0.353676 -0.453778 -0.90901 -0.980048 -0.757073 -0.020945 0.644284 0.348228 -0.60034 -0.973716 -0.999676 -0.999946 -0.9951 -0.904296 -0.380278 0.550783 0.613708 -0.208528 -0.832698 -0.976802 -0.782536 -0.082389 0.628192 0.370585 -0.587509 -0.971617 -0.999568 -0.999872 -0.989804 -0.830317 -0.196646 0.644756 0.653429 -0.174728 -0.821494 -0.976829 -0.796728 -0.115665 0.63802 0.432623 -0.551491 -0.964956 -0.9992 -0.999443 -0.976713 -0.698394 0.101449 0.754489 0.589146 -0.295142 -0.852524 -0.95848 -0.764561 -0.066368 0.670284 0.471145 -0.526817 -0.959399 -0.998868 -0.99649 -0.929882 -0.488572 0.421861 0.849867 0.527943 -0.288111 -0.625673 -0.654801 -0.492526 0.148083 0.737539 0.477921 -0.516904 -0.954981 -0.99853 -0.984748 -0.796752 -0.137664 0.670333 0.927109 0.698954 0.255394 0.185292 0.194727 0.221342 0.577518 0.852286 0.537237 -0.368321 -0.890578 -0.993264 -0.96112 -0.605608 0.273373 0.852427 0.967245 0.89819 0.771798 0.728279 0.684502 0.673041 0.847151 0.939071 0.721404 0.038604 -0.709078 -0.973758 -0.949536 -0.546708 0.363042 0.825646 0.787946 0.636911 0.514174 0.368522 0.244156 0.316128 0.735198 0.877812 0.605551 0.041805 -0.665506 -0.961 -0.975214 -0.734607 -0.102888 0.297807 0.105552 -0.252041 -0.447254 -0.572804 -0.616101 -0.301175 0.5234 0.700382 0.079829 -0.53839 -0.879866 -0.985574 -0.99542 -0.934577 -0.73812 -0.579359 -0.686641 -0.851281 -0.927307 -0.961429 -0.923802 -0.47662 0.494111 0.595871 -0.258253 -0.84409 -0.98492 -0.998939 -0.999739 -0.995426 -0.975545 -0.953648 -0.971603 -0.990588 -0.99659 -0.996135 -0.933904 -0.455358 0.514981 0.554035 -0.376983 -0.90441 -0.99506 -0.999936 -0.999997 -0.999911 -0.999184 -0.998148 -0.999087 -0.999835 -0.999932 -0.997101 -0.936163 -0.501012 0.386338 0.461785 -0.428188 -0.920095 -0.996168 -0.999959 -1 -0.999999 -0.999992 -0.999981 -0.999992 -0.999999 -0.99999 -0.998949 -0.972263 -0.733209 -0.146386 0.01682 -0.601468 -0.95099 -0.997885 -0.999978
5 -1 -1 -0.999986 -0.999792 -0.999464 -0.999705 -0.99987 -0.993076 -0.884337 -0.484803 -0.178377 -0.592522 -0.929887 -0.996246 -0.999959 -1 -1 -0.999994 -0.9995 -0.992617 -0.979369 -0.985007 -0.9961 -0.986393 -0.784077 -0.128418 0.299412 -0.283073 -0.849478 -0.991184 -0.9999 -1 -1 -0.999934 -0.994336 -0.915493 -0.751261 -0.791692 -0.939283 -0.978639 -0.737973 0.010917 0.467021 -0.120384 -0.793624 -0.987421 -0.999856 -1 -1 -0.99981 -0.983617 -0.751955 -0.21896 -0.230127 -0.721522 -0.947983 -0.734617 0.018617 0.497771 -0.058108 -0.768653 -0.985693 -0.999836 -1 -1 -0.999786 -0.981536 -0.712276 0.021723 0.274566 -0.385763 -0.868808 -0.740799 -0.008143 0.490087 -0.050574 -0.765253 -0.985456 -0.999833 -1 -1 -0.999763 -0.980655 -0.699359 0.102047 0.495723 -0.129876 -0.77527 -0.716002 0.021949 0.47893 -0.106689 -0.788629 -0.987069 -0.999851 -1 -0.999995 -0.999346 -0.972358 -0.645785 0.210812 0.586076 0.007039 -0.619582 -0.556663 0.161177 0.500026 -0.162538 -0.810187 -0.987492 -0.999782 -0.999999 -0.99996 -0.996275 -0.924103 -0.470014 0.429106 0.726497 0.294586 -0.102214 -0.025534 0.485231 0.621217 -0.049494 -0.726809 -0.965669 -0.998411 -0.999983 -0.999876 -0.989132 -0.818798 -0.177989 0.639293 0.865547 0.655154 0.448396 0.478618 0.768847 0.780846 0.224912 -0.505117 -0.904871 -0.994543 -0.999938 -0.999851 -0.987019 -0.790136 -0.136798 0.533436 0.605226 0.286339 -0.000283 0.088901 0.652294 0.700704 0.062907 -0.536808 -0.893114 -0.993436 -0.999925 -0.999937 -0.994406 -0.905071 -0.550402 -0.118255 -0.181913 -0.532249 -0.705399 -0.383458 0.490416 0.501958 -0.366514 -0.82979 -0.963686 -0.997758 -0.999974 -0.99999 -0.999134 -0.983684 -0.902195 -0.780982 -0.814752 -0.927751 -0.915937 -0.452248 0.455134 0.349005 -0.574959 -0.960598 -0.997029 -0.999846 -0.999998 -0.999999 -0.999956 -0.999121 -0.994174 -0.986365 -0.988727 -0.991089 -0.896407 -0.365632 0.448969 0.211355 -0.651409 -0.976888 -0.999668 -0.999998 -1 -1 -0.999999 -0.99999 -0.999934 -0.999843 -0.9998 -0.99343 -0.880587 -0.329997 0.400486 0.050759 -0.71952 -0.98224 -0.999794 -1 -1 -1 -1 -1 -1 -1 -0.999937 -0.994274 -0.893172 -0.379169 0.270634 -0.160178 -0.800569 -0.987834 -0.999861 -1 -1 -1 -1 -1 -1 -1 -0.999968 -0.99703 -0.939267 -0.589068 -0.129475 -0.501821 -0.902374 -0.994465 -0.999938 -1 -1
7 -1 -1 -1 -1 -0.999937 -0.994512 -0.903907 -0.5031 0.022159 -0.127461 -0.660739 -0.942743 -0.996906 -0.999966 -1 -1 -1 -1 -1 -0.999997 -0.999637 -0.982826 -0.75999 -0.060546 0.582916 0.422057 -0.345909 -0.867252 -0.992263 -0.999913 -1 -1 -1 -1 -0.999999 -0.99986 -0.995331 -0.93535 -0.605008 0.101768 0.557888 0.248414 -0.512668 -0.919345 -0.995693 -0.999952 -1 -1 -1 -1 -0.999976 -0.998003 -0.96065 -0.727517 -0.180445 0.284139 0.225065 -0.345088 -0.827449 -0.981045 -0.999207 -0.999992 -1 -1 -1 -0.999999 -0.999817 -0.989501 -0.840568 -0.287663 0.43785 0.625184 0.110593 -0.648932 -0.95893 -0.997825 -0.999947 -1 -1 -1 -1 -0.999989 -0.998872 -0.966011 -0.637163 0.206668 0.787835 0.691184 -0.037733 -0.759099 -0.984071 -0.999749 -0.999999 -1 -1 -1 -1 -0.999936 -0.995011 -0.906285 -0.404456 0.518858 0.854198 0.456437 -0.394111 -0.890676 -0.993916 -0.999931 -1 -1 -1 -1 -0.999997 -0.999591 -0.982746 -0.769843 -0.067265 0.702585 0.765018 0.097705 -0.682268 -0.968098 -0.998554 -0.99976 -0.999919 -0.999989 -0.999999 -1 -0.999976 -0.99769 -0.946137 -0.547431 0.350074 0.853549 0.621235 -0.256393 -0.847332 -0.974759 -0.975269 -0.980213 -0.992899 -0.999013 -0.999952 -0.999999 -0.999927 -0.993456 -0.880952 -0.327728 0.586413 0.885304 0.446733 -0.48706 -0.860132 -0.743011 -0.62096 -0.692488 -0.884159 -0.982257 -0.999091 -0.99999 -0.999876 -0.989096 -0.8175 -0.16341 0.673068 0.823597 0.242669 -0.545821 -0.551016 -0.026824 0.308994 0.097995 -0.507316 -0.901932 -0.994325 -0.999936 -0.999818 -0.98417 -0.746569 0.009607 0.741806 0.779873 0.187847 -0.254041 0.108962 0.642325 0.860271 0.649956 -0.063272 -0.766133 -0.98541 -0.999833 -0.999784 -0.981303 -0.705312 0.109958 0.783677 0.802798 0.400604 0.354341 0.702204 0.93236 0.973082 0.765146 0.058529 -0.72503 -0.982656 -0.9998 -0.999796 -0.982314 -0.719952 0.072991 0.771239 0.898914 0.758109 0.818343 0.947874 0.988528 0.93057 0.575882 -0.205851 -0.820285 -0.989118 -0.999876 -0.999863 -0.988017 -0.803703 -0.155064 0.616954 0.909969 0.923913 0.94527 0.962796 0.925983 0.687557 0.078752 -0.623124 -0.941609 -0.996967 -0.999967 -0.999943 -0.994885 -0.91012 -0.528255 0.102761 0.454354 0.525247 0.530647 0.52646 0.440443 0.072585 -0.523633 -0.896418 -0.991176 -0.999712 -0.999997
9 -1 -1 -0.999989 -0.998889 -0.972493 -0.750229 -0.18685 0.277606 0.334147 -0.140509 -0.756522 -0.979107 -0.999387 -0.999995 -1 -1 -1 -1 -0.999938 -0.994461 -0.898975 -0.42411 0.405202 0.833595 0.828066 0.328692 -0.533456 -0.937143 -0.997017 -0.999967 -1 -1 -1 -1 -0.999846 -0.986581 -0.78179 -0.083453 0.694179 0.919217 0.731619 0.223857 -0.495016 -0.902445 -0.993288 -0.999842 -0.999999 -1 -1 -1 -0.999784 -0.981274 -0.704915 0.110619 0.784232 0.808848 0.267925 -0.36568 -0.720073 -0.880007 -0.970767 -0.997948 -0.99996 -1 -1 -1 -0.999794 -0.982128 -0.717214 0.080591 0.768159 0.755902 0.142271 -0.334788 -0.396475 -0.506328 -0.835153 -0.983738 -0.999437 -0.999995 -1 -1 -0.999874 -0.989471 -0.824508 -0.186105 0.653162 0.863347 0.621139 0.486052 0.4996 0.220263 -0.517461 -0.924097 -0.996071 -0.999957 -1 -0.999996 -0.999683 -0.989438 -0.860614 -0.29668 0.592383 0.940153 0.935566 0.917953 0.869716 0.53615 -0.247293 -0.835847 -0.990186 -0.999888 -0.999999 -0.999913 -0.996515 -0.945261 -0.636878 0.095338 0.763026 0.977882 0.990017 0.903682 0.613975 0.167122 -0.41545 -0.862708 -0.991573 -0.999904 -0.999991 -0.999077 -0.976872 -0.77985 -0.165228 0.584007 0.925014 0.979528 0.974718 0.746808 0.063295 -0.53558 -0.824863 -0.960339 -0.997565 -0.999972 -0.999956 -0.995986 -0.921227 -0.481581 0.387044 0.863435 0.8632 0.748514 0.844991 0.725769 0.011646 -0.724782 -0.969962 -0.99699 -0.999839 -0.999998 -0.999884 -0.989812 -0.828217 -0.195444 0.65039 0.898233 0.565428 0.117968 0.449812 0.762928 0.342675 -0.535014 -0.939875 -0.997221 -0.999969 -1 -0.999825 -0.984759 -0.755181 -0.013133 0.735611 0.885948 0.407616 -0.291745 0.05077 0.715664 0.598603 -0.25574 -0.850328 -0.991317 -0.999902 -1 -0.999887 -0.990078 -0.832963 -0.220256 0.606952 0.872618 0.452852 -0.301715 -0.081946 0.67651 0.726286 -0.007147 -0.753075 -0.984594 -0.999821 -1 -0.999972 -0.997347 -0.943603 -0.57717 0.232074 0.753483 0.645716 0.122132 0.211368 0.756203 0.811164 0.185 -0.673551 -0.978739 -0.99973 -1 -0.999998 -0.999725 -0.988254 -0.84198 -0.347776 0.29182 0.656264 0.67079 0.727122 0.888296 0.810652 0.208429 -0.660269 -0.977276 -0.999677 -0.999999 -1 -0.999977 -0.998155 -0.967674 -0.815928 -0.439639 0.078101 0.413212 0.505475 0.515982 0.372347 -0.156137 -0.776055 -0.985445 -0.999807 -1
5 -0.999993 -0.99942 -0.990927 -0.967484 -0.959798 -0.98271 -0.997365 -0.999844 -0.997866 -0.954825 -0.679009 -0.334276 -0.68523 -0.95747 -0.998058 -0.999979 -0.999943 -0.995059 -0.92251 -0.718018 -0.632877 -0.813379 -0.962833 -0.997735 -0.99195 -0.869299 -0.348363 0.175834 -0.329373 -0.862579 -0.992048 -0.99991 -0.999833 -0.985504 -0.772604 -0.169151 0.125646 -0.335458 -0.842914 -0.989354 -0.971603 -0.714804 0.009604 0.50591 -0.00865 -0.747262 -0.984196 -0.999818 -0.999785 -0.981372 -0.707218 0.082813 0.56868 0.110952 -0.694889 -0.974786 -0.898281 -0.421761 0.415157 0.702685 0.120792 -0.69873 -0.980842 -0.999779 -0.999794 -0.982125 -0.71724 0.074276 0.663402 0.305151 -0.613928 -0.957363 -0.764323 -0.047809 0.69284 0.728857 0.014607 -0.744135 -0.984 -0.999816 -0.999774 -0.980369 -0.691908 0.13853 0.722616 0.394525 -0.553803 -0.912397 -0.614284 0.246361 0.82158 0.654369 -0.194617 -0.829384 -0.989911 -0.999886 -0.999755 -0.978756 -0.668747 0.19456 0.754393 0.486971 -0.288634 -0.555436 -0.221113 0.556632 0.886332 0.514579 -0.426973 -0.916337 -0.995851 -0.999955 -0.999794 -0.982122 -0.718169 0.061852 0.705403 0.744895 0.429717 0.327562 0.502904 0.838115 0.839998 0.258216 -0.623308 -0.967024 -0.999021 -0.999992 -0.999906 -0.991761 -0.863139 -0.38286 0.269441 0.597443 0.619065 0.673201 0.850827 0.945977 0.69136 -0.109442 -0.792305 -0.986836 -0.999816 -0.999999 -0.999981 -0.998338 -0.969887 -0.826331 -0.511088 -0.199771 -0.063539 0.216856 0.758806 0.918997 0.503919 -0.418416 -0.910028 -0.995375 -0.999949 -1 -0.999999 -0.9999 -0.997838 -0.981818 -0.920696 -0.820814 -0.683257 -0.17465 0.650861 0.829169 0.256565 -0.621524 -0.965844 -0.998933 -0.99999 -1 -1 -0.999999 -0.99995 -0.99929 -0.995682 -0.978105 -0.795828 -0.131242 0.678777 0.722719 -0.018862 -0.75669 -0.984256 -0.999776 -0.999999 -1 -1 -1 -1 -0.999992 -0.999702 -0.982097 -0.728102 0.049938 0.746491 0.643874 -0.210534 -0.836014 -0.990361 -0.99989 -1 -1 -1 -1 -1 -0.999993 -0.999146 -0.967519 -0.605596 0.309995 0.823343 0.519071 -0.41963 -0.914259 -0.995718 -0.999954 -1 -1 -1 -1 -1 -0.999967 -0.99685 -0.931034 -0.467839 0.475617 0.793947 0.295984 -0.60318 -0.964993 -0.998955 -0.999991 -1 -1 -1 -1 -1 -0.999941 -0.994753 -0.905145 -0.472077 0.224393 0.35904 -0.133094 -0.76595 -0.984573 -0.999785 -0.999999 -1 -1
5 -0.999941 -0.999185 -0.997991 -0.999072 -0.999892 -0.999995 -1 -0.999998 -0.999604 -0.977487 -0.693968 -0.129095 -0.304614 -0.805676 -0.984693 -0.999617 -0.998557 -0.982451 -0.955088 -0.972667 -0.994199 -0.999572 -0.999989 -0.999995 -0.999256 -0.967021 -0.580716 0.266315 0.225587 -0.543325 -0.935588 -0.99687 -0.986898 -0.866556 -0.64226 -0.710702 -0.910522 -0.989909 -0.999576 -0.999985 -0.998832 -0.960539 -0.554569 0.379625 0.543327 -0.214265 -0.830355 -0.98991 -0.955446 -0.619945 0.026122 -0.006197 -0.554308 -0.910674 -0.994386 -0.999876 -0.997114 -0.934165 -0.465476 0.496545 0.68673 -0.028509 -0.761163 -0.985178 -0.939538 -0.541538 0.283267 0.562427 0.040597 -0.701167 -0.974207 -0.999182 -0.994774 -0.899498 -0.365734 0.576012 0.711224 -0.023591 -0.760041 -0.985106 -0.96766 -0.677536 0.102865 0.707727 0.424815 -0.519984 -0.947852 -0.997859 -0.990745 -0.84153 -0.221847 0.640675 0.696068 -0.078418 -0.782696 -0.98668 -0.970357 -0.672588 0.136108 0.745951 0.473984 -0.502001 -0.946913 -0.997651 -0.985102 -0.763805 -0.033445 0.715563 0.658797 -0.180356 -0.824448 -0.989579 -0.915158 -0.46472 0.398369 0.796357 0.371508 -0.559522 -0.945359 -0.984539 -0.9659 -0.654546 0.204174 0.799774 0.576001 -0.362997 -0.897138 -0.994601 -0.783592 -0.097402 0.670192 0.842534 0.385052 -0.344329 -0.679676 -0.771011 -0.790582 -0.433419 0.4499 0.849171 0.450028 -0.517353 -0.949072 -0.998074 -0.644619 0.243891 0.836666 0.923374 0.727494 0.39931 0.124314 -0.055217 -0.152084 0.096476 0.694207 0.837973 0.290109 -0.619286 -0.970311 -0.999204 -0.675155 0.133951 0.668662 0.781816 0.757936 0.707437 0.6687 0.65415 0.650624 0.745273 0.913016 0.843442 0.267121 -0.580547 -0.937099 -0.992323 -0.859357 -0.44185 -0.025018 0.105374 0.115173 0.149376 0.270691 0.45097 0.685371 0.907986 0.973453 0.871758 0.477657 -0.184727 -0.659153 -0.9203 -0.974298 -0.879486 -0.752176 -0.706628 -0.702386 -0.686473 -0.620392 -0.370822 0.245078 0.808324 0.890964 0.674545 0.510055 0.286659 -0.195155 -0.779535 -0.998566 -0.992823 -0.984463 -0.981389 -0.981079 -0.978041 -0.928877 -0.556147 0.30715 0.826453 0.654702 0.036348 -0.194837 -0.150894 -0.370946 -0.814595 -0.999984 -0.999918 -0.999821 -0.999786 -0.999738 -0.995663 -0.918058 -0.452007 0.443999 0.76577 0.295541 -0.509387 -0.805846 -0.789667 -0.829789 -0.947807 -1 -1 -1 -1 -0.999979 -0.998004 -0.95493 -0.636408 0.048887 0.26256 -0.23436 -0.79768 -0.976506 -0.986767 -0.989202 -0.996655
9 -0.999988 -0.998793 -0.968245 -0.698982 -0.072952 0.270696 0.186408 -0.242709 -0.662997 -0.920343 -0.994142 -0.999866 -0.999999 -1 -1 -1 -0.999973 -0.997372 -0.939747 -0.50711 0.405657 0.794875 0.664982 0.281412 -0.24697 -0.792131 -0.984272 -0.999628 -0.999971 -0.999985 -0.999997 -1 -0.999985 -0.998452 -0.955727 -0.551243 0.389536 0.794028 0.477408 -0.094227 -0.501638 -0.858349 -0.988905 -0.997747 -0.997397 -0.998581 -0.999689 -0.999981 -0.999997 -0.999567 -0.977832 -0.692127 0.121983 0.711582 0.429066 -0.422123 -0.838417 -0.953564 -0.971157 -0.94873 -0.940665 -0.966276 -0.992103 -0.999518 -1 -0.999874 -0.989706 -0.82903 -0.204869 0.599297 0.567846 -0.271087 -0.785616 -0.805553 -0.675626 -0.538084 -0.521676 -0.718126 -0.929979 -0.995644 -1 -0.999966 -0.996942 -0.935612 -0.521858 0.347406 0.666491 0.171796 -0.27122 -0.159014 0.142237 0.369062 0.289595 -0.274364 -0.823635 -0.989093 -0.999998 -0.999842 -0.995462 -0.940987 -0.626729 0.110958 0.712281 0.698928 0.551333 0.635388 0.717609 0.645985 0.30023 -0.38202 -0.867795 -0.992144 -0.999939 -0.997252 -0.957126 -0.742827 -0.247335 0.351967 0.825232 0.938274 0.871322 0.71586 0.451269 0.048855 -0.394923 -0.783852 -0.963439 -0.998011 -0.999176 -0.979307 -0.802828 -0.255267 0.416319 0.765363 0.891131 0.934722 0.76471 0.209077 -0.347274 -0.689921 -0.875744 -0.969216 -0.996716 -0.999865 -0.9953 -0.91312 -0.488542 0.299136 0.730294 0.670392 0.54446 0.694176 0.670568 0.003532 -0.704471 -0.955611 -0.991859 -0.998473 -0.999894 -0.999998 -0.988372 -0.808144 -0.158126 0.597305 0.622114 0.050604 -0.246603 0.179326 0.633528 0.222207 -0.640139 -0.971034 -0.9992 -0.999978 -0.999999 -1 -0.987422 -0.794093 -0.11772 0.631924 0.538233 -0.314721 -0.655204 -0.105783 0.635139 0.45569 -0.481111 -0.935063 -0.997112 -0.99997 -1 -1 -0.994086 -0.894397 -0.4243 0.365964 0.519051 -0.216448 -0.557228 0.012156 0.714443 0.591241 -0.315345 -0.877817 -0.993262 -0.999925 -1 -1 -0.99881 -0.972855 -0.76843 -0.178223 0.364913 0.185741 -0.031511 0.427646 0.840888 0.596833 -0.310646 -0.875199 -0.993072 -0.999923 -1 -1 -0.999911 -0.996473 -0.946884 -0.677187 -0.117985 0.29007 0.485516 0.75668 0.804171 0.338179 -0.522389 -0.934505 -0.996871 -0.999967 -1 -1 -0.999997 -0.999799 -0.9941 -0.933103 -0.720673 -0.361924 0.066791 0.368682 0.255577 -0.289706 -0.808916 -0.981893 -0.999366 -0.999994 -1 -1
7 -1 -1 -1 -0.999999 -0.999863 -0.993426 -0.903414 -0.540588 -0.035494 -0.081336 -0.699702 -0.975328 -0.999377 -0.999995 -1 -1 -1 -1 -1 -0.999986 -0.998618 -0.965527 -0.683911 0.034865 0.503296 0.119568 -0.677441 -0.977208 -0.999598 -0.999998 -1 -1 -1 -1 -1 -0.999945 -0.995138 -0.907355 -0.420928 0.455828 0.626055 -0.075355 -0.776038 -0.986033 -0.99983 -1 -1 -1 -1 -1 -0.999998 -0.999756 -0.988161 -0.82591 -0.19917 0.582411 0.451998 -0.399439 -0.896043 -0.994336 -0.999937 -1 -1 -1 -1 -0.999999 -0.999938 -0.997148 -0.949305 -0.62455 0.141215 0.596125 0.121166 -0.665681 -0.966706 -0.998792 -0.999988 -1 -1 -1 -1 -0.999992 -0.9992 -0.979956 -0.806122 -0.224026 0.500465 0.486491 -0.274542 -0.845861 -0.990217 -0.999839 -0.999999 -1 -1 -1 -1 -0.999942 -0.995452 -0.917888 -0.514439 0.258487 0.622924 0.134015 -0.631536 -0.951432 -0.996381 -0.999501 -0.999939 -0.999997 -1 -1 -0.999997 -0.999631 -0.983656 -0.778127 -0.107626 0.57785 0.464123 -0.322496 -0.837997 -0.942223 -0.957898 -0.981399 -0.99602 -0.999693 -0.999991 -1 -0.999977 -0.99778 -0.948053 -0.561497 0.307462 0.665145 0.13802 -0.561214 -0.668353 -0.536752 -0.576017 -0.764189 -0.933694 -0.992574 -0.999689 -0.999997 -0.999914 -0.992342 -0.86519 -0.294425 0.558764 0.600428 -0.103131 -0.352198 0.047922 0.3959 0.328433 -0.108302 -0.64737 -0.934449 -0.996292 -0.999958 -0.999834 -0.985521 -0.766106 -0.041717 0.667339 0.53993 -0.008649 0.212405 0.623469 0.728224 0.739036 0.507715 -0.176874 -0.80164 -0.987755 -0.99986 -0.999815 -0.983859 -0.742238 0.015346 0.694263 0.680606 0.464986 0.680846 0.694769 0.479714 0.624437 0.657197 0.011361 -0.741623 -0.983797 -0.999814 -0.999885 -0.989898 -0.830919 -0.223921 0.572864 0.862117 0.868649 0.876717 0.706822 0.585193 0.721554 0.551317 -0.183293 -0.811313 -0.988507 -0.999869 -0.99997 -0.997256 -0.944202 -0.605753 0.158506 0.762433 0.957462 0.955998 0.866173 0.75568 0.556191 0.058864 -0.606404 -0.935844 -0.99659 -0.999962 -0.999998 -0.999767 -0.991105 -0.880155 -0.421462 0.329375 0.781755 0.803181 0.623548 0.312028 -0.169236 -0.624247 -0.90713 -0.991377 -0.999699 -0.999997 -1 -0.999989 -0.999076 -0.978928 -0.814934 -0.329173 0.171051 0.141745 -0.208686 -0.539163 -0.794565 -0.942801 -0.991726 -0.999515 -0.99999 -1
5 -1 -1 -1 -1 -1 -1 -1 -0.999836 -0.986067 -0.780786 -0.180934 0.139258 -0.33162 -0.844523 -0.990507 -0.999889 -0.999979 -0.999947 -0.999976 -0.999997 -1 -1 -0.999999 -0.999676 -0.977218 -0.659633 0.19875 0.629965 0.123679 -0.692044 -0.979747 -0.999725 -0.998122 -0.995301 -0.997725 -0.999659 -0.999966 -0.999998 -0.999995 -0.999291 -0.968785 -0.596948 0.338284 0.778101 0.331089 -0.606799 -0.972285 -0.999528 -0.967654 -0.915602 -0.949166 -0.986101 -0.997582 -0.999861 -0.999989 -0.99891 -0.961618 -0.555309 0.416223 0.835652 0.405345 -0.566289 -0.965019 -0.999133 -0.841034 -0.539324 -0.594384 -0.818908 -0.960684 -0.997518 -0.999958 -0.999305 -0.967752 -0.576719 0.393581 0.857856 0.499833 -0.476092 -0.93773 -0.997352 -0.679715 0.030462 0.188003 -0.287305 -0.81079 -0.984965 -0.999581 -0.999547 -0.972996 -0.60996 0.33149 0.856367 0.598787 -0.328373 -0.883742 -0.99368 -0.657567 0.196924 0.66971 0.306653 -0.546677 -0.941356 -0.994727 -0.997606 -0.977066 -0.661629 0.212756 0.815077 0.640521 -0.242791 -0.850215 -0.99137 -0.619721 0.284575 0.827555 0.592783 -0.295333 -0.834792 -0.930534 -0.947035 -0.951744 -0.673836 0.15885 0.792113 0.636837 -0.24921 -0.85294 -0.991561 -0.43668 0.466389 0.902485 0.706522 -0.01341 -0.448367 -0.474293 -0.519204 -0.62868 -0.483739 0.225763 0.80552 0.671898 -0.165675 -0.818515 -0.989099 -0.112492 0.672707 0.954144 0.855903 0.5274 0.390148 0.472011 0.422222 0.22132 0.137264 0.507293 0.869478 0.742986 0.00211 -0.739989 -0.977566 -0.124226 0.584297 0.861588 0.817092 0.672104 0.611224 0.644242 0.665637 0.667718 0.676242 0.832664 0.955544 0.844592 0.290643 -0.476628 -0.863078 -0.576029 -0.021274 0.311318 0.231727 0.022138 -0.102068 -0.115203 -0.020746 0.178789 0.404877 0.771435 0.962443 0.945392 0.687381 0.125723 -0.473172 -0.911929 -0.729537 -0.591846 -0.642491 -0.738579 -0.790394 -0.796923 -0.757145 -0.652526 -0.308455 0.471387 0.907716 0.913499 0.679309 0.335133 -0.2054 -0.994495 -0.977788 -0.961229 -0.97193 -0.983263 -0.987207 -0.987653 -0.983431 -0.935466 -0.526013 0.421762 0.883899 0.692883 0.054877 -0.359004 -0.626077 -0.999913 -0.999395 -0.998703 -0.999327 -0.999783 -0.999854 -0.999838 -0.997702 -0.949032 -0.563062 0.300909 0.708923 0.340097 -0.479005 -0.859232 -0.939745 -1 -0.999995 -0.999988 -0.999995 -1 -1 -0.999992 -0.999182 -0.978688 -0.793943 -0.286819 0.068463 -0.248076 -0.784098 -0.977824 -0.996554
1 -0.999574 -0.990221 -0.915124 -0.681352 -0.352673 -0.211017 -0.395576 -0.293174 0.133948 -0.006339 -0.414429 -0.759424 -0.940463 -0.991161 -0.999023 -0.999948 -0.996222 -0.932294 -0.616738 -0.00182 0.492964 0.622965 0.3808 0.216939 0.625439 0.709505 0.415514 -0.126474 -0.611903 -0.885548 -0.981202 -0.998592 -0.985051 -0.804659 -0.190123 0.565012 0.90758 0.933721 0.628299 0.151244 0.44775 0.79933 0.847245 0.604244 0.111022 -0.490576 -0.869493 -0.983966 -0.92659 -0.576122 0.151211 0.786394 0.968777 0.865031 0.386118 -0.294702 -0.243386 0.269853 0.688417 0.86305 0.692871 0.134725 -0.542728 -0.907434 -0.777806 -0.124143 0.573058 0.914987 0.911575 0.532517 -0.207807 -0.748876 -0.804252 -0.500828 0.056546 0.661922 0.88714 0.649741 -0.005473 -0.656251 -0.619314 0.215646 0.814703 0.956534 0.740249 0.053085 -0.668016 -0.949895 -0.979272 -0.900157 -0.539903 0.222254 0.815902 0.896281 0.508148 -0.258806 -0.399997 0.491465 0.923469 0.927663 0.507863 -0.376031 -0.887246 -0.992322 -0.999002 -0.984744 -0.80815 -0.158003 0.682544 0.953884 0.700497 -0.08369 -0.242039 0.637027 0.963548 0.869901 0.30385 -0.596908 -0.961916 -0.998718 -0.999893 -0.992262 -0.863847 -0.276934 0.633639 0.95617 0.707282 -0.101605 -0.161456 0.683348 0.96621 0.782965 0.080466 -0.714895 -0.980898 -0.999697 -0.999764 -0.989435 -0.837751 -0.218395 0.658718 0.95304 0.668363 -0.179539 -0.101629 0.708543 0.964781 0.733352 -0.0413 -0.767311 -0.985331 -0.998926 -0.993917 -0.954505 -0.69682 0.014443 0.747279 0.942407 0.584483 -0.316563 -0.066999 0.717794 0.961775 0.710428 -0.093018 -0.776099 -0.967985 -0.970134 -0.907713 -0.7077 -0.241453 0.459671 0.887228 0.901187 0.415141 -0.503651 -0.190275 0.58892 0.921461 0.736965 0.034423 -0.536226 -0.68898 -0.66043 -0.465645 -0.031032 0.479234 0.843698 0.953831 0.752672 0.06344 -0.707058 -0.567495 0.143122 0.753799 0.841533 0.512095 0.211299 0.128822 0.172383 0.370054 0.680256 0.896909 0.965359 0.881435 0.439272 -0.385437 -0.883571 -0.869528 -0.423428 0.317208 0.748106 0.837656 0.810694 0.799974 0.817696 0.879968 0.956192 0.965855 0.853321 0.518686 -0.093404 -0.729757 -0.970377 -0.978337 -0.832921 -0.409441 0.158219 0.596003 0.820619 0.926697 0.956284 0.961064 0.944183 0.808026 0.404632 -0.198227 -0.685688 -0.933593 -0.995395 -0.998257 -0.977857 -0.875293 -0.602436 -0.182611 0.208789 0.457609 0.526726 0.528475 0.480246 0.228764 -0.293599 -0.752253 -0.949406 -0.994305 -0.999734
3 -1 -0.999952 -0.995742 -0.927747 -0.653005 -0.230907 0.069752 0.231997 0.106708 -0.381662 -0.802976 -0.96575 -0.997039 -0.999891 -0.999999 -1 -1 -0.999929 -0.993682 -0.890989 -0.453525 0.235157 0.619901 0.692057 0.613148 0.288067 -0.307045 -0.787412 -0.968347 -0.998367 -0.999982 -1 -1 -0.999974 -0.997621 -0.954368 -0.707818 -0.174807 0.215142 0.223834 0.294192 0.557476 0.339368 -0.382637 -0.87341 -0.992356 -0.999897 -1 -1 -0.999998 -0.999812 -0.994578 -0.942634 -0.790102 -0.654633 -0.639358 -0.388466 0.34183 0.619869 0.026476 -0.723066 -0.97811 -0.999442 -0.999996 -1 -0.999999 -0.999988 -0.999757 -0.996718 -0.986813 -0.977291 -0.955604 -0.63822 0.232077 0.738141 0.359546 -0.53968 -0.945355 -0.997665 -0.999976 -0.999951 -0.999777 -0.999066 -0.998059 -0.998905 -0.999464 -0.998848 -0.970495 -0.616666 0.298728 0.830546 0.559309 -0.369277 -0.896892 -0.994551 -0.99994 -0.995713 -0.983958 -0.966435 -0.949481 -0.962552 -0.973761 -0.975906 -0.921249 -0.481822 0.459654 0.892685 0.590389 -0.334448 -0.884805 -0.993737 -0.99993 -0.927879 -0.756405 -0.604958 -0.528181 -0.566082 -0.612458 -0.660151 -0.606394 -0.122576 0.655999 0.890318 0.443552 -0.49205 -0.935335 -0.99708 -0.999969 -0.657347 -0.093501 0.286848 0.394145 0.35375 0.310815 0.207592 0.178094 0.485579 0.851501 0.789665 0.133325 -0.682482 -0.974598 -0.999351 -0.999995 -0.211152 0.481111 0.729007 0.645973 0.567061 0.70582 0.799551 0.810916 0.890839 0.945311 0.665524 -0.165453 -0.809109 -0.98537 -0.999542 -0.999985 0.07515 0.688428 0.7043 0.420862 0.286237 0.600979 0.901278 0.974164 0.959262 0.904619 0.684921 0.029631 -0.622512 -0.919998 -0.989488 -0.998922 -0.182806 0.440137 0.699789 0.69638 0.670945 0.810497 0.911082 0.853518 0.693291 0.483135 0.46847 0.393197 -0.049954 -0.567005 -0.874336 -0.980275 -0.723581 -0.315846 0.174085 0.49871 0.617589 0.642822 0.551151 0.283136 -0.051779 -0.388869 -0.296856 0.135393 0.363944 0.109591 -0.459028 -0.871287 -0.964812 -0.855975 -0.641614 -0.402415 -0.241072 -0.217484 -0.339214 -0.581127 -0.762499 -0.892478 -0.843008 -0.521815 0.051531 0.444782 0.132512 -0.566365 -0.998391 -0.990709 -0.963646 -0.905169 -0.84864 -0.839198 -0.880339 -0.951048 -0.983807 -0.993925 -0.985275 -0.895815 -0.517852 0.146274 0.354247 -0.186036 -0.999982 -0.999838 -0.99866 -0.995066 -0.991254 -0.990599 -0.993351 -0.997927 -0.999717 -0.999919 -0.999309 -0.986855 -0.868021 -0.490645 -0.099137 -0.239511
4 -1 -1 -0.999886 -0.990062 -0.837728 -0.313653 0.217908 0.227412 0.103814 -0.06799 -0.465552 -0.823664 -0.970905 -0.99832 -0.999974 -1 -1 -1 -0.999875 -0.989065 -0.820027 -0.215326 0.499938 0.729035 0.73605 0.663904 0.284228 -0.362002 -0.846162 -0.987621 -0.999653 -0.999997 -1 -1 -0.999954 -0.995926 -0.926766 -0.594399 -0.008529 0.38105 0.645201 0.868028 0.783138 0.234059 -0.580171 -0.94509 -0.997453 -0.999973 -1 -1 -0.999994 -0.99939 -0.984613 -0.859091 -0.553728 -0.218397 0.313807 0.823009 0.929502 0.532424 -0.373143 -0.89322 -0.994234 -0.999936 -1 -1 -0.999992 -0.99914 -0.975955 -0.760678 -0.25435 0.150854 0.611901 0.91418 0.902307 0.42065 -0.486721 -0.92882 -0.996577 -0.999963 -1 -1 -0.999984 -0.998351 -0.957969 -0.613116 0.184089 0.685613 0.903604 0.962905 0.757665 0.065828 -0.703102 -0.973832 -0.99919 -0.999993 -1 -1 -0.999993 -0.999281 -0.977781 -0.75571 -0.134133 0.449512 0.750742 0.881837 0.648997 -0.118277 -0.779902 -0.981247 -0.999419 -0.999994 -0.999998 -0.999965 -0.999883 -0.999778 -0.99582 -0.939671 -0.727324 -0.368959 0.07848 0.565399 0.739886 0.280554 -0.513622 -0.918741 -0.995066 -0.999905 -0.999803 -0.996977 -0.989818 -0.987434 -0.991775 -0.993232 -0.967085 -0.874611 -0.617877 -0.028603 0.637674 0.653983 -0.032709 -0.730676 -0.97231 -0.998937 -0.996893 -0.952232 -0.838061 -0.795917 -0.862358 -0.954544 -0.99225 -0.989741 -0.919023 -0.517989 0.316698 0.769591 0.429172 -0.420288 -0.899639 -0.994528 -0.988346 -0.819832 -0.373396 -0.147885 -0.315133 -0.668039 -0.916105 -0.984596 -0.969701 -0.711499 0.05925 0.746825 0.683192 -0.088445 -0.78399 -0.986736 -0.982894 -0.731956 -0.013236 0.52532 0.501392 0.015409 -0.564136 -0.80731 -0.821642 -0.556889 0.196125 0.803794 0.77557 0.089591 -0.713559 -0.981875 -0.988008 -0.806353 -0.202117 0.488937 0.79418 0.616085 0.139737 -0.159112 -0.202484 0.01242 0.547769 0.896044 0.797938 0.139 -0.692638 -0.980414 -0.996694 -0.941587 -0.683133 -0.149613 0.398983 0.647856 0.663325 0.641941 0.65122 0.724905 0.877179 0.919774 0.651896 -0.04615 -0.756543 -0.984711 -0.999766 -0.994176 -0.943448 -0.760003 -0.428704 -0.043536 0.314049 0.582432 0.756946 0.874227 0.907826 0.710274 0.158755 -0.499908 -0.895418 -0.993809 -0.999996 -0.999782 -0.996251 -0.973538 -0.898957 -0.755943 -0.55097 -0.261267 0.073271 0.342624 0.411492 0.096484 -0.495155 -0.864826 -0.979573 -0.998919
10 -1 -0.999933 -0.996034 -0.938271 -0.702562 -0.249234 0.242372 0.428652 0.330286 0.082483 -0.317311 -0.759866 -0.962838 -0.998073 -0.999979 -1 -0.999995 -0.999424 -0.979822 -0.759609 -0.121548 0.491148 0.719509 0.613225 0.420795 0.324308 0.127066 -0.470649 -0.893947 -0.99386 -0.99993 -1 -0.999982 -0.998219 -0.953105 -0.555457 0.358183 0.767203 0.468396 -0.094837 -0.423025 -0.329031 -0.109758 -0.447192 -0.867075 -0.991532 -0.999881 -1 -0.999977 -0.997745 -0.943529 -0.492348 0.477933 0.710693 0.092351 -0.515175 -0.601123 -0.280197 0.072482 -0.233378 -0.782589 -0.981386 -0.999454 -0.999995 -0.999988 -0.998719 -0.961174 -0.58771 0.310648 0.668055 0.232005 -0.11289 0.086615 0.463818 0.669458 0.28398 -0.584134 -0.95839 -0.998518 -0.999986 -0.999997 -0.999637 -0.983384 -0.773268 -0.110771 0.540246 0.663733 0.619604 0.71787 0.882601 0.904218 0.446625 -0.531755 -0.955246 -0.998507 -0.999986 -1 -0.999944 -0.995932 -0.929059 -0.601491 0.006554 0.429232 0.577912 0.687068 0.896555 0.879751 0.339309 -0.592756 -0.965986 -0.999084 -0.999993 -1 -0.999995 -0.999543 -0.989548 -0.912087 -0.710136 -0.477686 -0.154898 0.378667 0.832707 0.771873 0.088051 -0.709019 -0.979695 -0.999637 -0.999998 -1 -1 -0.99998 -0.999456 -0.994301 -0.973709 -0.88132 -0.436176 0.434805 0.865706 0.586614 -0.289991 -0.862752 -0.992048 -0.999902 -1 -1 -1 -1 -0.999991 -0.9996 -0.98691 -0.826866 -0.210947 0.632155 0.845184 0.331967 -0.569545 -0.953866 -0.99821 -0.999982 -1 -1 -1 -1 -0.999941 -0.996759 -0.940858 -0.582736 0.221827 0.790674 0.672678 -0.060992 -0.765132 -0.983945 -0.999716 -0.999999 -1 -1 -1 -0.999992 -0.999234 -0.97887 -0.780053 -0.142694 0.612117 0.789537 0.287312 -0.504514 -0.915608 -0.995376 -0.999946 -1 -1 -1 -1 -0.999941 -0.994778 -0.904224 -0.444091 0.392597 0.830044 0.570423 -0.255367 -0.828049 -0.982867 -0.999327 -0.999993 -1 -1 -1 -1 -0.999817 -0.984818 -0.758291 -0.029728 0.699022 0.792032 0.213709 -0.618703 -0.957398 -0.997947 -0.999956 -1 -1 -1 -1 -1 -0.999765 -0.981386 -0.712018 0.069038 0.652451 0.470912 -0.298291 -0.849703 -0.99018 -0.999821 -0.999999 -1 -1 -1 -1 -1 -0.999889 -0.99099 -0.854599 -0.383904 0.069818 -0.143545 -0.710807 -0.963541 -0.998344 -0.999982 -1 -1 -1 -1
9 -0.999693 -0.988832 -0.865159 -0.521938 -0.272454 -0.35326 -0.63971 -0.843524 -0.600864 -0.000195 0.017884 -0.419106 -0.819784 -0.974642 -0.998743 -0.999986 -0.998814 -0.965473 -0.64384 0.130457 0.563813 0.474893 -0.035037 -0.63869 -0.628543 0.055255 0.498193 0.272122 -0.408755 -0.877168 -0.992772 -0.999918 -0.998045 -0.948702 -0.517517 0.444465 0.856303 0.627374 -0.022486 -0.651416 -0.832358 -0.407052 0.394998 0.64423 0.067913 -0.71382 -0.981453 -0.99976 -0.998568 -0.958877 -0.58025 0.324864 0.760386 0.377304 -0.428296 -0.861782 -0.918206 -0.52299 0.374337 0.780762 0.331387 -0.598173 -0.968241 -0.999241 -0.999547 -0.982337 -0.77393 -0.112141 0.548137 0.418286 -0.386249 -0.859689 -0.796466 -0.219644 0.602776 0.884622 0.45423 -0.520343 -0.950905 -0.998209 -0.999942 -0.996179 -0.932 -0.578281 0.154786 0.542928 0.065557 -0.52525 -0.351693 0.345957 0.841779 0.859112 0.328634 -0.573208 -0.955415 -0.998321 -0.999996 -0.999612 -0.98799 -0.855938 -0.325054 0.438076 0.511467 0.13513 0.359143 0.78468 0.884901 0.569199 -0.130095 -0.771188 -0.980584 -0.999424 -1 -0.999975 -0.998331 -0.962482 -0.666482 0.100948 0.6953 0.762262 0.851138 0.89381 0.614171 -0.026231 -0.650056 -0.938066 -0.996233 -0.999935 -1 -0.999995 -0.999426 -0.980483 -0.765049 -0.065231 0.714943 0.964005 0.953549 0.707094 0.047868 -0.616139 -0.924364 -0.992903 -0.999722 -0.999997 -1 -0.999956 -0.996358 -0.931656 -0.5691 0.204385 0.817812 0.982631 0.893761 0.400611 -0.458061 -0.905239 -0.992054 -0.999656 -0.999992 -1 -1 -0.999833 -0.987186 -0.796445 -0.145214 0.612983 0.94035 0.982244 0.857099 0.286589 -0.591024 -0.956282 -0.998272 -0.99998 -1 -1 -0.999999 -0.999743 -0.980901 -0.707289 0.098758 0.780097 0.945909 0.894202 0.857462 0.481584 -0.376113 -0.887769 -0.993641 -0.999919 -1 -1 -1 -0.999859 -0.988861 -0.818688 -0.191765 0.602406 0.844873 0.727076 0.801525 0.69854 0.005786 -0.739202 -0.98137 -0.999629 -0.999998 -1 -1 -0.999968 -0.997175 -0.942811 -0.597943 0.147943 0.645654 0.770954 0.884635 0.859893 0.330104 -0.593885 -0.965303 -0.999023 -0.999992 -1 -1 -0.999997 -0.999679 -0.989815 -0.881167 -0.501725 0.058339 0.502944 0.745874 0.786146 0.322756 -0.584822 -0.962448 -0.99884 -0.99999 -1 -1 -1 -0.999982 -0.999067 -0.98421 -0.897349 -0.66133 -0.310424 0.040524 0.191464 -0.176254 -0.761971 -0.980394 -0.999473 -0.999996 -1
7 -1 -1 -0.999974 -0.99776 -0.955609 -0.697165 -0.159205 -0.035905 -0.62016 -0.951354 -0.997826 -0.999977 -1 -1 -1 -1 -1 -0.999998 -0.999765 -0.9882 -0.82893 -0.260028 0.340931 0.086649 -0.659552 -0.967003 -0.998861 -0.999989 -1 -1 -1 -1 -1 -0.999975 -0.997769 -0.950061 -0.59467 0.204701 0.459348 -0.242991 -0.837448 -0.98909 -0.999784 -0.999999 -1 -1 -1 -1 -0.999998 -0.999766 -0.989385 -0.846676 -0.273953 0.469205 0.313349 -0.537007 -0.942375 -0.997391 -0.999969 -1 -1 -1 -1 -1 -0.999962 -0.997386 -0.949094 -0.634235 0.090681 0.476732 -0.067924 -0.757815 -0.981342 -0.999459 -0.99987 -0.999877 -0.999928 -0.999982 -0.999999 -1 -0.999564 -0.984991 -0.81575 -0.228421 0.428974 0.26419 -0.503428 -0.919448 -0.99301 -0.992522 -0.988883 -0.989209 -0.993631 -0.998329 -0.999875 -0.999997 -0.99654 -0.932098 -0.550945 0.221333 0.484132 -0.162056 -0.791943 -0.966836 -0.942854 -0.869021 -0.814725 -0.819761 -0.887535 -0.965909 -0.996073 -0.999833 -0.988748 -0.814093 -0.183149 0.509541 0.31495 -0.523643 -0.887918 -0.800492 -0.566676 -0.318407 -0.176822 -0.191755 -0.407947 -0.755199 -0.954432 -0.997429 -0.981845 -0.713356 0.076404 0.56954 0.077556 -0.65068 -0.682865 -0.2187 0.21882 0.375555 0.373078 0.40377 0.315205 -0.23846 -0.811609 -0.988292 -0.980717 -0.697161 0.113756 0.561751 0.064697 -0.42621 -0.110769 0.433782 0.474302 0.130739 -0.076985 0.167116 0.56347 0.208722 -0.650799 -0.97741 -0.988074 -0.804503 -0.16209 0.510925 0.458913 0.230631 0.544238 0.690525 0.249912 -0.198845 -0.196702 0.21461 0.577692 0.158095 -0.673749 -0.979022 -0.993748 -0.888498 -0.396832 0.395933 0.71725 0.756349 0.879642 0.817468 0.50703 0.354527 0.44434 0.504345 0.297455 -0.296828 -0.831196 -0.98959 -0.988502 -0.81066 -0.177147 0.511808 0.593956 0.615374 0.800694 0.806443 0.625311 0.489762 0.325922 0.014679 -0.435513 -0.792079 -0.959602 -0.997657 -0.981037 -0.70183 0.102197 0.571745 0.187549 -0.088476 0.18592 0.243777 -0.037602 -0.287789 -0.530964 -0.72708 -0.895384 -0.977453 -0.997073 -0.999853 -0.977694 -0.654859 0.192342 0.431925 -0.286943 -0.724275 -0.669153 -0.649072 -0.763044 -0.861089 -0.942128 -0.980079 -0.994038 -0.999095 -0.999935 -0.999998 -0.981425 -0.715248 -0.055242 0.02195 -0.61791 -0.94506 -0.977271 -0.977377 -0.985306 -0.992061 -0.997453 -0.999585 -0.999927 -0.999991 -1 -1
9 -0.999526 -0.988055 -0.885321 -0.558828 -0.132637 0.109756 0.170984 0.219331 0.230874 -0.014278 -0.397698 -0.732617 -0.935536 -0.99432 -0.999808 -0.999998 -0.997932 -0.952971 -0.615761 0.145449 0.615588 0.682108 0.604624 0.548856 0.522491 0.433938 0.302469 -0.121877 -0.684179 -0.948791 -0.996671 -0.999919 -0.996408 -0.924834 -0.45489 0.478005 0.808668 0.514472 0.108455 -0.127119 -0.204903 -0.116074 0.316217 0.41214 -0.189655 -0.780932 -0.97639 -0.999037 -0.99734 -0.940342 -0.522613 0.376665 0.724644 0.246598 -0.454484 -0.769505 -0.815069 -0.574261 0.191058 0.688706 0.325033 -0.520501 -0.931086 -0.996599 -0.999175 -0.973951 -0.708479 0.044946 0.663558 0.468712 -0.326422 -0.845335 -0.935119 -0.563478 0.357808 0.776578 0.392206 -0.469016 -0.917366 -0.995734 -0.999883 -0.992607 -0.879194 -0.378917 0.422191 0.69301 0.201149 -0.49135 -0.747102 -0.366895 0.463543 0.517598 -0.100397 -0.72746 -0.966057 -0.998458 -0.999985 -0.998624 -0.968344 -0.728842 -0.068932 0.58739 0.654326 0.214564 -0.115369 0.079848 0.456164 0.016913 -0.637073 -0.934771 -0.995259 -0.999869 -0.999999 -0.999891 -0.995318 -0.927051 -0.554139 0.2259 0.776861 0.802684 0.679277 0.600944 0.29644 -0.404823 -0.874428 -0.99025 -0.99971 -0.999997 -1 -0.999989 -0.999022 -0.970898 -0.683118 0.111074 0.784887 0.963383 0.92147 0.567632 -0.228227 -0.786435 -0.968229 -0.998315 -0.999979 -1 -0.999999 -0.999819 -0.992706 -0.894347 -0.424852 0.399021 0.805423 0.829668 0.866976 0.506648 -0.389501 -0.895044 -0.993193 -0.999844 -0.999999 -1 -0.999978 -0.997974 -0.955696 -0.65042 0.098254 0.659713 0.541649 0.326249 0.667106 0.637931 -0.110886 -0.790553 -0.986935 -0.999834 -1 -1 -0.999928 -0.993547 -0.883873 -0.358436 0.503272 0.678059 0.056102 -0.242549 0.390205 0.755211 0.280178 -0.624193 -0.97217 -0.999435 -0.999996 -1 -0.999915 -0.992419 -0.86626 -0.295757 0.573751 0.666873 -0.008692 -0.263961 0.326422 0.796049 0.465256 -0.527355 -0.957208 -0.998687 -0.999988 -1 -0.999955 -0.995928 -0.922271 -0.512184 0.28479 0.691542 0.535101 0.382329 0.622501 0.802892 0.362708 -0.567348 -0.959009 -0.998641 -0.999987 -1 -0.99999 -0.999067 -0.979352 -0.828719 -0.364699 0.265591 0.647373 0.760701 0.783235 0.577982 -0.059255 -0.74582 -0.979786 -0.99948 -0.999996 -1 -0.999999 -0.999936 -0.998009 -0.973949 -0.840335 -0.476934 0.017639 0.323033 0.293844 -0.067107 -0.596028 -0.917884 -0.994932 -0.999924 -1 -1
10 -0.999999 -0.999947 -0.998165 -0.976895 -0.892882 -0.672939 -0.238477 0.21279 0.454051 0.498974 0.362206 -0.088594 -0.610699 -0.911267 -0.991725 -0.9997 -0.999979 -0.998933 -0.979494 -0.837237 -0.464195 0.002892 0.475791 0.703241 0.699333 0.652107 0.590641 0.456187 -0.0054 -0.663027 -0.955185 -0.997892 -0.99963 -0.989103 -0.875412 -0.429668 0.261884 0.624809 0.611107 0.346978 0.019679 -0.119213 -0.00445 0.438998 0.413116 -0.360876 -0.881692 -0.99338 -0.996948 -0.939774 -0.595253 0.158161 0.692679 0.57911 0.016197 -0.478661 -0.710086 -0.625269 -0.105645 0.582968 0.617228 -0.167718 -0.817323 -0.989072 -0.990916 -0.845564 -0.258884 0.561173 0.715016 0.102914 -0.576487 -0.86325 -0.820635 -0.412422 0.33855 0.820162 0.644814 -0.189516 -0.825927 -0.989656 -0.988625 -0.810928 -0.150636 0.659102 0.680519 -0.016154 -0.470613 -0.529191 -0.286319 0.267313 0.768828 0.873502 0.430965 -0.437929 -0.907339 -0.995068 -0.992558 -0.86945 -0.320565 0.529888 0.798271 0.561555 0.414694 0.421264 0.568417 0.812965 0.940799 0.728778 -0.014346 -0.728408 -0.971941 -0.998914 -0.997665 -0.950838 -0.635752 0.068593 0.580663 0.759357 0.771474 0.738526 0.826152 0.947963 0.928282 0.503541 -0.396389 -0.897876 -0.993887 -0.999888 -0.999693 -0.990732 -0.897191 -0.595673 -0.171455 0.18225 0.253246 0.215046 0.522293 0.86828 0.79699 0.151527 -0.660881 -0.967221 -0.998849 -0.999989 -0.999983 -0.999221 -0.988163 -0.933288 -0.807771 -0.673127 -0.625536 -0.428369 0.266218 0.793532 0.589695 -0.261048 -0.848978 -0.990578 -0.99985 -0.999999 -1 -0.999973 -0.999491 -0.996436 -0.988235 -0.975684 -0.907298 -0.485427 0.385503 0.762276 0.300169 -0.572658 -0.950644 -0.997928 -0.999978 -1 -1 -1 -0.999995 -0.99996 -0.999726 -0.988488 -0.815373 -0.174042 0.622087 0.667235 -0.093878 -0.783488 -0.98512 -0.999718 -0.999998 -1 -1 -1 -1 -0.999997 -0.999564 -0.977012 -0.678868 0.157016 0.760253 0.51312 -0.421807 -0.915022 -0.99573 -0.999951 -1 -1 -1 -1 -1 -0.999994 -0.999176 -0.96649 -0.582238 0.365533 0.781883 0.322307 -0.59899 -0.967023 -0.999138 -0.999993 -1 -1 -1 -1 -1 -0.999997 -0.999441 -0.971576 -0.61389 0.286031 0.630764 0.08374 -0.706543 -0.980959 -0.999756 -1 -1 -1 -1 -1 -1 -0.999999 -0.999802 -0.986016 -0.788421 -0.223466 0.073016 -0.349353 -0.842916 -0.990327 -0.999889 -1 -1 -1
4 -0.999977 -0.998966 -0.983104 -0.888792 -0.666106 -0.387986 -0.005571 0.38318 0.494696 0.416532 0.158271 -0.250426 -0.738211 -0.962143 -0.998118 -0.999979 -0.99959 -0.98848 -0.875848 -0.474622 0.118833 0.520333 0.729274 0.797069 0.649068 0.612215 0.672365 0.412738 -0.335285 -0.863094 -0.991931 -0.999905 -0.997037 -0.940702 -0.593306 0.159303 0.720158 0.90366 0.840548 0.464866 -0.119067 -0.089037 0.520106 0.688625 0.063002 -0.719483 -0.981472 -0.999731 -0.993413 -0.882764 -0.36867 0.459052 0.783244 0.674649 0.362283 -0.202632 -0.673518 -0.438067 0.415566 0.782428 0.30613 -0.617845 -0.973287 -0.999556 -0.996042 -0.926113 -0.560057 0.063872 0.206542 -0.091414 -0.429905 -0.711906 -0.691837 -0.15807 0.597954 0.718374 0.079591 -0.711944 -0.980931 -0.999725 -0.999179 -0.983256 -0.883372 -0.691524 -0.61481 -0.595031 -0.548417 -0.492904 -0.155303 0.430285 0.789305 0.482246 -0.378143 -0.888567 -0.993779 -0.999927 -0.999952 -0.998954 -0.990122 -0.936271 -0.703047 -0.193128 0.250323 0.410423 0.63324 0.862627 0.859736 0.348998 -0.537415 -0.941185 -0.997322 -0.999971 -0.999997 -0.999633 -0.985832 -0.81583 -0.238734 0.481537 0.83425 0.899235 0.939324 0.964321 0.928743 0.5714 -0.259078 -0.842445 -0.989495 -0.999797 -0.999992 -0.999065 -0.968557 -0.640409 0.211217 0.807269 0.932626 0.841899 0.686305 0.63191 0.774613 0.771919 0.201209 -0.621688 -0.957335 -0.998242 -0.999991 -0.999075 -0.970577 -0.671441 0.09596 0.595874 0.576701 0.257807 -0.147807 -0.238954 0.281827 0.767374 0.50682 -0.398537 -0.902656 -0.994878 -0.999854 -0.996067 -0.957835 -0.801242 -0.470992 -0.17259 -0.285275 -0.586154 -0.793421 -0.657943 0.080377 0.743798 0.568265 -0.358658 -0.894353 -0.994396 -0.998094 -0.963672 -0.778894 -0.516477 -0.58312 -0.722291 -0.840985 -0.934159 -0.911578 -0.544955 0.272909 0.761838 0.421621 -0.481098 -0.927643 -0.996509 -0.994843 -0.906248 -0.476834 0.138685 0.024296 -0.496587 -0.763765 -0.788838 -0.601833 -0.047391 0.626979 0.709683 0.048383 -0.704068 -0.971193 -0.998971 -0.996395 -0.929772 -0.54373 0.208354 0.520757 0.234544 -0.078946 -0.112763 0.139594 0.583915 0.802935 0.466464 -0.354603 -0.873858 -0.992138 -0.999867 -0.999102 -0.978771 -0.810292 -0.296289 0.319675 0.576075 0.615337 0.659023 0.743889 0.766678 0.482251 -0.108805 -0.720858 -0.964768 -0.998384 -0.999982 -0.99993 -0.99731 -0.961893 -0.788315 -0.406407 0.026335 0.339378 0.478832 0.473169 0.241861 -0.274388 -0.715265 -0.938058 -0.995262 -0.999874 -0.999999
6 -1 -1 -0.999999 -0.99991 -0.996921 -0.958024 -0.782884 -0.406945 0.028258 0.277542 0.29385 0.199368 -0.064335 -0.698364 -0.97521 -0.999373 -1 -0.999999 -0.999919 -0.99779 -0.970669 -0.78372 -0.26429 0.34012 0.664792 0.700654 0.641603 0.578303 0.268577 -0.539444 -0.94214 -0.99743 -1 -0.999984 -0.998662 -0.974061 -0.819044 -0.33963 0.367996 0.71871 0.575215 0.228882 0.029564 -0.00104 -0.123333 -0.60019 -0.924375 -0.995729 -0.999999 -0.999817 -0.991294 -0.872864 -0.40806 0.310999 0.709626 0.486032 -0.097243 -0.566751 -0.730452 -0.744231 -0.760137 -0.875418 -0.972756 -0.998374 -0.999954 -0.9977 -0.955716 -0.644642 0.119404 0.723907 0.649501 -0.07818 -0.672912 -0.915982 -0.975611 -0.983141 -0.98462 -0.991788 -0.998151 -0.999888 -0.999377 -0.983026 -0.821287 -0.246035 0.552722 0.88582 0.610819 -0.125336 -0.534063 -0.736908 -0.904304 -0.97822 -0.996432 -0.999691 -0.999974 -0.999999 -0.996462 -0.930458 -0.538261 0.280078 0.837209 0.961243 0.83992 0.572631 0.361774 -0.00544 -0.467502 -0.781339 -0.944788 -0.994186 -0.999759 -0.999997 -0.99275 -0.871792 -0.320313 0.55135 0.910782 0.887986 0.754405 0.634505 0.620395 0.566875 0.295768 -0.179416 -0.679904 -0.938689 -0.995835 -0.999906 -0.995398 -0.913937 -0.485044 0.26585 0.547124 0.389856 0.057899 -0.178432 -0.074612 0.282487 0.564374 0.473151 -0.124019 -0.745536 -0.971223 -0.99879 -0.998701 -0.973464 -0.813573 -0.490146 -0.353016 -0.478199 -0.69743 -0.82064 -0.759979 -0.444482 0.175416 0.676831 0.40749 -0.389771 -0.882627 -0.993295 -0.996317 -0.944163 -0.821334 -0.792285 -0.83937 -0.902725 -0.960186 -0.981097 -0.954149 -0.70514 0.011905 0.722771 0.71729 0.016345 -0.739671 -0.983643 -0.98788 -0.816623 -0.42052 -0.366281 -0.575475 -0.746081 -0.84906 -0.875245 -0.804133 -0.418734 0.339184 0.846692 0.784038 0.113734 -0.702917 -0.981127 -0.986256 -0.783157 -0.182778 0.281443 0.246191 -0.014046 -0.243454 -0.30551 -0.181016 0.252919 0.745831 0.905473 0.621938 -0.139047 -0.796346 -0.987496 -0.993889 -0.895835 -0.493857 0.124621 0.510014 0.63646 0.618871 0.606954 0.66036 0.807477 0.886003 0.691427 0.158706 -0.53336 -0.913282 -0.995102 -0.998931 -0.979812 -0.870961 -0.578251 -0.109931 0.367517 0.602922 0.69553 0.771307 0.804076 0.648972 0.100267 -0.503275 -0.862802 -0.980891 -0.999044 -0.999942 -0.998826 -0.989822 -0.935786 -0.767684 -0.504094 -0.259498 -0.073185 0.101941 0.179052 0.010867 -0.543663 -0.891694 -0.98311 -0.99849 -0.999941
7 -1 -1 -1 -0.999999 -0.999956 -0.998539 -0.980017 -0.881121 -0.595843 -0.140698 0.083281 -0.301497 -0.819674 -0.988672 -0.99987 -1 -1 -1 -1 -0.999973 -0.998985 -0.982321 -0.855074 -0.464218 0.074538 0.370765 0.113581 -0.492323 -0.894657 -0.993801 -0.99993 -1 -1 -1 -0.999987 -0.999334 -0.986856 -0.883832 -0.483395 0.183875 0.480123 0.144836 -0.474975 -0.859138 -0.979401 -0.998932 -0.999988 -1 -1 -0.999995 -0.999613 -0.990184 -0.89761 -0.542137 0.07687 0.485352 0.21155 -0.445386 -0.867311 -0.983832 -0.99864 -0.999941 -0.999999 -1 -0.999998 -0.999824 -0.993919 -0.918759 -0.577304 0.058236 0.443273 0.187966 -0.410676 -0.841417 -0.97995 -0.998854 -0.999966 -0.999999 -1 -1 -0.999936 -0.997155 -0.952579 -0.674879 -0.022857 0.45263 0.205411 -0.442377 -0.847937 -0.975479 -0.998235 -0.999948 -0.999999 -1 -1 -1 -0.999018 -0.977071 -0.793633 -0.226032 0.394963 0.290438 -0.387987 -0.852775 -0.981516 -0.998415 -0.999927 -0.999988 -0.999969 -0.999974 -0.999992 -0.999999 -0.992541 -0.883307 -0.419297 0.262044 0.339292 -0.248692 -0.794376 -0.976159 -0.998586 -0.999761 -0.999652 -0.998759 -0.997016 -0.997493 -0.999268 -0.999945 -0.966963 -0.666539 0.098606 0.457915 -0.10439 -0.718858 -0.955545 -0.995515 -0.992297 -0.983033 -0.975926 -0.960765 -0.933494 -0.944657 -0.982063 -0.99809 -0.88652 -0.364915 0.44935 0.389692 -0.479557 -0.924627 -0.987524 -0.96118 -0.867477 -0.731034 -0.64239 -0.572351 -0.474571 -0.565475 -0.835075 -0.975251 -0.737272 0.019795 0.57858 0.156836 -0.669194 -0.95264 -0.889728 -0.67996 -0.337024 0.026717 0.236446 0.348298 0.471754 0.25624 -0.408622 -0.877862 -0.650582 0.226997 0.585903 -0.039116 -0.721207 -0.794577 -0.451567 -0.009109 0.327769 0.478739 0.530386 0.615427 0.782157 0.695513 0.033489 -0.731066 -0.699161 0.111389 0.601233 0.193929 -0.352391 -0.247453 0.233798 0.340741 0.145868 -0.033922 -0.052961 0.189787 0.585508 0.653007 0.035406 -0.729124 -0.81136 -0.183209 0.536087 0.647698 0.436882 0.513397 0.631112 0.264793 -0.112489 -0.222298 -0.058494 0.329912 0.568696 0.298058 -0.407881 -0.879987 -0.932271 -0.596475 0.053631 0.500167 0.664401 0.792597 0.847045 0.693988 0.55537 0.485183 0.455198 0.419955 0.144038 -0.374547 -0.815015 -0.975984 -0.989135 -0.904367 -0.656281 -0.315499 0.024978 0.297964 0.471587 0.508008 0.471739 0.331479 0.060826 -0.267116 -0.610721 -0.860121 -0.971932 -0.997745
9 -1 -1 -1 -0.999982 -0.999011 -0.981955 -0.869596 -0.560755 -0.190962 -0.038494 -0.263286 -0.780691 -0.98569 -0.999834 -1 -1 -1 -1 -0.999998 -0.999733 -0.990609 -0.881242 -0.469792 0.094671 0.260268 0.033724 -0.383514 -0.834324 -0.989437 -0.999878 -1 -1 -1 -1 -0.999982 -0.998287 -0.958995 -0.645259 0.059528 0.305063 -0.140561 -0.589816 -0.823892 -0.957394 -0.997342 -0.999969 -1 -1 -1 -1 -0.999956 -0.995961 -0.918297 -0.448126 0.287121 0.044911 -0.6306 -0.931539 -0.986784 -0.997319 -0.999835 -0.999998 -1 -1 -1 -1 -0.999964 -0.996571 -0.925601 -0.449171 0.260191 -0.159513 -0.798541 -0.985576 -0.999483 -0.999943 -0.999997 -1 -1 -1 -1 -1 -0.999988 -0.998684 -0.957371 -0.543466 0.219669 -0.066158 -0.745706 -0.96841 -0.990446 -0.997921 -0.999876 -0.999998 -1 -1 -1 -1 -0.999999 -0.999628 -0.976069 -0.656314 0.100772 0.153093 -0.476239 -0.722172 -0.855726 -0.968429 -0.99812 -0.999978 -1 -1 -1 -1 -1 -0.999862 -0.98829 -0.810368 -0.213029 0.283077 0.114726 -0.040423 -0.51296 -0.898797 -0.99408 -0.999933 -1 -1 -1 -1 -1 -0.999966 -0.996894 -0.938581 -0.589008 0.12963 0.590965 0.449072 -0.370169 -0.888739 -0.993903 -0.999932 -1 -1 -1 -1 -1 -0.999994 -0.99948 -0.983315 -0.799311 -0.15063 0.635524 0.533925 -0.394002 -0.90728 -0.995276 -0.999948 -1 -1 -1 -1 -0.999998 -0.99985 -0.996043 -0.951601 -0.688322 -0.013831 0.653107 0.588764 -0.186439 -0.817773 -0.988926 -0.999868 -1 -1 -1 -1 -0.999946 -0.997334 -0.957445 -0.745499 -0.221865 0.337396 0.488361 0.512732 0.155115 -0.650537 -0.975609 -0.99961 -0.999998 -1 -1 -0.999995 -0.999444 -0.98271 -0.804342 -0.239606 0.350844 0.29344 -0.100307 0.154145 0.254532 -0.556052 -0.962732 -0.999047 -0.999993 -1 -1 -0.999987 -0.99865 -0.961188 -0.603001 0.255464 0.608278 0.166904 -0.164535 0.177245 0.193884 -0.579849 -0.959895 -0.998694 -0.999988 -1 -1 -0.999994 -0.999217 -0.971116 -0.654471 0.145311 0.59255 0.540735 0.436095 0.343146 -0.140784 -0.758861 -0.980073 -0.999454 -0.999995 -1 -1 -0.999999 -0.999837 -0.991274 -0.873539 -0.478954 0.02013 0.325534 0.28432 -0.097835 -0.638961 -0.933533 -0.99596 -0.999933 -1 -1
1 -0.999999 -0.999979 -0.999831 -0.998541 -0.995367 -0.993597 -0.993279 -0.993262 -0.993261 -0.993262 -0.99334 -0.994478 -0.997536 -0.999509 -0.999962 -0.999999 -0.99985 -0.998122 -0.991109 -0.964914 -0.911568 -0.882797 -0.877691 -0.877415 -0.877412 -0.877426 -0.87863 -0.896457 -0.946994 -0.986024 -0.998217 -0.999891 -0.994429 -0.960117 -0.864321 -0.687551 -0.447045 -0.329671 -0.30966 -0.30871 -0.308784 -0.308853 -0.31302 -0.377254 -0.59456 -0.846416 -0.967115 -0.995855 -0.928695 -0.696071 -0.336852 0.056687 0.431518 0.594449 0.6161 0.607042 0.599769 0.597936 0.594055 0.521946 0.205035 -0.332092 -0.743823 -0.94472 -0.693317 -0.064566 0.472202 0.749983 0.904839 0.9471 0.870909 0.712209 0.605035 0.579278 0.590334 0.64537 0.66937 0.409637 -0.159032 -0.74506 -0.321502 0.486619 0.887759 0.976252 0.986428 0.887327 0.514861 0.001035 -0.292935 -0.35763 -0.326652 -0.119016 0.345831 0.683136 0.415768 -0.393787 0.020016 0.744967 0.977446 0.996519 0.952015 0.642977 -0.07746 -0.658817 -0.865631 -0.897413 -0.883636 -0.769736 -0.316209 0.454229 0.634583 -0.045591 0.196185 0.830655 0.989597 0.988883 0.82809 0.229435 -0.563352 -0.926731 -0.989837 -0.993747 -0.987081 -0.919209 -0.507728 0.351903 0.704802 0.164022 0.191373 0.827591 0.988744 0.978263 0.686853 -0.13883 -0.787254 -0.97128 -0.989752 -0.975917 -0.915115 -0.708179 -0.140933 0.603856 0.770916 0.181992 -0.101466 0.674845 0.963477 0.980882 0.744502 0.050579 -0.537751 -0.766017 -0.840179 -0.748588 -0.488092 -0.09344 0.452332 0.810642 0.617963 -0.125264 -0.502558 0.299153 0.817155 0.957731 0.910888 0.639454 0.242191 -0.054316 -0.221209 -0.04492 0.355189 0.647752 0.800348 0.671515 0.134319 -0.5768 -0.82792 -0.330897 0.303272 0.644286 0.82657 0.890839 0.808999 0.703072 0.634968 0.697767 0.782159 0.698244 0.510676 0.069184 -0.528607 -0.891839 -0.969398 -0.816937 -0.50449 -0.17745 0.229863 0.531275 0.608455 0.606515 0.601289 0.588506 0.421303 -0.003736 -0.329203 -0.653994 -0.905844 -0.988889 -0.997654 -0.97788 -0.919335 -0.808812 -0.596075 -0.382202 -0.31325 -0.30876 -0.309072 -0.31958 -0.433524 -0.706416 -0.866949 -0.954782 -0.993013 -0.99954 -0.999928 -0.998999 -0.995527 -0.984519 -0.949179 -0.897651 -0.878716 -0.877427 -0.877464 -0.879571 -0.904416 -0.963446 -0.991074 -0.997867 -0.999812 -0.999994 -0.999999 -0.999989 -0.999936 -0.99955 -0.997703 -0.99455 -0.993345 -0.993263 -0.993264 -0.993384 -0.994852 -0.99833 -0.99981 -0.999976 -0.999998 -1
3 -0.999999 -0.999918 -0.997362 -0.968393 -0.864147 -0.757215 -0.793229 -0.837975 -0.890047 -0.958956 -0.992429 -0.999234 -0.999967 -1 -1 -1 -0.999987 -0.99876 -0.974067 -0.805745 -0.376309 -0.03166 -0.107204 -0.218302 -0.373844 -0.651581 -0.893028 -0.985093 -0.999265 -0.999992 -1 -1 -0.999926 -0.993471 -0.886986 -0.428905 0.295418 0.658915 0.641832 0.592349 0.479068 0.089165 -0.515225 -0.900232 -0.994143 -0.999934 -1 -1 -0.999864 -0.988155 -0.807768 -0.200138 0.431825 0.539078 0.451801 0.485158 0.653647 0.611879 0.017468 -0.729143 -0.98281 -0.999802 -1 -1 -0.999936 -0.994332 -0.904982 -0.567708 -0.216294 -0.330006 -0.491616 -0.300586 0.317598 0.693135 0.239755 -0.647132 -0.97724 -0.999737 -1 -1 -0.999991 -0.999154 -0.984349 -0.910658 -0.819651 -0.863975 -0.810721 -0.343244 0.412142 0.618322 0.029382 -0.728483 -0.982818 -0.999802 -1 -1 -0.999999 -0.999958 -0.999172 -0.994617 -0.982479 -0.893355 -0.49315 0.216937 0.640487 0.301288 -0.457762 -0.898795 -0.994283 -0.999936 -1 -1 -0.999995 -0.999906 -0.998973 -0.993547 -0.95604 -0.672086 0.071465 0.664487 0.578699 -0.161405 -0.788747 -0.979945 -0.999279 -0.999993 -1 -1 -0.999562 -0.994962 -0.972642 -0.899414 -0.72273 -0.272367 0.492576 0.705056 0.190475 -0.576518 -0.935508 -0.996413 -0.999941 -1 -1 -1 -0.989565 -0.920122 -0.726294 -0.427391 -0.044452 0.364145 0.720568 0.454206 -0.333977 -0.84795 -0.981654 -0.997865 -0.99967 -0.999782 -0.99975 -0.999785 -0.901246 -0.57094 -0.033139 0.424103 0.696922 0.834318 0.827671 0.393116 -0.352526 -0.761219 -0.888985 -0.953673 -0.978098 -0.981178 -0.978453 -0.981545 -0.578439 0.093995 0.646245 0.873825 0.875028 0.757842 0.681013 0.608292 0.277591 -0.109487 -0.356432 -0.548064 -0.674499 -0.704406 -0.669528 -0.725149 -0.057199 0.633135 0.888 0.795352 0.470081 0.063526 -0.054603 0.280523 0.547613 0.595882 0.531487 0.372983 0.160335 0.084351 0.100203 -0.197625 0.164617 0.676426 0.642539 0.237 -0.310749 -0.681114 -0.756198 -0.499569 -0.042953 0.361082 0.553421 0.581431 0.52753 0.441093 0.219681 -0.335095 -0.258743 0.056326 -0.103055 -0.522287 -0.837246 -0.961157 -0.978574 -0.916837 -0.754456 -0.539344 -0.317415 -0.18123 -0.122972 -0.231709 -0.48664 -0.79287 -0.809189 -0.720268 -0.782875 -0.916417 -0.983641 -0.997979 -0.999315 -0.995533 -0.9832 -0.947606 -0.876415 -0.822698 -0.796834 -0.838083 -0.917678 -0.976851
3 -1 -1 -0.999999 -0.999982 -0.999905 -0.999809 -0.999849 -0.999928 -0.999979 -0.999997 -1 -1 -1 -1 -1 -1 -1 -0.999994 -0.999866 -0.998327 -0.991635 -0.983356 -0.98684 -0.99358 -0.998019 -0.999705 -0.999985 -1 -1 -1 -1 -1 -0.999985 -0.999553 -0.994326 -0.962781 -0.857805 -0.735531 -0.785354 -0.885225 -0.958678 -0.992564 -0.999583 -0.999995 -1 -1 -1 -1 -0.999684 -0.992043 -0.923837 -0.703405 -0.32624 0.011894 -0.099702 -0.380843 -0.705985 -0.934063 -0.996011 -0.999954 -1 -1 -1 -1 -0.997857 -0.9564 -0.693847 -0.130001 0.278228 0.461329 0.520686 0.354027 -0.272373 -0.829809 -0.989597 -0.999881 -1 -0.999994 -0.999954 -0.999906 -0.995768 -0.922389 -0.558189 -0.010916 0.025217 0.010299 0.392603 0.421585 -0.307433 -0.860442 -0.991918 -0.999908 -0.999964 -0.999382 -0.995889 -0.991879 -0.998311 -0.968663 -0.818751 -0.606615 -0.553563 -0.217987 0.286544 0.073509 -0.624452 -0.950936 -0.997723 -0.999872 -0.998517 -0.985495 -0.928621 -0.874577 -0.999734 -0.995015 -0.958971 -0.830401 -0.487552 0.048611 0.105364 -0.44205 -0.877056 -0.991018 -0.998933 -0.994511 -0.971143 -0.867492 -0.640198 -0.569179 -0.994305 -0.960455 -0.81815 -0.462499 -0.011817 0.069703 -0.392991 -0.82776 -0.975062 -0.990161 -0.974305 -0.909746 -0.744519 -0.463958 -0.247526 -0.478944 -0.917773 -0.699807 -0.277287 0.215981 0.241233 -0.270296 -0.76346 -0.941114 -0.934951 -0.855935 -0.726315 -0.492943 -0.191522 -0.057462 -0.308458 -0.728495 -0.577219 -0.043791 0.465416 0.680444 0.392545 -0.142187 -0.532263 -0.63003 -0.513297 -0.307155 -0.107776 0.052938 -0.013587 -0.360843 -0.733786 -0.93882 -0.204548 0.269383 0.485137 0.529146 0.474813 0.384719 0.2098 0.108134 0.181781 0.214449 0.055463 -0.242836 -0.571684 -0.829726 -0.959395 -0.995051 -0.530795 -0.409933 -0.421572 -0.393183 -0.23095 0.035234 0.15012 0.058439 -0.098757 -0.31278 -0.578141 -0.797669 -0.933053 -0.985279 -0.997769 -0.999852 -0.900691 -0.901262 -0.921222 -0.910749 -0.840172 -0.718827 -0.647767 -0.677625 -0.761672 -0.859353 -0.944475 -0.984114 -0.996442 -0.999546 -0.999964 -0.999999 -0.994182 -0.99477 -0.996294 -0.995575 -0.990658 -0.982126 -0.976934 -0.978923 -0.984983 -0.991863 -0.997465 -0.999596 -0.999951 -0.999996 -1 -1 -0.999934 -0.999942 -0.999961 -0.999952 -0.999894 -0.999794 -0.999732 -0.999756 -0.999827 -0.999908 -0.999973 -0.999997 -1 -1 -1 -1
7 -1 -1 -1 -1 -0.999964 -0.99891 -0.978402 -0.773663 -0.209709 0.079147 -0.41401 -0.875426 -0.99266 -0.999917 -1 -1 -1 -1 -1 -0.999989 -0.99922 -0.984246 -0.871761 -0.451016 0.26154 0.46533 -0.238024 -0.838465 -0.990474 -0.999892 -1 -1 -1 -1 -0.999997 -0.999745 -0.99161 -0.894153 -0.498621 0.179105 0.630175 0.370817 -0.457931 -0.913074 -0.995447 -0.99995 -1 -1 -1 -0.999999 -0.999899 -0.996099 -0.940302 -0.620855 0.091266 0.67282 0.63381 -0.06678 -0.748884 -0.975543 -0.999112 -0.999991 -1 -1 -1 -0.999969 -0.99838 -0.969026 -0.753159 -0.131514 0.588824 0.784558 0.299392 -0.522554 -0.925645 -0.995694 -0.99992 -1 -1 -1 -0.999995 -0.999489 -0.986007 -0.850486 -0.34419 0.42685 0.816287 0.557967 -0.222742 -0.817829 -0.985193 -0.999564 -0.999996 -1 -1 -1 -0.999953 -0.995801 -0.922443 -0.540869 0.219182 0.769416 0.726694 0.101617 -0.641287 -0.951241 -0.997495 -0.999882 -0.999958 -0.999993 -1 -1 -0.999853 -0.987204 -0.792106 -0.125922 0.626891 0.806933 0.343757 -0.436081 -0.887139 -0.990532 -0.995875 -0.992619 -0.996147 -0.999307 -0.999952 -0.999999 -0.999695 -0.979475 -0.693187 0.130239 0.75187 0.593592 -0.199764 -0.799801 -0.972033 -0.973985 -0.922956 -0.869816 -0.925267 -0.982356 -0.99807 -0.999916 -0.99846 -0.95741 -0.577694 0.324263 0.74764 0.300657 -0.558818 -0.912363 -0.883407 -0.714459 -0.481327 -0.31373 -0.520383 -0.837848 -0.975727 -0.998759 -0.995372 -0.909667 -0.414167 0.498619 0.685033 -0.005011 -0.64053 -0.627091 -0.357541 0.042564 0.401534 0.558172 0.23097 -0.508549 -0.917538 -0.995573 -0.993588 -0.882477 -0.326263 0.583127 0.64712 -0.120427 -0.400134 0.137487 0.536274 0.755691 0.894767 0.903937 0.51158 -0.38437 -0.895834 -0.994393 -0.994114 -0.890084 -0.345321 0.576721 0.694396 0.082618 -0.009715 0.615489 0.929879 0.978835 0.965114 0.797444 0.240412 -0.574027 -0.942843 -0.9973 -0.997283 -0.939513 -0.520925 0.372802 0.737501 0.49738 0.462047 0.821565 0.982574 0.974422 0.847132 0.402056 -0.316619 -0.833343 -0.984704 -0.99947 -0.999422 -0.980722 -0.775008 -0.157018 0.470396 0.7167 0.811473 0.921025 0.921443 0.765265 0.422137 -0.181359 -0.74284 -0.963566 -0.997922 -0.999958 -0.999943 -0.996648 -0.945451 -0.703877 -0.223371 0.229438 0.465047 0.519128 0.424676 0.084749 -0.365287 -0.744122 -0.944894 -0.995651 -0.999873 -0.999999
9 -0.999837 -0.991347 -0.874211 -0.472451 0.061369 0.421157 0.508196 0.492423 0.300705 -0.283354 -0.82586 -0.986841 -0.998243 -0.999609 -0.999969 -0.999999 -0.998532 -0.963358 -0.665292 0.081751 0.672806 0.83399 0.697689 0.552466 0.365316 -0.162907 -0.755641 -0.930992 -0.959677 -0.988088 -0.998581 -0.999937 -0.994442 -0.89737 -0.399882 0.47646 0.851559 0.609486 0.011133 -0.381413 -0.503069 -0.6116 -0.665233 -0.552381 -0.642148 -0.870433 -0.980383 -0.998998 -0.991612 -0.854232 -0.260235 0.615549 0.821619 0.290691 -0.522857 -0.879229 -0.832982 -0.520529 -0.072398 0.306067 0.092413 -0.550535 -0.920256 -0.995601 -0.995364 -0.90977 -0.41753 0.497074 0.81303 0.355771 -0.481683 -0.827618 -0.572732 0.096638 0.625358 0.802934 0.437897 -0.380341 -0.882671 -0.993345 -0.998922 -0.968642 -0.672793 0.098325 0.675713 0.63455 0.059854 -0.282826 0.030382 0.601921 0.879396 0.739108 0.118099 -0.627152 -0.9477 -0.997437 -0.999884 -0.993362 -0.8969 -0.49748 0.199961 0.72371 0.705972 0.570161 0.700394 0.823129 0.698561 0.256649 -0.445014 -0.883682 -0.991265 -0.999767 -0.999993 -0.999354 -0.98541 -0.863496 -0.334337 0.558442 0.924247 0.941556 0.900798 0.623066 0.060352 -0.498528 -0.856974 -0.980666 -0.999036 -0.999988 -0.999999 -0.999877 -0.994039 -0.902546 -0.406317 0.505613 0.934356 0.983236 0.812625 0.202056 -0.542377 -0.901381 -0.985848 -0.998766 -0.999951 -0.999999 -0.999991 -0.999083 -0.973665 -0.723031 0.002559 0.71647 0.963037 0.97377 0.725462 -0.050765 -0.761424 -0.980623 -0.999246 -0.999973 -0.999999 -1 -0.99997 -0.997129 -0.936668 -0.504409 0.414571 0.877278 0.890187 0.867283 0.749779 0.107998 -0.667583 -0.963245 -0.998499 -0.999985 -1 -1 -0.999947 -0.995128 -0.904999 -0.38613 0.559473 0.853921 0.641366 0.612961 0.779209 0.416748 -0.440009 -0.906958 -0.995027 -0.999945 -1 -1 -0.999927 -0.993505 -0.882293 -0.340387 0.552981 0.820246 0.595792 0.619478 0.825972 0.524571 -0.360019 -0.886665 -0.993765 -0.999931 -1 -1 -0.999957 -0.996119 -0.925683 -0.529838 0.262372 0.759365 0.835174 0.862528 0.793275 0.25597 -0.56575 -0.940361 -0.997135 -0.999969 -1 -1 -0.99999 -0.999079 -0.978955 -0.81894 -0.329434 0.325257 0.754269 0.843781 0.48361 -0.278329 -0.82913 -0.984677 -0.999479 -0.999995 -1 -1 -0.999999 -0.999932 -0.997556 -0.966766 -0.813983 -0.417347 0.120679 0.30195 -0.120959 -0.712117 -0.960808 -0.997867 -0.999959 -1 -1 -1
5 -0.999874 -0.990223 -0.85011 -0.455588 -0.177396 -0.295945 -0.74724 -0.968451 -0.998603 -0.999985 -0.999997 -0.999947 -0.999533 -0.99663 -0.992679 -0.996919 -0.999515 -0.975349 -0.664498 0.136715 0.594093 0.386453 -0.401185 -0.891845 -0.994003 -0.999929 -0.999747 -0.996041 -0.980754 -0.929886 -0.871824 -0.940715 -0.998757 -0.959463 -0.550812 0.416583 0.885441 0.666962 -0.164747 -0.816793 -0.989032 -0.999743 -0.995011 -0.93733 -0.756061 -0.495385 -0.33702 -0.625071 -0.99729 -0.938247 -0.48882 0.471248 0.911661 0.674906 -0.17301 -0.821438 -0.989332 -0.99787 -0.962743 -0.726915 -0.15294 0.378 0.479274 -0.047622 -0.989195 -0.845652 -0.257097 0.605859 0.92345 0.613047 -0.267159 -0.855746 -0.990788 -0.983385 -0.830738 -0.322772 0.37947 0.822732 0.770576 0.119618 -0.949868 -0.600337 0.21994 0.819089 0.886178 0.399519 -0.48847 -0.906028 -0.962024 -0.885577 -0.480992 0.278582 0.786146 0.927652 0.645109 -0.171576 -0.842745 -0.247673 0.594117 0.941447 0.842987 0.32462 -0.298955 -0.517784 -0.525923 -0.377732 0.133946 0.724914 0.955458 0.8974 0.404333 -0.495979 -0.683885 0.128474 0.797689 0.982591 0.94043 0.761824 0.5821 0.52565 0.5258 0.58522 0.769174 0.94037 0.968896 0.755612 0.083055 -0.700951 -0.442224 0.426781 0.903482 0.993971 0.991013 0.969558 0.953718 0.953247 0.961624 0.969739 0.983654 0.986147 0.873275 0.390449 -0.404747 -0.884185 -0.039794 0.700698 0.965614 0.983787 0.918262 0.796006 0.752426 0.80913 0.940366 0.994763 0.995278 0.933188 0.586989 -0.163388 -0.776637 -0.975513 0.117035 0.777425 0.945661 0.836619 0.501863 0.125301 0.037538 0.296966 0.789473 0.982993 0.967588 0.738144 0.089834 -0.63525 -0.945505 -0.996723 -0.199848 0.427677 0.599903 0.279411 -0.312846 -0.662138 -0.611982 -0.068788 0.700876 0.969385 0.856285 0.33536 -0.452992 -0.894331 -0.992225 -0.999784 -0.725022 -0.374579 -0.247022 -0.537782 -0.850599 -0.952397 -0.756352 -0.0417 0.728068 0.941436 0.62973 -0.188111 -0.802264 -0.980148 -0.999209 -0.999991 -0.962443 -0.88069 -0.844132 -0.930249 -0.987541 -0.983652 -0.759549 -0.0411 0.681191 0.878258 0.455008 -0.47949 -0.931076 -0.996466 -0.999938 -1 -0.998201 -0.993217 -0.990856 -0.996448 -0.999533 -0.992404 -0.873286 -0.4161 0.237636 0.575543 0.280613 -0.549594 -0.945257 -0.997622 -0.999975 -1 -0.999981 -0.999924 -0.999897 -0.999961 -0.999979 -0.998429 -0.971578 -0.835737 -0.525666 -0.222973 -0.327406 -0.771534 -0.975229 -0.999036 -0.99999 -1
[truncated: 20,541,268 more chars]
