# Supplementary material for: A hybrid feature selection algorithm and its application in bioinformatics
Source: PeerJ Comput Sci. 2022 Mar 22;8:e933. doi: 10.7717/peerj-cs.933 (PMC9044222; doi:10.7717/peerj-cs.933)
Supplement: Supplemental Information 2 [file peerj-cs-08-933-s002.zip › waveform.data]

2 -1.23 -1.56 -1.75 -0.28 0.60 2.22 0.85 0.21 -0.20 0.89 1.08 4.20 2.89 7.75 4.59 3.15 5.12 3.32 1.20 0.24 -0.56
1 -0.69 2.43 0.61 2.08 2.30 3.25 5.52 4.55 2.97 2.22 2.81 1.61 1.24 1.89 1.88 -1.34 0.83 1.41 1.78 0.60 2.42
0 -0.12 -0.94 1.29 2.59 2.42 3.55 4.94 3.25 1.90 2.07 0.51 1.45 2.50 0.12 1.41 2.78 0.64 0.62 -0.01 -0.79 -0.12
1 0.86 0.29 2.19 -0.02 1.13 2.51 2.37 5.45 5.45 4.84 4.65 4.05 2.58 1.40 1.24 1.41 1.07 -1.43 2.84 -1.18 1.12
1 1.16 0.37 0.40 -0.59 2.66 1.00 2.69 4.06 5.34 3.53 4.82 4.79 4.30 1.84 1.73 0.21 -0.18 0.13 -0.21 -0.80 -0.68
2 -0.00 0.77 1.32 0.29 -1.28 0.84 1.60 1.55 2.93 4.76 5.55 4.30 4.89 2.81 2.37 3.68 -0.98 0.69 0.91 -1.80 0.39
1 0.87 1.07 -0.65 1.46 0.84 2.70 3.67 2.94 3.81 5.20 8.16 3.29 4.24 2.43 0.40 1.60 0.72 0.66 0.05 -0.24 0.67
2 -0.22 -0.91 -1.18 0.35 -1.92 -1.59 1.91 0.75 1.72 2.02 3.63 3.91 2.73 4.29 4.89 2.04 1.13 -0.66 -1.33 0.41 -0.75
2 -1.11 -1.14 -0.89 0.00 0.53 0.44 0.24 2.15 1.64 1.75 3.92 5.68 3.39 4.24 3.81 4.56 3.18 1.51 2.90 0.14 -0.12
2 -0.75 1.10 -1.90 1.43 0.47 0.40 0.86 3.51 2.62 4.50 6.83 6.94 0.75 3.23 1.08 -0.25 0.73 -0.41 -1.50 0.46 1.47
0 0.14 -1.18 1.42 2.28 3.10 3.15 3.49 4.54 1.40 3.41 3.40 2.83 0.06 0.60 3.61 2.08 -0.83 0.55 -0.55 -0.43 -1.05
0 1.32 -0.40 -0.69 4.17 3.66 4.00 5.24 3.88 2.17 1.82 3.65 1.01 1.82 1.13 -0.07 0.26 0.50 1.38 1.25 -1.34 0.53
1 -0.93 2.48 1.20 2.97 2.91 3.57 3.68 4.19 3.22 3.53 2.46 2.17 0.77 0.52 2.42 -0.89 0.51 -0.39 0.82 0.14 -0.63
1 -1.06 0.59 1.01 3.33 2.05 3.20 4.70 4.21 4.73 2.22 2.67 2.79 2.05 -1.53 -1.54 0.37 -0.09 1.04 -0.08 -0.27 0.47
2 1.86 0.37 -0.35 0.74 0.84 0.21 1.97 1.52 1.85 2.39 3.92 3.76 3.27 1.61 3.08 2.78 1.58 1.68 2.61 -0.91 -0.27
0 -0.51 -0.48 0.35 -1.67 0.26 2.45 -0.09 2.03 0.79 1.42 1.13 2.52 2.06 4.50 4.28 4.66 3.30 0.38 0.75 1.76 0.37
2 1.16 -1.19 -2.26 0.63 0.32 1.51 2.11 2.58 1.03 2.01 4.04 4.55 5.65 2.74 3.12 2.67 2.01 4.12 -0.81 0.07 -0.96
2 -0.09 2.30 -0.43 0.36 0.11 -1.20 1.47 2.25 3.50 2.14 6.68 5.45 2.22 2.79 2.61 1.87 0.48 1.98 1.64 1.32 0.71
0 -1.43 -0.46 -0.52 1.45 -0.00 1.35 1.39 0.81 0.03 1.39 2.55 2.42 3.07 5.46 6.29 6.50 4.60 3.77 1.62 1.01 -1.86
1 -1.09 -0.22 0.11 -1.03 1.09 1.72 1.91 3.61 2.22 4.67 4.02 5.32 1.63 2.02 0.40 1.37 1.80 -0.59 -1.22 -0.10 -1.56
2 -0.95 -1.28 0.68 -0.31 -1.04 1.86 -0.13 0.16 -1.05 -0.24 1.47 2.30 4.23 4.70 7.40 6.18 3.00 3.84 2.33 1.28 0.08
0 0.97 0.72 -0.64 -0.87 0.66 0.80 -0.47 0.55 0.57 0.30 1.97 2.48 3.13 2.53 6.35 5.24 4.37 3.77 0.47 2.25 -0.30
2 0.31 -0.34 -1.32 -1.24 -1.28 -0.02 -1.80 0.11 3.29 3.63 3.32 3.75 5.93 5.41 4.94 5.15 2.07 3.62 1.56 0.05 -0.31
1 -1.57 1.23 2.03 2.07 3.88 4.71 4.44 3.76 5.00 4.49 3.59 2.05 1.83 0.64 -0.21 0.79 -1.42 -0.73 -2.04 2.65 -0.26
2 0.39 0.93 0.19 -0.50 0.39 -0.58 0.13 0.85 2.63 3.32 4.41 4.24 3.59 4.06 3.42 2.33 2.04 0.83 1.16 0.81 0.91
0 -0.96 0.13 0.13 -0.70 2.89 1.26 3.48 4.36 0.59 2.37 2.02 2.62 2.75 2.60 3.66 3.06 1.41 1.09 1.25 -0.29 -0.41
0 0.36 0.40 0.73 1.91 1.44 3.17 2.72 3.60 1.02 3.27 1.06 1.54 3.44 2.45 2.58 -0.48 1.02 -0.01 2.42 0.71 -0.81
1 1.22 -0.19 1.38 0.16 0.14 3.07 4.07 5.37 4.33 3.96 6.73 2.16 2.83 1.27 1.57 0.73 0.80 0.15 -0.99 0.60 0.13
2 -1.07 1.18 -0.22 1.13 0.01 0.33 0.76 1.20 2.44 2.32 4.24 3.25 4.78 4.18 3.28 2.91 -0.04 2.57 0.91 1.46 0.39
1 1.01 0.40 1.01 0.60 2.77 1.70 1.44 4.01 5.26 4.47 4.67 4.55 2.91 0.30 1.62 0.92 -0.46 0.51 1.43 -0.05 -1.80
2 -0.73 -0.31 -1.88 -1.40 0.46 1.44 3.38 2.93 5.07 6.01 6.30 3.41 4.52 4.66 1.06 0.65 0.29 1.26 -1.04 -0.72 -0.71
0 -0.47 0.46 4.50 3.10 3.39 4.79 6.43 3.70 4.09 2.03 0.87 1.78 -0.78 -1.88 -2.09 0.29 0.01 0.06 -0.76 1.50 0.50
0 0.20 1.35 -0.74 -0.21 4.44 3.82 5.31 4.13 2.85 1.81 -1.38 1.08 0.65 -0.38 0.64 -0.38 0.23 0.75 1.05 2.09 -0.07
0 -0.84 0.96 2.33 4.86 5.01 5.57 6.62 4.60 3.42 2.86 0.31 0.53 0.20 -1.77 -0.41 -0.36 0.56 -0.15 0.26 -0.89 0.86
2 0.34 1.39 -0.71 -0.03 -1.56 1.10 -0.10 0.95 0.91 0.96 3.23 2.56 2.90 5.67 4.88 6.35 2.10 2.03 -0.43 1.70 1.91
2 1.66 -0.55 -0.40 -0.63 0.88 0.82 1.45 1.61 1.73 2.70 3.92 0.51 5.15 4.14 4.24 5.35 2.93 4.78 1.77 1.12 -0.94
2 -1.85 0.05 1.25 1.62 0.54 0.22 0.05 -0.19 0.32 3.64 1.91 3.03 2.77 5.21 4.89 3.30 5.68 3.59 0.98 1.46 -0.70
2 0.93 1.48 1.01 -0.30 0.95 0.73 0.27 3.66 3.02 3.87 2.60 3.15 4.65 3.87 3.37 0.73 2.61 2.16 2.10 1.86 -0.03
0 -0.94 1.51 1.41 2.49 1.54 2.29 4.48 4.10 2.39 1.51 1.09 1.32 0.72 4.28 2.25 0.06 0.76 0.53 -0.01 0.98 -1.48
1 1.72 1.47 2.62 3.11 1.14 3.17 3.93 4.51 3.11 3.96 2.69 1.27 0.48 1.47 2.20 0.79 2.05 -0.00 0.60 -2.16 -0.59
1 -0.67 0.49 0.55 -1.08 0.84 4.56 2.20 4.51 4.96 4.44 4.92 4.08 1.54 2.31 2.71 2.16 1.59 1.48 0.86 -0.14 2.03
0 0.25 0.56 2.37 1.03 0.21 -0.72 1.73 0.34 0.64 1.84 2.98 2.30 4.71 5.47 4.83 4.21 2.42 1.78 1.69 -0.18 0.65
1 -0.78 0.02 2.51 2.81 2.37 3.17 4.55 4.02 2.87 3.02 1.45 1.29 1.22 1.22 -1.20 0.91 0.34 -0.32 1.47 -0.29 0.68
1 -2.80 1.05 0.18 2.46 1.19 3.40 4.22 3.53 4.36 4.60 4.28 3.56 1.80 -0.75 -0.00 2.31 0.99 -0.10 1.49 -0.71 1.59
2 0.08 2.22 2.23 0.41 -0.21 2.27 0.78 0.11 3.39 0.57 -0.18 5.00 4.08 4.03 6.77 4.89 4.26 4.63 1.78 1.87 -0.10
0 1.91 1.66 1.61 3.71 1.26 4.74 4.57 2.65 4.80 3.47 1.42 2.75 0.33 1.88 1.63 1.42 1.12 0.81 -1.30 0.85 -1.98
2 0.46 -2.24 -0.01 0.68 1.01 2.45 2.31 0.52 1.40 3.52 2.97 1.87 5.68 6.38 4.48 4.96 0.66 1.91 0.88 0.45 -0.22
2 0.60 -0.30 -2.65 -0.49 0.18 -1.13 0.22 1.48 3.13 1.90 2.91 3.86 4.04 3.76 3.69 2.70 0.46 2.11 -0.45 1.73 -0.61
1 -0.59 0.11 -0.90 2.62 5.15 2.82 6.70 4.69 5.16 3.29 3.26 1.24 1.65 1.99 -1.25 2.59 0.70 1.97 0.56 -0.51 1.90
2 -0.18 0.22 1.68 -0.98 -0.57 1.41 -0.66 0.21 1.69 2.01 2.17 2.11 4.98 4.81 4.42 4.10 3.65 2.80 0.44 -0.51 0.70
0 -0.80 0.75 1.73 1.09 0.71 3.20 1.87 -0.52 0.96 0.72 2.15 3.32 2.91 4.37 2.58 4.32 0.83 0.60 1.60 1.17 1.64
1 -0.17 -0.50 1.34 0.48 2.20 2.14 3.50 2.95 4.29 6.32 7.48 4.49 5.40 3.45 1.62 0.77 -0.38 0.46 -0.47 -0.05 1.60
0 -1.41 1.77 1.92 3.66 2.74 1.89 3.16 2.97 2.30 3.65 2.66 0.68 2.29 1.32 2.07 2.72 1.44 0.86 -0.00 -0.96 -0.18
2 0.25 -1.88 -1.40 0.57 0.92 1.25 0.30 1.20 1.69 1.70 3.78 3.27 3.43 4.58 6.73 3.83 0.77 1.68 1.41 0.02 0.31
1 0.42 0.46 1.63 2.56 3.17 4.02 4.41 5.08 1.83 4.73 4.16 3.88 0.64 0.57 0.31 -1.56 1.45 -0.61 0.02 1.30 -2.42
2 -0.61 -1.42 -0.93 -1.90 0.56 0.50 0.62 1.64 3.26 1.83 4.37 6.80 3.99 2.43 3.96 4.23 2.52 2.34 1.49 -0.93 -0.31
2 0.50 -0.74 0.69 1.21 -0.47 1.26 1.35 0.32 1.78 1.95 3.35 4.37 3.82 2.05 5.28 2.65 3.04 1.67 2.44 0.52 0.53
2 -1.80 0.00 0.69 1.16 1.68 2.34 2.54 2.06 3.74 3.56 3.88 5.12 3.81 4.15 1.78 2.24 0.15 1.43 0.92 0.95 -0.21
0 1.11 -1.25 0.16 0.62 0.90 0.18 0.64 1.88 -0.02 1.57 2.95 4.32 3.30 4.65 5.54 4.40 1.25 4.69 1.70 1.80 0.31
0 0.16 0.95 0.32 1.58 0.95 1.30 2.71 -0.02 0.07 2.09 1.50 1.09 3.44 4.96 2.85 2.92 2.50 1.87 -0.01 3.13 0.58
2 0.53 0.45 -0.12 0.22 -0.50 0.92 2.03 2.71 4.53 2.59 6.93 4.56 2.32 4.60 1.36 1.75 0.24 0.14 2.50 -0.90 0.06
0 -1.57 -0.68 1.36 0.55 3.18 1.99 2.46 1.30 -0.09 1.26 2.86 1.69 1.38 3.57 2.91 1.78 0.59 1.45 1.57 2.57 0.15
2 -0.20 0.41 1.57 -0.29 1.92 0.61 0.68 1.87 1.39 2.13 3.67 3.92 5.49 4.65 4.65 6.61 2.75 3.45 2.40 1.28 -0.14
0 0.13 0.37 1.83 4.13 2.16 2.85 4.13 2.95 2.17 2.58 2.89 2.21 3.09 0.28 2.20 3.00 2.68 0.22 1.35 1.22 -0.03
1 -0.63 0.23 0.08 1.80 1.95 1.66 3.23 2.69 4.34 2.76 5.99 3.48 3.12 0.77 0.95 2.14 -1.31 -0.18 0.21 -1.14 0.76
0 0.46 1.21 0.65 1.05 4.47 4.46 5.10 2.55 4.23 3.77 1.94 1.34 1.01 0.84 0.55 1.77 1.93 2.21 1.50 1.35 0.09
0 -0.03 0.87 0.97 -0.78 0.41 2.06 2.95 1.96 2.45 1.12 2.64 1.76 1.27 3.13 2.76 2.33 0.96 1.53 2.40 0.64 -1.45
0 -0.70 -1.25 3.31 2.24 4.60 2.67 5.56 1.96 1.91 1.38 2.71 2.69 1.36 2.48 0.24 2.42 1.05 0.97 0.12 0.47 -1.67
0 0.68 -0.21 -1.23 -0.28 1.08 0.47 3.29 1.48 1.45 0.07 0.71 3.49 2.34 2.95 3.88 3.46 1.33 1.15 2.09 0.63 0.12
0 -1.58 2.09 1.38 2.14 4.06 3.92 4.74 4.37 4.93 1.20 1.65 1.80 0.53 1.89 -0.03 1.04 0.98 0.55 1.11 0.30 -0.19
2 -0.78 -0.38 -0.35 -1.00 0.37 1.72 1.42 3.55 2.94 6.02 7.17 5.13 5.17 2.41 3.24 -0.41 -1.02 0.71 -0.10 0.13 0.41
1 0.26 -0.15 0.02 1.86 0.65 1.99 2.87 2.30 4.90 3.00 4.86 2.23 0.74 0.48 2.53 1.33 0.28 0.82 1.14 1.83 0.32
0 0.38 0.65 2.83 1.74 2.58 3.79 4.67 4.82 4.89 4.10 2.15 2.19 1.60 2.19 2.54 0.44 -0.49 -0.26 0.36 -0.69 0.74
1 -0.02 -0.70 0.98 1.78 2.42 3.65 5.38 4.89 4.35 3.69 3.01 1.08 0.72 -1.40 -0.09 0.09 0.32 -0.21 -1.83 -1.49 1.12
1 1.66 -0.02 -0.63 -0.00 -0.19 -0.03 1.90 4.74 5.17 3.09 6.10 5.10 4.14 2.61 3.32 1.56 1.39 -1.18 0.64 0.38 -0.56
0 0.83 0.33 0.86 1.37 3.17 3.93 4.04 2.46 3.33 3.45 3.13 -0.90 2.70 1.74 1.28 1.73 0.98 0.96 1.13 -0.07 -1.27
2 0.05 -0.46 2.11 1.94 -0.49 1.38 -0.39 -0.47 1.32 2.53 2.85 3.20 2.53 5.19 6.11 4.67 3.35 3.21 2.63 1.19 0.77
1 -0.41 1.48 1.83 3.34 2.29 1.52 3.99 4.97 3.42 5.05 4.72 1.09 1.21 2.17 1.30 2.04 -1.70 1.63 -0.26 -1.16 -0.05
1 0.55 1.79 1.36 3.26 2.49 3.77 4.66 5.24 3.94 2.76 2.73 2.14 1.32 1.22 2.49 1.74 0.20 0.60 -0.28 0.40 -0.44
1 0.52 0.29 -1.01 2.66 3.63 3.30 3.92 4.35 5.33 4.78 2.78 1.27 1.10 2.81 -0.19 -1.27 0.09 -0.67 0.94 -2.07 -0.52
0 -0.15 0.97 1.41 2.51 3.57 3.79 6.19 5.09 1.99 2.79 2.79 1.43 0.48 -0.80 1.54 0.91 1.51 0.97 0.59 0.03 0.50
2 1.32 0.73 -0.86 -1.23 0.36 0.95 0.69 0.10 0.01 2.14 3.16 1.69 3.21 2.77 5.38 5.67 1.12 2.90 1.02 4.65 -0.90
0 -1.28 0.44 0.28 -0.30 2.41 -0.81 0.93 0.50 1.85 1.53 1.28 4.19 2.47 2.76 5.49 3.28 3.00 1.40 2.39 2.04 -0.63
2 -0.28 -0.11 -0.18 0.73 -0.74 1.32 0.43 -0.05 1.56 2.63 2.24 2.48 3.31 3.83 7.12 3.69 3.45 1.17 1.35 0.70 1.92
1 0.51 2.16 0.87 1.81 -0.07 3.58 5.03 2.52 3.61 4.97 5.62 2.96 1.13 2.47 1.18 0.12 -0.35 1.00 0.17 -1.01 1.12
1 0.66 0.83 1.29 -0.59 1.40 0.33 3.06 4.39 5.13 3.66 5.46 2.66 5.22 4.59 2.32 -0.30 1.33 2.16 2.17 0.05 -0.23
2 -0.57 0.61 0.61 0.48 -0.88 -0.38 0.81 3.13 2.79 5.24 4.54 5.49 4.87 3.15 2.14 1.88 1.59 0.81 0.23 1.66 -1.08
2 1.15 1.16 -0.92 -0.02 0.86 0.63 -0.78 2.03 0.66 3.90 4.92 4.53 4.61 2.77 3.18 2.82 1.40 3.32 0.16 1.09 -0.76
0 -1.36 0.39 -0.71 1.50 4.03 4.61 6.23 3.01 3.63 3.54 4.01 0.69 1.29 0.83 1.25 -0.70 1.86 0.52 -0.63 1.90 -0.37
2 -0.40 -0.50 0.40 0.43 -0.43 -1.68 0.04 2.46 2.44 2.28 4.00 3.96 2.31 3.14 4.16 2.95 0.02 0.50 -0.32 2.79 0.45
0 2.37 1.24 1.04 1.86 2.81 2.34 2.05 2.34 2.76 1.06 2.33 1.34 2.20 3.68 2.70 1.52 3.16 0.51 2.27 1.70 -0.79
0 0.58 -0.18 0.97 2.94 2.35 3.19 4.18 0.68 2.31 2.65 1.63 2.06 1.79 1.62 2.04 2.82 3.27 1.42 1.76 2.12 0.18
0 0.65 0.05 0.53 5.66 3.01 6.64 5.15 4.12 4.56 3.35 3.02 -0.53 1.26 -1.11 -1.57 -0.84 1.26 -0.22 -1.75 -0.14 0.39
1 0.36 1.66 1.59 1.11 2.99 4.20 5.10 3.31 4.01 3.76 4.41 3.56 0.89 1.65 0.85 0.59 -0.69 0.60 0.20 0.64 -0.16
1 -0.61 0.10 0.48 0.08 0.29 3.30 2.18 4.83 5.02 3.19 5.01 2.65 2.25 2.59 -0.23 0.65 0.36 -0.33 1.49 -0.66 1.32
2 0.96 0.28 1.14 0.87 -1.34 1.36 2.24 2.16 3.21 3.56 8.38 6.84 4.30 1.79 2.99 2.46 -1.25 0.62 -1.96 0.48 -0.28
0 0.49 -0.12 -0.42 0.54 1.93 2.98 3.66 4.78 1.80 2.11 3.33 2.14 2.65 0.84 3.16 2.70 2.41 1.30 0.77 0.97 0.26
0 -0.31 1.49 0.86 0.36 3.01 2.81 3.42 1.63 2.30 0.89 0.62 1.72 2.32 3.16 3.85 2.83 1.75 1.71 0.21 1.28 0.78
2 -1.75 -0.77 -0.25 1.36 -0.70 0.76 2.84 1.15 2.16 -1.77 3.13 0.52 3.78 4.55 6.07 4.65 4.26 5.18 0.80 1.54 0.33
2 -1.20 1.14 0.01 -0.07 -0.48 1.63 2.70 0.24 1.49 1.11 2.87 4.98 4.76 4.33 2.20 4.01 2.60 1.24 -0.97 0.84 1.33
1 -1.17 0.42 0.06 3.27 1.24 2.11 2.86 3.14 5.32 4.45 5.71 4.64 3.08 3.29 1.62 0.57 -0.28 0.01 -1.24 -0.52 0.89
1 0.62 2.03 2.53 1.19 3.24 5.13 5.51 5.25 4.80 4.86 2.64 0.92 -0.24 -0.26 0.79 -1.30 0.24 0.20 -0.73 1.36 0.93
0 2.51 0.00 0.85 2.12 1.42 2.59 3.14 2.38 3.23 2.58 2.59 1.93 2.35 1.90 2.20 3.97 2.13 3.49 2.31 1.86 0.26
0 -0.82 -0.19 0.27 1.45 1.50 0.49 -0.88 0.74 0.40 2.38 2.07 3.24 4.84 5.42 5.67 4.68 4.96 2.56 1.36 1.32 0.12
1 0.39 2.67 0.38 2.08 3.48 2.20 3.79 4.28 3.86 6.00 3.38 5.30 2.89 1.02 1.18 1.89 -1.76 0.46 0.40 0.51 -0.25
0 -0.82 0.14 0.17 0.81 0.18 2.40 1.87 2.61 0.23 2.52 2.30 2.67 -0.01 3.52 1.22 2.72 3.19 3.37 3.12 1.60 -0.33
0 -1.87 3.15 -0.08 0.78 2.66 1.62 4.64 1.59 2.65 -0.72 2.21 3.64 2.78 4.79 5.28 1.10 3.34 1.78 1.32 1.15 -0.71
1 -2.56 0.18 3.45 1.68 4.09 3.85 5.51 5.19 3.02 4.09 1.91 2.24 2.56 1.07 -0.97 1.20 -0.65 -0.68 -0.25 -0.71 0.65
0 -0.27 -0.26 2.37 1.79 2.48 3.46 3.16 2.99 0.62 2.06 2.24 2.87 2.36 0.44 3.42 -0.44 1.31 1.58 0.30 1.31 -0.20
1 -0.69 -0.87 -0.19 0.58 2.31 2.80 4.65 2.68 3.10 4.74 5.24 3.67 3.38 0.30 1.35 -0.02 -1.67 -1.33 -1.28 -0.47 0.66
2 0.61 -0.46 1.77 -0.14 -1.54 0.64 3.73 2.81 2.75 4.78 6.39 5.63 3.18 3.09 4.21 1.15 -0.20 1.40 -1.42 -1.89 -0.75
0 -0.72 -0.01 2.10 1.42 3.22 3.18 5.91 4.89 4.16 2.93 1.67 -0.36 1.56 2.55 -0.02 0.42 0.46 1.59 0.11 1.51 -1.80
1 -0.68 1.57 1.30 1.09 2.93 3.20 3.93 2.08 4.01 3.37 3.05 2.25 2.10 1.24 1.12 -0.16 1.75 1.24 -0.12 2.17 0.98
2 0.08 -0.27 0.38 1.11 1.29 1.05 0.11 0.77 2.61 2.65 2.33 3.81 2.56 4.45 4.82 3.30 3.18 3.33 0.73 0.17 -0.53
2 -2.52 0.11 0.38 1.98 -0.66 1.06 0.32 1.93 3.23 2.51 3.89 4.52 2.85 3.91 3.25 3.14 2.75 3.13 1.89 2.45 0.96
2 0.68 -0.03 1.99 0.14 -1.35 0.05 0.52 1.25 2.01 2.46 1.73 4.17 2.10 4.78 4.04 3.31 3.45 1.00 2.30 -0.66 0.28
1 -0.83 1.43 -1.59 0.75 0.29 0.67 1.74 3.94 5.03 6.47 5.80 5.49 2.37 3.77 2.89 3.40 1.47 -1.16 -0.36 -0.04 -0.37
0 -0.05 0.59 1.44 0.10 4.25 4.25 4.13 4.05 2.52 2.94 2.05 2.24 0.37 1.32 0.16 1.60 1.41 1.18 1.56 -0.37 0.08
0 0.09 0.96 2.55 4.53 4.35 3.15 6.64 4.79 4.24 3.57 1.47 0.95 0.61 0.42 1.13 1.36 1.19 -1.43 0.06 0.37 0.24
1 0.77 1.89 -0.10 2.99 1.75 3.01 4.46 5.44 4.76 3.40 4.53 3.02 4.18 3.12 0.40 0.81 1.19 -3.19 -0.45 0.90 -2.61
0 -1.98 0.24 3.63 2.20 1.72 4.81 5.48 3.55 3.55 1.84 1.89 1.90 0.66 2.05 3.07 1.88 1.90 1.30 0.24 1.33 1.91
1 0.88 2.71 0.26 0.02 1.03 1.73 2.08 3.31 4.33 5.97 5.40 4.19 4.20 4.14 1.82 -1.13 1.85 0.05 -0.21 0.56 -0.43
0 -2.01 1.38 3.15 -0.22 3.47 3.10 3.79 2.16 3.65 3.17 0.72 2.08 3.26 1.92 3.76 3.12 2.42 2.79 0.80 0.43 1.67
2 1.12 0.42 -1.31 -0.08 0.01 0.47 2.48 1.76 1.66 3.73 5.05 6.68 4.68 5.16 3.30 0.41 0.58 -1.02 -0.22 0.68 -0.74
2 -1.10 -1.88 0.51 -1.04 0.59 0.47 1.64 0.16 4.27 3.84 5.36 5.28 2.16 2.72 2.47 0.07 1.94 0.29 -1.29 1.45 0.24
1 0.71 2.71 1.82 4.07 4.94 4.04 5.71 6.08 3.56 3.66 4.21 0.55 0.33 -0.91 -0.29 -0.52 0.18 0.46 -0.51 0.50 -0.57
2 1.56 0.24 -1.22 0.09 -0.53 1.41 1.44 3.50 4.03 4.80 4.88 6.36 4.25 3.35 1.23 1.75 -0.16 0.91 -0.38 0.75 1.54
0 0.57 0.18 2.14 1.46 1.91 0.90 3.17 2.30 0.73 2.20 2.68 0.53 2.42 3.52 3.69 3.26 1.62 3.77 1.40 0.03 2.64
1 -1.32 -1.20 0.53 -0.55 1.50 1.98 3.63 3.60 4.16 5.06 4.38 4.19 2.05 1.09 2.70 1.43 -1.10 -1.21 -0.28 0.51 0.15
2 1.09 -0.13 -0.81 0.56 1.35 0.33 -0.06 2.48 4.75 2.92 5.27 5.45 2.80 2.60 4.70 1.78 1.15 1.27 0.41 0.15 -0.05
1 0.82 0.69 -1.22 2.28 1.71 3.50 3.76 4.00 5.63 3.37 1.66 1.94 1.39 1.93 0.68 -0.18 0.13 -0.20 -1.08 0.38 -0.06
2 0.28 0.63 1.61 -0.98 -0.13 1.03 -1.43 1.60 3.49 3.35 5.01 3.22 4.90 5.22 3.65 2.95 3.66 2.50 1.12 0.11 -0.60
1 -0.15 2.14 2.24 2.05 3.22 6.64 3.96 6.34 5.18 3.21 2.57 2.00 -0.96 -0.44 2.24 0.27 -2.85 0.39 -0.03 0.56 -0.28
2 0.60 0.10 -0.14 0.22 -1.43 1.17 3.52 2.21 6.55 5.02 5.42 6.23 2.66 2.66 2.79 2.69 -0.86 0.43 1.22 -2.12 1.21
1 0.08 -0.49 0.71 1.11 -0.23 3.33 2.11 3.32 4.67 4.24 5.55 4.19 2.84 -0.34 1.86 0.66 -0.24 0.50 -0.83 -0.43 -0.13
1 0.59 -0.76 0.20 -0.59 0.75 0.59 4.30 2.42 3.00 4.64 5.32 5.06 2.61 3.88 1.40 2.16 -0.02 0.89 0.19 -0.59 1.38
2 -0.50 -1.34 1.57 0.44 -0.40 -0.33 -1.20 0.30 1.16 2.71 1.06 3.41 5.26 3.74 4.81 3.72 2.67 1.71 1.73 0.04 0.42
0 1.16 1.72 2.54 1.15 4.04 5.30 4.34 4.18 4.67 2.61 0.62 1.81 0.19 0.87 -0.14 0.72 0.93 -0.77 -0.08 0.74 0.38
0 -0.86 -0.72 -0.63 0.01 -0.26 -1.11 0.02 0.80 -0.19 -0.02 0.48 3.66 3.39 4.68 5.35 5.38 2.94 2.07 -0.10 0.41 -1.53
2 1.51 1.37 0.53 -0.64 1.74 2.34 -0.26 2.12 0.11 3.81 4.84 4.72 5.59 2.92 5.48 2.08 2.08 -0.87 2.29 0.00 0.08
1 0.36 0.74 -0.80 1.13 0.12 1.46 2.42 3.60 4.00 3.95 5.29 4.57 1.52 0.48 1.92 2.09 1.72 -0.34 -0.49 0.95 -0.53
2 -2.03 0.06 -0.17 -0.32 0.74 0.59 0.58 3.33 1.02 1.61 3.92 2.61 4.49 4.04 3.12 3.56 2.59 2.68 2.31 0.34 -0.37
1 -0.28 -0.40 0.96 0.87 1.70 3.45 4.67 4.61 6.03 3.54 2.62 1.39 1.18 3.81 0.29 -0.16 -0.13 -0.22 -0.67 -0.71 0.38
2 -0.15 -2.35 -2.02 1.30 -1.29 1.20 0.63 0.81 -0.77 3.50 3.69 2.23 1.86 4.90 6.27 5.50 1.46 3.11 1.53 -0.16 -0.32
1 -0.51 0.50 2.06 1.46 -0.09 1.97 3.13 3.39 6.10 4.67 3.60 2.44 2.07 1.43 2.18 0.70 -0.18 -2.39 1.28 1.24 -1.13
0 0.79 0.22 1.49 2.36 3.48 2.95 3.56 1.90 3.71 3.64 2.18 3.97 1.42 2.90 1.76 1.10 1.29 2.45 -1.05 0.47 0.57
1 0.42 -1.19 0.29 2.24 3.14 1.86 3.78 2.83 2.92 4.86 5.03 2.76 1.57 0.55 -0.09 2.07 0.46 -0.80 0.14 0.27 -0.06
0 1.03 0.86 1.52 0.62 1.17 0.80 4.10 4.07 2.35 2.40 0.36 1.80 2.34 2.12 4.02 2.26 1.16 3.61 0.25 0.33 -0.20
2 -2.02 -1.17 -0.41 -0.41 0.03 1.36 1.97 -0.10 1.28 2.89 4.78 2.86 5.63 4.89 3.97 2.43 1.50 2.76 0.13 0.05 -1.24
1 -0.38 3.15 -1.61 1.81 3.03 3.24 3.15 3.25 2.41 5.26 4.09 2.54 3.59 3.18 2.49 -0.09 -0.09 -0.46 -0.46 -1.16 0.27
1 -0.20 0.57 1.40 1.54 3.76 2.92 4.43 3.76 5.14 3.00 6.02 2.36 4.51 0.86 1.28 -0.22 1.76 0.26 -0.19 0.12 0.40
1 2.10 0.03 0.85 1.77 2.39 1.23 4.82 4.11 2.02 3.32 5.01 4.46 1.17 0.40 0.16 1.07 0.43 0.57 -0.29 1.64 -0.28
2 -0.23 0.39 0.82 -0.27 0.17 -0.25 2.70 2.43 3.96 4.01 6.30 4.97 4.49 3.73 1.88 0.65 1.06 0.21 1.50 1.38 1.65
2 2.50 0.68 -0.20 0.02 2.07 -0.59 1.12 0.71 1.07 3.27 4.01 2.32 2.96 5.33 4.86 2.82 2.05 1.15 -0.31 0.66 1.96
1 -0.16 0.47 0.85 -0.57 0.50 1.83 2.03 1.61 5.16 3.97 7.89 5.56 3.72 2.42 1.23 0.55 0.77 -0.02 0.26 -1.02 0.77
0 -1.20 0.93 1.76 2.67 3.89 2.39 3.67 4.89 4.06 2.62 2.73 1.61 2.47 1.18 2.21 0.91 3.01 0.20 -0.63 1.44 1.29
2 1.93 0.65 0.54 0.50 -0.47 0.65 -0.72 -0.90 1.11 2.15 2.75 3.66 5.37 6.06 5.40 5.14 3.84 3.98 1.71 0.33 0.33
1 1.47 -1.08 1.98 0.91 1.01 1.25 2.74 2.17 5.25 3.76 4.67 2.97 2.19 2.95 2.11 0.76 -2.13 0.53 0.20 2.16 0.16
2 0.14 0.65 -0.79 0.71 0.93 0.79 2.81 2.22 4.06 6.43 6.56 4.81 2.58 3.71 2.32 2.48 -1.76 2.34 0.23 0.09 -0.48
1 1.03 1.29 1.47 0.39 3.09 3.51 5.46 6.32 5.08 4.48 -0.03 -0.29 -0.48 1.13 0.56 0.97 -1.05 1.03 -0.05 -0.86 -0.01
0 -0.14 0.38 1.34 3.57 2.93 4.58 3.67 2.82 3.15 3.80 1.70 2.58 -0.84 0.63 -1.00 2.16 0.87 0.69 -0.34 -0.12 -0.04
1 0.06 1.10 -0.55 1.49 0.94 4.29 5.37 5.09 5.39 3.85 4.14 0.47 0.95 -0.36 1.59 0.08 -0.23 0.26 -0.41 -0.26 1.39
0 0.56 0.65 1.17 0.80 1.52 -0.02 -0.32 -1.25 1.80 -0.07 1.83 4.37 3.79 2.84 6.07 3.79 2.48 1.72 2.06 0.77 -0.19
2 -0.38 -0.61 0.51 0.85 -1.10 1.02 -0.32 0.79 2.94 1.72 2.02 3.54 3.43 3.84 5.55 3.45 3.75 1.75 1.76 0.73 0.69
1 -0.75 0.45 0.06 1.21 2.98 2.04 5.44 3.18 4.33 2.92 3.04 2.59 0.71 0.26 0.89 0.22 -1.50 -1.16 1.18 0.51 -0.35
2 -0.64 -1.38 -2.45 -1.48 -0.25 -0.54 2.96 2.67 2.75 3.02 5.12 2.97 4.22 3.57 4.54 2.71 1.46 0.13 0.87 -0.56 0.40
2 0.93 -1.39 1.24 1.24 -2.03 0.56 -0.42 -0.12 1.50 0.61 4.70 3.11 4.00 6.22 7.22 4.76 5.32 0.81 2.03 1.17 -0.75
2 -0.85 0.96 -0.70 -0.61 -0.67 0.01 1.85 1.64 4.17 2.52 4.54 3.57 3.52 4.92 6.22 1.49 1.88 0.09 0.46 -0.58 -0.85
1 -0.28 1.52 1.96 1.12 0.06 1.39 3.82 2.74 4.58 4.23 7.46 3.46 2.26 2.73 1.04 0.87 2.13 2.01 0.70 -1.50 0.19
0 -0.03 0.93 1.59 2.99 3.42 4.39 3.81 3.15 1.83 1.02 2.37 2.28 0.89 0.42 0.58 1.73 1.61 -0.70 1.19 0.49 -0.15
2 0.40 0.29 -0.19 -0.46 -1.76 -0.26 1.72 2.26 0.31 3.17 4.12 4.31 4.07 4.25 1.13 3.95 2.41 0.41 0.62 1.02 -0.91
0 -0.03 2.54 2.62 2.44 3.41 5.67 3.71 6.12 3.09 2.68 2.22 0.83 1.69 0.43 -0.68 -0.12 0.85 0.32 -0.62 -0.24 -0.75
0 1.74 1.49 -0.09 2.15 1.73 2.46 5.13 3.10 0.94 4.32 2.62 2.39 0.71 1.94 1.33 1.09 0.52 1.44 0.17 0.94 -1.68
2 -0.38 -0.09 -0.17 0.32 0.27 1.34 1.93 -0.92 2.02 3.64 2.10 1.69 3.67 3.69 4.74 3.13 3.06 1.25 1.22 0.85 0.50
2 -0.53 0.56 2.06 -1.11 0.43 1.05 0.92 0.71 1.11 0.76 1.41 2.54 5.32 5.38 5.77 2.04 1.65 1.39 1.42 0.19 0.28
2 0.01 -0.90 1.22 0.31 -1.16 1.55 1.51 2.07 1.15 3.30 3.64 6.11 4.02 2.19 3.28 1.68 0.15 1.54 1.46 0.21 0.84
2 1.47 -0.95 1.05 0.20 0.16 0.24 0.83 1.11 2.11 2.27 2.73 2.68 4.52 3.79 4.50 3.15 3.18 1.61 1.31 0.61 0.03
2 1.98 -0.58 0.06 2.05 1.95 -1.45 0.45 -0.65 2.08 0.52 2.84 3.31 4.14 4.54 5.95 5.14 3.00 1.50 3.67 -0.60 -0.27
1 -0.62 0.75 0.20 0.48 0.89 0.98 1.85 3.40 3.76 4.47 6.78 3.69 3.29 2.07 1.47 1.54 -2.18 -1.56 -0.21 -0.41 2.10
1 0.27 2.67 0.96 2.67 3.44 5.53 6.85 5.59 3.14 2.79 1.49 0.23 -0.13 0.35 0.92 -1.29 0.81 -0.04 0.20 -2.02 -1.57
2 0.76 1.14 -0.18 -1.52 1.31 1.33 -1.13 3.87 3.76 5.35 5.83 4.79 3.72 4.54 1.61 0.85 0.07 0.06 -0.02 -0.17 -1.53
1 -0.67 1.67 1.55 4.06 3.58 5.12 4.88 3.94 4.76 3.84 2.58 1.61 1.51 0.74 0.81 0.85 0.09 1.20 1.44 -1.33 -1.26
0 1.42 -0.14 0.61 1.17 2.70 1.35 3.66 2.17 1.65 3.00 3.70 3.19 0.66 1.95 4.26 -0.35 1.60 1.95 -0.70 1.17 -1.39
2 0.19 -0.39 -0.96 0.09 2.04 -0.37 -1.30 1.19 2.95 3.59 1.89 5.61 2.85 3.97 5.30 3.68 3.61 0.64 2.65 1.93 0.36
1 1.11 -0.89 -2.79 -0.41 0.59 0.15 3.55 3.48 5.43 6.22 5.21 2.81 3.61 0.62 2.58 1.02 0.50 0.16 0.33 1.72 1.36
0 -0.53 1.14 0.41 1.68 2.59 0.25 3.57 2.34 1.79 1.89 1.40 3.26 3.32 1.65 2.50 1.61 2.42 2.18 2.99 1.37 0.02
1 -0.94 1.39 1.69 0.60 3.45 2.99 5.45 4.05 2.39 4.87 3.18 0.35 3.02 -0.07 -0.95 -0.09 0.76 -0.59 -2.90 -0.72 0.26
2 -0.99 -0.48 0.99 -0.38 0.25 -0.07 3.08 2.28 2.70 5.66 5.40 5.19 2.96 4.58 2.87 2.07 0.84 1.24 1.87 0.21 1.25
1 0.16 0.81 0.72 2.32 -0.26 2.43 4.33 3.89 4.25 5.60 3.89 4.37 2.82 1.99 0.65 1.96 0.38 0.44 0.83 1.86 0.65
2 2.52 -0.32 -1.89 1.29 0.25 -0.26 -1.45 0.49 2.38 2.52 1.68 2.61 2.39 6.71 3.88 2.99 4.42 2.88 0.76 2.77 0.18
2 -0.79 2.45 0.70 0.20 0.54 0.61 0.88 3.22 1.53 4.12 6.56 4.69 3.91 5.31 2.53 -1.34 1.55 -0.73 -0.39 -0.34 -0.55
1 1.96 -0.52 0.12 0.64 0.83 1.04 2.93 3.55 4.61 4.70 5.30 3.49 2.69 2.31 -0.05 0.01 -1.90 0.03 0.74 -2.09 0.47
0 -0.21 1.78 0.10 -0.36 1.20 2.75 0.68 3.51 2.00 2.27 3.51 2.72 2.56 2.11 3.73 3.45 1.64 2.62 2.88 2.10 -0.18
1 0.25 2.29 2.25 0.82 2.50 4.56 4.39 4.96 2.99 4.19 0.91 0.74 0.23 3.16 -1.45 -1.22 -0.21 -1.40 -1.67 0.53 0.58
2 -0.71 1.57 0.26 -0.75 1.27 0.28 1.10 4.92 3.50 3.69 5.03 5.30 2.98 5.05 3.80 2.56 -0.98 1.17 -0.10 -1.80 -0.69
0 0.16 1.43 0.74 2.47 0.81 0.99 2.54 3.63 2.56 1.09 2.56 2.99 1.04 3.61 4.43 1.94 2.16 0.11 0.99 0.24 -1.64
1 -0.76 0.51 0.82 0.83 2.20 3.88 4.26 3.97 3.61 4.50 3.39 1.21 2.22 0.12 -0.20 0.35 2.44 -0.43 -0.50 1.15 0.07
1 1.27 -0.36 -0.15 3.61 3.10 3.13 6.50 2.48 2.65 3.96 3.37 3.68 0.59 0.39 0.33 1.08 0.52 -0.29 0.08 -1.59 -2.10
0 0.97 0.97 1.69 1.92 4.20 3.22 5.18 2.77 2.43 3.46 -0.12 1.07 1.65 0.68 2.02 2.69 -0.02 1.49 -0.73 1.61 -0.19
1 0.74 1.20 2.28 2.44 0.99 4.74 3.25 3.33 4.86 3.78 5.15 3.35 0.97 1.22 -1.16 -0.33 0.71 -0.68 0.81 -0.17 -0.14
2 -0.32 1.58 -0.91 2.38 0.50 0.67 -0.46 0.45 1.25 2.76 1.26 5.33 3.20 2.99 3.32 2.96 1.11 1.70 1.10 1.04 -0.36
1 1.08 1.21 0.84 2.83 4.13 3.80 5.58 3.46 3.65 4.25 2.78 1.56 0.49 1.52 1.18 1.64 -1.63 -0.57 0.25 -0.52 1.00
1 -1.35 0.93 1.37 2.13 1.44 1.51 3.39 3.74 3.95 3.23 4.49 4.43 3.43 3.20 1.37 -0.46 -1.48 2.16 0.28 -0.45 2.36
0 -1.00 0.04 0.24 -0.39 -1.02 0.14 -0.26 0.51 -0.75 0.59 3.74 1.81 2.93 5.06 5.23 4.25 0.37 2.98 2.86 1.63 0.46
0 -0.62 -0.73 -1.33 0.57 1.24 1.26 2.26 2.70 2.00 1.58 3.32 1.62 3.04 3.31 4.42 3.72 2.27 0.92 2.04 -0.19 -2.13
1 -0.63 0.96 -0.60 1.58 -0.06 1.36 2.67 3.84 5.79 5.37 6.00 4.48 1.74 4.65 1.63 1.60 0.85 -2.67 0.50 -0.45 1.93
0 -1.82 1.99 1.33 2.37 2.53 5.14 3.51 3.69 4.71 2.12 2.23 2.81 1.21 2.43 2.92 0.85 1.43 3.11 -0.25 0.62 0.23
0 0.57 0.23 3.42 2.97 2.68 2.61 3.67 1.95 2.61 2.91 1.45 1.18 1.20 2.87 1.24 -0.05 0.52 0.51 1.03 -0.23 -0.27
2 -0.98 0.67 0.09 0.88 0.91 -0.45 0.95 1.47 0.28 1.46 3.51 2.90 3.69 3.52 5.32 3.85 2.70 0.92 2.65 2.34 -1.05
1 -0.61 -0.73 -0.30 2.10 0.59 3.51 5.82 6.14 3.71 3.42 4.91 1.85 2.47 1.46 1.73 2.04 -2.09 0.45 2.07 0.58 0.32
2 -0.00 -0.30 0.33 1.77 -0.12 1.09 1.11 2.01 1.68 2.93 4.53 2.93 3.51 3.23 2.63 1.01 1.75 1.15 1.60 0.45 -1.19
1 0.10 -0.10 1.60 3.49 4.42 6.39 5.44 4.98 3.87 2.34 2.42 -0.49 0.11 1.36 -0.58 -0.21 -0.49 -0.40 -0.40 1.58 -0.60
1 -0.48 0.28 1.19 3.06 4.61 5.92 4.69 5.65 5.79 1.74 1.85 1.08 -1.60 -0.46 0.26 -0.64 -0.61 -0.28 0.90 -0.62 1.17
0 -0.21 1.10 2.30 2.74 2.03 4.21 3.68 1.73 4.48 4.54 1.83 -1.04 1.45 1.95 1.74 0.20 3.14 0.62 -0.51 -0.24 -0.44
2 2.23 -0.09 1.10 0.49 -0.50 0.30 -0.96 0.80 0.52 1.45 3.50 4.83 3.90 3.17 5.20 4.02 2.71 2.77 2.24 1.12 -1.28
1 0.68 1.19 1.86 0.73 4.91 2.82 6.46 5.29 4.45 2.91 3.81 1.34 0.83 1.54 1.10 -0.52 0.23 -0.16 -0.75 -0.29 0.29
1 0.65 3.40 1.86 2.36 3.22 3.22 6.83 3.59 4.24 3.14 1.68 3.12 2.03 0.21 1.58 -0.33 0.16 -0.59 1.41 -2.55 0.53
0 1.91 -0.68 0.93 2.01 2.62 3.04 3.18 3.16 0.65 0.83 2.56 0.86 1.09 2.33 2.75 2.36 1.93 2.86 1.30 0.50 -0.86
1 0.39 1.67 -0.35 2.28 0.82 2.52 1.30 4.00 3.73 4.19 3.82 4.66 1.31 3.91 3.66 0.29 1.52 0.72 0.14 1.62 -0.53
1 -0.54 2.21 2.91 3.18 4.54 6.26 4.96 3.52 6.88 2.19 3.82 1.51 1.22 1.74 0.81 0.02 -1.14 2.31 1.04 -1.11 0.26
2 -0.16 1.57 -0.64 -0.05 0.36 -0.04 -0.45 2.54 4.02 4.61 6.04 5.78 3.30 3.25 3.22 0.94 0.67 0.98 -0.31 1.16 0.38
0 -1.01 0.31 2.02 2.87 1.21 1.08 3.26 1.33 1.91 1.13 0.81 0.96 2.34 1.54 3.12 3.53 3.86 0.56 0.08 -0.16 -0.10
1 2.08 -0.78 1.20 0.15 2.26 2.66 5.25 5.21 3.87 3.97 2.69 2.08 3.04 -0.40 1.57 -0.12 1.17 -0.63 -0.31 -1.39 0.20
1 1.47 0.84 1.14 3.23 4.50 2.05 3.98 5.03 3.90 3.01 4.43 1.75 0.38 -1.08 0.36 0.75 -1.70 -0.38 -0.51 -0.51 1.41
1 -0.22 2.00 2.09 0.66 4.74 3.42 6.67 4.17 5.56 2.43 2.55 2.49 0.43 0.57 2.36 0.73 0.49 0.31 -0.79 0.74 0.41
0 -0.93 -0.23 -0.40 3.04 -1.71 1.80 1.58 0.97 -1.48 2.48 1.94 3.82 4.59 3.88 7.68 4.11 4.28 3.67 1.22 -0.03 1.06
1 -0.61 0.33 -0.15 0.53 3.37 1.33 4.13 4.74 3.40 2.82 5.11 2.95 2.78 3.04 -0.14 1.87 0.06 0.56 -0.36 -0.83 0.49
2 -1.51 0.13 -0.34 -0.18 0.36 -0.58 2.10 2.26 2.53 4.15 4.13 4.14 3.19 3.97 2.75 3.76 2.70 0.05 0.98 1.07 1.75
0 -0.29 -1.69 2.18 1.98 2.78 3.96 4.40 1.86 2.43 2.15 2.64 1.92 1.71 0.91 1.99 1.49 1.25 1.21 1.44 0.27 -0.25
2 0.12 0.59 -0.72 0.14 -1.51 0.61 2.73 1.01 2.93 3.90 4.65 5.97 3.36 4.17 2.92 4.70 -0.06 0.75 0.95 -0.14 0.55
0 -0.01 2.75 1.20 -0.20 4.05 2.76 4.97 4.43 2.21 3.51 1.24 0.71 2.45 1.16 2.36 2.19 2.60 0.04 0.11 0.76 2.95
1 0.46 0.30 -0.03 -0.03 -0.07 2.75 3.81 2.44 3.77 2.49 4.71 5.67 3.03 2.36 1.47 -0.36 -0.08 0.32 -0.70 -0.47 -0.48
1 -0.08 -1.16 2.75 2.20 0.06 1.94 5.98 2.30 3.61 2.79 4.23 3.06 4.62 -1.00 0.83 1.17 -1.00 -0.40 -1.22 -0.03 -0.06
2 0.44 -0.42 1.08 0.23 0.69 0.81 0.55 -0.36 0.87 0.45 3.48 3.70 3.83 4.68 6.35 3.51 3.29 2.73 1.41 -1.01 -0.59
2 0.37 -0.37 0.86 -0.93 -0.62 -0.57 2.14 0.69 2.69 1.99 2.97 5.59 4.53 4.94 5.63 2.84 0.91 0.67 1.50 -0.15 1.04
1 -1.76 -0.29 0.68 0.05 1.21 1.18 1.74 3.30 4.67 5.06 5.20 5.51 3.56 2.12 1.13 0.35 1.31 -0.13 0.05 -0.79 0.95
2 0.54 -0.17 -0.46 -0.19 0.12 -0.61 1.87 2.85 2.34 4.39 5.62 3.97 4.34 1.56 2.16 2.97 0.05 1.79 1.33 -0.16 -0.58
0 -1.16 1.27 1.42 -0.60 1.09 0.35 0.27 -0.39 0.26 2.23 2.87 3.77 4.49 2.68 5.25 2.91 0.82 2.51 2.28 0.66 -0.60
1 -1.03 -0.20 0.94 1.09 0.99 1.66 3.42 3.06 2.70 5.57 5.08 3.81 3.47 2.05 1.28 -1.02 0.55 0.53 -0.86 0.99 0.12
0 -0.11 0.30 2.74 0.96 4.59 7.62 6.19 5.73 1.41 1.20 2.52 2.02 0.63 0.74 1.60 0.84 -1.23 0.70 -0.12 -0.62 0.98
2 0.72 0.16 -0.13 0.79 0.01 -0.13 1.51 0.50 0.92 3.46 5.26 4.37 4.39 2.85 3.03 3.97 1.54 0.75 1.01 1.29 -0.23
2 0.45 0.03 -0.96 -2.38 0.36 1.70 1.30 1.95 2.47 3.33 4.78 3.37 3.64 3.96 4.01 2.72 1.35 3.37 1.62 -0.12 -1.60
0 -0.02 0.79 -1.32 -0.17 0.95 2.31 0.12 1.00 0.26 1.69 1.72 2.97 2.20 4.61 6.44 4.66 5.46 3.55 1.55 0.67 0.27
1 0.74 0.91 0.90 1.69 3.48 3.75 5.29 4.05 3.31 5.81 2.16 5.23 2.76 1.07 0.32 -0.85 1.70 1.45 -0.74 0.49 1.35
2 0.55 -0.79 0.62 -0.34 -0.89 -0.47 0.76 2.69 3.58 3.18 3.57 3.95 3.03 5.44 3.49 2.55 1.30 1.91 1.30 1.50 1.47
2 -0.19 1.57 0.10 -0.54 0.12 1.19 2.21 -0.33 1.95 4.02 4.54 5.13 4.26 1.75 4.96 1.02 1.02 1.20 0.95 -0.77 -0.15
1 0.08 1.83 2.13 5.75 4.72 5.40 5.86 5.09 3.76 3.34 3.72 1.95 1.17 -1.48 -1.32 0.76 -1.40 0.07 -0.68 0.32 -0.24
1 0.79 0.86 -0.68 -0.92 -1.60 -0.11 2.09 2.18 4.40 5.69 4.87 5.55 5.16 3.20 1.73 0.24 1.39 -1.42 -0.25 -1.83 0.70
0 -1.28 1.03 0.38 0.67 2.87 0.40 2.42 1.55 2.24 1.13 0.56 4.12 2.13 3.23 3.27 2.22 2.82 -0.13 1.23 -0.82 -0.33
2 -1.25 2.03 -2.25 0.48 -1.13 0.84 0.22 4.18 4.45 4.50 5.95 5.29 3.82 3.47 1.99 0.64 0.71 -2.95 -1.72 -0.32 0.35
2 0.67 0.59 0.26 -0.34 -0.19 1.07 -0.66 -0.02 0.76 2.57 4.75 3.89 3.34 3.67 5.66 3.81 4.23 2.11 1.06 0.27 0.58
1 -0.24 -0.73 0.12 1.46 2.68 5.14 4.40 3.02 3.53 4.94 3.57 2.69 1.15 0.84 0.96 -0.28 -0.73 -1.03 -0.49 0.68 0.05
2 -0.42 0.37 -0.18 2.25 0.42 -0.16 1.24 2.76 4.30 4.47 6.78 5.78 2.99 4.35 3.88 1.18 -1.37 0.52 -0.72 -0.13 0.77
0 1.68 -0.38 0.32 0.90 -1.13 2.88 1.52 0.02 2.01 0.80 2.53 1.79 3.48 4.95 5.64 5.96 2.56 3.80 1.59 1.18 -0.79
2 1.23 -0.48 0.70 0.06 0.51 -0.42 0.87 1.18 0.87 3.76 5.74 3.52 3.16 5.51 4.25 1.69 1.23 1.78 2.95 0.07 -0.33
0 0.36 0.82 1.26 1.82 1.86 1.61 2.36 0.81 1.77 2.53 2.75 2.87 3.37 2.23 5.16 5.43 2.98 4.22 2.27 0.97 -0.86
2 0.12 0.74 -1.08 -0.03 -1.70 -1.74 0.85 1.36 -0.83 2.39 2.52 3.42 6.13 4.18 7.16 1.99 4.58 4.24 -0.21 0.24 0.43
0 -0.91 -0.47 0.65 0.74 -0.24 -0.19 2.44 2.35 1.64 0.79 0.53 3.16 5.25 1.85 5.55 3.86 3.63 2.80 1.51 0.47 0.36
2 -0.88 0.51 0.51 0.64 0.71 -1.33 -0.20 0.48 0.51 1.66 1.32 4.89 3.38 5.64 5.27 5.89 2.71 3.92 0.23 1.15 -0.09
0 -0.63 -0.58 1.36 1.85 0.98 0.44 1.91 1.50 1.37 1.16 1.72 2.48 3.48 3.02 3.88 2.95 3.37 1.58 -0.74 2.03 -0.33
2 1.23 1.31 1.16 0.07 1.66 0.65 2.01 1.79 2.31 2.91 3.18 4.34 4.07 4.51 3.61 4.02 1.00 2.45 0.09 -0.14 -0.78
2 -0.10 -0.07 -0.21 1.73 -0.68 -1.09 1.25 1.13 -1.66 2.26 2.61 3.30 3.36 5.06 5.91 6.05 1.19 0.42 3.33 2.30 -0.51
2 0.55 -1.26 0.64 -0.93 -0.08 0.85 -1.05 1.45 2.21 2.16 4.50 3.62 3.28 3.04 4.12 3.66 1.50 1.44 1.92 1.49 -0.30
2 -0.68 -0.96 0.12 0.08 -0.34 1.02 0.43 3.65 2.84 2.72 4.83 4.98 4.65 1.29 3.54 4.38 2.42 1.92 1.32 2.05 -1.59
1 0.25 0.70 4.14 1.24 4.36 4.93 5.60 5.50 4.58 3.51 -0.03 0.63 0.79 0.47 -1.11 1.27 0.24 1.82 1.10 -0.94 0.22
1 -0.19 1.21 1.95 2.82 3.37 4.26 6.37 3.41 2.18 1.90 3.37 0.13 1.83 1.88 1.01 0.74 0.24 -0.41 0.58 1.84 0.07
1 1.51 -0.88 1.61 1.47 0.60 2.12 2.75 4.48 4.93 4.11 5.22 4.60 1.75 1.17 1.50 1.29 -0.96 -0.68 0.40 -0.25 -1.31
2 0.89 -0.61 0.18 2.46 -0.43 1.13 1.35 3.04 4.48 4.17 5.15 4.53 4.62 4.37 2.27 1.75 1.11 -1.87 -0.37 1.67 0.59
0 0.32 -0.78 0.47 1.65 1.42 2.76 3.20 3.20 2.43 0.32 2.67 1.94 2.57 2.27 2.24 2.83 0.45 0.84 -0.59 -0.29 0.32
1 0.37 0.44 1.32 2.31 2.20 0.40 2.43 3.88 4.41 3.67 4.27 4.47 2.18 2.45 -1.28 1.36 -0.30 0.90 -0.51 0.31 0.01
1 -0.97 2.05 1.00 2.00 1.59 3.26 5.11 4.98 3.12 4.13 2.68 1.81 1.86 0.63 1.10 1.08 0.62 -1.02 -0.52 -1.76 1.26
0 -0.81 -0.36 3.08 3.45 3.41 4.99 4.51 4.04 3.60 3.24 2.67 2.83 -1.08 -1.22 -0.61 0.16 0.14 1.04 -1.89 0.81 -0.27
0 -0.81 0.20 1.88 1.45 3.47 2.96 5.51 4.42 4.52 2.51 2.71 0.91 1.96 -0.58 1.80 -0.68 -0.53 1.99 -0.42 0.18 1.29
0 -1.79 -0.05 1.03 3.34 3.51 2.05 4.07 2.24 3.71 1.54 1.41 1.30 -0.04 1.82 2.21 2.91 1.74 -0.17 -0.27 -1.56 0.44
2 1.06 0.66 0.15 1.36 -2.14 1.62 -0.61 4.11 1.71 3.69 4.04 6.06 3.93 5.35 3.13 2.67 3.59 0.70 0.07 -1.09 -1.03
2 3.31 0.29 1.60 -1.46 -1.16 1.06 -0.98 -0.87 3.22 3.17 3.21 2.53 5.38 2.65 4.88 4.89 2.67 1.46 0.79 -0.08 1.32
1 -0.71 0.15 0.85 -0.21 0.77 0.92 1.00 5.47 4.07 4.54 2.89 4.50 4.62 2.97 2.24 1.62 0.30 0.08 -0.09 0.81 -0.49
2 -0.83 -0.10 1.62 -1.39 0.78 0.06 1.99 -1.11 1.23 1.19 2.26 3.62 1.59 4.91 4.32 3.50 3.62 2.31 -0.45 -0.12 -0.16
2 -0.14 -0.26 -0.67 0.73 -0.13 1.05 1.49 -0.46 -0.33 2.23 1.02 2.91 4.70 4.84 4.21 4.16 2.52 1.41 2.13 2.46 -1.02
1 -1.60 1.41 -1.31 1.88 2.40 2.42 3.85 4.03 3.42 5.80 4.82 4.61 1.25 2.16 0.69 0.71 -1.28 0.51 -0.24 -0.04 -1.20
0 0.59 -0.65 1.84 2.68 0.82 2.21 3.77 0.47 1.96 1.80 1.06 2.35 4.51 3.32 2.34 2.86 2.44 2.37 2.33 0.24 -0.82
2 0.35 -0.29 -0.21 -2.05 -0.55 1.22 3.09 3.37 4.01 5.72 3.68 3.46 4.15 3.52 0.96 1.32 -0.40 -0.46 2.95 1.30 0.78
0 0.91 -1.83 1.53 0.59 1.44 3.21 2.59 3.79 3.01 2.11 1.58 -0.72 1.88 2.47 3.66 1.41 2.80 0.36 1.58 -0.14 0.45
0 1.90 0.24 1.22 2.24 1.92 1.18 5.09 3.67 1.42 1.78 -0.11 1.76 0.54 0.62 1.14 1.48 3.21 0.08 -0.48 1.36 -0.72
2 -0.73 0.33 -0.81 -0.26 -0.45 0.39 -0.70 0.76 2.02 1.37 2.20 2.85 4.67 5.25 6.76 5.24 3.61 1.99 -0.41 2.19 -0.57
0 -0.60 0.27 -0.21 0.65 1.10 0.68 1.91 0.85 -0.82 0.25 0.99 2.86 5.59 1.97 5.69 4.35 4.91 1.74 0.57 -0.46 0.44
0 1.59 0.35 0.92 0.82 -1.63 -0.77 -1.31 1.38 0.87 1.55 1.04 2.89 3.56 4.77 7.41 4.27 6.61 2.47 2.01 1.36 -0.48
2 -1.10 0.48 1.25 0.36 -0.95 -0.75 0.61 3.21 2.79 1.94 3.89 2.91 4.18 3.14 2.12 2.91 1.90 0.15 1.26 -0.06 -1.52
2 0.42 -0.37 -0.91 -1.92 0.38 0.46 1.36 1.74 1.96 3.70 6.82 4.77 4.60 3.89 2.46 2.39 2.46 0.28 3.47 -0.60 -1.00
2 -0.29 0.58 1.13 -0.92 2.32 0.41 -0.59 0.08 -0.85 1.17 2.70 3.60 4.11 4.38 4.87 2.44 3.26 2.66 2.28 1.23 0.61
1 0.95 -0.79 1.64 2.23 4.72 2.83 5.75 4.06 3.47 4.63 2.89 3.08 0.33 0.16 0.67 0.20 -0.34 -1.11 1.58 0.68 -0.65
2 -0.99 -0.56 -0.06 -1.86 0.53 -1.72 1.05 1.92 2.27 2.90 4.87 4.31 5.09 3.62 2.72 -0.71 2.78 2.31 1.92 0.31 -0.61
2 -1.11 1.13 1.41 1.70 -1.69 0.86 1.19 1.57 2.49 3.56 4.17 3.94 5.09 3.78 3.87 3.68 1.42 0.44 0.97 0.96 1.48
1 -0.73 -0.15 0.19 -0.90 0.84 2.28 4.00 1.22 3.49 4.37 5.16 4.22 3.90 3.57 2.23 -0.69 -1.05 0.61 1.29 -1.12 -0.77
0 -0.40 0.52 3.01 2.40 4.43 3.41 4.21 5.09 2.93 2.61 1.15 0.79 0.36 2.20 0.61 1.91 -0.02 2.48 0.75 0.24 -0.08
1 1.27 1.25 0.04 4.49 3.97 4.58 6.10 4.64 4.26 3.93 1.37 1.15 -1.04 -0.24 1.26 0.00 2.04 -0.29 -2.15 -0.16 0.00
2 -0.25 0.08 0.04 -0.27 -0.16 0.44 0.49 -0.43 1.31 1.93 3.25 2.51 5.14 3.14 5.20 2.36 2.61 2.87 0.53 0.43 0.20
1 -0.03 0.76 0.38 1.69 -0.69 0.80 3.00 2.11 3.25 6.14 4.81 3.56 1.66 3.01 1.22 0.36 -0.45 0.06 -0.06 1.38 0.54
2 -1.67 1.78 0.86 -0.51 0.75 0.32 0.93 3.55 3.84 5.44 5.58 5.37 5.41 4.99 3.84 2.92 -0.58 -1.44 -0.90 0.46 -2.07
0 0.69 0.98 1.99 2.13 3.37 6.43 6.22 5.30 3.58 1.59 0.48 1.53 1.16 1.27 -0.07 0.24 0.25 -1.10 0.54 0.46 -0.03
1 0.26 -0.13 -2.48 0.96 1.97 3.61 3.00 3.32 5.09 5.57 4.74 5.49 3.19 2.70 1.77 1.17 -1.01 -0.26 0.31 -1.24 0.17
2 1.19 1.69 1.24 -0.69 0.20 0.79 0.15 -1.26 0.78 0.54 1.94 3.15 4.85 4.79 4.55 4.55 3.70 2.77 2.97 0.06 -0.21
0 0.16 0.52 -0.30 0.96 3.66 0.43 1.74 2.48 1.46 0.36 0.78 2.29 2.56 4.24 5.15 2.98 3.27 2.60 2.98 1.01 0.07
0 0.09 -1.78 0.87 1.50 3.21 2.98 4.59 3.90 2.92 3.66 2.45 1.54 0.13 1.47 2.90 -0.94 1.12 0.63 1.03 0.13 1.47
0 0.51 1.02 -0.21 0.41 -1.22 -0.44 1.31 0.69 1.24 -0.07 3.29 3.63 4.53 5.30 7.01 6.56 4.38 3.14 1.14 1.41 -0.15
0 -1.65 1.39 1.00 2.58 1.21 2.56 1.71 1.85 1.67 0.47 1.01 2.46 1.31 3.58 4.13 3.54 3.67 2.43 1.16 -0.02 0.84
0 0.43 0.62 0.45 0.98 2.51 4.62 6.21 3.13 1.54 3.68 4.03 0.99 -0.41 0.82 1.26 0.98 1.96 -1.15 -0.66 -0.28 -0.21
0 0.07 2.13 2.11 -0.27 1.91 3.85 2.07 2.14 1.97 2.16 -0.12 0.87 2.15 1.80 4.64 2.92 2.15 1.22 3.65 -1.45 -0.55
1 -0.22 1.06 -0.72 -1.02 0.79 2.14 1.81 2.60 3.46 3.93 5.57 5.87 4.34 5.69 1.94 -0.29 -0.53 0.40 0.28 -0.63 0.98
2 -2.14 -0.08 -0.08 0.54 -2.75 1.47 0.72 2.82 3.31 2.02 5.74 3.89 5.87 3.39 5.23 2.87 2.93 1.11 -0.21 -0.42 -1.02
0 0.20 2.53 0.59 1.96 0.15 1.87 3.57 -0.10 1.28 1.48 3.40 3.57 4.83 3.79 3.68 3.65 2.23 0.65 0.92 1.85 2.14
1 -1.90 -0.63 1.45 1.57 2.68 1.61 4.00 4.21 2.54 4.72 4.05 1.22 3.61 1.26 1.76 0.05 -0.08 -1.04 -1.70 -0.42 -0.47
0 -1.23 0.06 0.95 0.25 -1.13 2.59 0.72 1.10 1.99 1.17 2.25 3.67 4.62 6.77 6.26 5.78 4.54 2.88 2.11 -0.63 0.52
2 -0.41 -0.28 1.23 2.41 -1.49 0.02 0.18 1.58 1.17 2.15 1.79 4.72 4.54 3.41 5.55 2.90 2.00 1.97 2.09 -0.13 1.43
1 0.46 0.67 -1.47 0.85 1.48 1.22 3.59 3.28 4.78 5.31 4.32 3.41 3.19 3.78 1.46 1.09 0.04 0.48 -0.27 0.27 1.62
1 -1.48 1.45 -1.07 -0.39 -0.16 1.04 2.74 2.33 2.05 4.75 6.38 5.76 0.83 2.06 1.26 3.44 1.66 0.10 -0.40 -0.50 -0.19
0 -0.51 0.47 1.31 0.05 0.88 0.41 2.76 0.90 0.50 3.33 1.12 3.23 1.70 2.04 5.80 2.98 3.15 0.44 3.11 2.84 -1.93
1 -0.40 -0.77 0.48 -0.44 1.01 -0.21 3.40 3.27 1.84 3.87 6.48 5.29 2.73 2.09 1.63 0.44 1.42 1.40 -0.17 1.33 0.01
0 -1.20 0.93 1.67 3.74 2.67 5.66 3.90 1.77 3.44 0.79 2.01 2.23 2.96 1.37 -0.02 1.85 -1.89 1.36 -0.11 -0.73 0.10
1 0.07 0.06 0.83 2.18 4.38 5.63 6.98 4.79 4.33 3.67 2.59 0.47 -0.34 0.71 1.26 0.22 -0.68 -1.36 0.15 -1.53 0.50
2 -0.49 0.92 -1.58 -0.10 -1.81 2.28 0.41 -0.28 -0.94 1.45 2.14 3.08 4.49 5.60 6.41 2.35 3.73 3.46 -0.34 2.07 -1.53
1 -0.24 -1.56 0.91 3.27 3.97 4.47 4.95 5.65 3.26 2.13 2.96 3.31 1.25 3.46 0.12 -0.80 -0.50 0.54 -0.62 0.91 -1.13
1 0.02 -1.22 -1.07 1.04 -1.58 1.33 1.03 3.79 3.75 5.23 5.82 4.45 2.88 3.29 4.66 1.24 -0.09 -0.61 0.53 1.45 0.57
2 -0.37 -1.37 0.14 -0.26 0.49 0.90 1.05 0.31 1.88 0.59 4.57 2.87 5.00 2.94 3.16 3.33 1.22 0.47 2.02 1.15 0.63
2 0.61 -0.10 -0.53 -0.81 -1.10 2.35 -0.56 1.21 2.36 4.29 3.86 5.06 4.48 3.87 4.86 1.78 1.09 1.02 1.34 1.10 -0.79
0 0.84 2.55 0.75 0.74 2.62 1.93 1.84 4.11 0.72 1.08 3.10 2.13 1.97 3.12 4.72 2.36 1.73 0.93 1.86 0.09 0.60
0 -0.70 1.88 1.93 0.42 2.28 0.22 2.05 1.32 2.90 0.58 1.41 3.08 0.99 2.18 3.17 3.93 2.03 2.83 1.31 -0.27 0.33
1 -1.05 -0.43 -0.13 -0.61 2.25 1.13 1.78 1.05 3.28 4.12 5.08 4.76 3.67 0.72 1.95 1.60 -0.17 -0.01 1.57 1.06 -1.36
2 -0.71 -0.43 -0.78 -1.02 -0.89 0.79 -0.37 1.45 1.80 3.60 2.61 3.54 2.12 3.71 4.85 2.80 2.06 2.03 -0.24 2.26 0.16
2 -1.61 -0.00 1.17 0.59 -1.59 -0.13 1.98 1.29 1.50 4.20 3.64 3.63 2.12 3.34 5.29 2.77 2.42 0.82 0.40 0.30 -0.59
1 0.09 1.73 2.03 1.87 2.88 4.58 6.25 5.61 3.63 4.22 1.10 1.31 -0.14 2.40 0.90 -1.93 0.48 -0.26 0.95 0.51 1.25
1 0.63 -0.82 0.49 3.51 1.97 1.86 4.30 5.42 3.59 3.72 2.70 4.35 2.19 1.77 2.32 1.10 0.49 -0.75 -0.07 0.15 -0.37
2 -0.17 0.03 1.01 -1.03 -1.08 1.22 1.18 3.08 1.54 4.47 4.01 3.26 3.13 4.00 2.39 -0.11 1.31 2.46 1.41 -1.73 -0.46
0 -0.71 1.80 1.52 -1.11 1.38 1.64 0.89 0.21 0.64 1.32 2.15 3.88 3.32 4.08 5.48 2.87 2.36 3.64 1.76 0.63 0.30
2 0.86 0.19 0.09 -2.54 0.12 0.44 2.56 2.15 2.83 3.47 4.55 4.87 4.40 3.02 3.00 2.91 1.91 0.48 0.38 -0.05 0.86
1 -1.24 0.14 -0.62 -0.76 -0.33 0.49 2.19 2.92 3.81 4.92 5.63 5.53 2.43 2.03 1.73 1.81 2.04 1.69 -1.65 0.31 1.28
1 -1.10 0.83 1.86 -0.27 1.95 1.29 3.48 4.25 2.60 3.82 3.37 2.36 -0.54 1.47 2.70 -0.81 1.52 -1.58 -0.81 1.94 -1.57
2 -0.67 -1.12 -2.86 0.64 1.32 1.01 -0.59 2.00 4.05 2.45 3.39 3.64 3.65 3.02 4.75 2.77 3.29 1.01 0.90 0.85 -1.19
1 -0.08 1.80 2.73 3.10 4.00 2.37 4.94 5.52 4.40 2.86 1.75 2.52 2.02 0.38 0.39 1.97 0.61 0.88 0.67 -2.31 -1.75
0 -0.67 -0.40 0.55 0.92 0.92 0.74 2.42 0.08 1.46 0.56 1.96 1.14 2.48 3.04 4.82 4.27 3.66 2.18 -0.13 2.61 -0.87
1 1.66 1.29 3.29 4.21 3.67 3.95 6.10 2.80 5.25 1.45 0.79 2.30 -0.62 0.15 0.57 -0.04 0.74 0.89 -0.03 -1.42 -1.76
1 -0.06 1.00 1.35 -0.64 0.98 2.95 2.18 4.40 2.78 3.63 5.15 1.18 1.82 0.97 1.84 0.42 1.76 1.26 2.34 -0.50 -0.57
2 0.68 1.33 0.27 -0.00 -0.81 1.70 0.75 0.85 3.07 3.41 5.03 5.20 5.06 4.08 5.11 3.76 1.53 2.62 0.96 -0.70 2.47
2 -0.62 1.09 -0.55 0.54 0.52 1.24 0.37 -0.51 1.17 3.65 2.12 4.93 3.57 3.34 5.38 5.12 3.06 2.47 3.40 -0.23 0.26
2 -0.05 -0.34 -1.22 -1.05 -1.47 -0.30 2.37 1.73 3.83 2.53 3.62 5.79 4.19 3.71 2.00 1.02 -1.16 1.51 1.33 0.18 0.17
1 1.01 2.75 -0.56 0.60 0.82 0.48 2.33 2.08 6.47 5.22 3.96 6.18 3.19 4.33 1.29 1.45 -0.48 1.51 -0.85 -0.64 0.51
1 0.28 1.43 -0.28 1.65 3.11 3.36 5.49 6.04 4.03 3.97 3.06 1.45 1.68 1.18 -0.62 -0.09 0.82 0.52 1.30 0.85 -0.54
0 -0.35 0.98 1.07 3.52 3.14 4.20 5.41 3.76 1.02 2.41 2.70 2.22 1.07 1.91 0.60 1.27 0.85 1.12 0.42 0.42 1.08
0 1.77 -0.44 1.07 3.49 0.72 2.50 2.81 3.38 1.69 1.14 1.36 3.15 2.76 1.64 2.19 2.51 0.70 0.15 0.03 2.13 0.25
1 0.63 0.71 1.18 0.23 0.11 4.37 5.97 2.71 3.01 4.34 4.30 4.34 2.41 -0.64 1.23 2.33 -0.77 -0.47 0.42 0.07 -0.70
0 -0.40 -0.42 1.18 1.49 3.07 2.79 4.44 3.65 3.59 2.15 1.81 3.56 0.33 2.77 1.15 1.71 1.55 1.45 0.42 -0.15 0.34
2 -1.91 -0.19 -0.76 -0.01 0.11 0.92 -0.24 2.01 2.20 4.33 5.53 5.51 4.43 2.63 1.62 0.59 0.73 1.49 0.18 -0.90 0.96
0 0.73 0.51 -0.07 0.57 0.65 1.28 -1.31 1.09 -1.86 0.55 1.64 2.62 3.30 4.16 6.17 5.50 4.38 4.47 2.14 0.33 0.06
1 0.51 -0.41 -0.17 1.39 2.36 2.41 3.64 4.20 4.54 4.90 5.38 3.99 3.63 1.36 -0.44 1.94 -0.30 -1.05 -0.05 0.51 -0.91
1 -2.84 0.75 1.21 2.19 3.53 4.65 5.70 6.23 4.89 2.07 2.27 0.49 2.12 0.58 1.03 0.38 0.33 -0.41 -0.53 -0.49 -0.09
0 -1.72 1.04 1.77 3.57 4.21 3.52 3.44 4.13 2.21 2.71 3.78 2.24 -1.33 0.16 -0.50 -0.26 -0.49 -1.13 1.26 -0.40 1.54
2 0.03 -1.45 -0.45 -0.63 -0.86 1.77 -0.44 -0.78 3.71 4.34 5.00 3.60 4.85 2.75 4.07 3.48 0.75 2.59 0.52 2.29 -0.10
0 -0.12 -0.73 -0.37 1.16 2.01 0.25 2.20 -0.07 -0.09 1.18 3.31 1.79 3.82 5.08 5.84 5.75 6.74 4.23 0.45 0.02 1.42
0 -0.81 -0.10 0.07 1.43 -0.02 1.79 3.65 2.57 2.59 2.39 1.01 1.61 1.64 1.35 4.03 3.67 2.87 2.77 0.33 1.39 0.51
0 0.26 0.89 2.00 2.04 2.84 3.90 1.29 3.06 3.05 2.94 3.21 1.53 0.51 2.65 0.49 2.09 1.91 0.62 -0.96 -0.24 0.99
1 -0.88 -1.90 -0.26 1.66 -0.52 0.26 2.21 4.98 5.54 4.98 4.49 3.55 1.81 1.63 -0.63 0.63 -0.77 0.95 -2.14 0.62 1.10
0 -0.95 2.83 0.90 0.19 1.18 -2.06 0.60 0.30 -0.44 -0.47 0.64 2.68 5.47 4.46 6.35 4.81 3.63 3.09 1.40 1.64 -1.63
2 -0.20 0.49 -0.10 0.69 -0.10 -0.60 0.80 0.20 1.42 2.01 3.10 3.95 3.40 4.19 2.98 2.68 2.09 0.96 1.35 2.71 1.72
2 -0.76 1.04 -0.63 0.42 -0.82 -0.27 2.06 1.95 0.96 2.28 2.50 4.17 3.49 3.50 3.96 4.01 0.95 1.29 1.64 -0.24 0.36
0 -1.13 0.28 2.59 0.92 3.02 3.62 1.34 1.83 2.18 4.12 0.95 0.84 2.99 0.19 2.50 2.80 1.41 1.89 1.66 0.73 1.02
0 -0.11 1.49 0.75 1.90 3.53 5.70 4.04 2.27 0.35 2.20 0.11 0.79 -1.30 -0.71 0.55 0.88 0.82 -1.66 0.71 1.40 0.11
0 -0.50 1.62 3.09 1.12 3.36 5.30 5.34 4.79 1.58 1.90 2.85 -0.55 -0.24 1.26 2.05 2.32 -0.83 -0.85 -0.85 -0.94 0.12
0 0.46 0.27 1.54 2.75 4.47 4.97 4.66 5.54 1.62 2.64 1.32 1.65 0.06 1.73 0.19 -0.74 -0.09 0.38 1.47 0.98 -0.37
0 -0.97 0.52 1.23 2.49 3.52 5.08 4.57 3.16 3.21 2.59 1.26 0.52 0.67 1.17 0.06 0.47 -0.19 0.04 -0.19 -0.84 -2.22
1 -2.06 1.10 1.98 2.03 4.15 3.11 5.82 3.20 4.28 4.49 3.06 1.26 1.33 1.67 0.92 -1.65 1.16 0.55 0.15 1.30 0.36
1 -0.59 -0.02 0.72 3.06 2.45 4.01 6.30 3.51 2.31 3.98 3.44 0.65 0.65 -0.05 1.32 0.12 0.50 -1.84 -0.07 0.45 0.31
0 0.41 1.85 1.51 1.60 2.45 2.89 5.45 3.17 3.01 3.73 2.86 1.87 0.35 3.15 -0.30 3.09 2.48 2.66 0.62 0.09 0.93
1 0.84 -0.63 0.86 0.57 1.17 1.61 3.44 3.06 3.25 3.33 6.04 3.23 3.33 2.75 1.24 2.16 0.39 0.14 -0.14 0.29 -0.96
0 0.09 0.30 0.12 0.86 1.13 3.00 2.23 4.04 3.79 1.53 1.39 3.41 0.14 0.73 2.03 0.76 1.41 -0.66 0.41 0.78 -0.38
2 0.72 -1.39 0.19 -0.73 -0.32 -0.02 0.15 2.65 2.40 1.27 6.34 3.65 3.13 4.37 3.18 2.32 0.52 1.45 -0.62 1.01 0.68
0 -0.18 1.38 0.91 2.57 2.25 3.61 2.78 3.70 3.15 3.79 0.95 0.68 0.75 0.08 3.71 1.01 1.53 -0.07 1.11 0.27 0.82
2 0.74 0.22 -1.22 0.53 0.99 1.46 3.03 2.42 3.59 6.10 5.94 4.10 3.84 2.98 0.99 0.88 1.37 0.97 0.07 -0.88 0.66
0 0.28 -0.19 1.95 2.01 2.54 4.64 3.90 3.63 2.11 1.48 0.49 0.66 1.17 3.08 1.82 -0.12 1.57 1.29 1.43 0.71 -1.47
1 -0.30 0.37 3.16 2.05 3.89 2.86 7.74 7.25 2.79 2.82 2.85 0.64 0.65 0.66 0.41 -1.15 -0.47 -0.71 -0.45 -0.45 -0.16
0 -1.17 -1.60 -1.60 -0.00 1.32 0.65 0.40 0.62 0.93 0.31 1.92 2.55 4.59 6.23 5.59 4.76 4.06 3.41 1.77 1.09 -0.23
2 0.91 0.46 -0.32 -1.08 -0.81 0.00 0.79 3.93 3.33 4.01 3.49 3.46 4.04 3.27 4.25 2.89 2.07 2.15 -1.36 1.19 -0.52
0 -0.35 2.38 1.35 3.64 3.35 5.47 6.22 5.04 3.43 2.91 1.01 0.37 -0.73 -0.53 0.39 0.21 -0.71 -1.01 -0.79 0.34 -0.70
2 0.09 -1.20 1.08 0.49 1.09 -1.30 0.77 -0.20 2.14 3.64 1.71 4.51 4.02 3.76 5.11 2.45 2.50 1.70 1.56 1.64 0.42
0 1.56 0.26 -0.56 -0.45 -0.09 1.59 0.90 -0.54 -2.60 0.75 0.86 1.31 2.41 5.23 4.33 3.92 3.98 1.50 2.24 -0.81 0.95
2 -2.01 0.76 -0.16 0.27 -0.63 -1.14 0.55 0.78 1.06 2.98 3.02 3.62 3.29 5.42 4.08 3.57 5.27 4.00 2.28 -0.25 1.31
1 0.15 -0.09 1.02 0.34 1.00 0.16 0.46 3.68 2.62 5.95 7.57 5.55 5.50 0.58 2.92 0.37 -1.25 -0.16 -1.60 0.47 0.19
0 0.16 3.38 1.29 3.19 3.73 3.90 5.19 3.65 2.21 3.96 2.19 2.55 0.68 -1.22 0.47 -1.93 -0.04 0.01 1.42 1.48 -1.36
1 -2.95 0.22 -1.43 1.88 1.35 5.11 3.13 5.36 4.13 4.41 3.15 2.77 3.17 1.20 1.05 -0.94 -0.23 -1.39 -1.19 -0.62 -1.07
0 0.07 1.73 -0.30 0.92 1.84 2.71 1.15 -0.23 1.73 2.13 3.33 3.11 4.10 3.91 4.31 3.20 2.71 2.54 2.23 1.14 0.76
2 0.87 0.00 -0.51 0.05 -0.07 1.81 1.57 2.27 2.18 1.57 5.06 4.83 4.48 2.53 3.18 3.56 1.13 0.49 -0.09 0.31 0.72
2 -2.13 0.60 -0.51 -0.71 -0.74 -0.79 1.42 3.01 -0.37 2.58 3.92 3.11 5.12 4.17 5.00 3.74 1.94 1.83 2.92 0.80 1.84
1 1.86 0.03 0.84 1.81 2.35 1.95 3.78 3.25 3.73 4.22 3.64 3.78 1.60 2.25 2.39 1.63 -1.35 -1.09 0.57 0.43 -0.31
0 -1.66 -0.13 1.12 1.53 3.71 2.42 6.84 6.06 2.33 2.07 2.91 0.67 -0.86 -0.02 2.30 0.37 1.50 1.11 1.31 0.61 -2.05
0 0.61 -0.26 3.00 1.77 1.66 2.22 3.76 2.84 1.25 2.52 1.54 3.52 0.91 0.69 -0.29 0.96 0.27 1.00 0.16 1.46 -0.93
2 -0.86 0.73 0.89 -1.59 -1.45 1.42 2.07 2.61 3.57 2.31 4.74 4.73 5.69 2.52 3.21 -1.26 0.05 -0.08 -0.27 1.29 -0.22
0 -0.60 0.08 2.31 0.94 2.45 6.63 7.52 4.68 3.61 2.25 0.78 1.81 -0.08 -0.08 0.14 2.29 1.81 1.80 -0.81 1.26 0.70
2 1.42 1.35 -0.14 -1.02 0.66 -1.49 1.65 2.59 4.11 4.11 5.16 3.60 4.51 1.99 1.83 0.49 2.90 -0.90 0.76 -1.72 0.84
0 0.31 1.74 0.16 1.97 2.13 3.33 2.47 1.42 2.80 1.19 3.41 2.16 2.62 3.14 1.51 3.85 2.66 1.36 2.01 0.33 -0.04
2 -0.07 0.48 0.01 -0.91 0.51 0.93 -0.59 1.48 1.74 0.50 4.47 2.71 3.59 4.90 4.47 3.00 2.54 2.25 0.26 0.89 -1.58
1 -1.31 -0.43 1.57 -0.74 -0.22 2.15 2.18 3.03 4.33 6.20 5.80 3.84 2.43 4.49 1.13 0.20 -0.64 0.92 0.17 -0.57 1.58
0 -1.10 2.56 2.08 3.01 3.90 6.13 5.34 4.56 4.83 2.59 2.60 0.93 -1.05 -1.71 1.02 -0.42 -0.46 -0.28 -0.08 -0.81 0.77
0 0.21 1.25 0.04 0.34 0.40 -0.10 -0.01 0.07 0.40 1.33 1.59 3.57 2.86 6.60 6.54 3.94 2.26 3.44 0.42 0.25 0.61
1 0.20 1.35 1.44 2.29 0.79 3.52 3.91 4.18 3.88 4.44 4.16 1.16 2.08 0.25 0.39 0.49 0.23 -0.32 -1.17 0.71 0.64
1 0.94 1.27 1.53 -0.15 1.48 4.42 1.82 6.19 4.28 4.95 3.50 4.50 2.06 1.19 0.83 -1.08 -0.52 0.99 -2.08 -0.46 0.01
1 -1.19 0.58 -0.72 -0.99 0.92 1.74 0.17 3.54 3.79 4.23 5.28 3.68 4.37 2.69 1.19 1.29 0.74 -0.58 0.81 1.04 -0.87
1 -0.01 -1.21 0.61 -0.02 0.38 3.04 3.31 3.84 3.47 6.62 3.80 4.45 3.98 1.11 0.24 0.67 -0.84 2.49 0.33 0.95 0.61
2 -0.33 -1.88 -1.13 1.78 1.25 0.78 -0.03 0.59 -0.74 1.73 0.94 3.07 3.32 4.85 4.37 4.07 3.71 3.32 2.52 -0.85 -0.54
2 -0.64 0.47 1.24 -0.05 -0.08 0.91 0.92 1.77 0.19 2.57 2.63 3.91 3.88 5.56 5.37 3.20 2.13 1.78 1.11 1.38 -0.52
2 0.36 -0.21 0.46 -0.23 -0.24 -0.01 -0.71 0.59 -0.52 2.86 2.24 3.49 4.05 5.00 3.21 4.50 1.38 1.42 1.16 0.68 -0.29
1 1.67 1.70 0.39 -0.28 0.85 0.39 3.66 5.51 2.54 4.47 5.18 1.05 1.65 2.10 0.23 0.65 -0.79 0.17 0.27 0.62 -0.32
0 -0.80 0.40 -0.16 1.39 0.54 2.86 2.12 2.42 0.82 3.31 -0.34 2.87 4.23 4.84 6.34 3.76 1.52 1.71 2.50 0.57 -1.53
2 -0.88 0.45 0.01 -1.89 3.25 -0.36 0.69 -0.47 1.26 0.98 2.28 3.07 3.46 4.77 4.30 4.72 3.19 1.65 0.88 0.86 -1.80
2 0.58 -0.24 0.24 -0.75 -1.41 1.07 1.78 3.54 1.97 3.02 2.46 2.12 3.56 2.78 4.16 5.30 2.85 3.00 1.63 1.79 -0.98
0 -0.03 0.14 2.00 3.27 0.34 2.14 2.02 1.22 1.82 0.47 4.74 2.33 2.28 2.63 3.81 1.69 2.82 2.03 1.30 -0.67 0.57
1 0.18 1.25 2.09 0.72 1.22 2.69 3.77 3.21 6.49 3.71 3.72 3.42 3.62 0.35 1.69 1.23 0.22 0.16 -1.07 0.73 -1.02
2 0.43 -0.60 0.15 -1.02 -0.28 2.95 3.55 2.02 3.16 4.90 3.49 5.97 5.00 3.39 2.88 1.21 1.55 0.45 1.45 -1.23 0.32
0 0.80 -0.43 0.57 -0.21 0.79 0.81 1.81 -0.65 0.84 1.12 2.69 2.79 3.38 5.35 5.28 3.25 5.05 2.24 2.05 0.56 0.81
2 -1.04 0.59 1.07 -0.39 0.46 -0.92 1.43 4.87 4.33 6.03 4.70 5.71 2.75 2.61 2.68 1.54 1.44 -0.62 -0.25 1.47 -0.39
2 1.31 -0.25 2.02 -0.27 0.92 -0.82 -0.75 1.76 -1.13 1.29 1.93 3.09 4.78 5.07 5.00 2.97 4.80 3.70 3.30 1.29 -1.06
0 0.29 1.66 0.33 0.97 1.72 2.57 2.61 2.01 1.19 3.02 2.56 2.37 0.93 1.40 2.72 4.01 2.11 1.81 0.51 -0.25 0.55
0 -1.61 -0.29 1.24 2.58 3.28 2.94 4.13 4.52 2.56 1.88 2.84 1.94 1.79 -0.14 1.86 0.46 -0.36 0.23 -0.09 0.05 2.40
1 1.01 1.25 1.59 0.86 1.65 2.51 3.98 4.47 3.43 5.26 4.47 3.10 1.60 1.43 0.10 1.63 -1.15 1.73 -1.53 -0.13 -1.68
0 -0.22 -1.58 -0.18 0.46 0.54 0.93 1.70 -0.27 1.33 0.24 3.13 3.49 2.67 2.56 5.88 2.91 2.79 1.61 1.97 2.36 -0.76
0 -1.74 0.98 2.28 1.64 1.74 6.35 4.11 3.80 3.80 3.61 1.89 3.43 0.78 0.59 -0.69 -0.31 0.29 0.76 -0.60 -1.44 1.43
0 -0.42 0.42 -0.43 0.60 -1.05 0.34 1.75 0.71 1.09 -0.79 1.17 5.27 3.49 3.54 4.50 4.08 3.38 2.72 0.21 2.36 0.83
2 -0.11 2.26 0.23 -1.10 -2.40 1.97 2.00 3.45 3.65 4.96 5.88 4.77 1.84 2.69 1.56 1.28 -0.31 1.93 0.42 -0.04 -1.07
1 0.90 0.26 1.19 1.08 3.97 3.40 6.14 4.82 3.67 3.38 3.05 1.16 0.21 1.32 0.18 0.26 0.08 1.96 0.02 0.18 -0.16
0 0.10 -0.14 0.41 0.05 0.64 1.45 -0.41 -0.21 0.07 0.96 2.69 0.25 3.03 1.95 4.40 4.65 4.97 0.84 1.43 2.76 -0.78
1 -0.64 1.04 0.98 1.59 1.70 1.95 4.82 1.72 4.82 2.46 4.39 4.01 2.63 2.54 0.45 1.51 -0.82 1.15 2.60 -0.99 0.17
2 -0.95 0.49 1.01 -1.76 -0.54 0.37 1.15 -0.66 0.73 1.46 2.04 2.04 4.05 4.19 7.38 5.78 5.80 4.35 1.59 2.63 0.17
0 0.40 0.09 -0.13 -0.07 2.09 2.28 2.21 1.75 1.95 0.82 -0.19 2.39 3.25 3.51 4.30 4.77 3.11 1.96 1.73 0.52 -1.31
1 -0.50 0.52 -0.94 2.29 0.46 0.44 1.58 3.03 3.70 3.41 4.13 3.48 2.28 2.88 1.82 0.85 0.08 0.04 0.09 -0.03 1.27
0 -1.18 1.94 0.02 3.15 4.62 5.18 6.21 4.26 4.88 1.52 0.71 1.01 1.14 -0.66 0.57 0.59 1.01 0.59 0.26 2.29 -1.69
0 -2.55 0.64 0.10 0.75 1.05 2.26 3.05 3.05 3.33 3.42 2.79 1.69 3.21 1.74 3.14 1.41 2.31 1.01 -0.18 0.79 -1.35
1 -0.46 -0.62 1.18 2.84 2.27 5.11 5.06 3.43 4.26 3.72 2.04 -0.79 0.39 0.68 -0.75 0.47 0.44 0.19 0.49 0.12 1.47
2 -0.16 0.79 -0.01 0.17 -0.90 -0.03 0.36 1.42 1.65 3.77 4.04 3.60 2.44 4.48 5.12 3.46 2.65 2.43 0.28 1.91 0.34
1 -0.57 -0.57 0.29 2.54 0.82 3.68 3.33 3.68 4.84 3.39 3.08 3.57 1.37 0.08 0.87 1.73 -0.90 -0.75 0.88 -0.35 0.84
2 2.85 -1.73 1.03 1.57 -0.30 1.99 2.04 -0.15 0.93 2.85 3.39 4.61 5.12 4.87 4.20 2.60 2.15 0.73 1.90 0.42 0.35
1 -0.52 2.01 2.39 4.21 3.57 4.13 6.00 4.77 6.54 3.34 3.17 3.50 1.08 0.19 -0.68 0.07 -1.22 0.03 0.89 0.94 -1.11
2 0.28 0.42 1.03 1.04 -0.31 1.58 -0.15 -0.18 0.85 2.16 0.90 0.71 3.43 6.82 5.30 4.90 3.87 2.13 1.83 1.05 -1.06
2 -0.08 -0.16 -1.09 0.06 1.86 0.60 0.46 1.78 2.71 4.96 4.94 5.57 3.29 2.61 2.63 2.20 1.76 -0.12 0.64 -0.55 1.07
0 -1.99 -0.94 1.58 1.48 1.66 2.10 2.55 1.89 0.39 1.59 1.27 2.61 -0.66 3.42 2.75 3.11 3.86 2.15 0.60 0.66 -0.59
0 0.82 1.43 2.18 2.10 3.16 4.66 4.20 5.64 3.15 3.91 1.67 1.06 1.87 0.40 0.62 -0.67 0.99 -0.42 2.06 -0.38 0.97
0 -1.97 0.71 0.46 -0.60 2.79 2.63 2.84 4.40 3.13 1.98 -0.06 0.93 0.58 2.47 -0.27 1.46 0.65 1.65 0.35 -0.21 0.81
1 0.60 0.20 0.09 0.30 1.46 3.99 4.12 4.03 4.54 4.47 5.10 4.49 1.62 1.23 1.17 0.76 -0.23 -0.80 -1.70 -0.27 1.42
0 0.57 2.50 0.87 1.84 2.72 4.53 4.27 3.69 2.84 3.13 2.33 -0.15 1.53 1.24 1.77 0.62 1.42 0.42 -0.15 -1.25 0.58
2 -0.53 -1.98 -0.77 -0.18 0.06 0.44 1.75 0.02 1.50 4.72 4.28 4.89 5.50 5.48 4.29 4.76 3.01 3.16 0.91 0.86 -1.24
0 0.50 -0.73 -1.06 -0.08 1.39 -0.33 1.13 -1.50 -0.49 0.41 3.04 2.40 2.27 3.97 5.83 4.64 5.30 3.02 3.01 1.10 0.70
0 -0.00 1.46 0.17 -0.15 0.89 2.05 2.38 3.30 2.75 1.49 2.89 3.18 2.67 3.87 0.60 2.08 4.81 0.67 0.27 3.19 2.04
0 -0.13 -0.36 2.00 2.33 5.48 2.57 3.24 4.77 4.90 2.15 1.12 3.49 1.72 1.84 0.42 0.25 1.96 2.60 -0.26 -0.44 1.13
0 -0.78 0.84 2.53 1.91 1.02 2.49 3.16 1.95 1.64 -0.14 -1.48 1.69 1.69 2.48 4.23 4.36 1.77 1.99 2.47 -0.75 -1.00
0 1.04 0.13 2.29 2.31 2.39 1.94 5.73 3.89 2.57 2.48 1.75 2.03 0.14 2.72 2.01 0.76 0.98 1.01 0.04 -0.56 -1.35
2 0.19 0.38 2.21 1.85 0.35 -0.44 1.83 4.35 2.88 4.04 7.01 4.40 4.65 4.15 3.11 1.09 2.20 0.43 1.45 0.83 0.40
2 1.14 -0.25 1.49 -0.90 0.16 0.86 1.07 3.43 3.60 5.30 5.80 5.34 5.37 4.44 2.16 1.83 1.79 -0.43 -0.94 -0.60 -0.24
0 -1.20 0.63 1.57 0.58 1.85 -0.18 2.09 1.48 0.68 1.61 2.71 1.12 3.52 3.19 3.93 3.56 2.24 0.79 0.61 2.32 0.52
1 0.56 -0.31 2.92 -0.29 1.70 2.84 3.88 3.65 4.24 3.65 5.26 3.10 1.85 1.20 0.35 1.51 0.30 0.99 0.47 -0.23 -0.59
1 -0.56 1.25 2.74 1.25 2.76 3.09 3.19 5.03 4.20 5.05 2.69 3.96 1.48 -0.83 -0.73 -0.05 -0.30 -1.30 -0.21 0.19 -0.93
2 1.48 -0.48 0.15 -0.98 0.56 0.86 0.31 1.95 2.16 3.80 3.61 4.76 3.40 3.28 3.22 4.22 2.30 4.14 0.85 2.83 0.81
0 0.56 0.18 1.00 0.49 2.49 -0.66 0.36 0.43 0.13 2.01 -0.08 1.67 3.56 3.97 5.59 3.33 2.80 2.36 2.35 -0.29 -0.95
2 -0.63 -0.34 -1.44 0.15 1.04 -0.05 0.12 1.28 2.51 3.33 4.53 3.75 3.59 6.15 4.41 2.66 1.01 0.84 1.25 0.81 0.31
0 0.89 0.16 0.35 2.58 3.95 3.88 3.00 2.83 2.15 1.46 3.05 3.18 1.91 0.63 0.86 0.41 1.58 2.92 0.57 -0.18 -0.68
1 1.14 0.62 0.99 0.91 -0.31 3.40 2.77 2.80 4.94 3.13 7.17 3.69 3.55 0.57 2.54 1.10 0.97 -1.90 2.08 0.64 0.75
1 -0.87 0.79 1.40 -0.08 2.37 3.18 2.80 6.67 4.41 3.41 3.34 4.61 2.16 2.12 0.18 2.48 -0.13 1.54 0.45 0.77 1.25
0 -0.36 1.11 1.24 1.45 1.53 3.71 4.97 4.01 2.81 2.50 1.38 2.90 0.53 1.05 1.20 1.57 1.32 -0.92 2.36 0.98 -1.63
2 1.31 0.71 0.13 -1.85 0.61 1.80 1.65 2.51 2.28 4.06 3.55 5.77 3.48 1.73 4.34 1.65 1.10 0.81 -0.15 0.60 0.60
2 -0.84 -2.25 0.41 -0.70 -0.66 1.37 1.44 1.07 4.63 3.31 3.27 3.58 4.90 3.36 2.97 2.92 -0.60 2.16 0.45 1.26 0.73
1 1.47 0.24 2.17 0.84 1.73 2.41 4.14 4.43 4.49 4.71 4.63 3.12 1.46 1.11 1.86 -1.35 0.39 -0.07 -0.27 -0.99 0.54
0 0.69 -0.06 0.69 1.70 1.37 1.11 1.51 0.81 0.32 1.90 3.48 1.40 1.41 1.32 5.20 4.61 1.76 0.17 0.42 2.73 0.56
0 1.26 0.33 1.46 1.14 3.89 3.51 2.18 1.89 3.55 2.14 2.92 3.52 1.22 1.41 2.60 4.82 1.00 1.45 1.72 0.04 -0.26
0 -1.90 1.48 2.08 3.02 2.17 1.30 2.47 1.78 4.10 2.26 2.46 1.86 2.53 3.75 2.27 1.87 3.95 1.20 3.76 0.11 -1.12
2 -0.66 -0.55 0.02 0.62 -0.50 3.01 1.26 3.24 2.93 5.64 4.59 5.28 5.42 2.80 3.20 3.10 1.84 1.80 0.19 -0.83 -0.71
2 -0.23 -2.67 -2.30 0.64 -1.31 -1.51 1.12 3.11 2.28 4.82 3.94 3.62 4.44 3.16 2.83 3.12 0.29 1.28 2.02 -0.27 1.44
0 -0.41 0.64 0.39 1.16 3.50 1.65 4.49 2.27 1.85 1.99 1.45 1.46 1.36 4.00 4.40 3.35 1.62 0.99 2.05 2.19 0.69
0 0.92 1.23 4.58 3.71 3.85 5.22 6.01 3.97 4.83 2.15 1.88 -0.05 1.22 0.99 1.33 -1.04 0.16 1.23 -1.16 1.05 0.78
2 -0.54 -0.73 -0.54 1.81 -0.72 1.23 -0.24 0.76 -0.57 3.28 4.52 4.93 3.83 3.41 3.75 4.63 3.19 3.33 0.25 1.36 -0.32
1 0.43 0.14 2.58 1.75 1.25 3.52 3.61 4.63 5.41 2.38 3.25 2.85 2.28 0.01 -0.33 -0.47 0.89 0.36 1.08 -0.76 0.94
1 -1.22 0.76 0.34 1.19 -0.99 1.20 3.14 4.38 4.34 4.79 4.95 5.06 3.54 2.67 2.34 1.58 0.46 0.29 0.08 -1.80 -1.70
1 2.23 2.14 -0.08 1.03 2.30 2.88 3.97 3.47 4.59 3.81 6.09 3.31 2.18 2.85 1.11 0.43 0.26 0.21 -2.22 1.04 -1.07
1 0.07 -0.01 0.58 -1.18 2.74 2.97 3.84 5.57 4.04 4.65 4.59 3.19 1.99 0.57 1.64 0.94 -1.27 -0.12 -1.06 -1.29 2.36
1 0.28 0.07 1.74 0.11 2.69 3.62 3.18 4.72 2.60 2.92 4.82 2.23 2.10 1.84 1.60 -0.48 -0.47 -1.25 -0.14 1.33 -0.38
2 -0.53 -0.78 0.20 1.76 1.36 0.41 -0.78 1.62 0.59 -0.05 0.26 2.33 4.52 5.08 5.62 3.59 3.43 5.35 3.74 -0.01 -0.02
0 -0.54 0.72 -0.37 -0.23 1.20 2.11 3.16 2.06 2.13 1.76 1.63 1.79 4.00 3.60 4.02 4.53 1.72 1.57 0.83 0.09 1.12
2 -1.03 0.82 1.02 -0.10 -0.91 1.73 0.92 1.60 -1.25 3.59 2.95 3.69 3.40 5.08 5.07 4.12 4.37 2.06 2.25 2.08 0.33
0 -0.58 0.55 1.43 4.31 3.22 3.40 6.88 3.56 4.03 1.80 0.75 4.27 1.51 2.03 1.60 1.07 1.99 1.20 0.21 0.80 0.95
1 0.84 -0.81 -0.85 1.75 0.80 0.32 2.59 3.71 5.51 3.89 7.69 5.23 3.42 2.12 2.68 1.82 -0.87 -1.64 -0.63 0.18 -1.82
2 0.13 -0.77 -0.34 0.25 0.76 -1.95 1.43 1.38 1.57 4.16 4.52 3.49 4.48 4.50 4.39 3.98 1.98 0.84 0.32 0.18 -0.45
2 0.85 0.07 0.28 -1.99 -0.12 -0.31 0.95 1.35 2.71 0.36 2.80 3.92 3.83 4.09 5.55 4.50 3.24 4.19 3.30 1.60 -1.24
2 1.77 1.21 -0.81 1.49 1.40 0.30 0.77 1.07 -0.30 4.06 2.36 4.13 3.75 3.68 6.34 2.71 2.57 2.63 -0.62 1.11 1.02
1 1.05 -1.34 0.42 2.75 0.34 2.54 3.86 4.70 4.72 2.45 2.72 3.56 0.57 0.19 0.00 0.70 -0.59 -0.70 -0.55 1.35 -0.36
0 0.18 -1.31 0.59 2.25 4.42 3.84 3.48 1.81 2.81 3.08 1.63 0.48 2.17 0.99 4.25 3.85 1.16 1.18 1.79 0.53 -0.52
0 0.79 2.77 1.14 1.63 2.74 4.96 5.70 5.59 3.30 3.34 2.97 2.31 0.35 0.69 -0.98 0.98 2.93 1.33 0.82 -0.04 0.61
2 -0.55 0.55 0.46 0.36 -1.05 -1.40 1.03 0.22 0.93 1.09 2.69 3.61 4.46 4.55 5.38 5.63 5.52 2.15 0.96 0.14 0.41
2 -0.08 2.40 -0.19 -0.48 -2.21 0.92 0.55 1.41 1.75 2.65 4.28 3.29 3.77 1.62 4.41 4.07 3.55 2.52 1.61 0.95 0.43
2 1.04 1.79 0.88 -0.24 1.06 1.14 0.85 2.31 3.91 4.94 6.60 2.97 4.33 2.39 3.03 3.15 1.60 0.53 -0.08 -0.66 1.37
2 -0.31 0.14 -1.47 -0.30 0.04 1.32 -0.51 1.55 1.74 2.69 3.26 3.75 4.61 5.37 4.25 3.61 2.92 2.92 2.74 -1.01 -1.01
1 -0.32 -1.20 1.36 2.54 3.83 3.44 4.39 3.84 5.33 2.88 2.62 2.46 1.36 1.52 0.23 0.87 -0.49 -1.49 0.87 -0.64 0.96
0 -3.25 1.27 0.88 3.12 2.78 4.03 4.71 3.12 4.15 2.55 1.32 2.71 1.82 1.78 0.77 2.78 1.62 0.24 0.74 -0.60 1.62
1 1.45 1.20 1.02 1.66 0.53 1.10 3.61 2.23 3.27 5.19 5.95 3.19 4.31 2.18 1.90 2.49 -0.84 -0.34 0.40 -0.40 -1.00
2 -0.56 -0.19 0.99 -0.70 0.36 0.24 1.71 3.07 1.77 3.41 5.85 4.57 3.50 2.00 5.51 0.36 2.50 3.81 1.40 0.65 0.12
0 0.38 1.31 2.41 1.36 2.16 2.38 5.04 6.97 1.85 2.06 1.78 1.67 2.05 0.17 0.96 1.41 -1.49 1.67 0.32 1.04 -0.42
2 0.76 -0.86 1.93 0.30 0.46 2.19 -0.75 0.99 0.71 2.15 1.02 2.94 6.06 5.25 4.84 4.45 2.66 4.41 2.87 0.86 -1.20
2 1.39 0.18 0.45 -0.77 -0.60 -0.20 1.13 1.52 3.59 4.55 6.53 4.61 3.29 2.87 4.24 0.67 0.88 3.54 1.45 0.84 -1.18
1 1.27 0.82 0.76 1.03 0.19 4.95 3.85 6.06 4.22 4.64 3.75 1.32 1.66 1.87 2.04 -0.61 -0.18 -0.76 -0.27 -0.15 -1.56
2 0.51 -0.82 -2.37 -2.23 -0.80 -0.13 -0.59 0.68 0.89 1.79 2.36 2.27 2.84 4.55 4.38 5.34 3.58 2.09 1.35 0.16 1.01
1 -1.41 -1.19 0.22 0.68 3.01 3.10 2.45 3.29 2.33 3.41 5.43 3.83 2.58 0.34 1.74 -0.39 1.38 0.80 0.97 0.09 1.22
0 -0.90 0.35 2.71 1.99 2.29 3.76 4.97 5.25 3.71 2.79 2.82 -0.52 -1.27 1.15 -0.09 -0.87 0.71 -0.90 1.63 -0.88 -0.69
0 -0.41 0.63 0.34 0.58 2.88 1.86 2.95 3.81 1.55 2.05 -0.50 1.11 1.84 2.84 3.07 1.13 1.36 -0.42 1.15 1.35 -0.58
1 0.67 0.49 1.82 1.23 1.72 1.95 4.37 3.92 4.71 5.83 3.02 5.45 1.53 4.66 1.69 1.74 -0.99 0.44 0.63 2.45 -0.31
1 -0.32 2.81 -0.15 1.97 2.64 2.32 3.15 4.03 4.81 3.23 3.62 5.34 1.69 1.73 0.72 -0.01 1.83 0.04 -1.17 -1.44 0.55
2 0.25 -0.75 0.47 -0.35 1.38 0.25 0.95 1.19 0.67 0.26 3.47 2.76 4.16 4.61 5.35 4.89 2.97 3.79 1.96 -1.50 0.61
0 -1.66 1.30 1.30 0.96 3.39 4.20 3.90 3.98 2.23 1.06 0.94 2.82 2.77 1.55 2.73 4.40 -0.17 2.08 -0.95 0.04 0.64
0 -1.31 1.39 0.01 1.30 1.98 1.71 1.50 2.64 2.27 1.84 1.04 2.24 2.75 3.13 4.30 2.20 3.52 0.52 2.75 0.17 -1.11
2 -1.56 0.51 0.83 -0.20 0.22 -0.52 0.61 2.57 5.65 3.15 7.23 6.81 4.75 4.17 3.15 0.70 0.72 0.12 0.47 -1.67 0.18
1 -0.36 0.17 2.55 1.00 1.55 4.43 5.31 3.62 2.66 4.28 2.87 1.57 0.94 0.36 1.01 0.31 0.70 1.01 0.48 -0.52 -0.25
2 0.98 1.40 0.07 -0.73 -1.57 -0.68 1.41 2.26 0.09 1.59 3.70 3.64 4.96 3.74 5.91 4.34 4.40 2.20 1.35 0.55 -2.10
1 -1.56 1.57 1.07 3.05 3.79 4.41 7.25 5.77 4.23 4.87 3.43 1.01 1.76 -0.19 1.60 0.16 -0.57 0.60 -0.19 0.98 0.18
1 0.39 0.33 -0.34 1.96 1.90 3.32 4.35 3.37 4.04 3.57 3.13 0.74 0.72 1.67 1.76 0.00 -0.10 1.38 -0.96 -0.08 -1.22
1 1.18 0.20 0.40 -1.24 0.60 1.20 1.33 4.27 2.66 5.16 4.33 4.58 4.26 1.96 1.52 -0.84 -1.68 0.94 -0.17 0.38 -1.13
2 -1.16 -0.49 0.83 -0.29 0.79 -0.21 1.02 -0.38 0.05 1.68 1.26 3.70 3.55 3.80 5.50 4.43 4.05 2.94 0.34 -1.31 0.33
2 1.14 -1.18 1.32 -1.19 0.84 0.08 0.99 1.24 3.40 4.59 5.06 4.69 4.29 2.96 2.27 3.91 1.08 0.37 -1.61 0.60 0.32
1 0.55 0.74 2.00 2.13 3.74 4.65 4.78 4.13 3.61 2.20 3.87 1.67 0.14 0.66 -1.86 0.81 -1.04 0.98 -0.06 -0.58 0.71
2 0.37 2.00 1.04 0.65 1.12 1.24 0.99 0.05 0.43 0.89 3.87 3.54 2.43 4.29 5.65 5.83 2.22 1.70 1.21 2.78 -0.83
0 -0.26 -1.00 0.06 1.04 1.22 0.52 -0.03 2.01 0.78 1.79 3.17 0.51 3.35 6.95 5.11 3.25 1.17 2.04 0.75 -0.64 -0.87
0 -1.61 0.87 -0.54 -0.30 1.77 -2.65 -2.11 0.29 0.52 0.82 3.09 1.93 3.91 4.63 5.88 3.90 4.15 3.59 1.98 -1.50 -1.15
0 -0.44 -1.33 0.21 -0.56 1.02 2.03 2.47 2.13 2.03 -0.23 4.15 3.77 3.68 4.80 4.84 5.33 2.93 2.97 0.10 0.70 -0.35
1 0.17 -1.12 2.29 -0.14 1.52 1.19 4.35 5.48 5.71 6.17 5.43 6.28 2.87 3.63 1.36 0.42 -1.55 1.64 -0.26 -1.54 0.40
1 -0.05 -0.81 0.76 2.55 0.90 2.21 2.27 5.65 4.81 5.72 5.71 4.41 2.00 2.33 1.20 0.57 -1.64 0.47 1.27 -1.57 -1.61
2 0.21 -0.19 2.27 1.08 -1.18 2.19 -0.04 2.20 3.20 2.40 4.96 2.74 4.83 3.30 2.39 1.33 2.49 1.23 -1.53 -0.01 -0.66
2 0.34 -0.94 -0.98 0.31 -1.37 1.75 0.28 1.39 3.46 3.73 3.24 2.94 5.66 2.63 3.79 2.60 1.57 3.00 -1.10 2.42 -1.56
0 0.77 0.73 2.25 3.20 3.14 2.91 2.83 2.36 2.13 3.66 4.20 1.46 0.47 -0.24 1.79 1.18 1.99 1.27 0.10 -0.46 -3.82
2 0.70 0.76 0.24 0.04 -1.26 -0.45 0.95 0.96 1.47 1.19 3.63 3.81 3.12 4.13 4.57 3.79 3.42 1.52 0.72 1.03 1.30
1 0.17 0.94 1.10 1.48 2.41 3.73 2.79 1.40 3.64 5.37 5.25 3.97 3.55 0.37 -0.13 0.50 0.55 -1.31 1.66 -1.22 -0.87
2 1.68 2.26 1.00 -0.16 0.76 2.67 1.79 2.86 4.28 3.07 5.12 4.90 3.13 5.17 2.76 2.44 2.38 0.33 -0.21 -0.65 0.81
0 -0.42 1.09 0.30 2.52 0.91 2.05 2.48 2.11 1.30 1.17 2.56 2.67 3.03 3.56 3.66 1.86 2.08 4.02 1.59 1.92 -0.40
1 1.11 1.33 3.00 3.37 3.60 3.97 5.93 3.99 6.07 4.01 1.79 2.33 0.74 0.65 -0.24 0.61 -0.09 -0.02 -0.82 -0.17 0.01
0 0.21 3.04 0.82 1.95 3.97 1.61 2.12 3.18 4.25 4.27 1.09 1.06 2.11 0.74 2.62 2.99 1.23 0.61 1.79 2.76 0.50
2 -0.80 0.19 -0.88 -0.50 1.42 0.07 3.37 1.66 2.35 3.29 2.75 3.11 4.25 3.66 3.14 1.15 1.59 0.65 0.92 1.44 -0.58
0 0.85 -2.44 1.37 1.24 2.75 3.48 3.97 5.02 2.39 2.88 1.36 2.47 0.10 2.76 2.48 2.31 1.75 0.43 -0.26 0.88 -0.35
2 -1.79 -0.81 1.41 -0.51 -1.75 1.11 2.81 2.19 4.04 3.41 5.77 5.15 5.96 2.22 5.06 2.65 1.75 1.64 -0.94 1.75 -1.17
1 0.02 0.68 1.61 2.03 1.73 3.55 3.26 4.97 4.77 4.93 3.60 3.40 1.58 0.19 0.21 0.62 -0.81 0.06 0.20 0.98 0.80
2 -0.73 1.43 0.10 -0.22 -1.17 1.96 2.32 1.66 3.46 3.69 5.11 4.93 4.55 1.30 2.60 2.11 -0.17 0.03 1.57 -0.08 0.89
2 -0.91 -1.78 0.30 2.37 2.32 0.29 0.65 -0.60 1.09 4.25 2.95 5.70 4.10 4.49 5.31 4.76 3.90 1.71 2.35 0.22 -1.53
2 0.28 1.50 -0.11 -0.57 -0.22 0.75 1.56 0.10 2.93 1.50 4.50 3.74 3.30 4.80 3.61 4.17 4.31 1.84 1.15 2.44 0.70
2 1.41 -0.87 -0.91 -0.79 -1.22 0.17 0.24 -1.38 0.14 3.33 5.98 4.96 4.86 3.45 4.46 1.84 1.92 0.20 1.24 -1.62 -0.21
0 -0.34 1.84 1.28 3.67 5.06 5.60 4.98 6.10 4.12 3.01 2.22 1.45 1.11 1.43 0.57 -0.73 0.09 0.21 -0.15 1.61 0.45
2 -0.95 1.15 0.64 1.76 -0.64 2.97 2.42 2.18 4.21 5.03 5.72 2.01 4.07 2.74 4.34 0.87 -0.17 1.70 -1.53 -0.39 1.18
2 1.08 -0.68 -1.31 0.12 -0.65 3.19 1.49 3.09 4.32 3.50 5.05 3.58 6.10 2.81 2.27 2.64 0.17 0.54 -0.32 1.38 0.69
2 1.59 0.32 0.74 -0.68 0.00 -1.30 -0.49 2.47 2.68 3.14 1.88 5.40 3.88 4.55 3.26 3.43 2.03 2.10 0.39 2.27 -1.64
0 -0.58 0.86 1.82 0.40 2.13 1.11 2.59 2.65 2.21 3.43 2.88 1.58 1.84 3.20 1.60 2.89 2.46 2.39 0.48 0.77 0.23
1 -0.81 -0.92 -0.47 -0.03 0.37 1.12 3.56 2.26 5.38 3.90 5.33 5.27 5.25 3.00 0.85 0.27 0.68 1.30 0.33 1.89 2.34
1 0.53 -0.51 0.46 2.64 1.88 2.81 1.55 2.43 3.74 4.34 2.74 3.06 3.27 1.37 -1.12 1.97 -0.04 -0.85 -0.14 0.25 1.31
2 0.29 0.70 -0.08 1.40 -1.41 0.83 3.73 1.47 0.50 1.11 3.16 4.45 3.79 3.90 4.68 5.05 0.88 1.71 0.90 -0.12 -0.84
1 -0.70 0.45 0.82 4.32 5.74 2.50 6.80 3.68 2.44 4.57 2.45 2.20 -0.90 -1.10 1.34 1.34 0.90 -1.05 -0.73 -1.14 -2.04
0 -0.66 2.16 1.77 2.34 2.25 2.65 2.79 0.86 3.01 -0.57 -0.41 2.43 3.06 2.90 5.26 2.92 3.23 0.91 1.42 1.76 -0.36
1 -0.30 0.42 -0.13 2.97 -0.51 2.66 3.57 3.02 4.43 4.19 3.64 3.58 2.69 1.77 -0.68 -0.04 -2.71 1.29 0.54 0.83 0.27
1 0.19 0.62 -1.18 1.24 0.85 0.59 2.18 2.83 4.15 6.74 5.38 5.85 2.69 2.54 2.51 0.87 0.03 -0.32 -0.54 -0.80 1.27
2 0.61 0.08 -1.08 -1.20 1.43 -0.26 1.31 2.83 1.55 2.65 4.12 4.60 4.05 4.46 3.64 2.37 0.44 -1.49 -0.49 -0.77 0.24
1 0.94 -1.05 0.05 0.48 0.11 2.61 3.84 3.74 6.13 2.31 5.86 4.38 2.38 1.14 0.32 2.69 0.42 1.55 1.37 -1.10 0.00
2 0.65 1.01 -1.88 1.78 1.06 1.75 1.47 1.52 2.94 4.56 4.98 3.14 3.95 3.17 3.26 1.34 0.47 0.46 0.99 1.75 -0.75
2 -0.50 1.31 -0.95 -0.39 0.61 1.21 1.14 0.02 1.52 1.79 4.26 3.00 3.18 4.38 4.89 3.85 3.49 3.20 0.67 0.11 1.52
1 0.68 1.57 0.58 2.63 1.57 3.16 4.90 4.31 1.91 4.01 4.67 2.83 1.44 0.77 1.47 -0.63 -0.80 1.47 0.76 -0.34 0.33
0 -0.83 -0.19 0.48 0.39 0.81 -1.26 0.16 0.32 -0.79 0.04 2.85 4.45 4.77 4.77 6.02 4.45 3.88 3.43 -0.19 0.63 -0.34
0 -0.98 0.14 2.91 0.76 2.79 5.80 4.88 3.43 3.77 4.04 1.27 0.83 0.15 -0.25 1.84 2.05 -0.49 -1.06 0.90 1.07 -0.88
2 0.17 -2.75 0.36 -0.06 -0.46 -0.35 0.11 0.04 1.42 0.75 2.04 6.11 4.11 4.97 4.38 4.73 3.07 1.81 2.26 -0.52 -1.53
2 0.49 -0.87 1.25 -1.04 -0.21 1.37 -0.85 1.89 2.34 3.06 3.04 4.59 3.55 4.61 3.87 3.81 2.21 1.92 0.48 0.46 2.54
2 -0.50 -0.21 3.41 -0.24 -0.16 1.62 1.16 2.83 1.60 2.46 5.28 4.29 5.65 4.63 2.93 1.13 1.53 0.74 -1.39 0.07 -0.24
2 0.72 -1.23 0.01 -1.14 -1.49 -1.55 3.71 4.11 4.65 5.85 6.10 4.50 3.74 3.05 2.11 1.73 0.48 -0.41 -1.11 -0.66 1.69
1 -0.51 0.31 0.98 -0.33 5.28 5.82 4.12 5.50 3.04 3.32 1.49 1.52 0.16 0.15 -0.78 1.22 -0.45 1.02 0.56 0.69 1.05
2 2.30 -2.02 1.14 0.03 1.03 -0.19 1.47 0.41 2.14 2.34 3.56 3.42 3.60 2.60 3.44 3.73 3.81 2.81 1.35 2.01 -0.90
0 -0.83 0.22 -0.66 1.84 0.95 1.41 0.23 1.52 1.10 1.09 1.92 2.33 4.44 4.79 3.93 3.30 3.70 0.92 2.59 0.44 -0.94
2 1.64 1.24 2.10 0.46 -1.97 -0.38 -0.73 2.88 1.79 2.28 3.09 3.26 4.78 4.99 5.04 3.71 3.50 3.19 4.11 1.24 -0.18
2 0.71 -0.85 -0.62 1.41 -1.15 -2.48 1.49 -0.51 0.15 2.16 2.79 1.69 6.05 4.44 5.76 3.84 2.82 2.47 0.91 0.63 -0.04
1 0.30 2.06 0.37 1.63 0.79 3.18 3.27 4.48 4.61 3.06 3.26 5.22 1.58 1.87 0.63 1.18 -0.33 -1.25 0.93 -0.14 1.99
2 0.57 -1.04 -1.11 0.57 -0.68 1.23 1.65 1.54 1.65 2.30 5.15 4.44 3.09 2.67 4.34 2.68 2.46 1.37 1.40 1.12 0.18
0 1.51 -0.26 2.98 1.31 2.31 3.58 2.75 1.39 2.65 2.62 1.41 1.37 2.12 1.95 2.17 2.01 4.44 -0.13 0.42 0.68 1.41
2 1.70 1.59 1.30 1.86 0.18 0.33 -0.27 0.34 0.49 2.19 1.84 2.64 5.72 5.60 6.19 3.76 3.40 0.13 1.87 0.12 -1.22
2 0.06 0.15 -1.12 0.95 -2.62 -0.14 1.00 1.36 3.47 3.00 3.73 4.24 3.90 3.34 4.25 3.62 2.76 1.44 3.02 -0.26 -0.07
2 -1.32 -0.16 0.43 -1.17 1.16 1.50 1.26 0.59 1.16 2.19 3.02 5.65 3.86 4.75 3.89 3.10 1.90 -0.00 1.58 -0.97 -1.58
0 -0.57 -1.29 1.25 0.98 -0.68 0.81 0.78 0.58 -0.21 1.41 1.75 1.84 4.21 5.60 4.73 5.56 3.53 1.88 2.36 0.60 -0.69
0 -0.58 -1.94 1.51 2.21 -0.15 1.56 0.60 -1.45 -1.18 2.81 1.64 2.46 3.33 4.48 4.44 2.93 4.01 2.45 0.80 -1.21 -1.33
2 -1.64 -0.27 0.28 -0.83 -2.02 0.00 3.92 2.57 2.28 2.76 5.04 6.52 3.76 4.17 1.50 3.37 1.28 -0.63 -0.44 0.67 1.28
2 -0.76 -0.52 -1.26 0.07 0.61 0.00 0.45 -0.49 -0.48 0.01 1.50 4.40 2.92 3.17 4.86 3.76 2.61 0.74 3.16 0.82 1.40
2 -1.15 1.39 2.78 -0.17 -0.70 -0.38 0.98 -0.27 1.07 2.34 2.70 2.93 4.58 4.17 5.93 5.63 3.74 3.26 2.15 1.69 -1.59
0 -0.13 1.72 0.26 2.37 2.30 3.42 3.19 2.88 2.39 2.21 1.48 3.16 2.13 2.94 2.02 2.56 0.72 1.12 0.31 -0.31 0.70
2 0.17 -0.70 -0.73 0.71 0.40 0.67 1.74 0.97 1.62 3.55 4.96 4.58 5.87 3.85 3.05 4.13 2.84 2.26 0.45 2.92 2.59
0 -0.38 1.34 1.23 1.89 2.18 1.28 2.88 3.69 1.91 1.32 0.96 0.33 0.91 1.59 2.91 1.93 2.76 0.04 2.06 0.43 2.24
2 -1.71 2.05 0.66 -0.06 -1.05 -1.27 1.83 2.19 1.36 1.91 3.89 3.37 4.63 5.50 4.32 5.57 5.59 3.07 1.49 2.31 2.52
2 -0.05 -0.56 0.65 1.00 -0.54 -0.02 0.31 1.06 0.96 3.00 3.28 3.02 5.49 4.54 7.66 4.09 1.05 2.82 0.94 1.74 1.72
2 -0.83 -0.58 0.00 1.41 -2.40 0.05 2.21 1.96 0.96 4.03 5.02 3.73 4.34 4.37 1.28 3.97 3.57 0.61 1.76 0.27 -0.42
1 0.77 0.33 2.07 0.26 0.61 2.60 5.44 2.53 3.25 3.71 3.56 2.32 3.53 0.43 1.88 1.09 -0.45 1.00 1.58 0.11 0.84
1 -0.35 0.57 0.91 1.28 -0.01 1.11 2.28 2.30 3.08 4.82 7.28 6.21 4.76 3.18 1.66 0.08 0.66 -1.25 -0.06 -0.81 0.77
1 1.72 1.33 2.48 1.62 3.76 4.48 5.45 6.05 3.18 2.56 3.83 1.89 -0.14 0.90 -0.47 0.11 1.22 -0.58 -0.99 -0.73 -1.39
2 -2.10 0.67 -0.92 0.73 0.89 -0.60 2.44 3.31 1.93 2.96 4.20 5.22 2.51 4.19 4.35 3.99 0.24 1.60 0.00 1.14 -0.14
2 -0.04 1.43 0.84 -0.63 -0.76 1.06 1.20 0.76 4.39 4.18 4.78 3.13 4.43 5.51 2.77 2.23 3.27 1.16 2.07 0.07 0.49
2 0.86 0.27 0.13 0.07 -0.67 1.48 2.14 2.88 3.17 3.61 4.08 4.32 3.99 3.92 1.40 2.05 0.91 -1.61 0.79 1.40 0.80
2 -0.56 1.96 1.78 0.60 1.18 -0.33 0.09 3.07 1.92 2.76 2.07 3.02 3.76 2.84 5.70 3.88 3.43 2.08 0.73 0.35 0.91
2 -0.13 -1.82 0.57 0.51 -0.12 2.69 2.98 1.05 4.90 4.55 4.87 5.87 4.20 3.85 3.84 2.18 0.96 0.89 1.03 0.71 -2.72
1 -0.89 -1.06 -0.56 1.66 2.97 3.80 5.21 4.70 3.12 2.99 4.10 1.89 1.36 0.89 0.09 -0.23 -1.40 0.29 0.38 -0.99 0.62
2 -0.98 1.05 -1.22 2.34 -1.89 1.20 -0.62 0.41 -0.58 -1.24 0.75 3.35 4.19 5.91 6.12 5.02 3.93 3.87 0.58 0.47 -0.63
1 -0.99 0.19 3.51 1.51 3.50 3.92 5.31 5.37 3.96 2.13 4.89 1.57 -1.33 3.19 0.60 0.15 0.19 0.92 -0.29 1.16 -0.49
1 -0.30 1.20 0.10 2.85 0.96 3.46 3.87 3.46 4.20 3.50 2.76 0.82 -0.14 0.83 1.98 0.29 -0.19 0.42 0.91 0.89 -1.54
2 0.71 0.23 -1.21 0.97 1.29 0.96 3.21 1.77 4.70 5.45 5.69 5.30 4.63 4.64 2.64 1.45 -2.88 0.24 0.52 1.01 -1.50
0 -1.18 0.04 0.26 0.99 2.23 3.67 2.15 2.44 2.59 1.87 1.49 1.05 2.95 1.39 3.35 3.35 2.73 1.87 2.29 0.16 0.54
1 1.48 -0.36 2.30 1.46 1.95 3.71 4.81 4.34 5.64 4.05 3.32 2.35 0.73 -0.03 1.07 0.06 0.60 1.06 -2.36 1.86 2.22
1 0.47 0.43 2.12 3.17 0.83 2.88 3.70 4.87 1.78 3.10 3.46 2.32 2.46 1.67 -0.46 -0.07 1.38 -1.82 1.67 -0.48 0.09
0 0.06 1.28 0.74 -0.03 2.52 2.23 3.00 3.74 1.22 1.98 1.55 2.87 1.46 1.91 3.57 3.34 2.72 1.29 0.25 0.58 0.06
2 0.56 -0.36 -0.46 -0.38 1.12 0.82 0.67 3.41 2.64 5.06 5.37 5.05 3.08 4.44 2.86 3.11 0.73 -0.11 0.60 0.23 0.18
0 -1.00 2.37 1.72 0.08 2.63 2.10 2.69 3.09 2.36 0.25 1.63 1.33 -0.41 1.25 1.69 2.05 1.78 2.04 -1.21 -0.37 0.58
1 0.14 -0.56 1.45 3.29 4.35 2.11 4.66 4.35 2.66 4.68 2.99 3.21 0.87 -0.59 1.22 1.38 1.51 -0.35 0.61 -0.21 1.11
2 -0.44 0.89 1.12 0.18 2.17 -0.33 -0.75 -0.37 -1.01 2.64 2.08 2.52 4.32 5.49 5.44 5.09 3.74 3.02 1.94 -1.39 -1.96
0 0.37 1.70 1.11 0.29 0.95 5.10 3.04 2.64 2.64 3.21 0.78 1.07 -0.74 0.87 0.97 1.73 -0.05 -0.02 0.38 1.15 1.07
1 -2.27 0.65 1.45 0.55 2.77 2.70 1.20 4.23 3.60 2.87 6.12 4.69 4.19 2.90 1.93 0.74 -0.92 0.44 1.48 -0.20 0.30
0 0.10 1.30 1.48 1.75 5.05 4.55 4.00 4.44 3.16 2.76 1.64 0.94 -0.54 -0.04 -0.34 0.24 0.81 -0.17 0.25 2.74 -0.94
0 1.71 0.99 2.76 2.03 1.69 4.40 2.22 1.38 1.17 1.00 2.93 2.44 3.45 3.47 1.68 4.19 2.86 1.06 1.27 0.99 0.76
0 1.64 1.74 -0.44 -0.39 1.76 0.24 2.90 2.37 3.03 2.71 2.07 2.44 1.84 3.04 2.09 4.26 2.90 2.42 -0.09 -0.13 0.42
1 0.65 1.05 3.49 1.82 3.06 2.07 5.74 4.38 2.36 3.65 3.33 3.02 1.24 0.61 0.90 -0.64 -0.24 1.14 0.07 0.21 -1.43
2 0.03 -0.93 0.67 -1.42 0.21 0.38 2.02 2.42 2.91 2.81 7.30 4.23 4.05 2.52 2.13 0.28 0.43 1.09 1.47 0.21 0.70
0 0.62 -1.05 0.58 0.92 1.32 1.32 0.16 0.19 -0.27 1.52 1.46 3.25 3.77 4.86 3.82 4.06 1.23 3.87 0.93 2.40 0.36
1 -1.01 -0.68 1.34 -0.68 0.15 0.16 0.45 3.71 2.86 3.17 5.06 4.04 2.77 2.45 1.32 0.74 0.18 0.65 -0.75 0.73 -0.41
2 2.06 2.38 -1.49 -0.50 -1.03 1.72 2.13 1.56 4.33 2.53 5.44 3.61 4.01 2.22 4.22 2.39 2.47 0.80 -0.14 -0.46 -0.33
2 0.04 -1.68 -0.13 0.85 0.35 -0.31 -0.32 -1.90 -1.72 3.02 3.27 3.82 3.63 3.79 5.05 3.69 3.74 3.21 3.47 1.21 -0.56
2 1.40 -1.27 1.87 -0.61 0.29 -0.52 2.16 2.35 3.64 2.22 6.17 4.88 3.36 3.98 3.55 0.64 -1.47 0.15 0.43 0.39 0.67
1 0.06 -0.34 -1.32 0.13 -0.14 1.59 3.64 2.05 4.21 4.65 5.11 5.43 4.68 4.68 1.18 -0.47 -0.02 0.29 0.29 0.43 -0.55
0 -1.73 -0.14 1.15 1.67 2.61 3.34 3.94 1.82 2.12 2.34 1.88 1.38 2.22 2.91 3.43 2.67 3.42 1.22 -0.55 0.07 -0.02
1 0.90 0.16 -0.06 1.00 1.55 1.91 5.36 2.74 3.33 4.16 5.47 4.06 1.75 3.22 1.83 1.13 -0.07 -2.39 -0.65 0.53 0.02
2 0.69 -0.18 -0.40 0.68 1.20 0.10 0.50 1.04 0.30 2.12 1.52 2.24 2.94 4.01 7.02 4.22 3.71 1.48 2.40 1.21 0.60
0 -0.15 2.00 2.49 2.76 3.43 2.76 4.67 4.32 4.01 2.23 1.56 1.85 1.86 1.37 0.69 0.61 2.92 -0.27 1.33 2.05 -1.57
2 1.93 0.46 1.40 0.39 0.06 0.68 0.55 2.58 2.13 1.32 5.33 4.34 2.94 6.33 4.56 5.55 2.63 1.19 1.65 -0.20 -0.17
1 1.49 0.46 1.57 1.03 0.95 0.58 3.51 3.61 5.08 3.90 5.37 3.28 4.06 2.40 1.16 -1.72 -0.79 -0.54 -1.34 -0.80 0.91
1 0.47 0.28 0.93 0.23 -0.82 0.13 1.19 2.74 4.39 5.44 5.50 5.67 2.65 1.80 1.47 1.06 1.15 -0.59 -0.81 -3.11 0.26
0 0.27 0.40 0.19 0.93 -0.77 0.76 0.07 -0.34 0.22 1.20 1.69 1.46 3.64 4.93 6.38 3.89 4.55 4.08 2.74 0.78 0.67
0 0.16 0.50 1.65 1.10 2.61 3.18 4.76 3.85 2.88 1.13 1.89 1.10 1.62 1.38 -0.42 1.65 0.62 0.06 -0.77 0.55 0.37
2 -1.43 -0.57 -1.55 -1.64 -1.66 -0.28 -0.49 0.34 1.15 1.24 2.42 3.13 3.92 6.75 4.87 4.81 2.31 2.17 2.27 1.39 0.25
2 0.49 1.79 0.13 0.05 0.82 2.14 2.40 3.10 4.62 3.91 4.88 4.00 3.35 5.86 2.13 1.23 1.14 -0.54 0.95 0.06 0.73
0 -1.66 0.08 1.64 0.52 2.81 3.68 1.68 2.97 1.92 1.86 3.04 2.36 3.33 4.00 4.07 2.48 2.24 3.32 1.26 -0.36 -0.20
1 -1.92 0.99 1.60 2.04 1.83 3.65 2.62 3.92 3.72 4.06 5.07 4.06 2.02 3.15 1.55 1.12 1.02 -0.80 -0.30 -1.84 1.37
1 0.85 0.86 2.25 2.51 3.46 4.43 6.33 4.69 4.12 2.97 1.64 0.86 -1.08 0.10 -1.75 0.10 -0.40 1.72 -0.73 0.41 0.12
0 -0.61 0.51 0.90 1.26 0.00 1.06 1.99 -1.20 1.39 0.13 1.21 1.71 3.29 5.85 4.95 5.21 1.36 2.66 1.90 -0.66 -1.81
2 0.26 1.20 0.27 1.74 -0.87 0.86 0.67 1.86 -0.60 1.40 2.83 2.19 5.45 5.45 5.61 3.82 3.73 4.09 1.99 -0.16 0.05
0 0.22 0.19 1.71 2.21 0.81 1.93 3.00 3.66 2.34 3.03 1.36 -1.00 1.61 1.18 1.43 2.03 1.86 1.49 0.73 -1.30 -0.40
1 -0.81 -0.14 2.28 4.20 3.35 4.26 4.69 5.36 4.24 1.60 2.52 1.79 -0.13 0.45 0.56 0.11 -0.24 -1.20 -0.65 -1.44 1.83
0 1.55 1.22 -0.31 -0.95 -0.92 -0.23 1.14 2.42 0.91 2.23 1.31 2.33 3.57 5.04 5.07 4.73 2.01 1.39 0.66 0.33 -0.76
1 1.49 1.97 -0.15 0.41 0.03 1.19 2.65 3.48 3.36 6.44 6.76 3.25 4.26 0.16 0.88 1.98 0.59 0.00 -0.09 1.86 1.47
1 0.44 1.91 -0.80 1.39 2.03 3.46 3.54 3.94 3.84 2.33 2.63 4.18 1.36 1.85 0.19 -0.06 0.15 0.72 0.13 -1.82 0.37
1 0.14 0.19 -0.19 0.65 2.01 2.34 4.12 1.33 3.46 4.17 5.29 3.20 4.01 2.80 2.71 1.07 -0.91 0.07 0.82 0.21 -0.60
1 0.79 0.97 2.53 2.45 3.64 4.80 3.87 4.78 3.65 1.66 2.04 1.08 1.01 1.54 0.68 -0.58 -0.05 -1.12 0.99 -1.53 -0.65
0 0.53 -0.99 1.27 0.11 1.29 1.08 1.26 2.05 1.92 2.57 2.88 2.68 2.95 4.98 6.00 3.45 2.50 1.61 2.19 1.99 0.79
2 1.57 0.53 1.72 0.59 -2.25 0.35 0.32 0.78 0.23 0.65 0.69 3.85 3.61 4.43 6.59 4.78 3.74 2.25 3.15 2.26 0.06
0 0.31 -0.06 -1.24 -0.43 1.51 -0.40 -0.40 -1.43 -1.88 2.99 2.32 3.94 3.94 5.27 5.47 4.55 3.67 1.92 2.13 0.68 0.27
1 -1.81 1.13 1.23 0.66 1.57 1.92 4.73 3.60 3.50 2.65 2.23 4.32 0.96 1.37 -0.53 0.90 -0.02 -0.72 -1.47 1.00 -0.77
1 1.76 -0.75 1.38 2.19 0.37 4.26 4.08 4.65 3.83 4.85 4.13 2.53 3.28 2.59 2.41 -0.60 0.75 -0.07 0.60 -0.33 0.26
1 1.20 -0.78 0.92 3.02 1.71 3.42 3.91 2.37 3.47 2.41 2.31 1.32 1.17 1.65 1.03 0.33 0.30 0.11 0.07 -0.56 -0.51
2 0.39 -0.25 1.21 0.28 -0.51 0.45 0.23 -0.17 2.05 4.34 2.26 3.87 4.75 4.68 5.15 2.53 1.38 3.05 1.86 1.35 1.10
2 -1.36 0.03 1.46 0.39 0.00 0.36 1.26 3.67 1.38 3.04 2.26 6.67 3.75 2.37 3.27 3.30 0.22 2.40 3.41 1.44 -0.31
2 -0.35 -1.48 1.05 -1.28 0.25 1.59 0.80 3.45 3.74 4.44 5.45 4.05 3.59 3.09 2.16 0.97 0.15 1.74 0.25 0.07 0.87
1 -0.99 0.11 3.23 2.31 1.81 4.27 5.49 6.16 3.90 3.26 1.54 2.27 2.12 0.44 -0.40 -0.42 1.24 -1.61 -0.75 0.63 0.16
1 -0.68 0.62 2.17 1.31 2.38 2.68 3.94 2.98 5.45 3.07 4.87 3.62 1.01 0.93 2.46 -1.02 -0.19 -0.50 -0.36 0.87 -1.73
1 2.30 -0.16 2.86 1.94 3.03 3.22 4.58 4.81 4.07 4.51 3.89 1.72 4.72 1.25 2.49 1.38 -0.51 -0.91 0.44 -1.70 0.24
1 -0.50 -0.77 3.47 2.56 2.23 3.42 2.94 4.92 4.92 4.85 5.31 2.31 3.28 0.79 0.07 2.13 0.48 -1.53 -1.14 -0.35 -0.47
0 -0.12 1.85 0.36 0.07 2.13 3.67 4.48 2.17 3.84 -0.22 0.77 1.94 1.82 4.10 2.60 3.16 3.86 1.65 1.45 -1.60 1.78
0 -1.69 1.42 2.48 4.40 3.74 3.08 4.81 3.41 3.14 3.28 -0.55 -0.63 1.84 2.02 -0.60 0.43 0.89 0.41 -0.50 0.51 -0.99
2 0.99 -0.17 0.53 1.31 0.07 -0.45 2.64 1.74 3.17 4.19 3.92 6.55 2.69 3.60 1.94 1.32 0.32 0.32 0.68 -0.59 -1.06
0 0.27 1.41 0.94 1.45 3.26 2.62 4.68 4.14 4.06 2.35 0.45 2.04 -1.18 2.23 0.49 0.68 2.05 1.46 0.70 0.82 -0.85
0 -2.30 -0.33 2.24 1.49 1.03 5.30 4.96 5.49 3.12 1.02 1.20 1.09 -0.45 1.14 0.56 0.34 -0.09 0.52 -1.97 -0.40 -2.29
2 -0.05 0.62 -0.49 -1.18 0.17 -0.24 0.43 1.56 1.40 2.39 3.53 4.45 4.04 2.82 3.19 4.94 3.33 2.78 0.08 1.65 0.51
0 -1.66 -0.44 -0.90 -1.15 1.11 -2.19 1.61 -1.00 -0.34 1.39 1.87 2.78 3.70 4.09 6.66 5.10 2.48 3.86 3.06 0.41 -0.39
0 0.57 -1.85 3.55 1.51 3.06 3.09 2.24 4.40 1.58 3.96 2.03 0.25 1.41 1.84 2.01 1.15 0.81 1.19 1.26 -0.91 -2.04
1 0.40 -1.10 -0.14 0.91 2.54 0.05 3.02 3.24 4.21 4.91 5.51 4.69 2.52 0.62 1.95 -0.25 1.77 -1.07 -0.55 0.62 2.04
1 0.16 -1.53 0.83 -0.47 3.42 1.48 1.77 2.76 4.35 4.00 4.41 5.03 4.93 3.22 1.41 0.54 -0.21 0.27 0.23 0.61 0.78
1 1.80 2.14 1.70 3.96 4.01 4.51 4.43 3.86 5.34 3.99 4.10 1.96 -0.80 -0.57 -0.69 -0.69 -1.44 0.87 1.54 -2.18 -1.50
1 -0.74 1.32 1.10 3.35 1.51 2.27 4.85 3.96 3.40 3.79 3.66 4.06 2.79 0.86 1.30 0.68 -0.55 0.76 -0.03 -0.38 -1.68
0 -0.29 0.23 2.21 2.85 4.00 5.47 5.82 1.93 4.70 3.33 1.35 2.50 -0.66 1.74 -1.34 0.17 0.53 -0.58 1.68 1.19 0.44
1 1.56 0.34 0.72 0.89 1.44 1.85 2.43 3.77 3.95 3.16 4.75 4.01 3.20 2.12 2.65 1.10 0.21 -0.93 0.56 1.13 -1.24
2 0.90 -0.38 -0.68 -1.56 1.03 -0.26 0.97 -1.09 0.98 0.46 3.34 3.82 3.78 6.31 5.27 5.11 2.33 4.04 2.07 2.13 -0.15
2 0.30 -1.42 0.37 0.62 1.34 1.39 2.81 1.78 4.81 5.26 6.14 3.56 2.86 2.84 1.52 -0.16 1.32 1.48 0.99 -0.15 0.73
2 -0.29 -1.82 0.01 -1.41 0.53 0.66 1.44 3.63 3.43 4.35 5.23 4.29 3.84 1.90 4.35 2.32 -0.71 1.42 0.19 -0.66 -0.58
1 -1.21 1.69 1.48 2.26 2.66 4.66 6.43 5.20 3.66 2.94 1.26 1.32 -0.93 0.62 -0.19 0.77 -1.32 2.08 0.48 1.48 0.77
2 -0.17 -0.10 0.11 -0.75 1.11 1.26 1.02 0.66 3.97 4.43 5.07 4.11 5.15 3.31 2.60 1.35 -0.20 0.64 -0.95 0.20 1.35
0 1.17 -0.39 2.93 3.78 3.07 2.58 4.12 4.40 5.86 3.30 2.76 2.52 0.09 1.80 -0.47 0.78 2.54 2.52 -0.12 -1.56 1.55
2 0.25 0.40 0.89 0.06 0.15 1.39 1.37 3.18 1.48 3.61 2.97 4.12 3.93 5.74 3.54 3.58 1.87 1.57 1.15 -1.45 -1.52
0 -0.98 1.44 0.36 3.40 4.90 6.92 3.71 5.28 4.72 3.15 3.15 1.28 -0.29 0.07 -1.11 0.91 1.40 1.70 0.68 0.10 -1.67
1 0.65 0.25 1.43 2.58 4.31 3.52 3.13 4.98 2.91 3.64 3.20 2.68 0.64 2.07 1.28 1.12 0.13 1.01 0.09 0.45 1.88
1 -0.97 1.48 2.70 2.17 4.62 4.21 5.94 1.95 3.41 4.52 2.88 2.71 3.06 2.21 -0.42 0.57 -1.28 0.97 -1.46 0.53 0.53
2 0.25 -0.02 -0.98 0.01 -0.63 -0.97 0.32 0.84 -1.64 0.42 1.41 3.11 3.74 3.82 5.83 5.00 2.80 2.07 2.39 0.51 -2.22
1 0.86 1.01 1.04 1.64 0.37 2.77 2.45 4.48 2.92 4.11 3.82 4.56 3.34 1.95 1.29 -0.25 1.61 0.40 0.53 -0.61 -0.86
1 -0.10 0.73 0.10 1.25 1.96 4.46 4.93 2.42 4.23 3.50 2.61 1.63 1.10 -0.66 -2.28 0.30 -0.97 1.57 -0.03 -1.75 0.18
2 2.50 0.46 0.63 -0.98 -0.73 3.69 2.94 3.04 1.57 4.09 5.52 5.02 6.06 2.72 2.31 0.42 -0.36 0.31 -0.30 -0.70 1.01
2 -2.23 0.19 -0.41 -1.31 0.52 1.75 2.03 1.51 4.17 4.09 3.35 5.32 2.86 3.19 2.74 1.90 2.34 0.55 1.30 0.43 -0.58
1 -1.09 -0.07 0.29 1.71 0.61 1.68 3.07 4.16 3.40 5.47 4.08 2.31 4.07 1.85 1.23 -0.74 0.45 -1.09 -0.30 0.84 -0.02
0 -2.69 0.72 2.02 0.20 0.99 0.38 1.04 0.96 0.98 1.56 1.87 2.68 2.76 3.36 6.52 2.58 3.10 2.87 2.14 0.68 0.67
1 -1.22 0.14 1.44 1.02 1.00 2.85 3.55 5.09 3.41 3.72 5.35 3.83 0.89 0.10 2.36 0.81 -0.18 -1.27 -0.85 -1.51 1.11
0 -1.04 -0.47 2.61 0.82 4.07 1.67 4.37 3.64 0.18 2.18 3.07 2.52 1.56 -0.04 0.75 2.69 0.77 1.20 0.26 3.65 0.17
1 1.41 -0.30 -0.59 1.01 0.70 3.12 2.23 3.99 6.42 4.28 5.25 4.73 3.65 2.08 2.09 0.66 -0.45 2.33 -1.52 -0.69 -0.08
2 -1.61 0.04 -0.24 1.22 -1.98 2.11 1.11 2.12 1.25 2.27 3.95 2.88 4.19 3.23 4.87 2.75 2.85 3.42 1.74 -0.21 -0.46
0 0.35 2.31 0.90 0.17 1.92 3.51 2.67 3.26 1.04 0.44 1.77 0.15 2.59 1.11 4.15 0.74 1.66 1.68 1.57 1.02 1.12
1 -1.30 -0.00 -0.02 -0.35 0.74 1.53 4.47 5.31 2.54 4.85 4.66 5.58 1.47 0.75 1.49 0.43 0.19 -1.22 2.03 -1.35 -0.92
2 0.59 -0.31 1.62 -1.87 0.14 -0.43 -1.07 0.55 -0.34 1.58 3.35 1.97 3.64 6.54 5.50 5.87 3.22 3.20 2.11 1.44 -0.06
0 0.66 0.28 0.81 2.09 0.80 3.28 3.95 1.76 2.71 2.75 2.04 4.27 1.17 0.75 4.21 2.46 0.57 0.43 0.87 -0.55 -0.75
0 0.16 -0.06 0.87 0.23 4.05 5.32 5.40 4.86 1.47 3.14 2.71 0.57 1.61 -1.97 -0.34 2.02 1.50 0.33 1.16 -1.31 1.33
1 -2.20 -0.90 1.63 3.33 3.58 4.28 5.57 5.47 3.00 6.07 3.64 2.19 -1.06 0.53 1.78 0.90 1.18 1.20 2.23 0.32 2.14
2 0.77 -1.56 1.95 -0.70 0.49 0.62 1.10 -0.77 1.56 2.83 2.52 3.95 5.20 4.79 7.39 0.91 2.05 2.58 3.12 0.49 0.63
1 1.75 -0.45 -0.02 1.75 2.18 1.77 3.79 4.00 4.62 4.02 1.35 2.71 2.17 2.55 -1.70 0.27 0.66 0.60 0.51 -0.69 -0.20
0 -0.86 1.03 1.30 1.14 2.72 3.14 3.41 1.74 1.14 0.95 2.21 3.49 3.58 3.65 4.22 2.17 1.01 0.95 1.02 0.33 1.28
0 0.84 0.34 1.89 0.07 3.53 4.90 5.19 6.45 2.20 1.29 2.32 1.83 -0.04 -0.75 0.02 1.20 1.05 1.95 0.51 0.76 2.20
0 1.50 0.79 0.31 2.22 3.33 0.99 2.46 3.39 2.00 0.02 3.29 -0.46 2.45 3.25 2.71 2.68 2.24 1.06 1.56 0.69 1.00
2 0.51 -1.18 2.03 0.69 0.11 1.13 0.63 1.87 2.24 2.08 3.96 3.39 3.15 4.07 3.55 3.54 2.52 0.97 1.12 0.16 0.82
0 0.35 2.02 2.21 3.53 3.54 5.54 4.95 5.26 2.99 2.25 3.69 0.30 0.69 1.50 0.21 0.25 1.49 0.28 1.46 0.46 0.38
2 1.18 0.88 -0.28 1.21 -0.33 -0.34 0.57 0.51 2.71 1.99 3.85 3.00 3.11 5.65 3.37 1.67 2.20 1.63 0.18 1.05 0.61
2 -0.11 -1.56 -0.39 0.39 -0.43 0.03 -0.78 -1.52 -0.35 -1.14 0.81 3.85 3.23 5.92 5.81 6.36 3.12 3.02 2.38 -0.01 2.37
1 1.76 0.42 0.08 -1.12 -0.65 2.14 1.24 3.19 3.36 4.09 4.37 3.20 3.40 2.58 2.92 1.63 0.79 0.80 0.81 -2.52 -1.15
1 1.56 -1.24 2.88 4.35 3.63 4.87 7.66 5.29 2.64 3.51 2.96 2.14 2.04 0.67 -0.53 1.30 -0.95 -1.09 0.05 -0.33 -1.18
2 -0.39 -0.10 -0.95 -1.62 -0.49 0.19 0.60 2.04 0.50 3.09 4.46 4.74 2.92 3.39 2.68 1.82 1.51 3.32 0.50 0.67 -0.64
1 -1.15 2.43 -0.69 0.44 1.07 2.08 4.74 3.41 3.48 4.75 3.70 3.60 2.64 3.48 0.41 1.11 0.84 0.97 0.40 0.50 0.90
1 -0.93 0.99 3.07 2.22 4.12 5.32 5.10 4.26 6.06 3.67 2.38 -0.73 -0.73 -1.79 0.11 0.93 -0.66 -0.17 -0.42 0.27 -0.06
1 1.64 -0.49 2.18 1.50 4.45 6.35 4.07 3.36 5.10 2.80 2.16 1.23 1.77 2.55 0.45 -0.74 0.08 0.72 0.12 0.10 0.08
0 -1.21 2.16 1.46 3.01 2.84 3.38 4.26 3.24 1.56 2.45 1.98 -0.18 0.14 0.50 1.34 0.55 -0.25 0.90 0.80 -0.84 1.04
1 -0.26 0.68 2.29 2.37 3.18 5.65 5.39 4.87 3.85 2.80 2.28 0.63 0.59 0.69 -0.98 -0.79 0.84 -0.44 -1.41 -0.19 -1.09
0 0.16 1.23 0.83 3.02 4.37 2.99 4.47 4.59 4.25 2.44 0.87 1.76 0.51 0.65 -1.82 -1.29 -0.14 1.00 0.03 -0.96 -1.57
0 -0.01 0.78 -0.36 1.67 4.05 3.51 1.19 1.78 0.28 1.83 0.67 1.53 2.47 3.14 4.80 2.41 2.04 1.21 1.57 0.97 -0.30
0 -0.29 0.02 2.39 1.08 4.07 1.70 0.92 0.64 0.14 2.27 2.39 0.42 4.19 3.01 4.04 1.57 4.05 1.64 1.19 1.52 -0.75
2 -2.02 -0.84 -1.20 -0.73 -1.68 -0.24 1.11 4.43 5.19 4.65 3.10 4.84 2.70 2.25 2.22 1.14 0.73 0.05 0.60 0.03 0.03
0 -0.10 -1.74 -0.90 1.21 1.64 0.21 0.94 0.39 -1.12 1.38 -0.47 3.88 3.87 5.93 6.03 4.56 4.65 2.51 1.27 0.39 2.24
2 -2.17 1.33 0.33 -0.50 1.01 1.07 1.06 2.59 1.13 3.50 3.72 3.24 4.86 2.07 3.05 1.50 2.08 2.45 -1.74 2.05 1.72
2 -1.38 0.42 -0.12 1.04 -0.09 -0.32 1.19 0.33 1.10 0.06 4.84 2.20 4.54 4.08 5.89 5.37 1.60 3.39 0.55 1.31 -0.01
1 1.31 1.36 0.27 2.05 3.74 3.63 4.33 5.01 4.15 4.19 5.45 3.82 2.79 3.03 2.06 1.51 0.74 1.60 0.79 -1.67 1.28
0 -1.56 -0.57 0.80 2.33 1.86 -0.01 3.48 -0.26 0.92 2.16 1.52 1.87 3.08 3.28 2.26 4.48 2.45 2.48 1.14 0.92 1.59
1 -1.03 1.31 2.55 2.31 2.28 2.57 3.20 2.62 4.43 4.82 4.35 3.81 3.19 2.29 1.02 0.83 1.84 1.37 1.95 -0.88 -0.04
1 0.02 -1.25 0.65 0.76 0.85 2.03 2.62 4.66 3.51 3.82 3.59 4.20 3.24 3.10 2.92 0.45 0.97 0.31 0.81 -0.92 0.00
1 0.36 2.22 1.88 3.99 2.79 5.01 5.13 5.23 3.97 2.69 1.92 0.43 0.01 0.22 0.07 -0.94 -0.17 -1.17 0.57 0.21 -0.58
0 0.06 0.90 1.78 1.02 2.13 2.15 3.28 2.62 2.30 2.80 1.34 2.66 0.48 1.41 3.58 2.41 2.09 0.78 2.07 0.97 -0.99
1 0.02 -1.03 0.20 2.34 0.14 2.77 3.44 3.13 4.87 6.14 3.66 2.25 2.03 1.00 2.02 -0.18 0.17 -0.03 -1.27 0.68 -0.09
1 1.26 -0.26 -0.01 2.00 2.56 3.32 5.33 4.87 3.58 4.12 4.45 0.09 -0.11 -0.30 -0.31 -0.09 -2.68 -0.28 -1.51 0.65 0.94
1 -0.07 -0.74 -0.33 1.55 1.34 0.54 3.14 3.34 4.71 4.64 5.34 3.96 2.78 2.58 0.67 1.24 0.35 -0.74 -1.15 -1.86 0.30
2 1.68 0.12 -0.69 -0.84 -0.98 0.38 0.70 2.84 4.17 2.62 3.48 5.62 2.73 5.50 2.74 2.05 0.06 -0.38 -0.25 1.18 0.65
2 -1.54 -2.73 -0.31 -0.19 0.67 1.44 1.87 1.63 4.67 6.08 6.03 2.72 4.70 4.66 3.47 1.81 1.34 1.01 0.85 0.51 -0.53
1 -0.99 -1.13 1.19 -1.38 -0.47 1.02 2.29 4.24 2.94 4.37 5.61 3.92 4.48 1.85 4.05 0.50 2.37 0.92 -1.33 0.80 -0.96
0 -1.37 -1.31 3.26 2.85 2.56 4.55 5.14 4.17 2.61 2.44 3.43 0.62 0.89 0.92 0.05 -0.05 -0.34 0.80 -0.21 -1.68 1.53
2 -0.96 1.24 -1.31 -1.59 0.29 -0.06 1.63 -0.33 0.33 1.30 3.87 5.86 4.25 3.74 6.71 5.18 1.67 2.05 -0.39 2.27 0.71
1 -0.26 -1.00 1.21 -0.47 2.99 3.73 3.39 3.47 2.88 3.87 3.13 3.58 1.92 1.24 1.14 0.52 -0.12 -0.02 -0.53 1.57 0.91
1 -0.07 1.41 0.16 1.05 0.28 3.68 3.55 4.84 4.07 2.70 4.34 2.49 3.71 3.13 3.32 1.25 -0.56 -0.26 1.59 0.87 -0.56
1 -1.78 1.87 0.19 2.33 0.28 2.26 3.97 2.99 3.15 5.00 4.89 3.23 2.46 2.04 3.09 -0.29 0.27 1.14 -0.90 1.93 1.42
1 0.76 0.57 1.02 3.47 2.30 5.04 1.86 2.16 4.63 5.24 3.96 3.40 2.61 0.75 1.26 -0.36 0.96 1.46 0.10 1.14 -1.11
2 -0.46 0.39 -0.84 -0.82 0.08 -0.03 0.61 -0.50 1.07 1.51 0.94 2.12 6.32 5.00 4.64 5.51 3.11 2.82 1.14 1.85 0.78
0 1.45 -0.52 0.23 0.23 1.42 0.63 1.97 -0.66 2.72 3.17 0.13 3.72 3.02 4.69 5.69 3.53 1.40 2.38 3.30 0.38 -0.65
2 -0.81 0.20 0.77 -1.25 0.22 0.05 -0.76 1.51 1.14 1.87 1.33 4.59 3.93 4.64 3.90 3.37 2.47 1.23 1.55 -1.75 1.08
0 0.03 1.51 1.71 1.85 1.31 2.17 1.21 -0.27 3.34 1.22 2.35 2.32 2.09 3.36 5.50 5.06 3.30 2.92 2.40 0.87 0.45
2 1.75 -0.30 -0.77 0.54 -0.04 0.72 3.00 2.19 4.11 4.22 5.34 2.78 5.34 2.56 3.07 0.52 1.02 0.20 0.91 0.30 1.76
2 -2.03 0.65 0.12 0.23 0.52 0.64 3.38 2.40 5.11 4.91 6.87 2.79 4.74 2.46 2.02 4.40 0.78 0.05 0.46 3.10 -0.64
2 -1.47 -0.18 0.47 1.83 -0.67 -0.01 2.49 0.09 2.53 1.37 3.31 5.45 4.64 3.97 2.59 4.22 1.57 1.67 1.17 1.78 -0.65
0 -0.61 0.97 1.95 1.00 1.23 4.25 4.53 3.33 4.65 2.15 1.17 1.82 1.44 0.70 0.01 -1.39 1.28 1.98 -0.34 -0.25 -0.25
1 1.43 1.99 3.89 2.19 5.71 4.69 5.55 5.74 4.12 4.38 3.81 1.57 2.28 -0.89 1.44 -1.80 1.06 -0.90 -0.69 -1.27 1.15
0 -1.00 1.02 0.90 -0.26 -1.48 -1.44 1.76 0.44 2.64 2.48 2.94 2.60 3.97 3.99 7.57 4.13 3.42 1.56 1.64 1.29 0.20
2 -1.00 1.59 -0.79 1.62 -0.33 -0.26 1.08 1.55 0.11 0.55 4.66 3.36 3.51 6.92 3.69 4.02 3.45 2.38 0.13 1.55 2.36
1 1.11 0.21 -1.12 2.13 -1.67 1.94 2.90 4.23 3.43 6.10 5.16 3.05 2.89 3.78 2.20 0.59 -1.12 -1.49 -0.13 0.69 -0.12
0 0.42 -1.30 1.65 1.33 1.35 1.74 1.08 1.78 1.27 2.56 0.96 2.41 2.66 5.23 6.80 4.41 3.01 1.30 2.25 1.44 0.92
2 1.13 -0.32 0.04 -0.85 -0.21 -0.10 -1.01 0.69 1.70 3.35 4.01 2.35 3.98 6.02 4.66 3.04 1.86 1.47 1.07 2.71 -1.32
1 0.17 1.23 1.29 0.89 0.47 4.42 3.73 3.47 4.72 3.68 2.56 5.27 2.10 2.71 -0.10 0.51 -1.61 1.46 -0.51 0.05 -0.45
1 1.54 0.07 2.57 2.61 2.78 4.56 4.93 4.30 2.91 3.79 3.87 1.02 0.56 -0.01 1.61 1.01 -1.33 0.97 -1.26 -0.40 0.43
0 0.16 0.35 1.51 1.53 1.83 3.18 4.01 1.96 2.74 1.03 2.94 1.65 0.55 2.80 2.57 1.18 2.20 1.66 1.59 -0.18 -0.70
2 -1.98 0.20 -0.81 -1.05 -0.65 -0.49 -0.23 0.78 2.44 2.69 3.42 4.05 4.09 2.75 6.34 2.93 3.33 0.33 -0.12 1.33 1.46
0 0.86 0.10 -0.82 2.92 3.27 4.86 2.92 3.63 1.07 1.58 1.96 1.40 0.80 2.46 2.15 2.29 1.71 1.28 2.80 -0.61 0.44
2 2.05 1.15 -1.01 1.11 -1.17 -0.29 1.11 2.42 1.11 0.60 3.02 1.30 3.20 5.20 6.67 4.10 3.18 2.25 1.28 3.00 -0.67
0 1.45 1.89 -0.41 1.22 2.48 2.38 7.05 2.90 2.64 1.12 3.76 3.16 3.00 3.20 2.49 2.78 1.86 1.74 -0.13 0.81 -1.84
1 0.49 0.36 1.61 2.02 -0.76 3.06 2.70 2.50 5.52 4.04 4.02 2.74 2.78 3.68 2.29 -0.38 -0.44 -0.43 -0.09 0.21 0.00
0 1.26 1.98 0.66 2.98 4.42 2.91 4.09 2.58 2.76 1.78 0.92 1.60 1.20 2.24 2.65 2.24 1.00 2.14 -1.78 0.95 -0.35
1 2.23 1.12 1.53 2.26 4.33 3.71 6.10 4.21 3.08 3.29 3.46 1.82 0.96 0.23 0.69 0.20 2.30 -0.12 -1.25 -1.40 0.05
2 -0.35 -0.46 -0.40 -0.55 -0.85 0.87 0.71 2.43 1.50 3.34 3.73 3.50 5.18 4.83 4.50 4.51 2.50 0.20 -0.99 -0.57 1.46
0 1.30 1.17 0.24 2.18 2.33 4.95 4.08 3.59 2.05 1.00 2.71 3.02 1.14 2.57 2.66 3.59 3.31 2.48 0.56 2.27 0.50
2 -2.17 0.54 -0.29 -1.61 0.61 -0.94 2.20 4.01 3.05 5.59 5.29 4.17 5.16 1.54 3.74 2.04 -0.70 1.56 -0.41 -0.43 -0.30
0 0.41 0.30 2.18 1.89 3.46 3.93 3.58 3.81 1.70 1.88 0.63 0.04 1.93 2.38 2.32 1.34 1.88 1.44 0.22 1.20 -1.01
1 0.74 1.05 1.06 4.32 3.32 4.50 5.42 4.54 4.53 3.93 2.61 0.97 -1.89 -0.31 1.88 1.46 0.63 -2.64 0.77 -0.18 -0.02
1 -1.48 0.27 -0.54 1.98 1.41 2.39 2.01 3.02 4.92 2.03 6.83 4.17 1.25 3.10 0.28 2.19 -0.06 0.68 -1.25 -0.57 -0.40
0 0.09 1.64 1.19 3.40 2.10 3.98 4.50 3.54 1.16 1.47 2.15 -1.69 0.75 0.54 0.96 1.41 1.11 0.91 0.95 0.66 -0.50
1 0.34 0.09 0.33 0.76 0.10 4.11 3.33 5.16 4.26 4.80 3.72 3.72 0.82 1.49 0.56 0.90 -2.70 -0.63 2.50 0.18 -2.44
1 -0.19 -0.07 1.39 0.80 3.41 0.81 3.88 4.25 3.58 5.97 5.33 2.19 2.28 1.05 4.10 0.65 -1.61 0.95 0.29 0.83 1.09
0 -0.98 -0.05 -1.14 1.24 -0.15 0.13 -0.24 0.45 0.63 0.50 0.77 2.31 3.54 4.70 5.71 4.21 4.90 3.84 2.68 1.71 0.88
1 0.98 -0.14 1.34 1.47 -0.11 4.06 4.15 4.02 4.38 3.34 3.29 2.09 0.82 0.18 0.57 -0.03 1.30 1.92 -0.91 0.12 -0.38
2 0.70 -1.12 -0.19 -0.34 -0.83 0.09 0.60 1.40 0.10 1.73 3.06 6.31 4.45 4.02 5.75 3.03 1.32 1.42 2.16 -1.46 0.98
2 -0.49 1.04 -0.28 -0.97 1.50 0.57 1.77 1.89 1.50 3.08 2.91 4.22 5.52 4.30 5.16 2.08 4.00 1.84 0.02 -0.63 0.89
1 0.01 -0.47 -0.20 2.71 3.35 2.47 5.84 5.33 4.46 4.58 2.34 -0.02 -1.51 0.24 -1.62 -1.04 0.61 -0.32 -0.49 0.33 0.78
0 0.45 1.05 0.45 1.74 0.77 2.17 1.07 0.75 1.82 1.18 1.25 1.61 1.53 3.94 4.25 3.04 3.78 1.46 0.24 -0.85 1.03
0 0.80 0.86 -0.11 1.46 1.82 3.12 5.01 2.31 2.60 1.99 2.25 1.38 1.62 3.00 1.07 2.16 1.16 1.43 1.02 -1.01 -2.31
0 -0.55 -0.82 -0.43 0.85 1.84 0.80 0.83 1.44 0.37 2.28 1.80 2.85 3.20 4.76 3.30 4.40 4.55 1.61 0.62 -1.04 -0.70
1 -0.50 0.38 0.70 1.15 0.42 0.96 3.44 1.99 2.35 3.97 5.50 3.32 2.21 0.56 1.20 0.44 0.55 1.12 -1.60 -2.06 -1.26
1 0.07 0.77 -0.73 -1.20 0.98 3.37 2.90 3.95 3.24 4.09 5.78 4.93 3.23 1.68 1.12 3.12 -0.20 2.55 1.05 0.45 -2.03
0 0.18 0.14 1.97 0.62 2.42 2.72 5.14 2.86 2.20 2.83 4.01 0.96 -0.18 1.36 0.64 2.46 -1.05 0.92 1.95 0.98 0.32
1 -1.00 0.14 2.15 2.55 4.92 5.30 4.32 4.68 5.71 2.40 1.35 1.40 1.80 1.69 -0.23 0.38 1.96 0.17 0.79 2.05 0.41
0 0.57 1.85 -0.47 1.91 0.38 -0.35 0.86 2.21 -0.66 0.56 1.26 1.61 4.56 5.13 4.92 5.05 3.03 4.95 3.08 0.77 0.82
1 0.50 0.13 0.73 1.73 2.93 3.55 2.83 3.56 3.60 2.76 4.51 3.13 0.58 1.39 -0.67 1.86 0.33 -0.10 0.15 0.75 -0.39
1 -1.22 -1.18 0.94 0.61 5.57 4.00 6.76 4.78 4.11 3.07 2.35 2.64 -0.08 1.05 0.71 1.01 1.12 1.25 1.00 -0.02 2.19
0 -0.64 -0.40 0.77 0.59 1.09 1.34 1.31 1.60 1.77 1.73 0.38 1.18 1.71 3.10 3.24 3.54 2.60 3.63 1.59 0.88 0.85
0 0.06 0.16 0.71 1.74 2.24 0.41 3.78 3.69 2.90 2.18 0.92 2.68 3.47 1.09 3.09 1.82 3.27 1.29 0.22 1.65 3.67
0 -0.01 3.20 3.57 2.18 2.42 3.07 5.96 3.05 3.17 1.47 2.19 0.13 0.63 3.39 0.89 -0.46 -0.82 -1.43 -1.03 -1.96 -0.20
2 0.12 0.15 -0.06 -0.97 0.32 0.86 1.95 3.52 2.07 4.50 8.50 3.12 3.29 3.66 1.65 -0.26 0.48 2.47 2.05 -1.47 1.64
1 0.45 1.80 1.44 0.06 1.31 -0.25 2.24 2.17 2.83 3.83 5.80 3.25 1.35 1.64 3.53 1.86 -1.23 0.30 -1.34 -0.43 1.48
0 -0.33 -0.15 0.19 1.54 0.70 0.70 2.34 2.24 1.27 1.08 3.15 4.70 1.08 3.45 4.53 3.35 2.24 0.54 1.11 -0.61 -1.34
2 0.03 0.35 0.78 0.81 -0.65 -0.12 1.96 1.46 2.22 5.78 5.05 3.11 2.26 2.94 1.16 2.33 -0.75 0.99 0.15 -0.94 0.30
1 -0.14 0.63 1.76 1.08 3.94 5.46 7.49 5.07 5.82 2.82 5.07 1.06 2.10 1.89 -0.24 1.02 1.72 -0.10 1.19 0.03 -1.35
0 0.26 -0.67 0.26 0.94 0.40 3.12 2.03 0.99 1.95 0.85 1.03 0.83 3.27 3.50 3.05 3.37 3.25 1.11 0.76 -1.12 1.58
0 0.12 -0.33 1.63 1.97 -0.42 3.12 3.23 3.63 3.56 1.44 1.45 1.70 2.66 2.16 3.21 1.39 2.24 1.61 1.50 -0.02 0.31
2 -1.56 -2.15 0.99 -0.28 -1.06 0.99 1.60 2.86 4.20 1.78 3.62 5.14 4.83 4.15 3.39 5.80 0.71 0.12 -0.42 -0.64 -0.28
2 -0.16 -0.45 -1.16 0.50 0.12 -0.43 -0.12 0.98 3.50 2.89 4.11 4.50 3.69 3.83 3.93 3.36 1.90 0.57 1.20 0.86 -1.12
0 -1.28 0.36 1.14 2.87 2.56 3.28 5.61 4.37 2.82 4.35 1.91 2.31 1.02 1.82 3.38 2.80 0.98 0.72 0.31 -0.99 1.02
2 -0.93 0.44 -1.24 -0.56 -1.38 -0.05 3.32 2.86 2.98 4.75 4.93 5.85 4.07 2.09 2.62 3.12 1.17 0.53 0.12 -0.25 -0.29
1 1.03 1.39 -0.81 1.89 4.47 1.80 5.34 5.82 3.03 4.39 4.12 3.69 2.59 3.60 -0.42 -2.02 2.37 -0.41 0.62 -0.80 0.26
2 0.33 0.26 -1.46 0.26 -0.45 1.14 2.40 1.37 0.70 1.96 4.74 3.52 3.94 3.65 5.62 6.86 3.20 2.94 3.06 1.73 0.44
0 0.30 3.18 0.81 2.77 3.33 4.29 6.46 3.08 3.24 1.36 0.75 1.74 0.31 0.92 1.05 1.02 1.18 1.83 -0.58 1.67 0.67
1 2.01 0.66 -0.31 0.65 1.68 2.95 7.04 5.00 6.20 2.58 2.53 3.21 0.20 -0.06 1.00 -0.01 2.85 0.66 -0.07 0.54 -0.67
1 -1.04 1.48 2.05 0.77 1.10 1.03 1.35 4.66 4.89 5.71 5.87 3.33 1.92 1.46 2.51 0.02 -0.17 1.16 -0.58 0.00 0.45
2 0.76 0.59 0.77 -2.56 -1.15 -0.89 1.98 2.95 3.03 3.73 6.41 5.91 5.30 3.65 2.08 1.45 0.69 0.86 0.99 -0.03 0.20
0 0.23 1.26 0.29 0.84 0.58 0.34 0.01 1.78 -0.59 0.91 2.62 2.44 3.56 4.91 5.37 4.04 2.74 3.26 3.00 1.23 1.23
1 -0.41 1.65 3.03 2.08 4.00 3.75 4.85 6.65 2.58 3.76 1.25 1.14 -1.10 0.67 1.32 -1.80 0.13 0.23 0.29 -0.72 -1.67
0 -0.56 -0.63 0.77 0.69 0.83 -0.13 0.04 -1.21 -1.01 -0.16 1.97 1.59 3.44 6.03 6.28 4.21 3.25 3.44 1.68 1.82 1.40
0 0.46 0.54 0.74 1.01 1.55 2.28 3.09 2.82 1.95 1.84 2.44 0.59 4.53 2.80 4.25 3.77 1.10 1.47 -0.22 2.38 -1.05
0 0.21 0.84 0.68 2.54 2.90 3.23 3.95 3.66 2.36 2.92 0.79 2.65 2.41 1.22 5.02 2.26 0.08 0.29 0.47 0.10 1.14
0 1.35 0.45 1.09 2.88 2.56 3.93 1.74 2.30 2.56 2.31 1.65 0.77 2.01 -0.75 2.84 2.37 0.35 1.64 1.72 1.65 -0.97
2 0.93 -1.73 1.06 0.69 -0.12 3.32 0.78 2.17 2.57 4.26 2.83 2.35 4.36 2.22 3.00 3.01 2.43 2.54 1.73 -0.12 1.42
1 0.72 0.58 1.48 1.07 2.24 3.43 4.40 2.99 5.64 5.26 6.23 4.13 0.39 0.23 1.98 1.06 1.14 -0.13 1.47 1.39 -0.41
1 -1.38 1.83 0.16 -0.30 0.76 1.56 4.71 4.42 3.24 3.94 6.12 5.07 4.45 3.90 1.10 1.68 -0.60 -1.39 0.78 -1.35 0.35
2 -0.20 0.79 2.22 -0.92 -1.24 -0.09 0.24 2.06 1.67 1.37 5.79 4.91 2.75 3.38 1.43 0.57 -1.15 1.32 -0.08 -1.48 -1.12
1 -0.58 1.11 -0.32 2.15 -0.76 4.37 3.89 4.09 3.39 4.02 5.83 4.77 1.30 0.75 0.21 0.15 -0.91 1.31 -0.10 0.00 -0.61
2 -0.39 -0.65 0.13 -0.87 -2.89 -0.26 0.94 1.96 2.52 4.08 4.52 5.16 2.75 3.69 4.03 2.87 1.31 2.52 2.31 -0.07 -0.69
0 0.24 0.48 1.91 -0.10 1.06 0.47 1.17 -0.72 -0.81 2.48 1.36 2.00 5.12 6.14 5.04 4.32 3.23 3.66 1.28 2.10 -0.54
1 1.89 -1.65 3.52 -0.59 0.94 1.54 2.29 3.50 5.07 4.48 5.62 4.17 2.94 5.39 1.83 1.83 -0.38 -0.30 0.48 0.63 1.06
0 0.55 0.65 0.12 1.20 2.59 1.76 0.65 0.55 -0.18 1.85 1.61 1.85 2.82 2.33 4.94 3.77 3.08 1.83 0.93 2.19 0.08
2 0.01 -0.66 -0.20 2.22 -0.26 -0.65 -0.34 0.85 -1.29 1.21 1.40 3.50 4.89 6.29 4.63 3.41 3.44 0.74 2.56 1.11 -1.70
0 -1.54 0.83 1.71 2.32 3.39 2.19 4.72 2.72 3.60 1.78 2.13 1.92 2.02 2.40 3.80 1.78 1.92 0.01 1.17 1.52 -0.14
1 0.04 -1.24 1.82 0.80 0.51 1.58 1.82 3.36 4.32 2.94 5.86 4.58 3.03 1.90 3.05 1.69 0.09 0.90 0.53 0.75 0.76
1 -2.48 0.59 1.00 2.11 -0.28 6.48 4.47 3.57 3.15 3.61 6.02 5.39 2.66 3.01 1.74 3.10 -0.15 -0.18 -1.70 -0.23 0.66
1 -1.61 0.49 0.77 1.26 3.02 5.91 3.72 4.50 4.86 3.98 3.59 1.32 2.16 0.86 1.45 1.05 -0.45 -0.03 -0.58 1.08 0.32
0 -0.66 0.90 2.30 2.65 5.12 5.22 7.24 5.13 5.09 1.31 1.26 -1.43 0.39 1.96 1.48 1.88 2.57 0.82 -0.17 1.43 1.84
2 0.55 1.79 0.57 -1.30 -0.07 1.58 1.65 2.04 3.22 5.93 6.08 4.15 3.24 2.72 2.24 2.42 1.84 -0.16 1.14 0.83 0.30
0 -0.60 1.26 4.08 4.10 3.00 3.93 7.36 5.57 4.22 1.48 1.56 1.36 -1.06 -0.63 1.48 1.86 1.36 -0.50 0.98 -2.27 -0.30
0 0.30 -0.17 0.09 0.59 -0.27 2.30 0.72 1.22 1.50 1.78 1.00 3.60 3.47 2.14 3.70 2.92 1.93 1.95 -0.09 3.57 -0.86
1 -0.86 0.01 -1.22 0.53 0.94 1.06 1.78 3.37 4.69 3.26 7.43 5.51 3.11 1.74 1.54 2.26 -0.04 -1.36 -0.54 0.73 -1.77
2 1.22 -0.80 1.28 0.80 0.35 0.82 4.75 2.34 3.39 4.17 3.61 2.61 5.55 4.92 2.41 2.69 -0.92 -0.14 1.72 0.47 2.23
1 -1.36 -2.60 -0.30 -1.64 0.40 -1.89 1.12 3.11 3.25 5.81 4.53 3.63 4.55 3.65 1.24 0.75 -0.48 -0.94 0.17 -1.84 2.02
2 -0.85 -0.76 -0.47 0.16 0.07 -1.24 0.98 2.08 3.91 6.25 6.50 6.12 3.75 2.99 2.70 2.86 0.39 -0.02 -0.80 0.13 1.20
0 -0.71 -0.82 -1.12 0.63 0.24 0.27 1.17 0.46 1.27 1.62 4.46 1.53 2.74 4.47 5.39 3.77 3.49 2.42 1.12 0.23 -0.49
2 -0.29 -0.38 -0.13 0.01 -1.08 -0.69 2.85 1.21 1.00 0.98 4.27 4.13 4.26 2.68 4.06 2.21 0.01 0.88 -1.00 0.60 0.04
2 -2.41 -1.70 -0.48 1.97 -1.42 -0.01 3.29 1.32 6.72 5.35 4.81 5.73 5.68 4.82 1.96 1.28 -0.17 -0.31 -0.17 -1.00 -0.16
1 -0.63 -0.78 1.64 1.61 1.96 2.96 1.92 3.86 3.63 5.94 6.88 5.73 2.87 4.20 2.86 0.38 -0.75 -0.01 0.90 0.70 1.13
0 1.05 1.70 -0.73 0.21 1.72 2.77 2.05 1.55 0.42 2.58 0.91 1.96 1.77 3.77 4.06 2.31 1.33 0.76 -0.06 -0.10 1.77
0 1.29 0.41 1.50 2.03 4.17 5.50 6.15 5.78 3.46 4.47 2.57 2.52 -0.62 0.81 0.21 -2.40 -0.66 -1.26 1.14 0.05 0.78
1 -0.84 0.26 0.02 -0.32 0.38 2.29 0.10 3.69 3.41 6.12 6.00 3.05 3.78 2.39 1.80 1.86 -1.00 -0.44 -0.96 0.37 -0.86
1 0.99 0.63 0.69 0.49 0.90 0.98 1.18 4.08 4.03 6.24 6.59 4.32 2.69 3.95 2.08 -0.48 -0.49 -0.91 -0.20 0.97 1.31
0 0.71 -0.86 1.22 0.99 1.33 1.67 2.94 4.75 3.53 1.80 1.60 2.60 2.08 -0.02 2.02 1.16 3.19 1.46 0.80 -0.02 0.32
2 -1.15 -0.41 0.57 -0.18 -0.66 -0.16 2.49 2.63 2.06 3.09 3.08 4.77 3.46 3.14 1.83 1.43 -0.27 0.90 -1.44 -0.56 0.58
2 -0.09 0.60 0.78 -0.23 0.60 -0.13 1.96 1.67 1.40 2.15 4.94 3.66 3.11 3.95 4.20 1.30 2.30 1.09 -0.78 1.09 -0.75
0 -0.03 0.71 1.22 0.40 2.54 2.03 4.57 2.46 1.52 2.42 2.37 2.67 -1.06 2.27 2.58 0.50 3.51 1.13 0.29 0.56 0.75
2 -0.04 0.83 1.42 -0.03 1.19 -0.29 -0.26 0.65 1.53 4.13 5.15 5.10 3.64 3.72 4.38 2.77 2.39 1.84 1.17 -0.00 1.20
1 -0.32 2.45 1.42 1.94 1.75 5.00 4.42 2.81 3.67 3.20 4.63 4.15 1.63 0.51 1.59 1.18 1.36 1.83 -1.15 -1.01 0.61
2 0.16 -1.65 -0.55 1.54 -0.12 -2.49 -1.30 -1.51 0.69 2.39 2.59 2.15 4.21 4.63 6.21 3.97 4.16 2.87 3.15 3.83 -1.10
1 0.70 -0.20 2.68 1.97 4.03 3.74 4.60 3.17 6.06 3.05 2.18 2.35 0.78 3.46 -0.68 2.56 -1.06 0.02 0.98 -0.11 0.33
1 1.24 0.29 1.16 -0.58 -0.25 4.59 2.47 4.38 4.99 4.80 3.82 4.32 1.87 0.90 2.22 1.39 0.97 -0.36 0.35 -0.26 -0.45
1 -0.17 1.14 0.71 3.05 4.96 6.73 5.80 6.51 3.73 2.38 2.36 2.42 0.61 -0.50 -0.94 1.91 1.10 -0.65 -0.07 -0.42 -0.76
0 -0.95 -0.28 0.51 -0.19 0.43 2.19 3.01 0.11 2.24 2.81 4.47 2.67 2.44 3.19 4.44 3.19 2.18 2.58 1.10 1.26 -0.79
1 1.89 0.68 0.86 3.12 1.62 4.19 5.37 4.63 3.72 2.74 1.93 1.27 2.70 0.45 1.62 1.50 1.55 1.59 -1.16 -2.76 0.44
0 1.20 0.62 1.85 3.33 3.55 3.65 4.84 3.54 5.24 2.70 1.64 1.81 -1.19 -1.26 2.37 -0.51 2.27 0.91 -0.54 -0.13 0.91
2 -0.54 -0.58 0.76 -0.70 -0.14 0.65 2.26 2.51 3.16 3.01 3.35 5.04 4.92 4.22 2.19 1.27 0.05 -0.27 -0.90 0.01 0.96
2 -0.58 0.88 -0.34 0.41 -0.12 -0.06 -0.15 3.46 0.53 3.24 4.82 3.94 3.53 3.99 6.01 3.06 2.88 0.33 1.84 0.41 1.00
2 1.21 0.42 0.51 -0.88 -0.02 0.30 -0.17 1.08 0.69 2.50 2.51 2.74 4.50 5.38 8.72 4.34 4.05 2.22 0.54 -0.44 -1.01
0 0.68 2.87 1.84 2.08 3.00 4.45 4.64 4.72 4.39 2.14 2.03 0.27 0.95 0.50 -0.43 0.10 0.34 1.18 0.82 0.55 -1.32
2 -1.28 0.23 -1.18 0.83 1.96 2.63 2.98 2.45 3.05 4.53 5.99 3.50 4.20 2.86 3.52 0.76 1.56 1.37 0.02 -0.62 1.50
2 -0.17 -0.02 2.03 1.10 0.73 0.34 2.43 1.27 0.98 5.69 6.82 4.21 4.97 2.68 4.06 2.36 1.49 0.88 -0.38 3.11 -2.78
2 -0.98 -1.60 0.12 0.25 -0.23 1.99 2.02 2.52 4.06 5.65 5.10 3.74 3.89 2.43 3.13 0.81 1.44 0.10 -0.09 -1.47 -0.89
1 -0.42 -1.57 0.53 0.19 0.68 -0.08 1.86 2.42 5.16 5.92 6.66 5.05 2.99 1.51 3.06 1.73 0.35 0.19 -2.26 -1.19 -0.89
1 1.27 0.43 0.39 1.30 2.93 0.23 4.28 4.45 2.39 3.75 5.70 6.58 2.00 0.40 1.28 2.15 -0.10 -0.04 -1.33 -0.50 0.92
1 0.21 0.13 0.09 2.48 2.25 1.47 4.15 3.34 6.44 3.89 5.56 3.10 1.92 1.62 1.81 0.36 0.43 -0.52 0.26 -0.70 -0.45
2 -1.16 0.56 0.36 -0.93 0.12 0.64 -0.73 0.55 0.10 0.96 1.82 2.56 3.16 6.98 6.74 4.98 4.55 1.27 2.12 1.63 -0.65
2 0.24 -2.18 -0.03 -1.10 -1.69 1.02 1.07 1.47 3.87 6.01 4.86 4.34 3.24 3.72 2.65 0.31 1.88 0.52 2.19 -0.98 1.22
1 -0.00 2.49 0.16 4.10 4.82 5.20 5.83 3.84 3.80 2.93 0.40 2.87 0.58 1.18 1.44 0.56 -1.35 0.01 0.28 2.05 -1.12
2 2.42 -0.41 -0.73 -0.28 0.93 -0.35 0.69 1.86 2.14 3.17 5.91 3.44 3.48 5.26 2.84 2.09 1.71 -0.52 0.49 1.44 -0.10
0 0.73 -0.31 1.97 0.72 4.14 6.60 6.36 3.58 4.14 3.34 0.82 -0.45 -1.36 -0.20 -0.83 0.94 0.21 -0.30 0.47 0.87 -2.23
1 0.29 0.82 2.47 2.23 4.88 5.53 6.19 4.67 4.83 4.34 2.55 2.42 3.06 0.99 -0.71 1.08 -0.79 -0.44 -0.82 2.42 0.71
1 -1.04 -1.45 0.88 2.24 2.70 4.18 3.70 3.25 4.19 1.88 2.34 1.37 0.61 0.19 1.03 -0.28 -1.08 -0.01 0.32 0.06 0.88
2 1.46 -2.93 0.83 -1.77 -0.24 -1.03 0.52 1.02 1.14 0.50 0.57 3.26 4.26 4.42 6.95 4.66 3.36 2.76 1.21 1.57 -1.16
2 0.03 0.50 0.32 -1.68 -0.22 1.70 1.56 2.33 3.02 3.09 5.04 3.84 3.12 2.86 2.21 4.43 2.27 1.40 0.74 1.12 -0.73
0 0.66 2.13 2.15 2.03 1.56 3.59 3.33 3.74 1.37 4.11 1.76 2.41 1.24 0.58 2.28 2.75 3.05 0.76 2.02 0.37 0.95
2 -0.81 -0.07 0.87 -0.50 1.10 0.37 2.00 0.30 1.06 2.56 5.08 3.81 4.65 6.65 4.08 2.31 1.97 0.52 2.20 2.00 -0.47
1 0.19 2.18 1.79 1.12 1.78 2.33 3.24 3.04 5.25 4.26 4.27 3.31 2.61 1.87 1.95 0.20 0.25 -0.42 -0.29 -0.30 0.51
0 0.30 -0.17 1.57 1.70 4.88 2.37 5.05 4.31 2.17 2.87 2.85 1.88 0.85 3.52 0.83 2.31 1.57 1.14 1.11 1.32 -0.15
1 1.12 0.40 2.27 1.57 2.60 3.44 3.77 2.60 4.09 3.17 4.59 2.41 2.64 1.36 2.98 2.16 1.32 -0.60 -0.86 0.61 0.03
0 0.18 -0.01 -0.05 0.49 2.58 1.59 2.62 1.16 2.58 3.26 1.91 1.87 2.06 0.93 2.10 3.28 0.24 0.43 1.75 0.94 -0.51
2 1.98 1.52 2.80 1.54 -0.34 -0.24 1.68 1.54 2.03 3.77 5.17 5.78 3.53 3.28 2.04 0.69 3.32 -0.20 0.85 -0.83 0.48
0 0.82 0.84 1.33 2.33 1.16 4.25 5.02 2.47 3.92 3.29 3.87 2.23 -0.50 1.32 0.13 1.91 0.07 0.96 2.67 0.36 -0.97
2 -0.15 -1.56 -1.95 -0.06 0.09 -0.63 2.24 1.97 2.47 1.69 4.65 3.70 4.47 2.55 4.58 3.10 1.57 0.15 -0.79 1.01 1.74
1 -1.56 -0.49 1.38 1.79 4.38 3.81 4.85 4.38 4.11 1.87 3.10 2.40 1.23 0.02 0.59 0.65 -0.02 1.46 0.31 0.61 -0.18
0 -0.48 0.29 0.87 2.46 2.34 4.56 4.37 4.44 4.05 2.62 1.08 -0.49 1.30 0.28 2.24 1.05 -0.95 0.11 0.46 -0.21 1.31
0 1.40 0.98 2.03 2.35 2.35 0.39 2.62 2.60 2.11 0.99 2.27 1.42 0.08 2.61 3.19 3.81 2.26 0.90 2.38 0.23 -0.51
1 -0.26 2.13 -0.27 -0.57 0.65 2.42 3.35 5.24 2.96 3.98 2.92 2.76 3.14 1.86 -0.35 2.13 -1.13 0.83 -0.64 1.01 -0.57
1 -0.09 -0.99 0.50 2.90 2.74 2.56 4.07 2.95 4.34 2.73 1.20 2.34 1.08 0.60 0.56 -0.11 -0.41 -1.36 -1.34 0.16 0.31
0 -0.11 -0.07 2.16 2.33 2.59 2.38 3.99 1.94 4.37 3.59 2.52 2.69 0.49 0.48 1.52 1.14 2.72 -0.13 -0.59 0.38 0.54
2 -0.36 0.10 0.76 -0.13 1.08 0.31 -0.45 1.44 1.84 0.63 0.98 3.12 1.82 4.40 4.77 3.49 3.78 1.02 0.65 0.37 0.10
1 0.03 1.30 1.66 0.87 2.57 3.98 3.26 3.02 3.28 3.89 4.28 4.06 1.11 2.11 2.38 0.90 1.41 -0.74 0.18 0.08 1.19
1 0.07 1.29 0.93 0.57 -0.32 2.42 2.54 3.92 5.62 3.01 3.74 4.12 2.95 2.61 1.65 1.41 1.02 -0.35 -0.43 0.57 -0.21
1 -1.92 -1.12 1.81 3.87 2.73 5.58 5.53 3.94 3.44 4.59 1.45 1.48 -1.56 1.08 -0.71 1.38 1.59 0.58 0.28 -0.13 -1.18
2 1.14 -1.42 -0.28 0.47 0.48 1.29 0.91 2.75 2.18 3.54 4.61 6.29 1.84 1.77 1.29 0.97 0.80 -0.11 0.94 0.86 -0.52
1 -0.59 -0.26 0.15 1.64 1.62 1.95 4.18 3.24 5.52 4.67 5.17 5.83 2.77 2.26 2.80 1.52 1.18 -0.07 -0.90 0.41 -0.31
1 -0.02 1.36 2.41 1.24 2.53 2.28 1.32 1.65 3.96 6.24 6.13 3.22 2.59 1.65 2.45 0.16 -0.63 -0.74 0.51 -2.42 0.40
1 1.24 0.78 0.51 3.22 3.78 3.53 4.60 4.07 3.94 4.39 3.01 -1.20 0.62 1.76 -0.04 1.14 -0.65 0.51 -0.96 0.06 -0.64
2 0.09 -2.50 0.58 0.31 -1.28 -0.39 1.05 2.25 2.26 1.87 5.23 4.34 2.62 4.88 4.62 1.73 2.14 0.11 0.48 2.35 -0.71
2 1.79 -0.76 -0.58 -0.18 -0.13 -0.12 -1.31 0.29 -0.33 2.01 1.38 2.67 5.18 4.78 5.19 4.45 3.33 2.43 0.68 0.44 -0.59
0 0.05 0.93 1.83 2.15 1.87 3.50 4.32 3.69 3.90 3.43 2.79 1.07 1.05 1.47 0.86 2.10 -0.16 -1.16 -0.82 0.03 -0.77
2 -0.26 1.10 0.98 2.15 0.84 1.67 1.06 2.59 4.01 5.66 6.18 3.10 4.53 2.92 1.92 0.81 0.74 0.05 -0.75 -0.63 0.82
0 0.46 1.55 1.35 2.48 0.80 1.92 1.53 3.74 2.07 1.68 0.73 3.16 2.40 3.33 1.80 1.44 2.07 2.03 1.06 -1.37 0.41
0 1.13 -0.24 1.06 2.55 0.26 3.37 2.42 2.87 1.71 4.49 2.00 1.83 3.77 3.18 1.49 3.69 -0.74 1.64 1.49 0.89 -3.88
0 0.37 1.63 0.92 -0.17 3.30 3.07 3.87 1.82 0.62 2.02 2.67 1.82 1.33 1.02 1.06 1.51 2.11 0.72 2.71 2.13 -1.73
2 -0.84 -1.49 1.01 -2.73 -0.32 -0.83 2.95 0.36 3.45 3.35 2.46 3.30 4.35 2.37 2.89 0.71 1.59 3.24 0.06 1.00 1.11
2 -0.56 0.64 -0.19 0.14 -0.46 0.88 1.66 1.98 1.03 4.77 4.91 5.12 4.58 5.96 5.57 3.13 2.24 1.84 0.32 -1.05 1.36
2 -0.17 -0.85 1.03 0.92 -0.38 0.58 0.05 2.96 1.01 2.59 3.26 3.05 4.49 2.23 4.05 2.51 2.20 0.32 1.71 1.29 -0.59
0 0.04 -0.03 -0.92 1.49 2.40 3.43 2.76 2.92 2.24 3.04 0.97 2.26 0.59 1.42 2.55 1.51 2.48 2.31 0.40 1.71 -1.23
1 -2.08 0.36 1.52 2.46 2.78 5.65 5.84 5.46 4.63 1.22 2.77 1.69 0.80 1.30 -0.05 0.30 -1.21 0.37 1.61 0.16 -0.54
1 1.18 1.39 2.02 0.61 1.78 2.07 5.57 3.74 3.55 3.65 4.24 2.40 0.18 1.48 -0.85 1.04 -0.65 0.91 0.72 -0.25 -0.85
1 -0.75 0.92 0.62 1.15 0.36 1.94 3.25 3.61 4.31 3.83 4.96 2.52 1.56 2.65 1.25 0.08 -0.45 -1.01 1.60 -0.56 0.24
0 0.24 0.37 0.32 2.15 2.72 1.84 3.34 2.15 2.65 2.48 1.50 1.83 1.38 1.69 3.18 0.13 0.09 1.73 -0.20 1.57 0.45
0 -0.90 -1.05 0.51 1.24 1.59 0.14 2.59 2.54 -0.80 -0.35 1.75 3.25 3.70 4.87 3.61 5.16 3.82 0.56 2.03 0.67 -0.27
1 -0.64 -0.05 -0.28 -1.33 0.27 2.16 3.31 3.61 4.95 3.72 5.68 4.98 3.97 2.83 3.02 2.37 -0.22 0.40 2.13 0.24 0.61
0 0.01 0.51 0.77 0.03 -0.42 2.23 3.90 2.93 3.16 3.11 0.83 2.80 2.59 2.32 3.59 3.68 2.96 -0.18 1.31 0.67 0.63
2 -1.25 1.88 0.35 1.01 -1.52 1.32 3.64 1.57 3.41 3.26 6.04 6.57 3.55 5.68 1.17 1.04 0.50 0.45 2.27 1.60 -0.28
2 -0.52 -0.09 -1.48 -0.27 -0.19 1.35 3.34 1.62 1.58 3.95 3.63 4.49 2.32 3.32 3.35 1.26 -0.07 1.90 -0.15 0.98 -0.65
2 -1.01 -0.33 0.47 1.74 0.07 0.89 1.66 1.81 5.24 4.13 6.05 5.28 4.57 2.29 2.32 2.78 1.59 0.07 0.74 0.27 0.74
1 -0.45 1.82 0.67 3.98 0.87 1.44 1.47 2.73 4.50 2.72 5.33 4.41 2.66 0.63 -0.14 -0.26 0.44 1.86 0.01 2.10 -1.95
1 -0.29 -0.49 1.52 1.60 1.42 2.74 4.30 1.61 3.63 3.31 4.99 4.98 3.44 1.52 0.07 -0.19 -0.28 -0.10 -0.79 1.34 0.27
0 1.16 0.42 0.42 0.79 1.09 1.82 1.83 2.64 1.30 2.48 2.20 2.20 1.43 4.55 3.76 1.59 3.90 1.35 2.99 1.54 1.09
0 -0.73 2.62 1.46 2.20 1.38 2.85 3.73 2.48 2.84 2.34 0.71 2.75 3.82 2.40 2.35 1.46 0.63 1.95 1.29 -0.83 -0.03
0 1.30 0.67 0.88 1.35 0.86 2.29 0.66 -0.72 1.81 2.48 0.39 4.33 4.22 5.45 4.77 3.05 3.38 2.52 3.16 -0.27 -0.34
0 1.21 1.25 -0.20 -0.07 0.61 1.06 1.61 2.77 -0.07 1.83 1.83 2.65 2.98 5.26 5.58 3.15 5.04 3.90 2.50 3.26 0.02
2 -0.61 1.23 0.07 -0.32 0.51 1.69 1.45 1.30 1.43 3.43 4.94 5.39 2.86 3.30 5.37 2.41 2.85 -0.44 -1.23 1.22 0.89
2 -0.27 1.89 -1.32 1.31 -0.08 0.37 0.87 3.23 5.46 6.15 6.44 4.39 2.12 2.57 2.30 1.91 1.27 -1.83 1.16 0.42 -1.49
2 -0.74 0.33 -0.79 0.29 0.09 0.36 -0.20 0.09 0.10 0.27 1.62 3.09 5.59 4.95 5.37 4.17 4.31 2.68 2.38 1.58 0.44
1 0.11 -1.30 -0.62 -0.15 0.85 1.66 4.18 2.82 5.08 7.63 5.74 4.05 2.66 2.77 1.92 2.73 -0.11 -0.44 1.01 0.84 -0.39
2 0.78 -1.19 -1.06 1.04 -0.32 0.41 3.27 2.32 5.18 5.02 7.11 4.29 5.08 1.26 2.22 0.15 0.22 -0.83 0.23 -0.99 -1.26
1 1.30 0.60 0.71 1.23 2.97 3.45 3.38 2.86 4.94 4.46 4.74 3.73 0.42 2.35 0.64 0.22 0.28 -0.69 0.22 0.56 -1.15
0 0.23 -0.38 -0.03 0.89 1.85 3.81 3.01 1.80 2.47 3.04 0.58 1.60 -0.06 0.54 0.79 -0.63 -0.77 -0.62 -0.40 1.15 0.69
1 0.64 1.22 2.00 3.77 4.30 3.89 5.08 3.78 6.04 2.73 2.42 0.67 0.40 -0.23 0.58 -1.92 -0.21 -1.27 -0.58 -0.23 -0.01
2 -0.69 -2.10 0.58 1.85 -1.32 0.63 0.53 0.48 -0.21 -0.17 1.75 3.47 5.70 6.93 5.49 4.63 4.46 1.94 4.32 1.34 0.52
1 -0.78 1.72 2.96 1.93 4.84 3.02 4.48 4.12 2.75 3.60 3.95 1.35 1.54 1.08 1.80 3.06 -0.21 -0.93 -0.25 0.36 0.84
0 -1.40 1.29 -0.06 -0.94 2.86 -1.78 -1.84 1.73 -1.04 0.68 1.88 4.69 4.85 6.68 6.28 3.55 4.93 3.28 1.91 3.15 -0.39
0 0.10 0.12 -0.51 1.19 -1.63 -2.23 -1.51 0.53 1.49 -0.03 3.08 2.48 3.33 4.74 5.25 2.77 3.79 3.09 1.09 2.05 -0.04
2 1.87 1.16 -1.38 -0.71 -0.97 1.63 1.40 1.82 1.84 3.65 3.89 3.50 3.78 3.20 2.80 2.13 3.11 3.01 1.98 2.13 -0.50
2 -1.32 -0.04 -0.70 1.31 0.80 -1.76 0.82 2.45 1.13 2.63 1.36 3.40 3.84 6.28 4.38 3.25 0.56 2.00 1.56 -0.28 0.20
0 0.48 0.61 3.33 1.09 3.06 3.98 7.18 4.35 3.76 1.96 2.73 0.42 3.02 2.15 1.72 1.40 -0.41 -0.47 1.35 0.16 -0.73
1 -0.03 0.06 0.83 1.12 2.43 2.54 2.98 4.11 4.14 3.64 6.35 2.63 1.85 1.82 1.44 -0.19 2.34 0.18 -0.51 -2.84 0.93
2 -0.36 0.06 -0.99 0.55 -1.30 1.50 1.49 0.60 0.85 3.06 2.75 2.10 4.05 2.92 5.02 4.31 3.51 2.61 1.06 1.40 -0.77
1 1.02 -0.22 2.13 3.73 1.96 3.54 6.17 4.13 2.77 4.17 3.83 1.64 1.77 0.83 -0.74 0.33 -0.91 -0.74 -0.12 0.97 -0.66
0 -2.47 0.86 0.46 3.27 2.89 4.21 5.93 5.10 4.19 2.07 3.14 0.98 0.91 0.56 2.51 0.93 1.10 0.56 -0.13 0.90 -0.97
0 0.29 0.29 0.63 2.20 2.31 2.56 2.24 3.13 1.79 2.19 2.11 1.81 1.23 1.47 3.26 4.32 1.93 -0.86 1.70 1.04 0.64
1 -1.52 -0.81 0.47 2.98 2.61 3.22 4.87 3.69 3.76 3.20 3.69 1.37 2.10 -0.04 1.76 -0.92 -0.58 0.39 0.25 1.57 -0.13
2 -0.54 0.17 1.43 -1.22 -0.74 -0.54 1.69 3.95 3.13 5.30 5.30 4.26 5.26 2.62 1.26 0.10 2.10 0.60 0.18 0.85 -1.82
2 -0.50 -0.26 0.58 0.15 0.39 -0.02 2.13 2.74 5.15 3.12 4.39 6.44 4.49 3.03 2.99 2.22 2.35 -0.98 -0.16 -0.23 0.41
0 1.35 0.96 -0.85 1.14 0.64 0.80 1.07 2.46 -0.85 0.91 2.53 1.70 3.30 2.78 3.59 2.96 2.84 3.62 0.34 1.73 0.30
2 -2.93 1.04 0.85 0.22 0.35 0.67 -0.22 1.32 0.69 2.24 2.24 4.56 3.51 3.28 7.12 2.33 2.39 2.26 2.90 -0.13 -1.06
0 -0.42 1.65 1.34 1.90 0.73 1.20 2.08 2.59 1.45 2.03 -0.54 1.52 1.44 5.00 3.68 2.10 2.38 3.80 1.95 -0.42 -0.72
0 1.09 -0.42 2.48 1.50 3.62 6.68 6.54 6.29 3.46 1.78 2.86 0.57 -1.97 1.24 0.05 0.21 0.22 1.08 1.15 -0.17 -0.83
1 -2.82 0.01 1.32 0.02 2.86 2.73 3.38 4.76 5.08 3.67 5.47 3.03 1.62 0.93 -0.03 1.15 -1.37 -0.25 0.04 0.90 -0.40
2 -1.29 -0.26 1.68 0.83 1.65 0.65 0.49 3.11 2.28 4.39 5.89 4.27 3.16 3.32 2.36 0.94 -0.06 0.95 1.46 1.05 0.14
2 0.27 -0.34 0.11 1.92 1.34 0.41 1.16 1.20 0.99 1.41 1.31 3.70 4.34 4.69 4.71 2.15 1.94 1.70 1.51 2.07 0.13
2 -0.58 -1.20 0.80 -1.95 -0.38 1.02 -0.90 1.31 2.75 3.10 5.39 4.10 3.50 4.20 4.00 2.05 -0.57 1.15 0.52 0.08 -1.72
1 -0.96 1.85 1.67 4.13 2.20 5.20 5.21 5.43 3.42 3.14 3.05 2.44 -0.83 -0.20 2.27 -0.46 -0.14 0.91 1.70 1.42 -0.70
1 -1.32 -0.55 1.72 0.29 0.53 4.14 4.05 5.22 3.30 4.53 4.13 4.56 2.42 1.70 2.65 -0.30 -0.47 -1.88 0.74 0.08 -0.28
2 -0.78 -0.62 -0.05 -0.82 0.40 2.23 0.59 4.10 2.86 3.40 4.84 5.54 4.02 2.88 4.05 1.46 3.37 2.88 0.50 -0.44 -0.34
2 1.17 -0.21 -2.15 -0.85 0.83 0.91 0.27 1.94 1.08 4.16 4.16 3.22 4.54 3.91 3.21 2.71 1.41 1.37 1.62 0.80 -1.35
1 0.08 1.33 -0.57 0.44 0.84 5.09 4.89 5.21 4.97 4.09 5.81 3.44 0.63 0.80 1.33 -0.76 0.31 -0.46 -2.67 -0.70 1.03
1 -0.71 0.42 1.37 -0.60 2.28 2.73 3.53 3.61 4.62 4.34 4.38 2.98 3.22 1.25 2.79 0.35 -0.97 -0.24 -1.54 -2.82 1.33
1 -1.75 -0.34 1.55 4.03 5.18 3.45 5.23 4.55 2.39 3.09 1.20 1.08 -1.01 0.78 -2.14 0.59 -0.65 0.08 -0.14 0.71 -1.61
2 0.48 0.31 -1.16 2.32 1.80 -0.08 0.31 2.58 4.33 4.47 5.52 5.31 4.16 4.25 3.47 3.68 0.66 1.89 0.52 -1.18 -1.57
0 0.14 1.48 0.68 0.66 2.38 3.68 2.84 2.03 4.61 0.57 3.09 3.00 1.55 3.24 3.14 2.70 0.53 -0.33 1.48 0.12 -0.63
2 -0.63 0.14 1.54 0.37 -2.16 0.16 2.34 3.42 5.65 2.68 6.07 2.75 2.59 3.98 -0.23 0.70 0.87 0.24 0.23 1.23 0.39
1 -0.06 0.63 2.75 0.39 0.88 2.64 5.09 4.32 4.65 4.41 4.11 2.88 1.29 3.08 -0.18 1.10 0.48 -2.22 0.20 0.10 0.76
0 -0.94 0.44 4.50 2.90 4.76 5.26 4.35 3.92 2.56 2.38 1.41 2.43 -1.05 1.36 1.30 -0.33 0.40 -0.82 0.35 0.07 -0.12
0 0.20 0.93 2.02 1.97 4.08 5.28 5.58 3.88 4.93 4.17 4.65 0.79 1.03 2.25 -1.00 1.06 1.40 -0.89 1.94 0.81 -0.70
0 -0.25 0.43 -0.10 1.80 2.19 2.42 2.21 4.10 4.22 -0.41 0.81 3.22 0.87 1.74 2.22 1.64 2.57 -0.64 1.39 -0.10 -1.58
2 -0.81 -1.78 -0.40 -1.05 -1.71 -0.35 0.59 2.41 2.11 -0.05 1.27 3.07 4.93 5.38 5.53 2.99 0.16 1.75 2.40 1.90 0.53
0 -0.45 1.52 0.51 0.43 0.76 4.24 3.25 1.96 2.07 2.41 1.30 2.78 3.15 2.39 2.56 2.44 0.51 0.54 1.41 -0.40 -0.17
0 0.42 0.52 -0.90 -0.06 2.06 4.19 2.23 -0.24 1.30 0.25 1.52 1.68 3.64 4.17 3.36 4.88 3.70 1.38 1.08 -1.11 0.83
1 1.22 2.15 1.53 1.33 1.47 4.57 5.35 3.78 3.21 3.71 3.80 3.47 0.36 1.15 2.84 -2.99 0.53 -1.05 0.59 0.03 1.20
1 1.43 0.89 1.40 3.69 4.78 3.86 6.47 5.55 5.57 2.51 3.50 2.42 1.56 1.89 0.43 1.14 1.17 -0.66 1.26 -0.42 -1.00
1 -1.12 1.60 1.04 4.10 1.87 4.93 5.13 5.26 4.79 3.18 2.35 3.11 -0.03 -0.03 -0.96 -0.46 -1.14 0.52 -1.96 0.78 -0.69
2 -0.26 -0.15 -2.08 -0.46 -0.46 0.50 2.18 3.47 2.36 3.15 5.95 4.57 3.23 4.51 2.06 1.31 1.24 1.40 -2.22 -0.30 0.00
1 0.57 -0.21 0.45 1.61 1.27 2.75 4.72 3.77 3.15 2.61 2.00 0.73 0.74 1.16 0.75 0.89 -0.01 0.45 -0.63 -0.47 0.69
1 -0.29 -2.21 0.70 1.92 -0.42 2.13 2.95 3.28 4.81 4.53 4.51 3.35 3.86 1.35 0.63 1.17 -0.51 1.66 -0.41 0.02 0.37
0 -1.60 2.46 2.05 0.76 2.46 3.33 5.72 4.85 4.93 3.81 2.94 1.10 -0.07 -2.31 1.50 -0.80 1.34 0.13 0.56 0.23 -0.81
1 1.39 -0.93 -1.89 0.87 1.24 2.93 1.92 5.04 3.20 5.69 4.66 5.67 3.32 3.82 2.51 1.24 0.38 -2.09 0.80 0.06 -0.78
0 -2.19 1.16 0.54 1.37 0.57 -0.57 -0.36 0.27 1.78 1.30 2.29 2.91 4.42 6.21 7.72 4.58 3.50 3.50 3.44 1.74 0.40
0 1.74 0.65 0.94 1.22 -1.34 0.62 2.05 0.41 0.48 0.71 4.54 2.11 3.63 4.70 5.44 4.74 2.52 2.03 2.16 0.46 -0.82
1 0.44 -0.37 0.06 0.21 -0.22 2.44 1.80 3.58 3.08 4.82 5.24 5.03 3.21 3.14 1.65 -2.70 -0.55 -0.90 0.01 0.35 1.60
0 1.08 0.95 -0.27 0.88 2.20 1.11 2.43 4.19 0.50 2.79 1.61 1.76 2.44 4.57 2.86 3.19 2.54 2.05 0.76 -0.94 -0.04
0 1.29 -0.58 1.91 1.24 2.52 1.51 1.23 0.76 1.10 1.09 2.31 2.71 3.61 2.98 3.88 4.41 3.58 1.95 1.26 1.26 0.67
0 1.48 0.39 1.24 0.41 -0.39 0.95 2.56 0.79 1.67 2.69 1.70 0.57 4.15 2.28 4.50 4.21 3.33 1.51 2.14 0.93 -1.14
2 1.70 -2.05 1.39 -0.95 0.28 1.24 1.43 2.26 4.91 3.42 5.89 5.27 3.17 2.46 2.43 0.10 0.02 -2.15 0.21 0.39 1.17
1 -0.10 -0.75 -0.05 2.05 -0.92 1.39 3.51 2.60 4.08 4.33 6.36 2.71 2.25 1.12 0.95 1.22 1.50 1.16 -1.19 -0.46 -0.68
1 -1.06 -0.97 -0.94 0.82 -1.31 2.11 4.22 3.34 4.48 5.45 5.48 5.18 4.03 3.17 0.47 -0.21 1.00 0.12 0.53 -0.57 -0.35
2 0.46 -0.07 1.87 -0.69 -0.04 0.60 1.56 1.97 2.78 4.32 1.62 3.24 4.85 3.72 5.64 3.27 1.78 -0.04 0.70 0.54 -0.22
2 -0.29 -0.84 1.51 1.19 -0.00 0.61 -1.14 -0.62 2.29 0.53 2.97 2.16 3.35 5.32 6.15 5.77 4.12 5.11 1.66 0.13 0.33
1 0.05 0.18 2.43 1.72 2.67 3.62 4.45 5.05 4.40 4.09 2.22 1.59 0.85 -1.17 2.18 1.00 1.49 -0.07 2.09 -0.38 -0.82
0 -0.06 0.11 3.31 2.88 4.67 3.51 7.53 5.85 4.23 3.97 2.11 2.05 0.08 -0.10 -0.86 -0.68 -1.89 1.27 1.29 0.12 -0.16
0 -1.25 -0.93 1.22 -0.22 2.19 2.75 4.05 1.70 2.65 0.35 2.27 1.11 4.55 2.95 4.39 2.64 3.42 2.28 0.67 -0.47 -2.46
2 -0.16 -0.76 0.00 -0.17 -0.16 0.54 2.33 3.38 4.44 5.86 3.63 4.43 6.37 2.83 1.16 1.55 -1.06 -1.33 0.70 0.78 -0.26
2 -0.13 -1.65 -1.34 -0.84 0.92 -1.11 0.15 1.23 1.41 0.99 1.64 3.16 6.49 3.80 6.13 5.89 3.85 2.57 3.07 1.60 -0.18
0 1.34 0.55 -1.21 0.86 0.12 1.73 2.52 2.24 1.03 1.44 1.99 1.82 2.08 3.06 2.97 2.68 2.17 1.63 1.40 1.06 -0.37
2 -0.35 -0.40 0.17 0.05 1.05 -0.30 0.68 1.03 0.90 2.15 3.60 4.97 4.51 3.51 2.77 2.67 1.09 2.31 0.24 0.22 -0.62
1 0.11 0.60 2.07 1.74 3.79 4.81 4.67 4.98 5.01 3.31 0.85 2.27 -0.16 0.56 1.50 -0.12 -1.33 0.94 -0.99 0.11 1.40
2 -1.27 1.01 -0.83 0.50 -0.32 1.63 3.25 0.64 0.97 2.09 4.84 4.44 4.15 4.56 3.22 3.71 3.47 1.88 0.54 1.10 0.02
2 1.20 0.31 -0.08 -0.66 0.36 0.49 -0.67 0.69 -0.27 1.30 3.91 3.86 6.38 4.32 4.11 5.49 3.68 2.99 1.13 0.03 -0.18
2 -0.66 2.26 -1.35 0.13 -0.94 0.84 1.90 0.79 2.39 3.36 6.05 3.93 3.18 3.01 3.07 1.87 0.86 1.32 -0.56 -0.88 0.26
1 -0.97 -0.76 0.68 1.37 -0.99 -0.32 3.39 3.92 3.22 4.19 6.93 5.21 3.85 5.39 0.92 0.82 0.76 0.33 0.07 1.14 -1.43
1 0.47 -1.69 0.67 0.25 0.63 2.00 2.60 4.17 2.82 4.06 6.74 4.03 3.26 2.73 1.36 2.49 -0.22 -0.78 -0.92 0.87 1.68
1 0.29 -1.32 0.28 1.71 0.17 2.39 3.92 1.79 3.53 6.37 4.82 3.79 0.98 2.35 1.68 1.07 1.40 -1.40 0.28 0.00 1.38
2 -0.33 0.83 1.14 -0.11 1.78 1.36 1.11 -0.91 3.43 5.03 3.99 5.31 2.85 4.03 4.36 1.16 2.47 0.93 2.18 1.40 0.85
0 2.22 0.76 1.58 2.65 2.01 0.79 4.73 1.84 3.18 1.76 1.55 1.98 1.14 0.26 1.76 1.53 1.17 -0.11 -2.12 1.22 0.85
2 -0.48 -1.41 0.02 -1.41 0.35 1.89 0.90 3.05 3.13 5.02 5.52 5.17 3.87 5.06 3.11 1.75 1.35 1.58 -1.68 0.41 -1.62
1 -0.11 0.64 0.90 1.69 1.46 1.90 3.83 1.78 4.60 4.58 3.33 2.57 4.82 2.47 2.13 1.14 -0.43 0.04 -0.32 0.98 1.57
0 -0.35 -0.22 2.21 1.96 1.66 1.33 3.37 2.11 0.13 1.76 3.44 4.63 3.99 3.64 5.74 4.27 2.64 2.38 1.24 0.57 1.75
2 1.33 1.54 -0.07 1.34 0.33 1.80 -0.36 2.43 2.60 3.52 4.43 2.31 4.55 3.92 2.22 1.81 1.83 -1.21 2.23 -0.86 -0.45
2 0.39 -0.60 0.42 1.20 -1.95 -1.27 1.79 2.80 4.84 6.82 4.38 6.20 2.49 3.49 1.76 1.08 0.81 -0.58 -1.00 0.83 1.21
0 0.39 0.28 1.66 1.85 3.92 3.08 5.26 2.87 2.28 2.68 3.67 1.62 0.79 0.81 0.34 1.12 2.00 -1.24 0.12 1.08 -1.30
0 -0.35 -0.70 2.44 3.34 0.91 2.24 3.40 4.41 2.36 1.35 2.09 -0.19 2.56 2.35 3.69 0.07 1.44 2.02 2.03 -0.50 0.09
0 1.19 1.24 1.59 2.29 3.73 4.34 5.17 3.33 5.72 2.35 1.03 1.59 -1.23 1.82 1.19 1.18 0.81 0.88 0.79 1.39 -0.39
2 -1.32 -0.47 1.28 -0.08 -0.13 0.10 0.76 -1.91 0.77 1.24 3.10 2.90 3.41 4.96 3.83 4.75 4.09 2.89 1.57 2.22 0.71
0 -0.58 -0.46 1.59 1.53 -0.06 0.79 2.02 2.75 -0.11 1.82 1.11 2.02 3.12 5.11 5.93 5.33 3.80 2.71 0.87 0.26 -1.18
2 2.63 1.01 0.55 -0.78 0.57 1.06 2.51 2.16 4.17 5.68 5.57 4.25 4.00 4.51 1.06 2.47 -0.89 2.20 1.32 -0.74 -0.11
2 -0.80 2.11 0.79 1.22 0.01 1.21 2.55 2.51 2.75 2.98 3.03 4.21 3.73 4.11 3.50 3.31 1.25 -0.73 0.09 0.19 -0.50
1 1.59 1.11 1.08 1.44 3.62 3.47 5.19 3.72 2.85 4.31 2.73 1.58 -0.56 0.80 1.44 1.33 1.28 1.24 -0.98 1.80 0.67
2 0.81 0.47 -0.57 -0.62 1.01 1.48 -1.10 3.65 2.34 1.74 6.49 4.74 4.44 5.20 2.34 2.37 2.19 2.05 -0.40 1.08 -0.07
2 1.62 -1.62 0.18 -0.27 0.08 0.22 -1.49 -0.19 -0.50 0.89 2.05 3.87 4.28 5.29 5.80 5.84 1.71 1.95 0.62 0.07 0.75
2 -0.33 0.25 -0.40 0.95 0.14 -0.37 2.29 3.07 1.35 2.59 3.69 4.63 3.02 4.45 3.46 3.65 0.95 1.46 1.11 0.63 -0.65
2 -0.96 0.58 -0.56 0.77 -1.37 1.27 2.24 0.80 1.55 4.77 4.97 6.79 2.95 3.33 5.00 3.65 0.44 1.74 2.17 0.68 0.16
1 1.40 -1.40 -1.14 0.59 3.32 2.39 5.17 4.21 3.93 3.78 6.74 3.39 3.40 2.20 1.81 1.60 -0.82 1.86 -0.63 0.89 -0.92
1 0.25 -0.12 0.49 -0.41 1.14 3.71 2.93 3.02 3.83 4.31 6.17 3.59 1.81 2.13 0.57 -0.89 0.69 0.53 -0.01 -1.49 0.88
0 2.29 -0.95 3.49 0.52 3.69 4.83 7.13 5.08 4.45 4.56 3.84 0.65 1.15 -0.64 0.69 -1.73 2.48 -0.85 1.09 -1.48 -0.11
1 2.49 -0.10 1.53 1.29 0.20 2.62 1.83 3.67 4.44 5.51 6.99 4.24 3.78 3.60 1.07 -0.42 -0.50 -1.36 -1.44 1.63 -0.03
0 -0.36 0.32 2.74 1.60 -0.29 1.46 2.63 2.47 3.74 0.94 0.98 3.59 1.67 3.43 5.21 3.85 2.12 1.46 1.06 1.76 0.62
0 0.37 1.04 1.41 4.83 4.08 5.62 5.18 5.86 3.47 0.57 1.94 1.46 0.05 -1.27 1.73 0.62 -0.91 0.40 0.96 -0.10 -0.53
2 -1.55 -0.76 -0.35 -0.79 0.37 0.29 3.91 2.57 2.15 3.85 7.17 4.69 3.97 3.72 1.83 0.28 -0.02 0.62 1.00 -0.19 -0.43
0 -1.73 0.78 2.13 2.81 2.91 6.26 5.62 3.51 3.90 1.97 1.43 1.65 -0.06 1.31 -0.92 -1.51 -0.76 -0.14 0.50 -0.76 0.17
0 -1.94 -1.14 0.61 -0.13 1.22 -1.30 1.37 0.57 0.18 2.04 3.06 2.65 3.73 2.84 6.26 5.58 4.65 3.86 2.15 2.41 -0.10
2 -0.89 -0.29 1.47 0.28 -1.24 -0.61 2.55 2.23 2.09 1.52 4.07 3.99 4.68 1.83 6.37 3.83 0.43 0.18 1.59 -1.19 -0.14
1 1.82 1.66 1.57 1.89 3.12 2.25 5.83 2.69 4.06 3.66 4.19 3.80 2.37 1.66 2.64 1.74 0.05 -0.09 -0.32 0.93 0.97
1 -0.64 -1.71 1.96 2.72 1.52 1.72 3.45 3.57 4.00 3.78 3.77 3.05 3.07 1.07 0.37 -0.23 0.70 1.20 -2.33 -1.47 0.89
2 -0.62 0.84 1.23 -0.55 0.09 -0.25 0.48 2.04 1.61 2.62 4.86 2.69 4.86 3.17 3.03 2.40 0.73 2.93 -0.37 0.51 -0.99
2 -0.58 1.23 1.18 0.87 0.25 -0.90 0.21 1.70 1.64 3.31 2.29 3.20 4.40 4.04 5.05 4.52 2.31 1.25 2.97 -1.32 -0.20
2 -0.17 -1.75 -0.67 1.15 1.55 0.84 2.38 2.26 2.71 3.38 5.70 5.91 4.99 3.33 3.21 0.42 1.00 -0.04 0.05 -0.90 0.82
0 -0.47 1.25 1.50 1.48 4.03 0.17 3.80 1.37 0.31 0.91 1.90 2.37 2.69 2.88 3.15 1.91 1.77 1.27 -0.34 1.00 0.21
1 0.93 0.76 2.22 2.64 5.79 3.75 4.29 5.76 3.96 2.80 2.41 1.28 2.40 -0.82 0.28 -2.11 -2.82 -0.12 0.30 -0.39 -0.38
2 -0.26 0.32 0.07 0.86 1.09 -0.56 1.79 0.19 -0.67 0.84 2.51 3.56 3.99 3.09 5.16 4.50 4.98 2.42 1.51 0.26 -0.73
2 -2.62 0.78 -0.24 2.02 0.61 -0.66 0.25 0.64 1.18 0.93 2.44 4.48 4.18 4.25 5.20 3.04 3.36 1.95 0.79 0.21 -0.20
0 0.65 0.14 2.98 1.43 2.63 4.94 3.95 1.72 2.60 3.51 0.85 2.11 1.40 2.50 0.70 1.20 1.39 1.29 0.65 0.48 1.39
1 1.59 -0.04 1.33 2.76 1.66 4.61 4.61 2.28 5.21 3.87 2.66 2.56 0.95 -0.49 -1.49 0.28 -0.06 0.46 0.84 0.54 -2.96
1 0.64 0.14 -1.23 -0.70 0.34 2.17 3.45 3.93 3.68 4.08 3.66 3.38 4.27 2.39 3.66 2.51 1.62 0.85 -0.43 -0.35 -0.19
2 -1.29 2.48 -0.40 -0.36 -0.35 0.47 2.86 1.29 3.63 3.94 3.69 3.21 4.51 4.47 2.83 3.05 0.86 1.10 -0.09 0.05 -0.06
1 -0.16 1.67 -1.36 2.23 1.81 2.86 3.75 3.53 4.80 5.65 4.25 4.40 1.75 0.95 2.09 2.43 0.08 -0.66 0.37 -1.76 -2.18
1 -0.12 0.86 0.51 1.26 0.79 2.69 3.08 3.57 6.49 3.06 4.46 3.04 0.82 1.46 0.12 1.77 0.41 -0.69 1.47 2.66 -1.49
0 1.52 -0.84 3.01 1.83 4.08 5.78 3.92 4.79 3.34 2.89 2.61 2.46 -1.23 0.80 0.55 1.74 -0.70 2.24 -0.67 -1.38 0.31
0 -0.52 -0.76 1.23 -0.39 1.14 2.08 1.03 2.58 0.75 1.79 1.98 0.83 2.59 2.23 4.59 4.28 3.84 2.12 1.43 1.46 -0.70
0 1.22 -0.76 1.02 1.53 3.10 3.09 2.66 4.03 1.36 2.01 0.24 0.70 1.02 3.46 2.94 0.84 3.54 2.71 2.01 0.62 0.15
2 -1.17 0.73 -1.44 -0.05 0.28 0.81 1.55 3.74 2.67 4.96 3.84 4.09 3.68 2.34 3.88 0.11 3.33 0.19 1.15 0.80 0.47
1 -1.63 0.25 2.00 1.77 2.07 2.71 3.03 4.80 4.47 3.56 4.75 2.26 4.50 4.58 1.49 0.23 0.47 0.24 -1.03 1.84 -0.36
2 1.44 -0.48 0.97 -1.82 1.05 -0.01 1.02 1.20 2.49 1.40 2.74 4.05 5.72 2.42 4.99 3.50 3.71 2.17 1.59 -0.06 1.30
0 0.61 1.30 0.55 1.42 1.35 3.23 3.57 0.87 2.57 2.08 1.63 2.50 3.92 2.07 2.28 2.73 2.61 2.67 0.66 -1.49 -1.03
2 -0.81 -1.26 1.03 1.19 -0.45 -0.20 2.32 0.56 2.47 4.82 4.80 2.76 4.83 3.51 2.05 1.49 -0.63 1.95 0.24 0.27 -0.43
0 -0.34 -0.83 1.72 0.28 3.78 2.24 1.48 1.96 0.85 1.15 0.55 1.77 0.99 3.51 3.83 3.02 3.58 1.00 1.37 -1.90 -1.10
0 -0.08 0.78 1.61 1.01 0.01 0.91 1.47 -0.04 0.29 0.11 2.65 3.69 1.56 6.08 5.38 3.42 4.76 3.58 0.33 0.42 -0.31
2 1.11 -0.59 0.50 1.34 1.29 0.83 1.14 3.54 2.48 1.57 2.38 4.35 6.75 2.72 3.15 2.25 2.77 3.31 0.73 0.01 0.07
1 -0.01 -0.88 -0.29 -0.08 2.06 0.79 2.57 2.79 3.01 3.01 5.07 2.92 2.43 1.56 2.57 2.06 0.44 1.06 0.58 -0.27 1.37
2 1.46 -0.28 -0.72 0.41 -1.23 0.07 0.16 -0.50 0.68 0.59 3.23 3.27 3.74 4.80 4.20 4.37 2.82 1.77 2.54 2.19 -0.71
2 -1.59 0.89 -2.32 -0.76 0.14 -0.15 0.56 1.47 1.58 3.03 4.47 3.95 4.02 5.00 1.78 2.19 1.21 1.18 -0.32 -0.98 -0.69
2 1.45 1.42 0.24 -0.06 -0.44 0.51 -0.51 0.70 1.42 2.82 3.30 2.62 4.91 4.70 6.81 4.91 3.58 1.52 1.78 -0.33 0.88
0 0.39 0.62 0.83 2.07 4.08 3.89 3.12 3.19 2.36 2.70 1.35 0.70 -0.16 1.72 2.73 1.60 1.52 0.32 1.24 2.03 1.38
2 -0.48 0.70 -0.22 -1.91 0.30 -0.43 1.12 0.65 1.83 1.43 3.91 4.50 3.94 4.09 4.87 2.34 2.74 0.60 0.43 -1.13 -0.74
0 -0.09 1.49 1.26 0.15 1.32 3.82 2.41 4.43 0.67 3.53 3.93 1.68 1.42 2.34 3.42 0.68 2.09 0.74 2.15 0.95 1.02
1 -0.76 -1.55 -0.48 0.48 0.64 3.72 4.15 3.82 4.65 3.59 3.97 3.65 1.75 0.96 1.42 -0.10 -1.53 1.64 -1.22 0.14 -0.02
0 -0.56 0.60 2.21 2.82 3.33 3.72 5.93 3.98 3.01 3.41 3.20 1.64 0.18 0.41 0.44 1.66 0.42 -0.30 0.46 -0.55 0.49
0 0.27 1.43 2.63 3.65 2.83 3.59 4.17 2.25 4.36 2.74 2.04 1.04 1.13 1.47 2.47 2.07 1.69 -0.07 3.19 -0.43 0.24
1 0.84 0.29 0.21 1.37 2.44 2.25 2.88 3.02 3.87 4.74 5.49 2.98 3.29 1.68 -0.43 2.81 0.03 1.26 0.25 1.73 -1.11
2 1.78 0.46 0.85 0.10 0.80 2.30 0.73 3.31 3.03 4.64 6.79 3.72 1.84 2.79 2.88 1.34 -0.25 0.13 1.19 -0.46 -0.33
2 0.17 0.01 -0.18 -0.74 1.60 -0.45 1.95 3.52 1.12 1.67 3.94 5.26 3.44 3.03 3.56 4.12 3.47 1.73 1.38 -0.02 -1.68
0 -2.34 0.39 -1.42 2.09 3.15 3.31 3.78 4.24 3.70 1.81 2.18 -0.51 0.52 1.55 1.14 0.86 2.59 2.16 1.29 -0.39 0.13
2 -0.13 -0.10 -0.72 -0.38 0.06 2.40 2.03 3.12 5.08 4.91 5.33 4.70 6.14 4.13 1.71 1.35 1.24 0.21 -0.61 0.49 -0.30
1 1.31 1.34 2.30 1.98 3.54 3.15 3.82 4.04 1.74 4.91 3.90 1.17 1.81 1.35 1.81 0.58 -0.21 -1.09 0.97 0.40 -0.84
0 0.37 -0.13 1.35 2.55 3.34 4.09 3.69 3.93 3.30 1.32 2.68 1.82 1.93 0.24 2.75 1.66 0.44 -0.69 -0.32 2.01 -1.21
2 -1.23 2.15 0.16 0.30 -0.35 -0.11 0.44 2.35 1.33 2.92 4.63 4.75 3.72 3.07 5.56 3.44 3.03 2.67 1.50 0.24 -0.23
1 -0.28 1.09 1.51 2.20 3.03 5.17 4.46 4.41 3.30 3.61 2.63 1.82 1.20 1.98 0.14 1.53 -2.43 0.26 0.66 -1.29 -0.35
0 -0.82 1.61 2.02 1.01 2.15 2.57 1.46 2.25 0.47 1.47 2.73 1.54 1.93 2.70 4.42 3.17 1.62 2.17 1.22 1.01 -0.93
0 1.04 0.62 2.56 2.58 5.92 5.29 4.94 4.11 3.12 2.68 1.20 1.75 1.03 -0.32 0.39 1.63 -1.96 1.17 1.86 0.67 0.56
2 -0.74 -0.26 1.25 -1.29 0.52 -0.26 -0.20 1.89 3.62 5.97 9.06 5.57 5.97 3.59 2.40 1.61 0.29 -0.55 -1.21 0.34 0.13
1 -0.13 0.24 -0.06 1.49 1.31 1.65 5.75 6.48 5.98 2.70 4.07 2.89 1.86 2.08 1.01 1.49 -0.42 -0.10 0.43 1.55 -1.64
2 0.42 0.40 0.07 -1.03 -0.16 1.97 0.28 0.92 0.96 -0.55 1.01 3.71 4.91 4.15 4.98 3.62 4.90 2.25 3.41 2.35 -1.34
1 1.54 1.51 3.19 1.49 3.39 3.25 3.30 1.79 3.94 2.47 4.03 2.71 0.59 1.81 -0.16 0.58 -0.34 -1.15 1.66 -1.19 -0.99
0 1.06 -1.40 -1.09 -1.16 -0.44 2.86 -1.29 -1.15 0.14 1.40 1.77 1.37 3.40 4.22 6.18 5.12 3.33 1.26 1.04 2.97 -0.21
2 0.28 -0.98 -0.79 -0.42 -0.69 1.93 2.29 3.44 2.55 5.49 5.21 2.82 2.93 3.00 3.37 2.10 1.88 1.36 1.33 1.86 -0.08
1 -1.62 -1.29 0.78 0.71 2.31 4.37 5.03 4.37 4.09 4.89 3.99 2.81 1.55 2.73 2.31 0.58 -0.24 -0.87 -1.77 1.82 -0.53
0 -0.79 0.02 3.42 3.18 3.40 3.56 7.45 5.44 4.35 3.35 0.98 -0.44 -1.39 0.18 0.96 0.52 -1.68 0.23 -0.46 0.86 0.94
1 0.25 -1.10 1.55 0.77 -1.91 1.26 1.60 5.06 5.20 4.57 4.63 3.97 2.63 4.38 0.73 0.52 -0.04 -0.27 -0.76 0.31 -0.02
2 1.72 0.23 0.10 0.48 0.51 0.11 2.09 3.82 3.93 4.93 4.05 6.53 5.26 3.68 0.51 2.20 -0.46 0.70 0.60 -0.06 0.76
2 0.97 -0.99 -0.99 -0.98 -0.63 0.47 0.68 0.95 1.16 2.45 4.23 4.15 5.02 2.54 5.20 3.65 2.43 1.11 1.96 -0.43 -0.73
1 1.54 0.69 1.77 1.59 2.49 1.95 4.66 4.16 4.80 4.18 4.11 3.19 2.11 2.72 -0.65 0.44 0.51 -0.48 1.12 -0.45 -0.64
1 0.43 -0.20 -0.01 1.39 2.84 2.89 4.10 2.89 3.99 3.38 3.40 4.01 1.86 -0.20 2.17 1.93 -0.02 0.40 1.10 -0.03 0.85
2 -0.43 -0.25 1.16 2.24 -0.12 -0.21 -0.01 2.60 1.85 4.62 5.35 4.46 4.18 4.93 3.45 0.73 1.21 0.40 -1.01 0.26 -0.95
2 1.16 0.06 -1.23 0.10 0.40 1.49 1.21 3.46 3.57 5.19 6.68 5.68 2.51 3.44 4.59 2.78 -1.21 1.83 -0.67 1.71 0.55
2 0.84 -1.48 0.51 0.60 -0.35 0.65 0.20 1.70 3.53 4.85 4.63 3.62 5.75 2.97 3.03 0.60 1.52 0.48 0.34 0.68 -0.61
1 -0.55 -1.31 -0.90 0.66 -0.43 2.95 2.77 3.75 3.04 4.96 4.25 5.87 3.22 2.12 0.62 1.25 -1.97 -0.59 1.12 0.46 0.87
2 -0.33 0.32 -0.51 -0.85 -0.06 1.30 1.11 5.17 3.89 4.70 5.55 3.68 2.78 1.77 2.80 3.98 -0.73 -0.95 -0.05 -0.14 0.59
2 -0.03 0.86 0.85 -1.01 0.64 0.12 3.20 3.15 1.81 4.88 6.55 4.09 3.62 5.01 2.09 2.78 1.00 0.08 0.47 2.00 0.50
2 1.02 -0.15 3.22 1.00 0.25 -0.47 -0.18 -0.92 -1.87 1.56 2.34 3.19 4.64 2.74 4.43 4.70 2.97 2.19 0.74 1.73 0.78
1 -1.13 0.22 2.61 2.20 2.98 3.72 5.76 3.93 3.67 2.43 2.76 3.14 0.41 1.62 2.08 1.23 1.01 0.48 0.40 0.24 -0.68
1 1.17 0.35 1.47 2.76 6.32 3.82 6.17 5.85 5.35 2.78 1.82 2.04 1.43 0.73 0.85 1.34 -1.65 0.18 -0.92 -0.71 0.54
2 -0.29 0.30 -0.47 0.02 0.17 1.86 1.87 3.48 4.02 4.54 5.59 4.83 3.74 1.33 1.46 1.40 1.67 1.96 0.03 0.48 0.83
2 0.43 0.12 -2.17 0.04 0.90 -0.00 2.02 4.01 4.15 3.74 6.57 5.35 4.26 2.59 1.39 1.54 1.30 1.76 -0.97 0.81 0.88
0 -1.56 0.40 -0.30 2.49 0.19 -0.06 1.68 1.72 0.83 2.06 2.27 2.88 2.49 2.26 6.58 4.76 0.91 3.81 1.23 0.86 1.04
1 -0.49 1.04 1.81 2.72 3.81 2.88 5.31 4.57 2.57 3.90 4.29 1.36 0.43 0.29 2.19 -0.43 0.16 -0.53 -0.03 -0.70 0.14
0 1.66 -0.50 2.17 1.25 5.51 4.72 6.84 5.83 3.16 3.72 2.99 0.09 -1.51 -0.58 -0.05 0.99 -0.76 -0.69 -1.20 1.37 -0.80
2 -0.77 1.16 -0.40 0.98 0.53 0.52 1.69 1.89 2.54 2.48 4.58 4.31 3.25 5.25 3.01 2.28 1.17 -0.63 -0.49 -0.54 -0.25
0 -0.39 -1.70 0.85 2.35 -0.19 2.32 2.20 2.02 1.18 0.94 2.13 3.29 3.83 3.65 2.89 2.83 0.05 2.92 1.64 -0.16 -0.32
0 -0.56 1.62 0.84 1.82 2.92 2.37 3.69 4.18 2.72 2.55 0.38 2.60 2.86 0.94 2.48 1.16 3.11 2.26 -0.10 1.20 -2.23
1 -0.45 -0.12 -0.64 0.07 -0.07 0.36 2.42 4.08 6.55 5.52 5.96 5.72 3.87 4.81 1.03 -0.66 -0.40 -0.27 0.75 -0.11 -0.63
1 -1.12 -0.26 1.21 0.46 2.57 3.17 4.52 3.86 3.05 4.18 5.11 1.98 2.23 0.45 -0.30 0.29 0.44 -1.59 1.06 -1.22 1.22
0 0.51 0.82 0.74 3.12 1.28 3.17 2.32 1.55 1.10 3.85 3.71 2.68 2.24 3.43 2.73 1.58 3.13 1.39 0.19 0.79 -2.14
2 1.00 1.09 -0.01 -1.52 -0.17 0.14 0.93 3.16 2.97 3.78 4.44 3.44 5.35 3.62 3.47 2.73 2.82 0.43 -0.01 0.80 0.19
0 0.61 1.26 1.30 1.28 3.57 3.21 7.43 2.37 2.13 3.05 2.91 1.05 0.08 0.22 -1.16 -0.64 0.88 0.78 1.31 0.60 -0.40
1 0.73 0.91 2.51 1.16 1.96 3.01 2.66 4.05 3.15 4.28 5.02 2.36 1.93 1.74 1.20 3.07 -0.56 -0.45 -0.46 1.20 -0.50
1 -1.50 0.38 0.38 0.87 5.05 4.45 6.67 6.39 4.59 2.71 0.38 3.27 -0.13 1.61 0.06 0.41 0.55 0.02 0.21 -0.89 0.11
2 -0.10 -1.77 0.03 -0.19 0.14 -0.78 1.47 0.15 3.46 3.13 6.59 3.25 3.13 4.01 4.32 3.09 1.36 0.41 0.28 -1.04 0.93
2 0.19 0.36 -0.95 2.03 0.24 0.68 1.58 3.77 2.09 4.37 5.83 5.94 4.94 3.49 1.95 2.66 1.91 1.62 -0.56 -0.27 -0.19
0 -2.17 1.28 1.10 0.86 -0.89 1.24 -0.44 0.57 1.39 1.22 3.12 1.21 4.09 4.53 5.42 4.45 5.85 5.06 1.17 1.19 -0.53
1 0.95 1.19 0.86 2.70 2.73 6.65 5.74 3.20 4.66 3.13 1.84 1.25 0.06 0.73 1.45 -0.46 1.71 0.23 -1.93 0.84 -0.70
0 0.04 0.65 2.01 2.39 1.31 3.81 2.69 2.21 1.59 3.59 2.10 0.86 0.76 1.22 2.80 1.57 1.93 0.47 -0.19 0.02 0.64
2 0.68 1.01 1.34 -0.34 -0.84 -0.14 -0.35 1.30 0.93 2.09 2.36 2.70 3.13 4.70 6.60 4.42 3.80 2.90 0.87 1.85 1.19
1 -2.36 0.36 -0.08 2.38 1.72 3.04 3.65 2.99 4.11 4.08 4.25 2.17 2.25 0.89 0.27 -0.83 -1.56 -1.38 0.01 0.77 -0.40
2 -1.03 -0.45 -0.34 2.08 -0.81 0.12 3.35 2.78 3.53 5.27 5.78 5.88 2.35 3.46 2.84 2.43 1.66 -0.39 0.03 0.60 -1.71
2 -0.96 -0.56 -0.20 -1.93 -0.57 -0.77 2.18 0.60 2.99 3.17 3.98 2.96 1.89 4.07 2.85 2.81 2.68 2.63 2.16 0.70 0.25
2 0.28 -0.57 0.26 -0.39 -0.08 -0.09 0.45 -0.03 1.70 1.34 3.38 2.87 2.37 4.97 4.56 4.43 4.41 4.25 2.70 0.94 0.97
0 0.64 -0.16 1.42 3.68 3.56 3.21 5.33 4.61 3.42 3.94 1.16 1.30 2.18 0.13 0.68 -0.24 3.21 1.26 1.83 0.95 0.58
1 -1.25 1.10 1.89 1.34 0.71 1.37 3.26 2.54 3.61 5.15 6.58 3.68 4.32 3.61 1.01 0.77 1.07 1.87 -0.34 0.79 1.14
0 -0.38 0.49 1.66 1.75 2.68 2.15 4.67 3.80 2.23 3.39 2.54 2.60 -0.24 2.52 1.98 1.89 1.60 2.76 -0.02 0.10 0.09
0 -1.61 -0.21 -0.71 0.23 0.30 0.56 1.60 2.86 2.14 3.93 1.61 2.24 2.91 2.44 4.41 3.28 3.37 0.82 0.53 2.44 0.56
1 0.92 1.09 -0.03 -0.80 0.92 1.63 2.10 1.66 4.12 4.84 6.09 5.02 3.27 3.41 0.02 0.93 -1.08 -0.38 -0.96 -1.21 1.65
2 -0.05 -0.32 -0.14 1.29 -2.11 1.62 1.12 2.67 1.75 2.20 3.61 4.67 4.79 3.64 1.39 1.99 2.03 0.26 -0.27 1.67 0.38
1 1.52 1.82 2.83 2.35 1.94 2.52 4.83 4.64 4.44 2.04 1.63 2.01 0.06 0.16 -0.78 -1.08 0.98 -1.03 1.70 0.95 -0.35
0 -0.43 -0.26 0.15 1.32 4.11 2.95 4.23 2.32 1.64 1.92 0.77 2.90 -0.48 1.80 0.98 1.85 1.92 0.12 2.09 -0.37 -0.47
2 -0.50 -1.10 -0.10 -0.39 0.46 0.65 1.71 1.23 2.50 2.75 5.32 6.25 3.57 2.76 2.71 1.28 0.85 0.01 0.78 -0.20 -1.07
2 0.68 0.27 1.73 0.35 0.45 0.09 1.07 0.80 0.59 3.00 3.96 2.35 4.62 4.76 4.91 2.67 2.25 1.53 1.61 1.15 1.35
1 0.35 0.03 1.33 1.40 4.14 4.14 3.92 3.80 5.25 4.46 3.75 1.65 0.39 2.25 -0.88 0.91 0.69 1.10 -1.30 -0.65 0.70
0 0.81 -0.03 -0.45 2.35 0.75 2.90 0.89 1.02 0.42 0.99 0.90 1.39 2.20 1.25 3.00 2.55 2.76 1.61 -0.77 -0.64 -1.89
2 1.09 -0.04 1.56 1.13 0.11 0.52 0.61 1.82 -1.00 1.63 3.06 5.24 4.33 3.33 3.63 0.61 4.08 1.99 0.70 2.77 -1.71
1 -0.93 0.88 0.37 1.25 2.29 1.83 1.28 2.83 2.42 5.00 4.97 4.02 3.71 3.28 1.23 0.66 0.15 -0.08 -0.27 1.34 0.14
2 0.86 0.94 -1.31 -0.69 0.02 1.61 3.36 2.57 2.86 4.62 5.26 4.72 3.52 2.96 4.23 2.16 0.58 2.17 -0.47 -0.13 -0.26
0 -0.50 0.14 -0.43 2.15 1.40 3.07 3.00 2.42 1.41 2.94 1.12 1.20 3.89 3.44 4.37 3.58 3.58 2.22 0.97 0.61 -0.25
0 -0.99 1.84 0.83 3.07 4.12 4.35 2.44 5.06 3.05 4.11 2.78 1.45 0.25 -0.95 0.04 2.08 1.21 -0.20 -1.14 -0.43 -1.02
0 0.01 1.99 -0.11 -1.06 2.02 1.73 1.23 3.34 3.07 1.99 1.84 1.35 4.12 3.02 5.04 3.83 2.82 1.82 0.02 2.10 0.33
1 0.36 0.45 0.22 -0.31 0.39 2.64 1.70 3.24 3.43 5.07 5.29 5.91 4.81 2.44 1.94 0.93 -1.39 -0.80 -1.86 1.20 -1.13
1 0.35 1.10 1.30 -1.65 -0.10 3.45 2.69 3.65 5.02 4.65 3.71 2.65 2.43 0.27 3.46 0.29 0.28 -0.52 0.75 -0.29 1.42
0 1.05 0.01 0.45 1.05 0.98 2.61 4.17 1.38 1.46 1.86 3.49 1.13 2.09 1.40 5.28 1.22 3.33 1.59 -0.48 -0.72 0.64
0 -0.71 0.81 0.55 3.19 3.39 3.57 4.52 3.91 0.52 3.89 1.26 2.67 2.48 2.61 -0.77 1.67 1.61 1.76 0.07 -0.43 0.47
0 1.91 2.25 3.53 3.26 3.28 5.33 3.80 4.46 2.98 2.45 2.48 -0.05 1.02 0.70 2.45 1.27 0.27 -0.06 0.33 1.34 0.86
1 -0.42 0.94 2.03 2.13 4.36 5.81 5.89 5.14 4.18 4.48 2.90 0.60 -0.13 -1.26 0.17 0.15 -0.27 1.04 -0.22 0.16 -1.64
0 1.36 1.10 -0.30 0.43 2.36 1.61 1.35 3.67 2.42 1.26 2.22 1.47 1.32 1.41 5.60 3.61 3.37 2.86 0.37 0.08 -1.23
0 1.49 0.15 -0.65 2.12 1.26 4.88 4.11 2.92 1.96 2.00 2.35 1.71 1.68 1.62 -0.04 0.85 0.49 2.02 1.55 0.71 0.21
2 -0.94 1.85 -0.68 0.58 -0.62 -0.31 1.04 1.06 3.58 2.96 3.85 3.84 3.42 5.37 6.61 1.68 1.67 1.05 0.35 0.78 0.91
2 0.18 -0.48 -0.35 -0.72 1.87 3.33 0.35 1.30 3.65 5.21 4.80 6.50 4.61 3.91 0.92 2.21 0.47 0.22 -0.85 0.31 -0.40
1 0.70 -0.56 1.28 -0.84 0.56 1.58 2.38 2.95 4.85 7.06 6.75 5.61 4.74 4.35 1.96 0.78 -0.75 1.75 0.83 2.05 1.76
0 0.06 1.51 1.68 1.42 1.12 2.57 1.40 0.87 1.20 2.32 1.73 1.67 0.42 3.72 2.93 2.34 2.06 1.55 1.62 1.46 -0.35
1 -0.52 1.86 1.10 2.90 4.87 5.30 4.37 4.59 4.24 4.36 2.40 1.75 -0.17 0.51 1.66 -0.17 -0.32 0.23 0.36 0.34 2.20
2 -0.18 1.54 0.92 1.84 -1.49 1.90 0.18 1.21 2.41 3.56 4.65 2.41 5.17 4.74 3.81 3.39 3.16 1.61 0.63 -0.14 1.02
0 1.63 1.15 1.21 0.25 0.99 1.39 1.86 2.87 2.74 2.07 3.11 2.40 2.97 3.45 5.12 1.82 2.90 2.45 2.85 2.09 -0.91
0 -1.29 2.14 1.14 2.22 3.51 4.25 4.73 3.18 2.82 1.78 1.48 2.27 2.18 3.34 3.45 2.67 3.81 2.97 0.82 0.31 1.80
1 -1.56 1.74 1.47 -0.21 0.31 -1.37 3.02 1.92 2.13 6.24 6.36 6.13 3.95 1.92 2.82 1.83 -1.26 -2.24 -1.19 -0.51 0.98
1 -1.89 0.90 2.79 -0.28 1.07 2.18 4.59 3.20 3.55 3.88 4.60 4.03 3.41 0.51 0.78 1.88 1.75 0.46 1.06 -0.91 -0.12
2 0.91 1.47 -0.73 1.49 -1.16 1.26 0.97 2.41 2.43 4.17 2.60 3.99 3.77 4.95 4.83 3.90 2.56 0.78 1.19 0.08 1.36
0 -1.11 1.13 1.26 0.07 1.23 0.51 1.98 0.90 2.28 1.08 1.24 1.89 2.62 2.55 6.90 3.43 3.79 4.19 0.73 1.21 -0.24
1 0.54 0.81 1.39 0.41 2.59 2.26 3.34 4.49 3.26 4.89 4.47 1.99 1.56 0.21 0.39 -0.08 1.29 0.07 1.69 -0.21 1.51
0 -1.13 1.37 1.79 1.61 4.15 4.00 5.42 3.47 3.51 4.60 2.80 0.60 -0.88 -1.09 -0.40 -1.52 -0.04 0.04 -0.62 -0.54 0.02
2 1.31 0.47 0.80 -0.41 -0.47 0.32 0.06 0.00 0.13 2.92 3.41 2.08 4.31 4.06 6.56 4.31 4.52 1.35 2.12 0.16 -0.63
1 0.34 0.62 0.76 0.41 -0.05 2.97 4.28 2.72 5.12 5.21 1.48 4.18 0.78 1.10 -0.01 1.97 0.35 -0.27 0.78 -0.25 -0.37
2 -0.16 -0.56 -1.50 0.40 1.85 1.46 1.41 2.12 6.07 3.65 6.27 4.71 4.42 3.97 2.31 0.61 0.21 -0.97 2.18 -0.30 -0.57
1 -0.20 0.52 0.73 -1.32 0.79 2.53 2.25 2.61 4.92 4.31 6.56 4.34 3.94 1.06 1.49 -0.41 -0.26 -0.35 -0.93 2.02 -0.48
2 -0.06 -0.02 -0.45 -1.20 -0.38 0.56 0.43 2.72 1.64 2.46 3.50 3.50 3.98 5.54 4.01 1.48 2.90 1.41 0.89 -0.24 -0.13
2 -1.03 -0.21 0.71 2.15 -0.89 1.64 3.22 1.87 3.33 4.96 3.93 3.32 1.53 5.04 2.44 4.17 1.40 1.72 -1.00 2.37 0.04
1 -0.22 -0.87 1.44 0.81 -0.45 2.48 4.00 3.23 3.57 3.83 5.04 2.08 4.22 2.75 1.04 0.28 0.41 -0.08 0.32 1.77 -0.12
2 -0.66 -0.25 2.23 1.07 0.54 0.99 1.17 1.69 4.02 2.59 2.93 3.78 4.25 4.12 2.88 1.20 1.54 1.03 1.73 0.13 0.83
2 -1.80 0.76 -1.21 1.21 0.85 -0.43 0.65 2.94 4.78 4.45 7.09 3.36 3.08 2.61 2.33 2.05 -0.46 0.34 -2.02 1.67 0.77
1 -0.97 -2.31 -0.76 0.82 -0.03 -1.53 3.03 2.44 1.74 3.13 5.58 4.68 1.90 3.98 3.69 0.84 0.36 0.45 0.05 0.59 1.05
1 1.88 -0.43 0.46 0.50 -0.52 0.36 2.05 3.68 3.12 5.58 3.75 6.35 3.94 0.92 2.01 0.56 0.25 0.25 1.01 2.10 -0.02
0 -1.76 0.29 0.62 -0.55 0.15 0.01 1.71 0.98 -0.77 1.13 1.93 3.66 4.55 3.68 5.86 4.31 3.42 3.14 0.29 1.77 -2.26
2 -1.01 -0.66 1.26 0.52 -0.88 1.42 0.03 0.04 0.24 2.64 1.67 3.42 3.58 3.37 6.73 3.23 2.00 2.96 2.59 2.86 -0.57
2 0.72 1.62 -0.63 -0.63 -0.21 -0.69 0.81 3.56 1.49 3.59 5.38 5.26 4.94 4.44 2.43 1.73 -0.27 -1.32 -0.71 0.45 -1.23
0 -1.22 1.50 -1.37 1.54 -1.27 1.68 -0.34 1.01 -0.37 3.03 2.72 3.10 4.06 5.55 6.69 4.74 4.37 2.26 3.30 0.80 -0.76
2 1.82 -0.28 -0.74 -0.26 -1.04 0.14 2.29 0.42 3.44 3.20 4.97 4.93 3.38 5.59 2.12 1.71 1.72 1.48 0.78 0.20 0.78
1 -0.17 -0.39 1.20 2.25 4.60 5.49 5.42 5.50 3.72 3.18 1.78 1.52 -0.29 1.61 -0.28 -0.71 0.74 0.57 -0.61 1.59 -0.42
1 -1.13 0.38 3.45 3.96 4.82 4.11 2.95 4.01 3.16 3.35 2.69 1.28 1.56 -1.06 -0.73 0.46 -0.18 0.29 -0.10 -0.03 0.15
0 1.42 -1.90 -0.06 -1.01 0.74 1.73 3.31 3.16 2.19 0.23 0.96 2.75 3.87 1.23 4.18 1.90 4.73 2.04 1.18 -0.45 -1.75
2 -0.40 0.79 0.82 -0.08 -0.18 0.52 2.44 0.06 1.56 1.27 3.48 3.89 4.64 2.18 5.59 3.40 1.00 2.39 0.35 0.89 -1.36
0 1.68 -0.07 0.42 -0.92 2.82 0.84 -0.17 -0.82 0.98 0.65 0.64 2.30 0.77 2.73 4.97 4.23 3.19 1.23 1.45 0.19 -1.17
2 0.72 2.40 1.11 -1.63 -1.27 -1.21 1.20 0.61 0.68 2.97 4.47 2.11 4.11 4.36 4.25 3.46 3.31 1.40 -0.01 1.28 0.02
0 1.53 0.48 0.37 -0.04 0.52 1.61 3.12 0.42 0.32 2.41 2.63 2.73 2.42 4.47 3.83 4.56 2.12 1.76 0.42 0.25 0.69
0 -0.71 1.86 1.76 2.40 2.36 2.49 1.87 1.40 3.00 1.82 2.12 3.15 3.38 2.68 3.37 2.57 3.05 1.82 1.95 2.18 0.02
2 -1.14 1.26 -1.73 0.62 0.09 0.63 1.49 2.30 2.33 3.31 3.84 4.67 3.64 1.94 2.81 2.08 -0.14 0.44 0.88 -1.44 -0.57
1 1.65 1.51 3.30 0.67 2.15 3.22 5.96 3.00 4.48 3.44 6.17 1.35 3.17 1.06 0.46 -0.16 -0.07 -0.53 0.67 0.82 -0.11
2 -1.28 0.11 -0.65 1.01 1.22 -0.60 -0.25 0.63 0.07 4.32 2.12 2.12 2.86 3.16 5.45 3.15 3.77 1.78 1.83 -0.44 0.35
1 0.27 0.25 0.97 1.27 2.46 6.47 4.48 4.69 3.00 3.82 3.59 0.35 2.06 1.65 0.46 0.27 0.80 0.16 -1.42 -0.75 -0.25
0 -1.00 0.35 2.97 2.64 4.77 4.88 5.65 4.56 4.09 3.80 2.40 0.38 1.70 1.29 -0.69 -0.62 -0.30 -1.02 1.03 0.64 0.29
0 -0.23 0.62 2.10 2.24 2.68 4.19 5.57 5.21 2.78 2.58 0.02 1.91 0.65 -0.85 2.64 1.70 1.65 0.41 -0.23 -0.74 -0.06
2 -0.29 -0.24 2.78 1.06 -2.29 1.63 0.46 3.04 2.71 2.79 4.80 4.41 3.24 3.56 3.69 1.76 2.12 1.61 0.53 0.43 -0.82
0 0.54 -1.53 1.48 1.78 0.86 1.00 2.62 -0.33 2.72 1.80 2.30 2.93 1.74 2.45 5.13 3.75 1.41 2.81 1.10 0.22 -2.07
1 -1.35 0.55 3.42 2.69 2.23 3.66 4.00 3.68 3.78 3.88 2.37 1.83 0.67 1.88 -1.48 0.55 -0.19 -1.34 0.81 -0.46 -1.22
0 0.25 0.98 1.00 4.55 4.39 4.39 8.03 3.91 3.11 2.90 0.53 0.89 1.30 1.30 -0.03 0.85 0.95 1.10 -0.27 0.41 0.39
2 0.49 -1.55 -1.62 -0.48 0.74 1.24 1.87 2.36 6.05 5.40 5.93 5.23 4.67 4.66 2.12 -0.01 1.17 0.30 0.78 0.13 1.19
2 1.50 -0.80 -0.44 0.24 -0.35 0.49 0.97 0.80 2.65 3.92 3.58 3.95 5.18 5.01 3.37 3.92 1.41 -0.08 -2.55 -0.37 -0.42
1 0.48 0.79 -1.04 -0.88 0.98 1.04 3.25 0.95 4.04 2.76 5.40 4.92 3.17 2.85 2.42 0.21 0.21 -1.49 -1.19 0.50 -0.72
1 0.46 -0.82 -1.19 1.83 -0.05 1.99 3.53 2.45 3.16 5.31 5.30 4.52 4.02 1.94 0.43 1.85 -0.92 -1.74 0.14 0.64 -0.94
2 -1.55 -0.62 -0.04 -0.31 0.16 1.24 1.68 0.84 2.44 1.41 5.38 4.35 5.22 5.07 1.26 0.85 1.49 0.99 1.09 -0.23 -1.32
1 1.10 1.46 1.88 1.84 2.21 4.45 4.54 3.90 4.19 3.85 1.03 2.48 1.75 0.25 0.40 0.91 0.89 0.58 1.17 -0.62 0.68
1 -1.54 0.14 1.36 2.46 2.75 2.45 3.81 4.52 3.79 4.79 3.15 3.41 1.67 1.82 1.25 1.48 1.12 -1.03 -1.18 0.03 0.71
1 0.07 2.29 1.05 3.53 2.64 4.42 5.07 5.06 2.54 4.40 3.81 0.99 1.50 1.49 -0.33 0.06 0.03 -1.00 -0.46 -0.31 2.26
2 1.47 1.45 0.38 0.06 -1.18 0.72 1.47 3.64 5.09 5.91 6.09 4.58 5.83 2.75 2.90 1.98 -0.99 -0.85 -1.28 0.44 1.35
0 0.46 -0.32 1.69 0.98 2.22 0.29 2.64 2.46 2.04 2.82 0.72 4.52 1.10 2.17 3.34 2.74 3.19 2.12 1.63 0.48 -0.26
1 -0.37 -0.53 -1.26 1.48 1.95 1.32 1.33 4.10 3.61 4.28 5.09 5.08 2.98 2.37 0.86 0.05 0.23 -0.87 0.81 0.68 2.65
2 1.22 1.63 -1.71 -0.78 -0.82 2.32 0.94 3.05 2.81 5.46 6.00 5.82 4.27 3.46 3.50 2.18 0.25 1.28 -0.97 -0.24 -0.11
0 -0.48 0.04 1.67 3.92 4.16 3.39 4.43 4.16 1.83 4.11 2.31 1.08 1.25 1.39 0.08 -0.39 0.56 1.69 0.44 0.79 1.05
2 0.47 0.14 0.40 0.27 -0.41 0.47 0.93 -2.95 -0.33 -0.31 2.39 3.91 5.28 4.74 7.19 5.61 4.32 2.75 2.31 0.21 -0.47
1 -0.51 -0.48 2.40 1.50 3.82 5.35 5.26 4.23 5.03 3.36 3.30 1.23 2.93 0.94 0.21 -0.08 -0.75 -3.15 -0.09 -1.02 0.78
2 2.18 -0.70 0.20 1.59 0.79 2.84 1.61 3.12 3.87 5.62 5.36 4.02 4.55 1.56 3.27 2.86 0.12 1.65 2.14 1.38 -1.53
0 0.59 -0.20 1.77 0.37 -0.55 1.17 1.78 1.05 0.65 0.63 3.23 2.65 1.71 4.25 5.04 3.50 3.78 3.75 0.92 1.98 1.23
1 -0.81 0.78 0.18 1.56 -0.59 1.65 3.10 3.84 3.60 4.81 5.16 3.17 1.39 1.44 1.93 1.25 0.02 -0.19 0.35 -1.20 -0.98
2 -1.42 -0.39 1.67 0.09 -0.46 0.08 0.64 5.01 5.94 5.17 6.21 6.03 2.62 2.74 2.70 2.15 0.02 1.71 -0.23 3.09 -1.57
2 0.52 1.33 0.70 -0.31 -0.10 0.01 -0.22 0.13 2.07 2.67 4.03 2.33 1.66 4.00 6.18 5.44 3.87 1.61 3.24 -0.03 0.15
0 0.70 -0.53 3.67 2.78 2.62 3.76 5.97 5.56 3.61 3.91 1.98 2.50 1.02 1.31 1.52 -0.79 0.65 0.12 -1.01 1.13 -0.53
2 0.09 -0.11 -0.95 -0.79 -0.47 1.78 1.40 2.95 2.00 4.32 4.64 5.67 5.87 3.25 1.91 0.67 -0.18 -0.26 0.04 1.25 0.44
2 -0.86 -0.68 0.71 1.93 0.15 0.92 0.30 -0.83 -0.61 3.42 1.61 4.47 2.56 4.14 5.41 4.51 2.52 4.34 2.61 1.93 -0.30
1 0.49 -0.45 -0.72 0.70 1.53 2.29 5.03 3.52 3.43 4.29 5.31 3.08 2.89 2.49 1.43 -0.15 1.46 0.82 -0.55 -0.20 0.21
1 -1.58 0.01 2.33 3.23 3.43 5.42 4.58 6.79 3.86 4.02 0.99 0.37 0.42 1.30 0.78 2.00 0.08 -0.82 1.37 -0.92 -0.20
2 -1.44 0.98 0.88 -1.07 -0.21 0.80 1.76 1.85 4.77 4.29 4.46 5.79 4.19 4.44 1.79 -0.73 1.61 0.47 -0.28 0.56 0.35
2 1.18 1.02 -0.27 -1.52 -0.27 2.53 2.42 3.21 3.96 5.00 5.38 5.92 4.81 4.41 2.87 2.01 1.20 -0.03 0.69 0.21 -0.78
1 -0.09 2.03 0.81 2.38 1.22 4.49 4.83 3.51 3.44 2.95 5.66 4.99 1.38 2.83 -0.33 0.43 -0.70 -2.70 -0.37 -0.25 -1.01
1 0.39 1.69 -0.22 4.44 2.72 2.29 5.25 3.84 2.84 3.53 3.83 2.71 0.24 -0.16 0.88 -0.12 -0.42 0.66 0.94 0.08 1.57
0 0.19 -0.65 0.60 2.93 1.07 5.29 6.11 4.45 2.47 4.52 3.11 0.73 0.30 0.11 1.95 -0.39 -0.32 0.81 0.88 -0.17 0.25
1 0.54 0.26 2.76 0.14 1.69 1.32 2.85 3.55 3.26 2.64 5.40 3.82 5.12 3.67 2.10 0.62 0.53 0.09 0.19 -2.25 -0.41
0 1.19 0.88 -1.00 0.68 2.46 1.43 1.51 -0.04 0.76 1.28 1.37 1.85 2.94 1.94 3.60 4.19 2.51 1.88 1.57 0.45 -1.25
0 -0.42 0.10 1.04 -1.62 0.87 0.73 0.46 -0.31 0.23 0.34 2.90 1.73 5.47 3.88 4.86 4.18 4.47 2.16 2.61 -0.36 0.79
2 0.04 0.35 -0.72 0.67 -1.73 1.23 1.11 2.82 0.36 6.66 5.46 4.79 5.29 4.18 2.65 2.38 0.16 -0.94 0.89 0.51 1.62
0 0.98 0.55 1.08 2.29 4.89 3.07 5.43 3.66 3.01 2.21 1.93 3.20 0.32 2.44 1.28 -0.34 -0.04 1.43 1.23 -0.15 -0.68
0 -3.34 -0.36 2.71 3.07 4.40 4.45 4.92 3.57 3.26 1.57 2.11 -0.29 -0.69 0.62 -0.12 -1.19 -0.22 -0.14 -0.19 -0.78 0.81
0 -1.01 1.23 -0.27 1.09 0.13 1.35 0.17 0.55 0.75 -0.94 1.35 1.74 3.51 3.87 5.40 3.01 3.14 3.96 2.56 0.40 -0.86
0 -0.17 0.35 -0.40 0.94 2.69 1.18 3.03 2.34 0.68 1.49 1.79 2.29 3.89 2.19 3.89 5.79 2.09 2.21 1.30 0.74 0.43
1 0.73 1.08 2.74 0.95 1.50 3.78 4.01 3.58 3.62 5.08 4.95 1.53 0.45 0.90 0.54 1.50 -0.55 1.59 0.65 1.28 0.87
2 0.82 -0.41 0.38 -0.47 -0.17 -0.79 1.19 1.97 1.51 2.01 5.12 3.50 4.13 3.82 3.92 1.91 2.63 0.61 0.61 0.32 -0.92
0 0.21 -0.24 0.53 0.22 2.54 1.30 2.16 1.88 3.83 0.82 2.87 1.80 1.19 4.45 2.14 4.25 1.06 0.44 2.09 1.66 -1.25
0 -0.30 2.01 0.33 0.83 1.61 2.26 1.98 2.69 1.49 2.74 2.84 0.35 1.26 2.25 1.60 1.57 -0.72 1.36 0.39 1.52 -0.10
1 1.04 0.89 1.99 2.26 1.63 4.03 4.44 4.56 4.29 5.07 3.10 0.39 1.27 -0.06 -0.64 0.21 0.12 -0.04 -0.11 0.76 -1.06
2 0.50 0.68 0.36 -1.76 1.28 0.10 -0.17 0.77 -1.25 1.35 2.50 3.52 3.77 4.63 5.32 3.78 4.02 4.62 4.04 0.36 0.51
1 -0.03 -1.44 -0.63 2.02 0.85 1.98 2.62 3.12 5.55 4.06 5.91 2.72 2.37 2.39 0.79 0.52 0.91 0.60 -0.10 0.18 -0.16
1 -0.52 -1.12 2.50 1.90 -0.11 0.58 1.85 2.62 1.95 4.76 4.91 5.38 2.45 3.15 1.78 -1.11 0.54 -0.41 -0.18 0.66 -0.09
0 -0.02 1.23 -0.31 1.04 2.09 2.02 2.01 1.10 1.94 1.88 2.28 2.11 2.08 1.84 4.43 4.07 3.23 3.47 1.88 -0.51 1.72
0 -0.24 -0.59 0.66 -0.02 1.50 2.01 0.58 -1.49 0.96 2.53 1.23 2.36 3.57 5.04 3.56 4.41 2.94 3.41 1.26 0.95 0.93
2 0.03 -1.17 1.22 0.19 0.10 1.41 -0.66 -0.47 0.54 3.91 4.01 2.22 4.88 4.76 6.17 5.72 1.77 1.71 2.15 0.68 -0.44
2 -0.26 0.35 1.21 0.28 0.87 1.48 0.93 1.45 3.08 3.80 5.64 3.03 3.43 2.44 4.00 2.20 2.33 -0.49 1.28 -0.13 -0.74
2 -0.42 1.23 -0.45 0.34 1.38 0.10 0.42 1.62 0.58 2.21 1.42 3.22 2.45 3.91 3.84 4.89 1.07 1.75 1.04 1.33 -0.77
2 2.71 0.57 -1.10 1.55 -0.71 -0.70 -1.49 -0.20 -0.58 1.78 2.66 4.69 3.36 5.17 7.04 5.25 5.69 4.42 3.23 0.84 1.69
0 1.36 -1.48 1.13 4.24 4.36 5.30 6.00 4.85 6.08 2.42 1.73 0.87 -0.54 1.56 -0.43 -1.35 -1.49 -1.01 -0.06 -0.48 2.04
1 -0.23 0.03 0.71 0.48 -0.38 3.57 3.86 2.90 1.91 4.14 2.63 4.73 4.11 1.44 3.15 0.93 0.04 -0.13 -0.68 1.00 -0.60
0 -0.56 0.53 0.34 0.40 2.83 3.20 3.76 3.35 2.43 3.65 2.77 0.92 1.41 2.59 1.37 1.78 1.20 0.02 0.42 0.42 0.12
1 0.46 1.04 0.31 1.06 1.40 2.03 2.93 3.88 3.67 4.33 3.50 4.30 2.17 0.15 2.30 -1.19 -0.94 0.07 2.62 2.06 -0.25
1 -0.05 0.48 2.10 2.01 2.96 4.49 6.31 3.89 1.93 4.69 1.89 1.87 -0.46 0.44 1.39 0.57 0.70 -1.75 -1.02 -0.72 -1.10
2 0.90 -1.57 -2.25 -0.16 -1.41 0.91 0.43 3.54 2.74 5.42 5.65 5.85 5.01 4.11 2.25 1.94 2.51 0.68 1.15 -1.41 0.96
0 0.65 2.50 1.16 2.14 3.09 4.51 4.46 2.07 3.29 1.23 3.40 1.40 -0.08 2.71 2.72 0.32 1.89 1.48 0.46 -0.56 -1.31
0 -0.50 -0.46 0.00 3.00 1.92 3.11 3.98 2.31 3.09 0.40 3.16 1.97 2.27 2.52 2.54 1.36 0.59 1.99 2.52 -2.77 -1.34
1 0.36 0.88 0.14 -0.81 1.51 3.51 1.64 3.93 4.89 5.10 6.06 2.95 1.19 2.12 1.45 -0.07 -1.24 1.03 1.04 0.40 1.12
2 1.07 -0.94 0.32 -1.04 0.41 -1.39 2.39 0.44 0.58 1.54 0.96 4.25 4.42 5.19 5.79 4.92 2.99 3.34 0.29 -1.39 -1.33
0 0.93 1.41 1.59 1.19 2.47 2.70 1.91 1.31 3.04 3.03 4.64 2.43 3.54 3.11 2.53 3.00 1.85 1.84 0.93 0.03 -0.43
1 -1.50 0.17 2.93 2.51 3.28 4.39 6.34 3.07 2.55 2.58 1.55 1.18 0.19 1.62 0.26 0.93 0.77 -0.67 -0.25 -0.67 1.16
0 -0.52 -0.04 1.59 4.75 3.83 3.33 4.89 4.71 1.55 3.72 2.66 1.39 0.01 1.25 0.70 1.62 0.09 1.63 -1.08 0.77 0.48
2 -0.11 0.41 -0.71 0.25 -0.26 -0.66 1.44 2.37 0.67 3.35 4.12 2.90 4.20 4.80 4.03 2.31 2.90 1.55 1.24 1.43 0.24
1 2.48 2.22 1.12 2.71 2.32 4.02 6.51 4.35 4.51 4.25 2.69 0.10 0.97 -0.25 0.30 1.23 -0.22 -0.60 -0.26 -0.30 0.10
2 -0.79 -0.38 1.55 1.08 1.14 0.07 0.06 -0.96 2.20 3.40 5.02 3.73 4.45 2.10 3.50 4.08 3.51 -0.43 1.39 -0.68 1.88
2 0.21 0.25 0.27 -0.43 -0.02 0.58 0.22 -0.35 0.06 2.71 -0.99 2.74 3.21 4.92 4.23 5.47 3.97 3.60 1.86 0.40 0.26
1 1.01 0.28 2.87 3.04 4.06 5.27 2.47 4.86 5.93 4.35 3.70 1.15 0.77 -0.34 -0.59 -0.40 1.22 0.23 -0.44 -0.48 -1.84
0 1.28 1.46 0.40 1.03 2.26 1.25 1.47 1.82 -0.30 0.20 2.40 1.91 3.48 4.43 6.99 4.34 2.95 2.88 0.84 1.17 -0.38
1 -0.00 -0.43 -0.19 -0.62 0.26 2.12 2.42 4.62 4.95 4.67 5.71 5.35 2.34 2.44 2.57 0.01 0.30 1.00 0.86 0.78 -0.20
0 1.82 1.08 0.77 3.48 1.24 5.78 4.92 4.24 4.21 1.88 2.37 0.98 1.53 1.49 0.44 -0.05 0.11 0.44 -1.54 -1.35 -0.64
2 -1.33 -2.15 0.37 0.58 -0.12 1.42 2.64 2.04 0.35 0.88 1.73 3.04 4.03 2.99 1.26 2.55 2.28 1.48 -0.83 1.00 -0.94
2 0.71 -0.01 1.10 1.52 -0.50 -0.42 -0.65 0.64 2.04 1.52 0.93 3.97 4.07 4.04 4.66 2.90 1.08 2.17 2.59 0.69 -0.78
2 -1.26 0.21 0.91 1.04 0.94 2.15 2.31 3.96 3.96 5.78 5.14 2.25 4.45 2.43 1.79 -0.24 -1.03 -0.34 -0.82 1.92 -1.11
0 -2.52 1.83 0.55 3.47 4.00 6.24 5.37 4.49 4.21 3.01 1.60 -0.03 0.49 -0.34 1.73 0.45 -0.41 -0.02 1.29 0.17 0.50
1 -0.73 1.52 0.99 2.14 0.45 2.34 1.80 4.73 3.91 6.08 5.45 3.89 4.41 0.82 0.33 1.37 -0.83 -1.36 0.73 -0.72 -1.26
0 -0.94 -1.60 1.50 0.45 1.68 3.69 4.44 2.95 1.78 3.01 0.22 3.22 0.61 -0.14 2.90 1.99 1.37 1.70 -0.31 0.95 -1.28
0 0.38 1.23 1.97 1.78 2.08 2.76 0.69 1.43 1.30 0.86 3.55 1.34 3.80 5.00 2.28 3.80 1.65 1.95 2.19 0.67 -0.21
2 -0.88 -0.57 0.73 -0.96 -0.11 0.36 2.01 1.68 2.38 2.20 1.52 3.26 2.39 3.16 6.43 4.72 3.68 2.10 0.40 1.23 0.80
0 -0.71 1.03 1.44 3.57 3.63 5.23 6.82 5.20 3.12 4.01 3.47 2.55 -0.22 1.39 -0.11 -2.15 -0.22 -0.91 0.24 -0.24 0.08
2 0.38 -0.70 -0.16 0.31 -0.64 -1.13 0.33 1.98 3.13 3.93 3.91 5.14 2.94 2.80 3.54 2.28 1.61 1.28 0.47 -1.09 -0.59
1 -0.94 0.98 1.35 4.28 4.46 3.68 6.12 6.07 4.25 2.84 2.37 3.23 0.06 -1.18 -1.31 -2.04 -0.21 1.68 -0.08 0.48 -0.08
0 -2.21 -1.07 0.75 0.95 -0.36 0.37 2.79 1.95 1.60 0.75 1.87 2.21 3.62 3.53 4.84 3.22 3.37 2.42 1.80 1.55 -1.13
2 0.10 -0.43 -1.65 -1.04 0.58 0.35 1.48 3.11 3.89 5.33 7.11 3.87 2.65 2.73 1.71 0.04 0.26 1.33 -0.66 -1.56 -0.35
2 0.72 1.53 -0.00 0.50 -0.31 0.41 2.53 1.75 1.07 1.79 2.55 3.29 3.23 5.60 5.18 3.38 3.39 1.82 2.70 2.28 0.18
0 0.34 1.32 0.16 0.50 0.17 1.09 2.20 1.12 -1.00 0.56 1.92 2.12 4.11 4.50 5.94 4.30 2.81 1.01 2.94 0.46 0.96
0 1.20 -0.37 1.18 2.78 3.57 3.57 6.11 4.47 2.78 2.14 2.36 0.96 0.64 0.25 1.53 1.09 0.78 0.67 -2.15 -0.21 -0.82
2 -0.50 -1.94 -0.51 0.06 -0.08 0.87 0.26 1.47 2.83 1.22 2.97 4.32 6.32 4.77 2.58 2.75 3.76 0.15 1.85 1.90 -0.64
2 -0.76 -0.63 0.78 -0.73 -0.86 1.26 2.94 2.30 1.88 3.34 4.43 3.87 3.65 4.28 2.25 3.18 1.41 0.31 -1.79 -0.64 1.05
2 0.82 0.55 -0.85 -0.06 -0.45 -0.28 -0.05 2.83 -1.12 1.64 1.52 4.41 4.78 4.19 7.88 5.42 4.76 2.05 1.44 0.74 -0.64
0 1.73 -1.60 1.08 0.83 1.36 0.41 3.23 0.85 -0.58 0.73 2.86 1.09 2.53 1.84 5.88 3.94 4.32 1.28 0.98 2.28 0.48
2 -0.65 0.11 1.51 0.60 -0.38 1.83 0.26 0.75 1.65 2.09 4.66 4.68 3.49 4.43 2.09 1.17 1.38 1.18 0.08 -0.87 -0.16
0 0.61 -0.04 0.60 1.45 4.46 4.33 6.63 3.05 3.63 3.04 -0.07 2.78 -0.47 1.20 0.63 2.38 0.52 -0.06 1.35 1.06 -0.92
0 -1.45 2.41 0.36 2.60 3.74 4.05 4.43 3.49 4.02 3.63 1.85 0.37 0.41 -0.38 2.51 2.79 1.06 -0.06 0.25 0.76 1.73
1 -0.07 -0.44 1.94 1.16 -0.23 3.14 3.63 2.83 3.20 4.58 4.56 4.52 4.55 1.45 1.61 -0.32 -0.87 0.24 -0.18 -0.25 0.65
2 -1.17 -0.66 -1.56 -0.75 1.08 -0.06 1.24 2.15 1.12 3.27 2.17 3.49 3.42 3.64 4.22 0.91 -0.93 3.77 0.56 0.05 -0.47
1 1.53 -0.50 -0.20 1.00 0.75 1.64 3.67 1.92 3.64 4.85 4.65 2.63 1.79 2.60 0.34 2.07 -1.45 -1.09 -1.63 0.82 -0.27
1 -0.66 3.50 -0.62 0.43 0.23 5.29 3.44 4.70 3.51 6.09 4.92 2.33 0.99 4.57 1.80 1.36 0.32 -1.60 -1.21 1.89 0.40
0 0.51 -0.00 -0.01 2.90 1.84 2.90 3.82 3.30 1.11 2.29 2.63 2.04 3.39 4.46 3.24 2.27 3.69 1.87 2.53 -1.67 -1.12
1 0.20 0.80 1.14 0.79 0.16 1.48 1.88 3.43 5.44 4.28 7.46 4.96 4.33 1.10 0.25 2.16 -0.40 -0.40 2.14 2.21 -0.16
1 -0.19 1.73 1.68 1.40 1.82 3.96 5.95 4.81 3.83 4.40 2.61 2.60 0.18 0.23 -0.43 -0.95 -0.38 2.17 1.14 1.17 0.11
1 0.08 -0.42 0.43 0.94 1.44 -0.34 2.83 2.95 4.48 2.67 5.70 3.53 4.35 4.23 0.07 0.71 -0.69 -0.72 0.29 -0.36 0.10
2 -1.41 1.08 -0.65 -0.52 -0.65 0.19 -0.19 0.68 2.31 2.70 3.04 3.36 2.94 5.11 2.99 3.74 1.53 2.76 0.28 2.23 -1.82
2 0.92 -0.77 -1.21 0.56 -0.96 -1.26 1.05 -0.52 0.05 0.77 0.73 2.93 3.52 4.53 7.77 4.93 3.83 3.29 0.43 0.32 -1.28
2 1.43 1.82 -0.22 -2.34 0.60 0.40 1.08 0.85 1.63 4.19 5.41 5.82 4.89 2.08 4.25 0.96 2.49 1.84 1.00 0.34 1.43
2 1.25 0.32 1.51 0.00 0.41 0.78 0.16 1.16 3.07 2.87 4.25 4.37 3.13 3.67 2.97 3.70 2.84 1.52 1.28 0.91 -0.17
1 0.55 2.53 2.52 1.73 4.94 4.99 6.82 5.52 2.84 3.30 0.83 1.59 -1.45 0.22 1.75 0.02 -0.87 2.78 -0.26 -0.83 -0.52
1 -0.04 0.07 0.44 0.59 0.04 1.94 3.38 3.75 5.12 4.80 5.73 3.94 2.95 1.95 0.25 1.07 -0.64 -1.28 1.24 -0.25 -0.76
1 0.65 0.03 0.62 -1.25 -1.09 1.05 3.39 4.64 4.62 4.12 6.16 5.41 3.95 4.07 1.73 -0.84 -1.67 -1.09 -0.04 -0.63 -0.98
0 -0.52 -1.25 0.88 1.81 2.43 4.08 3.12 2.60 3.01 1.58 2.03 1.37 1.81 2.98 1.77 1.47 0.40 0.01 0.86 1.96 -0.64
1 0.32 -0.20 1.63 2.34 3.29 4.38 3.63 4.86 2.49 3.71 3.56 4.85 1.92 2.53 0.53 -0.33 0.87 -1.48 0.40 0.67 -0.98
2 -1.01 -0.17 -0.72 0.51 -1.60 -0.43 1.74 2.86 2.40 3.77 3.12 5.43 6.15 3.77 1.56 3.02 0.16 0.40 1.94 -0.05 1.31
0 0.42 2.38 1.73 3.62 2.04 4.83 4.98 3.47 3.43 2.46 3.62 1.11 1.23 -1.48 0.23 1.57 1.83 2.10 1.67 0.61 -1.19
1 0.21 0.22 -0.13 1.13 2.75 3.39 2.38 6.66 3.44 1.81 3.59 3.26 0.15 1.23 0.36 -1.68 2.09 -0.55 0.31 0.59 -0.80
1 -1.05 -0.43 -0.65 0.85 1.12 0.91 2.04 3.93 3.41 3.94 6.22 3.58 3.63 2.85 2.16 2.30 0.55 -2.57 0.76 2.54 -1.68
1 -0.81 0.48 -0.49 -0.69 -0.67 1.05 3.05 4.01 4.28 5.25 6.30 4.00 1.81 4.41 1.98 1.59 -0.23 -0.21 1.30 -0.73 -1.52
2 -0.86 -2.03 -1.80 -0.82 0.32 0.76 1.23 0.71 -0.86 2.12 4.86 4.33 3.40 5.63 5.23 3.59 3.59 2.68 1.67 0.72 1.75
2 0.28 -1.61 1.45 -0.15 -0.43 0.83 -0.57 0.60 1.75 1.43 3.60 3.01 4.64 5.01 6.08 3.69 1.73 2.23 0.60 1.36 0.32
2 0.71 -0.47 -1.69 0.07 -0.13 -1.10 2.67 0.71 4.23 3.27 2.99 5.05 4.88 4.22 4.10 2.44 2.43 2.67 2.47 1.54 0.06
1 -1.18 -2.60 2.61 2.75 1.95 2.66 4.57 3.33 4.79 4.32 3.62 3.95 3.21 1.19 0.68 2.06 0.38 -0.78 -1.50 0.48 0.80
0 0.04 0.71 -1.35 -1.14 0.08 -2.32 -1.77 -0.64 -0.64 -0.27 2.22 2.61 2.47 4.52 6.50 3.03 5.32 4.70 2.10 0.06 -0.52
2 0.27 -0.45 1.18 -0.34 0.68 -0.01 -0.66 0.27 2.41 2.25 1.89 5.34 3.08 4.37 5.79 7.08 5.21 2.23 0.52 1.50 -2.65
1 0.49 1.06 1.98 0.38 1.54 3.40 4.94 3.11 4.22 2.45 4.72 3.86 1.83 1.40 1.42 0.32 -0.56 -0.23 0.22 -0.45 -1.57
0 -1.46 -1.46 2.14 2.03 -0.02 2.28 0.95 2.97 0.06 2.82 3.65 1.44 2.30 3.90 5.71 2.39 1.24 2.56 -0.77 -0.02 0.42
2 1.43 -0.75 -1.80 -1.68 0.15 -0.35 1.01 0.85 2.23 2.69 3.03 4.39 3.61 5.18 4.47 3.34 1.35 2.20 0.58 1.36 0.50
1 -0.95 -0.73 0.24 1.59 -0.08 3.43 5.45 4.54 5.92 3.32 4.93 2.82 1.81 1.55 0.10 0.48 1.60 1.28 -0.24 0.14 -0.86
2 0.51 -0.16 0.58 -1.54 0.91 -0.08 2.23 0.87 2.37 3.46 2.40 4.87 5.29 2.44 4.34 1.09 1.63 0.77 0.38 0.40 0.22
2 2.07 0.28 -0.61 0.48 -0.10 -0.89 2.56 0.17 1.73 2.71 1.78 4.44 5.73 3.40 3.45 3.98 2.03 1.67 -0.59 1.78 0.72
0 -0.96 1.21 2.43 2.95 3.63 4.70 5.66 4.41 4.22 4.05 -0.22 -0.03 0.06 1.73 0.88 0.22 -0.72 0.41 0.17 1.16 -0.50
2 1.28 -1.42 -0.10 -0.96 -0.36 0.54 1.56 3.34 5.08 5.35 5.49 4.70 3.95 3.79 3.92 1.54 2.27 0.93 2.24 1.60 -1.07
1 -0.52 1.84 1.74 -1.00 1.42 1.62 4.78 2.77 3.51 3.32 4.23 4.69 3.42 0.93 -0.41 0.85 -1.38 -1.32 0.39 -0.75 0.17
0 0.56 2.51 -2.11 0.80 1.38 -0.85 0.45 0.46 0.07 2.01 1.47 2.15 4.15 4.12 5.70 4.27 3.88 3.10 2.37 1.04 0.14
2 0.07 -0.98 -0.89 -0.72 0.15 1.45 3.70 1.37 2.84 4.47 5.22 3.96 3.35 3.47 1.68 0.82 0.07 -0.47 1.83 -0.43 -0.68
2 -1.19 -0.21 0.96 0.49 -0.58 -0.03 -1.18 0.20 1.22 0.39 3.57 3.66 4.28 4.46 4.88 5.36 3.72 2.27 0.23 0.80 -0.78
1 1.25 0.64 0.82 1.76 1.13 2.18 3.05 4.15 2.56 4.97 3.45 2.65 2.74 0.70 0.57 0.03 -0.17 -0.57 0.51 0.22 0.12
2 0.50 -0.26 -0.80 0.02 -0.41 0.56 0.52 0.23 1.10 2.24 2.72 5.07 4.29 2.71 3.64 3.86 2.10 1.45 2.38 -0.57 -0.25
0 1.24 -0.54 1.29 1.82 2.70 2.69 4.35 2.08 3.88 1.90 1.85 2.79 2.07 1.48 2.57 1.49 1.59 2.12 1.31 0.16 -0.88
1 0.46 -0.92 3.08 2.48 2.94 4.56 3.96 4.49 4.42 4.02 3.67 3.07 -0.41 1.04 0.22 1.98 0.44 -0.22 1.51 -0.31 0.25
0 1.34 -1.59 1.10 1.97 -0.45 3.13 1.87 1.09 0.48 3.92 1.72 3.00 2.93 2.55 3.99 4.20 5.11 0.82 1.64 1.48 1.35
0 0.39 1.48 0.32 1.47 0.41 1.82 3.68 0.32 -0.96 1.66 2.12 3.64 2.33 3.75 3.94 3.10 2.79 2.06 1.02 0.44 1.28
1 0.87 1.64 2.29 3.41 3.54 4.39 6.18 3.72 2.37 3.45 1.61 2.10 1.08 1.34 -1.27 -0.01 -1.89 -1.36 0.58 0.85 0.91
0 -0.51 -0.25 0.95 -0.16 -1.26 -0.43 0.16 0.16 0.22 1.54 2.64 1.60 2.94 3.75 4.42 3.45 3.58 3.28 0.58 0.39 0.31
2 0.41 -1.89 0.55 -0.03 -0.17 0.51 -2.06 -0.17 1.06 2.11 1.30 3.91 3.07 5.14 6.22 3.74 0.96 1.98 0.68 -0.08 0.92
2 0.42 0.41 -1.05 2.07 0.19 -0.58 1.30 3.26 3.68 5.01 5.85 4.96 3.78 2.08 4.53 1.25 1.89 1.33 0.68 0.00 0.80
2 0.61 1.01 -0.88 0.60 -0.55 1.31 -0.79 3.33 0.48 1.18 5.13 3.72 4.14 5.13 3.48 2.53 0.15 1.65 3.82 0.24 1.01
0 -0.18 -0.16 3.83 1.60 2.97 4.25 3.16 1.49 2.42 3.08 1.55 2.11 -0.19 1.40 3.50 3.31 1.88 -1.07 2.33 -0.90 0.41
0 1.11 0.05 0.93 3.06 1.58 1.41 2.71 2.22 3.10 2.63 1.01 1.17 3.24 4.94 4.33 2.80 4.15 2.09 2.10 1.07 -3.45
1 -0.57 0.46 2.81 1.61 2.20 4.96 4.90 2.92 3.31 6.24 1.73 1.64 0.34 -0.09 0.34 -0.60 -0.13 -0.12 -2.47 0.08 0.27
0 -0.31 1.31 2.74 1.02 1.57 2.47 2.43 -0.63 0.46 1.91 1.49 2.51 2.92 3.57 4.34 2.53 2.59 3.33 1.90 -0.10 1.56
0 -2.34 -1.95 0.01 -0.75 2.83 2.31 2.86 1.31 -0.11 1.55 2.67 3.19 3.90 3.07 2.41 3.69 2.25 2.03 0.34 0.53 -0.30
0 0.16 -0.74 -0.14 0.26 0.50 0.94 -0.74 -0.72 -0.53 0.66 1.37 3.98 4.94 5.23 5.46 5.06 2.39 0.55 -0.44 0.86 -0.14
0 1.37 0.76 3.25 3.29 1.51 3.40 6.09 5.04 4.70 2.34 1.69 -0.07 -0.12 1.19 0.58 0.37 -0.37 1.23 0.46 1.14 1.11
1 0.10 0.75 -0.77 1.62 1.03 0.12 0.27 3.74 3.07 5.52 5.03 4.51 2.57 4.88 1.63 2.88 1.66 -1.59 0.87 0.73 -0.04
0 -0.56 0.62 1.81 2.52 0.39 2.98 1.60 2.01 1.20 2.55 2.30 2.58 2.35 3.90 5.62 1.13 2.74 1.88 2.08 1.58 2.27
0 -0.34 2.00 0.31 1.55 4.39 3.31 4.71 3.47 3.61 3.39 0.59 0.72 1.29 1.64 2.84 2.40 2.73 1.56 1.41 0.41 0.32
0 -0.84 0.45 4.30 4.16 4.17 4.38 5.37 5.28 4.68 1.51 1.80 1.28 -1.94 1.13 0.77 0.81 -0.15 1.00 1.18 -1.07 1.25
0 -1.11 -0.06 -0.28 0.03 2.10 0.65 2.08 0.95 0.41 1.02 0.90 2.37 1.00 3.42 5.81 4.38 3.55 3.83 2.65 1.87 -0.25
0 1.87 0.72 2.28 0.60 2.35 4.06 4.97 3.99 2.61 4.02 1.07 0.89 1.24 -0.06 2.14 0.43 0.83 -0.01 -0.25 1.21 -0.61
2 0.84 -1.58 -1.16 -0.65 -1.77 2.08 0.39 1.15 0.72 3.73 2.95 3.43 4.03 4.68 4.38 5.69 1.53 2.17 -0.64 1.29 -0.45
0 0.25 -0.55 0.44 3.81 2.94 2.40 3.21 3.97 3.59 1.04 2.76 1.98 0.98 1.91 1.57 1.77 1.66 -0.26 -0.10 2.28 -1.02
0 1.33 -0.10 -0.45 1.55 -1.10 1.59 0.01 0.67 0.10 0.79 2.13 3.37 4.35 4.70 6.33 5.44 3.90 2.49 0.82 2.72 2.46
1 0.74 1.06 2.36 2.22 3.59 2.86 4.25 4.57 4.34 2.29 3.31 3.97 0.78 0.20 0.35 -0.02 -1.39 0.17 -1.32 0.99 -1.54
1 0.53 0.20 1.45 2.67 2.54 1.99 2.71 4.65 3.85 4.19 5.25 3.50 3.91 -0.03 1.44 0.98 -1.10 -0.96 -0.13 0.06 0.41
1 1.33 1.74 2.32 -0.05 2.04 0.12 4.48 5.88 5.05 3.42 4.11 4.54 2.72 -0.15 2.96 0.86 0.02 0.07 0.81 -0.50 -0.96
1 0.27 0.99 2.64 2.02 2.50 5.41 7.99 6.17 3.71 3.28 2.96 -0.02 -0.84 1.40 -2.06 0.08 -0.30 1.29 0.64 -0.55 -1.62
1 0.95 -0.53 1.49 3.08 4.73 4.04 4.45 4.63 4.95 2.39 2.37 1.43 1.37 1.67 0.52 0.13 -0.80 -0.99 -0.30 -0.13 2.02
1 -0.38 2.19 1.97 2.79 3.87 5.16 6.59 4.73 3.57 3.85 -0.31 1.91 -0.15 0.99 1.50 0.42 -0.53 -0.09 -0.07 -0.31 -0.27
1 1.37 0.63 0.41 0.83 1.40 2.17 3.09 2.66 3.53 4.46 3.82 3.89 3.50 3.07 1.16 1.89 -1.40 -1.78 0.77 0.61 0.96
0 1.56 0.59 2.25 1.16 2.22 2.78 4.57 3.08 4.82 2.91 1.63 1.23 1.78 0.90 1.53 2.67 0.37 1.31 0.72 1.99 -0.99
2 1.37 1.79 -0.36 -0.58 -0.10 1.00 2.45 3.86 4.25 4.10 7.66 6.21 5.19 2.68 2.85 1.23 0.02 0.58 -0.51 0.96 1.88
0 -0.28 1.37 1.78 1.01 3.63 5.64 5.59 4.61 3.85 1.63 2.58 1.12 1.72 0.71 0.09 -0.20 1.45 -1.63 0.78 0.29 -1.06
2 1.43 -0.58 1.43 0.55 0.62 -0.55 0.31 -0.26 -0.20 2.68 1.23 4.02 4.39 5.88 4.72 5.37 3.47 2.18 0.94 2.42 -0.51
2 -0.81 -0.69 1.34 -1.27 -0.45 -2.38 2.31 1.37 0.68 1.79 2.47 3.06 4.03 4.22 3.46 5.16 4.45 1.58 2.20 2.22 -0.10
1 1.62 1.48 1.15 0.85 1.91 2.40 4.07 5.18 2.67 4.67 3.65 2.35 0.64 0.09 -0.96 -0.07 -1.25 -0.66 0.57 -0.92 0.27
0 -1.32 -0.35 0.11 1.06 -0.37 1.46 2.22 1.78 -0.02 2.00 3.49 1.45 3.60 2.14 4.87 3.53 2.35 2.35 -0.04 1.46 0.24
2 -0.33 0.58 -0.30 -1.22 -0.30 -0.19 1.23 2.73 3.17 2.16 5.05 3.81 3.99 4.73 3.41 3.61 2.27 1.15 -0.58 0.45 -0.83
2 1.52 -0.87 0.46 0.80 -1.54 1.39 0.10 3.65 1.40 4.31 5.54 3.44 3.72 3.26 4.05 1.21 0.40 0.21 -1.26 -1.79 0.79
2 0.70 -0.91 -1.28 1.58 0.13 1.54 2.56 2.57 2.55 5.28 3.66 3.98 3.85 4.82 3.86 0.98 3.93 -0.16 0.78 -1.31 0.28
0 -0.86 0.59 0.29 0.47 3.92 3.90 1.14 1.10 2.93 1.86 3.54 1.38 2.79 2.28 2.97 3.06 0.18 3.53 1.05 -0.05 -0.75
2 -0.74 -0.89 -1.40 -0.01 0.23 -0.60 0.58 1.96 3.40 3.99 7.89 4.48 2.97 2.39 5.27 1.98 2.12 0.16 1.20 0.58 -0.48
2 -0.45 -0.35 0.04 -1.26 -0.47 -0.67 -0.01 0.23 1.10 3.28 4.37 3.84 4.85 2.87 4.14 2.95 0.29 2.12 0.96 1.07 -0.10
2 0.19 1.59 1.04 -1.24 -0.76 0.03 -0.82 0.42 0.07 0.64 3.83 2.84 4.72 7.00 3.92 6.50 2.52 3.91 0.27 -1.05 0.12
1 0.58 0.86 1.46 1.48 1.41 2.68 4.60 3.47 2.95 4.97 4.05 1.39 2.15 0.92 0.74 1.78 -0.83 0.18 -0.81 -0.22 0.81
0 -0.12 -1.05 -0.30 0.99 0.57 0.12 0.25 2.44 0.05 3.32 2.80 3.32 5.43 4.42 6.26 4.52 3.65 2.86 2.99 1.66 0.12
2 1.45 2.00 0.10 0.30 0.62 -0.08 2.89 2.22 2.58 1.68 4.10 4.55 3.93 2.62 4.48 4.16 1.56 2.64 2.76 1.13 0.38
0 -0.78 -0.49 0.57 0.26 1.66 1.04 0.08 2.15 2.25 0.82 1.82 1.33 3.98 2.47 5.36 4.44 4.48 2.66 0.62 0.03 -0.73
2 -2.11 0.84 1.80 1.01 1.08 2.33 -1.04 0.54 1.07 0.33 2.64 2.18 3.65 5.10 4.65 4.83 2.05 2.83 1.51 -0.29 2.20
1 -1.14 0.99 1.76 1.24 3.73 3.35 5.48 4.13 4.92 4.74 4.00 2.48 2.10 2.00 0.22 1.88 -0.43 0.73 -2.63 -0.46 -0.38
1 -0.52 -1.41 0.69 1.09 1.50 3.35 2.30 3.13 1.90 4.87 5.65 3.96 2.68 2.92 -0.49 -1.33 0.54 -1.32 -0.99 0.16 0.16
0 -0.19 -0.12 0.95 1.64 4.79 4.47 5.87 4.25 3.67 3.55 1.80 0.29 -1.21 -0.94 -2.19 0.27 0.47 -1.84 -1.13 1.17 0.57
2 0.19 -1.65 -0.98 1.06 0.21 1.65 1.10 2.00 1.41 3.04 4.35 4.48 4.09 2.45 3.89 1.34 2.37 0.38 0.55 -0.89 0.06
1 0.34 0.01 -0.27 -0.95 -0.82 2.08 1.52 1.85 2.76 3.11 5.10 4.67 2.05 2.79 3.21 2.20 -0.03 1.91 -0.88 -1.16 -0.48
1 -1.32 0.65 0.34 -1.27 0.25 2.07 4.13 3.25 4.96 4.05 8.05 6.52 3.95 3.29 2.89 1.67 -0.68 -1.54 -0.12 -0.06 -0.29
2 -0.42 0.10 -0.26 0.66 -0.08 2.26 1.99 1.82 2.28 3.31 5.27 2.50 6.62 2.84 3.02 1.23 0.76 -0.36 -2.38 -0.06 -0.27
1 0.37 1.73 -0.07 2.41 1.79 2.78 5.15 4.00 5.29 4.89 4.08 3.10 2.24 1.03 1.46 3.06 0.36 0.73 -0.49 -0.44 -1.11
2 -0.17 -1.05 -0.16 -0.59 -0.61 0.05 0.23 0.86 0.88 2.64 1.39 4.83 4.44 3.84 5.23 3.69 3.06 2.13 0.96 0.15 -1.10
0 -0.55 -0.32 0.44 1.90 -1.08 2.80 3.90 2.53 1.57 1.89 4.06 1.48 2.55 4.62 3.47 3.78 3.36 3.47 0.99 1.11 -0.63
1 0.21 -0.60 2.07 1.43 1.65 0.29 0.69 1.99 3.59 4.24 5.55 2.85 6.19 4.00 1.39 -0.67 -2.52 0.52 -1.94 -1.29 -0.91
0 -0.35 0.13 0.73 0.22 1.17 0.23 2.07 0.43 1.77 1.78 3.03 3.53 5.50 2.61 4.22 3.47 2.43 2.74 0.89 -0.72 0.33
2 0.81 -0.69 -1.10 -2.00 -0.80 -1.04 0.85 1.56 2.12 0.76 4.77 3.12 4.25 5.00 6.96 3.22 4.60 3.79 2.22 0.61 0.63
0 -1.53 1.94 1.58 1.48 3.77 3.71 6.22 3.85 4.66 2.48 0.85 1.04 0.27 0.83 0.74 -0.96 1.21 0.53 -1.61 1.78 -0.84
0 1.32 0.30 0.32 1.56 1.39 1.04 2.12 1.62 2.09 2.59 2.50 2.52 2.22 5.29 3.81 1.75 1.92 2.34 0.55 0.24 -0.71
1 -0.27 0.86 0.58 0.48 -0.91 2.09 3.95 3.29 3.16 4.48 5.32 3.26 3.21 1.74 1.31 -0.73 -0.74 0.37 0.33 -0.07 0.23
1 -1.36 -0.27 1.93 1.58 0.16 3.43 2.38 4.58 4.18 3.61 4.26 2.66 4.06 1.85 2.95 0.31 0.93 -2.91 0.23 -1.46 0.54
0 2.66 -0.92 0.51 0.68 -0.11 1.39 1.25 1.11 0.64 1.36 4.58 3.28 3.39 2.96 4.89 3.64 3.12 3.91 1.20 1.72 -0.85
2 1.04 0.80 0.15 0.11 -0.42 0.11 0.57 3.20 2.99 3.19 5.38 4.69 3.38 2.55 1.74 2.81 2.27 1.38 3.22 0.25 -0.97
2 0.55 -0.82 -1.80 1.89 -0.27 0.22 1.00 1.04 2.57 1.36 2.61 3.55 2.76 3.73 4.85 4.75 2.82 2.33 2.53 1.64 0.80
0 2.05 0.07 -0.30 1.48 1.76 3.75 3.03 1.21 2.84 2.18 2.12 3.34 2.67 4.18 4.42 2.87 1.49 2.41 2.00 0.97 0.76
0 -1.43 0.27 0.54 0.89 1.38 1.05 0.69 0.79 0.47 -0.90 4.47 4.16 2.95 4.10 6.06 3.20 2.16 1.12 -1.71 1.10 -0.05
1 -0.12 -0.40 -0.41 2.54 2.88 4.18 5.24 4.28 4.57 3.68 4.38 2.88 2.70 1.80 0.68 0.21 1.04 0.60 -0.44 0.21 -0.79
2 0.31 1.63 0.39 -0.18 -0.36 -0.26 0.04 1.35 1.86 0.86 2.27 5.36 4.27 4.14 4.67 2.84 1.83 1.33 2.34 -0.42 1.51
0 -1.23 1.35 1.53 0.71 3.91 4.95 5.68 3.46 2.36 2.42 0.94 0.72 1.96 2.75 0.77 2.01 -0.73 0.65 0.27 0.26 0.24
1 -0.62 0.70 2.59 1.28 3.63 3.87 3.83 4.51 3.61 2.48 1.42 1.70 -0.32 -1.97 1.93 -1.11 1.49 0.90 -0.94 -0.78 -0.91
2 -0.26 0.07 -0.56 0.70 -0.64 1.00 -1.12 1.48 3.14 1.53 2.88 3.68 4.38 4.89 3.66 2.07 1.50 0.99 0.91 0.02 -0.24
2 0.29 -0.93 -0.60 -0.93 1.36 2.02 1.26 -1.52 0.67 3.13 3.05 3.29 5.41 3.43 3.88 2.26 3.24 2.36 0.05 2.84 1.11
0 0.20 1.70 1.60 3.63 1.54 3.86 2.97 3.45 0.97 2.55 1.97 1.47 3.07 1.42 2.41 1.76 0.77 2.29 1.11 1.90 -0.06
0 -1.94 0.76 3.69 1.97 2.21 4.24 6.78 4.34 5.19 2.85 0.56 1.90 0.04 -2.82 0.03 0.62 0.80 -1.40 0.64 -1.61 -0.61
2 0.30 0.67 1.15 0.06 1.19 0.78 0.64 2.27 2.21 4.76 5.67 5.55 4.21 2.19 2.93 -0.32 1.34 -1.58 1.64 -0.53 -1.29
2 -1.18 0.45 1.10 -0.39 0.15 -1.37 1.56 0.43 -0.60 1.72 3.45 3.15 4.85 3.88 2.55 4.56 3.36 0.34 1.37 0.94 0.58
1 1.51 -1.47 2.21 2.87 1.81 3.09 4.70 3.79 2.86 3.71 3.44 2.15 1.85 1.10 1.88 -0.23 -1.95 -0.43 1.10 0.28 -0.39
0 0.22 0.41 2.89 2.82 3.85 3.40 5.13 4.34 4.74 2.26 2.58 0.01 -0.96 -1.28 1.11 1.20 -0.28 0.27 0.18 1.15 -1.06
0 0.96 2.38 1.69 2.03 5.80 5.58 4.84 5.34 3.64 2.42 2.25 0.95 1.95 1.78 -0.60 1.14 1.33 1.75 1.23 2.44 1.29
2 0.77 1.50 0.17 0.69 0.51 1.11 -0.49 4.01 0.77 -0.66 1.68 3.61 3.31 6.34 4.30 4.24 2.67 4.35 0.35 -1.47 -0.78
1 0.95 0.77 1.86 0.93 2.71 4.17 4.65 3.96 4.91 4.86 2.15 1.55 0.19 0.16 0.40 0.21 -0.48 0.82 0.05 1.13 0.42
0 -0.31 0.85 0.60 0.04 2.03 2.37 3.24 2.46 -0.09 1.83 3.54 2.22 1.81 2.20 3.30 3.86 2.76 0.48 1.78 2.30 0.36
0 1.33 1.92 1.27 2.87 4.12 4.23 5.16 3.80 3.67 3.57 3.79 0.37 -0.67 1.24 1.48 -0.89 2.29 -0.29 0.87 1.28 -0.11
1 -0.36 0.71 1.63 2.94 3.27 2.61 6.64 4.54 3.87 3.21 4.13 2.20 1.40 2.63 0.62 0.25 0.30 1.48 -0.14 1.39 0.46
2 -1.08 -1.74 0.46 -0.47 -0.63 -0.13 0.17 2.72 1.19 5.20 5.47 3.57 4.44 3.96 2.97 2.23 1.48 1.77 -0.45 0.76 -0.20
1 -0.21 0.89 0.16 1.48 2.25 4.13 4.24 3.61 1.32 5.07 3.70 2.66 1.80 2.56 0.14 0.33 1.03 -0.19 -0.93 -1.79 1.32
1 0.36 -0.02 -0.96 0.83 0.77 1.50 3.09 2.40 4.08 4.09 5.00 4.71 1.38 2.04 2.90 0.26 0.13 -1.40 -0.10 -0.61 -1.75
2 0.85 0.10 0.58 -0.52 0.42 2.62 1.56 2.54 4.09 6.11 6.06 5.34 3.75 3.04 1.94 -0.11 1.78 1.82 0.32 0.78 0.82
1 0.59 1.25 1.11 1.51 4.51 1.83 4.30 4.81 2.57 3.36 3.07 2.43 2.27 1.50 -0.23 0.71 0.94 0.98 0.78 0.39 -1.56
1 1.89 0.48 -0.70 1.13 1.88 2.45 4.60 3.11 5.98 4.22 5.27 2.00 2.41 2.58 0.44 2.57 0.82 -0.86 0.28 -0.45 1.25
1 0.84 0.43 0.39 0.08 0.24 -0.06 2.99 2.01 5.59 5.04 4.45 4.69 4.40 4.77 2.65 0.46 1.37 -0.57 -0.50 -1.00 -0.15
2 0.36 1.02 0.21 0.03 1.24 0.73 2.77 -0.30 4.02 6.63 5.27 3.98 3.96 1.63 1.18 1.98 0.02 -0.11 1.43 -0.08 0.87
2 0.05 -0.37 -0.00 0.71 -1.07 -0.50 -0.37 1.66 2.05 2.54 4.97 2.73 4.00 4.32 3.36 3.36 0.82 2.96 0.09 0.26 -0.10
2 -0.16 0.27 -0.94 0.54 2.63 2.06 1.14 2.45 -0.64 -0.76 2.30 1.89 4.06 3.73 3.77 5.45 2.81 2.78 0.95 0.04 1.06
2 2.24 -0.83 -0.57 -0.39 -1.01 0.38 2.25 3.43 4.54 4.69 6.17 4.95 2.71 3.21 2.44 0.92 0.26 2.06 0.36 -0.76 -1.31
0 -0.67 0.68 1.66 1.17 0.86 1.27 0.82 -0.06 0.20 2.31 1.65 5.05 3.76 6.47 2.73 3.58 1.51 3.59 1.07 1.62 -0.95
1 -0.56 0.10 -0.25 0.81 0.17 0.55 2.25 2.99 2.57 5.07 4.99 6.48 5.78 2.74 2.35 -0.10 -0.62 0.05 -1.40 1.34 0.58
0 0.43 0.91 2.61 -1.67 2.35 0.10 1.55 1.63 -0.90 -1.15 1.68 2.55 4.35 4.40 5.93 5.22 3.08 2.98 1.15 0.05 0.52
0 -0.68 -0.59 0.24 2.74 1.86 1.71 4.51 4.03 2.29 2.46 2.69 2.39 0.10 1.12 1.18 1.94 1.30 1.34 0.62 -0.07 1.84
2 -1.24 0.64 -0.58 0.04 -0.40 -0.11 2.24 1.73 0.16 1.46 4.08 3.78 4.30 3.10 3.77 3.68 2.44 2.35 1.00 0.73 -0.54
0 0.17 -1.07 1.74 -0.38 2.27 3.99 3.69 2.20 -0.39 3.13 1.01 1.47 2.46 4.19 2.49 2.46 2.19 0.54 -0.02 1.96 1.75
2 0.40 0.53 1.51 -1.06 0.55 -0.09 2.40 3.39 3.42 3.89 4.79 6.74 5.19 0.74 2.58 2.35 0.99 0.26 1.37 0.10 -0.02
2 1.29 1.38 -0.71 -0.46 1.55 -0.07 2.15 -0.36 1.77 2.23 5.08 5.09 4.48 5.66 4.59 3.09 2.21 1.70 1.68 -0.14 -1.35
1 0.31 1.60 3.22 0.55 2.57 3.90 2.32 2.29 5.54 3.70 4.05 2.90 3.14 2.85 1.43 0.86 -0.35 0.63 1.59 2.15 -0.18
2 -0.68 1.17 0.85 1.22 -0.10 -0.80 -0.96 1.27 1.03 2.62 1.30 2.97 3.45 4.09 5.54 4.28 2.11 2.96 3.16 1.06 1.21
2 1.35 -0.11 0.83 0.58 0.78 -0.88 1.75 2.18 2.08 4.20 4.85 4.27 4.14 4.24 3.84 2.49 2.16 0.64 -0.27 0.57 -1.68
2 0.16 0.47 -0.53 1.55 -1.12 0.30 1.24 3.40 4.05 3.28 5.01 4.56 2.73 4.42 3.53 2.56 1.03 1.94 -0.47 1.54 -0.55
2 0.31 1.38 0.48 -0.25 0.15 -0.46 1.30 1.63 2.20 0.49 2.66 2.73 3.78 3.34 4.68 4.62 1.69 2.50 2.87 0.05 -0.36
2 -0.52 -0.56 1.64 -0.12 0.26 0.11 2.24 2.82 1.32 4.26 6.57 3.52 3.71 4.21 2.39 1.59 0.52 0.01 -0.13 -0.18 -0.56
1 -0.34 0.19 2.58 4.61 4.76 5.52 4.84 4.44 3.72 2.66 4.09 1.15 1.87 0.33 0.57 1.19 -1.15 -0.93 -2.19 -0.62 0.96
0 0.98 1.46 -0.08 1.71 1.72 -0.69 0.42 3.19 2.11 1.55 2.94 3.17 4.38 4.06 4.39 4.17 2.42 2.34 2.25 2.71 -1.71
2 -1.05 0.91 0.76 -0.85 -1.39 1.22 2.06 1.03 1.25 2.58 4.00 4.78 3.66 5.17 2.80 3.29 2.98 0.73 1.52 -0.15 1.38
2 -1.84 -0.93 1.22 0.51 0.10 -0.03 0.33 1.63 4.56 4.92 5.05 3.95 3.66 3.00 2.39 2.16 1.48 0.30 0.17 0.78 -0.79
0 -1.06 2.02 0.62 2.14 4.10 6.39 7.27 4.58 3.15 1.85 2.05 2.19 -0.11 0.57 -0.42 0.23 0.03 1.90 0.23 3.70 -1.15
2 0.35 -0.15 -1.89 -1.85 0.05 -0.10 1.20 0.20 0.01 1.41 1.39 4.04 3.97 5.40 4.69 4.22 3.49 3.85 3.85 0.52 1.41
0 0.09 1.22 3.67 3.55 4.18 3.42 3.43 4.56 3.01 2.34 1.67 2.64 1.27 1.65 2.80 -0.57 0.62 1.20 -0.37 -0.13 1.67
0 -0.06 1.25 0.77 3.22 3.02 3.31 4.10 4.10 2.42 2.46 1.03 -0.05 0.89 0.24 2.29 0.15 2.18 -0.32 1.99 -0.23 -1.43
2 -1.73 0.59 -0.76 -2.23 -0.82 0.75 0.42 0.26 0.99 0.83 1.75 3.69 2.96 4.22 5.68 2.19 3.97 1.61 0.81 0.67 0.59
0 0.26 -0.15 0.71 2.17 2.84 3.02 2.93 3.03 3.17 0.51 3.50 1.38 2.30 0.62 3.61 0.40 3.55 3.62 0.34 -0.91 0.27
2 0.04 -1.40 0.58 2.40 0.30 -0.21 0.95 1.10 0.90 0.87 4.95 4.81 2.74 3.20 4.05 4.18 1.84 1.72 1.06 1.81 1.17
2 -0.85 1.31 0.07 2.00 -0.37 2.13 -0.10 0.89 1.07 2.92 3.88 3.98 3.07 2.70 3.72 2.85 2.43 2.05 1.36 1.04 -0.43
0 -1.32 2.33 2.06 1.20 0.70 3.02 6.09 4.46 2.54 2.70 1.07 2.03 0.71 1.38 0.46 0.35 1.40 0.98 -0.74 -1.10 -1.76
0 0.21 1.09 2.11 2.01 2.50 3.79 5.38 4.41 4.22 4.65 3.14 1.43 -0.31 1.27 -0.38 0.13 0.03 -1.71 -0.26 -1.23 1.61
1 -0.47 -1.10 0.10 1.28 1.19 0.63 2.53 3.67 5.17 3.22 3.93 4.32 2.44 3.54 0.49 -1.64 -0.60 -1.35 1.86 -2.03 -0.48
0 -0.85 0.19 -1.02 1.18 -1.03 1.20 0.88 -1.24 -0.24 -0.52 1.59 3.13 3.03 4.58 5.76 3.96 3.42 1.56 3.28 3.41 -2.06
1 -1.99 0.05 0.58 1.37 -0.22 1.63 1.11 2.85 2.61 2.68 6.28 6.79 6.10 0.60 1.35 2.28 0.66 -0.93 -0.72 -0.04 2.24
2 0.44 -0.18 -1.90 0.56 0.49 1.23 2.21 0.29 0.93 3.42 2.80 4.73 2.37 4.77 4.87 3.58 2.71 4.39 0.50 1.26 -1.87
0 -0.17 2.76 1.92 3.56 2.93 3.16 5.17 4.32 3.55 2.80 0.96 1.89 2.27 0.71 0.22 0.51 0.03 0.25 0.30 0.80 2.34
0 -0.90 0.66 -0.33 1.56 3.94 3.04 5.49 3.06 5.46 3.16 3.19 0.93 -1.47 2.64 -0.70 0.81 0.39 0.24 2.03 -0.77 0.99
2 1.58 -0.77 -0.06 0.58 0.07 2.92 0.72 2.63 2.48 2.74 4.27 2.57 2.52 4.22 4.69 2.64 1.85 0.02 1.32 2.07 -0.22
1 0.59 1.47 -0.66 0.07 0.51 1.15 3.17 2.50 4.12 3.02 3.26 1.27 3.10 1.18 3.98 -0.02 0.21 -1.53 -0.90 1.00 0.54
0 -1.39 0.15 -0.07 1.70 3.07 4.58 5.06 5.32 3.89 3.49 1.37 -0.16 1.48 0.58 1.35 1.45 1.55 -0.22 0.50 0.05 -0.12
0 1.07 -0.12 0.77 1.49 2.82 1.90 5.91 4.85 3.00 1.92 3.06 2.00 1.23 0.63 -0.48 3.54 0.19 0.45 1.98 1.16 -2.36
0 -1.02 0.83 -1.34 1.13 -0.83 0.44 -0.18 0.16 0.75 0.50 0.27 0.42 2.92 2.86 4.82 3.74 2.03 4.44 2.05 2.43 -0.03
2 1.12 0.58 -0.07 -0.37 -3.48 -1.00 2.19 -0.00 1.88 3.21 3.22 4.47 5.06 4.61 4.01 3.73 3.63 2.94 1.14 -1.06 0.18
1 -1.54 0.42 1.02 2.64 3.71 4.36 5.61 3.21 3.17 5.03 2.90 3.00 1.38 2.48 1.20 1.22 -0.64 -0.39 0.96 0.07 0.57
1 -0.02 0.84 0.12 3.21 4.41 1.80 5.79 6.28 2.82 4.74 4.70 0.60 -1.02 -0.09 0.76 0.86 1.53 0.78 -0.98 -1.13 0.30
1 -0.33 1.35 2.05 1.35 1.03 2.42 3.81 1.62 4.32 5.21 4.77 2.92 1.88 0.51 2.32 0.44 -0.58 1.72 1.47 -0.14 1.18
2 1.74 0.17 1.96 1.51 0.34 -0.13 -0.07 0.35 -1.81 3.39 3.35 2.43 6.57 4.07 4.61 4.69 3.75 4.47 1.55 1.78 1.06
2 1.66 -3.12 -0.08 -0.29 -0.46 1.00 0.81 0.18 0.54 1.41 2.65 3.07 4.90 4.26 4.67 3.58 3.93 3.94 2.51 -0.57 -0.19
2 -0.02 1.25 0.21 1.55 -0.30 2.03 2.68 3.30 3.65 2.88 5.26 4.07 3.83 2.11 2.04 1.72 0.33 1.09 -0.37 -0.59 0.43
1 -0.68 1.15 -0.52 2.18 3.01 5.19 6.11 4.52 2.06 2.14 4.66 2.62 -0.10 1.37 1.09 1.60 0.72 -0.24 -1.37 -2.98 -1.81
1 -0.19 0.46 0.48 0.55 1.00 1.65 4.61 1.97 4.52 5.59 5.40 3.57 2.99 3.46 1.79 1.60 0.46 0.12 -1.65 0.51 -0.82
0 -0.32 0.08 2.34 1.62 2.59 3.14 1.34 2.22 1.79 2.01 2.74 2.49 1.59 2.61 3.01 2.47 2.11 1.73 2.21 1.30 0.24
1 -0.91 2.05 0.32 4.06 0.83 5.94 6.80 6.23 4.13 2.28 3.41 2.86 -0.75 -0.60 0.09 -0.03 -1.76 -0.56 0.23 2.01 0.17
1 -0.04 -0.05 1.28 0.48 1.53 4.88 3.70 3.90 4.99 2.82 2.85 2.65 0.29 1.35 -0.18 0.55 0.96 0.04 1.05 -0.43 -0.16
2 0.06 -0.82 0.60 1.98 -0.14 -0.20 0.48 3.01 2.63 2.85 4.56 4.15 5.53 4.63 2.48 2.40 0.15 -0.58 3.09 0.98 0.82
0 -0.41 1.02 0.31 2.56 3.46 5.44 5.34 3.74 2.58 2.53 1.66 1.46 0.50 0.17 2.62 0.50 0.15 0.53 0.01 0.72 0.21
2 -0.03 0.79 0.89 0.18 -0.36 0.16 1.34 1.27 0.67 3.16 1.71 2.74 4.14 4.75 4.77 1.92 2.52 4.07 1.65 1.01 -0.66
1 -0.13 0.58 1.55 1.06 3.30 2.32 5.56 3.38 4.17 2.31 4.57 4.39 2.97 2.67 2.31 1.74 0.62 0.81 0.04 0.05 -0.95
1 -0.21 -0.17 1.52 1.08 0.24 4.02 2.27 5.72 3.10 3.02 3.51 4.86 4.30 2.13 1.19 0.55 0.25 0.13 -1.32 1.08 0.74
0 -0.46 0.99 -0.09 1.61 3.69 3.39 5.75 2.61 3.49 3.88 2.45 -0.51 -1.28 3.02 -0.73 -1.24 0.49 2.15 -0.91 -0.46 -0.37
2 0.85 0.44 -1.16 1.69 -0.42 1.90 -3.28 -0.35 1.02 1.44 1.49 3.77 4.52 4.85 4.96 3.82 2.60 2.80 2.72 1.96 0.49
2 0.21 -1.90 0.84 -0.01 -0.06 -0.48 0.66 1.87 0.42 0.17 1.60 3.65 3.79 4.55 6.26 3.63 3.74 2.04 3.34 0.52 0.41
1 -1.33 -0.46 3.63 3.13 3.62 4.12 5.06 3.99 4.72 3.44 2.88 1.65 0.45 2.06 -0.26 0.26 -1.23 -0.05 -2.27 0.74 -0.05
2 -1.39 -0.07 0.08 1.06 0.97 0.93 -0.52 0.28 0.02 1.75 3.23 2.98 6.48 3.08 6.32 3.45 3.31 2.97 2.74 2.26 0.30
1 0.48 1.10 1.47 2.32 3.06 4.11 4.11 5.71 4.01 4.39 3.26 3.97 3.44 -0.13 0.52 1.64 -0.05 -0.30 -1.01 -0.36 1.50
0 -0.10 0.42 -0.06 0.63 -0.26 0.88 0.01 -0.49 0.45 1.45 0.15 0.87 3.33 4.38 4.87 2.62 3.19 4.53 0.84 1.27 1.06
0 0.15 0.38 1.05 4.52 3.92 4.41 7.63 3.06 4.29 3.08 0.68 1.80 0.20 1.33 0.80 0.58 0.09 1.32 0.58 0.10 -0.11
0 1.49 -0.17 1.85 1.85 1.65 4.76 3.59 2.84 4.16 3.22 3.22 1.59 2.50 -0.04 2.75 1.93 2.03 0.00 1.12 1.24 1.66
1 0.40 0.31 1.86 -0.03 2.74 4.40 3.64 4.74 2.56 4.45 3.84 -0.24 0.17 2.66 2.02 0.33 0.68 0.54 -0.23 -0.18 0.10
0 1.07 0.22 -0.63 1.76 1.73 0.85 3.62 3.02 1.72 1.68 4.74 2.62 0.73 1.72 3.55 1.30 0.08 0.48 0.99 -0.66 0.95
1 -0.55 -0.23 0.06 0.20 0.85 0.57 1.67 3.06 2.18 4.24 5.37 7.32 4.38 3.03 3.92 0.30 1.46 0.49 0.84 -1.16 0.29
0 -0.15 2.54 -0.55 1.16 1.83 3.71 3.56 2.69 2.19 3.77 0.82 1.68 2.83 2.78 2.91 1.56 3.11 0.64 3.39 1.11 0.04
2 0.89 0.65 -0.30 0.95 0.23 1.25 2.65 1.67 0.81 2.44 2.83 4.94 4.61 4.03 4.98 5.25 2.48 1.47 0.90 1.30 -0.16
2 0.39 0.74 -1.17 -0.72 -0.36 1.01 -0.38 0.31 -0.84 1.17 3.90 4.32 4.75 4.18 4.75 4.26 3.26 2.18 2.84 1.00 2.95
1 -0.22 -1.42 2.10 1.98 0.26 3.77 4.67 4.49 3.68 2.93 5.26 1.97 3.97 0.08 1.91 1.16 -0.23 -0.01 0.17 -0.76 0.44
2 -0.71 -1.15 1.97 -0.28 0.38 0.36 0.33 1.39 -0.42 1.63 2.26 2.55 3.59 5.80 5.58 5.28 3.04 2.43 1.96 -0.53 -0.18
2 -0.14 -0.62 0.63 0.56 0.36 2.44 0.55 1.56 -0.31 3.05 3.10 2.89 4.58 4.35 3.35 2.42 1.43 3.10 0.91 1.62 -1.34
2 1.39 0.05 -0.24 0.41 0.47 0.10 -1.19 0.93 0.56 1.28 3.93 3.47 2.34 3.48 5.29 1.74 3.87 2.41 0.21 1.61 1.32
2 0.16 1.24 0.30 0.06 0.85 -1.58 1.66 2.08 2.91 3.21 2.83 4.63 3.44 4.63 2.76 3.00 0.56 1.82 0.87 0.73 -0.89
2 2.48 -0.00 -0.05 0.10 -0.59 0.04 1.00 0.48 0.64 0.66 1.99 5.20 4.21 6.18 5.63 5.31 4.15 1.33 1.89 -0.26 -0.28
0 -0.32 -1.60 1.12 1.48 0.58 0.77 0.54 1.15 0.16 2.90 1.11 0.47 0.73 3.05 5.49 4.19 2.96 1.12 1.31 1.04 -1.36
1 -1.77 -0.09 1.02 4.04 4.34 4.28 7.06 4.46 4.24 2.56 2.34 1.55 2.85 1.59 -1.56 -0.30 0.26 -1.72 1.24 0.88 1.16
2 1.45 -0.51 -0.07 0.27 -1.81 -0.17 0.81 -0.59 -0.24 1.77 1.86 3.65 2.57 4.54 7.21 5.97 4.03 3.13 0.97 0.39 -0.56
1 -1.15 -1.79 -2.66 0.26 1.74 1.35 2.01 2.02 3.80 3.12 3.56 5.20 2.24 3.61 2.37 1.32 -2.13 -1.02 0.31 -2.47 0.51
2 -0.51 -1.20 0.90 0.43 -0.70 2.45 2.96 5.10 4.12 3.70 3.78 5.75 5.73 3.71 0.89 1.77 0.60 -1.13 -0.66 -0.82 1.45
2 -0.82 -1.79 0.67 0.61 -0.11 0.47 -0.05 0.73 2.93 3.41 2.67 3.86 4.87 5.79 5.00 3.71 2.84 0.85 1.23 1.39 -0.31
2 -0.24 2.61 -1.12 1.96 -0.40 1.61 1.56 1.86 2.53 4.02 4.23 3.95 4.59 3.53 2.96 1.96 2.66 1.14 1.00 -0.36 -0.18
2 -0.24 0.63 -1.10 -0.68 1.15 -0.52 0.19 2.14 0.64 4.25 4.82 4.60 4.57 4.18 5.16 3.26 2.58 2.15 1.99 1.17 -0.96
1 0.88 1.93 1.87 0.89 1.13 2.82 6.55 3.84 4.22 4.08 4.99 3.67 2.34 0.25 -1.34 1.42 -1.85 1.54 -0.79 -0.82 -0.87
2 -1.12 0.62 -0.03 -0.59 0.28 1.17 0.05 0.57 1.35 1.60 3.88 2.41 3.02 6.54 5.33 5.26 4.13 3.77 1.27 1.25 -0.16
1 -0.33 0.17 0.38 2.21 3.34 2.76 5.67 4.86 4.29 4.73 2.60 2.59 1.03 0.49 0.74 1.09 -0.51 -0.24 0.62 -0.99 -0.58
1 -2.81 2.79 2.20 3.03 1.07 1.73 2.83 4.57 5.42 5.47 3.37 3.53 1.98 0.73 2.91 0.16 -0.98 0.01 1.00 -2.53 -1.00
0 -0.77 -0.01 3.93 2.41 3.05 2.10 5.12 4.59 1.82 1.63 1.89 2.54 1.23 2.41 -0.38 0.96 1.15 1.51 1.64 0.08 1.02
2 -0.51 -2.00 0.00 1.50 -0.00 -0.55 0.67 3.05 2.74 2.12 2.95 2.05 4.94 3.68 3.64 3.84 2.00 3.18 2.23 0.27 2.32
1 -2.69 0.25 1.14 1.40 2.82 2.82 4.02 5.76 3.73 3.71 4.21 1.72 1.87 1.40 0.62 -1.07 0.31 -1.24 -0.58 -0.16 -1.23
1 -1.60 -1.03 1.84 0.96 2.28 2.62 5.51 3.48 4.55 4.72 3.95 2.49 3.95 1.32 1.49 1.99 1.11 -0.88 -0.18 -0.14 -0.94
0 -1.10 0.18 -0.29 1.79 3.12 2.40 3.95 3.83 2.57 2.34 0.74 2.43 1.40 2.20 2.96 3.43 1.71 0.25 0.87 0.41 1.00
1 0.46 0.80 1.03 2.67 1.76 4.34 3.41 3.94 4.78 3.95 2.40 2.90 0.84 1.75 2.86 0.73 0.41 0.55 0.56 -0.67 -0.13
0 0.40 -0.97 0.05 0.57 0.66 -2.59 -0.45 0.14 0.17 0.54 1.19 2.41 2.78 3.72 6.42 7.39 2.85 1.45 2.90 0.38 0.51
0 -0.24 2.72 1.85 3.00 3.18 2.70 3.56 3.19 2.53 2.59 1.78 -0.81 0.47 1.54 -0.39 1.69 2.02 0.99 1.68 0.38 -0.73
1 0.76 -0.50 0.52 3.37 4.97 5.36 5.46 4.82 2.09 4.69 1.15 1.86 2.09 0.19 -0.89 0.61 1.98 -0.01 -0.84 0.04 0.90
1 -1.37 -0.03 0.43 2.35 3.79 2.17 5.14 3.94 3.56 3.95 3.21 1.47 2.37 0.54 1.76 0.52 -1.23 0.56 0.27 -1.46 -0.34
0 -0.77 -0.03 -0.43 0.33 0.56 2.06 0.47 -0.32 1.84 2.91 2.61 2.39 3.57 5.33 3.70 4.62 4.25 2.86 2.02 -0.53 -0.79
0 0.12 -0.29 0.38 -0.20 0.96 0.21 -0.99 1.10 3.27 1.45 0.74 1.91 4.51 3.96 6.43 3.84 5.40 -0.07 2.88 -0.14 0.18
2 1.13 -1.47 -1.29 0.12 0.05 0.24 1.47 1.53 1.28 4.77 4.79 6.21 3.53 4.09 3.68 3.04 -1.12 0.43 -0.92 0.40 -1.82
0 -0.64 -0.78 0.11 1.46 1.18 0.68 0.32 2.37 3.37 2.36 2.70 3.99 2.93 1.58 4.13 3.98 5.07 2.65 0.99 2.64 0.14
1 -2.95 -0.11 -0.15 -0.60 0.59 3.37 2.63 2.77 4.50 4.01 4.02 4.80 3.93 2.21 2.30 0.11 1.16 0.39 0.73 -0.24 -1.68
1 -0.19 1.42 1.36 2.29 3.19 1.79 5.16 4.52 3.92 4.32 5.24 4.05 2.89 0.78 -0.36 -1.41 1.46 -1.58 -0.26 -0.26 0.63
1 -0.44 -1.31 4.09 1.04 4.26 4.02 5.80 3.88 2.26 3.47 3.57 3.22 0.34 0.73 0.32 1.29 -1.30 0.72 -0.93 1.32 -0.46
1 0.75 3.83 0.84 3.24 5.45 1.35 5.38 4.25 3.20 5.37 3.33 2.31 0.59 -0.51 0.59 -0.49 -1.22 0.46 -1.17 0.93 -0.07
1 1.95 -0.44 1.66 2.20 2.83 3.95 4.26 4.31 4.72 4.29 2.65 1.84 0.49 0.06 1.60 0.85 -1.65 0.47 0.82 -0.67 -1.98
2 -1.24 -1.43 -0.85 1.54 0.94 -0.06 0.93 0.66 0.66 -0.45 0.44 4.87 3.39 4.91 5.50 4.72 3.13 2.40 0.82 0.32 0.54
0 -0.25 1.15 2.44 3.95 3.08 2.64 4.26 2.66 2.22 2.05 3.61 1.10 0.63 1.74 0.37 2.97 2.30 -0.64 0.32 -0.79 -0.74
2 0.77 -0.11 -0.90 -0.14 0.73 0.70 -1.02 -0.22 0.38 3.76 4.01 5.03 5.71 5.78 5.70 3.51 1.91 2.83 1.47 -1.11 -0.82
0 -2.18 0.38 2.65 3.27 3.02 4.61 4.07 1.72 3.49 3.80 1.97 3.33 1.15 0.02 1.99 0.31 1.01 0.53 0.63 -1.20 -1.74
2 -1.80 0.10 0.00 -0.26 -1.92 0.38 1.95 2.62 3.70 3.37 4.03 3.91 4.20 4.11 3.30 2.18 1.64 1.07 0.90 1.20 -1.11
0 0.08 0.42 0.55 1.20 0.78 0.68 1.59 2.60 0.84 1.77 2.47 3.80 1.99 3.74 4.53 5.75 2.54 0.70 2.75 1.23 -1.39
0 1.03 1.27 0.62 1.49 0.65 2.16 2.96 -0.48 -0.58 -0.69 0.30 3.20 3.06 3.72 4.33 3.98 2.93 2.11 1.04 -0.10 2.02
2 1.89 0.34 0.20 -0.47 -0.16 0.18 0.43 2.03 1.78 2.21 2.05 3.75 3.80 3.41 3.75 4.60 2.77 0.95 0.54 0.07 0.06
0 0.95 1.02 0.73 1.30 -0.06 2.36 0.79 2.29 2.03 1.68 0.94 2.43 1.91 4.64 5.11 3.28 2.00 2.26 1.49 -1.03 -0.61
1 0.45 -0.15 1.20 1.65 2.24 2.56 4.36 4.22 4.39 4.57 3.58 3.53 1.87 1.84 0.88 1.37 0.70 0.67 -0.36 -0.44 -0.74
2 0.86 -1.86 0.61 1.03 -0.05 1.75 0.51 0.70 1.28 2.33 1.50 4.31 1.75 6.48 5.91 4.22 3.87 3.49 2.16 1.35 -0.21
1 -1.26 1.21 2.07 1.76 2.58 5.33 6.48 4.67 4.44 1.87 1.25 0.74 1.46 -0.56 1.30 0.76 -0.94 0.33 -1.82 0.69 0.57
1 -0.50 -0.38 0.39 3.44 3.42 4.39 6.94 6.41 4.24 2.80 2.65 1.68 0.97 1.73 0.88 1.07 0.78 0.18 -1.66 0.12 0.50
0 -0.77 2.46 1.06 -0.80 0.19 2.58 1.71 1.62 2.37 1.74 1.54 3.02 3.36 5.16 3.37 3.85 4.37 -0.36 0.03 1.13 -1.17
1 1.01 0.56 0.46 2.82 3.45 2.33 4.91 3.65 5.07 4.05 3.54 2.80 1.61 0.66 1.78 -1.25 -0.35 -0.11 -1.13 -0.28 -0.02
1 0.99 -0.03 0.26 1.77 2.24 4.13 5.14 3.15 3.29 2.93 2.45 2.33 2.35 -1.50 -0.54 -0.03 0.86 -0.20 1.36 -1.12 -0.72
2 0.95 -1.15 -0.11 1.58 1.00 2.33 3.46 1.99 4.24 3.67 5.33 5.45 2.46 6.08 1.44 2.30 0.91 0.22 -1.29 1.16 -0.22
0 -0.49 1.39 -0.24 0.10 1.30 1.00 4.51 2.05 2.02 1.73 2.72 1.01 1.83 1.69 2.57 3.41 1.66 1.88 2.74 1.56 -0.06
1 0.90 1.05 1.71 -2.40 0.92 1.90 2.18 3.11 4.23 5.29 5.48 5.33 3.61 1.62 1.59 0.33 -0.22 -1.38 -0.00 -0.19 -0.09
1 -0.52 1.10 0.65 1.61 0.94 3.56 4.88 3.98 4.27 6.00 3.46 2.26 1.74 3.72 2.43 -0.73 -0.80 0.89 0.85 -2.06 1.42
1 -0.08 -0.09 -0.96 1.80 2.86 2.44 2.46 1.30 3.13 5.90 5.01 5.54 5.21 4.19 2.10 -0.22 0.27 -0.45 -0.86 2.29 -0.04
2 0.59 -0.37 0.18 0.99 0.09 -0.29 3.39 2.43 3.83 4.55 7.40 5.27 5.52 1.41 1.28 1.67 -0.54 -0.15 2.01 -0.40 -0.65
0 -2.13 -0.84 2.69 -0.21 1.19 1.67 1.05 1.31 0.10 2.26 2.82 1.31 2.07 3.73 4.53 4.70 2.84 0.53 0.77 0.02 0.41
1 0.30 1.54 -0.82 -1.61 -0.10 0.54 1.17 3.01 3.80 4.10 4.67 3.71 5.03 1.63 3.30 0.93 0.15 -0.57 -1.18 -0.69 -0.31
1 -0.70 -1.30 -0.15 0.91 2.40 4.27 2.73 3.97 4.61 2.65 3.94 2.30 3.02 0.91 0.01 -0.86 0.48 -1.01 -0.82 -0.68 0.44
0 -1.57 -0.13 1.31 1.67 2.73 2.55 2.96 3.52 1.81 2.27 1.21 0.91 2.40 2.42 3.86 2.78 3.89 2.16 1.25 2.16 0.47
2 -0.53 0.83 -0.22 0.78 -0.41 0.28 1.54 0.67 2.22 3.33 5.77 4.61 3.27 4.30 3.86 3.34 4.72 2.37 0.53 -0.02 -0.19
2 -0.16 0.91 1.30 -1.60 0.07 0.20 -0.73 0.37 1.70 0.68 3.02 4.92 4.38 4.88 4.52 3.21 3.20 1.19 3.38 0.68 -0.81
2 1.03 1.86 -1.07 -1.37 1.29 -0.59 0.45 1.51 1.96 0.62 2.67 2.16 4.00 2.86 4.56 4.40 2.23 2.63 2.00 1.12 -0.59
0 -0.07 1.62 2.76 0.58 5.30 4.24 5.62 5.26 4.07 2.20 2.80 1.14 0.49 -0.33 -1.05 -0.96 0.77 1.04 0.23 0.42 1.50
2 1.21 2.28 -0.20 -0.87 1.81 -1.04 1.21 0.78 3.06 3.99 4.42 2.74 3.08 4.75 4.33 4.78 1.73 2.63 -0.40 2.03 -1.07
0 0.35 0.58 0.74 -0.46 0.72 -0.21 -1.11 2.17 2.94 2.43 1.48 1.65 4.48 4.80 6.07 4.73 2.96 1.43 0.31 1.39 -0.15
2 -1.18 -0.03 -0.46 -0.00 -0.41 1.77 2.06 2.17 0.87 3.60 3.59 4.05 3.74 2.36 3.02 4.11 3.00 0.79 -0.61 -1.25 0.79
0 0.31 0.02 0.78 2.40 1.97 3.12 0.91 2.95 0.17 2.98 2.68 2.98 1.36 0.10 1.31 0.70 0.18 0.88 1.40 -0.77 1.15
2 0.59 0.92 -0.33 -0.79 -0.71 -0.95 0.64 -0.67 0.89 0.34 1.73 3.02 4.32 5.54 5.60 4.40 5.19 2.77 1.72 1.35 0.21
2 0.54 1.11 -1.36 0.96 -0.77 0.77 0.78 3.31 4.30 1.74 3.35 4.24 3.62 3.91 2.08 2.21 0.79 0.13 1.03 0.57 -1.59
0 0.56 0.20 1.43 0.57 3.63 1.17 -0.06 2.44 0.74 2.62 3.14 1.24 1.17 3.36 1.98 3.88 3.14 0.38 2.82 -0.08 -0.56
1 -1.45 -0.21 1.34 2.69 2.04 4.63 7.07 4.58 3.22 3.58 4.31 3.51 1.16 1.33 -0.07 0.26 -0.97 0.83 -0.92 0.87 -0.20
0 0.41 1.38 1.40 1.35 3.45 4.98 3.70 3.55 3.25 3.09 2.01 1.94 2.23 0.59 2.12 -0.04 1.48 -1.89 1.04 0.32 -0.03
0 0.67 1.57 2.71 -1.44 0.30 2.24 1.37 2.49 0.40 0.88 1.79 1.52 4.79 4.74 3.21 3.11 2.09 3.29 2.74 1.33 -1.17
1 -0.91 0.12 -0.26 0.33 1.46 2.18 2.45 3.77 3.93 2.53 5.06 3.51 2.34 0.89 0.64 -0.01 -0.70 -0.08 0.64 -1.13 -0.19
0 1.29 0.88 -0.64 -0.88 -2.07 0.03 0.77 -0.25 0.98 2.58 1.31 3.78 5.08 6.11 5.39 6.89 5.93 3.54 3.17 1.40 0.82
2 -0.24 1.12 -0.36 -0.44 -1.02 2.15 0.84 2.00 1.04 4.34 3.19 2.00 3.25 4.89 3.96 2.85 1.83 2.19 1.09 -1.34 0.61
2 0.24 1.14 1.95 -0.31 -0.61 0.76 1.16 1.50 2.30 3.32 4.54 4.72 4.17 3.66 1.91 -0.80 1.29 1.38 2.08 0.54 0.01
1 1.84 -0.95 -0.01 0.63 2.48 2.04 3.03 3.61 4.28 5.49 6.50 4.24 3.90 2.82 0.42 -1.16 0.38 -1.75 0.85 0.61 0.96
1 0.45 0.17 0.39 0.14 -1.50 2.08 2.71 3.83 4.70 3.17 6.52 3.93 3.92 2.05 1.78 -1.17 0.06 -1.99 0.18 0.70 -0.18
2 0.02 -0.42 1.56 0.78 0.16 -0.24 1.27 -3.52 0.09 2.53 2.22 4.06 3.67 3.91 6.19 3.80 4.26 2.09 1.67 1.65 1.00
2 1.78 0.26 0.27 -1.28 -0.64 -0.71 -0.81 1.58 1.67 0.51 1.47 3.84 2.14 5.41 5.90 5.47 2.99 3.85 1.06 1.13 0.29
2 -0.09 1.44 0.38 0.80 -0.16 0.09 0.81 2.04 3.64 3.08 2.80 6.00 3.67 1.43 3.31 2.24 0.36 -0.35 -0.23 -0.50 0.65
1 0.14 -0.79 1.27 1.63 0.80 3.69 3.10 2.64 4.84 4.73 2.53 4.01 0.29 2.00 -0.11 -1.90 -0.08 0.59 1.09 -0.35 0.43
0 -0.69 0.61 3.51 0.21 0.61 1.76 2.02 1.35 1.35 1.42 2.42 1.18 2.44 4.46 4.83 4.64 3.72 2.79 0.76 2.27 -0.43
1 -0.88 0.50 2.62 3.71 3.71 4.70 5.65 2.61 3.54 2.08 2.50 2.90 0.48 0.27 -0.05 0.36 -0.84 0.24 0.37 1.22 -1.05
2 0.57 -0.33 2.15 1.36 -2.66 0.47 -0.87 1.50 0.54 2.78 3.16 3.29 3.78 3.82 5.89 4.16 3.37 1.02 0.59 0.42 0.92
1 0.69 -0.58 -0.15 0.19 2.44 1.13 3.98 2.52 3.92 5.68 5.91 2.94 2.25 2.50 2.47 0.35 0.12 2.77 -0.89 0.41 -1.63
1 0.71 1.08 2.34 0.23 4.40 4.72 6.31 6.00 3.46 2.63 1.52 2.33 1.98 2.10 0.15 1.54 0.71 0.77 -0.89 -0.91 0.16
0 -0.17 0.56 0.49 0.68 2.20 2.73 3.54 4.79 1.52 3.16 3.28 2.00 3.08 3.81 3.40 2.77 1.80 3.08 2.32 2.17 -0.48
0 0.93 1.52 2.10 4.53 2.94 4.06 6.15 5.04 2.61 2.54 2.25 1.21 -0.62 1.14 0.87 0.54 -0.59 -0.56 0.30 0.03 0.92
2 2.44 -1.34 -0.15 -0.28 0.93 1.00 -0.41 1.14 -1.68 2.32 2.78 3.33 3.49 4.93 3.95 4.75 2.92 1.53 1.24 1.26 -0.37
2 -0.49 0.48 0.16 -0.29 -0.33 0.69 4.03 2.35 4.54 6.29 6.03 7.30 2.38 3.03 2.98 0.47 -0.40 -1.35 0.32 -0.48 0.20
0 1.14 1.52 1.96 2.80 2.09 4.86 2.24 4.55 1.10 1.24 3.03 2.50 0.01 3.19 2.22 2.23 0.53 0.57 -0.12 0.45 0.01
2 0.59 0.38 -1.84 1.14 0.22 2.00 0.05 -0.83 -0.04 2.87 2.49 1.11 3.72 3.11 4.21 4.15 1.71 4.09 1.56 0.53 -0.99
1 -0.57 1.14 -1.48 2.26 -0.10 3.29 4.23 2.75 4.02 3.51 3.04 2.04 2.37 2.51 0.38 -0.45 0.49 -0.35 1.91 -0.78 -1.16
2 1.43 0.19 0.74 0.19 0.68 1.02 -0.19 0.67 0.32 2.37 2.55 4.42 4.34 3.44 5.39 2.91 1.53 1.97 0.93 0.66 0.54
1 0.98 2.21 1.61 3.62 3.72 3.26 6.17 6.28 4.06 1.38 1.61 0.79 2.34 0.28 0.01 -2.44 0.31 2.70 -0.13 0.21 1.11
2 -0.46 0.21 0.76 2.16 -0.99 -0.47 2.48 1.32 2.31 2.54 4.20 5.20 3.86 3.81 1.81 3.55 1.91 2.42 1.33 -1.28 -2.14
0 0.49 0.36 1.28 0.73 2.04 3.80 4.05 4.41 1.80 3.90 4.54 1.12 0.66 0.16 2.23 1.42 1.56 -0.49 0.84 -0.87 1.30
1 -0.41 0.02 -0.19 -0.86 -1.05 1.11 0.98 3.65 5.70 3.90 7.00 2.69 3.04 2.27 0.45 0.74 -0.04 -0.34 -0.07 -0.87 -0.56
1 -0.35 -0.39 0.01 -0.70 1.31 3.32 2.06 4.43 3.71 4.16 5.83 5.40 2.75 3.09 2.17 1.95 0.68 -2.24 -0.46 0.58 0.73
0 0.61 1.40 2.06 0.48 2.66 2.52 2.97 1.25 3.25 0.82 4.01 2.15 2.63 2.48 2.85 3.22 3.15 3.13 1.38 1.11 -2.23
2 -0.68 -0.94 -1.80 0.81 -0.37 -0.30 0.89 1.45 1.40 3.40 3.05 3.31 5.04 5.20 3.09 3.85 1.82 0.54 1.00 1.71 1.42
0 0.27 1.55 1.52 0.87 2.78 3.56 2.75 2.09 2.96 1.38 0.82 2.77 0.98 3.88 2.84 2.59 1.68 1.56 2.54 -2.34 -0.33
1 -1.22 0.31 1.36 1.09 1.02 0.83 2.92 4.08 2.90 4.64 5.64 6.79 3.90 3.04 1.87 0.24 -1.81 -0.20 -0.57 -0.74 0.25
2 -0.00 -1.03 -0.12 -0.06 -1.34 1.71 2.38 2.49 3.11 3.31 6.22 4.43 3.35 4.40 2.89 1.88 1.70 0.06 -0.81 -0.16 -1.10
0 1.34 -0.45 2.28 2.38 2.19 2.70 3.66 2.66 3.33 3.14 0.95 4.05 2.16 1.40 2.26 1.67 2.06 -0.41 -0.82 0.12 -0.23
0 -1.36 0.80 0.88 2.47 0.97 3.90 4.10 2.71 1.80 2.72 0.32 1.17 0.84 1.67 0.22 1.64 0.30 0.93 1.33 1.27 0.55
0 -1.00 -0.05 0.85 2.04 0.48 2.07 3.69 -0.44 0.53 2.37 2.35 2.90 1.82 3.45 4.83 4.55 3.43 3.46 1.66 3.29 1.39
0 0.42 1.68 2.26 0.25 2.04 0.54 2.09 -0.52 -0.75 1.66 1.60 3.19 3.08 3.75 6.03 3.74 5.99 1.99 2.66 1.30 1.40
1 0.09 1.53 -0.13 1.09 2.86 1.88 3.78 6.88 3.91 2.50 2.97 4.04 -0.01 1.78 2.41 -0.20 0.39 0.94 -0.44 1.35 -0.63
0 -0.46 1.40 -0.95 0.92 2.72 2.79 1.44 2.87 2.45 0.35 2.77 1.70 2.66 3.84 3.09 1.12 2.77 1.16 0.18 -0.88 1.49
0 0.21 0.57 1.06 3.12 4.50 4.21 4.24 5.02 4.54 2.81 1.17 1.18 -0.26 1.18 -0.34 1.69 0.27 1.53 -1.01 -0.55 -0.42
2 -0.02 1.13 1.70 -1.12 1.11 0.17 1.50 2.11 2.39 4.99 4.09 3.98 4.97 5.12 4.60 2.19 1.34 2.59 1.17 0.38 0.07
0 0.89 1.18 0.42 -0.33 -0.17 2.15 -0.44 0.49 0.53 -0.15 1.32 1.51 3.61 3.36 6.92 7.11 5.15 1.22 3.02 0.69 -0.43
1 0.11 -0.49 0.83 0.77 0.31 1.21 4.52 3.50 3.35 4.47 3.83 4.67 4.01 2.07 0.96 1.20 0.47 0.61 -0.26 -1.34 -0.88
0 -0.38 0.72 0.46 1.00 1.97 2.10 1.85 1.34 0.97 2.56 3.78 2.62 2.80 4.25 3.02 1.95 1.46 1.78 1.42 0.04 -0.75
2 0.52 -0.93 0.19 0.82 -0.46 1.95 1.16 1.98 3.51 2.36 5.16 2.70 2.63 1.82 4.42 1.41 0.29 0.72 -1.16 -0.39 0.94
0 -0.72 2.24 0.84 1.93 2.02 3.40 3.29 3.36 2.87 3.50 2.95 1.85 0.90 0.85 1.53 0.78 0.92 0.90 -0.12 0.01 1.88
1 -1.04 0.59 0.25 1.13 1.96 1.54 2.29 3.59 5.81 4.88 5.08 2.77 2.78 3.43 1.85 -1.02 -1.24 1.00 0.20 0.02 -1.01
0 -0.10 -1.16 1.51 1.42 2.63 2.25 3.80 2.50 2.90 3.66 0.30 3.91 0.20 1.54 4.55 2.48 1.57 0.16 1.43 -0.57 0.21
1 -1.49 0.16 2.73 3.81 3.61 4.14 6.25 6.85 2.77 1.70 2.67 1.61 -0.62 -1.57 -0.87 0.07 1.40 0.67 -0.17 -1.68 -2.06
1 1.23 -0.87 0.98 0.60 1.85 3.97 4.79 4.85 2.45 5.70 4.90 2.79 2.56 1.16 -0.46 0.39 1.67 0.37 -1.05 -1.14 -1.13
2 -1.52 0.05 0.35 0.48 -0.77 -1.77 2.06 -0.48 -0.18 0.50 2.61 2.02 4.02 5.15 5.84 3.94 4.69 1.56 1.30 0.63 0.56
1 0.84 0.22 0.24 0.70 4.55 1.64 4.21 5.12 4.19 3.76 4.92 2.12 0.64 0.09 0.89 2.13 0.10 0.69 -0.06 1.11 -1.14
2 -0.78 0.00 -0.01 1.85 -0.87 0.38 -0.86 1.38 -0.24 2.56 1.63 2.34 2.50 3.78 4.12 3.77 4.54 4.24 0.06 0.35 1.84
2 -0.60 -0.51 -0.67 -1.17 0.67 -0.13 1.25 2.64 2.98 4.32 3.29 4.74 4.85 3.65 1.83 0.12 2.34 -0.88 1.57 1.12 0.51
0 -0.63 -0.63 0.19 0.87 1.39 2.13 -1.00 2.14 0.65 0.70 1.72 3.13 3.49 4.54 4.58 4.10 4.86 3.72 0.62 -0.02 -0.97
1 0.54 -0.58 1.93 -0.01 0.10 2.41 3.57 3.30 3.33 4.99 4.61 3.00 6.12 1.71 2.99 -0.17 -1.27 -1.32 0.13 -1.00 -1.52
1 -0.03 0.28 2.02 -0.31 3.27 3.95 5.02 3.22 4.25 4.38 2.81 0.60 2.10 2.27 1.22 0.88 -0.79 0.79 -1.01 0.13 0.68
1 0.96 3.32 1.94 2.28 2.98 4.46 6.14 3.83 4.40 4.49 2.31 3.83 1.03 0.14 0.59 -0.65 0.71 -0.73 1.10 -0.58 -0.59
1 -0.44 0.84 2.39 3.15 0.73 3.45 2.62 4.88 3.77 3.82 4.01 0.13 1.47 1.78 1.21 0.38 -0.30 0.85 0.88 0.78 -0.46
1 0.49 0.70 -0.23 1.58 2.33 3.39 2.26 5.13 6.11 4.08 2.83 2.70 3.06 3.10 2.59 0.35 -0.96 1.14 -1.07 -0.38 -0.12
1 0.32 0.13 1.11 0.88 -0.87 3.93 3.19 4.35 6.21 4.48 3.87 2.05 3.44 1.31 1.16 0.14 0.38 1.55 -0.54 -1.59 0.32
1 -0.10 1.40 -2.28 0.66 1.09 2.50 3.77 3.42 3.26 5.22 5.38 4.79 2.87 4.61 1.63 -1.40 -0.89 -1.05 -2.46 -0.91 -0.98
2 -0.30 1.46 0.33 -1.94 0.35 0.11 0.10 -0.41 0.94 1.71 3.50 0.91 4.67 4.44 6.56 4.93 2.74 2.56 1.03 1.36 -0.50
0 -0.59 0.68 1.57 1.55 2.57 4.68 4.20 7.10 5.38 2.47 1.04 1.34 1.95 -0.21 2.77 0.77 -1.54 0.54 0.38 -0.86 0.51
1 -0.55 -1.18 1.31 1.77 1.56 1.62 3.20 1.36 6.09 5.54 3.57 3.10 3.16 2.54 0.88 -1.24 -1.31 0.23 -0.47 1.15 1.14
0 0.56 0.62 -1.40 0.57 2.15 0.36 0.75 0.80 -0.55 1.39 2.47 2.01 3.42 3.60 4.36 3.43 3.69 2.39 1.43 -0.27 0.50
2 -0.78 -0.70 0.12 -0.12 -0.56 0.00 0.57 0.65 0.84 2.19 3.48 4.85 3.93 5.39 5.81 2.38 4.05 1.63 1.63 1.31 -0.21
0 -0.08 1.87 2.91 2.43 2.50 5.06 4.87 4.43 3.93 1.89 2.39 0.84 -0.50 0.72 1.78 2.29 -0.40 0.28 1.73 -0.41 -1.47
2 -1.59 1.70 -1.70 0.79 0.41 -0.29 0.91 2.45 4.30 3.46 5.43 5.37 3.18 3.14 2.92 2.54 -0.17 1.52 1.41 2.34 0.72
0 1.10 1.62 0.38 1.20 4.10 3.93 7.06 4.02 4.79 3.11 3.16 2.33 -0.63 0.89 -0.10 0.58 0.96 0.66 -0.71 -0.53 0.62
1 -1.88 0.83 1.01 1.29 1.32 2.30 5.65 5.23 4.20 4.59 2.54 0.61 2.14 1.71 1.63 0.45 0.49 -0.11 1.00 0.91 1.17
2 0.69 -0.25 1.35 0.97 -0.22 1.66 0.99 -0.18 0.77 2.09 3.49 3.28 2.52 4.38 4.07 3.54 3.05 3.15 -0.10 0.20 1.04
1 1.37 0.31 -0.29 -1.54 1.51 3.05 4.22 2.46 4.10 5.01 3.54 4.28 2.04 2.25 0.51 -0.05 -0.96 0.25 -1.29 -0.40 -1.24
1 0.29 0.44 1.16 0.88 3.02 0.76 3.73 5.48 3.64 3.65 4.89 3.39 0.66 1.95 0.30 -0.44 -0.18 -1.56 -1.29 1.36 -0.02
0 0.03 0.72 -0.44 0.20 3.14 2.92 3.42 3.04 1.76 2.20 0.82 0.98 1.80 3.06 2.83 4.49 3.48 1.79 1.53 1.55 1.27
0 -0.97 1.84 0.82 -0.56 3.96 4.42 4.74 4.75 3.61 2.48 0.95 0.97 1.69 -0.18 1.88 1.91 0.34 1.40 1.21 0.92 1.10
1 1.61 1.87 -0.15 1.36 3.04 4.33 5.58 5.75 5.69 3.76 0.66 2.16 0.77 -1.23 0.91 0.81 -1.47 -0.71 1.42 0.30 0.13
1 0.29 -1.24 1.49 1.96 1.82 2.78 4.71 4.91 3.25 4.18 3.76 3.29 1.72 2.23 1.67 1.46 0.21 0.35 -1.31 -1.08 -0.29
2 0.60 0.13 -0.46 -0.38 0.17 0.95 0.57 2.85 1.57 5.68 5.95 4.32 4.34 4.10 2.64 0.77 0.59 0.49 -0.97 1.82 0.61
2 -0.41 -1.09 -0.52 1.65 -0.45 -0.47 -0.14 2.17 3.18 2.51 3.68 2.83 2.70 4.77 2.62 2.97 1.66 2.15 0.14 0.80 -1.40
0 -0.80 0.09 1.96 2.44 2.05 2.99 3.01 2.65 2.70 2.01 1.26 3.01 2.78 3.39 3.39 2.81 0.14 1.89 1.82 -0.82 -0.78
2 0.16 0.01 -1.09 0.28 0.36 0.94 0.46 4.14 3.02 5.28 6.16 4.81 3.49 2.28 1.20 1.37 -0.33 1.40 -0.34 -0.74 -0.99
1 0.09 1.77 1.36 1.95 2.21 4.02 4.07 4.46 4.20 2.74 2.80 1.67 1.96 0.19 1.42 2.36 0.62 -0.87 -0.57 -0.09 -0.69
0 -1.58 1.79 1.33 3.23 1.98 3.38 5.54 3.94 2.84 2.46 2.12 2.64 -1.51 0.80 1.88 1.57 -0.37 1.72 -1.15 -1.43 -1.21
0 -0.06 1.44 1.23 2.17 2.63 2.88 1.94 3.71 2.69 5.13 2.01 1.28 1.44 1.55 2.28 2.25 1.21 1.36 3.21 0.77 0.64
0 -1.72 -0.64 -1.44 0.16 0.05 1.20 1.36 -0.07 0.53 2.68 2.00 3.29 2.27 5.99 5.65 6.08 3.20 3.34 1.68 1.01 -1.69
2 -2.21 0.29 1.25 1.47 -0.57 -0.72 3.10 -0.53 -1.42 2.46 1.74 3.58 3.46 3.88 5.61 5.91 3.16 3.77 2.03 0.90 0.66
1 -0.79 2.19 2.29 0.64 3.15 1.64 2.29 4.56 5.22 5.12 5.58 3.37 2.90 0.40 1.95 -0.68 -1.76 -0.44 0.52 -0.06 -1.05
2 1.01 0.56 -0.19 -2.36 1.33 1.05 1.55 0.89 3.55 4.97 6.28 4.93 2.75 2.70 1.09 2.14 -0.30 0.37 -1.68 0.76 -0.47
0 1.20 1.26 -0.41 -0.40 0.38 -0.92 -0.66 -0.18 1.06 1.04 0.63 3.91 4.00 5.58 5.33 2.87 4.22 3.16 2.99 0.22 -1.53
0 0.25 2.37 1.01 2.47 2.79 5.82 5.27 3.76 5.37 1.43 1.73 1.23 0.07 -1.25 1.37 0.87 -0.39 1.94 0.27 -0.89 -0.22
0 0.62 -0.10 2.55 1.52 3.02 3.04 5.89 4.25 4.62 3.87 0.66 0.45 0.33 2.01 0.07 0.44 1.00 0.52 2.78 0.75 -0.71
1 1.34 0.20 0.79 1.35 2.88 4.04 5.49 5.41 4.29 3.35 4.07 0.82 2.29 1.69 -0.65 0.57 0.52 -0.09 -0.26 -0.27 1.35
2 -0.81 1.08 -0.55 -0.56 -1.14 2.52 1.57 2.25 2.54 2.98 6.25 3.41 5.69 3.06 2.55 3.33 3.37 -0.33 1.85 2.19 -0.50
1 -0.28 1.54 1.08 -0.16 1.66 -0.29 3.53 3.12 3.00 5.13 7.42 5.05 4.10 1.62 3.09 0.66 -0.81 1.28 0.25 1.35 -0.81
0 -0.52 -1.24 0.33 0.63 4.30 3.43 4.24 1.56 2.00 1.95 2.92 0.97 3.71 0.43 1.04 2.09 3.26 0.42 1.15 0.74 -0.07
1 0.08 -1.87 -0.25 1.52 1.28 1.61 3.39 3.77 3.78 3.19 6.53 4.85 3.81 3.34 2.64 0.77 1.46 -0.74 -0.41 0.60 -1.43
0 1.37 0.38 1.42 1.10 0.24 2.97 3.38 2.44 2.39 -0.45 3.21 1.38 3.58 2.79 4.63 2.62 3.83 1.75 2.25 2.35 -0.38
0 -0.28 1.47 1.34 0.80 0.62 0.06 0.99 1.12 -0.44 0.03 2.90 3.43 4.42 5.24 7.67 2.24 2.86 3.67 2.85 2.67 0.30
0 0.08 0.30 -0.59 0.22 2.38 2.76 2.68 2.08 1.26 0.72 2.64 1.95 0.47 3.57 1.80 1.72 2.48 0.91 0.51 -0.74 1.43
2 0.76 -0.67 -0.39 0.54 -0.55 -1.25 0.25 1.31 0.12 0.24 0.66 4.80 4.42 3.86 5.46 4.07 5.21 2.61 2.05 0.62 0.39
1 0.87 0.96 0.99 0.54 4.22 1.18 3.53 3.12 5.68 4.25 4.91 3.82 4.05 1.72 0.18 0.19 -0.69 1.55 0.84 1.60 0.06
0 -1.34 0.75 1.10 1.74 1.22 2.48 3.85 2.27 3.69 3.49 1.82 2.19 0.59 0.89 1.05 1.60 0.19 0.12 0.95 0.80 -2.15
1 -0.32 0.32 -0.62 -1.15 2.25 3.48 4.94 5.38 4.18 3.74 4.28 4.32 2.48 3.59 0.88 0.24 1.11 -1.14 -0.91 0.35 1.48
2 -0.86 -0.63 -1.12 -0.60 -0.32 -0.28 1.87 5.23 2.83 2.91 6.70 4.44 5.74 2.36 2.42 1.42 0.98 -0.24 1.46 0.10 0.82
0 -1.35 -0.08 1.79 1.69 1.27 1.44 1.92 0.51 1.83 5.40 2.71 2.81 3.44 4.82 2.41 4.04 1.54 2.59 2.26 -0.36 -0.66
1 -0.93 0.90 0.67 3.31 2.35 4.74 5.23 5.55 4.54 2.10 1.63 -0.22 -0.41 0.58 -0.97 0.55 -1.32 -0.45 0.36 0.63 -1.81
0 -0.38 1.18 1.07 1.23 3.57 6.10 3.73 3.47 3.81 4.56 3.52 1.08 0.58 0.35 0.06 1.44 0.51 0.66 0.97 -0.72 0.26
1 1.67 1.97 0.75 2.76 3.25 4.51 6.99 3.68 3.87 3.21 1.14 1.55 0.74 -0.81 0.53 0.40 1.31 -0.15 0.19 0.94 0.06
1 -0.14 -0.68 -0.70 -0.96 1.49 1.85 3.62 2.77 3.08 5.83 4.65 4.94 2.35 4.50 0.79 1.65 2.22 -0.94 1.65 0.78 -0.64
2 0.70 -1.91 -0.30 0.39 -0.15 -1.10 -0.27 -0.89 0.04 1.56 3.68 4.18 4.08 5.65 4.39 1.90 3.13 1.98 2.69 0.24 0.83
0 0.13 0.58 1.12 2.35 3.71 2.68 4.38 3.46 1.06 1.64 1.77 2.88 1.56 2.48 3.02 0.85 2.46 1.93 1.18 1.71 -1.61
2 1.88 -0.91 -0.64 1.10 -0.38 1.41 0.51 1.13 -0.11 2.33 5.47 4.62 3.51 6.24 6.25 2.38 3.90 1.78 1.30 0.61 -0.41
2 -0.23 -0.61 1.00 0.14 -1.56 1.55 2.34 3.92 5.61 4.71 6.14 4.36 1.95 4.85 1.95 0.68 -0.64 -0.69 -0.27 -0.74 0.56
1 1.44 -0.87 -0.91 -0.12 -1.16 -0.10 1.28 4.12 5.13 3.60 5.36 5.57 3.30 3.46 0.51 0.04 -0.25 -0.02 0.10 -1.17 -0.50
2 0.94 -0.90 1.28 1.47 -0.13 -0.15 0.52 0.37 0.22 0.90 4.33 2.24 3.98 4.53 4.79 4.31 2.41 1.16 0.37 1.53 -0.40
2 0.30 -0.48 0.11 -0.94 0.34 0.35 1.90 0.39 1.02 1.98 3.99 4.57 3.61 2.73 2.90 4.43 1.97 1.40 0.49 2.76 2.25
1 -0.57 -0.12 1.06 1.49 2.68 0.69 2.01 3.06 4.76 4.26 8.56 4.82 3.91 2.59 3.66 1.31 1.22 -0.38 0.72 -0.03 -1.00
0 2.41 2.48 1.17 2.32 2.62 3.37 5.51 4.64 4.02 2.32 2.06 1.93 1.64 1.19 1.34 1.40 0.99 -0.03 1.18 -0.52 1.22
0 -0.89 0.06 0.97 -0.86 2.56 1.89 1.23 0.57 3.61 2.67 1.81 1.49 1.80 4.34 4.46 5.17 2.72 2.21 2.13 0.12 0.18
1 -1.32 2.23 1.85 2.03 3.06 4.86 3.92 5.17 3.40 4.17 3.73 1.24 0.66 -0.24 -0.11 0.33 1.81 1.02 -1.32 0.59 -2.70
1 -0.60 0.93 2.12 1.32 2.72 2.66 4.69 4.16 5.08 3.25 3.09 0.99 1.56 -0.63 0.16 -0.88 0.48 0.16 -1.62 -2.07 -0.22
0 -0.59 0.14 3.44 1.66 2.75 2.49 1.67 2.79 2.73 1.31 1.06 0.84 3.63 0.50 1.56 3.01 2.54 2.17 1.29 0.84 2.21
2 1.21 1.49 1.94 -0.92 -2.85 1.41 0.53 3.86 3.83 6.84 5.68 5.82 3.35 2.41 2.44 1.84 0.85 -0.40 1.01 -0.42 -1.34
0 -1.50 0.41 -0.06 -0.55 2.86 1.96 1.48 0.69 2.66 2.44 1.56 2.75 4.30 4.27 4.49 2.39 2.89 2.08 -0.38 -0.13 -1.13
0 -1.36 2.84 1.14 0.40 2.01 0.68 2.86 3.67 2.41 3.13 1.43 3.15 1.08 3.33 4.50 1.97 1.34 1.51 3.61 0.45 -1.18
1 0.70 0.13 1.71 2.53 4.21 5.74 5.91 4.94 3.72 4.24 1.74 2.09 1.46 -0.80 -0.71 1.69 0.75 -2.21 -0.42 -2.33 -0.88
0 -1.32 -0.54 1.09 1.81 1.02 1.65 3.06 3.21 1.96 2.86 1.84 3.16 4.48 3.02 3.69 2.29 2.06 3.45 2.27 0.40 -0.39
2 0.42 -1.72 0.06 -0.68 -0.63 -1.05 -0.27 3.26 3.93 5.37 5.58 3.61 2.75 3.93 3.64 2.45 0.86 -0.86 -0.00 0.93 -1.01
0 0.57 0.62 0.86 3.38 2.65 4.10 6.40 4.78 3.17 4.03 0.96 2.36 0.85 0.89 0.69 1.39 0.49 0.03 0.74 0.07 -0.86
1 -0.21 0.59 0.76 1.89 4.43 5.73 4.39 3.39 3.92 4.57 0.76 -0.32 1.30 -0.81 0.17 0.26 1.35 -0.13 -0.37 -0.31 0.90
0 0.53 1.48 2.16 4.09 2.41 3.07 5.76 3.52 5.43 3.11 1.81 0.77 -0.37 0.59 0.73 -0.80 -0.64 -1.63 -1.18 -0.29 -0.59
0 -0.21 -0.08 -0.24 -0.42 -0.62 1.26 0.25 -0.05 -0.26 0.98 1.38 2.30 2.54 4.54 3.16 6.22 4.92 1.62 1.62 -0.16 -0.46
2 0.27 -0.94 -0.23 1.10 0.49 1.67 2.38 4.14 4.40 6.72 7.88 6.12 3.45 2.98 3.04 1.76 1.14 -0.16 0.63 -1.77 1.40
2 0.48 1.59 0.83 0.03 0.12 0.06 1.70 -0.46 0.94 2.46 4.83 3.58 2.59 4.75 5.07 3.24 1.48 1.38 0.27 0.47 1.24
2 -0.93 -0.23 1.06 -0.22 -1.21 1.75 0.61 0.74 2.32 2.31 6.38 4.65 4.48 3.93 2.61 4.84 0.97 -0.35 -0.24 1.46 0.55
1 -0.62 2.72 0.37 2.55 4.39 3.69 4.22 3.49 2.94 3.04 3.11 1.98 0.94 1.05 -0.30 0.91 1.06 0.78 -0.65 -0.56 1.07
0 1.76 -0.84 0.54 0.10 1.16 2.94 4.63 2.43 2.05 3.15 5.45 2.22 0.96 1.05 3.80 1.30 2.92 2.33 1.64 2.03 0.92
1 0.74 0.42 1.01 1.85 1.56 2.91 2.88 3.05 4.88 1.25 6.60 4.09 5.19 2.34 4.90 1.85 -1.31 0.86 0.68 1.11 1.28
2 1.91 -1.85 0.14 0.07 -0.10 2.27 -0.05 -0.40 1.71 2.73 2.33 3.70 2.44 6.33 5.24 5.03 4.16 2.11 4.54 1.12 0.96
0 -0.91 0.12 0.48 0.31 -0.99 0.32 0.78 2.69 2.38 1.94 3.95 1.70 3.04 5.80 4.78 4.66 2.01 1.57 1.50 0.79 0.63
0 -0.37 0.01 0.10 1.62 0.51 1.88 1.91 0.20 1.86 1.12 1.58 2.41 1.50 3.04 4.69 4.25 4.45 2.29 1.63 2.72 -0.99
2 -0.73 -1.60 1.17 -1.44 2.58 0.52 2.70 0.92 1.88 2.26 5.72 4.06 3.78 3.52 4.03 3.47 0.15 2.17 1.30 0.71 -1.34
2 -0.19 1.11 1.22 -1.57 -0.10 1.49 0.08 3.21 1.88 3.09 4.51 2.62 4.92 3.27 2.31 3.02 2.56 0.71 0.32 2.21 -1.34
1 0.04 1.59 2.10 2.39 5.42 5.41 3.49 3.84 5.53 0.90 4.15 0.90 1.12 0.56 0.50 0.55 0.56 0.22 -0.90 -0.99 -0.57
1 -0.20 -0.79 1.58 2.23 3.50 4.37 3.06 4.01 2.36 5.54 5.02 2.12 1.45 1.22 -0.77 0.09 0.08 0.88 -0.49 2.08 -1.10
0 0.39 0.69 -0.10 -0.09 0.21 0.49 3.70 1.68 2.07 1.12 0.47 1.64 1.54 3.13 4.83 3.85 2.74 -0.24 2.91 0.71 0.68
1 0.33 1.14 0.02 2.30 1.81 3.11 2.21 5.02 4.15 4.34 4.40 3.26 1.67 2.30 1.21 -0.63 0.64 -1.15 -0.56 -0.99 0.11
2 0.57 0.13 -1.13 0.51 -0.32 0.02 0.36 1.57 0.08 2.38 3.79 4.09 3.76 3.96 4.40 4.78 3.31 2.16 2.30 -0.49 0.53
0 0.79 2.02 1.95 1.63 4.06 6.13 5.53 4.13 1.50 1.08 2.66 1.88 0.03 1.10 1.24 1.33 2.17 0.22 1.47 0.98 0.30
1 0.64 0.79 0.26 0.39 2.25 2.86 2.54 2.26 3.99 1.25 3.01 3.73 2.72 1.32 -0.01 -0.34 0.22 0.90 1.02 -1.28 -0.66
1 -0.58 0.99 1.74 0.60 -1.72 -0.25 1.54 2.63 5.82 5.95 5.99 4.74 4.63 2.85 0.73 -0.67 -0.41 0.20 -0.65 -1.57 -1.12
1 -0.23 -0.40 2.44 4.46 1.57 4.35 6.21 6.20 3.34 2.73 2.12 3.35 1.46 1.58 0.02 0.90 0.18 -1.39 -0.58 -0.56 -1.48
2 -2.05 -0.45 -0.44 0.99 -0.43 -0.42 2.73 1.20 2.56 4.53 4.01 4.54 5.19 3.45 2.74 3.13 -0.26 0.42 0.26 -0.54 0.21
0 0.57 -0.22 0.34 -0.02 -0.57 0.50 1.15 1.30 1.86 0.48 1.86 1.95 3.80 3.92 4.59 2.88 2.41 1.97 1.06 0.01 -0.82
2 1.22 -0.71 -0.44 -1.03 0.77 1.24 0.33 -0.65 1.97 -0.46 2.24 4.89 3.71 4.41 4.89 5.18 4.70 2.76 1.85 1.40 0.90
2 0.10 0.07 -0.21 -1.14 -1.23 1.49 0.16 -1.07 -1.36 -0.11 0.73 3.16 2.77 5.53 6.56 4.61 3.92 2.89 0.10 0.41 -2.56
0 0.79 -0.45 0.12 0.83 0.64 -0.02 0.14 0.72 1.06 1.62 -0.23 2.46 4.23 3.08 7.06 5.02 3.24 4.03 0.72 1.89 1.68
1 -0.45 0.26 2.08 3.34 3.01 3.49 4.71 5.27 6.42 3.12 3.68 1.98 0.26 1.88 1.36 0.15 -0.77 0.03 -0.47 -0.12 0.24
2 -0.25 -0.21 -0.07 -0.20 -1.05 0.48 -0.35 0.11 2.87 -1.12 2.81 2.37 4.26 3.00 5.17 4.01 5.70 2.44 1.02 -0.54 -1.35
1 0.25 -0.23 0.10 1.23 0.23 1.61 3.44 2.23 3.91 4.08 2.76 4.29 2.66 1.74 1.56 -0.85 0.28 -1.23 0.61 0.56 -0.03
0 1.31 -1.75 -0.22 0.96 0.75 1.94 3.03 2.43 1.77 2.29 1.14 2.47 1.45 2.66 3.37 1.17 1.73 2.70 0.60 0.79 -1.17
1 -0.47 0.23 0.22 1.07 0.03 3.46 2.37 1.24 4.16 5.21 5.79 5.76 3.14 3.11 0.99 1.49 -0.20 0.84 -1.29 -0.16 -0.79
0 0.45 1.83 0.40 2.34 1.65 4.35 5.97 5.80 3.97 2.35 1.54 0.65 2.29 0.69 -2.10 1.00 1.08 0.09 0.50 -1.03 0.76
0 0.12 1.67 1.37 1.44 3.17 4.32 6.48 3.90 4.17 1.83 2.19 1.25 -0.37 -0.22 1.35 -0.02 1.72 0.15 0.86 0.76 -2.77
0 0.24 1.29 -0.49 1.86 1.27 0.90 2.15 2.11 0.90 1.56 3.91 1.99 3.21 4.17 4.73 2.47 1.67 2.99 0.61 0.93 0.84
2 0.56 -0.02 1.58 0.64 0.48 -1.06 0.56 1.65 0.89 3.63 2.94 2.06 3.17 3.36 4.71 3.11 2.97 0.24 1.46 3.08 -0.58
1 0.67 2.02 2.24 3.24 3.33 1.89 3.01 6.03 5.25 2.98 3.76 3.74 1.32 0.27 0.56 1.11 0.19 1.53 -0.73 -0.56 0.39
0 0.11 0.43 1.73 2.91 2.58 4.59 4.35 4.37 3.54 0.15 4.21 2.75 1.17 2.04 1.22 1.88 1.26 0.53 1.52 -1.07 0.11
1 0.12 0.32 1.36 3.10 2.39 2.93 3.98 6.30 6.00 5.11 3.74 1.50 2.35 1.85 1.09 1.03 -1.12 1.87 -1.70 0.17 -0.02
0 0.69 1.04 0.31 4.29 4.87 4.36 4.49 5.05 4.14 4.23 1.10 0.75 1.74 -0.05 -1.01 0.48 -1.27 1.03 0.16 1.79 0.02
2 -0.16 0.62 -0.17 -0.02 -0.55 -0.98 1.00 -1.22 -0.41 1.68 0.80 2.94 3.01 5.17 6.96 4.27 4.20 0.90 4.04 0.53 0.77
1 -1.51 0.68 1.73 1.67 4.86 4.74 4.39 4.85 1.73 2.54 2.28 0.11 -0.10 0.20 1.26 -0.91 -0.85 -0.24 0.78 0.32 0.35
0 -1.32 1.21 1.58 3.18 2.11 4.15 3.24 3.86 1.98 2.42 1.94 1.90 0.41 2.79 2.58 0.09 -0.29 1.32 1.15 0.05 -0.74
1 1.05 2.29 0.83 0.30 -1.51 1.62 1.66 3.56 3.20 6.18 5.49 3.33 3.52 3.54 -0.50 1.74 0.39 0.16 -0.62 0.46 0.15
0 -1.16 1.08 0.81 1.60 0.93 2.51 0.80 0.10 1.15 0.33 0.44 1.91 3.66 3.33 3.26 3.35 3.79 1.59 2.00 1.45 -1.18
1 0.00 -0.65 0.75 0.90 0.99 1.50 2.64 2.39 3.23 4.52 5.84 3.76 4.70 1.21 1.27 0.48 0.60 0.55 -1.49 0.29 1.33
2 -0.85 -0.55 0.39 0.31 1.19 -0.75 2.25 2.10 2.22 3.62 6.30 4.14 5.07 2.63 3.42 -0.03 -0.11 0.09 -0.20 0.73 1.13
0 -0.37 0.41 1.59 1.89 1.75 2.33 4.09 3.21 1.54 3.72 1.23 1.00 0.51 4.62 5.17 3.83 2.32 1.76 0.52 0.02 -1.03
1 -0.41 -0.08 1.53 2.50 1.04 2.46 2.18 2.35 2.37 2.75 4.36 3.69 1.79 2.77 1.00 -0.52 -0.97 -1.36 0.77 -0.66 -0.58
0 0.92 0.83 1.07 2.04 4.27 4.76 3.37 5.60 3.28 2.51 3.00 0.65 -0.30 0.62 2.35 -0.33 0.52 -0.06 1.78 -0.53 -0.44
0 -0.17 -0.98 2.27 2.97 2.00 4.39 5.72 3.27 4.02 3.58 2.76 3.25 2.18 1.55 -0.67 0.25 0.50 -1.02 0.02 -0.09 0.25
0 0.03 0.96 2.71 1.57 0.62 3.80 5.65 4.40 2.24 2.81 2.66 1.88 0.14 3.14 2.22 3.84 2.51 3.12 1.29 -1.10 0.59
0 -2.65 -0.09 -0.38 1.11 0.12 1.11 1.57 2.59 -1.27 -0.96 3.52 3.29 3.69 5.96 4.08 6.31 3.31 1.91 1.11 3.01 1.92
1 -0.19 0.61 -0.25 -1.28 -0.02 0.68 -0.13 2.07 4.59 4.22 6.09 6.02 3.71 2.71 1.90 0.67 -1.35 2.54 0.80 -0.89 0.66
1 0.63 -1.62 1.06 0.26 1.14 0.07 3.43 3.67 5.02 5.51 5.41 4.09 2.83 1.65 2.06 0.46 -0.03 0.43 2.11 0.72 1.34
2 -0.06 0.18 0.13 -0.74 -0.44 1.21 0.53 1.72 0.80 2.49 3.53 3.39 4.12 2.89 4.47 3.79 2.13 2.52 -0.07 -0.15 1.64
2 0.90 1.36 0.30 0.68 0.16 2.40 2.44 3.64 1.57 4.33 5.28 4.39 4.62 1.55 3.86 0.66 0.62 1.51 0.40 1.26 -1.46
1 0.67 -0.21 0.32 -0.53 1.10 1.42 3.69 3.92 2.14 6.01 5.24 4.51 3.60 1.22 2.17 2.48 -0.43 0.83 1.80 1.05 0.62
2 -1.41 -2.23 -0.62 -0.10 -0.15 1.07 1.32 0.05 0.30 2.58 2.13 2.76 2.55 5.77 3.85 3.73 2.23 2.27 3.12 0.22 0.70
1 0.43 0.21 -0.60 0.37 2.00 1.45 1.46 1.93 3.67 5.26 6.85 3.32 3.72 2.41 3.07 0.11 0.11 -0.26 1.04 0.82 2.05
1 0.88 0.51 1.11 2.64 2.65 3.30 6.28 6.09 4.45 2.47 2.89 2.28 1.95 2.74 -0.06 -0.01 1.24 -0.30 -0.34 0.90 0.81
2 0.59 1.22 -0.45 1.18 1.69 0.80 1.78 1.55 2.25 2.30 2.77 5.03 5.91 5.04 3.71 0.96 1.17 0.95 -0.46 -0.86 -0.20
1 1.14 0.52 0.78 0.62 1.30 2.52 4.52 4.50 3.82 3.08 2.37 3.11 0.37 2.66 0.91 0.66 1.38 1.47 1.31 1.62 -1.19
0 -0.39 1.22 1.01 2.74 3.81 2.52 5.65 3.76 3.78 3.88 1.65 -0.34 0.51 0.88 0.76 -0.45 -1.05 -1.21 1.32 -0.89 0.66
1 -0.03 0.09 0.10 3.18 2.89 2.93 5.16 1.93 5.16 3.32 2.59 4.29 0.19 2.37 -0.16 -2.15 -1.48 -1.61 0.11 0.60 1.37
2 0.51 -1.40 -0.80 -1.65 -1.12 -1.22 1.50 2.05 3.56 4.51 6.06 5.10 2.83 5.13 2.74 -0.32 -0.59 1.33 -2.23 -1.21 -0.32
0 -0.82 0.89 0.35 0.51 3.15 2.03 3.98 3.01 0.75 2.43 2.20 2.24 0.67 1.37 3.66 2.93 4.20 1.18 1.15 0.85 0.35
0 0.81 -0.46 1.44 0.79 3.32 3.17 3.49 3.72 1.57 1.28 3.85 2.86 3.02 2.07 2.77 2.42 0.29 1.62 0.42 -0.37 -0.97
0 0.05 1.69 1.67 2.11 5.00 3.39 7.36 5.93 3.81 2.97 2.31 1.60 -0.28 -1.10 1.09 -0.35 0.11 -1.72 -0.40 2.33 0.19
0 1.24 0.23 -0.11 3.43 3.44 5.38 4.21 1.98 1.75 3.78 2.84 2.17 0.52 0.89 1.63 0.61 -0.55 0.44 0.36 -1.59 -1.47
0 0.69 0.21 0.38 -0.56 1.57 1.20 1.89 1.16 1.13 0.55 2.34 3.81 2.32 5.22 3.81 4.15 4.08 1.64 4.70 1.44 0.38
0 0.85 0.63 1.69 0.88 1.26 2.29 2.11 1.51 1.32 1.79 2.33 1.90 2.03 3.08 4.92 1.84 1.97 3.07 0.87 0.11 0.24
0 -0.01 1.39 0.29 1.36 2.07 4.22 5.23 2.13 2.79 1.38 2.25 0.61 2.03 1.33 0.20 1.00 1.43 1.69 0.45 0.97 0.07
0 -2.50 1.96 1.07 0.38 1.68 -1.11 1.42 1.01 -0.53 2.06 1.84 1.89 2.73 5.80 5.36 5.12 3.95 2.78 1.73 1.06 -0.97
1 -0.05 0.77 0.90 2.22 5.21 5.58 4.91 5.71 5.56 2.81 1.92 1.95 -0.70 0.83 -0.12 0.03 -1.86 -0.04 1.04 0.52 -0.78
1 -1.73 -0.01 0.77 2.31 0.02 1.50 0.07 2.43 2.50 5.37 5.98 5.16 3.37 3.00 1.11 2.73 -0.23 0.40 -0.17 0.63 -0.33
2 0.43 0.87 -0.69 -0.31 -0.71 1.27 0.54 2.63 2.76 2.95 6.22 6.75 2.93 2.52 2.93 0.94 1.15 0.70 1.53 2.19 -0.20
1 -1.77 1.58 1.02 0.26 3.20 3.06 4.21 2.87 1.83 3.64 4.17 4.55 1.88 1.54 1.30 2.17 1.36 -1.65 1.74 -0.36 -1.73
1 1.37 -1.04 1.76 0.92 2.78 3.22 5.24 3.74 2.96 3.44 2.45 2.11 2.40 0.76 0.64 1.01 -0.28 0.26 -1.19 -0.73 -0.09
2 1.23 0.11 -0.44 -1.74 -1.01 1.05 1.11 0.97 2.79 5.13 5.63 2.90 3.32 3.44 1.93 0.62 2.70 2.03 0.52 1.61 0.82
0 -0.95 -0.14 0.81 -0.31 1.62 3.05 2.61 1.14 0.11 1.98 0.31 3.26 2.26 3.16 3.87 5.40 2.75 1.40 0.69 0.73 1.82
1 1.68 1.28 1.78 1.76 2.16 1.36 2.13 4.44 2.57 3.01 5.10 3.11 2.23 2.44 -0.38 0.65 -0.20 -1.31 1.44 1.43 0.82
2 -0.84 -0.35 0.72 1.51 -0.49 0.86 0.58 1.46 2.62 1.57 5.40 4.11 4.81 3.49 4.45 3.16 1.49 1.62 0.19 0.50 1.14
0 -0.55 1.25 0.19 0.86 -0.23 -0.36 0.76 0.56 0.08 2.98 1.05 3.44 3.88 1.79 4.18 6.23 3.07 2.33 2.40 -0.15 -0.27
0 0.54 0.33 1.55 -0.18 1.95 2.22 1.90 1.49 1.21 1.51 1.45 1.92 1.72 4.90 3.07 2.83 1.02 0.76 0.83 2.38 0.20
2 -0.66 -1.47 -0.40 -0.20 -0.06 0.91 -0.45 3.76 3.60 5.00 5.92 4.09 3.93 3.57 2.12 -0.18 1.97 0.05 -1.87 2.04 -0.74
2 0.32 -0.30 -1.28 -0.06 1.71 1.93 2.34 0.24 2.57 0.55 4.04 3.13 3.11 2.96 6.34 2.91 3.03 2.04 1.84 0.06 0.97
0 -0.39 -0.39 0.66 1.78 1.78 3.35 5.55 4.20 2.83 3.84 2.56 0.55 1.63 2.15 1.19 1.74 -0.77 -1.26 -0.11 1.56 0.87
2 -1.32 -0.67 0.48 1.25 -1.18 -0.15 0.98 1.41 1.64 2.80 3.09 3.48 2.37 4.39 5.13 3.87 2.91 1.67 1.88 1.46 -0.37
2 -1.44 -0.02 -0.08 1.37 0.63 0.59 1.44 2.31 3.61 3.92 4.87 5.27 5.66 4.49 4.75 4.10 1.01 -0.65 -0.51 0.11 1.93
2 1.03 0.33 -0.75 -1.74 -1.39 0.41 0.99 0.89 1.78 3.60 6.95 1.90 6.24 3.41 3.33 2.91 1.44 0.51 1.93 1.75 -1.43
0 -1.63 2.46 2.61 0.75 2.55 4.65 3.01 1.50 2.70 3.20 0.50 1.14 1.46 0.93 2.79 2.44 1.49 -1.03 1.39 0.89 -1.15
0 0.71 0.79 0.01 0.61 2.17 0.43 -0.44 -0.39 1.06 1.42 2.67 1.73 4.73 3.75 3.98 3.57 2.61 1.92 1.33 1.01 1.30
2 1.19 -0.70 2.09 0.22 0.44 0.77 0.49 -0.41 -1.10 1.20 3.58 5.03 4.80 3.64 4.76 4.31 2.74 1.25 1.01 0.37 -0.61
1 0.25 1.30 0.19 2.84 0.70 2.86 4.06 4.84 5.01 4.00 3.43 2.56 0.56 0.63 1.79 -1.14 0.38 1.03 0.38 -0.13 -0.61
1 1.87 -0.12 1.35 2.36 4.04 3.01 5.07 5.25 4.47 2.10 2.30 1.81 0.80 2.50 0.21 -0.81 0.01 -0.38 -0.08 -0.91 -1.53
2 0.08 -0.67 0.18 0.39 -0.74 -0.49 4.22 3.75 2.60 3.59 5.84 2.52 3.82 1.08 4.07 1.26 1.51 0.58 -0.12 0.52 -1.99
1 -0.33 1.29 1.51 1.41 2.09 3.82 3.07 5.84 4.44 3.47 2.89 1.19 1.57 0.19 1.31 1.21 0.26 -0.43 -0.57 -0.26 0.23
2 1.77 0.68 -1.70 0.75 0.40 -0.43 -0.87 -0.16 0.35 1.76 3.41 2.98 3.31 3.32 4.01 4.64 2.24 2.00 2.34 -0.18 -0.01
2 -0.66 -0.82 1.32 1.19 -0.27 0.69 1.45 0.24 1.93 1.72 3.29 2.10 4.76 5.08 4.22 4.83 3.84 1.19 1.78 0.03 0.71
0 0.71 1.24 1.39 3.11 3.34 5.95 5.37 4.79 4.62 2.25 2.40 0.99 2.36 -0.52 -0.10 0.21 0.11 0.36 1.15 0.63 0.35
1 0.41 1.13 0.70 1.06 0.90 2.46 3.47 5.41 1.96 4.72 4.05 3.64 1.75 0.97 1.65 0.16 0.90 1.47 -1.97 -1.41 0.30
1 -1.35 0.45 0.76 0.71 2.82 3.05 1.54 6.58 4.49 2.78 5.35 3.13 0.74 1.86 0.77 -0.27 0.66 0.76 -0.27 0.63 0.79
2 0.89 1.90 1.44 0.10 -0.33 1.46 2.18 2.53 3.15 3.69 5.41 3.59 2.77 2.18 2.44 2.63 0.43 0.47 0.96 1.12 0.29
2 -0.69 0.42 -1.21 -0.31 0.29 0.17 1.00 4.13 2.17 5.30 6.61 5.60 4.03 2.86 3.44 2.52 1.61 0.70 -1.24 0.46 2.53
1 -0.33 0.00 1.88 4.81 5.18 4.09 6.16 5.56 2.45 2.70 3.29 0.43 0.92 -1.42 1.61 1.43 0.53 0.05 -1.32 1.66 0.57
1 -0.16 0.13 0.87 1.63 0.61 4.82 3.37 3.14 3.85 4.52 5.18 3.73 3.21 2.66 0.74 2.39 0.29 -0.59 -0.29 -0.06 -0.09
1 1.54 0.37 -1.01 -1.35 0.59 2.06 1.97 4.55 4.05 1.72 5.07 2.70 5.23 3.37 0.86 2.45 1.09 -1.87 -1.18 1.68 1.35
0 1.33 0.33 0.16 0.58 0.56 0.52 1.82 3.47 1.76 0.08 1.58 3.90 3.62 4.20 5.29 3.36 4.32 2.58 0.60 1.84 0.27
1 0.57 -0.39 2.22 4.44 4.90 4.80 4.00 3.77 5.48 3.22 3.45 1.44 0.40 1.97 0.07 0.33 0.39 0.94 0.84 0.59 -0.03
1 -0.38 -0.11 2.05 0.89 1.99 4.53 4.95 3.47 5.88 4.45 3.50 0.06 0.81 0.49 0.30 0.81 -1.08 0.26 0.15 0.42 0.10
1 -0.44 0.60 1.10 -0.90 0.44 2.23 2.42 3.45 3.96 6.39 5.77 5.99 2.94 2.83 1.78 -0.53 0.59 -0.14 -0.66 -0.79 0.49
0 0.45 0.21 -0.02 0.46 0.06 3.49 2.30 2.38 2.17 0.99 1.16 1.10 1.05 3.15 4.32 3.47 3.08 0.88 0.78 0.79 1.06
0 -1.29 1.36 1.20 3.15 5.33 3.57 2.67 3.65 4.51 3.80 1.98 2.10 0.93 2.36 -0.99 0.38 -0.66 0.92 0.74 -1.50 -0.04
1 -0.99 1.26 2.09 1.61 4.57 4.41 4.92 4.49 2.66 2.67 0.98 2.25 -0.72 1.83 -0.07 -1.22 -1.10 -1.21 -0.16 0.87 0.84
2 0.75 1.97 -1.47 0.53 -0.76 -0.42 0.76 -0.74 0.22 1.99 1.85 3.71 2.28 5.09 5.87 4.71 3.48 4.12 1.98 0.67 0.21
0 0.19 -0.86 -1.16 1.51 1.55 2.81 2.82 2.03 2.38 0.28 1.44 1.50 2.60 2.57 4.35 2.96 4.38 0.85 2.43 0.95 0.79
2 -0.07 0.48 -0.93 0.37 -0.59 2.24 1.04 0.14 1.37 3.37 3.46 4.85 6.85 2.96 4.71 2.51 3.08 -0.67 0.95 -1.28 0.49
0 -0.03 0.73 1.02 -0.32 2.35 -0.50 0.40 0.57 -0.28 0.85 0.86 3.74 4.07 5.15 6.25 3.16 3.42 2.52 2.98 0.81 1.21
0 -0.42 -0.15 2.51 2.73 2.92 4.62 4.15 5.17 2.11 2.08 1.37 1.93 0.72 -2.05 -0.25 -0.90 2.14 0.39 1.18 1.95 -1.32
1 -0.03 -1.78 0.68 1.70 -0.15 1.85 1.94 3.84 3.86 5.60 3.34 2.97 4.11 1.56 0.35 2.38 -0.81 -0.29 0.09 0.96 -2.48
1 1.16 0.41 2.32 0.60 2.78 7.04 4.81 3.90 4.42 3.03 2.18 1.88 2.07 3.23 0.40 -0.02 0.59 0.18 -0.24 0.59 1.08
0 -1.57 1.07 -0.03 2.84 -1.33 1.43 -1.17 -0.62 -1.64 -0.10 0.15 1.34 5.17 3.73 6.32 3.40 3.89 2.60 0.64 1.72 -1.69
1 -0.03 0.51 -1.20 1.81 3.01 4.31 5.33 4.16 4.34 3.48 3.48 1.47 1.25 0.37 0.48 0.01 -0.44 -1.66 -1.00 1.10 -1.90
2 0.08 1.07 -2.12 0.09 1.74 -1.71 -0.33 0.69 0.88 1.38 4.45 4.97 4.52 3.19 4.79 3.95 2.30 4.13 0.57 -0.50 -0.78
1 -0.26 1.24 1.45 2.20 4.33 3.51 2.70 5.66 2.65 2.89 3.30 0.41 2.04 0.53 1.47 -1.59 1.05 0.26 -0.28 0.47 -0.48
0 0.39 1.06 0.99 2.95 3.57 3.63 5.76 3.99 3.23 4.26 1.96 1.68 0.75 -0.51 2.78 1.00 1.92 1.60 -0.25 0.42 0.72
2 1.11 -0.38 0.29 0.06 -1.07 -0.02 0.22 0.69 0.59 1.30 2.07 3.04 2.80 4.10 5.40 3.28 2.99 2.39 1.88 1.28 0.07
0 0.08 -0.84 -0.34 0.89 1.15 1.32 1.74 1.12 0.24 0.14 3.19 2.66 3.57 5.35 4.69 2.33 2.19 1.44 2.04 1.03 -0.58
1 -1.75 1.71 3.11 2.64 3.05 4.61 3.95 5.09 5.67 2.31 2.21 1.63 0.54 0.11 0.50 2.07 -0.37 0.25 -0.34 -0.73 -0.59
1 -0.05 0.47 1.30 1.52 1.54 1.98 3.91 2.59 3.09 4.67 4.95 4.81 1.91 3.16 1.19 0.09 1.46 -0.07 0.92 -0.92 -1.73
2 -0.97 -0.36 0.37 -0.63 -0.68 0.34 2.12 0.95 3.71 1.91 3.77 2.18 3.83 3.16 6.90 2.75 2.72 1.84 1.74 -0.58 -0.02
0 0.21 -0.64 -0.96 0.43 2.57 0.53 1.68 3.31 0.94 1.86 1.93 -0.65 3.58 3.38 -0.18 2.37 3.24 2.32 2.33 2.32 -0.42
2 0.39 0.66 0.53 -0.61 1.15 2.49 0.23 2.77 3.70 4.40 6.37 4.42 3.94 2.43 3.58 1.46 -2.21 0.30 1.19 -1.45 -0.43
1 0.37 -0.72 2.98 0.01 2.73 4.92 4.77 1.90 4.79 2.37 1.17 2.31 -0.17 0.34 0.80 0.32 1.52 -1.41 -0.48 -0.97 -0.07
0 1.27 0.88 -0.24 0.21 1.27 0.12 1.74 0.23 -0.42 0.89 3.04 3.64 3.84 4.60 4.29 3.30 2.71 0.83 0.25 -0.96 0.64
2 -1.14 -0.21 0.86 0.18 -0.46 1.62 1.26 0.84 2.00 2.61 4.28 2.87 5.77 3.01 4.49 1.61 1.80 1.10 1.39 1.14 1.56
0 0.01 0.30 1.28 1.95 2.13 3.08 1.61 0.42 -0.39 2.19 3.83 3.72 4.92 3.02 4.26 3.12 4.15 0.89 -0.13 1.73 -1.03
0 2.02 -0.02 1.45 2.61 2.53 3.52 5.13 4.58 2.56 3.38 1.83 0.75 -1.22 2.12 0.85 0.73 1.32 0.65 0.51 -0.27 1.28
2 -0.24 0.61 1.00 -0.25 0.92 1.01 1.76 2.02 4.12 6.26 5.31 4.22 4.98 0.92 1.02 1.14 0.04 -1.20 1.18 0.44 0.81
2 0.13 0.11 -1.91 -0.76 -0.36 -1.38 0.37 -0.55 1.15 2.14 3.19 3.97 4.51 4.43 7.86 4.23 4.50 3.72 2.25 0.79 0.37
1 0.20 -0.39 -0.31 1.28 1.30 2.33 2.35 2.90 2.29 3.72 4.53 4.31 2.92 1.71 0.57 1.48 0.83 -0.39 0.67 1.07 -2.28
0 1.18 0.05 2.68 3.36 4.58 5.16 4.99 4.50 4.84 2.88 2.49 2.59 -0.10 0.47 -0.04 0.01 0.27 -0.17 2.21 0.56 0.95
2 1.92 -0.02 0.89 -0.76 -1.57 0.01 1.73 1.66 4.93 5.42 6.24 4.59 4.52 3.95 1.56 -0.48 0.01 0.60 -0.13 0.74 0.15
2 0.68 1.31 0.33 0.06 0.13 -1.12 1.07 2.86 0.96 1.20 3.32 2.26 4.23 1.53 2.01 3.71 1.34 2.64 1.73 -0.14 -1.66
0 -0.79 1.91 2.26 1.95 2.14 4.06 4.97 1.65 2.72 1.79 2.00 1.08 2.07 1.66 1.64 1.35 0.34 1.44 -1.38 1.46 -0.66
0 -0.06 1.18 1.18 -0.87 0.22 -0.47 0.12 1.97 0.80 0.34 2.29 2.64 5.53 3.41 4.51 5.70 2.25 2.78 2.30 0.91 -0.42
0 -0.34 1.40 -0.00 2.50 3.67 4.46 2.33 3.33 0.64 1.50 2.17 1.15 1.71 2.27 0.18 2.18 1.52 3.16 0.51 -1.41 0.93
2 0.39 -0.07 -0.54 -0.18 -0.74 -0.65 -0.10 -0.07 0.03 0.61 1.65 3.34 3.16 5.74 4.93 3.26 2.53 3.66 2.01 0.29 0.70
0 -1.16 -0.83 0.39 -0.23 2.32 2.04 0.41 2.19 -0.29 0.69 2.87 3.33 2.74 4.88 6.66 6.58 3.53 -0.96 1.35 1.32 -0.65
0 0.60 -0.58 0.68 0.31 0.25 0.18 -0.35 1.54 2.03 1.47 1.34 1.20 4.93 2.94 5.39 4.81 2.74 0.54 1.26 2.26 0.50
1 0.43 0.77 1.43 -1.43 1.91 1.68 4.10 3.27 5.07 4.39 4.84 4.02 3.07 1.16 0.89 1.47 0.79 -1.09 -0.33 0.36 1.00
0 -1.21 0.83 0.08 3.17 4.82 3.41 6.92 4.70 4.71 2.37 0.39 1.29 1.12 2.42 -0.59 0.58 -0.35 -0.28 -0.29 0.06 -0.80
0 -0.06 1.00 -0.43 0.13 0.71 2.84 1.67 3.59 0.83 1.02 0.62 2.65 2.27 3.85 3.40 2.72 1.39 1.63 1.62 -0.70 2.43
0 0.75 1.06 2.59 3.88 3.72 4.04 5.86 3.08 3.29 3.77 -0.12 2.08 2.11 -0.33 0.03 0.63 -2.31 1.30 1.88 -1.83 -0.27
1 0.50 2.31 2.30 2.35 0.38 2.15 5.49 3.63 5.35 4.18 4.01 3.44 0.25 0.58 3.10 1.12 -0.35 0.10 1.30 -0.96 1.31
1 -0.69 0.31 1.93 1.70 1.96 4.04 6.41 5.59 4.59 3.52 4.15 1.63 -0.18 2.29 -0.17 -0.20 0.65 0.84 -1.24 0.74 1.12
2 -1.56 1.01 0.50 0.87 0.08 0.01 -0.43 0.90 1.81 1.56 2.87 3.44 3.67 5.31 3.24 6.13 3.31 1.64 2.18 0.04 0.90
0 -0.81 0.18 1.32 0.75 0.24 1.11 0.69 0.05 1.39 2.82 2.94 2.75 4.63 3.26 5.49 1.55 4.30 1.94 1.38 -0.45 1.12
0 1.57 -0.17 1.45 1.62 3.76 2.59 3.74 2.48 3.98 2.40 3.86 2.13 1.65 3.20 2.95 1.49 1.51 1.78 0.27 0.70 -0.73
0 0.16 1.82 2.27 2.04 1.01 1.39 1.82 0.90 1.80 1.20 2.48 3.49 2.83 3.47 3.12 2.90 4.14 3.45 1.45 1.00 0.55
2 -1.06 1.06 -0.68 0.28 2.00 0.30 2.93 3.54 3.30 6.25 7.32 6.44 4.12 2.16 2.83 1.91 -0.34 0.92 0.73 0.01 0.08
1 -0.08 0.49 -0.25 1.20 1.17 1.51 4.96 4.87 3.98 5.79 4.36 2.20 1.61 1.86 1.57 1.13 -1.56 -0.62 -0.45 0.15 0.06
0 -0.55 1.21 3.48 3.17 3.26 5.01 5.99 4.48 4.94 2.99 2.05 0.30 1.33 0.06 -0.55 0.30 -0.39 -0.51 0.50 -1.05 2.94
1 1.63 2.44 2.09 3.07 5.21 4.59 6.99 5.75 4.73 2.03 2.47 3.18 -0.61 0.52 1.34 -0.03 1.58 0.94 -1.14 1.48 0.07
2 -1.02 -0.12 -0.81 0.08 1.14 0.15 -0.34 0.95 1.07 4.11 4.71 2.86 3.77 3.88 4.17 3.21 0.83 1.70 0.48 0.81 -0.40
0 -1.18 0.68 1.93 1.63 -2.20 1.25 -1.85 0.90 0.72 0.76 3.16 2.10 3.49 5.85 5.47 5.80 3.05 3.01 1.01 0.10 -0.29
1 -0.28 1.74 1.95 1.79 3.90 5.12 5.66 5.58 3.93 5.02 1.32 1.70 0.92 -0.22 -0.11 0.97 0.92 0.09 0.52 2.37 1.08
0 1.41 0.90 2.72 3.60 3.00 5.24 5.48 6.00 3.19 3.72 1.97 1.17 0.30 -0.55 -0.19 -2.48 1.66 0.30 -0.05 -0.03 1.97
2 0.54 -1.38 0.91 -1.59 -0.89 0.62 1.14 1.54 2.21 1.55 3.58 4.86 4.58 2.40 4.50 3.02 2.40 1.72 0.92 0.84 0.88
1 -0.78 1.42 0.71 -1.18 -1.99 -0.18 2.55 3.23 2.62 4.44 5.47 1.86 3.20 3.84 1.48 1.89 -0.71 1.29 -0.29 0.76 -1.60
2 -2.05 0.16 0.22 -1.62 0.87 1.98 3.94 3.54 3.85 5.59 7.82 4.12 3.60 3.71 4.57 1.07 1.23 0.32 0.26 -1.07 0.97
2 -1.09 -0.66 0.33 -0.41 0.98 0.55 0.42 0.79 2.34 4.12 2.21 2.81 1.68 4.96 4.10 3.07 2.82 3.00 3.65 0.58 0.99
2 -0.99 -1.69 -0.87 0.23 0.81 1.24 2.31 2.07 4.00 3.24 4.57 4.66 3.22 4.42 2.50 1.27 1.71 -0.96 -0.24 1.07 -0.38
2 -0.09 -0.31 1.00 1.43 -1.06 -0.94 -0.10 1.32 1.15 2.58 4.57 1.92 3.69 4.82 4.71 2.43 2.34 2.80 -0.32 0.77 -1.03
2 -0.45 -0.02 -1.28 -0.09 0.20 1.35 1.07 3.83 2.49 4.47 5.34 4.55 3.89 3.85 3.63 1.01 1.67 1.52 0.96 0.62 1.07
1 0.39 0.68 2.43 1.99 4.08 4.52 5.42 4.70 5.36 4.28 3.18 1.54 1.64 0.85 0.40 0.91 1.23 1.40 -0.10 0.47 -0.03
0 -0.76 1.94 1.40 2.79 3.34 4.32 4.13 2.62 4.36 3.35 0.77 0.10 -1.62 0.69 -0.44 1.10 -1.47 2.70 -0.63 2.13 -0.16
2 -0.25 -0.71 1.21 1.02 0.82 0.08 1.76 1.64 2.11 3.20 2.44 4.17 5.48 3.74 2.79 1.45 1.70 1.99 2.15 0.06 -1.79
0 -0.80 0.30 0.94 3.16 -0.17 2.55 1.92 2.88 1.95 3.23 3.34 2.21 0.81 1.97 2.35 1.66 4.34 0.46 -0.17 -0.01 1.16
2 0.91 0.48 -0.22 -1.54 -0.50 1.85 0.71 -1.17 0.87 3.03 4.11 2.35 3.69 3.29 4.11 1.96 0.89 0.02 0.11 -0.81 -2.05
2 0.59 -0.76 -0.30 0.44 0.25 -0.13 1.49 0.16 0.15 1.69 4.02 3.92 3.60 2.90 5.98 5.19 2.56 1.54 0.99 2.11 -1.75
1 -0.47 0.58 1.11 -0.76 -0.33 0.62 2.23 4.61 4.09 5.61 6.73 4.43 3.81 2.86 2.83 1.64 1.14 1.73 -0.32 -0.05 1.86
0 0.75 0.72 1.27 2.44 3.29 3.71 2.20 5.02 3.82 3.55 1.61 2.39 1.63 1.67 3.12 2.16 2.39 0.34 2.09 1.42 0.84
0 -0.20 -0.35 0.75 -0.34 2.10 3.88 1.81 3.08 0.69 1.08 2.33 1.08 0.91 3.77 3.31 4.76 2.25 1.38 1.79 0.83 -2.97
2 -0.98 -1.62 2.31 -0.34 0.04 0.58 2.50 1.93 3.84 4.54 6.76 5.59 4.72 4.12 2.21 1.46 1.46 2.28 -0.56 -2.15 -0.15
2 -1.04 1.13 1.88 -1.57 -2.54 0.38 -0.26 0.25 -0.11 2.49 2.00 3.64 4.66 6.24 4.74 6.80 3.93 2.26 1.55 1.35 -0.13
1 -1.26 2.31 1.27 2.64 2.08 3.88 3.87 4.34 4.67 1.62 1.21 3.70 1.24 0.23 1.32 0.85 -0.27 1.09 -1.12 0.07 -0.89
2 1.11 0.56 -0.46 -0.77 0.72 1.08 0.62 3.04 2.15 3.92 7.68 4.54 3.75 2.80 2.90 0.62 0.04 0.11 -1.06 0.61 -0.43
1 -1.17 -0.45 -0.07 2.47 0.25 3.84 6.20 1.88 3.66 3.06 3.96 2.34 1.70 1.40 -0.01 -0.18 1.03 -1.05 -0.05 0.80 2.25
2 -1.99 -0.37 0.85 1.60 -0.62 1.12 0.24 0.88 1.95 1.50 3.89 3.58 3.75 3.99 3.88 2.51 3.05 1.87 2.33 0.87 1.65
2 -0.47 0.66 -0.98 0.56 -1.59 0.14 -0.06 3.29 2.36 4.16 3.28 3.82 3.75 4.01 4.09 3.05 0.77 -0.06 2.14 -0.35 2.04
2 -1.79 -1.30 1.14 -1.02 0.06 1.18 0.24 1.69 -0.47 -1.10 2.04 3.07 2.90 4.21 3.40 4.37 3.79 3.30 1.84 1.69 -0.95
0 -1.32 -0.62 1.10 2.90 2.58 1.51 5.87 2.59 2.38 1.62 2.31 2.31 2.11 1.42 1.08 1.37 1.47 1.79 1.20 0.21 1.31
0 0.62 0.86 0.46 1.24 1.15 2.44 4.09 1.59 2.35 2.10 3.45 1.42 1.28 2.59 4.07 3.60 3.26 2.63 2.48 -0.17 0.80
0 -1.13 0.43 1.69 2.79 4.63 5.17 4.48 4.18 4.06 2.68 1.96 -0.81 -0.61 1.06 0.82 0.43 -0.38 -0.38 1.41 0.36 -1.04
1 0.41 1.03 1.86 2.21 1.79 4.26 5.22 5.72 4.46 3.01 4.75 2.71 3.39 1.93 -0.40 -1.06 0.44 1.01 0.72 0.09 -0.28
2 1.35 -1.22 -0.17 1.46 -0.81 1.06 1.51 2.84 3.31 5.30 3.89 3.45 4.95 5.73 3.60 4.47 1.60 3.13 0.14 0.09 0.62
0 0.81 1.21 2.72 3.13 4.82 4.67 5.70 3.74 4.18 2.43 1.95 0.91 1.06 1.72 2.83 0.31 -0.68 0.28 1.24 0.08 -0.55
0 1.00 1.75 1.52 0.63 2.01 2.31 1.06 2.11 1.36 0.68 1.57 2.51 2.97 4.39 5.20 1.82 1.72 3.64 2.67 0.33 0.22
2 0.69 1.02 0.95 -0.56 -0.90 -0.45 1.91 -0.32 2.24 3.21 2.77 5.08 3.27 6.20 4.35 3.62 4.13 3.43 0.52 2.75 0.13
1 -0.65 0.80 0.89 2.17 -0.03 2.21 4.19 3.58 3.18 4.13 4.74 2.17 2.70 1.98 1.73 0.12 -1.26 0.38 -2.03 2.10 -0.01
0 -0.38 1.36 -0.02 1.03 0.14 2.08 3.90 3.35 2.86 3.53 1.87 0.76 1.35 1.65 2.08 3.09 1.03 0.73 1.72 0.03 -1.66
1 -1.40 -0.84 0.09 -0.92 0.09 0.91 1.33 3.54 6.44 4.80 5.14 5.97 2.09 3.58 3.66 0.88 0.89 -0.89 -0.01 1.30 -1.39
2 -1.56 -1.00 -0.29 -0.20 -1.93 4.43 2.61 2.92 1.92 2.18 5.46 3.51 4.30 3.51 2.64 1.83 0.81 -0.31 0.16 0.06 1.00
2 -0.13 1.85 -0.50 1.19 -1.48 -0.03 1.79 1.89 2.18 2.27 2.63 5.63 5.05 2.86 2.73 0.53 0.16 1.03 1.50 -0.01 -0.79
1 0.42 1.62 2.81 1.45 4.59 4.98 4.90 6.15 5.30 1.99 1.54 -0.32 1.69 0.73 -0.41 0.99 -0.80 0.78 0.45 0.30 -0.20
1 -1.16 2.83 0.10 0.69 0.53 2.35 3.53 3.05 5.88 3.87 4.85 3.11 2.56 4.01 1.79 0.83 -0.23 0.54 0.39 0.11 0.66
1 1.68 -0.01 2.11 1.39 2.23 1.80 3.46 5.33 2.36 4.47 2.22 1.89 1.48 -0.84 2.37 0.77 0.27 -0.72 -0.54 -1.34 1.78
2 -2.04 0.31 0.75 -0.70 -0.32 2.04 2.04 2.86 3.91 3.07 4.23 4.93 2.25 2.55 3.82 3.09 3.21 -0.17 -0.06 -0.33 0.94
0 -0.55 -0.02 3.63 1.00 4.34 4.97 4.50 4.81 4.66 3.19 2.19 -0.10 -0.55 0.31 0.21 -1.24 -0.77 0.43 -0.74 -0.40 -1.74
0 -1.00 0.63 1.59 1.23 2.81 4.22 4.99 3.59 3.15 3.20 2.56 1.74 -0.24 0.14 1.29 0.54 -0.38 0.67 0.95 0.52 0.55
1 0.83 1.78 2.61 3.86 3.74 4.83 5.10 5.70 2.33 2.42 3.69 2.13 0.79 0.09 -0.01 2.08 0.06 -0.57 -0.06 0.69 -0.18
0 -0.65 0.73 1.45 -0.65 0.75 2.34 1.95 3.08 1.97 1.88 1.74 2.50 2.53 0.84 0.69 2.11 4.03 0.32 2.33 1.25 -1.22
0 1.05 0.42 0.70 1.11 0.01 1.18 1.65 0.40 -0.22 0.96 2.40 2.28 5.18 4.55 5.71 5.27 2.68 3.22 0.58 0.96 0.07
2 -0.46 -0.36 -0.94 0.41 -0.38 0.74 1.42 1.03 3.29 1.40 3.02 3.12 5.27 3.11 4.90 2.05 1.58 1.72 0.31 -1.03 -0.15
0 -0.81 0.83 -0.18 3.75 3.81 2.65 3.70 2.68 3.02 3.08 1.70 2.77 1.74 0.10 2.18 1.86 0.60 1.54 -0.41 -1.82 -0.69
1 -0.84 -0.10 1.04 -1.23 3.30 0.30 3.62 4.24 5.18 3.12 3.00 4.37 3.37 0.47 1.38 -0.02 1.76 -0.11 -0.82 -0.32 0.65
0 -0.17 -0.10 2.13 1.24 1.35 5.03 4.45 4.84 3.79 3.32 2.46 -0.26 0.68 -0.45 0.53 0.55 0.06 0.80 -0.88 0.54 -1.16
1 1.18 -0.50 2.60 2.88 2.76 4.13 6.21 3.18 2.89 3.16 3.72 2.06 -0.92 0.99 0.53 1.24 -2.65 0.63 -0.00 1.80 0.07
1 -0.81 0.29 0.70 3.58 3.70 4.48 4.90 3.51 5.01 1.57 3.62 2.47 1.06 0.31 -0.82 2.06 -0.16 -1.24 0.51 0.41 -0.17
2 -0.50 -0.17 -1.99 -0.46 -0.91 -0.15 0.72 0.57 1.47 2.23 3.08 1.38 2.64 3.53 6.22 3.27 4.50 1.39 1.89 0.06 -2.00
1 -0.11 -0.06 0.50 3.43 2.39 6.10 5.62 4.82 5.64 3.66 0.80 1.32 -1.62 0.01 0.84 -0.60 0.62 -2.00 1.34 0.60 -0.07
2 -0.42 0.26 0.73 3.48 -1.59 0.17 2.27 1.87 2.74 3.14 4.36 4.43 4.86 2.43 4.48 0.79 0.31 0.08 -0.38 0.29 -0.54
1 0.57 0.10 -1.36 -1.20 -0.48 0.89 1.94 2.29 5.24 4.91 6.15 5.54 4.90 2.52 1.83 1.13 -2.37 0.57 -2.85 0.31 -0.32
1 -0.63 0.06 2.32 2.17 2.06 3.07 3.71 2.70 2.47 3.62 4.92 3.43 2.51 2.82 2.20 1.10 1.55 1.67 -0.93 0.50 -0.16
2 -0.95 1.16 1.29 -0.82 -0.25 1.72 2.14 2.38 2.93 3.36 4.57 5.31 3.55 2.28 3.36 3.57 1.46 0.61 2.81 -1.27 -0.58
0 1.22 -0.63 0.01 0.88 0.46 0.69 1.86 2.59 0.07 1.77 0.97 1.29 3.32 2.88 3.30 4.19 2.97 2.56 0.88 2.41 -1.93
2 -0.36 0.81 -0.01 -1.01 1.84 0.80 0.80 1.85 2.89 4.15 3.59 3.16 2.45 3.16 2.65 1.48 3.48 3.04 1.34 0.29 -0.10
0 -1.06 -1.01 -0.19 0.38 3.61 3.73 4.28 3.29 1.66 1.01 1.49 3.14 1.40 0.23 1.69 3.01 1.00 -0.06 0.42 0.54 0.14
0 0.11 1.49 1.01 3.39 1.73 4.38 6.65 3.40 2.93 3.82 1.75 2.48 2.35 -0.11 0.18 1.80 0.25 -0.08 -0.36 -1.88 -1.69
1 -1.99 1.14 1.68 1.76 3.36 3.87 4.70 6.51 3.43 3.88 3.35 0.89 1.31 0.06 2.55 1.41 1.51 -1.05 -1.55 -0.03 -0.68
2 -1.30 1.09 0.28 -0.26 0.30 0.68 3.15 2.01 1.43 2.44 3.30 4.34 3.51 3.74 3.95 3.16 2.38 0.23 -1.29 1.83 1.72
1 -0.25 0.77 1.42 2.79 3.89 5.02 5.13 3.05 3.17 3.12 4.17 1.51 1.50 0.56 0.46 1.81 0.43 0.87 -0.54 2.00 -0.06
2 0.48 -0.72 -1.34 1.10 -0.40 -0.49 2.35 0.88 3.41 3.35 4.33 2.73 2.00 5.61 2.44 2.80 -0.02 2.85 1.09 0.55 0.24
1 0.26 2.32 -0.76 1.67 1.62 1.91 2.80 3.04 5.88 5.16 4.20 2.93 3.77 2.13 0.12 0.25 -1.56 0.65 0.82 0.18 0.84
1 0.12 1.17 -0.25 2.67 2.57 2.09 5.28 3.75 4.94 3.94 3.66 2.10 2.51 -0.12 1.43 1.22 1.36 0.22 -1.42 0.43 0.37
2 1.26 0.86 0.79 -0.99 0.69 -0.62 1.85 0.70 3.19 2.95 5.87 3.40 4.54 2.50 4.39 2.19 -0.41 1.90 -0.81 -0.77 -0.60
2 0.33 1.76 2.64 1.24 -0.82 0.24 -0.91 -0.47 0.63 1.40 2.62 1.06 4.15 5.21 5.62 3.18 3.55 4.32 1.25 0.07 0.37
1 -0.48 -0.19 -0.45 1.54 5.00 6.51 6.92 4.27 4.71 3.60 4.44 2.96 0.00 0.07 0.89 0.95 0.71 0.02 -1.14 0.88 -1.23
1 0.24 2.57 1.74 0.62 2.20 2.80 2.61 4.74 4.98 4.34 3.95 4.92 1.83 -0.37 2.02 -0.03 1.06 -0.58 -0.48 -2.85 -1.28
2 -0.08 0.61 -0.57 0.05 0.61 1.25 2.20 2.24 2.02 3.16 5.87 2.99 3.07 4.13 3.54 4.18 1.40 0.63 -0.89 2.72 0.48
2 0.23 -0.61 -0.94 0.04 0.75 0.74 2.59 4.63 2.39 3.24 3.90 3.31 4.71 4.36 3.48 2.23 3.29 2.54 0.68 -0.17 -1.34
2 0.76 0.38 1.59 0.53 1.25 -0.31 0.19 2.62 1.54 3.07 4.18 4.04 5.16 2.80 5.79 2.70 3.83 2.38 3.14 0.68 0.05
1 -1.01 1.69 0.37 -1.33 0.34 1.84 3.66 4.50 3.50 3.85 4.33 5.42 3.75 2.91 0.71 0.80 -0.84 -1.16 -1.03 0.78 -0.87
2 -0.94 -0.59 2.09 -0.23 0.76 2.30 1.21 1.74 5.42 3.67 4.55 5.39 5.75 3.99 1.61 3.09 1.53 0.53 0.01 1.45 0.03
2 0.00 -0.46 -1.14 -0.06 0.97 -0.36 1.30 1.12 0.96 5.66 5.40 5.07 4.74 4.16 2.60 3.22 1.43 0.99 1.67 1.39 -0.59
0 -0.86 0.66 3.17 0.14 0.36 0.33 0.58 1.88 1.89 0.89 1.29 2.18 3.56 2.85 5.01 2.56 3.36 2.94 -0.16 0.29 1.64
1 0.31 -0.90 0.24 1.86 2.62 5.69 5.05 4.53 3.21 2.52 4.14 0.24 1.36 -0.18 1.10 -0.14 -2.51 0.09 -0.33 2.08 0.42
0 0.91 -0.46 2.61 3.01 3.42 2.33 3.57 2.66 2.99 0.97 2.11 2.26 2.14 2.26 2.00 1.43 -1.05 1.25 0.89 0.11 1.29
2 1.90 -1.87 -0.39 -0.20 -0.22 0.27 1.90 2.11 4.09 5.96 7.14 4.03 2.00 3.38 2.32 1.39 -0.22 -1.03 1.39 2.24 1.49
2 1.26 0.08 -0.92 1.00 -0.26 0.28 0.72 0.61 2.14 4.11 3.49 4.49 5.81 6.19 4.98 2.75 2.61 1.21 0.20 0.90 0.85
2 1.42 0.46 0.14 -0.97 -1.17 0.60 -0.31 2.87 0.14 2.95 3.86 3.57 3.13 3.34 3.04 3.90 2.50 1.72 -0.14 -0.03 -0.42
0 0.89 0.32 1.33 2.06 2.59 2.54 2.53 4.19 2.23 2.38 0.52 0.85 0.63 1.25 3.18 2.52 1.80 -0.65 -0.24 -0.40 -1.40
2 -0.12 -0.08 0.48 1.92 1.58 -0.46 0.60 1.45 1.25 2.43 4.26 3.09 3.53 2.90 4.52 2.76 4.01 1.37 2.01 2.01 2.17
2 0.14 -0.23 -1.44 1.11 -0.60 1.25 -2.30 1.72 0.63 2.72 5.99 4.31 1.96 5.01 3.66 1.99 4.07 2.97 -0.57 -0.09 -0.21
1 0.52 0.71 1.62 1.63 0.03 1.13 3.34 3.16 2.87 4.67 3.30 4.65 2.82 0.42 -0.54 0.00 -0.66 0.57 0.68 0.35 1.16
2 -2.50 1.39 -2.54 -0.45 -0.49 0.08 -0.18 1.30 1.80 3.00 5.48 5.61 3.52 3.68 1.84 2.07 0.50 0.09 1.36 -0.81 0.30
0 0.76 0.05 0.08 0.68 1.31 2.33 0.26 2.11 -0.56 1.36 1.37 2.32 2.53 4.18 5.03 4.56 2.67 1.18 2.42 1.88 -1.86
2 0.00 -0.84 1.32 -1.83 1.86 -0.49 0.89 4.75 2.87 3.92 4.65 3.68 3.28 3.14 1.77 2.94 1.23 0.26 0.40 0.97 1.49
1 0.11 1.81 1.63 0.48 0.38 2.38 1.99 4.01 4.85 5.27 6.16 3.25 2.61 3.38 0.25 0.49 -0.02 -0.76 -0.73 1.78 0.29
2 0.09 0.56 -1.27 -0.09 1.31 2.23 -0.63 3.04 0.23 1.82 1.93 1.58 4.69 5.21 5.85 3.14 3.34 3.34 2.38 0.54 1.02
1 1.01 1.03 -0.23 3.20 3.14 4.21 5.64 4.05 4.49 4.41 2.52 0.76 0.74 0.53 0.14 0.93 1.02 1.61 -1.54 -0.14 0.26
2 1.42 -0.30 0.10 -0.58 1.01 1.13 2.13 2.28 3.05 3.67 5.04 2.44 3.13 3.21 3.85 4.22 1.12 1.25 0.06 -0.73 1.25
1 0.72 0.14 -1.20 1.74 3.38 3.20 3.20 4.17 4.48 5.65 3.59 4.44 2.92 1.77 2.11 0.88 -0.24 0.16 -0.53 -1.52 -0.42
1 -0.38 0.74 -0.43 2.02 1.67 2.60 3.20 4.07 5.90 4.72 5.49 4.66 4.53 3.31 2.05 -0.09 0.19 -1.49 -0.01 -2.26 -0.01
1 0.26 2.58 -0.73 3.47 2.34 2.31 3.18 -0.02 4.08 2.68 5.66 1.30 1.33 2.21 0.88 0.75 0.69 -1.23 -0.28 1.05 -2.58
1 -0.45 1.00 0.91 1.15 0.38 2.93 2.66 2.68 4.55 2.34 2.87 2.13 2.35 1.57 0.71 0.96 0.25 0.94 0.58 0.78 -0.09
2 0.45 -0.71 2.02 -0.57 1.54 1.94 0.86 2.05 2.85 4.14 5.42 5.57 4.13 4.38 3.11 0.79 -1.43 -0.80 -0.99 1.36 0.21
2 -0.15 -0.29 2.27 0.59 1.59 -0.68 -0.70 0.45 0.50 1.19 4.69 3.61 3.39 4.92 5.48 3.57 4.23 2.34 1.69 2.21 -0.94
0 -1.26 0.07 -0.88 0.81 -0.02 0.20 1.14 0.66 0.87 2.28 1.61 2.48 4.13 5.50 4.79 5.45 2.21 4.05 1.60 1.49 1.42
2 -1.49 -1.89 1.12 0.57 -0.03 2.06 2.24 2.72 1.87 3.89 5.21 3.89 5.75 2.41 3.09 1.18 -0.48 2.00 1.06 -0.20 0.12
2 1.03 0.60 -1.11 -0.50 -1.63 0.35 -0.51 -0.71 1.88 1.03 1.19 4.68 4.39 4.06 3.45 3.28 3.22 4.43 2.12 -0.21 -0.31
2 -0.27 -0.33 -1.68 -1.32 -2.03 -0.63 -1.11 1.25 1.63 4.53 2.32 3.40 2.86 2.46 3.68 5.05 0.86 2.11 0.52 1.57 0.66
0 0.98 0.36 1.04 0.25 1.69 3.42 5.22 2.79 2.26 1.15 1.43 2.35 2.85 3.04 2.63 3.28 2.27 1.57 0.20 2.76 0.03
1 -0.37 0.21 0.57 1.67 3.06 2.32 4.36 5.02 4.37 5.19 4.09 3.62 1.10 2.92 1.08 0.75 -1.43 0.87 0.85 -0.30 0.56
2 -0.50 -1.61 -0.82 -0.61 -0.62 0.03 0.34 0.80 -0.68 1.66 3.98 3.63 4.42 5.99 4.58 4.70 3.97 1.27 1.39 0.52 1.07
0 -0.27 -0.77 0.94 1.40 0.63 2.49 2.45 2.56 2.05 1.79 3.08 3.52 3.32 2.57 2.82 4.17 2.38 0.91 1.86 -1.00 -0.67
2 -1.80 0.60 -0.77 0.34 0.61 1.51 1.52 -0.46 1.18 2.12 2.12 3.91 4.61 4.97 5.74 3.45 1.64 2.85 2.90 1.17 -0.78
1 -0.03 1.66 1.16 3.00 5.08 5.74 4.66 5.77 3.81 2.86 1.84 0.33 1.71 0.83 -2.12 0.27 1.77 0.43 -0.77 -0.34 -0.72
0 -1.05 0.91 1.67 -0.75 0.56 -0.50 0.45 -0.33 0.63 1.09 -0.76 2.01 2.24 5.11 3.78 4.83 2.47 1.71 0.80 2.19 0.90
2 -0.80 0.58 0.16 1.84 0.40 0.35 0.79 0.35 2.98 2.73 2.66 5.98 3.60 4.79 4.29 1.54 0.83 1.93 2.28 0.98 -0.26
0 -0.84 -0.18 0.49 1.55 2.88 1.27 3.01 4.00 2.32 3.64 0.61 1.41 2.34 0.53 1.36 0.58 0.95 0.79 0.24 0.70 2.03
0 0.67 1.23 1.98 3.56 2.49 2.72 4.66 4.51 2.05 1.91 1.55 1.85 1.10 -0.31 1.38 0.91 1.89 1.21 0.69 0.54 -1.29
0 0.02 -0.65 2.48 1.23 2.93 4.03 4.58 3.65 2.98 3.44 2.92 0.86 0.12 0.59 1.94 3.13 0.50 -0.03 -0.54 1.36 0.12
2 -0.51 1.21 -1.09 0.83 0.36 0.97 1.58 3.24 4.22 3.18 5.67 5.08 2.95 3.58 1.56 2.15 0.48 0.07 -1.10 -0.92 -0.56
0 0.14 0.73 2.70 0.06 0.77 2.58 1.91 3.53 2.52 1.17 2.40 1.17 2.66 0.98 3.04 1.76 0.57 1.67 1.01 1.56 -1.08
2 0.68 0.25 0.41 -0.26 0.67 1.73 -0.65 1.07 1.85 2.97 5.70 5.27 3.06 4.99 5.46 3.11 3.31 3.04 2.46 0.72 -0.49
2 -0.15 -0.77 -0.44 -2.43 2.11 0.66 1.58 1.81 1.19 5.52 3.61 6.03 4.03 3.20 2.45 2.94 1.38 1.16 -1.06 0.91 -1.46
2 0.33 1.10 0.50 1.41 0.27 -0.68 1.64 1.51 3.17 6.79 7.24 5.34 6.37 2.87 1.81 0.95 0.26 -0.44 -2.04 -1.26 -0.20
1 0.34 1.75 0.39 1.62 3.96 4.56 6.52 6.29 4.83 3.82 3.74 0.68 -0.44 1.38 0.64 0.81 1.34 1.93 0.03 -0.03 0.44
2 0.29 0.87 -0.07 -1.40 -1.46 1.21 -0.95 1.53 1.68 1.47 2.96 2.99 3.70 3.76 5.51 4.13 4.10 2.01 2.05 0.64 -0.29
0 0.10 0.71 0.14 2.42 1.13 2.62 1.11 1.24 1.63 0.07 2.23 1.79 1.60 2.40 3.27 1.80 3.10 2.01 1.02 -0.29 -1.43
2 -0.69 0.27 0.35 -0.31 -0.87 0.24 0.95 3.74 3.27 4.34 6.63 4.78 3.96 3.77 2.47 0.31 2.28 -1.11 1.58 -2.68 0.24
2 0.72 0.05 0.24 1.20 -0.87 -0.60 2.67 3.32 2.72 3.90 6.46 2.05 4.38 2.35 1.68 4.52 0.91 0.56 2.23 0.88 -2.37
0 0.67 0.25 0.85 0.56 3.36 2.35 1.97 2.10 1.52 1.49 1.86 1.79 1.89 3.28 3.46 2.61 1.82 1.36 0.11 2.06 -0.56
2 1.36 1.11 -1.65 -0.73 0.03 -0.78 1.24 0.69 -0.59 2.37 2.13 1.68 5.05 4.88 2.66 3.33 1.32 2.84 0.81 0.52 0.45
0 -0.55 0.07 -0.35 -0.48 1.05 -0.45 -0.19 -0.82 1.26 0.36 1.24 1.86 5.27 2.92 7.16 5.87 2.09 1.05 2.05 1.89 0.72
1 0.22 2.10 0.64 2.06 2.77 4.70 6.49 4.10 4.95 2.53 2.72 1.58 1.36 0.69 0.31 0.96 0.58 -0.36 0.12 0.34 -0.92
1 0.51 0.69 0.86 1.95 0.68 5.36 5.21 5.53 7.90 2.24 3.74 0.33 1.17 0.68 0.98 -1.86 -0.50 0.04 -1.29 -0.57 0.77
1 -0.34 -0.40 -0.29 2.22 2.52 6.25 3.17 3.77 3.01 4.42 5.12 2.88 2.45 -1.53 1.53 2.13 0.63 -0.32 0.48 0.92 -0.39
0 -0.07 0.83 0.99 2.06 2.51 2.21 2.48 4.33 0.51 1.71 0.88 3.12 -0.24 2.39 3.07 2.79 1.02 2.00 -0.32 1.72 0.06
2 -0.17 -0.24 -0.81 -1.56 0.83 1.64 0.80 -1.27 -1.08 1.63 0.68 2.68 3.10 4.52 5.80 4.07 2.57 1.97 0.99 0.19 -0.12
1 0.74 0.17 0.39 0.38 0.41 2.15 4.40 4.27 4.65 7.49 4.19 2.56 3.36 2.11 1.23 0.30 1.07 -0.23 1.70 0.14 -0.30
1 -0.43 -0.50 0.43 3.24 3.64 4.18 5.77 4.02 3.39 3.52 1.81 3.05 2.02 -0.22 -0.61 -0.07 -0.45 0.45 0.02 -0.14 -1.22
2 0.25 -0.44 1.22 1.48 -1.00 1.12 1.52 1.41 5.25 2.40 5.70 4.53 2.52 2.53 3.65 -0.79 1.35 1.26 1.08 0.41 -0.79
1 0.42 1.48 2.35 2.63 2.66 3.97 5.05 3.81 4.87 -0.39 1.59 1.19 0.36 0.11 0.12 -1.29 -0.62 1.06 -1.14 -0.61 -0.71
0 1.32 -1.22 -0.62 -0.46 1.50 -0.89 -0.03 -0.28 -0.09 2.06 2.84 2.76 4.65 4.43 6.73 7.86 4.96 2.40 3.17 3.35 1.41
0 0.02 -0.13 -0.23 1.50 1.91 3.36 6.34 4.16 3.04 3.24 1.03 1.86 -0.26 0.86 0.32 -0.80 1.59 1.72 -0.66 0.23 -0.47
1 -0.50 -0.54 -0.07 0.30 0.44 1.40 1.90 4.16 3.43 2.82 5.77 5.56 5.03 3.40 0.44 0.95 -1.18 -0.97 0.32 0.30 -0.50
2 0.91 0.13 -0.01 -0.66 -0.46 0.98 1.74 2.37 3.56 5.37 4.91 5.05 4.23 0.58 3.69 -0.34 -0.74 0.65 0.53 1.13 -0.16
1 0.04 1.83 3.30 1.13 2.97 3.69 6.38 5.99 3.23 3.89 4.34 1.63 3.26 0.12 2.50 -0.06 2.31 0.10 -0.22 -0.24 1.42
0 0.28 0.12 -0.37 0.14 2.20 1.04 2.18 0.86 3.43 -0.67 1.75 3.38 2.18 3.30 3.74 5.84 2.45 1.83 0.93 0.37 -1.27
2 0.12 1.15 1.84 0.86 0.65 0.59 -0.66 0.70 1.69 3.16 3.32 3.86 4.44 3.94 4.55 2.52 1.83 1.63 0.75 -0.70 -0.95
2 0.39 0.61 -0.08 -0.37 1.09 -0.81 0.56 -0.10 3.50 4.20 2.40 4.86 4.85 4.64 4.25 3.49 1.99 3.30 1.61 0.56 1.80
0 0.66 0.08 -0.80 2.80 4.80 5.23 5.68 2.99 2.41 1.38 2.49 1.58 0.73 1.71 2.61 -0.71 2.20 -1.24 -1.45 -0.04 0.60
1 -0.51 2.58 1.41 1.63 3.92 5.27 5.60 4.61 4.38 2.37 3.36 1.46 2.12 0.01 0.30 0.94 -3.56 -0.84 2.04 -0.54 1.46
2 1.33 1.51 0.14 -1.23 -1.26 0.90 -0.32 -2.15 0.71 0.93 -0.17 2.66 3.64 4.84 6.12 3.97 1.80 3.71 2.58 0.39 0.65
1 1.29 0.13 0.97 2.67 2.62 4.04 4.18 4.59 3.69 2.86 3.48 2.03 1.93 2.62 1.23 1.89 -0.21 1.55 -0.60 1.37 0.46
0 1.45 0.25 -0.83 0.48 0.76 3.89 2.23 2.07 2.26 2.96 1.62 2.73 1.30 3.37 4.60 3.78 3.52 0.89 0.69 -0.75 0.41
2 0.60 0.36 -1.35 -0.00 -1.48 0.68 0.21 1.12 2.62 2.91 4.02 3.77 2.94 3.82 3.63 1.74 2.16 0.01 -0.53 1.38 -0.85
1 -0.20 1.36 1.81 1.12 2.91 4.44 5.78 3.88 2.21 4.47 1.36 2.86 1.54 1.20 0.54 -1.94 0.25 -0.44 1.34 -0.87 -0.57
2 1.44 0.36 -0.61 0.83 -0.62 1.94 3.33 2.45 3.67 4.36 4.00 5.54 1.18 3.34 2.35 2.67 1.92 1.49 -1.25 0.84 -0.19
0 0.24 0.87 0.47 0.69 1.32 0.40 1.44 1.44 -0.09 2.29 2.40 4.50 2.10 1.72 3.39 2.24 3.00 2.80 2.28 2.16 -1.16
0 0.08 -0.12 1.60 3.66 2.96 4.54 4.49 2.45 3.95 2.33 2.84 2.51 1.18 -0.13 0.55 -0.47 0.82 0.44 -0.65 2.93 -0.24
1 1.24 -0.29 -1.43 2.34 0.73 -0.10 4.00 2.22 3.07 2.65 4.77 5.28 2.67 2.31 0.42 0.98 -0.60 1.23 -0.54 -0.84 0.72
0 1.75 1.07 1.69 3.47 3.49 2.83 4.60 5.45 6.38 0.77 1.16 1.59 1.28 2.20 4.48 1.49 0.47 2.21 -0.51 0.09 -0.24
0 1.45 1.88 -0.30 1.48 3.20 -0.43 3.06 0.43 1.16 1.43 3.30 0.08 3.85 2.96 5.10 4.37 3.63 0.94 1.35 1.44 1.40
2 -1.67 -2.47 0.59 1.08 -0.49 1.11 2.28 2.30 2.62 2.92 6.99 3.17 4.34 1.90 4.41 3.16 0.32 2.33 0.38 -0.33 0.80
2 -0.33 -1.03 0.86 0.15 -1.39 0.15 1.25 1.25 1.34 3.15 4.56 4.80 4.93 3.76 3.15 2.43 0.89 2.53 -0.17 0.41 1.75
1 -0.77 -0.57 1.29 0.17 1.76 2.36 3.56 5.45 5.00 3.34 2.46 2.00 2.31 2.40 1.64 0.84 -0.25 -0.02 -0.27 -0.50 0.28
0 1.23 1.13 0.65 0.73 1.13 2.29 2.07 4.89 1.48 3.55 1.63 1.20 1.23 4.15 0.72 2.73 2.92 0.88 0.31 2.07 0.42
2 -0.30 1.11 1.71 0.34 -0.53 0.77 3.27 2.94 2.12 2.11 4.81 4.03 4.34 2.47 4.44 4.29 1.60 1.68 0.60 1.22 1.68
1 1.08 0.26 -0.95 -0.75 -1.06 5.58 2.40 4.76 3.27 6.07 5.20 3.37 3.18 2.62 0.04 0.54 0.97 0.01 -0.44 -0.46 1.34
2 0.11 0.34 0.35 -0.51 0.50 1.65 0.36 1.40 2.94 3.24 4.63 5.78 4.18 3.98 1.77 4.34 1.65 1.21 -0.47 -0.12 0.05
1 -1.86 -0.42 0.72 3.90 2.87 2.16 5.70 3.13 3.60 3.70 2.62 1.22 -0.48 1.27 -0.35 1.73 1.59 0.09 -0.04 0.27 0.39
2 -2.20 -1.42 -1.36 0.69 0.67 1.22 1.12 -0.26 0.74 2.98 2.47 1.77 3.70 2.16 4.98 2.90 1.24 1.25 0.47 -0.77 -0.09
1 1.04 2.57 1.00 1.65 2.77 3.15 6.23 5.05 4.29 4.09 3.69 3.25 1.67 1.07 1.46 1.24 -0.59 -0.10 1.81 0.76 0.70
2 0.83 -0.17 -0.02 -0.11 0.65 1.39 0.04 -0.18 0.14 1.55 3.15 2.64 3.22 3.00 6.23 2.88 4.72 1.85 1.67 2.02 0.79
0 -1.01 1.68 0.37 5.19 3.56 3.37 5.58 5.70 5.03 4.44 2.55 3.29 -1.31 -0.52 -0.29 1.67 0.96 -0.09 -0.64 -1.44 2.47
2 1.06 -0.92 0.81 0.78 -2.55 -0.56 0.72 -1.08 0.88 2.20 2.99 5.12 3.50 5.40 4.30 3.52 4.61 4.46 2.90 2.28 0.87
2 0.75 1.19 -0.17 0.54 0.72 -0.27 2.71 2.63 1.72 1.89 3.95 5.94 3.98 2.85 1.94 1.46 0.36 -0.16 0.13 1.73 0.34
2 0.86 -0.81 0.80 0.74 1.60 2.34 0.50 2.05 2.14 2.25 3.45 2.93 3.28 4.82 3.93 3.61 1.91 1.15 0.23 0.70 -1.13
1 0.91 -1.74 -0.01 -0.03 -0.84 0.61 1.98 2.80 4.38 5.08 6.14 5.55 2.53 2.50 2.32 0.93 2.90 0.49 -0.46 -0.51 -0.37
2 -0.89 2.01 -0.28 -1.34 -0.44 -0.24 2.46 0.45 -0.18 1.20 0.39 4.30 4.77 5.64 7.19 5.28 4.88 3.10 2.87 0.20 0.75
2 1.78 2.86 -0.78 -1.09 0.39 -0.23 2.61 1.35 4.22 4.26 7.28 3.37 3.75 2.62 0.24 1.35 0.36 2.39 -0.33 2.49 0.35
1 1.63 1.75 0.04 3.15 4.12 3.37 4.77 3.23 5.00 2.20 3.41 3.23 0.84 -0.45 1.47 1.43 0.97 0.50 -1.41 -0.32 -0.91
0 1.43 -0.09 0.24 0.18 2.24 0.45 -0.20 1.23 -0.41 2.40 2.37 3.20 4.27 2.82 6.34 5.05 5.24 1.74 2.93 0.17 -0.80
0 0.01 0.96 0.55 0.73 2.50 3.87 3.40 4.18 2.97 1.45 1.36 1.33 1.27 1.16 4.05 -0.11 0.05 -0.06 1.16 -0.02 0.43
2 -0.75 0.20 0.51 -0.24 -0.19 -0.58 3.27 2.58 2.09 4.26 6.51 5.53 3.35 1.48 4.31 0.54 -1.13 0.36 1.03 1.08 0.01
0 -0.76 0.90 0.84 3.95 1.96 0.80 2.90 2.07 1.28 0.50 2.96 0.33 2.88 2.28 1.53 1.16 3.63 -0.49 1.80 1.16 -0.16
0 -0.55 -1.01 1.39 1.53 0.42 1.74 1.02 1.20 0.47 1.42 1.23 3.15 2.54 3.25 4.02 4.10 3.37 2.72 2.54 0.31 1.07
1 0.49 0.66 0.58 1.25 -0.17 2.46 2.62 2.98 3.39 5.22 6.31 4.02 2.17 2.46 3.46 0.73 1.98 -0.54 -0.38 -0.33 -0.41
2 0.34 0.53 -0.65 2.01 0.23 -0.61 -0.07 0.66 1.72 2.93 4.02 3.96 4.68 3.59 3.09 2.54 0.45 -0.52 0.31 0.09 -1.25
0 1.40 1.59 -1.23 0.34 1.25 1.75 1.66 1.24 0.91 0.45 2.95 2.42 4.01 2.76 5.57 3.20 2.22 1.45 0.29 -0.15 -1.26
1 0.09 2.86 0.92 2.10 0.59 2.20 1.15 2.05 4.06 3.91 6.61 4.65 2.26 1.90 1.25 -0.60 -0.21 0.47 -0.36 1.24 -1.24
1 0.08 -0.85 -0.16 0.72 1.11 2.66 2.16 5.62 3.69 5.50 5.93 4.82 3.27 2.52 2.25 0.82 0.46 -0.24 -0.45 0.88 0.03
0 0.18 0.88 2.58 0.67 0.92 2.60 2.28 2.68 1.44 1.02 2.65 1.96 1.77 2.09 5.01 4.41 3.43 0.92 1.48 1.23 -0.56
1 0.49 0.62 -1.50 2.11 0.18 2.38 2.65 3.99 3.03 3.92 4.81 4.25 4.13 2.37 1.76 0.60 -0.30 1.65 -1.37 -0.16 -1.97
1 -1.26 0.95 -1.43 0.26 0.50 1.20 1.05 4.02 3.59 4.99 6.73 4.97 4.12 3.49 4.66 1.43 0.50 -0.14 0.46 -0.26 2.21
2 -2.31 -1.15 -0.86 1.40 -0.49 0.53 0.74 2.77 2.09 3.53 5.29 1.95 3.69 2.63 3.73 2.68 1.54 1.03 -0.22 -2.08 -0.38
2 0.55 -0.50 -1.38 0.68 1.53 1.03 1.52 1.61 -0.30 3.34 3.66 2.97 3.97 3.40 5.18 3.55 2.58 2.07 1.92 0.69 -0.74
0 -0.94 2.52 -0.46 1.73 3.58 0.86 1.17 3.08 2.41 0.98 1.09 3.27 1.69 1.96 3.25 2.10 1.98 1.86 -0.41 -0.11 -0.27
2 0.85 -0.66 -0.60 -0.08 0.56 -1.09 -0.91 0.39 2.86 -0.53 3.29 5.50 3.42 4.38 5.02 5.64 3.08 3.32 2.86 1.35 -0.66
0 -0.45 0.60 1.21 -1.07 1.73 0.50 2.88 3.55 1.40 0.35 0.54 2.14 1.69 2.35 3.52 3.38 3.10 1.75 1.47 1.89 0.75
0 1.55 -0.00 2.34 2.70 0.57 4.43 4.46 1.76 1.76 2.22 1.00 1.64 2.16 0.57 1.37 1.66 4.06 2.39 2.25 -0.16 1.16
0 1.84 1.11 -0.14 -0.21 4.18 3.31 2.03 0.48 1.44 -0.21 2.27 1.98 2.63 2.28 2.97 2.22 2.70 0.84 1.21 1.09 0.03
0 0.44 0.24 0.46 3.07 0.12 0.93 0.40 0.53 3.54 0.77 1.75 1.99 4.89 4.93 4.55 4.57 2.72 2.50 2.53 -0.28 -1.17
2 -0.86 -0.62 0.65 -0.29 1.01 0.31 -0.14 1.85 1.69 4.27 3.86 3.19 5.29 4.85 2.62 2.38 2.26 -0.24 0.15 0.37 -0.15
0 1.23 0.16 2.17 5.12 4.67 4.60 2.99 3.72 2.80 3.76 1.24 -0.09 3.34 0.04 2.24 1.08 1.15 1.97 -0.09 1.43 0.04
2 -1.58 -1.45 -0.60 0.35 2.00 -1.06 1.88 1.50 0.17 1.54 2.59 2.12 3.54 5.19 3.67 2.93 3.38 1.92 1.55 0.79 -0.63
1 0.12 0.84 1.01 1.88 2.85 3.75 5.68 5.99 3.92 4.50 1.94 0.99 -0.18 1.59 1.76 0.64 -0.65 1.34 -0.39 -0.11 2.63
0 -0.54 -1.02 2.28 0.60 2.38 3.90 1.71 3.65 1.27 2.91 1.03 2.24 4.28 2.12 4.78 2.59 2.41 2.10 0.69 1.45 1.32
0 -1.18 -0.26 2.03 1.81 2.64 4.19 3.27 3.82 1.93 1.09 1.38 2.54 1.65 2.11 1.51 3.33 1.64 2.38 0.32 -0.65 -1.07
1 0.12 1.58 0.62 0.39 0.31 2.88 2.66 4.93 2.73 2.82 5.29 1.90 1.97 1.44 0.37 -0.10 0.49 1.26 -0.51 0.10 0.18
1 -1.04 -0.37 2.04 0.91 2.37 4.70 5.28 4.19 3.79 5.11 3.84 2.02 0.68 0.57 0.88 -0.76 -0.22 -0.76 0.29 0.03 0.26
0 -0.26 1.67 -0.25 0.78 0.51 0.45 0.59 -0.20 0.71 0.93 3.34 2.58 1.83 2.38 3.46 1.94 2.41 2.75 2.41 0.94 1.42
0 0.15 -0.96 -0.10 0.08 1.91 1.57 2.85 2.57 -2.05 3.04 1.72 2.15 2.38 2.31 2.94 -0.03 0.13 2.26 -0.10 1.64 0.46
2 0.88 1.16 0.69 0.34 -0.15 -0.33 2.17 -2.16 1.43 2.92 3.08 4.20 4.29 4.81 6.69 3.43 3.59 3.46 2.34 0.05 0.03
0 -1.86 0.66 1.70 0.04 2.29 3.40 2.36 1.85 1.18 -0.04 2.44 2.37 2.77 3.42 5.88 1.85 1.97 2.26 0.32 1.13 -0.51
2 -1.15 -0.54 -0.19 -1.26 -0.50 -0.37 0.26 1.23 3.37 -0.36 5.02 2.74 4.20 5.80 2.57 4.72 2.50 1.96 2.47 0.78 -0.49
1 -0.44 2.37 1.24 1.00 0.22 1.19 2.93 4.23 4.10 3.93 4.04 3.53 1.72 3.41 1.39 0.78 -0.53 -0.33 1.97 0.69 0.30
0 1.00 2.44 1.27 1.84 2.67 3.65 5.14 4.16 2.75 2.38 3.22 1.62 0.67 1.65 0.49 0.44 0.62 1.22 -0.12 0.03 -0.41
1 -0.58 0.34 0.29 1.61 2.74 3.29 4.05 4.22 3.22 5.27 5.09 4.23 1.97 1.95 0.15 0.66 1.54 -0.67 -1.02 -0.57 -1.96
2 0.88 0.20 -0.33 0.14 1.93 1.76 1.37 1.66 2.58 2.13 4.14 2.83 5.76 4.79 3.69 2.70 3.82 3.47 0.30 1.23 -0.19
1 -0.03 0.78 1.90 2.88 4.78 3.40 4.11 5.25 3.95 3.96 3.98 3.86 -0.42 -1.00 2.55 2.98 1.49 0.98 0.72 2.03 -0.63
0 2.17 1.10 0.63 0.91 2.56 2.38 5.00 3.29 2.39 2.59 5.32 1.78 3.21 2.05 1.72 -1.38 1.44 -0.07 0.72 1.06 -1.17
0 -0.72 -1.21 -2.31 1.70 -1.68 1.81 1.38 1.16 0.83 2.13 2.55 2.68 2.26 5.27 4.52 5.62 1.75 0.90 1.72 0.05 0.03
1 -0.21 -2.78 -0.57 -0.17 2.30 2.74 4.69 4.00 3.42 5.19 4.25 1.39 2.74 1.01 1.10 -0.15 -0.15 0.10 1.09 1.26 0.38
1 1.01 -0.33 -0.99 -1.21 0.66 1.91 0.56 2.42 4.69 4.81 7.70 5.99 3.66 4.05 3.34 1.54 0.34 -0.68 1.41 -0.83 -1.52
0 0.82 0.02 1.39 3.43 4.13 2.87 5.28 4.34 4.98 4.70 1.46 2.15 0.59 -0.98 2.22 0.05 1.09 -4.08 0.34 -0.81 -0.86
0 -1.07 1.54 1.60 1.05 1.26 1.40 2.39 1.94 1.41 2.48 1.01 4.88 3.49 1.62 2.33 0.92 2.35 1.35 2.16 -1.37 -0.22
2 2.42 1.84 0.56 1.36 -0.55 0.24 -0.22 -0.18 0.43 1.07 2.21 4.98 3.63 5.28 4.60 3.34 3.24 2.92 0.85 0.36 1.17
0 -0.26 -0.17 0.53 0.26 0.94 2.29 1.58 0.76 3.15 1.06 1.60 3.53 1.48 4.81 3.74 0.67 2.69 0.90 0.49 0.72 -0.88
1 -0.80 -1.73 1.19 0.63 2.05 3.92 4.59 5.19 1.96 5.86 4.04 2.61 2.50 0.93 0.67 1.13 -1.17 0.39 0.01 0.68 -0.81
2 -1.78 -1.07 1.25 0.75 0.37 0.53 1.01 -0.59 2.76 1.03 2.83 5.11 4.44 5.37 4.18 2.94 4.86 0.83 0.50 0.73 1.31
1 0.40 1.15 3.60 3.26 4.15 4.45 6.13 3.96 5.08 1.74 1.21 -0.78 0.71 1.93 1.65 -0.02 0.13 1.93 3.17 1.33 0.06
1 0.03 2.35 2.97 0.81 1.55 2.79 2.28 3.80 5.81 5.91 3.84 4.29 2.54 1.02 1.52 1.64 -0.73 1.21 0.84 0.53 1.59
2 0.93 2.08 0.61 -0.27 0.81 0.15 -1.25 -0.25 0.56 1.48 2.39 2.54 4.36 5.54 5.37 6.22 5.48 2.78 2.84 -1.26 1.28
0 0.63 -0.90 -0.83 1.93 -0.96 -1.09 1.09 0.75 2.54 3.11 0.23 2.93 4.50 3.67 4.30 3.84 2.21 2.45 1.54 0.62 -0.64
1 0.07 1.21 2.21 2.52 3.02 4.14 6.94 5.03 2.11 2.99 3.11 -0.35 0.19 -0.61 1.01 0.50 0.43 0.77 1.09 -1.47 1.23
2 -0.20 0.71 1.77 1.21 0.59 0.92 1.18 3.09 4.42 3.43 5.78 5.37 4.46 3.06 1.84 0.48 -0.72 -0.12 -0.49 1.78 -1.30
1 -0.37 0.34 1.08 2.49 2.64 2.46 6.29 5.39 4.02 2.93 2.20 2.73 1.47 1.08 0.61 0.39 -1.11 -0.21 -0.13 2.25 -0.30
1 -0.68 -0.97 0.02 1.99 -0.50 0.64 0.88 2.03 3.85 4.38 4.16 4.26 4.59 2.78 1.20 2.04 -0.31 1.17 -0.75 -1.31 -0.79
2 0.28 0.60 -0.21 -0.85 -0.70 0.70 -0.42 -1.63 1.05 2.00 1.98 3.41 4.97 3.13 5.51 5.86 2.23 2.04 0.85 0.36 0.10
2 -1.08 0.11 1.19 -1.39 0.68 0.77 0.49 -0.04 0.41 3.80 2.77 3.70 3.00 6.11 6.24 3.25 6.71 4.00 0.35 0.24 0.59
1 -0.89 -0.08 0.98 1.60 0.40 3.92 2.87 2.15 5.21 3.97 2.57 2.40 3.21 0.62 0.36 1.16 -1.27 -1.63 1.38 1.31 -1.08
1 -0.05 2.12 3.05 3.10 3.24 5.92 5.32 4.66 3.91 2.21 1.57 1.96 0.08 1.09 1.00 0.24 1.19 -1.25 1.32 -1.44 -0.16
1 -1.30 0.12 1.59 3.03 2.17 2.72 3.14 4.18 3.36 2.64 1.96 3.74 0.73 0.59 0.41 -0.42 -0.68 0.79 -0.44 0.33 -0.04
2 -0.21 0.47 -0.65 -1.32 0.66 0.26 2.00 1.26 0.80 -0.06 0.68 3.40 6.09 4.92 6.34 5.47 3.53 3.59 1.84 1.59 0.36
2 -1.65 0.28 -0.57 0.01 1.88 0.94 0.40 1.35 0.97 2.36 0.97 3.45 3.79 6.62 6.39 4.23 2.59 3.01 1.77 1.70 -0.14
2 0.10 0.33 -1.00 -1.56 -0.70 0.71 0.44 1.71 1.63 3.65 5.14 4.80 5.18 3.55 3.71 1.62 2.17 0.23 0.42 -0.08 1.91
2 -1.67 -0.52 -0.87 0.22 -1.91 0.18 0.92 -1.03 -0.33 1.36 2.13 1.81 4.74 5.01 5.44 6.17 2.30 1.42 1.72 1.89 0.64
1 0.69 0.48 2.66 3.26 3.32 3.17 3.84 4.07 2.94 3.64 3.53 3.11 1.17 0.40 0.34 0.95 -1.24 0.20 -0.35 1.29 -1.44
0 0.46 -0.51 0.57 1.63 -0.78 1.05 3.18 1.32 -0.20 2.38 1.43 1.57 1.76 4.20 6.17 4.90 4.97 3.93 2.97 1.82 -0.21
2 0.12 -0.14 -1.20 0.16 -0.95 2.06 3.13 2.29 2.45 4.63 7.50 5.76 4.96 3.58 3.45 1.19 -0.19 -0.46 0.40 -0.06 2.92
0 1.36 -0.79 0.33 3.82 0.47 3.48 4.17 3.17 3.23 0.93 1.67 1.64 2.56 2.61 1.53 1.83 3.99 1.58 -0.05 0.86 -0.75
1 -0.94 1.03 2.43 1.72 2.71 4.32 5.11 4.18 3.47 3.47 0.91 0.63 1.91 1.74 1.59 0.38 0.74 0.46 0.11 0.39 0.26
2 0.21 -0.53 0.38 -1.37 -1.17 -0.10 0.70 -0.36 -0.10 0.93 0.49 2.45 4.68 3.73 4.52 4.20 2.57 3.25 2.10 -0.79 -0.05
0 -0.76 1.25 3.06 5.27 2.24 5.44 5.33 3.48 3.82 1.10 3.72 2.26 1.20 1.60 -1.28 3.33 -0.01 0.12 -0.10 2.53 0.63
2 1.20 -2.29 -0.43 -0.00 0.40 -0.98 2.11 1.09 1.09 2.41 4.42 4.39 4.16 3.78 5.22 3.76 3.40 2.82 0.35 -0.14 -0.23
1 0.65 0.45 2.25 1.67 5.32 5.24 4.93 2.95 4.08 3.01 2.51 0.52 2.37 -0.28 -0.12 -0.07 1.25 -0.62 -0.32 -2.82 1.86
2 0.57 -0.57 2.84 -1.02 1.26 0.27 0.48 2.45 3.70 2.93 6.45 4.66 2.62 3.10 2.86 2.53 -0.04 -0.34 2.13 0.52 -0.41
2 -1.15 0.80 -2.65 0.83 0.45 -0.49 0.49 1.26 2.09 1.61 5.38 1.88 4.04 5.87 4.56 1.80 2.41 1.44 3.01 0.48 1.02
2 0.06 0.68 0.27 0.14 1.14 1.64 0.69 2.87 2.90 0.91 4.42 2.95 4.48 4.50 8.04 4.10 2.81 3.49 0.66 -0.49 0.61
2 -0.02 1.17 -0.10 -0.54 -1.56 0.25 0.85 1.54 2.81 2.63 2.81 3.31 6.18 6.61 4.27 2.62 1.20 0.20 1.63 1.58 1.43
0 -0.87 2.31 -0.09 -1.01 -0.22 1.76 -0.08 2.36 1.98 2.18 1.59 2.04 3.42 3.81 5.49 3.74 3.43 2.16 1.87 -0.18 -0.43
2 1.46 1.21 0.39 1.61 -0.17 -0.22 1.10 1.29 1.08 0.58 2.16 3.38 3.90 4.82 4.51 5.24 3.30 4.27 0.27 1.33 -0.87
2 0.42 -0.75 -0.93 0.07 0.06 0.65 1.75 2.21 3.98 3.59 3.65 3.70 5.53 2.65 3.87 1.11 -1.32 0.98 -0.83 -0.12 -0.66
0 1.05 2.56 2.77 1.84 2.87 2.76 2.55 3.64 2.91 0.85 1.85 2.56 2.85 1.31 2.84 1.29 1.81 1.55 -0.71 -0.11 0.25
2 0.95 -0.20 1.13 1.65 -0.46 -0.05 1.46 2.63 2.63 3.96 4.83 3.33 3.34 3.02 3.31 2.29 0.79 1.08 -0.20 -1.47 -0.65
2 -0.03 -1.01 -0.59 -0.48 0.76 -0.60 1.76 0.24 2.76 1.35 3.39 4.35 1.82 5.74 3.32 1.57 3.53 1.29 2.44 0.03 -0.62
2 -2.75 0.32 0.28 -1.29 0.24 1.13 1.61 0.88 2.55 4.46 2.86 6.76 4.10 4.06 3.69 2.42 -0.69 1.28 1.65 1.19 0.02
0 -1.20 0.89 1.97 1.40 2.78 2.20 3.19 4.10 2.21 2.03 2.41 2.36 2.33 3.28 2.98 2.83 -0.03 1.36 2.28 -0.11 0.20
0 0.54 0.11 -0.26 1.32 2.66 5.24 2.17 3.71 3.49 2.85 2.21 2.38 0.64 2.26 -0.34 0.96 0.89 0.03 2.45 1.34 -0.14
0 -1.06 0.09 2.16 1.01 -0.06 1.81 1.70 1.27 1.99 2.46 1.58 1.91 2.76 2.54 3.08 2.17 4.36 2.67 0.86 -1.55 -1.02
0 -0.17 2.86 1.75 3.80 2.02 1.23 2.50 2.57 1.11 1.00 0.96 1.91 3.38 3.43 4.11 1.73 4.02 3.29 3.19 0.42 1.94
1 -1.29 -0.03 0.19 1.20 0.20 1.74 2.60 3.97 4.18 4.25 6.05 4.35 2.12 4.25 -0.04 -0.10 -1.17 -1.30 -0.19 -1.11 -0.76
0 -0.08 -0.46 0.93 5.22 3.33 2.05 5.75 1.52 2.47 3.52 3.27 0.18 -0.07 1.49 2.56 2.82 1.21 0.35 0.32 -0.24 -0.52
2 -2.77 1.16 -1.86 -0.91 0.04 2.05 3.04 1.41 5.23 4.72 6.60 4.54 4.06 2.67 2.46 -0.86 -0.28 -0.84 1.02 0.41 -0.35
1 -0.01 0.24 -0.22 -0.19 3.17 3.46 2.82 4.59 2.62 3.92 5.85 4.63 2.99 3.50 0.52 0.04 -1.11 0.75 0.49 1.57 -0.73
2 0.17 2.72 1.03 2.24 0.01 0.19 0.92 0.88 2.07 0.98 3.07 3.74 3.89 2.55 3.78 1.99 2.58 0.84 1.08 1.63 -0.40
1 0.18 1.44 -0.67 0.77 1.61 1.47 1.96 4.90 4.06 5.19 4.43 3.87 3.00 2.52 1.16 -0.35 -0.35 0.47 -1.34 1.25 -1.71
0 0.35 0.48 -0.77 0.61 0.33 0.11 0.64 3.17 0.97 1.64 1.07 3.25 4.19 4.10 3.45 4.75 1.01 4.51 1.49 1.79 -0.27
1 2.21 1.86 0.37 2.30 2.56 4.53 5.90 5.59 4.30 3.74 4.30 4.04 0.06 0.89 -0.48 2.39 1.90 0.30 -0.53 -0.74 -0.90
1 0.02 -0.84 1.45 2.76 0.55 1.33 4.25 3.53 3.82 4.28 5.17 2.45 3.57 1.50 1.30 0.68 -0.59 -0.51 -0.95 1.58 1.05
1 -0.71 1.03 1.98 3.95 2.47 3.84 4.74 3.17 3.94 2.98 1.72 -0.53 -0.56 1.00 -1.38 -0.68 -1.22 0.17 -0.36 1.36 0.79
2 1.85 0.30 0.20 -0.22 0.48 0.37 -0.38 -0.24 1.06 1.79 5.33 3.90 4.56 5.84 3.60 2.78 5.55 1.19 2.03 -1.18 -0.43
1 -0.99 0.12 1.65 0.71 2.34 2.94 4.28 2.66 3.15 5.46 5.22 3.33 3.93 0.41 -0.23 0.62 0.78 -0.16 -2.08 -1.20 -0.37
2 1.04 0.63 2.33 -0.89 -0.74 0.54 1.69 1.31 1.43 3.21 4.16 3.64 3.01 4.22 4.55 1.98 1.55 0.33 1.31 0.23 -0.18
2 -0.62 -0.39 1.04 0.55 1.86 0.93 1.38 1.22 2.40 3.59 6.86 5.13 3.80 2.71 2.47 1.44 0.05 1.76 1.49 0.84 0.76
2 0.63 1.67 2.55 0.84 -0.74 -0.54 0.71 3.48 3.47 3.59 5.14 3.95 5.67 2.95 1.62 2.38 1.15 1.29 0.44 -0.75 -0.29
0 -0.02 0.56 0.97 0.59 2.04 3.90 2.34 0.80 1.91 1.96 1.90 3.13 4.22 2.74 2.50 3.09 2.10 -0.26 0.36 0.37 0.62
1 0.70 0.96 2.36 4.00 4.15 4.18 6.74 4.94 4.03 5.66 2.63 1.50 0.32 -0.77 0.13 -1.63 -0.13 0.30 -0.23 -0.24 0.98
0 -0.01 2.38 0.25 3.27 -0.20 1.55 2.54 2.06 2.68 0.64 3.26 1.82 2.34 3.36 2.64 1.71 2.59 1.36 1.35 -0.81 1.93
1 -0.37 -1.38 0.47 1.53 2.25 4.70 5.11 4.06 2.91 2.40 0.69 3.04 0.99 0.71 -0.64 -0.11 -0.03 0.84 -0.54 -0.69 0.35
1 -0.03 -0.36 0.72 2.59 2.49 3.76 4.92 4.73 4.04 3.15 4.76 3.67 1.11 2.31 -1.77 -0.61 1.57 -2.14 0.92 -0.17 -1.29
2 -2.09 0.38 -1.48 -0.65 -0.32 1.48 1.06 2.56 2.05 3.71 4.80 3.57 5.34 2.93 2.26 0.56 1.58 0.66 0.30 0.90 2.18
1 -1.48 1.56 -0.77 0.31 1.87 1.28 3.73 4.31 0.73 3.42 6.04 3.15 6.25 1.87 2.69 -0.47 -0.56 -0.68 1.26 0.54 0.36
1 0.05 0.22 1.31 3.30 3.54 5.39 6.25 4.57 4.50 3.93 2.02 1.92 3.20 0.26 0.48 1.16 -0.35 1.37 0.10 -0.45 1.35
2 -0.03 0.26 -0.89 0.14 0.41 1.21 1.60 2.29 2.15 2.81 3.35 2.19 3.47 4.00 4.37 3.83 4.11 1.42 2.13 0.33 -0.34
0 0.52 1.22 1.39 2.19 2.25 4.66 3.00 3.73 2.08 3.75 4.23 0.45 0.35 0.94 1.62 1.04 1.16 0.40 -0.99 0.75 -0.53
0 -0.56 0.92 -0.21 1.28 1.89 -0.13 1.87 0.81 2.36 -0.79 3.05 2.48 3.87 2.56 6.39 3.45 4.34 2.94 1.57 -0.17 -0.68
2 -0.23 0.43 -0.15 0.20 -0.09 0.54 -0.36 0.14 1.90 1.77 2.41 3.69 5.02 4.10 3.89 5.00 2.96 1.79 2.07 0.40 -1.55
1 1.77 -0.72 0.09 1.06 -1.37 1.42 5.34 1.87 4.86 4.39 5.91 5.67 4.52 0.51 2.37 0.43 0.14 0.58 1.89 0.76 0.94
2 0.30 0.21 0.30 -1.26 -2.44 0.98 0.78 1.48 3.57 3.39 3.80 3.81 4.66 0.59 4.26 0.97 1.81 2.37 -0.08 0.69 0.02
2 -0.83 2.20 -0.72 1.27 0.77 0.01 2.41 1.17 1.68 5.59 4.18 2.93 3.70 4.43 3.93 2.33 2.94 0.08 2.22 1.20 -0.42
2 0.96 0.31 1.18 -0.09 -0.90 0.96 -0.10 0.63 0.75 4.40 2.35 2.17 4.77 3.77 3.65 2.83 2.20 0.85 1.10 0.14 0.10
0 -0.71 1.20 1.10 2.66 3.67 2.89 5.26 5.64 2.54 1.19 1.83 2.51 -0.10 1.30 1.55 -0.40 0.02 0.41 -0.49 0.23 0.92
2 0.61 -0.51 -0.84 -0.53 0.94 -0.12 0.08 2.13 1.54 2.03 3.02 4.15 3.97 2.95 5.42 3.29 3.90 0.81 0.58 0.23 -0.07
1 0.57 0.76 2.20 1.91 1.80 3.31 3.87 2.96 3.90 4.56 1.43 1.08 2.62 2.88 0.97 1.18 -0.13 1.28 -0.05 0.96 0.31
2 -1.12 -0.01 -1.16 -0.82 -0.15 -0.37 1.28 2.67 1.14 2.15 4.29 2.91 2.26 3.31 5.11 5.17 2.49 3.38 2.15 0.27 0.27
2 -1.09 -0.10 -0.94 -1.19 -0.13 1.20 3.55 2.91 4.15 4.67 5.52 5.60 4.28 3.66 1.14 1.58 -0.14 0.99 -0.81 -0.80 0.83
2 -1.90 0.81 1.17 1.35 -0.71 1.76 2.16 1.81 3.32 2.95 4.69 5.07 4.21 4.36 -0.26 1.82 0.99 1.72 1.83 1.23 -1.40
1 -0.31 1.25 1.16 2.48 2.57 2.27 2.94 2.17 3.55 4.84 4.02 3.20 3.19 1.08 1.70 0.68 -1.97 0.61 -1.28 -0.61 2.14
2 -0.75 -1.60 1.01 1.40 -0.55 1.71 -0.02 2.28 3.30 5.79 7.27 4.55 5.20 3.63 2.80 -0.83 -0.07 0.14 0.91 2.19 1.97
2 0.00 -0.99 -0.24 -0.10 -0.92 0.04 -1.98 0.05 0.87 2.03 3.79 4.56 3.58 4.35 3.76 2.70 1.08 0.49 1.40 -0.13 -0.78
2 -1.53 0.41 -0.54 -0.86 0.19 1.41 2.49 3.15 3.51 4.68 6.44 3.75 5.90 4.84 0.63 2.01 -1.17 1.17 1.20 -0.20 1.23
0 0.34 0.61 1.90 2.57 2.40 5.04 6.49 4.30 3.01 2.20 1.21 1.18 -1.03 -0.97 3.24 1.02 1.66 1.54 -0.51 -0.29 0.38
0 0.33 0.94 0.56 3.99 4.49 5.41 5.25 3.81 1.96 2.91 2.99 1.18 -0.00 0.73 0.99 -1.11 -0.81 -0.54 1.81 0.77 -0.52
0 -1.52 -0.34 -0.19 3.86 2.89 3.80 5.96 4.01 3.64 4.31 0.17 2.49 -0.40 -0.31 1.04 0.70 -0.21 0.73 -0.21 -0.84 -0.60
1 0.38 1.25 2.50 2.01 3.99 2.41 4.76 6.41 5.41 3.10 1.88 2.13 2.46 0.53 -0.67 -0.33 -0.47 -0.43 0.61 0.17 0.06
1 0.49 0.90 0.72 2.13 1.13 4.30 4.06 4.15 2.93 3.93 4.30 2.36 2.07 2.10 1.80 0.43 -0.36 -0.66 -0.87 -0.42 -0.83
0 0.65 0.27 -0.44 2.24 2.28 2.92 4.00 2.76 2.14 2.31 1.78 0.96 0.86 2.76 2.20 1.73 1.33 0.98 -1.00 -2.46 -0.52
1 0.35 2.37 1.87 1.40 4.43 4.26 3.16 4.23 3.87 3.92 3.92 0.09 1.04 -0.03 2.14 1.56 -2.02 -1.17 0.26 1.36 1.29
2 1.11 -1.33 0.93 0.87 0.93 -0.31 1.27 1.49 2.39 3.97 1.41 3.72 3.13 4.62 6.50 4.83 3.23 2.98 1.96 0.81 -0.06
1 0.70 1.96 1.35 1.31 3.55 4.62 4.43 2.11 2.80 2.81 3.25 0.74 2.71 2.56 1.80 0.04 1.14 -0.99 -0.19 -0.26 0.54
2 -0.38 1.29 0.66 -0.81 0.57 0.17 -0.03 1.65 1.71 3.32 3.81 3.83 3.55 1.35 5.55 2.08 0.28 2.24 1.74 -0.05 1.14
2 -1.29 -0.34 -0.39 0.64 0.14 0.84 1.00 2.70 3.50 4.39 4.33 3.89 2.49 4.11 4.72 3.94 1.74 1.50 -0.61 0.78 -1.80
2 1.90 0.32 0.02 -0.44 -0.43 1.14 4.05 3.83 4.29 5.70 5.88 5.23 4.83 2.68 3.06 1.22 1.26 1.81 1.73 -0.88 -0.26
2 1.22 1.68 2.00 -0.19 1.03 -0.75 1.49 2.35 4.83 5.21 6.65 5.09 4.22 4.08 2.31 -0.33 -0.01 -0.45 -2.55 0.46 0.23
1 0.20 0.49 0.92 1.09 1.04 2.63 2.11 4.30 2.87 4.11 4.32 3.58 3.22 2.85 -0.63 0.28 0.62 -0.96 -0.67 0.72 -1.44
2 -1.24 1.50 0.03 1.22 -0.07 1.59 1.80 1.02 0.62 3.35 3.55 2.13 4.57 4.61 2.20 2.81 1.09 2.51 2.48 -0.85 0.28
2 -0.63 -0.04 -0.74 -0.59 1.42 2.23 3.03 2.67 3.59 4.05 4.72 4.52 3.06 3.82 2.54 -0.49 0.41 0.72 0.07 -0.19 -0.09
2 -1.25 -0.01 -1.32 -0.24 1.17 2.11 0.70 0.81 1.80 5.45 5.25 6.51 3.16 2.60 1.15 -1.61 2.12 0.56 0.53 -0.79 0.32
0 -0.85 0.98 3.43 2.68 3.99 4.72 4.88 3.46 3.08 2.43 1.24 2.95 1.42 0.82 1.72 0.88 -0.07 0.39 -1.67 0.07 -0.62
1 -1.37 1.29 2.97 3.20 3.69 4.52 4.17 4.18 4.81 2.98 2.71 3.14 1.96 0.51 1.14 2.45 -0.63 0.94 1.03 -1.15 -0.73
2 0.11 2.41 0.24 -1.02 -0.08 0.56 0.35 0.32 1.30 2.46 1.01 3.10 4.37 4.41 4.42 4.37 3.76 1.58 1.69 1.90 1.26
1 -1.71 1.93 2.64 1.79 4.09 4.71 6.25 5.71 4.75 3.75 4.82 1.45 0.50 -0.09 1.09 1.14 -0.97 0.55 0.89 -0.44 0.14
2 0.35 -0.24 1.27 -1.16 0.84 1.42 1.91 3.99 1.32 5.21 6.82 4.45 3.57 2.69 1.74 0.36 -0.42 0.07 -0.80 -0.48 -0.50
1 -0.40 0.54 1.44 -0.17 0.58 2.00 1.51 3.17 4.72 5.57 6.05 5.93 3.05 2.81 3.60 0.79 -0.41 1.17 -1.17 0.66 -1.83
1 -0.72 1.76 0.74 2.04 1.43 4.64 5.53 3.53 3.74 2.83 4.33 2.02 0.19 1.36 -0.08 0.73 -1.37 0.12 -0.81 0.40 -0.65
2 1.07 1.01 1.23 0.17 0.05 1.76 0.47 -0.90 4.18 5.84 4.58 5.56 4.53 3.66 2.52 3.98 2.01 1.33 -0.51 -1.31 0.68
1 -0.02 -2.28 -0.33 2.92 1.79 3.17 3.99 3.85 5.27 3.66 4.77 2.47 3.34 0.37 -0.45 2.42 -0.41 -1.42 0.33 -0.78 -1.31
2 1.40 0.26 0.02 -0.06 -0.27 -0.43 3.89 1.47 4.46 4.98 3.82 5.72 3.35 4.69 3.39 2.79 2.00 0.59 -0.36 -0.27 0.36
1 0.76 0.56 -0.21 1.84 4.26 2.17 3.24 4.37 5.71 3.14 3.90 0.50 0.66 0.99 -0.36 -1.31 -0.09 -0.40 0.22 0.57 0.27
2 0.15 0.44 -4.20 0.83 1.09 -0.16 2.40 2.98 3.28 3.65 5.42 5.45 5.56 2.93 1.47 -0.08 -1.20 0.76 1.73 0.38 0.06
2 1.55 0.77 1.21 0.78 0.18 2.07 0.63 -0.22 3.32 1.72 2.97 3.56 4.56 4.51 5.12 4.76 3.52 1.85 0.56 1.02 -0.42
0 2.87 -0.03 1.65 2.15 0.04 1.78 0.53 -0.27 1.34 2.53 0.77 2.69 4.71 1.31 4.48 2.76 1.29 0.60 1.58 0.18 0.68
2 -0.34 0.02 -0.42 0.30 1.13 1.29 1.74 2.31 2.97 3.12 3.09 5.70 3.92 3.48 2.99 0.32 0.41 0.99 -0.69 0.62 -1.29
1 0.15 -0.98 0.09 0.57 -0.59 1.69 3.30 3.45 2.20 5.38 4.23 5.69 0.85 2.77 0.70 0.20 -0.12 -0.01 -0.93 -1.12 -0.47
2 0.99 -0.13 -1.86 -0.77 0.13 -1.82 1.91 1.29 2.82 3.29 3.26 3.41 6.29 4.54 7.48 4.98 2.12 1.99 1.77 2.74 1.29
2 -0.06 -0.19 1.30 -0.00 0.37 -0.66 -0.47 1.01 0.57 2.79 4.50 2.43 4.01 4.79 5.16 4.46 4.22 1.93 -0.08 0.04 -0.57
0 0.41 -0.28 2.12 1.93 -0.21 -0.13 0.35 0.26 1.08 2.75 1.51 2.55 2.48 5.01 5.11 4.95 3.18 0.98 1.16 1.89 -1.09
2 0.22 -1.72 -0.77 -0.74 -1.23 1.01 0.80 1.72 1.16 3.13 3.81 4.17 2.52 1.90 4.48 4.08 -0.19 0.71 1.74 0.54 0.11
2 1.40 0.19 -0.37 0.11 0.38 0.50 -0.32 2.18 1.87 4.08 6.33 4.48 3.64 2.12 2.31 1.74 0.63 1.78 1.81 0.74 0.08
1 0.15 0.44 0.69 0.96 1.19 3.15 4.26 3.12 3.87 3.57 4.27 4.14 1.99 1.15 -0.10 -0.28 -1.37 1.35 0.07 0.88 0.11
1 -0.00 -0.90 0.39 -1.75 1.74 1.34 1.77 4.49 4.00 4.69 5.92 4.10 4.23 2.45 1.49 0.32 1.70 -0.89 2.32 -0.57 0.42
1 0.59 0.54 0.98 1.77 3.97 5.13 5.54 3.80 6.08 3.30 3.02 2.16 -0.29 -0.66 -0.55 -0.01 -0.84 0.80 0.35 1.13 -0.72
0 1.05 1.28 1.35 3.65 4.06 5.04 5.72 4.01 3.19 3.47 2.81 -0.77 -1.02 -0.79 -0.36 -0.39 0.98 1.53 0.09 -0.50 -0.40
1 1.41 2.11 -0.12 1.33 -0.56 2.10 2.06 2.97 2.62 5.24 6.93 5.56 3.55 2.14 3.08 2.54 1.20 0.55 1.61 -0.42 -0.18
1 -0.48 0.73 2.52 1.46 3.52 3.59 4.93 4.73 6.07 2.31 3.75 1.66 1.89 -0.35 0.08 0.76 -1.54 1.39 2.76 -0.96 0.39
2 0.82 0.21 -1.08 -0.92 1.65 0.50 1.33 0.46 1.11 2.35 3.91 3.48 2.94 3.98 2.76 2.82 2.88 1.44 0.34 -0.35 -0.68
1 0.23 -1.21 1.10 1.02 -0.44 0.42 2.02 2.45 4.75 5.20 5.19 5.17 4.17 3.56 2.09 -0.03 0.06 -0.80 -0.44 -0.18 1.34
1 -0.38 0.64 1.25 2.27 4.01 5.17 5.77 4.93 2.65 2.19 2.11 1.25 0.57 -0.27 1.36 0.12 -1.04 2.23 0.03 -2.17 -1.50
2 -0.76 -1.52 0.23 -0.61 1.11 1.95 0.25 1.04 0.87 1.74 2.99 3.83 4.00 3.31 5.82 3.27 3.26 2.92 2.90 1.03 -0.02
1 0.76 0.78 0.68 1.14 1.06 0.03 2.23 3.35 2.46 4.21 7.01 6.58 1.83 2.79 2.53 1.66 0.95 -1.17 -0.72 -0.11 -0.69
1 0.76 1.28 0.86 0.46 2.74 3.17 6.28 3.57 4.22 3.22 1.31 0.62 0.83 0.94 0.74 -0.22 0.11 -0.05 -0.16 -0.46 -0.68
1 -0.26 -1.05 0.75 1.56 3.44 4.01 4.57 4.11 4.20 2.71 3.37 1.05 1.41 0.60 0.62 1.79 0.57 0.68 -0.22 -0.36 1.60
1 -0.08 0.91 0.48 1.63 -0.16 0.13 1.38 3.88 3.27 5.64 7.24 4.93 4.80 4.01 1.62 2.04 0.82 -0.94 -0.42 -0.08 -0.74
0 0.05 0.83 1.60 2.95 2.70 5.11 7.45 3.56 3.54 3.10 1.96 1.34 1.55 0.63 0.65 1.75 -1.33 1.44 -0.64 -0.92 -0.92
0 0.25 0.92 -1.09 2.74 1.10 1.63 2.67 0.27 1.12 1.50 2.94 1.76 1.52 2.56 4.73 4.10 1.56 2.94 0.45 -0.29 0.33
2 1.36 0.41 0.40 -0.67 -0.65 1.77 2.96 2.50 2.39 5.40 4.27 4.90 3.55 4.24 3.29 0.66 -0.81 -0.93 2.15 -0.51 1.35
2 -0.57 1.08 -1.20 -0.44 -1.48 1.37 0.45 2.27 1.22 2.30 2.36 3.41 4.66 4.73 3.59 2.97 2.48 3.39 1.04 -0.09 -0.41
1 -0.22 0.67 0.37 2.75 2.86 4.04 4.91 5.52 4.69 3.77 1.69 3.07 2.02 0.25 0.96 0.25 -0.25 -0.08 1.05 -1.85 -0.14
1 1.53 0.60 -0.05 1.21 2.32 5.01 5.26 5.88 4.75 3.65 3.18 -0.18 0.78 1.60 2.50 0.57 1.02 0.88 0.24 -0.01 -0.02
0 -1.45 1.45 1.17 1.40 2.64 3.22 3.98 2.79 1.38 2.84 1.66 0.70 -0.55 1.50 0.84 -0.65 2.95 0.32 0.50 0.39 -1.44
2 0.71 1.10 0.73 -0.96 1.55 0.18 0.78 2.09 1.89 2.78 3.26 4.85 3.13 3.14 2.32 4.52 1.40 1.91 1.64 1.24 -1.07
1 -0.51 -1.33 0.44 1.29 0.90 3.28 4.44 2.28 4.09 3.37 4.82 2.03 0.51 1.39 2.33 2.06 0.40 -2.40 1.47 0.54 0.05
0 -1.19 2.52 1.03 2.86 4.09 3.12 5.43 4.26 3.36 1.44 1.44 2.63 0.02 1.61 0.75 1.73 -0.18 -0.91 -0.68 0.89 -0.46
0 0.59 0.89 2.19 2.91 3.55 1.99 4.39 2.40 3.04 2.21 1.67 4.91 1.12 1.50 3.47 1.45 1.52 1.03 0.63 -0.07 -1.63
2 0.96 -0.53 -1.00 -0.79 -0.05 2.83 0.60 2.45 4.34 4.43 6.27 3.55 3.98 3.00 2.65 -0.97 -1.77 -2.39 0.99 1.16 -0.38
0 -0.49 1.48 0.33 0.90 5.13 4.58 6.93 3.87 2.86 3.28 1.55 1.19 0.11 -0.48 -0.62 1.00 1.31 1.85 -0.13 1.15 -0.88
2 -1.14 0.35 0.52 -0.68 0.72 2.40 1.84 3.10 3.29 2.56 3.60 5.89 3.79 3.90 3.38 1.05 -1.52 1.16 -0.66 0.47 0.99
1 0.23 2.04 1.06 0.20 3.55 5.37 3.69 3.80 4.87 4.15 4.19 1.66 1.54 1.69 1.38 0.02 -0.74 1.22 -1.76 1.20 0.08
1 1.64 0.52 0.09 0.27 0.91 2.17 2.45 2.26 3.17 3.33 8.53 3.94 4.29 2.85 1.88 1.04 -1.72 0.25 -0.31 -0.65 2.29
0 0.83 2.20 2.68 1.90 3.35 5.42 5.09 4.04 5.14 3.71 4.31 3.10 -0.13 -0.30 -1.11 0.08 -0.18 -0.22 0.27 1.42 -0.91
1 0.43 1.15 0.92 0.04 -1.82 1.09 3.88 5.13 2.73 3.59 7.91 3.72 3.14 2.72 2.15 2.01 0.40 -0.30 0.64 0.48 -0.40
2 -0.41 -0.20 0.80 0.73 0.04 -0.14 0.46 0.42 4.73 3.96 5.58 4.74 3.57 3.00 4.49 1.65 2.07 -0.31 1.07 1.70 0.34
0 0.16 -0.83 -0.11 2.51 3.70 6.17 5.12 3.70 2.56 1.91 1.92 2.71 -0.27 2.52 3.08 1.33 2.20 1.08 0.51 0.32 -1.08
2 -0.80 0.14 0.76 -1.02 -1.29 1.11 -0.08 2.52 1.69 2.90 5.24 4.30 3.13 3.92 4.41 4.90 2.25 0.98 1.86 -0.07 -0.35
2 0.91 -0.83 -0.89 0.04 1.21 0.10 0.53 2.23 1.59 4.12 2.99 4.88 5.05 2.25 4.58 2.18 1.66 1.29 0.84 0.35 0.19
2 1.11 -1.39 1.99 0.18 -0.79 1.61 1.38 1.47 3.55 3.33 2.42 5.06 3.53 3.66 4.55 1.37 1.70 1.12 0.58 -0.48 -2.55
1 2.09 0.06 1.22 1.46 0.62 0.75 2.74 2.78 4.91 4.54 4.52 3.69 4.00 2.14 0.76 0.80 0.28 1.25 -0.31 -0.57 0.54
1 -2.21 0.01 0.46 -0.41 -0.52 1.39 2.62 2.74 4.98 3.20 4.13 4.16 2.18 4.23 1.95 1.92 0.19 -1.04 0.81 -0.00 -0.65
1 0.71 1.07 0.32 -1.66 1.35 2.84 4.16 3.94 3.02 5.17 4.77 5.24 3.91 2.77 3.04 0.82 -0.34 1.15 -0.38 0.92 1.13
0 1.24 -0.71 0.63 1.96 5.15 4.72 6.15 2.02 3.35 2.59 2.24 1.29 1.64 -0.70 -1.61 0.73 -0.40 -1.65 -0.19 0.23 -0.96
0 0.60 -1.25 1.51 0.32 2.13 1.22 1.45 2.54 1.57 2.83 1.04 1.65 2.86 3.40 3.70 4.15 2.61 3.69 1.14 0.43 0.66
2 -0.28 -0.09 1.48 0.05 -0.81 1.54 1.99 1.62 0.98 4.07 2.68 3.41 4.20 3.28 2.32 2.52 0.47 0.96 2.48 0.93 -1.62
0 -0.60 0.94 1.61 3.71 4.99 4.31 5.16 6.82 3.64 1.95 2.02 1.63 -0.15 2.30 -0.14 1.76 1.23 1.33 -0.41 -0.67 -1.51
0 -0.62 0.48 0.57 -0.53 2.20 3.52 2.13 1.20 2.91 1.59 -0.17 1.43 2.07 2.82 3.61 2.20 3.15 2.16 1.55 -0.33 -1.80
2 1.61 -0.07 -1.05 -2.00 1.80 -2.16 2.19 0.07 -1.18 1.34 1.14 3.86 3.94 4.01 5.74 3.34 4.00 3.43 1.66 -0.47 -0.11
2 -2.36 0.61 0.65 0.73 1.65 1.99 1.53 2.00 2.94 5.31 5.47 5.56 2.31 3.29 4.72 1.75 -0.30 0.54 -0.24 0.83 1.18
1 -0.07 1.33 1.14 0.30 1.12 2.85 0.89 2.29 3.50 5.69 5.57 5.87 3.12 0.92 1.26 2.27 1.16 -0.90 1.06 -0.28 1.15
1 1.64 -0.21 0.49 0.91 0.18 0.96 1.98 2.11 3.56 6.17 6.32 4.48 3.84 2.56 0.14 0.51 0.24 -0.85 -0.71 0.51 -1.29
1 -2.09 -0.89 -0.36 3.38 1.71 2.40 4.24 4.02 3.80 3.20 2.37 2.19 0.87 1.36 1.88 -0.84 -0.40 0.17 0.11 -0.45 -0.11
2 -0.00 1.71 1.14 0.98 -0.46 -0.66 -0.15 -0.46 2.39 0.78 4.77 4.25 4.19 5.88 4.71 2.41 2.46 2.18 0.89 0.07 0.11
2 0.07 1.57 1.25 0.19 0.94 0.08 2.75 3.86 4.41 4.12 6.17 3.63 4.45 2.51 4.03 1.73 2.13 0.17 -0.33 -0.49 -0.94
0 -0.90 0.28 0.22 2.72 4.61 3.49 5.25 6.15 2.07 2.83 3.28 0.69 0.20 0.93 2.12 1.38 -1.29 0.43 -0.02 -0.92 -0.66
0 1.27 1.37 1.04 3.01 3.20 4.15 6.80 5.18 3.83 2.58 2.60 0.79 -1.62 0.67 -0.78 -1.95 -1.20 0.29 0.06 0.59 -0.29
1 1.26 1.10 0.95 2.84 2.68 3.31 5.25 5.57 4.05 1.87 3.32 0.17 -1.06 0.38 1.22 0.18 0.88 1.15 -1.11 -1.20 -0.20
0 0.92 -0.70 1.26 1.21 4.14 4.12 4.69 3.36 0.91 0.32 3.78 2.30 1.77 2.22 3.60 3.04 3.13 2.55 0.55 0.20 2.28
2 0.73 -1.64 -0.20 -0.57 0.40 -0.36 -0.22 2.18 1.39 0.85 4.41 4.50 4.36 3.92 4.16 3.74 0.48 1.14 0.56 -1.32 0.57
1 -0.41 1.64 1.11 3.79 4.43 5.54 5.99 4.99 3.73 3.56 0.82 0.53 -0.59 -1.23 -0.47 0.82 -1.65 0.51 -1.39 -1.10 -0.01
2 0.75 2.11 -1.04 1.30 1.25 0.96 -1.26 -0.27 0.80 2.60 2.58 3.84 4.13 3.80 7.07 2.70 2.47 1.62 0.48 0.63 0.68
2 -0.70 -1.33 -0.27 -0.28 1.53 0.88 1.31 2.03 3.52 3.64 3.96 5.81 3.35 4.13 3.39 1.99 1.15 -0.96 2.21 -0.22 0.12
2 1.70 0.49 1.27 0.55 0.68 -0.56 2.18 2.50 2.45 6.06 4.76 6.41 3.86 4.10 3.72 3.65 0.69 -0.51 0.07 1.62 -2.56
2 0.14 0.95 -0.01 -1.69 0.15 2.65 2.07 2.63 4.30 5.16 6.15 3.40 4.47 2.48 1.41 0.59 2.35 1.72 1.60 -0.79 -0.64
1 -0.68 0.92 3.05 3.37 3.12 3.17 3.72 3.81 3.50 5.23 3.05 0.75 0.15 2.02 3.06 0.17 0.08 1.65 -1.36 1.48 -1.39
1 -1.29 0.88 1.10 2.01 1.19 4.59 4.75 2.94 1.21 5.32 4.21 2.17 0.58 1.55 -0.12 1.16 -0.98 2.39 0.11 -0.38 -0.73
0 1.33 2.34 1.52 2.40 0.87 2.99 3.54 4.14 0.90 2.07 0.94 0.50 1.56 0.67 3.01 2.88 1.94 1.77 1.20 1.36 -0.06
2 -0.17 -1.21 -0.73 0.19 -1.44 1.39 3.45 2.30 1.93 4.80 5.41 6.52 5.09 2.61 3.83 2.79 2.73 1.46 0.44 1.32 0.31
1 0.33 -0.66 0.14 0.11 1.47 0.09 2.85 4.41 5.79 5.04 5.90 5.65 2.18 2.38 2.02 1.68 0.02 -0.31 0.86 1.09 2.09
1 -0.19 0.47 2.08 1.75 1.74 4.38 6.76 4.45 3.59 3.26 3.72 2.89 1.17 3.96 0.17 0.92 -0.03 -0.52 -0.08 0.04 0.82
0 -0.90 -0.03 -0.09 2.93 3.03 4.39 4.91 2.33 3.98 2.69 1.27 1.83 1.82 1.97 1.30 0.92 -0.04 3.37 1.47 -0.31 -0.40
1 1.14 0.21 2.35 1.65 1.61 3.44 3.74 4.22 3.55 5.44 5.91 3.02 2.66 1.54 0.70 -0.86 -0.30 0.90 -0.03 -0.39 2.39
0 1.17 0.21 2.88 3.78 3.87 1.55 5.10 1.34 2.61 1.81 2.65 -0.16 2.05 2.45 2.37 2.70 3.40 2.53 1.36 1.01 1.13
1 -2.29 2.03 0.95 1.22 2.23 2.95 4.82 3.91 4.14 3.40 3.01 3.69 2.77 1.04 1.31 -0.75 0.27 -0.44 -0.35 0.13 0.32
0 -0.71 -1.62 -0.05 1.28 1.45 -0.54 -0.17 1.60 -0.11 1.16 0.96 5.03 3.74 4.41 4.55 5.12 4.66 1.30 -0.52 2.07 0.51
1 -0.29 0.09 1.43 4.00 3.23 2.43 5.23 5.68 2.09 3.38 3.20 -0.50 0.91 0.75 1.22 -0.26 -1.41 -0.69 -0.48 1.24 0.13
0 0.34 -0.11 2.56 1.88 3.70 2.74 4.89 4.50 3.38 1.69 2.01 3.14 0.79 1.74 1.48 2.79 0.04 0.83 1.97 -0.73 -1.38
2 -1.58 0.27 1.80 1.14 0.57 -1.02 0.77 0.48 2.93 1.23 4.56 3.17 3.03 3.67 5.27 3.26 2.28 2.29 2.16 2.25 0.03
1 -0.24 3.21 0.53 -0.16 0.23 2.44 3.46 4.04 5.11 5.82 5.53 5.61 5.14 3.57 1.99 0.93 0.24 -1.60 0.15 -0.05 -0.22
2 -0.02 -0.87 0.25 0.32 0.76 0.99 2.82 3.01 3.34 3.49 6.67 6.46 4.63 3.21 2.97 2.30 1.66 -1.47 1.51 1.09 -3.22
0 2.39 0.84 -0.53 -0.34 0.01 2.47 2.98 2.38 0.92 2.37 2.59 0.13 1.74 2.09 2.65 2.13 1.34 2.28 -0.01 0.74 1.51
1 0.63 0.64 0.41 1.42 2.88 3.17 4.23 2.97 3.03 4.82 4.71 2.69 1.25 1.97 0.88 -1.72 1.20 0.43 2.09 -0.11 0.37
2 -0.51 0.24 -0.12 1.31 -0.47 1.74 1.06 1.35 4.56 4.19 6.15 4.84 3.86 4.20 1.60 0.81 2.48 0.67 -0.76 0.15 0.20
0 -1.70 -0.05 1.49 1.13 -0.59 0.32 2.01 1.72 1.13 2.42 2.52 3.30 3.61 3.60 4.16 3.34 4.08 3.15 1.90 -0.99 -0.54
2 0.90 -0.07 0.56 -0.93 -0.76 0.41 -0.31 0.65 2.94 3.92 5.41 4.98 4.07 3.79 3.06 2.44 1.34 2.23 0.83 0.91 2.25
0 0.15 -0.45 1.42 3.37 2.94 4.41 4.75 4.12 3.27 3.75 3.09 1.36 -0.17 0.24 1.34 0.88 0.64 0.98 2.94 -1.24 -0.74
0 -0.96 1.63 1.63 1.58 -0.73 0.94 1.00 0.63 1.95 2.37 1.46 3.20 3.32 2.94 3.78 4.62 1.67 2.05 2.26 1.49 -0.94
2 -1.45 1.46 -1.16 1.56 -1.06 -0.92 0.76 1.16 1.27 0.85 2.40 4.38 3.47 3.62 4.83 6.44 3.77 1.83 1.88 0.88 -0.01
0 0.54 0.61 2.37 3.76 1.74 3.78 4.32 3.92 3.13 1.88 0.68 0.46 -0.17 2.01 1.28 1.93 2.08 -1.35 0.68 0.30 -0.62
2 0.99 -1.25 0.75 0.27 -1.23 -0.11 -1.14 -0.66 0.56 -0.42 2.40 4.48 4.53 5.49 3.75 3.45 1.72 2.36 -0.04 1.14 0.29
1 -1.50 0.96 -0.35 1.64 2.74 1.76 5.07 3.58 4.61 7.08 4.28 3.06 4.54 0.60 -0.12 -1.04 0.50 1.31 1.34 1.62 0.50
0 -0.71 0.60 -0.83 -1.12 1.55 2.05 2.81 1.97 0.57 0.01 3.36 3.86 4.58 3.25 5.63 4.93 3.25 2.00 0.97 0.42 -0.38
0 -0.19 0.02 0.50 0.43 0.52 2.60 0.73 0.97 0.35 2.85 2.91 1.16 1.18 1.81 1.30 1.90 2.10 2.15 1.15 0.61 0.25
1 -1.06 1.33 1.34 2.94 2.80 4.06 5.58 5.05 5.41 3.90 1.65 1.23 1.59 -1.11 1.04 0.96 0.01 0.62 -0.92 -1.95 -0.93
2 -0.13 -0.72 -0.21 0.71 0.77 2.29 1.38 -1.16 0.66 3.50 2.51 5.15 5.78 3.90 7.16 4.84 3.93 2.29 -0.99 0.51 0.10
0 -0.06 1.40 0.64 1.50 1.73 2.73 2.34 1.99 2.47 0.50 1.61 2.08 3.22 2.79 4.66 3.29 2.69 1.77 1.04 0.19 0.28
1 1.84 1.13 0.72 2.06 1.25 1.18 2.66 3.62 2.74 3.50 5.72 4.73 2.79 2.82 0.78 3.16 -1.99 1.80 1.76 -1.25 0.89
0 -1.58 0.67 -0.40 -2.10 -0.92 0.34 -1.36 0.39 -0.70 1.08 0.37 2.48 4.33 4.93 5.60 5.98 4.57 1.01 3.05 0.37 1.31
2 -1.83 -0.54 -0.71 -2.41 0.14 -1.15 1.56 2.63 2.98 1.34 5.08 3.10 4.69 5.24 5.54 3.53 1.64 0.93 0.25 1.29 0.64
2 1.61 0.80 -0.05 0.10 -0.32 1.24 0.49 0.68 0.35 1.87 3.25 4.39 3.39 5.07 4.17 3.83 2.27 1.35 0.81 1.33 0.83
2 2.18 1.13 2.90 0.87 -2.38 1.00 1.77 1.30 4.90 2.97 6.11 6.25 2.66 3.64 1.78 1.51 -1.04 0.15 1.38 -0.41 -1.47
2 -1.52 -0.72 0.60 1.52 0.92 2.16 0.32 1.77 4.56 3.74 2.20 6.13 3.80 4.48 3.00 2.66 1.16 1.43 1.00 2.07 1.70
0 -0.08 0.32 0.70 1.23 0.31 1.81 1.94 0.85 1.33 2.51 1.48 3.88 3.50 2.11 5.52 3.44 3.73 1.93 0.47 1.19 1.12
0 1.07 0.71 -0.18 -0.80 0.27 0.11 0.57 1.76 0.25 -0.23 2.81 3.06 3.34 3.52 5.09 5.10 3.30 2.15 1.83 1.06 -0.25
0 0.89 0.07 -1.14 -0.27 1.33 2.41 1.76 0.98 0.86 1.91 1.27 4.27 2.72 4.12 3.98 4.40 2.37 2.25 2.60 2.77 1.44
2 2.09 1.51 0.96 -0.66 -0.70 0.06 1.60 -1.20 1.65 1.64 2.65 4.34 4.30 4.42 5.65 4.97 3.32 1.59 3.08 0.45 -1.57
2 0.67 -0.27 0.88 1.34 0.57 1.04 1.55 0.91 -0.78 1.53 1.66 2.39 4.01 4.87 4.29 1.98 2.10 2.35 1.28 1.65 0.70
0 -0.55 0.05 -0.53 2.04 1.13 1.85 2.50 0.69 -0.53 3.19 2.16 3.51 3.76 3.64 5.05 3.44 1.70 1.54 3.44 1.71 -0.80
0 0.76 -0.12 -1.39 2.35 1.03 2.17 3.39 3.30 0.33 1.22 1.60 3.10 3.91 3.38 4.44 0.13 3.31 0.93 1.55 0.73 -0.07
2 0.51 -0.79 -2.07 -0.30 -0.86 0.42 0.54 0.60 1.18 2.03 3.29 3.76 3.92 2.99 4.51 3.50 1.79 3.68 1.14 2.31 -1.28
0 1.14 0.54 -0.33 1.11 0.66 -0.19 1.80 0.99 1.19 1.36 1.84 3.38 6.57 5.50 4.82 4.06 4.64 1.66 1.60 0.74 0.98
0 0.24 0.51 1.90 -0.93 -0.18 1.92 2.08 0.32 1.86 0.03 3.11 3.08 3.67 4.37 3.32 4.46 5.46 4.76 2.65 -0.98 0.67
2 -1.80 -0.26 0.28 0.98 -0.95 0.24 -0.74 1.69 0.71 1.20 1.19 3.96 2.83 4.21 5.08 1.68 3.49 2.08 3.08 0.21 -0.84
0 0.23 1.20 2.24 2.01 2.97 4.46 3.86 3.32 2.11 3.12 1.33 0.06 1.48 2.67 2.79 -0.19 0.71 1.65 1.57 2.06 0.70
1 0.44 1.93 0.16 1.05 0.46 4.28 3.59 3.67 3.85 4.23 4.91 2.93 0.68 3.18 0.52 2.64 1.92 -2.42 -0.55 0.36 0.48
1 -0.15 1.76 1.31 2.83 2.58 3.42 5.21 4.16 4.90 3.14 4.38 2.19 1.44 0.20 2.50 -1.00 -0.63 1.91 0.78 -0.64 0.06
0 0.44 1.93 1.51 1.63 2.20 2.13 3.47 2.63 1.81 2.16 0.77 1.93 1.16 1.12 3.60 0.97 -1.08 0.62 2.17 1.15 0.86
0 0.07 1.05 1.54 2.53 2.94 3.34 4.29 4.38 5.70 0.29 1.10 1.63 0.93 1.99 1.15 1.31 1.65 1.24 -0.15 -0.66 -0.05
0 -0.52 2.73 0.79 2.65 1.31 5.21 4.52 5.03 3.56 2.57 1.46 1.37 1.80 0.29 2.87 0.65 0.92 0.80 0.30 -0.58 0.46
2 -1.08 -0.16 -0.91 -0.53 0.06 0.60 -0.14 -0.20 0.45 0.52 2.89 2.59 4.87 5.43 5.81 4.78 5.95 3.08 1.98 1.11 -1.22
1 -0.83 1.44 1.65 1.35 3.37 5.15 5.99 5.08 3.75 2.39 2.62 1.25 -0.29 1.88 -0.15 1.73 1.91 -0.57 1.40 -0.12 0.52
0 0.43 -0.49 0.57 1.12 2.49 2.72 1.42 2.84 1.23 1.74 0.72 1.94 1.85 1.13 3.35 1.08 -0.40 1.64 -0.17 1.71 0.51
0 -0.25 1.02 0.20 1.02 2.26 1.25 3.63 3.14 1.94 1.47 2.25 1.47 0.80 1.12 1.05 -0.59 1.98 0.25 0.64 -0.51 -0.61
1 -0.39 2.18 1.67 1.14 -0.44 3.75 2.61 3.94 3.16 4.14 6.01 2.23 2.54 0.69 0.05 1.45 1.62 0.38 1.13 -0.74 0.52
0 -0.41 -0.86 3.42 3.08 1.83 4.69 3.18 4.82 2.62 2.61 1.57 1.53 0.85 1.46 -0.40 1.78 0.07 0.03 -0.27 1.09 -0.25
1 -1.96 -0.96 1.25 0.72 1.05 -0.17 -0.16 3.13 4.21 5.80 5.94 4.36 2.69 0.92 2.94 1.55 0.50 -0.30 -0.84 0.24 0.23
1 -0.52 0.23 -0.27 0.89 -0.08 -0.41 2.25 2.18 4.95 3.86 5.79 5.34 2.85 2.57 0.78 3.66 0.56 -0.30 -0.53 -0.22 0.89
0 0.49 -0.45 2.89 -1.74 1.29 3.30 3.36 4.07 2.67 1.44 2.58 2.62 3.23 2.09 2.81 3.82 2.17 1.45 0.41 1.37 -0.98
0 -1.50 0.02 -0.21 1.07 2.71 3.41 1.80 1.29 0.87 0.76 1.87 1.97 1.95 3.80 1.14 2.93 1.81 1.61 1.36 1.89 0.10
1 -1.31 -0.15 0.28 0.20 0.31 2.59 3.24 4.04 4.96 5.71 6.31 3.21 2.27 2.33 3.72 0.70 1.53 -1.04 0.53 -1.34 -0.57
2 -0.43 0.23 0.30 -0.74 -1.80 2.30 0.32 1.85 1.52 4.33 3.64 3.46 3.12 3.70 5.29 2.76 2.30 1.14 2.58 1.06 -0.21
1 -0.20 0.49 -0.12 -0.75 -0.03 1.88 2.83 3.46 5.21 4.12 3.78 4.30 3.67 3.52 0.06 2.25 0.03 -1.00 0.88 0.05 -0.50
1 1.14 1.16 0.93 2.17 2.86 0.23 5.23 3.02 5.00 4.24 4.75 3.63 2.19 1.07 2.55 -0.21 -1.22 1.07 0.48 1.08 0.55
1 -0.38 2.03 -0.68 1.89 0.70 1.97 2.10 4.35 3.70 5.45 6.40 3.20 3.11 1.71 -1.87 1.55 -0.81 -1.26 0.49 0.65 0.63
0 0.41 0.45 1.27 1.67 2.70 5.54 5.21 4.25 2.80 3.01 -0.28 2.60 1.10 0.86 1.39 3.67 1.53 0.87 2.65 1.54 0.99
1 0.75 0.41 -0.42 1.23 1.13 0.85 3.70 3.70 3.76 3.62 4.13 3.69 3.24 3.52 1.34 -0.43 -0.67 -0.53 -0.97 -0.29 -0.50
1 -0.44 3.23 0.19 0.47 0.34 3.02 3.48 4.97 4.28 5.31 4.31 2.89 2.56 2.06 2.97 1.70 0.54 0.77 1.66 -0.43 1.05
2 -1.84 0.53 -0.62 -2.62 0.45 0.67 1.24 5.26 5.53 4.09 6.11 4.48 4.83 3.20 4.30 2.64 -0.09 -1.31 1.47 1.32 -0.59
0 0.32 -0.61 -0.96 0.60 2.51 1.87 1.40 1.50 0.96 3.04 1.78 2.02 1.34 1.70 2.95 2.80 2.95 2.86 2.47 1.33 0.94
2 2.49 0.33 -1.34 0.34 2.18 1.68 0.85 1.24 2.64 4.58 4.04 4.20 2.57 3.63 2.44 2.40 1.83 1.10 -1.13 1.35 2.54
0 0.51 1.19 -0.74 1.51 1.12 1.52 1.10 2.09 -0.44 0.97 -0.86 4.08 4.92 4.27 6.54 4.62 3.48 3.79 2.53 3.07 -0.14
2 2.04 -0.05 0.91 -0.54 0.46 1.27 0.48 2.91 1.48 2.65 6.13 4.22 2.47 3.01 3.98 2.78 4.05 1.79 0.32 -0.22 -1.61
1 -1.49 0.20 1.85 -1.33 2.16 2.41 3.30 3.88 4.46 4.37 3.29 1.71 1.40 2.02 1.06 0.55 -1.04 -0.51 -0.57 -0.52 1.30
1 0.56 -0.92 1.66 -0.66 0.18 0.95 2.07 4.06 4.76 4.57 4.07 2.64 3.14 2.59 2.88 0.33 -1.10 0.36 -0.10 -0.13 -1.53
1 0.87 0.32 0.27 0.68 1.29 1.17 3.07 2.10 4.41 5.42 6.07 4.39 3.34 2.93 1.35 1.47 0.86 0.34 -0.61 -1.12 -1.11
2 1.59 0.48 -0.28 -0.05 0.27 -0.22 2.31 2.11 3.73 4.17 6.32 4.05 2.65 1.72 3.50 1.89 1.81 -0.18 -1.03 0.41 -0.67
2 0.20 -1.85 0.40 -0.04 -0.18 0.97 -1.06 0.39 -1.48 0.51 0.73 3.11 4.67 5.12 5.57 5.54 4.12 1.88 1.12 -0.14 -1.37
1 0.67 0.43 -0.69 0.14 2.20 1.78 4.04 2.89 3.86 3.56 3.49 4.12 3.42 0.82 0.11 -0.38 -0.13 0.11 -0.50 0.63 0.79
1 1.65 1.58 1.83 1.80 3.59 2.79 3.52 4.77 5.15 5.14 3.19 2.15 0.29 2.28 2.14 -0.24 -0.72 0.13 -0.39 -0.06 -1.18
2 -1.01 1.57 3.81 -1.49 -0.82 2.12 -0.53 1.18 -0.32 0.59 2.75 3.26 2.41 2.58 7.25 4.64 2.25 1.40 1.55 0.48 -0.12
2 -0.89 -0.91 1.12 -0.89 1.54 0.43 1.37 0.32 1.98 2.11 4.11 3.05 4.21 3.73 3.40 4.75 2.18 2.24 -0.22 0.48 -0.12
1 1.42 0.10 0.50 1.07 0.71 1.78 3.52 4.02 4.75 5.34 5.39 4.58 4.97 2.86 2.46 1.60 1.06 1.17 -0.15 -0.02 -0.45
0 1.67 1.09 0.78 0.08 2.26 1.35 2.08 1.30 1.27 0.61 1.31 3.51 0.91 2.51 2.80 2.47 3.17 2.68 2.90 0.74 1.59
0 0.06 1.44 4.65 1.69 3.87 2.10 5.52 4.08 4.80 2.94 1.96 0.75 2.05 0.46 2.16 1.99 -1.72 0.54 1.26 -0.08 1.62
0 -0.27 0.95 -0.69 1.23 2.35 0.45 -0.51 1.82 1.15 0.12 1.60 4.29 3.51 6.40 6.99 4.12 4.64 2.82 0.66 1.63 -1.33
1 1.75 1.03 0.95 1.73 2.91 4.40 4.94 2.76 3.94 5.44 2.67 1.11 1.00 2.48 -0.04 1.91 0.05 0.10 0.56 -0.31 -0.56
1 -0.87 1.83 0.09 0.48 3.37 2.43 3.83 4.31 4.31 3.24 4.53 4.84 3.96 3.01 0.36 1.29 0.26 1.35 -0.96 1.23 1.51
2 -0.57 -1.84 -1.41 0.49 -1.43 1.52 1.59 3.13 5.01 5.87 5.29 5.96 6.00 1.53 2.37 0.89 0.50 -0.33 -0.50 -0.40 -0.30
2 -1.36 -0.84 -0.79 0.24 3.67 1.19 0.55 0.57 1.82 3.05 4.39 4.91 1.88 4.03 4.37 3.46 2.43 1.45 0.89 0.66 -0.40
1 -1.14 1.64 1.68 2.31 2.78 2.87 3.93 4.10 4.21 4.39 3.44 3.31 0.52 1.72 1.58 1.15 0.23 0.95 0.18 -1.93 0.02
0 0.71 -0.13 -0.02 -0.96 0.68 -1.06 0.40 0.71 1.27 1.59 1.15 3.34 4.09 3.53 4.98 4.85 4.38 2.69 0.53 1.49 -2.34
0 -0.03 2.20 1.23 1.65 3.98 3.81 5.32 3.50 3.81 2.53 1.91 3.71 0.45 1.43 0.84 1.05 2.04 0.26 0.46 0.30 0.04
0 -0.63 2.96 1.38 3.31 4.93 5.22 4.39 4.28 4.39 2.03 0.58 0.48 -0.40 -0.88 0.08 -0.02 0.70 -1.07 -1.43 -0.08 1.07
1 0.34 -0.17 0.96 1.67 0.97 1.66 3.06 1.49 3.36 5.45 5.41 4.50 4.41 1.07 0.78 0.30 0.70 0.10 -2.56 -0.29 0.77
2 -0.04 1.24 0.11 -0.51 0.80 0.58 -0.49 -1.13 -0.46 1.42 0.80 2.54 3.90 3.68 5.06 3.95 4.75 2.42 0.54 -0.28 -1.49
0 -1.15 -1.33 0.00 0.07 1.69 1.30 1.70 0.86 2.27 2.10 3.37 4.48 3.70 3.06 4.67 3.32 2.84 1.78 1.62 0.60 0.06
2 -1.71 0.76 0.37 -1.41 -0.27 0.45 1.16 2.55 0.71 2.49 3.07 4.08 2.80 2.51 4.02 3.73 1.39 2.58 1.60 0.75 -0.36
1 -0.17 0.11 1.68 0.54 0.62 1.80 3.26 3.66 5.39 2.94 4.94 3.47 2.26 2.80 2.20 0.52 -1.39 0.64 -1.03 0.69 0.10
0 -1.80 0.11 -1.22 1.24 1.00 -0.34 1.22 -0.72 -1.42 1.70 2.28 3.33 4.75 6.46 7.96 6.15 5.31 1.50 2.20 2.02 0.48
1 -0.69 0.27 2.46 0.17 -0.11 2.64 4.93 2.66 2.87 3.47 5.43 3.89 1.58 2.06 2.10 0.95 1.37 -0.38 0.90 -1.04 0.28
2 1.35 -0.47 -1.42 -0.81 -0.23 -0.02 0.01 0.79 3.27 4.10 2.58 4.52 4.81 2.08 1.56 2.46 1.46 1.18 2.08 -0.89 0.53
2 0.04 1.09 -0.31 -0.38 -0.57 -1.55 2.66 2.19 4.00 3.63 4.06 3.42 4.57 3.21 1.34 2.48 -0.23 0.63 0.26 0.28 -1.10
0 1.05 0.56 0.69 1.52 2.91 1.82 1.62 3.53 0.69 1.94 1.34 3.67 1.56 4.12 4.49 2.85 2.17 2.88 1.54 -0.29 -0.46
0 1.46 0.17 1.03 0.19 0.93 0.55 2.53 2.21 2.09 3.21 1.85 0.57 2.32 3.01 5.13 1.52 0.84 1.08 1.30 0.31 -0.47
1 0.62 -0.62 0.18 1.09 -0.38 1.16 4.72 3.87 3.78 3.74 6.71 4.43 2.92 5.29 1.56 0.43 2.04 0.45 0.45 0.62 -1.58
1 -0.63 0.38 -2.03 -1.67 2.30 0.99 3.95 2.01 3.60 5.61 4.96 5.81 4.20 2.73 1.50 1.54 -0.44 0.06 0.58 -1.01 0.73
2 -1.55 0.98 0.36 0.59 0.72 0.93 0.78 2.64 3.18 4.80 5.26 5.21 4.25 3.94 2.84 2.69 0.17 0.99 1.71 0.57 0.80
0 -0.16 -0.79 0.07 0.01 0.26 1.01 1.24 0.98 -0.52 3.06 0.30 2.83 4.47 4.64 5.95 4.55 2.38 1.86 3.43 -0.41 -0.31
0 -0.20 0.30 -0.59 0.68 0.77 0.76 1.54 0.45 2.63 0.93 0.16 2.21 1.65 3.93 5.39 3.02 2.48 4.06 2.19 0.68 0.85
2 2.27 0.61 -1.05 -2.19 1.67 1.45 2.08 2.35 2.76 5.77 6.63 5.65 4.44 3.35 2.97 1.37 1.15 -1.04 1.05 -1.41 0.46
0 -1.04 1.19 2.74 1.86 3.04 3.67 6.43 5.41 5.14 2.98 2.05 1.35 0.19 1.81 0.49 -0.78 0.72 0.73 1.20 -1.10 -1.03
0 -0.27 0.34 1.67 0.08 2.15 2.96 4.08 4.08 3.13 1.48 2.15 3.11 3.85 2.30 2.65 3.03 1.10 1.42 2.17 -2.30 -0.27
1 0.79 1.17 0.28 0.76 1.93 4.30 3.48 3.30 4.14 2.54 3.96 3.21 0.73 1.89 0.09 0.89 -1.11 0.15 1.39 0.77 -1.99
0 -0.80 -1.38 0.21 -1.87 -0.02 1.38 2.41 2.10 0.36 2.76 1.08 1.59 3.25 3.18 5.73 3.78 2.60 2.22 1.43 0.65 0.56
2 0.27 -0.57 -0.40 -1.04 0.06 3.32 3.01 3.53 3.10 4.66 3.71 4.26 4.37 3.24 1.82 2.92 1.01 1.38 -0.86 -0.34 0.94
0 -0.38 1.57 0.60 2.33 2.46 0.57 2.86 3.87 1.90 0.52 1.92 1.02 1.91 2.95 4.98 2.89 2.10 2.26 1.27 0.54 -0.51
0 0.02 -0.59 0.75 -0.03 0.98 -0.86 2.25 1.80 0.32 1.49 2.98 2.74 2.48 4.16 5.18 4.20 1.49 3.40 0.51 0.08 -1.14
1 0.94 1.62 -0.02 4.60 3.68 3.48 5.28 4.03 4.11 3.68 1.68 2.41 0.41 -0.58 0.70 0.59 0.70 1.56 0.73 -0.79 1.01
1 -0.72 1.37 1.30 3.60 3.63 3.40 6.88 4.99 2.71 2.75 3.79 0.52 0.65 1.18 0.83 1.61 -1.63 -0.49 1.20 0.12 -1.49
2 0.10 0.64 -0.95 -0.18 0.11 1.49 3.18 2.86 2.03 4.61 4.32 4.04 4.80 5.00 4.29 2.99 2.35 1.05 0.74 -1.13 1.04
2 0.58 -1.83 -0.10 -0.97 0.28 0.03 -0.23 2.06 3.57 2.22 3.63 3.31 3.89 2.15 5.10 1.71 0.98 1.93 3.67 0.69 0.01
2 0.54 0.68 -0.82 0.93 -0.23 0.32 -0.61 0.15 -0.26 1.87 5.51 3.69 4.40 4.70 3.95 4.11 3.39 2.12 2.46 1.18 0.54
0 -0.39 -0.03 1.69 1.24 3.80 4.65 5.60 4.26 4.02 2.95 3.44 2.53 1.43 0.27 0.75 -0.24 0.20 2.00 0.81 -1.51 0.18
2 -0.75 -0.34 -0.22 1.82 0.41 -1.70 -0.22 -0.40 1.20 4.26 2.55 3.59 3.98 4.49 5.95 3.35 2.94 3.84 0.65 0.55 1.80
0 -1.11 0.15 -0.20 -0.44 0.72 -1.15 1.12 -1.09 2.70 1.62 0.66 2.19 5.16 5.11 4.46 3.93 4.25 3.59 1.31 0.47 0.68
1 0.96 0.29 -0.19 1.14 -0.09 1.36 3.08 1.50 5.23 5.45 4.98 4.77 3.99 1.22 2.31 0.65 0.10 -0.17 -2.68 -0.42 0.83
1 0.26 1.32 0.84 0.25 -1.11 -1.00 2.24 3.13 3.19 5.33 6.20 6.18 4.24 3.23 3.33 -0.18 -1.75 -0.20 -0.38 -0.95 -0.22
0 -0.18 0.84 0.33 0.84 1.21 1.21 -0.01 1.25 1.50 1.13 2.08 3.74 3.11 4.17 5.08 4.86 2.39 -0.95 0.89 0.42 -0.18
2 -0.70 -0.90 0.06 1.03 0.37 -1.22 0.51 0.84 0.08 2.62 0.82 3.27 6.04 4.10 4.34 0.89 3.69 3.11 2.32 0.86 -0.29
2 0.26 0.30 1.22 -1.20 -0.05 -0.96 -0.53 1.38 2.66 -0.01 2.67 4.37 3.17 4.69 4.85 3.69 3.89 3.93 2.37 1.98 -0.25
1 0.35 1.53 1.51 1.66 3.10 5.82 3.53 4.95 2.98 4.07 3.26 1.30 2.36 -0.35 -1.43 1.60 -0.27 0.65 -0.98 0.10 -1.78
2 -0.22 0.78 0.06 -0.25 0.75 -0.49 2.01 1.02 3.18 3.75 5.75 6.34 4.88 2.77 2.85 0.59 0.95 0.85 0.70 -1.10 0.24
1 -0.01 0.99 0.22 0.65 -1.23 1.99 3.46 3.89 3.61 6.77 7.05 4.48 1.86 3.40 3.06 0.02 -0.62 0.13 -0.97 0.83 0.10
1 -0.40 -0.48 0.13 -0.54 -0.52 2.33 3.23 3.57 5.61 4.55 5.19 4.39 4.07 3.78 2.53 -0.05 -0.31 0.86 -0.58 -0.92 1.01
2 -0.50 2.12 -0.01 -1.16 1.67 1.19 1.90 -0.49 0.39 2.51 2.17 4.77 3.91 4.43 5.77 2.77 1.08 3.66 1.65 -0.10 0.04
0 0.73 1.08 0.33 2.66 1.31 3.17 2.52 2.40 2.08 2.46 1.26 1.51 2.02 5.02 3.44 2.89 3.82 2.29 1.66 1.15 0.15
2 1.72 1.70 -3.56 -0.63 0.83 0.78 -0.05 1.31 1.88 3.64 3.55 3.31 3.08 4.86 2.80 2.25 3.13 2.11 2.86 0.51 0.21
1 0.38 0.29 0.03 -1.46 1.45 1.62 2.00 2.99 5.36 5.19 6.35 3.31 1.50 4.11 -0.47 0.55 -0.02 0.60 -0.92 0.20 -1.01
0 0.38 -0.58 2.16 2.04 3.16 3.61 3.42 3.43 2.38 2.43 1.79 0.26 0.73 1.58 0.64 2.19 3.59 0.58 0.07 -0.74 0.87
0 -0.22 -0.59 1.11 3.47 1.52 0.02 3.35 0.98 2.90 1.81 2.40 2.27 1.84 1.51 4.04 2.56 2.86 1.82 0.27 0.46 0.28
0 -0.22 3.34 1.31 0.85 2.02 2.93 3.23 2.83 0.62 0.29 1.94 0.91 0.40 2.02 2.57 2.68 2.15 1.75 0.93 2.02 -0.87
1 0.36 0.63 -0.27 1.50 0.36 1.65 2.39 3.23 4.03 3.24 3.66 2.10 2.12 2.53 0.98 0.12 0.94 -0.86 1.80 0.43 0.75
2 -0.40 -0.65 0.79 -0.06 1.50 0.22 0.19 2.54 1.46 3.62 1.95 4.09 3.93 3.50 4.45 2.21 1.24 1.59 1.84 0.53 -0.79
0 -0.26 0.07 1.61 4.14 4.63 4.46 5.51 4.63 2.60 2.38 4.04 0.11 -0.49 -0.42 0.69 -0.55 1.43 -0.42 1.45 -1.32 -0.58
0 -0.27 -0.20 -1.41 -1.06 -0.66 2.28 2.42 2.40 2.32 0.96 3.08 1.29 0.21 2.36 4.13 4.47 4.09 0.92 3.35 1.08 0.72
2 0.73 0.35 0.01 0.97 0.81 2.90 1.39 1.05 -0.09 1.14 0.93 3.61 3.93 5.46 5.99 6.44 3.76 2.38 2.84 1.21 -0.50
2 1.39 -1.29 -3.42 -2.15 -0.27 2.39 1.03 3.55 2.76 4.77 6.67 5.27 4.74 2.04 2.04 2.12 -0.40 1.41 0.89 -0.60 0.73
2 0.85 0.48 -0.77 2.02 -0.81 1.73 1.83 -0.01 0.74 3.59 3.97 4.63 4.04 2.49 4.80 4.20 2.72 3.31 2.02 1.63 1.43
1 -1.58 1.53 0.97 -0.29 3.08 3.03 4.92 7.67 5.16 1.85 4.70 4.13 2.39 2.16 0.56 0.71 -0.54 1.48 0.16 1.30 0.52
2 -0.94 0.19 -0.10 -0.44 -0.60 -0.04 0.90 0.16 -0.12 2.71 1.85 4.89 4.58 6.57 5.41 4.96 3.60 3.64 0.85 -1.41 -1.57
2 -0.44 0.24 -1.44 -1.32 -1.20 0.97 2.05 -0.77 1.71 0.85 1.70 3.26 4.90 5.35 5.45 5.30 2.52 2.26 2.08 -0.17 0.71
1 0.36 0.62 0.58 1.30 1.80 1.52 3.75 4.70 3.06 3.49 3.25 4.47 2.39 1.93 0.85 0.04 0.29 -1.17 -0.76 -0.27 -1.99
0 -0.11 0.60 1.86 2.44 1.70 2.37 4.62 3.89 3.41 3.14 3.82 1.60 0.65 4.20 3.36 2.94 1.51 1.46 0.18 -0.62 -0.01
0 -0.54 -1.48 -0.08 -0.57 -0.52 1.61 1.50 0.93 0.83 1.19 3.38 1.19 3.62 2.50 4.85 5.60 2.69 2.03 1.74 1.89 -0.55
2 -0.72 -0.64 0.29 0.71 1.22 -0.41 2.11 2.84 1.51 2.64 3.86 5.18 2.48 2.84 3.22 3.37 2.53 0.46 0.35 -0.48 -0.95
1 -1.95 1.77 0.11 1.98 3.17 3.08 4.77 3.14 4.09 3.53 3.48 4.72 1.58 2.05 3.18 1.85 -0.17 0.38 -0.85 0.51 -0.79
0 -1.40 0.03 1.17 2.17 1.97 2.43 3.41 3.81 1.38 2.77 1.72 2.55 1.53 1.63 4.13 1.98 4.45 -0.16 2.54 0.53 -1.12
0 0.63 -0.48 0.96 0.12 0.86 1.06 -0.68 0.53 1.47 1.47 2.19 2.34 3.77 4.12 5.99 2.70 4.35 0.69 0.76 0.07 1.41
1 0.27 -0.68 0.03 0.11 0.28 1.78 2.57 1.98 2.77 4.82 4.71 4.79 3.53 2.29 2.20 1.41 -0.36 0.15 -1.10 0.39 -1.25
1 0.09 -0.65 -0.41 0.69 4.11 1.77 2.25 2.75 2.99 4.66 4.92 4.02 2.83 2.49 1.31 1.01 1.06 -0.85 -0.73 -1.46 -0.58
1 -0.74 0.82 1.18 2.44 2.27 4.01 4.25 5.65 2.88 4.85 2.29 -0.11 1.27 0.65 -0.01 -0.58 -0.59 0.53 1.36 1.04 0.56
1 -1.77 1.37 -0.51 1.31 1.86 0.56 4.39 2.41 4.02 4.25 4.98 2.30 5.87 1.61 0.58 2.82 0.42 0.48 1.14 -0.66 0.43
2 1.48 0.67 0.57 -0.99 -0.71 1.32 0.37 0.84 1.32 5.45 3.46 4.34 4.47 5.24 2.61 2.73 2.72 1.20 2.46 0.19 -1.14
2 -1.58 0.16 -1.53 -0.33 -0.25 2.85 0.09 2.30 2.24 1.06 3.64 4.70 2.07 3.10 5.74 3.26 2.02 2.92 2.09 1.64 -3.26
1 -1.22 1.15 2.39 2.66 4.52 3.80 3.33 4.26 5.01 4.45 2.58 5.64 1.37 0.96 -0.66 -0.61 -0.45 0.80 2.88 0.05 0.95
0 -0.14 -0.47 3.56 1.16 2.61 3.47 5.85 4.75 4.41 4.24 0.15 1.53 -0.67 0.40 -0.75 1.98 -0.17 0.65 1.26 2.22 -0.56
0 0.57 -0.51 -2.06 0.36 2.29 3.24 0.61 0.63 1.85 0.74 1.63 2.52 4.34 4.01 5.08 4.48 4.34 3.35 1.65 1.19 0.09
2 1.66 -0.59 -0.39 -0.08 1.68 0.14 0.65 1.54 1.75 3.41 4.27 5.57 3.49 6.44 3.85 0.48 -0.97 -0.46 1.24 1.72 -0.98
2 -0.95 0.50 -1.87 0.94 -0.78 0.99 -0.49 -0.80 1.34 2.13 0.69 2.82 3.04 4.24 5.44 4.27 3.84 2.08 2.26 1.06 0.29
0 -0.76 2.80 2.45 3.81 2.15 1.91 3.37 3.15 3.55 1.80 1.38 1.36 0.00 0.77 1.72 1.82 1.21 2.52 -0.46 0.26 2.86
1 0.05 0.17 0.40 -0.27 0.84 1.66 2.96 2.67 3.62 4.39 6.37 5.83 4.43 3.44 0.03 1.24 -0.16 -0.99 0.79 -1.84 -0.18
0 1.66 -0.35 2.11 3.19 3.55 4.65 6.48 4.66 3.39 1.35 0.50 1.46 0.27 -0.86 -1.10 0.30 1.97 0.19 0.76 -0.01 0.36
0 0.32 2.31 0.45 -0.16 -0.09 0.29 -0.35 0.31 -0.21 3.44 3.20 3.51 1.80 5.76 6.75 3.74 4.27 1.76 1.89 0.98 1.82
1 0.40 0.87 -1.42 2.73 4.50 3.48 3.73 5.08 5.48 3.88 5.12 3.28 0.78 0.93 1.24 0.31 -1.68 0.43 1.13 0.97 0.30
1 -0.79 0.98 3.30 3.82 3.31 4.34 6.70 5.22 4.96 3.56 2.38 1.28 -0.05 0.42 -2.48 0.82 -0.35 -0.57 -0.79 -1.02 0.56
2 0.11 -0.51 1.14 0.35 0.14 0.31 1.07 1.29 2.90 2.61 4.66 3.18 3.27 3.04 2.42 -0.22 -0.73 0.86 1.18 -0.72 0.84
1 0.39 2.65 -0.39 0.22 0.98 2.60 4.09 2.92 3.08 4.72 5.15 3.51 2.99 2.37 1.64 1.19 -0.23 1.26 -0.15 0.89 1.26
1 -0.47 -0.34 -1.17 0.31 1.03 0.66 3.85 3.86 3.48 4.71 5.51 4.58 5.32 1.79 -0.56 2.55 -0.70 0.23 -0.23 2.05 0.30
1 0.61 -0.26 0.47 1.43 2.18 1.07 1.64 2.95 4.62 2.64 4.50 4.44 3.41 2.13 2.04 -1.02 -1.00 0.43 2.29 0.85 0.75
2 -0.65 0.85 1.23 -1.90 -0.02 -0.35 2.60 3.22 3.26 5.32 4.96 5.58 4.11 4.25 2.80 2.27 -1.34 0.25 1.89 2.60 -0.94
2 -0.86 0.31 -0.39 -0.72 -1.25 1.08 0.13 0.26 -2.37 0.00 1.32 0.24 3.16 4.43 7.07 2.39 3.93 3.96 0.64 1.99 -0.06
1 0.52 -0.01 0.55 0.90 2.42 2.25 5.36 4.71 4.10 4.69 5.40 2.00 1.48 0.61 -0.36 0.44 0.77 0.16 0.13 1.22 0.22
0 1.41 1.06 -0.23 1.70 1.65 2.02 1.69 1.94 2.85 2.85 3.91 0.87 2.42 3.41 4.04 2.96 4.01 1.82 2.29 0.63 -1.47
2 0.35 -0.11 0.02 -0.36 -1.02 0.97 1.41 1.52 2.90 2.73 3.31 3.95 4.89 1.92 3.24 2.01 -0.53 1.97 0.42 -0.12 0.37
1 1.29 0.73 2.36 3.04 3.72 4.83 5.51 4.52 3.77 2.74 3.32 1.85 1.45 0.99 -0.53 0.97 -2.18 -0.26 1.31 0.15 -0.33
0 0.67 1.25 2.24 0.91 3.56 5.28 6.83 6.39 4.02 3.39 2.18 1.90 1.89 0.76 -0.38 -0.40 -0.21 -0.25 -1.06 -1.28 -0.65
1 1.34 0.08 1.99 0.94 3.03 2.36 2.62 2.86 4.63 3.29 5.82 3.57 2.56 4.47 0.00 0.81 0.72 -0.57 0.28 -0.06 -0.42
0 -0.49 1.71 0.27 1.71 2.17 1.92 -0.74 -1.20 0.99 0.75 3.27 3.02 4.50 3.60 4.30 3.22 1.74 2.56 1.39 0.52 -1.51
0 -1.29 0.25 0.47 1.78 0.20 1.41 2.94 0.75 0.82 -0.46 2.63 2.91 2.88 2.36 1.90 3.90 3.97 1.96 2.65 1.39 -0.33
2 0.08 -0.67 -1.15 -0.64 -0.11 -0.02 1.36 3.55 2.84 2.33 6.48 5.57 3.69 2.06 1.65 2.60 -0.02 0.94 -0.53 0.91 0.46
2 -0.07 1.23 0.84 1.31 -1.88 2.58 0.59 0.05 -0.98 -0.34 1.73 2.98 5.55 4.40 3.74 5.02 4.90 3.67 1.69 1.24 0.25
2 1.55 -0.73 -0.26 -0.53 -0.09 1.18 1.14 2.42 3.22 2.73 4.31 3.56 2.78 3.44 3.63 2.55 2.64 0.02 0.68 -0.99 0.33
2 -0.47 -1.51 -0.43 -2.11 0.69 3.03 2.24 2.65 4.39 4.56 5.47 4.03 4.92 2.21 3.74 1.13 -0.32 -0.23 1.19 1.12 1.95
2 -0.13 0.63 1.31 -1.00 -0.78 1.98 0.66 1.34 1.65 1.92 4.31 6.49 4.09 4.50 4.74 1.80 3.72 1.79 0.56 1.50 0.19
1 0.86 0.90 1.37 2.87 3.91 4.22 5.11 6.64 4.46 3.11 4.92 2.69 2.08 -1.56 0.79 0.42 1.25 1.69 -2.53 -0.35 0.72
1 -0.23 -1.30 -0.64 2.03 1.68 0.76 1.03 3.55 2.28 5.95 3.20 2.81 2.60 1.67 2.02 -0.45 -0.91 0.72 0.89 -0.28 0.86
1 -0.43 0.58 0.60 0.30 0.01 1.85 4.14 1.55 4.81 4.26 5.46 4.74 1.26 0.82 1.31 1.65 -1.91 -0.77 -0.33 0.52 -0.23
0 -0.69 0.90 1.77 2.61 0.71 4.15 2.77 3.49 3.52 2.55 1.78 2.12 3.08 3.83 2.22 1.70 3.21 -1.30 1.36 2.57 0.30
0 -0.48 -0.06 0.04 1.13 0.68 2.02 2.46 0.40 0.91 2.01 1.94 2.22 1.80 3.89 2.41 2.94 2.60 2.55 1.30 0.66 2.10
2 -1.05 -0.15 0.35 1.89 1.09 1.28 1.46 3.30 3.43 3.22 6.48 5.22 3.64 4.40 2.80 3.50 -0.02 0.97 0.39 -0.15 -0.74
1 -1.04 -1.26 0.26 -1.77 0.53 2.95 2.76 4.86 3.83 4.79 3.52 4.10 1.85 2.53 -0.81 2.57 0.20 1.09 -0.10 -0.86 -1.16
1 -0.47 0.87 -0.32 3.15 1.71 4.57 1.85 4.82 2.56 6.64 3.59 2.50 0.95 2.71 1.67 1.09 -0.41 -0.00 0.46 2.89 0.06
0 0.54 0.13 0.38 0.33 0.91 1.22 2.44 3.17 2.26 2.61 1.20 2.76 1.51 1.74 3.81 1.94 4.39 2.25 1.58 0.98 -0.04
2 0.99 0.34 1.69 0.02 -1.39 0.35 -0.46 1.15 -0.05 1.63 1.28 4.16 3.97 5.80 7.20 4.26 2.11 3.11 1.32 0.41 -0.31
1 1.90 -1.86 -0.18 2.78 2.77 2.99 3.42 3.61 2.61 4.28 3.84 4.69 2.89 2.17 0.93 1.42 -1.79 0.75 0.51 -2.36 -0.96
0 -0.11 -0.66 1.06 1.67 2.38 1.90 1.39 -0.61 1.60 2.80 1.90 2.04 0.66 5.29 5.00 5.49 1.59 1.73 2.02 1.22 0.58
0 -1.88 2.38 3.27 2.43 3.23 4.21 5.85 5.37 5.60 2.65 3.27 1.42 -0.82 0.85 1.51 1.05 1.41 1.31 -2.10 0.50 -1.06
2 -0.16 0.16 0.63 0.63 0.16 -0.74 1.02 1.24 2.06 2.19 4.24 3.62 3.98 3.91 3.03 3.36 0.31 1.15 1.28 0.22 -0.37
0 0.12 0.32 0.86 1.35 2.40 1.84 2.48 0.53 2.57 2.58 1.32 1.89 1.73 3.55 4.61 3.97 2.32 2.09 1.32 -0.78 -0.07
0 0.17 1.19 0.14 0.81 0.30 1.08 1.99 1.33 -0.37 2.74 2.64 3.45 1.23 5.30 4.71 5.54 3.38 2.36 -1.45 0.70 0.30
0 1.96 -0.32 1.55 0.83 4.22 3.44 4.54 4.54 4.65 1.67 0.96 0.76 0.62 1.31 -0.55 1.09 0.23 -0.30 1.64 0.05 -0.12
1 0.87 -0.18 0.85 2.22 5.83 5.72 4.36 5.15 4.88 3.96 2.99 1.94 -0.67 -0.11 -0.91 -1.96 -0.21 -0.38 -0.76 0.45 0.37
0 1.39 0.56 1.02 2.98 3.94 3.38 4.51 4.74 2.43 2.33 0.74 4.14 2.48 1.67 1.04 1.28 0.80 0.73 -2.04 1.21 -0.08
0 0.15 0.64 2.40 3.23 5.77 4.04 5.98 4.95 3.57 4.22 1.65 2.24 -1.58 -1.25 0.86 -0.82 -2.03 -0.91 -0.31 0.86 -1.58
1 -1.61 2.52 1.48 2.99 3.77 4.46 4.42 5.86 4.34 3.96 1.48 2.13 0.96 1.11 -0.15 2.31 -1.68 1.11 -0.21 1.11 -1.08
2 0.90 -0.01 1.48 -1.20 0.40 1.35 3.00 0.01 2.75 1.62 1.94 3.58 4.15 5.04 6.01 5.21 3.67 2.46 1.46 1.27 -0.95
0 -2.57 0.41 1.50 3.74 4.05 3.04 5.14 5.55 3.63 2.86 2.18 0.42 0.48 -0.46 0.70 -0.18 -0.76 -1.22 0.36 -1.27 -1.88
2 1.17 -2.92 1.26 0.01 0.78 0.09 0.93 1.29 0.75 2.74 3.32 3.85 2.28 4.28 4.16 2.87 2.28 0.25 0.10 -0.94 -1.42
1 1.71 1.06 1.01 2.66 4.50 5.44 4.56 3.75 4.28 4.75 -0.59 1.81 1.06 -0.49 0.55 -0.14 -0.60 -0.53 -0.73 -0.71 -0.84
0 -0.71 0.58 0.26 1.84 3.47 3.10 3.13 2.07 3.09 1.64 1.46 2.24 1.50 3.27 3.05 0.44 1.40 2.02 -1.73 0.47 0.10
1 -2.01 1.52 1.16 0.69 2.76 2.87 3.42 2.97 4.22 4.33 3.94 3.11 0.52 0.11 0.00 1.02 0.08 0.64 0.90 0.88 -0.86
0 1.13 1.06 0.89 2.23 3.31 5.86 5.56 6.00 3.26 0.51 2.08 0.27 1.45 2.28 1.21 0.34 1.00 0.99 1.25 0.19 0.14
1 0.72 1.79 2.94 0.51 4.86 4.35 6.92 4.50 2.72 3.63 2.95 1.67 0.41 -0.60 -1.06 -1.45 -1.22 0.72 -0.23 0.07 -0.17
1 -0.41 0.91 0.55 1.32 -0.86 2.17 3.43 2.88 4.47 3.58 5.08 3.91 0.43 2.03 0.63 -1.37 0.40 1.28 0.64 -0.39 0.64
0 -0.96 1.19 -0.38 2.61 1.32 2.74 1.82 1.83 2.13 2.54 2.45 0.67 1.91 2.06 2.57 -0.45 0.75 1.78 0.55 3.00 0.40
0 0.03 -0.95 0.12 1.65 0.62 0.87 0.81 2.83 1.20 3.40 -0.41 2.10 1.88 2.88 1.73 4.14 1.66 2.77 1.35 1.70 0.99
0 -0.69 1.01 1.27 1.93 1.78 4.69 4.49 4.24 1.62 2.77 2.33 1.40 1.53 2.18 1.16 2.17 1.13 0.61 0.07 -0.04 -0.40
1 -0.19 1.22 0.86 1.45 1.43 0.18 1.89 1.81 2.58 4.78 5.91 4.00 3.64 1.45 0.70 -0.65 -0.83 0.03 -0.25 -0.99 -0.82
2 0.20 0.56 -0.33 -0.75 0.52 0.32 -0.01 0.90 2.72 3.57 3.34 3.45 4.23 4.03 2.76 2.12 1.61 1.88 1.73 0.28 -0.09
2 0.36 -0.31 2.06 -0.93 -0.42 -0.38 2.20 1.80 0.95 3.69 2.58 3.31 5.74 3.19 3.41 3.75 0.57 1.15 0.84 -1.08 1.58
2 1.66 0.98 0.49 -0.31 2.48 -0.62 3.09 2.62 0.63 2.95 4.32 4.16 5.44 2.87 5.03 3.00 2.82 3.13 0.46 0.28 0.12
0 -0.70 0.98 0.75 1.63 1.35 3.37 2.49 3.39 1.73 2.29 1.00 1.78 2.88 0.11 2.06 1.10 1.81 1.55 0.84 -0.70 0.19
1 -2.22 -0.52 1.94 1.98 1.97 2.10 5.87 4.54 5.03 4.25 2.27 2.65 0.58 0.34 2.01 0.89 -0.40 -0.45 -2.13 0.90 1.47
2 -0.70 0.88 -0.15 -0.01 0.35 2.19 0.83 2.30 2.33 3.54 6.27 6.15 4.67 2.86 3.22 1.66 1.00 -0.43 0.16 0.22 -0.17
0 -0.40 0.43 1.57 2.73 1.69 3.45 5.39 5.40 2.03 2.96 3.33 2.26 1.75 1.54 2.23 4.34 -0.55 0.64 1.24 -0.53 -0.25
1 0.21 1.93 -0.40 3.80 6.11 5.62 4.48 3.85 3.26 2.81 0.65 2.42 -1.05 -1.54 0.14 0.30 -0.26 0.22 -1.69 -1.03 1.73
1 -0.82 1.04 0.30 1.81 3.98 2.79 5.74 5.72 2.85 2.02 2.23 2.72 -0.91 0.19 1.04 2.22 -0.48 -0.33 -0.80 0.72 -0.87
1 1.48 1.56 0.52 2.00 0.55 2.20 0.29 3.47 4.02 3.10 4.23 5.90 2.43 1.65 1.15 -0.23 -1.08 -1.42 1.39 -0.88 0.15
1 0.39 0.33 0.69 -0.03 0.02 0.71 -1.69 2.38 2.80 4.34 6.46 4.72 3.11 2.57 3.94 1.71 0.92 -0.04 0.64 -0.45 -1.24
1 1.24 1.38 2.39 2.49 3.96 3.53 6.01 5.02 4.27 4.18 2.80 2.04 2.45 1.12 0.44 1.02 -0.02 -2.37 1.54 0.31 -1.43
2 -0.23 0.73 -1.23 1.27 -0.34 0.36 1.20 -0.95 -0.79 1.08 3.50 2.40 3.05 4.41 6.59 6.33 3.83 3.56 2.46 1.26 -0.25
2 -0.93 -0.03 -0.33 -1.40 -0.67 -0.32 0.60 2.48 -0.09 3.20 4.82 4.68 3.56 4.35 3.52 3.18 1.54 1.57 0.96 0.48 0.68
1 0.50 -0.85 1.01 2.74 2.59 2.58 2.49 4.79 4.86 4.09 4.57 2.30 2.87 1.75 0.43 1.38 0.47 0.57 -0.35 0.29 4.01
1 -0.62 2.49 0.76 1.30 1.97 2.96 4.80 4.49 3.30 3.30 2.44 2.12 0.51 1.37 2.50 -0.56 1.44 0.75 -1.08 0.48 -1.06
2 -1.49 -1.95 -3.37 1.77 0.35 0.31 1.72 -0.92 1.79 1.53 4.25 3.50 2.82 7.38 4.40 3.99 4.01 4.67 0.31 0.46 -1.91
2 -0.28 -0.84 0.32 1.02 -1.19 -0.71 0.36 0.84 0.97 1.97 2.62 3.03 1.94 5.45 4.49 5.59 4.80 0.92 1.99 1.08 -1.50
1 -0.35 1.18 0.25 2.13 2.47 2.74 5.18 3.04 2.65 2.41 4.56 1.87 0.89 1.26 1.08 0.86 0.74 0.04 0.11 -1.95 -0.79
0 0.43 0.25 1.16 2.13 0.28 2.97 4.71 3.85 0.30 2.25 1.93 2.61 1.76 3.38 1.46 3.73 0.99 1.68 0.19 0.87 0.80
1 -1.59 1.86 1.72 4.22 4.04 4.68 5.89 5.36 3.36 4.77 2.41 0.97 1.32 0.77 -0.11 -0.21 0.25 -0.73 -1.87 -0.58 -0.80
0 -0.08 -0.16 0.15 2.02 2.77 3.25 2.31 3.27 0.05 4.48 0.10 1.66 1.78 2.52 4.69 2.36 2.10 1.31 0.71 2.23 0.48
0 -1.59 2.05 0.81 3.72 4.76 5.38 4.59 5.44 3.11 2.88 3.15 1.22 0.07 -1.46 -0.25 0.74 0.08 0.60 0.55 0.77 -0.04
2 0.44 0.72 -1.15 0.58 -2.66 1.24 2.18 1.83 1.67 3.40 3.85 4.28 5.33 2.11 4.99 2.80 0.99 0.65 2.52 0.12 1.14
2 0.07 -0.02 0.35 -1.62 0.67 1.16 -0.69 1.53 0.92 0.84 3.61 4.49 4.67 3.89 3.31 4.86 3.12 1.21 1.87 1.81 0.43
0 1.18 0.02 2.03 0.58 0.07 2.15 2.12 0.45 1.42 1.16 0.63 2.48 4.22 4.56 5.26 4.02 2.83 2.49 0.23 1.64 -1.91
2 0.36 0.19 1.01 1.14 0.96 -0.32 0.02 0.06 -0.50 0.49 3.70 2.81 4.72 4.16 4.11 5.88 3.89 1.39 3.03 0.82 -0.66
0 0.44 -0.22 1.07 1.05 2.30 3.23 3.72 5.46 3.06 3.29 1.44 1.20 1.06 0.68 0.61 0.83 1.35 -0.04 0.77 -0.05 0.24
1 0.76 1.31 -0.93 0.62 -0.11 2.70 4.17 3.02 1.82 2.90 4.74 5.49 3.93 2.07 2.53 1.21 1.85 -0.54 -0.50 -1.59 -1.39
1 1.21 1.12 2.02 2.87 2.79 3.49 3.39 5.34 3.30 2.95 1.38 0.90 -0.53 0.64 0.69 -0.47 -0.76 -1.78 0.61 1.37 0.35
0 -0.44 1.07 1.29 3.10 4.19 6.26 5.40 5.34 2.70 4.11 -0.60 0.67 1.19 -0.37 -0.64 -1.55 0.30 -1.36 0.43 -0.44 1.14
0 0.75 2.08 1.02 1.28 4.32 3.09 2.34 3.13 0.78 2.14 1.44 0.68 1.47 2.19 2.22 2.27 1.01 2.15 0.05 0.29 0.32
2 -1.19 0.47 -0.82 -1.44 -0.26 0.71 0.78 1.87 2.81 3.40 3.89 2.88 3.45 3.25 2.89 2.00 2.21 0.46 0.71 0.72 0.03
2 2.61 0.77 1.08 -0.02 -0.08 0.64 -1.42 0.86 0.79 3.48 2.65 2.65 3.59 5.16 5.07 5.58 1.97 1.90 1.43 2.61 -0.40
1 -1.59 -0.46 0.55 2.76 3.18 4.17 3.46 6.56 5.27 6.10 3.90 3.28 -0.03 2.86 0.65 -2.21 -0.58 -1.78 -0.06 -0.82 -1.91
1 -0.41 2.67 -0.62 -1.86 -0.75 1.70 0.36 3.58 4.31 6.23 6.44 4.02 3.38 2.93 2.60 0.18 0.38 -1.42 0.95 0.86 0.67
1 -0.76 0.62 0.82 2.10 0.85 4.21 4.72 2.04 5.29 3.13 3.03 1.75 1.62 2.01 1.29 2.89 1.06 -2.00 -1.00 -1.34 0.51
0 -0.67 -0.30 1.64 0.04 1.34 1.25 -0.19 0.03 2.24 1.13 3.02 3.25 2.31 4.31 3.73 3.88 3.77 3.15 0.39 2.66 1.28
0 0.41 0.13 1.03 -0.26 5.80 3.81 3.89 3.37 2.20 1.16 0.14 1.36 0.98 2.08 1.06 2.45 0.30 0.53 -1.42 -2.12 -0.86
0 -0.22 -1.15 0.16 -1.85 1.24 0.36 -0.08 -0.08 0.40 0.85 2.52 3.67 3.67 4.08 3.76 3.50 1.75 1.04 1.55 0.06 0.60
2 1.44 -1.31 0.34 0.94 -0.09 0.58 3.17 1.99 1.14 -0.23 2.33 4.11 4.06 4.85 4.52 5.39 3.29 5.56 -0.15 2.75 0.74
1 -0.16 0.58 3.08 1.12 3.40 3.88 6.69 3.11 3.90 1.92 4.22 2.91 1.26 1.97 -0.50 1.05 1.05 1.90 -1.06 -1.02 0.21
0 0.09 0.12 0.68 -1.46 0.46 0.69 -1.07 -1.11 -0.28 -0.50 2.06 3.85 5.46 4.90 4.15 4.84 5.13 1.31 1.21 2.28 -0.57
2 1.59 -0.92 -0.22 -0.46 -1.50 -0.41 0.61 3.20 2.46 4.66 5.95 4.02 3.92 3.16 3.44 2.23 2.16 1.76 0.81 -1.04 0.86
1 1.38 0.37 -0.76 1.37 0.99 3.99 4.39 2.84 6.12 6.07 2.27 2.68 1.57 0.29 0.67 -0.27 -1.07 -1.13 -0.34 0.71 -0.18
1 0.78 -0.71 0.75 0.05 1.43 1.95 3.42 3.68 3.28 3.07 4.49 2.22 0.88 1.37 0.37 0.18 -0.78 0.63 -0.39 1.00 1.49
1 2.75 2.88 0.66 0.37 0.86 2.02 3.19 3.62 4.41 4.39 4.94 4.74 1.28 0.25 0.84 -0.61 -1.38 0.01 -1.64 0.35 -0.79
2 -0.95 1.27 -1.27 0.06 -0.28 -0.03 -0.52 1.45 -1.40 0.29 4.64 3.28 4.29 4.66 3.82 4.77 3.42 2.10 2.30 2.26 0.54
0 -0.44 -0.29 1.50 -0.01 -1.33 -1.11 2.05 -0.06 1.65 0.79 2.02 3.67 2.82 3.72 5.40 5.27 4.93 4.33 3.05 1.41 1.04
2 -0.55 -0.31 0.32 -0.26 -0.97 2.74 2.81 0.58 2.48 2.13 3.94 3.04 2.71 3.82 2.45 2.19 0.06 1.24 -0.47 1.11 -0.91
0 -1.40 -0.02 2.55 0.37 3.95 5.54 5.87 3.66 5.58 1.97 0.78 -0.84 -0.80 -0.87 0.46 0.59 1.54 -1.71 0.70 -0.88 0.33
1 1.33 1.20 0.45 -0.66 0.52 1.48 4.02 3.09 2.72 5.49 5.21 3.00 2.39 3.28 2.64 0.09 -0.64 -0.69 0.71 -1.34 -0.27
0 0.49 0.11 3.33 0.44 3.99 2.18 2.98 3.06 1.63 1.89 2.52 0.09 2.20 1.56 2.79 4.05 1.65 3.12 -0.28 1.78 -0.00
2 -0.60 2.56 -0.34 1.31 -0.50 -1.02 -1.11 0.20 0.08 1.19 2.40 2.40 3.21 4.79 7.68 4.74 4.49 3.68 1.10 0.23 -0.04
0 2.07 1.11 0.23 2.54 1.09 0.95 1.74 4.42 0.73 -0.94 2.14 2.82 1.13 1.34 3.32 4.55 2.23 3.19 0.35 0.09 0.01
1 -0.86 -0.10 1.71 2.37 0.51 3.10 4.83 3.84 3.38 3.93 5.91 4.04 0.67 2.39 -0.11 -0.85 -1.00 -1.77 -0.06 -0.69 0.07
2 -1.10 -0.44 0.60 1.19 -0.15 0.44 -2.10 0.34 -1.06 1.54 2.15 4.12 3.13 3.62 4.35 4.84 3.23 2.93 1.61 -1.64 -0.88
1 -1.02 2.39 0.79 -0.09 5.24 3.78 6.41 2.31 5.35 3.25 3.24 3.19 2.03 1.68 2.28 1.19 -0.44 0.73 -0.58 1.25 0.05
1 1.07 -0.00 -0.60 -0.41 1.27 3.98 3.27 2.87 4.31 6.21 5.90 3.81 1.11 4.10 2.52 0.33 0.94 1.01 0.60 0.79 0.83
0 -1.48 -0.51 0.93 2.42 2.54 4.82 3.61 3.13 3.40 2.00 1.78 0.84 2.42 0.07 2.17 0.85 2.04 2.20 1.70 -0.03 1.27
0 -0.01 -0.32 -0.49 3.10 1.06 2.00 2.14 4.09 0.61 2.11 2.33 4.94 1.93 2.15 1.82 2.17 0.97 1.40 1.89 2.43 -0.19
0 -0.88 0.52 2.49 1.44 1.89 3.44 5.08 3.71 4.72 0.88 2.82 0.04 0.92 1.17 3.08 -0.01 0.57 0.34 0.73 1.50 0.28
1 -0.75 -0.33 0.75 1.95 1.79 4.07 3.26 4.24 3.86 3.47 4.11 1.71 2.67 0.84 1.48 1.26 -1.06 -0.11 0.35 -1.50 1.50
1 1.05 0.26 -0.63 -0.01 0.87 2.66 1.73 3.46 4.58 5.75 4.91 4.59 2.82 2.37 2.81 1.89 -1.08 1.57 0.06 0.52 0.52
2 -1.63 -0.37 0.55 0.20 0.51 2.37 0.59 2.64 3.48 4.85 5.30 4.48 3.69 4.61 3.22 2.80 1.70 1.29 -0.34 1.34 -0.17
2 -1.05 -0.10 1.58 -1.02 2.58 -0.85 2.20 3.18 4.13 5.01 5.15 4.73 5.28 4.07 2.00 1.09 0.05 0.94 -0.22 -0.67 1.12
2 0.40 -0.43 -0.94 -2.08 -1.24 0.97 1.29 1.49 2.85 3.01 6.46 3.90 5.71 2.75 4.38 3.44 2.64 1.14 0.38 0.11 -0.53
0 0.74 0.92 1.50 0.59 2.66 3.86 3.82 3.39 2.22 2.00 2.14 2.55 1.01 1.43 3.30 3.22 1.85 1.30 0.32 0.42 -2.72
2 0.22 -1.28 1.48 -2.03 0.17 -0.32 2.50 2.32 4.28 4.96 6.19 5.43 3.28 4.07 3.69 -0.05 0.18 1.05 1.05 1.37 1.42
2 0.23 0.55 -0.49 0.87 -0.52 0.41 -1.31 -1.43 2.40 2.19 4.23 3.42 4.89 5.11 2.32 3.32 2.81 3.02 1.59 0.28 0.16
2 1.94 3.17 0.03 -1.15 -0.48 -0.12 3.16 2.07 2.26 2.66 5.14 3.63 3.69 4.38 4.13 2.50 0.47 3.50 -0.13 -0.26 -0.04
2 -0.61 -0.84 0.43 0.15 0.06 1.92 1.22 1.00 0.25 2.23 2.14 3.52 5.59 6.92 6.00 4.75 4.18 1.81 1.18 1.60 -0.68
0 0.19 -1.28 1.76 1.02 1.75 0.82 1.31 2.13 4.70 2.46 0.74 1.62 2.44 3.28 3.58 2.50 0.73 1.64 1.31 0.45 2.33
0 0.86 0.73 1.53 1.63 1.89 2.52 1.35 0.04 1.06 3.14 1.43 2.15 1.31 3.53 2.62 3.54 1.58 0.26 0.36 -0.23 -0.81
1 0.62 0.33 1.84 2.53 3.98 2.75 4.48 4.51 4.00 3.62 2.71 1.07 1.65 -0.80 0.10 -0.60 -0.97 -1.34 0.30 0.17 -0.10
2 1.03 -0.12 -0.04 1.26 -1.16 -1.41 0.59 0.34 -0.59 0.83 3.34 4.52 3.81 3.76 7.05 4.08 3.59 3.75 0.94 2.06 -1.26
0 -1.41 0.15 0.08 0.51 -1.36 0.64 -0.22 0.05 -0.04 0.08 0.96 2.39 3.90 5.68 4.55 5.28 3.52 1.13 0.41 -0.57 -1.04
1 2.30 0.09 0.51 1.74 3.75 3.09 4.87 4.89 2.20 4.12 4.91 3.36 2.53 1.74 1.54 0.51 1.50 0.62 1.12 0.31 0.11
2 -1.20 0.51 -0.41 0.66 0.92 -0.24 1.92 -0.31 0.76 0.88 2.49 2.60 4.54 5.68 4.27 5.84 4.24 2.09 1.99 2.11 -0.06
0 0.72 1.67 1.45 1.71 1.18 4.06 2.84 1.20 1.20 1.08 1.35 0.90 3.13 3.95 2.70 2.57 3.32 3.99 1.04 0.22 0.18
0 -0.72 -0.81 1.76 2.09 1.19 1.73 0.99 1.04 1.46 3.11 2.27 1.20 2.12 3.08 4.36 4.75 4.74 1.58 1.05 1.20 2.03
1 0.97 0.25 -0.32 0.41 -0.80 1.88 0.30 2.91 3.87 4.57 5.98 5.16 2.58 3.42 2.85 1.22 -0.92 -0.49 -0.12 1.98 1.52
1 -1.88 -0.04 -0.20 1.48 0.90 1.73 3.71 5.13 3.95 4.50 4.87 4.08 1.99 1.03 2.12 2.41 1.63 0.80 1.24 -2.02 0.90
2 -0.06 -0.78 0.31 -0.17 -0.86 -1.05 0.57 1.08 1.18 4.48 1.10 4.67 2.22 5.46 4.84 5.42 2.64 3.76 0.88 0.93 0.26
1 1.19 0.97 0.48 3.11 4.54 4.34 4.24 4.78 3.07 1.56 1.27 1.29 -0.73 -0.75 2.04 0.27 -0.23 1.04 1.11 2.11 -0.47
1 -2.21 1.04 0.73 1.75 2.80 4.08 6.74 5.25 4.22 3.57 2.08 2.64 0.31 1.42 -0.85 0.84 -0.89 1.03 0.13 0.50 -0.39
0 0.25 2.44 0.83 3.47 2.84 4.60 4.75 4.03 2.86 2.85 3.56 2.89 0.77 2.24 1.23 0.52 3.43 1.53 1.60 2.04 -0.95
0 -1.18 -1.21 0.53 2.25 2.18 3.58 5.34 2.84 3.57 3.18 2.44 2.92 1.92 2.39 1.64 1.60 0.59 0.66 0.01 0.26 -0.93
2 -0.79 -0.59 0.09 -2.15 0.31 1.07 -1.25 -1.37 1.18 2.07 2.43 4.73 3.42 5.63 4.68 5.54 4.16 0.91 0.32 2.16 0.05
0 0.68 0.36 1.42 0.64 0.13 1.98 1.61 1.74 1.07 2.32 1.60 3.11 1.71 4.24 3.86 1.04 0.04 0.65 2.44 1.78 -0.16
2 0.71 -0.61 0.26 1.11 -1.16 -1.00 0.88 1.65 3.54 3.42 7.41 4.04 3.21 1.87 2.50 0.06 1.06 -1.24 0.05 0.22 1.21
0 1.32 1.23 0.33 -0.98 0.74 2.45 1.49 1.42 -0.56 1.45 2.38 3.39 3.94 4.18 4.38 3.71 1.92 2.02 0.29 -0.68 -1.44
0 -2.46 3.36 2.33 4.26 3.14 4.58 5.75 5.04 2.45 3.64 1.80 0.52 0.49 0.80 0.78 -1.62 -0.23 0.52 1.58 1.44 0.50
1 -2.49 -0.38 0.82 0.36 0.27 2.79 3.41 3.58 5.75 4.77 7.04 3.20 2.75 0.15 0.42 0.91 1.13 -1.06 -1.46 -1.04 1.18
2 -0.82 0.12 0.89 0.12 0.13 1.48 0.34 -0.15 1.79 1.99 1.99 3.86 4.62 4.93 6.16 7.10 3.07 2.03 2.47 0.73 0.55
1 0.73 -0.48 -0.24 2.10 -0.21 0.05 1.40 1.60 3.99 5.87 5.69 5.29 3.87 2.97 4.04 1.45 -0.25 0.01 -1.54 -0.12 -0.57
2 -0.43 0.04 -1.26 -1.21 -0.44 0.05 2.16 3.95 5.67 5.26 6.30 4.61 3.88 2.29 3.41 1.56 -1.50 1.11 -0.70 -0.23 -0.18
1 -0.25 -0.64 2.82 0.99 1.60 1.68 2.62 6.42 3.86 3.20 3.60 1.99 2.14 1.02 1.86 -0.26 2.09 0.24 1.30 -0.68 0.10
1 -0.33 -0.56 2.71 0.95 1.27 3.84 4.54 3.85 3.95 4.05 6.34 2.98 1.43 3.86 2.28 1.11 1.26 1.12 0.38 2.20 -0.41
2 -1.44 -0.23 -0.45 -0.59 -0.37 0.55 1.76 3.09 3.39 6.76 6.94 3.89 4.08 4.80 4.10 1.81 -0.47 0.76 -2.11 -2.25 -0.48
2 -0.67 0.02 1.03 0.12 -1.47 -1.16 -0.50 0.94 2.00 0.48 2.90 3.60 3.29 3.33 4.79 5.53 3.93 3.74 3.29 0.48 1.80
1 -0.09 2.57 0.20 1.56 4.24 3.23 5.41 4.51 4.84 4.91 2.63 0.90 2.91 0.32 0.41 0.49 0.20 -0.06 -1.97 -0.73 0.07
1 0.52 1.79 -0.55 1.77 2.36 3.73 5.38 3.42 2.58 2.59 2.37 1.21 1.03 1.41 0.74 1.06 1.60 -0.06 1.99 -0.59 -0.08
2 0.94 -0.87 -1.01 -1.88 -1.00 -0.12 1.34 4.44 2.54 4.85 5.26 4.23 2.74 3.28 0.64 2.04 0.37 1.58 0.05 -0.16 -0.50
0 -0.14 1.18 2.10 1.76 2.23 1.04 1.64 2.30 -0.05 1.08 4.02 1.33 3.14 3.01 5.36 3.49 3.52 0.79 0.33 2.27 -0.61
2 -0.45 -1.05 0.39 0.71 0.74 1.83 1.18 1.92 2.14 3.17 4.14 2.99 2.17 1.63 3.08 4.38 1.64 2.35 0.85 2.05 0.92
0 1.22 0.42 1.41 3.67 4.84 3.78 5.12 4.24 4.64 2.26 3.28 1.28 -0.10 0.07 -0.37 0.24 0.07 1.36 -0.03 2.45 0.02
2 -1.43 0.60 -0.01 -1.82 0.32 0.19 0.81 0.04 1.03 1.95 4.48 4.38 2.28 4.99 3.73 4.76 4.19 0.68 0.98 0.33 -0.65
0 -0.64 0.43 1.59 -0.39 2.15 2.21 3.17 1.19 3.97 1.12 3.00 3.62 2.47 1.69 2.86 5.74 2.53 1.25 1.13 0.10 2.68
0 -0.33 -0.80 1.26 0.47 1.50 5.11 2.59 2.49 2.17 2.62 1.51 3.40 2.15 3.48 4.82 2.35 0.70 2.16 3.74 -0.05 -0.17
0 -0.37 0.07 0.32 0.19 2.30 0.95 0.97 2.72 1.13 0.57 1.78 1.08 3.22 3.19 3.41 3.50 2.71 2.38 0.38 1.01 0.75
0 -2.08 -0.65 0.94 -0.21 -0.56 0.80 -0.01 1.77 1.02 -0.83 1.76 2.18 3.11 4.18 5.62 3.68 3.25 0.45 1.52 -0.17 -0.82
1 -1.01 -0.17 1.52 1.79 4.45 3.91 5.63 4.35 4.68 3.41 2.42 0.82 0.56 0.70 1.38 0.06 -1.09 1.10 -1.03 -1.95 0.83
0 -1.63 0.33 0.68 0.68 2.67 0.48 0.87 3.02 0.98 2.09 2.55 1.44 1.14 2.04 4.47 2.67 4.06 3.00 -0.40 0.60 0.95
1 0.33 1.29 1.00 -0.10 1.71 2.09 2.71 3.30 4.05 6.80 2.72 2.89 2.36 0.34 2.47 0.98 1.11 1.02 -0.78 0.53 -0.55
0 0.05 1.87 2.79 2.78 1.02 5.18 4.55 3.30 3.74 3.79 2.29 2.07 0.48 2.27 2.41 1.54 0.70 0.89 0.61 -1.97 0.69
2 1.72 0.46 1.56 -1.22 -0.69 -0.58 0.41 1.54 1.59 3.64 2.93 3.25 5.08 3.18 3.95 2.89 -0.06 2.73 0.33 1.00 1.58
2 -0.31 0.62 0.81 0.09 -0.37 0.82 3.68 1.69 2.01 3.77 4.62 4.57 3.28 4.97 3.79 0.96 1.09 0.36 0.23 0.49 0.31
0 1.13 -0.61 -0.39 2.20 0.99 1.40 1.94 2.46 1.63 0.78 2.73 1.04 1.69 2.70 4.32 2.75 0.77 1.32 1.89 -1.00 2.26
0 -0.09 -0.58 0.85 0.20 1.11 0.02 -1.43 0.77 0.32 1.97 1.78 2.92 2.66 2.46 4.31 4.59 3.53 1.63 1.90 1.07 0.57
0 1.85 0.07 1.39 2.60 3.30 4.44 4.56 4.18 3.42 2.47 0.08 2.30 -0.21 0.78 -0.92 0.76 1.04 -0.41 0.87 -1.52 0.68
2 -0.84 -0.31 0.28 -0.17 0.83 -0.59 0.52 0.16 2.69 4.23 3.77 4.01 4.34 4.94 4.06 2.07 0.78 0.95 1.20 0.90 -1.05
2 -0.55 1.48 -0.07 0.66 0.14 0.52 1.01 -0.89 2.34 3.07 4.19 2.42 3.79 3.44 2.75 2.23 2.48 0.59 0.62 2.45 -0.14
1 0.71 0.01 0.82 -0.37 -2.15 0.72 1.69 2.02 4.61 5.06 5.56 4.12 5.44 2.38 2.65 1.70 1.31 -0.78 1.87 0.84 -0.62
0 -0.39 2.27 2.10 2.60 3.05 4.26 3.34 1.04 3.08 2.87 1.32 1.92 1.83 1.60 1.71 0.98 1.37 1.94 1.76 -0.26 0.67
0 1.27 0.77 0.73 0.54 1.38 1.76 1.87 1.74 0.94 2.88 2.78 3.09 3.56 1.68 4.13 3.52 2.99 1.52 0.20 -0.18 -1.85
1 0.32 1.78 1.42 1.73 1.24 3.21 2.90 3.92 3.79 4.73 3.81 4.51 0.76 0.99 0.91 2.77 -0.41 -0.09 -0.44 -0.70 2.03
0 -0.39 -0.80 1.48 0.77 -0.94 0.59 1.90 1.76 0.73 -0.53 3.63 2.83 4.41 4.20 3.51 4.27 2.84 2.46 -0.22 0.45 -0.11
1 0.70 1.89 0.34 2.42 1.95 2.61 4.60 4.06 3.28 2.71 4.12 2.87 1.57 2.06 -0.58 1.88 -1.08 -0.45 -0.29 -0.92 -1.56
0 0.06 0.98 2.77 0.79 1.74 3.89 4.26 3.69 3.19 3.07 2.90 1.37 3.77 0.11 1.94 1.30 1.48 0.81 1.13 -0.19 -0.42
2 -0.21 -0.65 0.26 0.03 1.09 0.20 0.96 2.69 3.86 1.76 1.90 4.37 5.36 4.35 5.06 4.47 4.91 2.68 -0.56 0.03 -0.77
2 -2.15 -1.55 -0.59 0.65 -0.94 -0.14 1.16 -1.55 0.74 1.09 3.71 4.54 3.93 4.43 6.69 6.14 3.08 5.21 3.16 1.33 -0.29
2 0.57 0.40 -0.60 0.62 -0.02 0.13 3.38 3.97 2.54 5.40 3.91 3.68 5.14 3.99 1.84 2.99 0.92 -1.49 0.88 0.83 -2.22
1 -1.67 1.58 1.63 2.63 4.47 6.46 5.07 5.28 5.52 3.57 1.48 1.39 -0.53 -1.62 0.07 -0.42 -0.71 0.75 1.38 -0.21 -0.32
2 -0.40 -0.67 0.02 0.31 -0.16 0.61 0.49 2.90 2.94 2.25 6.20 5.52 5.23 4.20 2.92 0.88 -0.35 0.85 0.78 -1.03 1.66
2 -0.10 0.04 -1.15 -1.29 -1.44 -0.82 2.84 3.61 4.42 3.98 5.64 4.42 4.64 4.51 3.91 2.73 -1.28 0.77 0.13 0.04 1.38
1 0.41 1.09 0.34 3.55 2.15 3.42 6.59 4.92 4.51 1.44 1.46 2.33 0.28 1.05 -0.98 2.15 -1.37 0.26 -0.29 0.37 -0.31
2 0.73 -1.43 1.97 -0.14 -1.68 -1.87 3.20 2.04 3.89 5.53 5.41 4.17 3.40 3.39 0.55 1.25 0.46 -1.13 0.89 0.27 0.75
2 -0.71 0.14 -0.58 -1.09 2.77 -1.53 -0.93 0.77 -0.39 0.76 2.61 2.29 3.54 6.85 6.10 5.03 1.96 2.48 1.92 0.37 -0.27
2 -0.46 -1.55 2.46 -0.63 -1.04 1.48 0.06 0.85 3.83 0.91 5.10 2.46 3.30 4.94 5.29 3.76 0.26 0.86 1.27 1.60 -0.63
2 -0.96 -0.46 -0.57 -0.00 0.58 -0.09 2.22 2.23 3.62 7.01 6.52 4.16 4.82 3.39 2.00 1.64 -0.18 -1.21 -0.41 0.02 -0.68
2 -0.08 -1.06 -0.44 -0.45 -0.27 -0.15 -0.35 0.78 -0.23 -0.09 2.89 3.13 5.10 5.65 7.78 5.45 2.73 2.43 1.54 1.10 1.41
0 -1.14 0.14 0.61 0.43 0.41 -0.11 1.88 2.25 -0.32 0.13 2.58 3.65 1.56 4.39 4.02 3.66 1.35 3.78 0.78 -0.03 0.45
0 0.31 1.00 1.58 2.21 3.85 4.89 3.73 3.00 4.74 2.35 1.58 -0.06 1.61 0.81 1.87 -0.44 -0.31 -1.43 1.62 -0.12 -0.53
2 -0.50 -1.02 0.67 1.48 -0.07 -1.25 -0.62 1.45 -1.16 1.22 2.59 3.28 3.70 5.13 6.90 4.22 3.32 2.50 1.78 -0.62 -1.87
0 -0.12 -2.14 0.26 2.12 1.68 2.70 1.60 1.50 0.50 2.27 1.80 1.28 2.59 4.24 2.01 3.10 2.57 3.08 1.44 0.49 -0.42
0 1.22 -0.79 2.23 4.28 1.67 4.22 3.65 3.41 3.03 2.44 2.79 1.38 1.68 -1.11 0.47 1.66 0.47 -1.60 -0.09 1.26 0.46
2 -0.22 2.03 -0.48 0.35 -2.13 -0.96 3.20 3.77 3.33 3.68 5.99 4.98 6.98 2.91 1.10 0.69 -1.07 1.94 0.58 -0.67 1.32
0 0.20 0.90 2.85 2.27 2.79 5.15 6.35 4.31 3.26 3.40 0.33 2.98 0.17 0.14 1.60 0.30 0.22 0.29 -0.13 -0.08 -0.03
1 -1.95 -1.89 0.33 1.00 0.69 3.46 2.96 3.78 3.09 4.85 4.52 3.24 3.35 1.73 2.83 0.84 2.41 0.59 0.62 -0.98 -1.19
2 1.04 0.02 2.24 1.51 1.25 1.13 1.94 0.31 1.56 2.17 4.24 1.43 3.66 4.30 5.04 2.67 2.78 2.11 1.34 0.98 -1.63
0 1.96 0.65 0.19 3.74 3.28 3.94 5.57 2.83 2.13 3.00 2.20 2.16 -0.29 -0.90 -0.90 1.93 2.65 0.76 -0.42 -0.63 -0.65
2 -0.12 1.87 -1.44 -1.75 -0.66 0.43 1.57 1.06 2.82 1.98 4.71 3.41 4.41 4.69 4.83 2.38 1.27 1.16 1.82 0.71 -0.45
2 0.01 -1.00 0.73 0.15 -0.01 -1.21 0.80 -0.72 -0.14 -0.67 2.74 1.81 4.45 5.21 5.68 5.93 2.51 2.28 1.61 -0.79 2.30
1 2.15 1.59 0.92 3.15 1.02 3.83 6.36 2.39 5.29 3.46 3.36 1.39 2.02 2.07 1.38 0.44 -1.31 1.04 1.49 -1.37 -0.03
0 -0.15 -1.56 0.06 0.93 1.67 1.27 1.81 1.85 2.64 3.29 1.39 2.22 3.03 3.77 3.56 5.04 3.08 2.13 3.82 0.72 -0.43
1 1.26 -0.38 0.09 1.89 0.76 3.96 2.59 2.73 5.41 5.56 6.02 2.41 1.64 2.68 1.90 -0.34 1.72 -0.08 1.07 0.34 -0.56
1 -0.28 0.33 0.63 0.81 2.49 2.75 2.03 3.51 3.37 4.90 5.47 2.38 3.08 2.28 1.57 0.05 1.07 -0.04 -1.50 -1.16 -1.19
0 1.51 1.93 1.43 3.37 3.54 5.71 5.50 5.24 5.45 3.48 0.89 0.67 1.87 1.80 1.35 1.05 0.65 -0.37 0.35 -0.54 -1.21
2 -1.08 0.01 -0.96 0.39 -2.02 1.66 2.87 1.86 4.35 4.14 5.00 3.99 5.26 3.22 2.18 0.70 1.13 -0.94 -1.10 -1.22 0.02
2 1.79 -0.71 -0.17 -0.47 -0.77 0.12 -1.00 1.24 -1.26 2.01 3.43 2.55 4.39 5.28 5.51 4.46 3.73 1.54 1.49 -1.05 -0.75
0 0.71 0.63 1.39 -0.66 0.26 0.37 -0.00 0.09 0.01 1.75 2.24 3.14 2.92 6.35 5.93 5.04 3.66 2.14 2.27 1.09 -0.76
2 0.26 0.66 -0.57 -0.06 0.89 1.99 1.24 1.22 3.86 4.37 4.48 5.71 2.63 3.08 3.58 2.72 1.24 1.91 1.32 -1.02 -1.26
2 0.19 -0.98 -0.27 -0.34 0.19 0.11 0.85 2.03 4.82 5.66 5.36 5.95 2.96 4.47 3.33 0.93 0.18 1.12 -1.75 0.12 0.32
1 0.89 2.45 1.30 1.67 2.78 2.60 4.61 4.18 2.68 3.22 4.89 3.03 0.65 1.56 1.44 0.36 -0.54 -0.00 -1.08 0.23 -1.25
1 -0.05 0.44 1.28 3.56 4.90 2.83 5.71 4.50 3.42 3.71 2.32 -0.14 0.24 1.69 -1.29 0.84 -0.63 0.29 0.36 -1.42 -1.04
1 0.02 1.55 0.62 0.17 0.52 2.84 5.09 2.93 4.21 4.53 6.17 3.20 3.78 1.89 0.94 2.02 0.25 1.01 -0.57 1.19 -0.44
2 -0.59 1.65 -0.88 0.09 0.94 0.21 3.22 0.83 1.05 3.44 5.64 5.36 5.11 2.98 4.00 -0.06 2.23 -0.07 -0.60 1.05 -0.55
0 -0.85 -1.34 -0.19 1.23 0.60 2.19 0.44 -0.71 1.42 0.88 3.11 1.46 2.92 4.73 4.65 2.61 4.39 2.96 1.45 1.01 -0.19
0 -0.36 -0.01 -1.76 -1.19 0.87 0.82 1.76 1.41 1.76 1.40 3.76 1.59 3.00 4.10 5.23 5.03 4.26 2.72 3.76 0.46 -0.27
1 0.31 1.66 0.13 1.12 1.69 4.62 3.73 3.98 3.20 3.83 4.19 4.24 1.81 1.46 1.53 -0.45 1.60 -0.19 -1.05 -1.27 -0.90
0 -0.01 -0.12 0.40 1.16 3.27 0.86 2.82 0.61 -0.13 1.01 2.28 0.97 3.60 4.88 3.24 3.82 2.17 1.32 1.98 2.47 1.02
1 1.03 0.24 0.98 -0.54 1.96 3.88 1.97 3.21 2.33 4.03 4.65 2.92 2.61 3.02 3.33 0.99 0.74 -0.95 -0.28 0.87 -1.91
2 0.81 0.58 1.02 0.38 2.20 -0.35 -0.77 0.48 -3.38 0.91 2.02 2.69 5.17 6.42 5.17 5.64 5.23 2.22 1.95 1.48 0.82
2 1.46 -0.13 0.42 1.03 0.29 1.65 -0.71 0.14 -0.22 1.98 1.09 2.44 3.41 3.21 7.62 4.19 3.94 2.35 3.00 2.18 -0.40
0 2.17 1.60 0.64 2.17 1.94 3.16 3.66 2.28 0.83 1.41 1.83 2.66 1.41 2.70 3.53 3.83 0.64 -0.54 2.23 0.27 0.67
2 0.67 0.88 -0.09 -1.46 1.01 2.43 -0.97 1.79 1.38 2.41 5.15 4.25 2.43 4.23 2.92 2.54 1.17 1.39 -0.34 1.56 0.69
1 -2.19 -0.92 2.61 2.27 3.05 3.30 5.42 3.81 3.41 3.42 1.67 1.78 1.89 -0.14 2.43 -0.43 -1.16 -0.52 -0.89 2.06 1.26
0 -0.22 -1.10 0.21 1.71 1.68 0.44 1.02 1.43 0.59 -1.03 -0.02 1.21 2.51 4.92 6.61 2.75 3.28 3.37 3.76 0.95 0.48
1 0.67 0.45 1.35 0.43 3.56 3.85 4.44 4.08 6.46 4.07 6.70 3.52 1.81 1.50 1.84 2.41 -0.70 1.77 -0.09 -0.38 0.95
1 0.71 -0.89 -0.25 0.07 1.14 4.52 4.85 3.08 5.01 4.19 3.51 3.53 2.21 3.16 1.56 0.69 -0.26 1.00 0.29 1.44 1.34
1 0.22 0.42 2.00 0.76 1.38 5.02 3.95 6.32 4.63 4.74 5.13 2.69 1.75 0.99 2.02 0.48 0.62 -0.69 -0.65 0.05 -1.22
2 0.49 -0.72 0.73 -1.08 0.60 0.23 0.24 0.78 2.30 3.48 5.17 3.40 3.04 3.85 4.89 4.73 2.83 1.89 0.42 2.43 -1.61
1 -1.21 1.36 2.90 1.90 4.56 3.55 5.24 4.81 3.86 3.05 0.60 0.20 0.93 -1.43 -0.05 0.13 -0.02 0.89 -1.18 1.36 -1.08
1 0.15 0.53 0.74 1.50 5.09 5.21 5.71 4.52 4.40 1.46 2.16 1.37 0.46 0.25 -0.56 -0.70 0.46 -1.97 -0.18 -0.11 -2.01
2 -1.14 -0.23 -1.04 0.03 -0.21 0.58 2.75 1.41 2.04 4.68 4.43 3.52 3.49 4.65 2.59 2.13 0.91 1.62 -0.12 0.38 -0.61
1 1.87 -1.80 1.77 1.01 1.74 1.21 2.30 4.13 2.85 3.71 4.55 2.57 3.94 0.83 1.82 -0.19 0.69 1.36 -0.57 -1.01 -1.14
0 1.71 0.34 0.57 3.48 3.63 3.30 5.87 1.37 2.07 2.83 1.98 1.42 0.94 3.30 2.37 2.44 1.57 -0.11 1.19 0.68 1.04
0 -0.33 0.97 1.03 3.58 2.07 2.88 2.81 2.70 1.24 0.99 0.08 0.19 0.42 1.59 2.63 2.55 1.20 1.09 0.18 1.29 1.09
2 2.01 -0.50 -0.44 -0.21 -0.83 2.31 -0.19 0.42 2.65 1.99 4.39 1.68 3.68 4.15 5.02 3.10 2.59 3.20 1.06 -0.56 0.40
0 0.48 3.03 -0.02 1.19 1.52 2.82 2.40 1.41 2.32 2.42 2.15 2.04 1.28 2.99 4.27 1.87 1.43 2.69 0.61 -0.38 -1.43
0 -0.22 2.52 0.17 2.81 3.79 5.78 6.75 3.06 4.62 1.27 2.42 -1.19 1.09 1.55 -0.25 0.14 0.21 -1.29 -0.17 0.11 1.67
0 -0.17 -0.83 0.80 -0.41 0.48 1.82 -0.39 0.92 1.77 1.17 2.32 3.50 4.41 4.12 7.80 5.11 3.29 3.89 1.00 0.59 -0.94
2 0.91 0.03 -0.30 -0.07 -1.57 2.41 2.24 2.98 4.56 5.82 5.86 4.93 4.98 4.67 3.25 0.26 0.76 0.24 0.55 1.12 -1.16
0 -0.44 1.02 1.77 2.12 2.44 3.14 5.61 5.70 1.98 2.68 2.57 2.47 0.52 0.70 1.08 0.32 2.00 1.29 0.69 1.33 -0.68
0 1.64 -0.47 1.36 2.12 3.27 3.31 4.29 4.19 4.08 1.02 2.06 2.45 1.13 3.67 1.86 1.67 1.82 0.52 -0.09 -1.64 -0.96
0 0.61 0.02 -0.91 1.88 0.57 1.98 1.87 2.21 2.52 1.08 4.74 2.54 0.75 4.41 4.09 3.80 3.01 4.55 1.66 1.10 -1.17
2 1.17 0.18 -0.23 0.79 -0.27 1.28 0.07 0.52 2.40 3.12 5.25 2.47 1.81 2.65 5.50 2.25 2.17 1.84 0.68 1.30 -0.35
2 1.22 0.37 -0.46 -1.23 -0.12 2.08 0.61 1.28 -0.24 2.71 3.25 4.13 4.04 4.39 7.37 2.70 3.51 2.74 0.83 1.49 0.23
0 -1.32 0.49 0.25 -0.25 -0.09 1.22 1.36 1.47 -0.47 1.94 2.66 2.14 3.75 3.56 5.10 5.89 3.06 2.95 -0.09 2.16 1.17
1 1.16 -0.29 0.70 0.67 1.22 3.65 3.73 4.88 4.22 3.33 4.84 4.36 3.20 0.82 2.85 0.09 -0.21 -0.11 -0.41 0.16 1.10
2 0.87 -0.50 -0.39 1.01 0.03 1.16 2.42 3.31 5.45 4.22 4.96 4.07 4.91 2.49 0.75 0.80 -1.13 0.92 0.79 -0.43 1.84
0 -0.12 1.25 -0.12 2.22 1.62 1.94 3.38 3.10 3.39 1.59 1.30 3.84 1.95 3.37 4.73 2.05 2.50 1.11 1.76 0.43 -1.84
0 0.61 0.63 1.68 1.16 2.44 4.47 4.51 3.87 5.16 3.19 1.39 0.72 0.98 1.98 1.71 -0.08 -0.37 2.28 0.96 -1.63 -0.16
1 0.51 1.02 2.79 3.62 1.63 5.37 5.71 3.79 3.23 3.60 3.28 1.09 1.23 1.15 2.22 -1.19 -0.62 0.65 0.52 0.59 -0.52
1 0.92 1.06 0.79 0.56 2.46 3.39 3.77 5.93 2.25 3.45 5.36 4.28 -0.50 1.19 0.51 2.18 0.58 -0.83 -0.19 -1.38 -0.49
0 -0.38 0.16 1.76 2.43 2.39 4.45 5.13 5.07 4.53 1.09 0.74 2.08 0.17 -0.01 2.13 1.44 0.45 -0.32 1.52 1.13 0.13
1 -0.74 0.38 1.02 1.16 1.78 3.50 4.40 5.34 3.44 3.40 4.39 3.52 3.26 2.33 -0.53 2.33 0.33 -0.55 0.64 0.14 0.47
0 -0.29 1.32 2.27 1.61 3.41 2.70 2.02 3.30 1.21 2.69 2.24 3.35 2.76 2.65 4.53 2.64 5.03 1.13 1.30 0.04 -0.29
2 -0.92 0.44 1.44 -0.03 -0.28 1.09 0.40 0.63 2.09 0.00 1.46 4.35 5.89 3.66 2.96 5.26 3.10 3.33 2.58 1.77 1.39
2 -0.24 0.76 2.17 -1.02 -0.24 -0.45 1.14 1.58 1.38 3.05 3.59 3.09 3.82 2.48 2.78 3.12 0.23 0.78 0.82 -0.07 -1.19
0 -0.44 -0.43 1.36 -0.72 0.28 0.00 2.52 -0.69 1.45 2.68 3.12 0.98 4.73 3.84 5.84 2.85 4.72 1.72 3.89 0.41 -2.11
2 1.05 -1.09 -0.55 0.73 -1.30 -1.17 0.47 -0.55 -0.52 1.08 1.65 2.83 3.29 5.09 6.47 6.36 3.83 1.87 0.95 2.89 -2.22
2 0.39 0.31 -0.20 -0.10 -0.73 1.14 3.72 3.36 2.42 4.11 6.49 5.77 2.73 2.65 3.70 -0.64 0.62 2.04 0.84 0.83 -0.37
0 0.31 1.80 0.86 2.34 1.25 4.33 4.76 3.46 3.88 1.28 3.94 2.28 0.81 2.64 1.30 -0.49 0.80 0.59 -1.25 -2.38 -0.59
1 -1.57 -0.43 1.66 -0.67 1.26 3.22 5.24 5.04 5.70 3.62 3.15 3.68 0.18 1.37 1.94 -0.13 -0.33 0.63 2.16 0.01 1.35
0 -1.78 -0.40 1.38 -1.20 2.00 1.12 2.13 3.19 0.71 1.33 1.70 1.76 3.36 4.15 4.16 2.71 3.44 1.45 0.54 -0.18 1.88
0 -2.52 1.07 2.01 -1.53 1.66 1.43 1.39 1.53 -0.36 0.64 2.53 3.32 2.92 6.21 5.06 4.50 4.00 1.16 2.29 1.42 -0.63
2 1.85 -0.08 0.17 -1.09 -1.01 -0.11 1.36 0.40 -1.11 -0.66 2.39 4.84 4.62 4.55 6.56 4.58 4.00 2.07 0.98 3.59 0.15
1 0.13 -0.63 0.84 2.81 4.10 4.95 6.36 4.92 3.03 3.66 3.03 1.92 1.12 -1.06 -0.18 0.96 -0.41 -0.37 0.64 -0.14 -1.18
2 0.97 -1.48 1.36 0.77 0.72 -0.48 1.84 2.71 4.26 5.26 6.06 4.03 3.28 2.33 2.67 0.30 -0.29 0.65 1.08 1.69 1.05
0 -1.16 -0.01 1.58 1.76 2.60 2.07 3.14 1.05 1.47 1.75 1.84 1.76 1.99 2.59 3.19 2.53 2.74 0.36 2.49 1.94 0.37
2 0.04 -0.60 0.91 2.04 -1.01 1.97 2.42 3.43 4.18 4.75 4.56 5.38 3.28 3.83 3.83 1.66 2.69 -1.64 0.48 0.81 -0.19
1 -1.03 0.51 1.98 2.12 0.51 2.49 4.00 5.07 5.22 4.68 4.18 2.26 2.89 2.13 -1.93 0.08 1.57 -0.34 0.11 0.12 0.05
1 -0.03 0.82 2.99 0.69 4.70 6.35 5.61 4.21 3.20 2.31 2.45 1.43 0.10 -0.27 -1.36 -0.11 0.11 -0.81 0.14 -0.47 -0.03
1 1.17 -1.51 2.05 0.43 -1.00 0.11 2.45 3.92 4.65 4.78 5.32 6.01 3.63 4.01 1.88 0.40 0.16 -0.16 -0.99 -1.80 1.44
0 0.24 0.80 1.55 4.49 2.48 5.04 4.71 2.96 1.49 1.67 3.82 1.26 0.71 0.52 1.25 0.95 0.26 0.12 -0.20 -0.23 -2.66
0 0.15 -0.30 0.95 1.09 2.16 1.98 4.51 2.15 1.23 1.41 1.47 2.98 2.70 2.98 3.65 4.20 2.52 1.47 0.79 0.23 1.11
1 2.15 -0.26 1.07 3.86 3.06 4.28 6.27 3.19 3.60 2.23 2.85 2.99 0.18 0.59 -0.02 0.47 1.07 0.44 0.44 -2.08 0.79
2 -0.47 1.04 2.02 -0.97 1.15 0.95 -0.17 2.27 2.34 2.75 4.58 3.03 3.10 4.73 3.51 2.33 0.02 0.98 1.13 -0.15 -2.82
0 -0.61 1.22 1.01 2.33 3.92 5.72 3.35 3.21 3.24 1.66 1.60 0.97 0.40 1.47 -0.44 1.45 -0.23 -0.88 -0.31 0.87 -0.49
0 -0.11 2.16 0.50 -0.80 0.30 1.14 1.63 2.37 1.43 -0.45 2.84 1.71 3.20 4.11 4.18 3.28 2.24 1.55 1.75 1.28 -0.42
2 -0.36 -0.05 0.22 0.54 1.75 0.11 2.84 3.39 4.18 6.14 4.98 1.99 4.51 4.03 0.88 2.92 0.63 0.59 0.28 -2.00 -0.00
1 -0.58 2.40 1.84 4.39 1.22 2.66 2.75 2.67 4.94 4.08 2.15 2.80 2.97 3.40 0.26 1.60 0.86 -0.76 -1.37 -0.46 0.70
0 0.70 0.28 0.61 -0.24 0.84 2.79 1.49 1.22 -0.20 1.38 1.87 1.55 2.49 1.68 2.71 2.95 2.20 1.35 0.77 2.04 -0.88
0 -0.34 1.04 0.33 1.22 0.76 -0.34 0.91 1.68 1.32 1.25 1.35 4.99 2.40 3.51 4.16 2.39 1.54 2.29 2.49 -1.36 -0.84
1 -0.15 0.37 1.08 2.99 4.31 5.86 7.40 4.39 5.03 2.48 2.27 0.05 0.46 0.12 1.08 -0.34 0.07 -0.13 -0.74 1.16 1.19
2 -2.76 0.07 1.12 -1.01 -0.78 1.83 -0.91 2.29 0.63 3.50 1.67 4.64 3.18 5.06 3.84 5.38 2.04 3.36 3.56 0.98 -0.86
1 -1.39 1.54 1.27 2.17 2.14 2.60 2.71 5.19 3.70 5.14 5.33 0.56 3.79 0.36 1.10 0.71 -0.54 -0.22 -1.16 -0.63 0.37
1 -0.84 -1.23 0.56 0.58 -1.20 2.82 3.26 3.30 2.82 2.88 7.62 7.23 4.56 4.07 1.86 0.14 -1.47 0.00 -0.58 -0.57 -0.17
1 1.86 1.39 3.16 -0.64 0.18 2.87 2.74 3.27 4.57 4.16 4.42 2.27 -0.03 0.01 0.48 0.70 0.10 -1.05 0.94 1.09 0.47
0 1.08 2.00 -1.35 1.63 0.54 -0.35 0.18 -0.01 -0.16 1.74 0.85 4.40 2.51 3.76 5.79 6.03 3.93 2.88 0.27 1.70 0.77
0 0.40 0.62 2.37 1.01 0.78 2.60 2.75 2.70 1.41 1.77 2.88 0.64 2.11 2.43 3.27 4.14 3.45 3.23 1.76 0.17 1.14
2 -0.87 -1.60 0.61 1.17 0.82 0.80 2.29 0.80 3.06 3.90 5.09 5.45 6.11 3.64 2.46 3.32 0.67 2.96 -1.05 0.53 0.47
2 0.13 0.60 1.27 0.52 -1.20 -0.53 1.81 1.01 0.55 1.83 5.06 4.39 4.89 3.31 4.14 3.65 -0.78 1.12 0.91 0.91 -0.14
2 0.82 0.88 0.04 -1.79 -0.05 0.97 1.24 0.86 -0.43 2.04 0.60 4.21 2.31 4.30 6.50 6.23 4.26 3.50 2.80 0.81 -1.52
1 2.26 -0.73 0.05 0.95 2.82 3.88 2.80 5.40 4.67 4.02 4.55 4.64 1.59 0.51 0.54 -0.42 0.28 -0.78 -0.22 1.02 0.27
1 0.56 0.69 -0.44 0.88 -0.22 2.06 4.22 3.32 2.95 4.82 5.20 3.64 0.59 1.07 0.65 -1.70 -0.18 -0.07 1.27 1.02 -0.41
1 -0.09 -0.44 0.32 0.93 2.21 2.84 2.93 4.67 3.04 3.30 7.23 4.60 2.69 0.46 0.24 0.28 0.31 0.62 0.16 -0.77 0.36
0 0.12 -0.93 0.63 1.05 1.90 -0.64 1.38 2.37 -0.65 0.88 1.52 0.94 3.93 4.52 5.22 3.77 3.04 1.39 1.00 1.66 -0.77
1 -0.53 1.49 2.83 3.82 3.80 5.58 4.48 6.60 3.45 2.03 3.39 2.92 -1.02 0.43 -0.22 0.43 -1.92 -0.56 0.47 1.15 -1.35
2 0.49 0.74 0.01 -0.98 0.52 0.28 2.52 1.91 3.01 3.14 4.55 5.45 3.10 3.01 4.07 3.36 2.01 1.90 0.80 0.58 -1.01
1 0.51 -0.49 -0.39 0.45 0.64 2.78 2.32 3.64 3.04 5.92 7.33 4.08 2.04 2.67 0.71 0.30 -0.32 -0.39 0.69 -0.90 -0.01
0 -0.64 0.09 -0.96 2.28 1.97 5.19 3.30 3.10 3.04 2.21 3.19 1.87 3.07 1.02 3.29 3.42 1.16 1.90 0.86 0.27 0.09
0 -1.01 1.69 2.14 2.16 2.49 3.83 3.13 2.36 2.73 1.49 2.65 1.91 -0.40 1.06 1.42 2.75 0.99 1.00 3.11 0.65 -0.48
0 -1.56 0.39 0.25 2.64 1.69 2.00 1.66 2.69 0.63 1.90 1.48 2.12 2.26 1.11 3.93 3.21 1.31 1.12 1.39 -0.38 -1.00
2 -0.51 0.17 0.92 -0.39 -2.05 -0.38 0.82 0.25 -2.06 2.29 2.64 3.95 3.94 4.54 3.64 2.71 2.24 3.60 2.39 1.64 -1.27
2 0.22 -0.05 -0.18 -0.25 0.70 1.62 0.91 0.54 0.34 3.63 2.98 4.34 4.00 3.74 4.53 3.10 1.73 2.83 1.21 1.08 -0.02
1 2.26 1.82 0.71 -0.79 0.18 2.46 2.84 4.84 2.36 3.28 5.29 3.62 0.52 0.82 1.36 0.92 1.35 -0.44 -1.73 0.56 0.91
0 -1.68 0.79 0.48 1.92 -0.17 2.49 1.73 1.35 3.86 2.53 2.37 2.51 0.79 2.87 4.18 2.25 -0.09 3.03 0.35 -0.22 -0.55
1 -0.13 -0.09 3.40 2.16 0.97 2.20 5.70 5.04 5.69 4.53 3.34 1.80 0.74 -0.12 0.31 -0.14 1.72 -1.04 0.12 0.65 0.43
2 1.07 -0.77 -1.06 -0.75 0.12 -0.17 1.57 1.85 3.97 4.70 7.97 2.88 3.34 2.75 2.06 -0.30 2.24 1.11 -1.78 1.05 0.04
2 0.11 -1.03 -0.86 1.38 0.73 1.44 1.63 2.05 2.45 1.81 6.93 4.14 2.69 3.98 1.65 4.26 2.05 1.80 0.18 -2.18 0.45
2 0.29 0.89 -1.02 -1.33 1.19 0.58 1.84 -0.46 1.25 1.95 0.80 2.99 4.23 3.67 6.07 5.55 3.74 1.90 2.43 -0.30 0.12
0 -1.05 -1.12 0.98 3.67 3.86 4.66 5.10 5.54 4.02 3.43 0.98 1.53 1.10 -0.85 0.17 -0.09 1.58 0.98 2.93 -1.05 -0.08
1 -0.20 1.17 0.62 1.70 2.80 2.10 5.77 3.35 5.37 2.48 4.49 1.04 3.03 0.67 1.59 0.32 1.17 0.18 -1.17 -1.41 2.59
0 -1.03 1.73 -1.95 0.67 1.29 0.80 1.13 -0.09 2.07 1.51 1.37 3.64 2.87 4.56 5.16 4.31 3.58 0.98 3.06 0.75 2.99
2 2.05 1.55 0.74 -0.13 -0.80 2.49 1.92 3.37 4.40 5.18 6.91 3.02 3.47 5.77 2.37 0.74 -0.94 0.04 1.39 -0.16 -2.48
2 -0.96 -0.49 -0.80 0.73 -0.56 -0.77 1.56 0.35 0.26 1.41 2.81 1.47 3.72 4.91 5.15 4.40 2.88 1.71 0.05 -0.42 -0.20
0 0.69 -0.34 1.96 0.45 0.17 0.96 -0.19 2.05 0.61 -0.07 2.78 1.99 4.16 2.53 4.39 4.98 3.05 1.55 2.05 0.24 0.37
2 1.32 0.09 -0.44 -0.23 -0.71 0.12 -1.23 0.65 1.38 1.67 3.18 3.26 3.78 3.73 5.20 4.72 3.85 3.23 0.67 0.36 0.20
2 -0.10 0.53 0.20 -0.30 -0.26 2.46 0.88 1.89 5.02 4.13 4.40 4.10 5.36 1.99 4.93 2.10 1.45 1.66 1.82 -0.61 0.17
2 -1.37 -0.61 -1.19 0.57 0.48 -0.59 1.64 1.19 1.50 1.46 3.95 4.50 2.94 3.99 5.97 4.44 2.51 2.71 1.20 1.46 0.65
0 -0.16 0.05 1.22 1.75 4.61 4.05 8.42 5.42 3.55 3.33 1.02 1.96 -1.69 -1.15 -0.52 1.86 0.53 0.37 -0.19 -0.29 0.94
1 0.12 1.68 0.80 0.68 1.26 3.52 4.23 2.78 4.26 5.76 2.47 3.68 2.16 0.42 0.77 1.97 -0.33 0.97 -0.86 1.40 1.57
0 0.20 0.38 -0.14 2.15 5.59 4.05 4.94 5.05 4.81 1.43 1.62 2.29 1.08 1.08 1.35 -0.60 0.05 0.40 -0.02 -2.21 0.69
0 1.29 0.33 1.30 1.63 2.25 0.72 2.91 3.33 1.17 2.05 1.94 3.13 1.18 3.93 2.84 5.63 1.73 3.09 -0.19 0.05 0.50
1 0.11 1.91 -0.20 3.68 3.32 5.46 6.92 6.00 3.37 3.39 2.05 1.56 0.22 0.52 -0.55 1.20 1.52 1.24 0.84 -0.30 1.45
2 -0.78 1.09 0.75 2.67 0.94 1.30 -1.68 1.29 1.76 3.47 3.17 3.77 4.24 3.73 5.25 3.73 1.61 0.45 1.58 0.77 0.02
1 0.49 2.21 0.70 0.34 0.34 1.40 1.19 3.41 3.24 4.63 3.70 5.17 1.59 2.24 2.84 0.56 -0.80 -0.04 -0.22 1.22 -0.21
2 -0.63 -1.03 -0.15 -0.52 -0.39 -1.37 0.11 2.69 1.79 3.65 5.40 3.47 3.31 3.23 2.86 3.15 1.98 0.95 0.08 0.43 1.01
1 0.31 -0.10 1.58 2.65 3.08 3.28 7.58 3.32 2.53 3.66 3.04 3.61 1.01 1.63 0.16 1.23 1.07 -0.50 0.65 1.70 -0.38
1 1.11 -1.14 0.67 1.06 0.80 1.37 1.27 2.48 4.91 4.44 6.73 4.46 3.38 2.77 0.61 -0.93 -1.36 -0.42 -0.91 0.09 -1.28
2 -1.79 0.73 0.92 1.36 0.11 1.51 2.04 2.82 2.09 5.67 4.08 6.22 4.14 3.06 2.86 0.21 1.89 1.88 0.20 -0.29 0.51
1 0.54 -0.50 0.77 0.36 2.09 -0.39 4.22 3.45 4.12 5.15 6.49 4.16 3.68 2.86 1.85 1.02 0.80 -0.77 1.33 -1.58 1.12
0 0.80 0.88 -0.24 1.41 3.90 3.54 4.99 3.39 2.35 3.39 2.36 1.03 1.62 3.95 2.37 -0.62 0.05 0.59 -0.13 -1.10 -0.63
1 -0.15 -0.90 0.83 1.02 1.74 2.02 3.84 3.20 3.28 2.97 4.27 2.76 0.70 0.46 2.26 2.25 -1.08 -0.26 -1.22 -0.07 -0.02
1 0.15 1.10 1.98 3.65 3.87 4.54 5.47 3.83 3.28 3.33 1.61 0.89 0.73 0.48 0.88 1.03 -1.29 0.16 -0.98 0.02 -1.72
2 1.23 -0.90 -0.01 -2.33 -0.89 -0.35 0.26 0.25 0.22 1.37 3.08 1.31 3.18 4.63 5.24 5.54 1.92 2.70 2.68 0.69 -0.55
0 -1.56 -0.42 3.03 3.30 3.75 2.27 6.28 5.11 4.71 1.86 2.72 -1.15 1.63 -0.36 0.50 0.17 -1.45 -1.24 0.49 -0.27 0.41
2 0.50 0.93 0.44 1.73 0.00 2.40 1.53 1.97 2.68 3.49 6.58 5.43 4.14 5.09 0.82 1.70 1.20 0.33 0.57 1.01 -0.75
2 -0.64 -1.15 -0.26 -0.90 -1.60 1.76 0.81 0.94 2.97 4.84 4.15 2.42 5.95 3.58 4.13 2.32 0.52 1.92 2.28 -1.10 0.63
0 -0.42 1.97 2.31 2.22 5.26 4.06 4.24 5.93 2.66 3.06 1.55 0.25 0.82 1.59 0.30 -0.16 1.23 0.50 1.49 -0.44 -0.93
0 0.01 0.31 2.21 2.58 1.51 5.07 4.65 4.40 3.42 2.58 3.38 2.44 -0.49 0.25 0.53 -0.08 1.35 -0.10 1.64 -1.55 0.95
0 0.46 1.26 0.04 2.31 2.21 3.06 5.04 2.85 2.01 1.41 1.92 2.96 0.71 2.38 2.16 3.00 2.05 1.27 2.34 0.33 -0.14
1 0.14 0.19 0.28 2.09 3.82 4.58 2.72 3.81 3.87 3.93 4.57 0.94 0.35 2.07 0.36 -0.91 0.15 -0.28 0.76 -1.06 0.27
1 0.24 -1.53 -0.70 1.55 -0.29 -0.02 2.33 3.55 5.34 4.79 4.80 5.49 3.61 2.91 1.44 1.48 -0.60 -1.95 0.05 1.05 -0.64
2 -0.44 1.97 -1.08 -1.20 -0.83 -0.36 3.71 2.95 2.02 4.47 6.54 5.14 3.25 3.23 4.36 1.85 1.19 0.71 -0.31 -0.87 1.16
2 0.97 0.88 0.74 0.94 -1.02 -0.39 0.14 -0.95 0.55 2.19 1.86 3.57 3.55 3.52 5.50 3.40 4.22 2.02 0.93 1.01 1.26
0 -0.38 -0.45 2.27 2.75 2.87 3.40 5.37 4.86 0.85 2.37 1.92 2.76 1.04 2.89 2.72 0.73 2.24 0.54 1.88 -0.11 -0.12
2 -0.52 1.80 0.63 -0.20 0.19 -1.60 2.26 2.08 3.31 3.66 3.97 3.07 4.99 5.14 2.45 1.75 2.46 -0.09 0.56 0.51 -0.21
2 -0.09 0.16 1.30 0.80 -0.31 1.66 3.30 2.02 3.60 5.60 4.64 4.78 5.70 3.14 3.99 1.32 0.74 0.04 1.95 1.16 -0.48
0 0.51 0.97 1.69 2.52 -0.61 1.87 2.05 2.29 1.83 0.69 1.48 2.65 3.15 4.14 5.49 4.01 3.09 2.34 1.54 -0.23 1.25
2 -0.54 0.45 1.12 -1.44 -0.93 0.86 -0.54 3.95 0.21 0.67 3.93 4.33 5.17 4.73 4.90 2.39 1.60 0.14 0.10 1.38 1.08
1 -0.95 2.40 1.65 3.26 4.99 5.17 4.48 5.56 5.26 3.32 4.74 2.45 -0.54 -1.80 -0.75 0.59 0.49 0.49 0.16 -2.24 -2.05
0 0.71 0.48 0.71 0.28 2.26 0.60 0.78 -0.36 1.04 0.85 1.46 2.05 2.25 5.51 4.67 4.86 2.24 0.91 2.18 3.26 -0.32
0 -1.52 0.27 0.36 1.46 1.59 1.57 3.35 2.23 2.00 1.36 2.22 0.85 3.59 4.14 4.65 2.04 2.60 2.39 1.17 -0.42 -0.22
2 1.69 -0.28 0.06 1.11 0.60 -0.58 -0.21 -0.22 -0.91 1.53 2.99 1.66 2.36 5.25 4.68 7.09 3.51 1.80 5.28 0.76 1.18
1 -0.58 -0.14 -0.08 0.07 2.02 3.57 3.65 5.83 5.10 3.37 2.85 0.56 1.67 1.32 -0.36 -0.75 0.43 0.33 0.40 -0.06 -1.35
0 -0.25 -1.21 0.52 2.00 0.73 0.66 2.02 0.78 1.62 1.32 1.93 2.73 2.48 6.86 5.88 4.31 3.62 2.72 2.66 1.90 -1.30
0 0.98 0.02 1.03 3.07 2.08 2.96 2.38 1.59 0.77 3.23 2.89 1.20 1.44 2.26 2.64 1.68 2.86 0.88 1.10 -1.65 -1.64
2 -0.45 0.15 0.37 -0.26 2.07 -2.41 2.95 1.97 0.39 3.32 4.56 4.09 4.09 4.53 4.74 3.44 4.31 1.97 1.31 1.05 -0.38
1 0.57 1.30 2.36 3.16 3.08 3.12 4.70 4.50 6.13 4.01 1.66 2.49 0.51 0.16 2.09 -0.12 -0.10 0.30 0.64 1.07 0.64
2 0.19 -1.45 1.48 0.33 -0.07 -1.24 0.66 1.50 3.46 4.06 4.49 2.20 4.92 5.20 3.21 3.18 1.31 1.83 -0.71 -0.78 0.99
2 -0.92 0.32 -0.55 -0.73 1.35 0.62 1.92 2.13 1.71 2.78 5.13 3.96 3.91 4.11 5.11 4.10 1.61 0.95 0.77 -0.42 -1.40
2 -0.01 -0.57 -1.34 -0.62 -0.14 -1.25 0.02 -1.90 0.70 1.22 1.99 2.63 4.03 5.46 6.64 2.91 3.99 2.23 3.50 1.17 -0.89
2 1.80 0.20 0.28 -0.91 -1.29 0.85 1.72 -1.21 0.43 2.64 2.22 3.29 3.83 4.68 5.24 5.80 3.97 1.22 -0.57 0.34 1.21
0 -1.41 -2.33 0.59 0.50 1.96 1.76 1.38 1.07 0.82 1.50 -0.45 3.38 4.90 5.37 4.04 3.40 3.37 1.53 2.32 0.81 -0.75
1 -0.55 0.94 2.28 1.28 3.39 5.64 4.66 4.17 3.94 3.81 2.74 -0.28 1.32 -1.63 1.46 2.30 -3.04 1.28 -0.51 1.20 -0.55
2 0.80 1.34 0.34 -0.14 -1.98 2.48 1.01 3.55 4.53 4.80 5.00 3.37 4.78 3.60 0.47 1.47 -0.70 -0.96 -0.85 0.66 0.14
0 -1.24 1.55 0.37 1.34 1.90 3.63 3.00 1.56 0.43 1.50 1.01 2.46 2.43 2.53 3.48 1.96 2.30 2.26 -0.23 0.53 0.44
0 1.18 -0.64 0.36 -0.00 0.57 0.71 0.79 -0.45 0.92 1.70 0.61 2.54 3.85 3.21 5.23 3.63 5.80 1.80 1.28 0.41 -0.77
1 -0.05 -0.48 1.18 2.59 1.00 4.81 4.84 3.81 3.02 1.23 2.84 2.24 2.30 2.12 -1.01 0.35 -0.78 -1.67 2.14 0.92 1.10
1 -0.58 0.81 1.52 0.01 3.24 1.80 6.33 1.85 3.01 2.45 4.83 3.74 2.74 0.98 -0.38 -0.43 2.32 -1.00 1.76 0.48 -0.83
0 -0.82 1.58 0.69 1.02 1.59 0.57 3.20 3.37 0.53 1.84 1.52 2.99 1.79 1.89 1.76 1.27 1.22 1.08 0.50 -0.17 0.18
0 -0.66 0.31 0.73 4.76 3.12 3.99 5.54 2.80 3.24 2.95 1.66 0.59 -0.31 -1.89 0.16 -0.65 1.85 0.35 -0.85 0.84 -0.45
0 0.66 -0.24 1.92 2.47 1.15 2.01 1.66 2.60 0.40 2.86 2.06 2.97 4.17 3.26 3.40 3.35 3.54 2.82 1.17 -1.04 2.23
0 1.85 1.80 -0.08 0.65 1.29 1.53 0.48 0.37 1.70 0.78 1.88 2.46 3.52 1.72 4.23 4.10 2.90 2.21 1.08 1.75 0.97
0 1.23 1.29 0.83 1.34 1.82 3.16 1.87 4.24 3.24 1.73 3.37 2.47 2.87 1.87 2.34 2.75 3.49 2.53 0.48 1.20 0.53
2 0.23 -0.69 0.74 0.20 1.10 -2.65 1.23 0.68 1.90 2.91 4.83 1.27 2.61 4.11 5.68 2.41 1.84 1.11 0.34 2.34 0.17
1 0.28 0.07 -0.56 -1.53 -0.11 1.63 3.05 4.07 5.16 2.04 6.75 4.54 3.88 2.23 1.81 1.13 -1.78 -0.01 -0.71 -0.69 -0.22
1 -0.03 0.85 0.05 3.74 3.59 1.89 3.37 7.32 4.00 4.90 2.43 1.84 0.92 -0.01 0.18 1.70 0.33 -0.39 0.36 -0.22 1.04
1 0.27 -2.14 1.41 1.60 0.64 3.45 5.43 5.96 2.92 3.83 4.01 3.77 2.50 2.08 2.87 -2.30 -0.69 1.52 0.94 0.23 -0.80
2 -0.04 0.37 1.18 0.86 -1.07 0.78 3.10 3.09 3.80 4.79 6.81 4.68 4.69 1.88 2.66 0.13 -0.43 -0.60 0.39 1.97 -0.40
0 -0.21 -0.39 0.32 2.97 1.59 2.43 2.99 1.94 1.83 2.66 2.49 3.21 3.69 2.98 4.91 2.40 2.54 4.09 1.11 1.73 0.60
2 0.53 0.57 -0.10 -1.51 -0.80 0.56 0.72 1.57 1.07 3.46 4.52 3.17 4.73 4.16 5.00 4.05 0.97 1.14 0.94 3.41 -0.51
0 0.02 -0.56 0.43 0.97 -1.57 -0.32 -0.09 -0.39 -0.54 1.77 3.18 2.79 4.86 5.77 5.80 5.44 3.95 3.33 0.40 0.35 -0.51
2 -1.01 0.35 0.11 0.11 0.62 0.57 1.10 1.02 3.84 2.51 6.49 3.80 3.60 3.82 1.38 2.90 0.22 -0.31 -1.03 1.28 0.54
2 0.77 -0.97 0.79 -0.41 0.30 -0.57 1.23 0.24 2.28 0.77 3.45 3.20 4.29 4.89 5.33 3.21 3.01 2.57 -0.61 0.66 -0.10
1 -2.61 0.32 2.03 1.21 0.63 2.44 4.07 2.82 2.51 3.98 5.58 3.96 2.96 2.80 2.31 1.32 1.04 0.28 0.05 1.69 -0.17
1 -0.19 0.87 0.01 0.35 2.29 0.68 1.29 4.36 4.58 4.43 5.68 2.27 4.41 2.60 2.24 0.60 1.29 0.66 0.81 0.96 0.90
2 0.99 0.25 0.21 -1.44 0.09 -0.50 -1.00 -0.57 2.11 3.15 2.23 2.35 2.82 5.56 5.80 3.74 3.59 2.15 2.16 0.60 -0.85
2 -0.11 1.14 0.27 2.00 0.06 0.25 -0.06 0.64 0.56 2.29 2.47 3.02 4.38 5.13 6.05 3.51 3.20 1.81 0.50 0.26 1.25
0 0.47 -1.33 1.79 1.61 2.17 3.97 3.70 3.80 2.20 1.12 1.49 1.70 0.99 2.57 2.79 1.34 2.15 2.56 1.68 0.04 0.17
2 1.47 -0.17 0.54 0.83 -0.43 -0.06 -0.25 0.37 0.89 2.07 4.18 3.24 5.06 5.35 5.10 4.58 3.30 2.89 0.62 1.55 0.96
1 -0.79 0.61 0.26 -0.32 -0.40 -0.95 0.37 2.88 3.43 5.25 5.31 2.67 5.56 1.43 0.75 2.59 0.03 -1.56 0.15 -0.92 0.96
2 -0.44 -1.94 -0.51 -1.07 -1.19 0.76 -0.49 3.01 2.32 4.24 4.48 4.31 5.98 1.04 1.82 1.41 -0.46 1.77 0.38 0.20 0.27
0 -0.93 0.52 0.67 1.31 2.29 5.10 6.48 4.75 4.53 2.30 2.18 0.78 1.02 2.04 -0.34 -0.28 1.12 -0.32 0.34 1.52 0.88
0 1.32 -0.41 0.74 0.73 -0.12 1.83 3.23 2.50 1.48 -1.65 1.80 2.21 1.51 4.12 3.43 3.49 4.79 0.64 2.54 1.19 -0.48
2 -0.08 -0.75 -3.77 1.67 0.19 -0.68 -1.09 0.92 1.77 0.95 -1.03 2.71 2.87 3.99 4.87 4.06 5.51 3.20 1.55 1.57 -0.57
0 0.57 -1.25 2.14 0.95 2.10 3.03 3.17 2.85 3.26 4.06 1.97 1.75 1.83 3.80 2.82 2.15 2.57 1.15 1.61 0.25 0.38
2 0.29 0.72 -0.07 0.09 1.01 0.76 1.90 1.63 4.71 4.50 6.96 5.65 3.84 2.12 3.39 1.87 1.09 -0.09 -0.88 -0.99 -0.52
2 0.40 -1.45 -1.78 0.34 -0.99 -0.71 -0.44 1.13 3.16 5.46 7.31 3.86 3.60 4.11 4.08 2.26 1.68 0.41 1.55 -0.85 -0.83
1 -1.25 0.61 -0.70 2.64 2.89 4.68 4.67 2.62 4.68 2.83 0.82 2.71 -0.99 -0.88 -0.47 -0.69 -1.71 0.03 0.54 0.53 1.64
1 0.60 0.39 -0.37 2.81 1.33 3.19 5.27 5.00 3.54 4.30 2.27 2.12 -1.05 1.56 -1.60 0.57 -0.97 1.22 -0.37 -0.27 -0.10
1 -0.25 1.01 -2.83 1.14 0.60 2.05 2.22 3.20 4.21 4.80 4.41 3.56 3.78 2.84 0.91 -0.10 -0.93 0.45 -0.83 0.40 -0.19
1 1.69 0.57 2.20 2.29 4.12 3.67 6.50 6.15 4.59 3.06 4.19 0.21 -0.85 0.78 0.69 1.31 1.45 0.72 0.43 0.11 1.62
0 -1.58 -1.59 1.17 1.55 0.12 1.75 0.31 0.85 -0.09 1.68 3.29 4.45 2.44 3.12 5.20 2.59 4.36 3.10 1.18 -0.05 1.11
1 1.34 0.86 2.38 0.86 3.46 3.76 4.90 3.75 4.35 5.02 3.77 1.79 1.80 0.43 -0.52 -0.91 -0.19 -0.47 -0.14 0.86 -0.65
2 -0.61 0.16 -1.00 -0.01 -0.52 -0.31 0.21 2.01 1.06 3.18 2.48 3.01 3.07 4.58 4.10 2.40 2.26 2.34 1.37 0.25 0.72
1 -1.45 -0.42 2.30 -1.02 1.26 2.43 0.59 1.04 3.10 4.80 6.02 5.64 5.23 3.07 2.08 0.99 -0.75 -1.69 -0.64 -0.72 1.85
0 -0.69 -0.82 1.68 0.65 1.95 0.04 1.29 1.84 1.35 1.59 2.96 2.55 3.30 3.67 3.42 2.43 3.33 1.59 1.76 1.28 -0.82
2 1.16 -1.72 -1.31 0.82 0.95 2.12 1.39 2.09 4.08 6.42 6.37 4.74 4.32 2.39 1.00 1.91 0.27 -0.16 -1.34 0.97 -0.93
1 0.28 -0.96 1.16 0.56 -1.00 0.79 3.63 3.42 3.37 4.38 5.00 3.68 3.56 3.75 3.21 0.07 0.50 1.50 -1.18 -1.92 -0.73
2 -0.86 0.44 -0.74 0.93 0.05 1.09 -0.58 1.77 3.48 1.31 2.50 3.05 5.53 3.29 4.93 5.60 3.21 0.83 1.11 0.99 2.33
1 -1.10 0.09 1.33 0.28 1.32 2.71 2.28 2.79 4.71 3.35 3.48 4.28 0.87 -0.03 1.39 0.14 -0.42 -1.57 -0.05 1.55 -0.44
1 -1.09 1.10 0.57 2.09 1.64 2.28 2.22 3.91 3.72 3.75 5.34 4.82 3.16 1.41 1.05 2.30 0.12 0.60 -1.36 -0.03 0.86
0 -0.25 2.10 2.65 3.80 3.92 5.85 5.91 6.06 4.27 2.68 3.06 1.90 1.19 -1.13 1.37 0.58 -0.04 1.53 0.69 0.19 -1.16
2 -0.79 0.96 -2.62 -0.06 0.55 -1.05 1.16 1.22 2.52 2.67 4.46 3.35 2.92 4.02 4.37 1.02 1.60 -0.25 0.04 1.66 0.61
1 -0.24 1.19 1.13 1.27 2.79 0.96 1.62 4.11 2.17 4.29 4.43 6.14 0.73 3.06 0.86 1.31 0.61 -0.17 0.64 -1.26 -1.43
1 1.09 -0.42 0.06 0.56 -1.69 1.24 2.06 5.10 5.05 6.11 4.36 5.10 3.59 2.80 2.84 1.54 0.18 -1.52 1.26 0.32 -0.34
2 0.34 1.13 -2.01 0.47 -0.13 0.50 -0.21 2.17 2.02 3.44 2.99 2.76 5.37 4.07 4.40 3.46 3.00 1.73 1.24 0.17 -0.01
0 -0.25 1.39 -0.32 1.91 1.17 0.31 1.32 -0.41 1.29 1.23 -0.50 1.61 2.54 2.57 4.29 5.33 3.70 0.87 1.14 0.43 1.24
2 -0.52 1.91 -1.18 -1.17 -1.39 0.20 2.35 -0.98 0.59 3.46 4.44 3.79 5.24 5.28 5.25 3.73 5.02 2.24 2.77 2.41 -0.46
1 0.81 -0.85 2.77 3.44 3.06 5.30 4.10 4.98 5.61 3.72 3.79 2.71 2.02 0.82 0.01 -0.48 0.04 -1.88 -0.79 -0.50 -0.55
1 0.07 0.63 0.42 4.53 4.19 5.13 6.88 3.41 4.19 3.24 1.54 1.99 -0.64 2.75 1.06 1.25 -1.48 1.80 -1.10 -1.01 0.56
2 1.10 -1.39 -0.24 -0.37 -0.85 -0.81 0.79 1.58 3.04 3.93 5.08 5.57 3.43 5.06 2.79 1.65 1.46 0.76 -1.20 -0.04 1.81
0 0.94 0.18 2.41 3.09 2.07 4.62 5.24 1.25 1.37 1.77 3.00 1.22 1.36 1.48 3.51 0.40 1.46 1.38 1.04 1.07 -0.12
1 -2.14 1.49 1.90 3.26 1.50 5.59 4.73 4.49 2.99 4.24 3.88 0.47 1.97 0.80 0.28 0.65 -1.35 -0.16 0.99 0.36 -0.39
2 -0.22 1.53 1.00 1.52 -1.14 1.64 1.33 0.56 4.07 5.38 7.17 5.78 3.31 3.79 1.52 2.35 -1.28 0.92 -0.08 -0.32 -0.12
1 -0.48 1.06 3.08 4.09 3.24 3.48 5.18 5.00 4.12 3.81 4.13 2.70 0.02 1.90 0.81 -0.14 1.84 -0.96 0.08 0.11 0.72
0 -0.62 0.35 1.63 2.72 3.14 2.63 5.48 4.59 1.64 2.92 1.63 1.89 0.39 -0.28 2.97 0.29 1.17 -0.95 -0.54 -0.85 0.77
1 0.95 0.63 0.84 1.19 2.56 0.73 3.06 4.96 4.95 4.12 4.53 2.95 0.51 0.27 0.44 2.05 0.41 1.23 0.43 0.55 -1.32
1 0.28 2.01 2.43 1.46 4.11 5.14 6.44 5.30 3.48 3.32 1.36 0.67 1.86 -0.26 0.08 -0.18 2.19 -1.01 -1.30 -1.04 -1.22
2 -1.42 -0.34 -0.14 0.11 -0.61 1.70 -0.02 3.82 2.02 2.57 6.08 4.52 4.79 4.30 4.00 2.76 1.76 0.16 0.30 1.72 -0.84
0 -0.66 -1.73 1.43 0.52 0.55 1.89 -0.07 1.70 0.59 0.89 3.54 3.16 2.28 3.43 6.15 3.92 3.47 2.53 1.05 1.00 0.20
0 -0.26 1.21 -0.90 1.82 3.21 1.23 1.38 -0.00 1.44 -0.30 3.10 0.89 2.52 4.03 3.22 2.68 1.87 2.60 1.08 1.11 0.94
1 -1.13 -1.11 2.10 0.07 0.95 0.10 3.38 4.31 4.73 6.00 4.60 4.20 0.73 0.73 1.13 0.61 -0.41 -0.06 -0.33 -1.40 1.00
1 0.94 0.02 2.44 1.59 2.21 4.04 4.09 2.99 5.02 3.03 3.80 2.63 0.62 0.23 1.64 0.80 -0.20 -1.00 0.53 -0.91 -0.67
0 0.99 2.17 1.70 3.04 3.70 5.11 6.64 4.13 3.56 3.68 2.89 0.81 0.75 0.67 0.37 0.45 -0.36 -0.40 1.56 1.86 0.77
2 -0.18 1.35 0.08 -0.43 -0.25 -1.68 0.78 0.01 0.56 2.53 1.95 2.97 6.17 4.22 6.42 5.14 4.55 1.90 3.07 1.25 0.86
2 0.24 -0.42 0.05 0.82 0.55 1.57 0.19 1.64 1.73 0.82 3.00 2.78 3.89 5.55 7.00 5.74 1.74 1.09 1.58 -0.53 -1.04
1 -1.96 1.08 1.39 1.43 0.44 3.37 3.89 3.89 3.94 5.12 2.52 2.31 3.80 3.27 0.77 1.30 -0.72 -0.78 0.78 -0.48 0.19
0 0.88 0.49 1.28 4.01 5.21 3.80 5.92 2.90 5.21 4.27 2.53 1.69 -0.22 -1.31 0.55 -0.47 -1.68 -1.92 0.85 0.19 1.24
2 0.30 -0.44 0.14 -0.80 0.57 -1.20 2.18 4.83 1.28 3.88 6.74 4.15 4.38 2.10 2.18 -0.49 0.94 1.91 0.08 -0.59 1.30
0 -0.98 0.62 -0.46 0.97 1.68 0.86 1.08 0.15 1.43 1.85 1.44 3.74 3.78 2.56 3.54 4.41 1.44 0.82 0.55 -1.04 -0.39
2 0.05 0.40 -0.34 0.02 1.44 -0.71 0.33 0.28 0.93 1.01 1.87 4.13 3.53 6.08 5.72 4.58 3.76 3.23 2.25 0.69 0.78
1 0.56 -1.26 0.59 0.92 -1.58 -0.40 3.53 3.03 3.82 4.46 5.10 4.74 3.45 1.41 2.29 1.42 2.39 -0.57 1.59 -0.62 -0.41
1 -2.36 0.98 0.72 0.94 2.09 3.69 4.68 1.45 3.27 3.72 3.15 3.16 3.08 0.53 -0.68 0.85 0.51 0.14 -0.11 -1.42 -0.11
1 0.95 0.52 1.36 2.77 1.53 0.85 3.22 3.32 2.77 3.56 3.30 3.20 2.48 1.14 0.25 0.01 0.12 0.59 0.90 -0.23 0.66
0 -0.65 -0.99 0.88 3.05 3.78 2.49 4.65 3.35 3.38 3.09 0.81 1.27 1.41 0.41 2.76 1.91 2.18 1.42 -0.22 -1.04 0.75
2 0.71 0.49 0.90 -0.78 -0.97 0.30 -0.11 0.04 0.82 1.36 3.55 2.64 4.97 4.48 4.13 3.53 2.68 1.21 0.55 1.05 0.54
1 -1.46 -0.54 2.74 3.17 4.16 3.64 3.29 5.56 4.23 2.56 3.43 0.79 0.73 1.17 -0.59 0.93 0.59 -1.75 -0.23 -0.93 -0.03
2 1.74 -0.78 -0.29 1.35 -0.07 -1.06 0.03 -0.36 0.34 1.28 2.31 2.28 4.59 3.51 4.78 4.15 5.50 2.17 1.41 0.37 1.16
0 0.32 -0.50 2.53 4.49 2.90 5.51 5.10 2.86 1.66 2.35 1.55 2.46 1.88 1.21 0.15 -0.07 2.14 1.16 -0.89 -0.65 -0.91
0 -0.87 -0.21 -2.65 -0.31 -0.03 0.38 -0.91 -0.31 1.60 0.00 3.69 2.36 4.00 5.19 5.40 6.31 4.22 3.55 2.39 1.59 -1.81
2 0.37 0.63 -0.31 0.53 1.34 0.94 0.56 2.74 1.82 4.18 5.63 3.77 4.80 5.98 4.65 3.88 3.24 1.33 0.50 2.05 -1.35
2 -0.37 -2.01 -0.37 -0.06 -1.14 -0.45 -0.58 1.66 1.92 1.07 3.92 5.08 3.54 5.11 2.97 3.01 2.36 1.96 2.99 0.35 0.37
0 -0.45 0.15 1.86 4.07 2.75 4.62 7.15 2.76 4.39 1.85 1.04 0.41 -1.07 -0.33 -0.35 -0.15 -0.71 -0.17 0.70 0.45 -0.45
1 -1.02 -0.63 0.47 3.51 2.16 4.57 3.12 5.21 3.52 4.77 3.53 1.84 0.15 1.88 -0.00 0.12 -0.00 -1.67 1.53 -0.28 0.80
0 0.05 -0.74 2.23 1.82 4.16 5.57 5.49 4.11 4.37 4.39 2.64 2.20 2.07 1.64 1.38 1.56 0.86 -1.27 -0.62 -0.74 -1.45
2 0.70 0.54 1.42 0.85 0.18 -1.23 0.36 1.28 3.75 3.86 5.01 4.05 3.61 3.85 3.79 3.45 -1.35 2.97 -0.93 0.57 0.59
2 -0.47 0.83 0.38 -0.73 0.56 1.16 -1.09 -0.52 2.44 4.57 3.65 2.89 4.02 3.17 2.71 4.13 1.73 1.11 2.39 -0.77 0.47
2 0.68 -1.70 2.19 0.57 0.30 0.66 -1.07 1.74 0.16 0.99 2.74 4.98 2.54 2.47 3.67 3.99 4.67 1.71 3.03 0.67 0.02
2 0.97 -0.12 -0.03 -2.61 -0.23 -0.07 -0.31 0.49 0.21 2.87 3.03 4.61 5.75 2.45 5.86 4.66 3.40 4.70 2.60 -0.02 0.65
2 -1.44 -0.40 0.60 -0.06 0.91 1.46 2.08 2.23 3.51 3.12 3.35 2.81 4.31 5.28 4.07 1.38 1.64 1.04 0.64 -0.38 -1.98
1 0.71 -0.68 0.73 1.13 2.11 1.16 2.21 3.04 4.43 4.16 4.53 3.71 1.70 3.14 -0.06 1.43 -0.04 -0.18 -0.64 -0.08 -0.50
1 -0.47 1.99 0.46 2.19 3.83 5.42 4.88 5.12 5.54 3.84 0.63 1.44 -0.42 0.74 0.31 0.83 -0.66 0.34 0.13 0.61 0.91
1 -1.68 0.76 1.95 1.99 3.33 5.31 4.17 6.36 3.50 1.79 3.50 1.88 0.14 -1.08 0.75 0.53 0.05 1.87 -1.24 -0.63 1.19
1 -0.84 1.34 3.06 2.69 1.99 3.56 3.83 5.06 4.41 3.87 2.35 2.07 2.01 2.94 2.59 0.44 -0.29 0.32 -0.98 0.44 0.32
0 -0.23 1.13 2.83 2.87 3.32 4.38 3.75 4.37 3.28 2.18 1.01 1.27 1.19 -1.46 0.97 0.94 1.38 0.42 -0.10 0.01 -0.62
0 -0.01 1.54 -1.96 0.56 -1.82 0.85 -0.19 1.17 0.43 0.45 0.77 3.43 4.82 4.44 3.92 5.65 2.48 2.19 3.07 2.63 1.07
0 0.39 0.67 -0.61 0.06 -0.14 -1.12 1.97 1.93 1.76 1.18 -0.50 1.95 5.43 5.81 3.83 3.60 3.64 4.21 2.53 0.50 0.76
1 0.82 1.77 2.63 4.52 3.01 4.32 6.15 5.19 4.92 2.41 3.62 -0.45 -0.57 1.78 0.25 0.45 0.58 -0.44 0.79 -0.55 1.84
1 -0.08 0.05 0.64 2.10 2.48 3.40 5.07 4.79 3.20 2.90 3.25 1.28 -0.21 -0.34 0.87 1.67 1.43 -2.19 1.47 0.82 -0.29
0 -0.62 1.14 0.57 1.96 3.17 5.11 4.51 4.62 3.70 1.26 3.03 1.65 -0.58 0.58 -0.27 -0.18 0.36 0.26 1.19 -0.15 0.54
0 -0.22 1.76 -0.46 2.73 3.50 5.04 3.14 4.37 2.54 2.75 1.93 2.49 0.90 1.69 3.32 1.66 2.82 1.12 -0.08 1.25 -0.24
1 0.86 1.22 0.67 0.13 -0.39 2.56 1.16 1.71 4.26 3.45 6.96 5.37 4.73 1.07 3.09 1.58 2.16 0.25 0.04 1.32 0.44
2 -0.30 -1.11 -0.33 -0.02 0.05 0.24 0.69 2.01 2.48 4.99 3.34 3.86 4.89 2.81 1.19 1.64 1.49 -0.28 -0.14 2.08 -0.11
1 -0.06 2.15 0.96 1.57 2.24 4.82 4.13 2.88 3.74 3.20 4.84 2.95 -0.02 -0.65 1.39 0.82 0.11 -1.68 -0.98 1.02 1.38
2 -0.57 -0.74 -0.00 0.73 -0.37 1.12 -1.45 1.11 1.68 2.94 5.62 3.74 3.14 3.98 4.45 3.45 0.65 1.72 0.83 0.90 0.24
1 -1.05 0.15 0.76 -0.88 0.74 0.54 4.58 4.95 3.65 5.99 5.05 2.61 3.29 1.67 1.34 0.53 -0.56 0.34 0.03 0.21 0.94
2 -0.12 -0.27 -1.19 1.33 1.33 1.35 0.30 1.57 1.82 3.19 2.40 5.30 4.30 2.83 4.48 4.79 2.62 2.53 0.88 0.93 -0.65
0 1.74 2.36 3.01 2.52 0.25 1.86 2.15 1.94 0.45 0.73 2.85 0.76 1.89 2.39 3.53 4.44 3.18 3.14 -0.15 -0.34 0.78
0 0.72 0.13 1.50 1.27 1.81 4.08 3.68 3.60 4.38 3.16 1.79 1.65 -0.07 2.07 2.02 3.39 2.05 1.53 -0.05 1.66 -0.54
1 -0.45 0.43 2.11 2.07 2.28 3.23 4.38 5.22 5.14 4.01 1.82 1.23 0.63 0.64 1.38 1.00 -0.27 0.30 -1.72 0.03 -1.30
1 1.08 -0.13 -0.78 1.13 0.93 3.57 4.28 5.04 3.68 3.82 4.65 4.44 0.77 1.34 -0.23 -0.47 1.63 0.72 -0.64 1.11 -0.26
2 1.23 0.49 0.72 -0.38 -0.39 -0.80 0.63 2.59 1.37 3.33 4.24 4.91 4.22 3.47 7.16 4.54 2.52 1.92 3.32 0.24 -0.36
1 1.37 1.41 0.58 -0.96 0.42 3.18 2.61 2.47 4.34 5.08 5.59 4.03 4.92 3.70 2.80 0.52 1.09 0.31 0.83 -1.56 0.61
2 -0.30 0.25 0.33 0.03 2.42 0.76 -0.77 -0.20 0.70 1.84 2.28 3.94 3.10 4.05 4.59 3.30 1.79 3.74 0.55 0.77 -0.11
0 1.72 0.09 -0.28 1.46 2.14 1.86 1.76 1.39 3.22 1.85 1.58 2.74 -0.25 3.02 3.28 2.83 -0.05 1.78 -0.41 -0.05 -0.12
0 -0.21 -0.06 0.14 -0.43 1.31 1.14 0.98 -0.78 -0.01 0.46 1.57 3.40 3.33 4.61 2.88 4.14 1.72 1.24 1.55 0.73 1.27
1 0.57 1.09 2.21 1.02 3.44 1.95 3.97 3.47 2.26 4.21 4.45 3.49 2.20 0.98 1.15 -0.49 1.51 0.24 0.68 -0.55 0.36
1 2.09 0.37 0.94 2.65 3.64 3.81 6.31 5.62 4.91 3.42 2.81 -0.43 0.58 2.73 -0.34 1.22 1.43 0.32 0.50 1.53 1.69
0 -0.28 -0.60 1.28 2.53 3.80 4.52 3.65 3.43 3.21 2.84 1.21 2.34 0.45 3.25 -0.20 0.09 -0.03 1.10 -0.27 -1.95 -0.36
2 -0.98 0.47 2.07 0.69 -0.20 0.48 2.14 1.86 0.72 4.01 5.01 4.46 3.69 3.63 2.74 3.13 0.26 1.28 -0.36 0.80 0.65
1 -1.94 -1.39 -0.47 0.70 -0.43 0.70 2.89 3.62 3.30 3.95 5.94 4.75 5.16 1.99 1.90 1.24 -0.03 1.32 2.40 -0.33 -0.49
2 -1.96 0.11 1.06 0.39 1.52 1.63 1.03 1.26 -1.12 1.95 2.07 3.92 4.08 4.12 5.04 3.65 3.06 2.08 2.68 1.85 -0.51
2 1.58 1.84 -0.43 -0.37 0.15 2.55 0.44 2.37 0.41 0.96 4.63 3.53 4.19 5.69 4.85 5.42 4.10 1.84 1.03 2.32 0.06
0 0.70 1.27 2.95 2.44 4.71 5.96 6.54 5.90 4.18 4.00 3.87 -0.85 0.82 -0.13 -0.20 1.07 -0.08 0.05 -0.23 1.28 -0.42
1 0.96 1.62 0.95 0.91 1.17 0.28 2.11 4.63 4.55 2.33 5.09 4.83 3.74 2.25 1.85 -0.31 1.07 0.65 0.86 -0.67 0.35
2 0.16 -1.90 1.37 1.18 0.39 -0.18 2.42 0.33 1.47 2.97 3.13 3.18 3.34 3.24 5.27 3.44 2.16 -0.22 0.48 1.18 0.40
2 0.34 -1.84 0.93 1.33 -0.41 2.27 -0.20 3.50 2.34 1.74 3.13 3.10 3.76 4.63 3.86 3.36 2.16 1.13 1.63 1.77 0.33
0 1.22 1.26 2.25 2.80 3.18 5.61 4.45 3.75 3.30 1.81 2.04 0.72 0.79 0.84 0.45 1.01 0.22 0.42 -0.54 0.06 -0.33
0 -1.90 0.72 2.69 0.11 -0.05 1.18 2.24 2.47 0.05 1.77 1.90 2.02 2.18 3.03 3.38 2.79 2.50 1.67 4.07 1.70 1.33
2 -0.15 0.89 0.75 0.24 -0.23 0.97 -0.79 -0.08 0.90 1.79 2.24 2.99 3.72 5.72 4.78 4.31 1.85 4.20 1.57 0.82 -0.23
1 1.92 1.44 0.78 2.08 2.49 3.29 3.48 3.67 4.53 4.78 5.78 2.79 1.67 1.83 2.13 2.03 -1.29 -1.90 -0.41 -0.96 0.27
2 -1.47 1.18 0.68 0.26 -0.96 -2.55 1.25 1.91 2.69 1.78 4.69 3.59 3.22 2.10 4.87 2.36 2.54 2.54 0.50 3.08 0.47
2 -0.14 1.61 -0.29 0.46 -0.39 2.01 0.52 1.10 -0.74 1.99 2.96 4.45 5.92 4.99 2.98 5.34 3.34 1.48 2.01 0.41 0.23
0 -0.21 0.17 1.69 2.03 5.26 4.68 7.28 6.72 4.19 4.13 1.95 1.08 -0.30 0.65 -1.75 -0.08 -1.12 -0.35 -1.77 0.64 -0.29
0 1.43 1.33 1.47 2.82 2.09 2.43 3.94 2.97 3.50 3.44 0.25 2.28 1.09 1.97 2.83 1.61 1.10 1.11 2.21 0.25 0.64
2 0.39 -0.22 -0.44 -0.97 1.61 -1.65 1.72 -0.37 2.55 4.22 4.62 3.41 5.14 2.82 3.71 4.23 0.96 -0.36 -1.61 1.67 -1.53
1 -0.52 2.13 0.23 1.86 3.24 4.77 5.92 4.32 4.09 3.73 2.74 1.27 1.59 2.47 0.93 0.73 0.93 0.86 0.08 -1.16 0.63
1 -0.75 1.00 0.44 2.96 0.48 4.17 4.81 4.57 2.97 4.22 4.29 3.74 3.72 -0.10 0.04 -0.50 1.44 0.57 1.49 -0.86 -0.71
2 -0.12 -0.60 -0.25 -0.69 -0.06 0.22 -0.56 1.61 2.05 3.14 4.36 5.11 4.04 1.35 2.94 0.74 0.22 1.67 2.03 -1.28 -0.39
1 -0.89 0.34 0.82 -0.21 1.39 1.96 3.97 3.62 4.83 5.48 5.19 3.76 3.91 1.56 1.54 -0.17 2.71 -0.32 -0.17 -0.25 -0.07
1 1.22 0.39 1.01 -0.56 0.78 1.79 3.73 2.07 3.68 3.74 4.83 3.54 4.13 2.81 1.16 2.42 -1.70 1.09 -0.57 -1.28 -0.43
2 -0.55 1.09 0.06 -0.02 1.02 -0.67 2.14 0.82 2.26 2.29 3.60 4.16 4.07 5.97 3.97 2.43 4.02 0.27 1.03 1.04 -0.25
0 -0.82 1.79 1.43 4.57 4.36 5.22 4.50 4.25 4.34 3.71 2.32 0.09 1.35 0.91 -0.78 0.35 -0.55 -1.72 0.69 1.10 -1.37
0 0.66 -0.03 1.96 1.07 0.60 4.39 6.73 4.27 3.44 3.04 1.86 1.39 3.22 1.06 2.41 2.84 0.92 1.65 0.43 0.87 0.85
1 0.24 1.61 0.62 3.42 2.35 4.76 4.85 4.39 3.33 3.91 2.81 2.67 1.62 -0.28 0.72 0.86 0.95 -1.28 2.22 0.03 -0.68
2 0.08 -0.97 -0.05 0.63 1.83 -0.11 1.54 0.82 -0.51 0.80 0.16 3.47 3.52 5.09 6.20 5.63 4.79 3.01 1.00 -0.84 -0.15
0 -0.68 -0.71 0.18 1.26 2.63 2.31 2.43 3.09 0.10 2.19 1.63 -0.03 3.95 3.32 1.51 2.65 2.82 2.71 0.86 0.59 -0.79
0 -0.52 1.20 1.18 0.94 2.10 4.04 3.00 2.48 1.70 3.25 1.51 3.08 0.00 2.96 1.20 2.88 -0.03 1.01 -0.55 -1.10 0.86
0 -1.38 0.67 1.19 1.55 4.97 3.36 6.11 4.28 3.15 2.88 0.49 1.58 1.07 2.32 1.57 1.62 0.93 1.10 1.94 0.17 -2.71
2 -1.46 -1.60 -0.65 1.52 -0.87 1.98 1.08 0.99 5.32 4.55 5.11 4.73 4.67 4.90 3.10 2.50 1.00 0.45 0.75 -0.50 -0.87
1 -0.42 -0.06 2.15 0.78 -0.92 1.84 3.73 4.43 5.06 5.35 4.78 3.19 3.34 3.02 2.23 1.05 0.78 -1.43 0.63 -2.03 1.56
1 0.58 -0.22 2.49 2.86 4.23 5.39 7.03 4.99 4.31 1.65 3.36 1.37 1.32 -1.60 0.33 -0.58 -0.01 -1.07 -1.54 -0.68 -0.74
2 0.82 -1.20 -0.98 -0.43 1.20 1.22 0.16 -0.75 1.42 2.64 1.99 4.16 2.78 5.55 5.06 3.64 3.71 -0.57 2.05 1.16 -1.21
0 -0.85 -0.68 -0.63 -2.32 0.05 0.04 1.98 -1.46 0.60 -0.36 2.04 1.61 4.18 3.90 7.05 5.60 2.99 4.12 3.23 1.72 -0.17
2 0.51 -1.24 1.38 0.05 -1.26 -0.71 0.98 0.48 0.06 0.90 2.89 4.10 2.04 5.11 6.34 5.23 3.38 1.95 3.25 0.12 -0.91
0 -0.00 -0.59 1.35 2.86 0.83 2.34 4.61 2.43 2.71 1.12 2.19 2.68 0.85 0.08 1.02 1.18 2.06 1.64 1.49 0.53 0.79
2 -0.02 0.71 0.12 0.59 -1.00 0.57 0.71 0.43 0.03 1.31 1.52 5.13 2.79 2.63 5.11 5.35 3.95 4.07 0.91 0.02 -0.89
2 -0.28 1.51 -0.44 -0.43 -1.06 0.53 2.73 1.74 2.83 1.26 5.76 3.92 4.76 3.48 4.85 4.95 1.95 0.54 -0.16 -0.85 0.09
0 0.75 1.27 -0.03 2.03 2.76 3.58 2.83 3.27 2.04 3.54 2.03 -0.10 1.22 -0.35 1.13 0.42 0.91 0.94 1.87 -0.54 0.87
2 1.02 -0.63 0.25 -0.25 -1.66 -0.78 1.54 1.10 0.72 3.58 3.34 2.67 3.79 4.23 4.79 3.28 1.88 1.91 0.94 -0.47 -1.71
0 -1.32 0.19 1.29 0.20 2.26 2.05 2.58 -0.21 2.68 2.80 2.72 1.52 4.24 2.81 4.57 3.62 3.98 3.20 0.70 -1.46 0.09
1 0.92 0.38 1.13 0.17 2.32 1.38 2.25 4.24 4.02 5.50 4.91 4.59 2.69 4.02 0.41 2.18 -0.46 0.34 0.13 -0.60 1.18
0 1.63 0.29 1.79 2.79 1.55 4.58 1.65 4.35 0.47 1.68 0.30 1.30 1.20 2.89 3.58 4.12 2.01 2.63 0.44 0.97 0.78
0 -1.09 -0.81 1.34 1.99 0.88 1.99 3.24 3.59 0.92 1.63 1.57 2.98 2.92 3.19 2.29 3.83 3.73 1.75 2.28 -3.05 0.97
2 -0.06 0.03 0.56 -0.71 -0.58 0.30 0.84 3.06 3.73 4.41 4.62 2.78 4.18 5.18 3.29 3.18 1.99 -0.66 0.87 -0.50 -0.11
2 -1.28 -1.50 0.30 -1.58 -0.07 0.81 1.19 -2.26 2.06 0.63 1.15 5.31 5.00 2.83 5.47 4.12 2.35 3.37 1.56 -0.15 -0.26
1 0.33 0.96 1.01 2.51 1.25 2.43 5.04 3.94 2.12 3.60 1.62 2.89 2.36 -0.04 3.35 1.45 1.58 -1.14 -0.34 -0.54 -0.92
2 -0.14 0.83 0.03 0.50 1.79 0.34 1.59 1.84 3.24 3.28 5.38 6.30 2.86 3.49 3.12 2.74 1.14 1.39 -0.87 -2.45 -0.66
0 0.01 0.94 1.83 3.38 2.29 3.11 1.39 2.69 3.82 3.22 3.67 2.22 0.77 0.14 0.93 0.43 0.88 2.41 0.53 0.32 2.09
1 0.43 0.92 -0.55 1.18 1.60 2.11 3.05 3.09 5.31 4.85 4.06 3.57 2.60 1.14 2.08 -0.23 -0.05 -0.32 0.44 -0.12 -1.47
2 0.68 -1.41 0.95 -0.75 0.27 -0.11 1.18 1.96 -0.36 3.40 2.60 1.44 4.24 5.74 5.75 4.89 2.97 2.61 2.45 1.49 0.14
0 -1.24 2.91 2.28 3.94 3.42 5.03 5.64 4.16 4.08 2.97 1.59 0.24 -0.27 -2.38 3.22 -0.28 0.18 -0.37 -0.27 0.76 1.24
2 2.26 -1.63 -0.18 0.48 -0.13 0.86 1.38 2.42 4.05 4.46 4.99 3.68 4.04 1.77 3.86 1.71 2.14 0.25 2.94 0.33 -0.65
0 0.34 -0.74 0.22 0.20 0.72 -1.30 1.10 0.49 0.19 -0.45 1.69 3.57 1.84 4.90 2.97 4.64 3.78 3.71 1.12 -1.18 0.67
1 -1.22 0.41 1.95 -1.43 0.00 2.25 2.58 1.34 3.60 5.00 4.26 4.43 1.51 1.68 2.20 0.28 0.60 -0.58 0.55 -1.86 0.38
1 -1.48 2.38 1.88 3.50 1.60 2.30 3.02 3.37 3.18 2.79 3.86 2.01 0.16 0.60 0.31 1.36 -0.05 -0.62 0.24 -0.88 -0.46
1 0.73 2.18 1.45 3.35 4.19 5.42 2.61 5.79 3.19 2.36 2.72 0.44 0.62 1.05 -0.56 -0.86 -0.77 -0.07 1.92 -1.26 -0.60
0 -0.11 -1.19 1.64 1.32 1.35 0.22 0.21 -0.56 0.23 0.15 2.46 3.47 3.97 4.54 6.49 5.24 3.01 2.59 2.78 1.09 -1.16
1 0.09 2.27 0.35 0.49 3.09 3.64 4.43 4.47 4.13 2.97 1.67 2.55 0.75 1.19 1.16 1.00 -1.59 0.12 1.20 0.11 0.99
2 1.77 -0.06 -0.34 -1.51 1.75 -1.39 -0.27 -0.24 0.64 3.70 2.30 3.71 4.59 4.09 3.68 2.55 1.30 0.86 1.09 0.37 0.02
0 0.48 0.48 0.38 -0.81 2.40 -0.55 1.39 1.75 1.78 1.12 1.97 2.25 2.22 2.44 4.23 2.53 2.40 1.71 1.59 1.32 -0.82
1 -0.72 -0.20 1.90 0.25 0.54 1.91 2.37 4.78 2.07 3.87 3.33 3.33 3.54 2.66 -0.04 -0.14 0.19 0.64 -2.57 1.46 -0.84
0 -0.46 3.33 1.47 4.02 5.30 2.47 4.81 5.39 3.52 2.11 2.73 2.42 -0.85 0.52 0.09 0.15 -0.03 -0.61 0.60 -0.95 -0.24
2 0.25 1.76 0.01 0.60 -0.51 0.79 1.62 0.96 1.49 -0.02 3.06 3.55 6.38 3.76 5.97 3.26 1.67 1.79 1.47 1.93 -0.93
2 0.32 -0.02 -0.14 1.56 0.76 -0.49 0.21 3.16 4.02 2.65 4.35 4.01 3.09 4.84 3.36 2.34 0.03 2.02 1.16 0.69 -1.72
0 -1.72 0.75 1.22 3.65 4.70 3.77 4.93 3.18 3.20 2.56 2.49 1.30 -0.04 0.84 0.60 0.74 1.75 -0.25 0.31 0.96 -1.24
0 1.54 2.64 0.72 3.08 3.01 2.84 1.18 3.72 2.04 3.49 0.80 1.33 1.54 1.62 2.50 1.79 1.10 2.30 0.11 -1.46 1.79
2 1.59 -0.75 0.04 0.80 -0.22 -0.43 0.31 0.54 1.51 3.13 4.01 3.14 4.21 5.75 6.10 4.95 3.64 1.96 0.42 0.10 0.74
2 -0.32 -1.87 0.90 0.79 -0.92 0.15 -3.32 0.27 1.10 0.51 2.61 1.88 5.68 3.92 5.81 4.91 3.73 4.66 0.91 -0.74 0.62
1 -1.53 -0.44 0.80 0.02 -1.20 2.81 3.01 3.40 3.41 5.21 5.40 3.40 3.39 4.36 2.45 0.84 -1.12 -0.23 0.84 -0.26 0.21
1 -0.12 -0.39 2.45 1.17 2.56 2.15 2.37 1.10 2.75 3.17 2.83 4.35 2.34 1.83 1.80 0.42 -0.08 -0.09 -1.32 -0.43 -1.15
2 -0.96 0.18 0.34 -1.36 -1.43 0.83 2.81 2.20 3.25 2.13 3.62 5.41 3.68 2.73 2.08 2.32 2.76 1.15 0.80 1.41 -1.38
1 -0.04 0.30 1.20 2.38 3.22 4.97 4.57 3.71 4.04 2.05 3.51 1.38 0.45 0.79 0.16 1.14 -0.43 -0.61 -2.05 0.16 0.19
1 1.60 0.63 0.58 -0.56 1.47 0.95 3.68 5.06 4.81 6.62 6.06 2.33 2.42 2.38 2.27 1.76 -0.33 -0.30 0.17 -0.67 -2.09
0 0.39 -0.20 2.55 3.58 4.14 5.34 4.17 3.63 3.32 4.51 2.97 0.20 0.99 -1.56 -0.23 -0.76 0.01 1.92 0.15 -0.71 0.87
0 1.09 0.34 1.91 2.05 2.64 3.23 3.96 2.98 0.70 1.74 1.74 1.94 1.85 1.95 2.05 2.92 2.76 2.32 0.69 1.45 -1.08
1 1.14 -0.56 0.17 0.12 1.56 2.59 3.16 2.43 3.21 4.71 5.97 4.64 4.66 2.01 4.16 1.71 -0.06 0.22 0.48 -1.84 -1.31
1 -0.97 0.94 1.25 2.36 0.99 3.86 2.37 3.81 4.66 4.79 4.12 3.24 3.53 1.26 2.48 0.87 -1.21 -0.13 -0.09 -0.09 -0.42
2 -0.44 -0.60 -0.71 0.02 -0.01 -0.63 0.63 2.82 4.32 2.48 6.53 7.29 5.54 2.74 2.91 2.35 -0.08 1.55 0.24 -1.17 -0.89
0 -2.25 2.01 0.99 1.99 3.34 4.54 4.66 3.69 4.22 3.02 -0.11 2.87 -0.82 -0.75 -0.29 2.45 -0.40 0.89 0.54 -1.38 -0.16
1 -0.20 -0.28 0.06 0.86 0.78 1.73 1.82 2.73 2.80 4.35 6.59 3.61 2.33 0.60 1.62 1.11 1.22 0.03 -0.11 0.37 -1.84
1 0.76 -0.79 0.82 0.33 0.64 2.15 2.59 3.32 4.75 4.46 5.72 6.80 2.29 3.06 3.12 2.19 0.48 -0.35 0.79 0.42 0.34
0 0.50 -0.39 1.56 3.21 2.83 3.27 5.23 4.47 3.59 1.58 1.63 0.73 1.84 2.86 -0.28 2.33 1.46 2.20 -1.56 0.49 0.62
1 1.05 0.16 -0.26 0.11 1.65 1.11 0.31 1.62 3.60 3.17 6.92 3.81 4.25 2.15 1.40 0.37 -1.48 -0.19 -0.96 0.07 -1.05
2 -0.85 1.07 0.27 -1.52 1.54 -0.66 -0.63 1.02 2.20 2.84 4.69 3.85 4.20 4.21 4.03 2.65 1.02 2.23 -0.76 0.69 0.86
0 -0.38 1.22 0.45 3.62 2.24 3.62 6.60 5.07 4.14 3.62 1.42 0.57 1.45 0.26 -0.67 -0.90 0.40 2.28 -1.96 -0.50 0.92
2 -0.34 1.08 -0.70 1.13 -0.18 -1.19 -1.01 -0.80 1.56 -1.38 0.67 4.08 3.96 5.70 7.21 3.86 4.56 3.29 1.93 0.87 -0.47
0 -1.05 0.59 1.09 1.59 3.13 5.55 2.51 4.23 3.61 2.16 1.64 2.26 0.31 1.05 1.96 0.18 0.81 -2.15 0.48 -0.10 -0.35
2 0.29 1.47 0.42 0.61 -0.32 1.70 1.74 2.05 3.72 4.67 5.10 5.36 4.46 4.23 1.34 0.81 0.45 0.45 0.67 0.34 -1.92
1 0.06 -0.70 0.65 1.84 2.19 4.06 4.21 2.34 3.46 4.60 3.97 4.45 3.84 1.75 1.12 -0.63 -0.19 -0.02 -0.53 0.67 -0.70
1 2.55 0.44 3.17 3.74 4.35 4.90 5.75 5.44 5.39 2.98 3.75 2.40 1.40 -0.47 2.14 0.31 -0.60 0.11 -1.72 -1.29 1.21
2 -2.00 -0.44 0.13 -1.41 0.27 -2.76 1.17 2.28 1.16 3.78 1.48 2.97 5.30 3.84 3.85 4.27 4.50 4.24 2.17 -0.10 1.87
0 -0.92 -0.04 2.71 2.57 2.50 5.31 5.11 4.36 3.51 2.18 1.60 0.92 2.03 1.22 1.26 1.23 -0.56 0.50 0.57 0.16 -0.27
1 1.29 -0.45 1.56 3.21 2.59 2.17 5.53 4.63 4.89 4.64 4.08 4.77 2.43 2.87 0.58 0.38 -0.56 -1.50 -1.13 -1.22 -0.08
1 1.02 1.76 2.48 4.25 4.16 5.46 6.61 3.52 3.73 4.38 3.68 1.07 -0.65 1.09 -0.37 -0.41 -0.25 -1.04 -0.12 0.33 0.20
0 1.68 0.14 2.77 2.97 4.35 4.67 6.27 4.70 4.29 3.95 2.23 -0.01 0.49 -0.50 -1.20 -0.84 0.57 2.01 0.11 0.73 -0.65
1 -1.30 0.03 -0.01 1.10 2.78 5.03 4.73 5.21 5.02 4.49 4.82 5.81 1.83 2.10 0.85 1.59 0.04 -0.70 1.83 0.14 0.26
2 0.63 0.96 -0.25 1.56 -0.97 0.14 0.73 0.32 1.48 1.63 2.33 5.10 3.91 2.59 6.12 3.88 2.46 1.68 1.40 0.87 -0.67
2 -0.16 1.40 -1.54 1.42 1.92 1.14 0.59 -1.51 0.92 2.94 2.85 2.79 3.61 4.34 5.27 4.51 3.08 1.73 2.43 1.09 1.26
2 1.69 -1.79 1.00 -0.15 2.77 0.63 1.42 -0.12 0.50 2.55 1.32 4.16 4.48 4.78 4.87 4.18 3.83 4.18 2.46 -1.32 1.15
0 -0.23 0.46 2.31 -0.54 1.59 -0.99 0.34 2.27 0.49 -0.44 0.47 2.11 3.99 2.38 3.84 3.03 3.43 1.94 1.13 0.49 0.14
0 -0.88 1.55 1.48 0.52 1.97 1.84 3.98 2.79 2.58 0.91 2.47 3.00 2.62 3.79 4.29 2.97 1.02 1.47 0.98 0.77 1.01
1 0.33 0.44 1.79 0.49 0.51 2.17 4.48 1.79 4.48 3.27 6.18 4.14 3.10 3.82 -0.89 0.60 -1.01 1.75 0.29 -0.16 0.64
2 0.32 1.50 -0.47 1.33 0.78 0.88 1.93 1.82 2.96 1.94 4.82 4.20 3.09 4.88 4.16 1.80 1.95 1.35 1.20 1.94 -0.99
1 1.40 0.54 0.96 2.16 2.33 2.53 3.74 4.17 4.94 4.03 5.25 3.13 1.04 2.37 3.63 -0.08 -1.57 -0.85 0.57 -0.59 0.15
1 0.11 -1.27 1.44 3.02 2.06 3.18 3.19 5.42 3.19 3.22 3.96 1.33 1.89 0.57 1.96 1.41 1.12 0.23 0.16 -0.86 0.43
2 -0.90 1.07 -1.49 0.18 0.71 0.96 2.93 3.21 3.00 3.49 3.71 5.88 6.92 5.35 2.40 0.13 0.11 1.86 0.27 0.13 1.39
1 -1.30 1.01 1.01 0.04 1.35 2.12 1.33 2.49 4.93 3.66 4.60 4.31 2.87 1.68 0.91 1.39 1.01 0.22 -0.23 1.40 0.12
1 0.23 0.51 0.72 1.40 0.79 1.37 3.11 2.77 4.16 5.37 5.64 4.09 3.56 3.71 4.46 -0.16 -0.78 -0.82 0.03 -1.07 0.51
1 -1.01 1.80 -0.02 0.98 2.59 2.40 3.79 3.00 4.23 4.54 3.96 1.69 -0.86 0.28 0.46 0.11 -0.80 0.14 0.82 -0.00 0.12
0 -0.84 1.60 2.42 0.25 1.64 2.93 4.26 3.68 3.05 1.88 1.93 1.08 -0.35 0.13 3.31 2.19 0.72 -1.33 -0.49 0.76 -2.33
0 -0.01 -1.28 1.74 2.72 4.46 3.40 3.90 2.74 3.02 2.83 2.06 0.74 0.56 0.85 2.19 2.03 1.55 1.27 0.97 -0.20 -2.04
1 0.46 -0.70 1.89 0.90 0.76 0.97 2.73 2.73 5.31 4.86 2.17 3.83 2.31 3.34 1.96 0.80 -1.57 -0.01 0.86 -0.10 -0.91
2 0.22 -0.50 -0.14 -1.12 1.04 1.28 -2.30 0.52 1.35 2.41 1.25 2.31 5.10 4.65 5.87 2.81 5.46 2.98 2.36 -0.02 -0.12
0 -0.10 1.52 1.42 0.31 1.65 2.79 2.95 2.09 2.35 3.98 3.14 3.09 2.25 3.49 3.98 0.82 3.14 1.48 1.74 -0.16 -1.44
0 -1.96 -0.41 0.68 1.99 1.63 2.69 2.27 2.78 4.50 2.03 1.66 1.80 2.44 2.09 2.57 0.78 1.42 2.25 1.07 1.68 -0.53
2 -0.68 0.45 -0.70 0.34 -0.54 -0.52 -0.98 -0.27 -0.21 2.29 0.90 3.38 5.16 4.60 5.17 5.56 5.02 3.89 1.73 1.63 0.90
1 0.41 -0.50 1.39 1.77 1.73 0.58 2.96 3.64 3.88 3.18 4.63 2.08 3.46 1.82 2.76 1.92 -0.99 -0.59 -0.63 1.16 -2.05
2 -1.26 -0.05 0.75 -1.13 -0.26 2.30 -0.42 2.00 1.17 0.39 3.77 2.89 4.51 5.10 2.83 3.27 3.85 2.51 1.17 0.42 -0.88
2 -0.74 1.93 -0.26 0.03 0.05 -0.12 1.43 -1.04 -0.69 2.51 1.71 2.16 2.99 3.39 6.72 5.91 4.32 3.84 2.63 -0.24 0.94
2 -0.23 0.62 0.97 -0.83 -0.03 0.39 0.18 1.14 0.16 1.51 3.11 5.14 1.78 3.04 5.21 3.90 2.96 2.31 3.45 1.48 -0.45
2 0.93 -0.28 -0.78 -0.00 -1.18 0.64 2.07 1.40 1.26 3.33 2.89 4.84 4.00 2.33 3.21 1.18 1.62 1.13 0.64 0.22 0.68
0 0.38 1.20 0.34 3.30 1.85 4.39 3.66 4.54 2.72 3.90 3.81 1.66 1.14 0.36 1.42 1.63 1.47 1.81 -0.68 0.82 -0.63
0 0.19 3.18 1.81 1.48 2.09 4.75 5.05 2.84 2.36 2.28 1.16 1.71 -0.12 0.89 0.40 0.87 -0.33 -0.29 -1.31 -0.25 -1.18
2 0.92 1.57 -0.31 0.14 1.35 0.61 -1.12 2.01 2.81 2.82 3.42 3.14 3.33 5.35 4.11 3.92 3.00 1.43 2.45 1.92 0.82
0 0.57 1.18 1.63 4.19 3.35 3.98 4.35 4.22 2.91 0.49 1.51 3.35 1.08 0.98 2.29 0.97 2.54 0.86 -0.59 0.05 -0.84
1 0.68 -1.83 -0.35 2.45 3.45 3.37 5.04 3.13 2.83 3.49 5.45 1.30 1.59 1.29 -0.24 -0.62 0.81 0.13 0.33 1.37 -1.10
1 1.31 1.17 0.95 0.48 3.48 3.40 5.49 5.09 4.46 2.88 2.92 0.98 0.15 0.27 -0.03 0.26 0.98 -0.70 -1.28 -0.81 0.32
0 1.16 2.03 0.42 1.55 2.32 4.50 5.55 2.86 2.82 4.86 2.32 2.29 2.39 2.29 1.51 1.56 1.54 -0.13 1.16 1.15 1.15
0 -0.96 1.81 0.58 0.61 -1.44 1.16 0.31 0.65 0.02 0.68 2.01 1.13 3.16 5.86 4.82 5.40 5.00 2.95 1.06 0.36 2.76
0 0.82 -0.61 -0.34 0.98 1.04 1.61 0.69 0.68 -0.93 0.87 2.64 2.00 3.26 2.68 5.21 2.83 3.97 0.99 3.45 -0.19 -0.39
2 1.11 0.32 -0.14 0.08 0.75 0.07 -1.23 1.50 1.23 3.42 5.44 3.36 2.88 3.27 3.98 4.13 2.35 1.79 0.63 3.53 0.37
1 -1.16 -1.14 1.11 0.56 -0.42 3.39 2.30 3.46 2.27 3.43 4.38 4.23 2.67 3.35 4.13 -0.25 -0.07 0.92 -1.11 -1.48 -1.69
2 0.25 -1.09 0.60 -0.93 -0.05 0.19 2.34 0.28 -1.30 1.13 2.90 2.76 2.87 5.73 5.10 2.54 3.67 2.82 2.09 0.41 -1.45
0 0.28 0.13 1.13 3.57 2.95 2.93 5.10 2.52 2.66 1.49 0.46 1.53 1.96 2.71 3.41 3.04 1.00 0.83 1.94 1.64 0.40
1 1.69 0.32 3.05 2.49 1.02 4.38 4.97 4.71 3.19 3.71 4.69 -0.32 2.46 2.41 1.79 -0.13 -0.88 0.15 0.43 -1.48 -0.21
2 -0.76 0.06 0.04 -0.06 1.62 1.32 2.38 4.95 5.99 6.46 6.79 6.34 4.75 2.46 1.17 0.97 -0.50 -0.29 0.22 1.26 0.23
0 -1.59 1.88 1.02 2.45 4.03 3.43 5.16 4.26 3.31 2.93 1.18 1.23 1.35 0.91 0.31 -0.35 -0.72 2.69 -1.58 1.58 1.26
1 -0.04 0.40 -0.70 -0.06 0.30 1.82 3.22 4.61 5.59 3.40 3.47 4.35 1.89 2.50 1.73 0.59 -0.73 -1.22 -1.11 0.88 0.50
1 -0.94 0.63 -1.13 1.06 -0.89 2.28 0.56 2.76 4.64 5.12 4.50 4.98 3.33 3.55 2.68 1.56 -0.61 -1.15 1.17 -0.53 2.03
0 -0.91 1.11 0.38 0.40 2.22 3.61 2.99 2.57 1.03 0.34 1.42 3.09 3.23 2.64 2.57 3.48 2.15 3.17 1.49 -0.30 0.11
0 0.91 1.48 1.87 2.43 3.49 1.30 5.35 4.42 2.01 2.43 2.37 2.52 2.27 2.71 0.81 1.52 2.17 0.07 -0.82 0.83 -1.33
1 0.69 0.74 1.29 -0.84 -0.07 2.05 2.46 4.58 4.93 4.87 6.20 5.32 3.77 3.81 0.90 0.90 0.99 -0.09 0.03 -1.10 0.64
2 3.29 -0.72 -0.57 1.00 -0.11 0.14 -0.28 2.04 2.04 4.97 3.45 4.02 3.44 2.33 4.33 1.91 1.39 2.67 -0.28 0.36 1.22
2 2.26 0.42 -0.51 -1.08 -0.05 -0.40 4.08 2.94 1.60 5.70 5.83 4.33 4.32 2.60 2.91 1.40 0.23 2.31 0.33 0.93 -0.48
0 1.06 0.48 2.72 1.35 2.92 3.21 3.79 1.10 0.07 0.72 1.36 2.05 2.79 2.27 4.94 2.48 2.46 0.09 1.77 0.89 -0.59
0 -1.38 0.66 1.26 2.10 4.16 4.91 5.95 4.75 2.05 0.99 1.46 2.14 3.14 -0.13 1.81 1.43 -0.02 0.96 0.37 -0.37 -1.15
1 0.50 -0.70 2.87 1.80 2.24 5.09 4.24 4.34 3.14 2.72 4.35 1.80 1.16 1.75 0.00 0.34 1.19 -0.56 -0.95 0.82 -0.30
2 -0.08 1.56 0.62 -0.57 -1.35 0.13 2.85 3.34 3.59 5.16 5.96 3.84 3.41 1.82 3.00 1.74 -0.39 0.96 0.29 -0.24 -0.79
2 2.29 -1.55 -0.67 0.17 -1.56 2.07 0.12 -0.69 2.91 2.18 3.33 3.69 3.87 4.17 5.02 2.70 0.29 1.88 1.43 1.34 -0.10
1 0.86 1.32 0.50 2.79 4.05 5.40 5.32 5.20 3.56 3.46 3.36 1.90 -0.45 1.52 -0.42 1.25 -1.47 -0.16 1.58 -0.43 -0.91
1 0.11 -0.15 1.98 2.62 3.13 3.76 4.84 3.47 5.52 4.55 3.74 1.81 -0.06 0.10 0.99 -0.05 -0.21 -1.42 -0.96 1.12 -1.37
1 0.04 0.53 2.51 3.51 2.59 2.28 4.97 4.91 3.82 3.42 3.54 1.43 1.10 0.42 1.49 -0.07 0.84 0.34 -0.18 -0.48 0.20
2 -1.01 -0.80 -0.15 1.33 -0.84 1.57 0.84 2.44 3.22 6.27 4.85 5.43 6.20 4.82 2.71 0.59 0.12 -0.04 0.37 0.18 0.96
0 -0.37 0.64 4.35 4.06 1.53 3.20 6.00 3.70 1.86 2.67 2.84 1.10 1.54 0.86 2.65 1.67 0.45 0.39 1.77 0.51 -0.74
0 -0.90 0.03 0.96 1.44 2.61 2.62 4.23 3.85 2.11 3.58 0.98 2.63 2.99 0.61 2.91 1.79 1.08 1.87 -0.27 -0.26 1.09
1 -0.10 0.52 1.57 0.46 3.64 4.49 3.83 2.19 3.36 3.95 2.23 1.18 1.24 0.69 -0.11 0.45 0.28 0.87 -2.25 -0.70 0.64
1 0.09 -0.01 0.68 1.51 -1.46 0.12 0.70 2.60 3.43 4.91 4.68 5.11 3.62 3.51 3.98 0.68 -1.49 -0.77 -0.90 -1.23 -0.49
0 -0.73 -0.10 0.75 1.55 0.43 0.21 0.29 -0.14 0.26 1.69 3.18 4.01 2.78 3.95 5.63 3.57 4.09 2.53 2.59 1.34 0.21
0 0.10 0.41 2.28 2.30 1.59 3.84 5.07 3.11 3.66 1.90 2.37 1.39 -1.95 0.52 3.16 -0.55 2.16 1.26 0.36 -1.55 1.26
0 0.63 1.93 1.23 3.25 3.93 6.03 6.63 5.20 2.84 0.75 2.62 2.00 1.66 -1.36 0.53 -2.14 -0.99 1.02 1.68 0.61 0.13
1 1.63 -2.03 -1.30 0.68 1.26 0.96 2.86 5.16 3.11 5.11 4.08 3.88 3.90 1.21 0.43 -2.19 2.00 0.72 0.30 1.13 0.54
2 -0.09 -0.82 0.57 -0.77 -0.81 0.58 0.31 2.81 2.22 4.78 5.97 4.45 4.46 4.59 4.11 5.02 3.24 1.45 1.04 0.14 -1.88
0 -0.04 -0.25 1.34 2.37 2.90 3.40 3.97 1.35 2.61 1.13 3.10 2.23 1.12 0.57 1.70 2.41 1.40 0.74 1.84 -0.81 0.27
1 0.34 1.66 1.15 4.03 2.87 3.57 6.65 5.27 4.27 1.39 2.52 0.28 0.29 -0.77 -0.25 0.88 -1.07 -0.55 0.72 0.20 0.46
1 -0.45 0.17 -0.51 0.42 0.10 1.39 1.50 2.15 3.07 2.66 4.63 4.83 4.88 1.55 2.15 1.83 -0.45 -0.06 -0.91 -1.77 0.67
2 -1.64 -0.10 -0.49 -1.08 0.47 -0.42 -0.90 0.52 2.21 2.20 3.82 3.94 4.27 4.65 5.28 2.39 4.78 2.04 1.13 0.22 0.61
2 1.08 -0.64 -0.18 1.43 -1.44 -0.74 1.41 2.30 2.07 2.99 1.93 3.75 3.43 4.38 3.85 2.78 1.25 0.70 1.42 -0.44 -0.11
0 -0.49 -0.31 2.88 2.71 2.96 3.62 5.42 5.96 3.05 2.43 3.04 -0.04 1.17 0.61 1.03 -1.51 -1.00 0.23 0.21 -1.32 -0.31
0 0.39 1.16 2.18 2.83 2.65 2.84 5.35 4.00 2.34 2.22 1.38 2.50 1.59 1.26 1.21 2.82 0.94 1.26 3.50 0.09 2.28
0 -0.40 -1.39 1.73 0.38 2.49 1.97 2.95 1.99 1.33 1.74 3.13 2.76 4.02 4.82 1.63 2.62 2.16 0.35 0.33 0.18 -1.60
0 1.19 0.46 0.10 0.07 2.11 4.23 3.17 4.12 2.47 2.12 3.04 1.57 -0.40 2.01 2.96 3.12 0.59 0.13 0.63 -2.36 -0.49
1 0.81 0.61 3.23 3.43 3.54 4.74 3.22 5.09 5.78 2.87 2.87 1.04 1.50 1.43 0.48 0.49 0.20 0.16 -1.06 -0.33 -2.56
2 -1.11 2.60 -0.91 -0.76 0.84 -2.46 0.23 1.46 1.05 2.18 4.02 2.61 3.52 3.91 4.74 3.80 3.38 1.94 3.31 -0.36 0.67
0 1.07 -2.46 -1.30 1.67 -0.09 0.85 1.45 0.69 1.06 1.64 3.23 3.37 3.93 4.78 6.92 2.85 3.30 2.27 2.07 1.40 -0.50
2 0.24 -1.24 -2.03 -0.05 0.57 1.40 -0.59 0.96 2.13 0.72 4.49 3.46 3.04 3.33 3.06 3.24 0.17 2.38 0.32 0.12 -0.27
1 -0.96 0.39 0.05 2.23 2.69 2.45 2.48 3.68 3.62 4.50 3.66 4.38 3.35 1.69 1.88 0.61 0.14 -0.58 0.07 -0.15 1.36
0 -1.71 0.71 0.75 2.40 1.56 3.38 2.28 2.58 1.32 2.50 1.18 2.35 2.60 4.69 3.79 3.44 1.85 3.75 -0.56 0.47 -1.45
1 -0.15 -0.80 0.79 1.36 0.21 2.38 2.14 3.78 4.20 4.35 4.80 3.63 3.52 2.76 2.84 1.78 -0.79 0.69 -0.25 0.89 0.73
2 -0.28 -0.08 -0.50 -1.62 -1.59 0.85 1.99 1.22 0.01 2.98 4.96 3.84 4.29 6.10 3.26 1.44 1.08 0.09 -0.15 -0.84 -0.25
0 0.73 1.53 2.16 1.60 4.67 3.00 3.25 5.32 2.55 1.18 1.66 1.15 2.12 1.44 3.14 1.48 1.68 2.66 -0.68 -1.34 -1.88
2 2.72 1.13 0.68 -0.53 0.43 -2.35 2.01 1.73 1.13 1.13 1.30 4.93 3.89 4.86 4.58 3.56 4.35 0.58 0.99 0.66 2.07
2 -0.55 -0.88 1.75 -0.43 -1.84 -0.13 1.59 -0.53 -0.19 2.70 5.29 5.10 2.72 4.82 4.35 4.40 3.68 2.35 1.93 3.02 -1.50
1 -0.61 0.04 -0.84 0.24 0.17 -1.01 3.48 4.66 4.19 2.28 4.90 3.55 3.30 1.86 1.77 1.38 -0.54 0.69 1.54 -0.67 2.16
1 -0.26 0.17 0.85 1.22 0.91 0.61 3.69 4.15 4.05 5.34 4.95 3.94 2.16 0.58 0.79 2.39 -0.80 -0.40 0.11 1.33 0.81
1 -1.65 -0.07 -0.75 -0.21 1.78 1.02 3.87 3.65 2.97 5.64 4.06 6.09 5.05 1.32 2.17 0.85 -0.48 -0.59 -0.53 2.37 1.15
0 0.97 2.11 -0.09 0.95 -0.53 1.43 -0.42 0.47 2.37 -0.67 2.42 3.18 2.65 4.27 4.10 1.84 2.70 1.55 2.62 1.60 -0.33
1 1.16 -1.37 1.44 -1.09 0.78 2.31 3.94 4.31 7.77 3.40 5.39 2.97 3.79 2.32 1.41 1.22 -1.15 -0.99 -0.36 -0.00 -1.52
1 0.09 1.54 3.66 -1.30 2.05 3.84 3.43 7.31 2.72 2.11 0.49 2.80 1.30 2.77 1.28 0.38 0.22 -0.73 -0.71 -0.11 0.39
1 -0.12 -0.29 1.83 -1.01 0.49 2.28 3.77 4.05 4.97 6.05 5.64 4.01 1.69 2.33 1.56 1.17 -0.18 1.83 -0.33 -2.28 -0.12
1 0.92 -0.58 2.41 -0.86 -0.25 1.42 2.49 3.07 4.05 4.23 6.38 3.87 3.27 3.23 0.45 0.76 0.27 -0.49 0.30 0.80 -0.57
2 1.39 -0.20 0.01 0.11 -0.98 0.71 1.33 2.04 3.17 2.48 4.18 4.58 5.10 3.94 4.43 3.42 4.41 1.44 0.99 0.20 -1.03
0 0.07 1.98 3.38 1.25 5.73 6.76 6.58 2.82 3.02 5.58 3.94 0.73 0.72 -0.35 1.32 -1.04 0.73 0.67 -0.03 0.33 1.29
0 -0.24 0.90 0.44 3.29 4.28 4.92 5.48 5.36 4.36 2.60 2.16 0.46 0.47 0.55 -0.73 -1.42 0.01 -0.28 -0.12 -0.07 1.61
1 0.66 -1.10 1.11 2.69 4.46 2.21 3.04 5.82 4.42 2.84 5.05 5.48 3.07 1.42 2.91 -0.37 -2.30 0.18 0.55 0.54 -3.45
1 -1.40 -1.56 0.47 0.24 0.78 1.99 2.05 2.54 5.10 7.53 6.96 5.40 3.94 3.13 0.03 0.26 -1.27 -0.44 -0.20 -1.27 -0.72
0 0.42 0.58 1.21 2.20 0.06 1.59 0.68 1.72 1.87 0.58 1.94 1.64 3.12 5.24 3.81 2.49 4.00 1.07 1.63 1.51 -2.14
0 0.37 -0.00 1.83 3.98 2.71 4.47 3.27 2.33 3.66 3.96 2.19 -0.72 2.27 3.10 1.05 2.01 0.27 1.09 -0.09 0.11 -1.52
1 1.54 0.40 0.07 -0.08 2.57 5.20 5.34 4.14 5.03 3.96 3.31 4.70 0.88 2.78 0.66 -0.38 0.56 -0.03 0.55 -0.02 0.37
0 -2.15 1.79 0.58 0.63 1.63 2.19 0.20 0.80 1.47 1.10 2.29 2.13 2.27 3.97 3.91 4.54 2.88 2.59 -0.68 1.15 -0.37
1 -0.88 -0.53 0.94 0.30 1.47 2.84 4.52 2.37 4.94 5.00 3.16 5.29 3.32 2.12 0.55 0.92 -1.28 2.26 0.41 0.12 -0.76
2 -0.79 0.01 1.62 -0.63 0.27 -1.12 -1.07 1.62 -0.79 0.79 2.34 3.53 3.74 2.09 7.64 3.87 3.58 0.37 3.01 1.46 -0.12
2 -0.28 -0.67 1.17 -1.02 -1.67 -0.30 2.60 2.17 2.70 6.08 6.70 4.81 2.49 1.12 1.84 2.43 0.61 -0.65 1.03 1.17 -0.60
1 -0.02 0.14 0.87 0.82 3.86 1.92 2.12 4.60 4.36 2.67 2.84 1.55 1.04 2.15 1.47 0.67 0.04 0.67 -0.93 1.18 -0.23
2 -1.03 -0.51 0.05 0.80 -0.52 0.06 -0.09 -0.71 -0.15 -0.06 2.30 2.63 3.46 5.28 4.97 4.46 2.96 2.78 1.24 0.30 0.14
1 -0.55 -1.06 0.85 -0.82 1.81 1.06 0.14 3.09 4.08 3.50 3.78 3.34 4.15 1.86 1.98 0.88 0.35 1.83 -1.71 -0.16 -1.99
2 0.56 -1.32 -0.49 0.18 1.05 -0.09 1.33 -0.24 -0.25 2.00 0.69 4.25 4.27 1.75 5.36 4.47 3.77 3.20 3.14 2.56 -0.00
0 -0.46 1.79 4.54 2.27 4.16 5.17 4.95 4.09 3.49 3.09 1.24 2.75 -0.78 0.97 2.07 0.79 1.45 1.08 -0.31 -0.40 -0.38
0 -1.14 0.97 0.78 3.61 4.80 5.64 6.55 6.50 4.81 3.67 0.68 0.43 0.02 0.65 1.23 -0.21 -0.28 2.02 0.20 -0.79 -1.66
2 -0.40 0.59 0.11 -0.02 0.07 1.96 1.19 1.01 1.54 3.11 2.89 2.35 5.13 4.48 3.93 4.73 3.67 2.38 1.69 0.38 -1.98
0 -0.71 0.02 0.59 1.65 2.84 3.82 3.31 1.75 1.91 3.34 1.27 1.23 1.57 1.69 1.19 2.50 0.75 3.10 -0.32 0.85 -0.74
0 -1.13 1.19 0.06 1.14 1.63 3.70 3.41 2.57 4.50 2.17 1.89 2.02 0.87 2.14 1.36 1.71 0.64 0.91 1.27 0.31 -0.46
2 0.41 -0.96 0.14 0.61 0.63 1.12 1.37 2.57 2.93 5.50 5.46 4.98 3.66 1.98 2.45 1.48 -0.56 0.98 -0.87 1.51 -0.32
0 0.13 -0.09 1.43 -0.05 0.90 3.32 3.23 2.58 1.76 1.32 3.58 3.87 2.10 1.59 4.10 1.64 -0.98 1.88 0.14 -0.11 -1.10
2 0.61 -0.85 -1.41 0.18 0.29 -0.90 0.70 -0.25 -1.52 1.46 1.59 3.18 4.52 4.73 4.71 5.95 3.21 3.45 0.53 0.33 -0.09
1 0.20 0.97 -0.12 2.43 -1.09 1.41 2.70 2.80 4.55 5.45 4.60 4.48 3.88 2.32 2.57 1.12 2.32 -0.23 -1.76 -0.63 0.97
1 0.28 0.03 1.46 2.90 2.90 4.51 6.41 2.93 4.88 4.95 3.83 2.11 -2.05 2.41 -0.57 2.33 0.48 -0.19 0.37 -0.81 0.15
2 0.65 -2.21 0.34 0.17 1.38 -0.15 1.90 2.85 2.89 2.96 5.86 5.19 3.66 4.07 2.51 2.39 0.72 1.47 1.32 1.44 -0.00
2 0.33 0.34 -0.09 -0.91 -0.74 0.62 1.59 3.33 4.52 3.81 5.45 5.23 2.92 3.25 1.67 1.69 -0.48 -1.57 1.36 1.17 0.34
2 -1.03 -0.41 -0.67 1.55 0.56 1.72 0.87 3.64 1.45 5.08 5.08 4.57 2.70 2.71 2.61 3.01 0.14 1.23 -1.26 -0.32 0.17
1 -1.40 -1.72 1.18 -1.86 2.66 2.17 1.77 4.19 4.39 4.31 6.01 1.53 4.33 4.19 2.38 0.52 0.61 -0.17 -1.40 1.33 -1.73
0 0.72 0.69 1.03 0.08 1.36 0.11 0.56 -0.69 2.36 0.01 3.22 2.87 2.24 3.79 4.09 3.59 5.16 2.11 2.17 0.85 2.02
1 -0.27 -0.63 0.37 0.77 1.53 3.14 3.48 3.38 4.97 3.30 2.26 4.68 1.13 1.74 1.74 1.36 -0.24 -0.97 1.37 -0.33 -0.17
0 -1.53 -0.17 -1.18 0.70 1.74 2.70 3.57 2.06 1.93 1.58 3.19 0.06 1.74 1.69 3.65 1.87 0.99 3.36 1.35 0.94 1.61
1 -0.80 2.38 2.08 1.94 1.17 5.01 5.93 3.44 3.05 3.14 0.70 1.82 2.47 2.91 1.92 -0.50 -0.78 -0.05 1.55 0.68 0.85
0 0.23 -0.55 0.94 1.82 1.62 0.79 0.57 2.32 1.07 3.02 0.33 2.37 2.12 2.67 2.99 2.97 2.97 0.54 1.96 -0.04 0.05
1 0.74 -1.43 -1.46 -0.18 -1.55 1.43 1.90 3.79 1.79 6.74 6.35 5.10 2.25 2.27 2.17 1.16 -1.00 1.43 0.81 0.01 0.41
0 -0.27 0.87 1.11 1.75 3.55 3.20 4.67 1.94 3.62 1.56 0.40 -1.45 -0.03 2.78 4.56 1.73 0.53 2.16 0.40 0.52 2.98
0 0.03 -0.08 -0.96 0.90 0.29 1.11 1.69 1.76 1.18 1.30 3.67 3.73 3.33 2.96 5.50 3.33 3.72 2.69 1.30 -0.78 0.62
2 -1.94 -0.35 -0.26 1.20 0.58 0.12 -0.81 0.35 1.79 4.91 2.56 4.99 4.24 2.52 2.87 4.19 0.72 3.27 0.91 -1.32 1.54
0 0.29 -0.20 2.23 0.20 4.30 3.92 3.80 3.86 1.85 1.02 0.10 0.79 2.55 1.22 2.57 0.51 1.02 0.25 0.90 0.34 1.62
0 -1.50 -1.03 1.09 1.90 0.68 1.63 3.16 2.09 1.52 0.88 2.11 1.92 2.17 2.16 4.71 4.54 3.29 3.58 1.15 -0.51 0.41
1 1.74 2.23 1.97 1.45 2.82 5.95 6.17 5.66 3.24 4.38 3.94 1.76 1.86 0.74 -0.19 1.90 0.32 2.79 0.27 1.31 -1.99
0 -0.40 1.17 2.75 1.66 2.85 2.53 5.20 5.11 4.05 0.99 1.59 2.91 0.49 1.97 -0.50 2.61 0.49 1.06 0.26 1.08 -2.49
2 -1.29 -3.10 -0.17 -1.32 -0.07 0.34 1.17 1.41 0.27 0.59 1.37 3.27 4.92 5.05 5.68 4.45 3.79 3.66 2.56 2.28 1.74
1 0.64 -1.41 1.50 -0.15 -0.76 0.62 1.45 1.58 3.05 5.20 4.44 4.04 4.31 2.16 0.86 0.11 1.43 0.10 1.00 0.28 -1.38
1 0.26 0.38 -0.75 -0.65 -0.68 2.02 2.88 2.68 2.62 5.69 6.27 4.57 4.92 2.87 0.54 0.54 -1.23 -0.95 1.07 -1.73 0.69
2 0.52 0.16 -0.40 1.51 1.14 0.55 0.08 0.70 1.51 1.46 1.98 2.51 3.19 5.46 5.20 6.42 3.97 2.51 2.84 1.75 -1.12
1 1.11 1.81 1.18 2.19 0.86 2.94 5.21 3.95 3.26 3.63 4.18 3.62 4.12 1.96 1.74 0.55 0.77 0.28 0.18 0.10 1.49
0 -0.85 -0.71 0.26 1.61 3.16 1.78 2.37 3.70 3.01 1.11 4.99 3.81 2.33 1.06 3.63 2.54 3.34 1.86 0.05 2.38 -1.65
0 1.07 1.45 0.84 0.66 2.25 3.47 3.45 4.93 2.37 1.88 1.39 2.29 1.47 2.57 4.89 -0.61 1.85 2.18 -0.15 1.37 -0.28
0 0.43 0.27 0.94 2.89 2.40 4.37 5.51 3.76 2.37 3.04 1.73 2.15 2.45 3.19 0.67 0.42 1.33 1.30 3.12 -0.46 0.08
1 -1.69 2.41 0.37 2.63 3.24 2.69 3.98 2.72 3.58 3.87 5.97 3.82 1.44 0.94 1.58 1.91 0.01 0.20 -1.88 -0.09 -1.39
1 -0.30 -0.13 0.05 0.72 4.40 3.76 6.04 4.87 2.49 4.87 4.07 1.33 2.53 0.43 0.76 1.13 -1.64 0.28 -0.47 -0.08 -1.32
0 -0.66 0.62 0.46 1.47 0.61 2.10 2.81 1.55 0.73 0.53 1.49 0.55 1.94 3.15 4.16 3.70 3.12 1.23 0.25 0.86 -0.10
0 0.67 2.01 1.51 2.15 1.58 3.48 4.96 5.29 1.31 0.17 1.40 3.50 1.84 3.96 1.57 2.77 1.67 3.20 0.48 1.11 -0.84
2 0.32 -0.34 -0.38 0.81 0.59 1.52 2.50 0.69 2.22 5.22 4.51 4.88 5.29 5.41 1.41 0.63 -1.70 1.62 -0.70 -0.07 0.94
2 0.22 0.46 0.07 0.07 1.89 1.62 -1.05 2.86 2.02 0.87 3.80 2.06 3.53 4.50 4.92 5.02 2.11 1.37 0.58 0.08 -0.22
2 0.84 0.33 -1.64 1.97 1.66 -1.04 0.42 2.08 1.75 0.91 1.20 2.68 3.22 1.97 5.36 3.90 2.16 3.11 2.76 1.71 -1.45
0 -0.83 0.22 1.17 -0.07 0.84 1.46 -0.06 2.55 0.44 3.20 1.59 2.30 3.00 4.89 4.92 3.47 4.44 4.17 2.66 0.69 0.09
2 -1.07 0.62 -0.18 0.10 0.68 2.39 1.61 2.97 1.96 4.26 4.37 5.99 4.70 4.42 2.13 1.58 2.14 1.85 0.99 -0.35 -0.55
0 2.01 -0.58 -0.85 0.32 -0.22 0.92 2.12 -0.37 1.92 0.29 1.57 0.29 2.66 3.37 6.36 2.02 3.53 2.52 2.49 1.20 -0.92
0 0.60 1.54 1.16 1.28 4.11 5.83 4.96 3.83 4.06 3.86 3.06 1.43 0.20 0.03 -0.02 -1.92 1.30 2.44 0.04 -0.05 0.06
2 2.32 0.94 -0.13 0.77 -0.73 0.63 1.57 0.87 1.58 2.77 4.37 3.24 4.22 4.17 4.26 3.24 3.77 1.38 0.97 1.32 1.86
0 -0.97 0.26 0.77 2.68 2.99 5.46 3.33 3.59 2.44 3.46 2.90 1.91 -0.32 0.29 0.03 1.44 0.27 0.50 0.56 0.87 -1.41
1 1.91 2.22 2.05 3.42 5.89 4.71 5.15 3.08 4.17 3.31 2.30 1.70 0.15 1.21 1.07 0.73 -0.13 -0.11 -0.79 0.64 -0.52
2 0.95 -0.41 0.81 -1.04 0.01 1.07 3.10 3.33 2.74 4.38 3.93 3.54 5.11 3.22 2.62 1.81 1.73 3.20 1.97 0.08 0.56
1 -0.63 0.12 2.77 3.10 1.89 3.02 5.29 3.35 2.61 5.11 1.84 3.80 0.97 -1.11 -0.52 -0.37 -2.33 -0.76 -0.39 0.29 -0.17
2 0.05 -0.45 -0.42 -1.28 0.01 1.45 0.76 0.54 2.43 1.09 3.05 4.82 3.30 6.28 3.85 3.45 4.08 2.09 0.59 1.01 0.67
1 0.35 -0.31 1.19 0.83 1.98 3.43 3.31 3.62 4.64 5.49 5.67 2.09 2.20 2.43 3.50 1.23 0.58 -0.57 -0.42 1.83 -0.48
0 -1.36 0.39 -0.01 0.95 0.03 2.52 2.31 1.02 0.11 2.63 2.96 4.09 3.08 5.49 6.84 5.39 4.45 2.27 0.39 0.04 0.20
2 -0.93 0.96 1.03 -0.79 1.74 0.05 0.72 0.84 0.80 1.11 3.02 3.26 3.62 4.25 3.67 2.78 3.27 0.79 -0.08 1.73 -2.80
0 0.69 -1.02 -0.43 0.90 0.99 1.05 1.05 1.33 -0.75 1.87 1.89 2.30 2.19 3.19 5.49 3.93 5.47 3.43 2.37 1.01 -2.26
2 0.32 -1.61 2.37 -1.52 -0.23 -2.30 -0.71 1.54 0.68 0.64 1.67 4.56 3.89 6.49 6.87 4.57 3.20 1.88 1.77 1.21 -0.28
1 0.90 1.54 1.10 2.56 2.25 3.87 5.87 3.69 5.33 3.90 1.38 1.75 1.31 1.33 0.54 -0.23 -0.66 -1.13 2.36 0.71 -0.64
1 -0.35 0.40 2.60 1.24 0.79 4.31 4.02 2.29 2.76 4.25 3.91 4.35 4.39 2.57 1.70 -1.16 -0.76 -1.21 -0.22 -1.22 0.24
1 0.80 -0.96 0.19 2.31 0.12 3.83 2.79 3.00 3.89 3.18 4.53 1.77 3.19 2.55 1.45 0.68 0.56 -0.56 -0.16 0.64 -1.51
2 0.90 -0.87 0.22 1.73 -0.46 1.35 1.76 3.78 5.07 3.54 4.97 4.04 4.83 3.11 0.77 2.23 -1.64 0.43 0.86 0.65 -1.11
0 -1.53 -0.09 0.38 1.76 -0.52 1.15 0.07 1.40 -0.92 1.46 1.26 2.57 4.25 4.52 3.90 6.37 1.62 2.01 2.64 0.05 -0.65
1 2.27 0.45 2.84 1.79 0.06 2.80 3.43 4.73 5.35 4.66 4.78 4.37 3.42 2.35 1.11 0.66 -0.76 -0.13 2.06 -1.26 -2.16
1 -0.79 1.49 -0.69 0.81 3.43 4.83 2.43 2.63 4.86 5.24 4.55 2.56 2.69 2.20 2.77 -0.21 0.46 0.37 -1.84 -0.23 -1.44
1 -0.86 0.30 0.82 1.91 1.40 3.40 4.30 5.06 3.12 4.23 3.92 1.49 2.67 0.40 -1.15 1.20 -0.59 -1.71 0.10 -0.51 -0.69
1 -0.10 0.61 -0.86 -0.99 0.09 0.94 1.03 3.90 4.27 5.66 6.41 3.83 3.34 5.12 2.44 -0.43 -0.90 0.81 0.81 -1.84 -0.84
2 0.33 -0.51 -0.18 -0.45 -0.09 0.02 0.71 3.39 2.26 4.28 5.83 3.56 3.45 4.19 3.04 1.71 0.75 1.27 2.01 1.10 -0.77
0 -0.63 -0.15 0.65 0.54 0.46 -0.51 1.36 -0.89 0.32 1.45 3.22 3.59 3.45 3.82 6.14 4.09 3.21 3.68 -0.78 0.92 -0.69
1 -1.31 0.28 -0.13 1.75 1.79 1.31 3.02 3.37 4.75 4.10 5.66 5.24 3.42 3.56 1.42 0.38 -0.14 1.66 0.30 -0.23 0.30
0 -0.68 0.68 0.46 3.87 3.06 4.85 4.28 3.66 3.99 2.19 4.07 0.72 1.06 1.44 1.07 -0.30 0.35 -1.02 1.16 -1.15 0.24
1 1.25 -1.26 2.74 2.05 4.19 5.89 5.85 5.02 3.16 1.29 0.31 2.22 -0.68 -0.97 -0.34 2.24 0.74 0.18 -0.33 -0.32 -0.98
1 0.97 1.86 2.46 3.18 3.41 5.54 6.92 3.06 4.48 3.49 2.51 0.43 0.46 0.41 -0.51 1.67 -1.59 -0.28 -0.15 0.18 -0.10
1 -0.25 0.20 2.28 3.49 2.23 5.63 4.78 4.70 4.01 3.71 3.55 1.84 2.78 -0.70 0.26 1.53 0.02 0.96 0.75 1.27 1.93
0 0.54 0.59 0.72 1.84 1.16 -1.11 1.90 2.11 2.41 0.52 0.60 3.10 2.31 2.15 4.31 1.24 4.21 2.62 0.97 0.39 -1.18
2 -1.26 0.74 -1.84 1.54 -0.21 -0.03 1.86 2.95 4.96 3.88 6.85 4.23 2.54 3.38 1.08 1.57 1.26 1.32 -0.30 0.98 -1.84
2 0.28 0.14 0.76 -0.24 -0.53 0.35 0.27 -0.46 1.26 0.92 2.82 2.42 5.29 3.88 6.74 4.31 3.39 2.21 1.15 -0.60 2.10
1 0.81 1.76 -0.10 2.31 2.65 3.93 5.50 4.23 6.37 4.36 1.92 1.09 1.95 1.21 -0.65 -0.99 -0.28 0.15 0.17 0.37 0.44
1 0.51 -0.07 0.01 1.81 1.15 2.36 4.40 3.76 4.61 4.19 5.30 3.43 3.91 3.07 1.76 -0.23 -1.60 -1.00 -0.18 -0.47 0.84
0 1.12 -1.82 1.25 1.70 1.93 2.01 0.13 2.44 1.29 1.68 3.48 2.51 1.82 5.09 5.37 2.84 3.43 0.86 1.28 0.21 -0.77
1 0.54 -0.36 -0.30 0.22 0.20 0.65 1.02 3.66 5.21 2.57 5.84 4.94 1.98 2.49 1.73 0.36 0.90 -1.32 0.07 -0.11 -1.23
1 0.27 -0.65 1.55 4.43 4.03 6.14 5.36 5.56 3.45 3.71 3.22 2.51 1.93 0.34 0.14 0.44 1.16 0.50 -0.89 0.60 0.55
0 0.06 0.42 0.66 0.58 3.20 3.18 4.28 -0.15 1.93 1.58 1.76 2.76 1.56 0.45 1.62 1.57 2.06 0.90 1.18 0.86 0.51
2 1.38 -0.83 0.90 0.68 -0.19 0.62 -1.43 -0.81 1.88 2.47 0.57 3.19 6.04 4.03 5.64 3.28 2.44 1.43 0.86 2.31 1.38
2 0.94 -1.71 0.44 -0.57 -1.38 1.24 2.45 0.90 3.54 4.17 3.74 4.25 3.77 3.19 3.35 1.69 3.27 2.42 0.32 1.38 -0.36
2 -0.04 0.47 0.43 0.69 -0.14 2.97 1.87 5.13 3.11 3.18 6.31 3.70 3.73 2.49 2.55 1.02 -0.87 2.62 -1.74 0.26 0.20
0 1.19 0.20 -0.27 -0.10 1.95 1.66 3.24 2.31 0.87 3.20 1.04 2.44 1.94 2.92 3.80 0.84 2.24 0.37 0.33 0.54 -0.23
2 -2.33 -0.26 -0.42 -0.02 0.16 -0.24 0.40 1.90 -0.38 3.66 3.14 1.80 3.07 5.20 4.55 3.30 3.15 2.97 2.01 1.05 0.28
0 -0.27 -0.76 1.02 2.84 3.62 3.62 3.88 1.28 3.32 1.66 0.92 2.23 0.23 3.16 3.73 0.81 0.74 2.47 -0.74 -0.66 -1.51
0 -0.61 0.82 -0.24 0.37 -0.15 -0.37 0.44 1.99 0.00 0.82 -0.02 1.76 2.81 5.51 6.48 5.88 3.14 3.87 1.67 0.86 -2.03
0 -1.68 -0.48 1.52 -0.22 2.21 -0.40 1.62 -0.63 0.16 1.11 1.58 2.48 2.99 4.99 6.12 4.82 4.12 1.84 1.19 1.44 -1.98
1 -0.49 0.70 1.89 2.90 5.43 6.75 6.81 6.87 4.44 3.61 3.87 1.17 -0.26 -1.33 0.76 -0.06 -0.43 -0.19 -0.40 0.88 -0.30
2 0.30 -0.61 0.62 2.22 -1.15 -0.44 -0.78 -0.08 1.82 0.94 1.97 4.43 5.60 4.35 6.82 3.59 3.79 4.40 2.73 0.41 1.24
1 -0.25 0.15 1.42 3.08 0.67 0.50 3.98 3.35 3.39 4.09 5.63 2.79 4.56 2.95 2.00 1.27 0.87 -1.87 -0.16 0.25 -0.47
2 -1.60 -0.31 -0.15 -1.16 -1.80 -0.28 0.98 1.86 1.17 1.57 2.90 3.99 4.05 4.58 4.53 2.80 3.12 2.15 1.54 1.60 0.89
0 -2.35 -0.28 1.03 1.55 -0.13 -0.44 1.66 0.52 1.66 1.07 1.44 1.13 2.93 2.93 3.12 3.40 3.14 1.17 2.48 1.24 -0.44
1 2.29 1.68 2.55 1.70 3.98 4.26 4.84 4.60 3.29 4.38 3.24 2.08 -1.63 -0.43 -0.45 1.04 0.29 -1.69 1.00 0.56 -0.71
1 -0.63 0.96 2.40 1.39 5.25 5.19 6.15 6.65 3.45 4.88 4.24 2.60 -0.65 -1.26 1.06 -0.86 1.10 1.00 0.37 0.35 -0.97
0 -1.20 1.62 1.89 3.86 1.68 5.21 6.30 3.41 2.98 2.49 1.13 1.92 0.01 1.92 1.36 0.77 -0.15 -0.85 0.82 0.14 -0.43
0 0.20 1.09 1.67 1.36 1.13 2.14 2.61 1.70 1.42 2.94 2.06 2.48 0.33 3.11 3.89 4.52 0.58 3.03 2.08 -0.90 1.46
2 -1.09 0.69 0.68 0.62 -0.22 0.75 2.48 3.21 4.49 4.97 5.00 5.97 3.32 5.44 2.08 1.69 0.00 0.86 0.19 0.75 1.92
1 0.46 0.35 3.23 2.88 2.50 5.27 6.88 5.46 2.03 2.84 1.82 0.94 0.66 -1.62 1.26 1.42 0.35 1.90 0.04 0.05 0.75
0 1.48 0.54 0.96 0.85 -0.67 -0.71 -1.45 -0.31 -0.16 0.20 2.38 2.35 1.97 4.78 3.53 4.35 3.05 3.31 1.13 3.32 -0.95
2 0.04 0.75 0.08 0.21 -0.46 3.11 1.91 3.50 5.24 3.15 5.01 3.69 3.00 3.31 -0.82 1.46 0.43 -0.77 0.24 -1.51 0.65
2 0.14 -0.88 -0.45 -0.99 0.35 0.93 1.96 0.49 0.09 2.33 3.42 4.19 3.18 4.92 6.23 3.42 2.28 0.90 0.10 0.87 0.03
1 -1.41 -0.31 0.92 2.43 2.78 3.03 2.33 2.93 2.87 4.43 5.92 3.08 4.20 0.69 0.19 -0.04 0.21 0.50 1.86 -0.70 -0.74
2 -0.96 -0.22 -1.20 0.91 -0.38 1.36 1.26 0.41 1.45 2.67 2.49 2.84 3.22 5.50 6.36 4.85 5.64 2.60 2.62 0.64 -1.43
0 1.04 1.05 -1.67 1.35 1.32 -1.25 3.28 1.49 0.22 1.58 2.00 0.91 2.96 3.68 5.19 5.20 1.32 2.17 0.27 0.84 -0.63
1 -1.19 0.53 2.28 1.83 4.70 5.52 7.24 4.78 4.29 3.02 2.59 1.51 0.80 -0.49 1.21 -0.29 0.55 0.15 0.38 -1.05 0.44
2 -0.02 0.11 -1.62 0.37 -0.38 1.50 0.17 1.09 1.43 3.28 3.11 3.44 4.90 4.65 6.77 5.39 3.23 1.58 1.16 -1.41 0.81
1 0.85 1.33 1.02 -1.41 1.94 2.00 2.03 2.89 4.38 5.50 5.03 3.01 3.14 0.78 2.25 1.43 -0.01 2.03 0.53 -0.37 0.42
0 -0.36 -0.38 -1.58 2.04 0.72 1.46 2.94 -0.66 2.15 1.83 1.90 2.62 4.18 4.45 5.77 2.77 4.19 2.99 1.91 0.28 -0.67
2 1.43 -0.53 -0.57 -0.32 -0.44 0.59 1.97 1.64 3.34 3.90 7.46 3.77 3.80 3.56 2.66 1.59 1.34 0.10 1.35 -0.58 -0.66
2 1.29 1.61 -1.43 0.53 -0.02 1.79 0.83 -0.34 1.29 1.31 2.63 4.42 5.10 5.87 6.10 4.24 3.11 0.64 0.98 -0.30 -1.13
2 0.06 1.53 -0.50 2.11 -1.11 1.06 0.98 1.59 2.02 4.95 4.44 2.88 5.51 4.93 4.13 0.89 1.14 1.62 0.07 1.10 -0.25
0 0.67 1.99 1.98 3.55 4.01 4.30 4.92 2.71 1.65 2.71 0.83 2.03 1.09 1.26 1.57 1.18 -0.28 1.69 -1.04 0.86 -0.19
1 -0.37 -0.19 1.11 0.11 1.54 1.42 1.98 5.00 4.09 5.39 4.48 4.11 2.90 2.17 1.34 1.16 0.34 2.47 2.23 -0.04 1.41
1 -1.37 0.20 0.69 -0.19 1.25 1.10 2.06 3.08 4.41 2.95 5.46 3.89 3.43 2.59 0.28 0.64 -0.43 0.07 -0.06 0.03 -1.03
1 2.29 0.87 2.75 0.48 2.02 2.92 4.64 3.56 5.79 4.08 3.21 3.83 1.26 0.54 1.01 1.20 0.54 -0.65 0.33 0.79 -0.97
0 0.43 0.50 -0.81 1.18 0.72 -0.71 0.86 -1.83 0.37 0.52 2.33 2.71 4.58 4.50 4.85 5.98 3.40 4.41 1.71 0.79 0.95
2 1.24 -0.19 0.04 0.05 -0.29 -2.04 -0.05 0.62 -0.89 0.10 2.69 3.42 5.23 6.28 7.80 4.88 4.66 3.36 2.06 2.74 -0.93
0 0.13 1.34 0.78 3.73 2.96 2.19 3.45 3.59 1.39 3.76 2.46 1.21 1.23 1.90 0.29 1.96 2.55 0.07 0.33 0.20 0.03
0 -1.80 0.06 -0.59 0.11 2.32 1.78 1.24 3.02 2.58 1.55 3.50 2.35 0.46 1.87 2.15 3.25 1.70 -0.07 1.20 -0.31 2.11
1 1.62 0.06 1.86 -1.84 1.00 3.22 3.43 4.03 3.09 4.77 4.28 4.57 0.93 1.68 0.86 -0.83 0.17 0.05 0.38 -0.40 0.66
1 0.24 -0.02 1.93 2.23 1.60 3.59 3.31 4.45 4.37 3.56 3.46 3.31 1.99 0.95 1.19 -0.02 -0.31 -1.34 0.01 -0.45 -1.39
1 0.33 0.61 -1.00 1.03 -1.34 0.95 3.39 3.67 3.15 4.84 5.50 5.00 2.35 2.18 0.69 0.68 0.49 2.95 0.04 -0.15 -0.34
2 0.50 2.25 -1.00 0.17 1.18 2.68 0.54 1.15 1.39 0.48 2.30 3.49 4.18 4.62 4.74 5.69 3.35 2.61 3.21 0.70 -0.61
1 0.95 0.33 -0.56 1.56 0.66 3.13 2.48 2.33 5.37 3.94 5.92 6.42 3.11 2.47 1.23 2.92 1.31 1.84 -1.71 0.47 -0.13
2 0.75 -1.82 -1.47 -0.02 1.09 1.01 0.99 0.81 -0.52 1.14 2.63 3.28 4.49 4.32 4.98 3.56 2.74 2.65 2.17 1.89 0.19
1 -0.47 -0.71 0.89 1.15 0.64 2.46 2.76 2.18 4.33 2.90 5.97 3.85 2.39 1.89 1.98 1.00 0.43 0.76 0.21 0.34 0.01
1 -1.23 1.39 1.34 2.53 5.81 4.23 4.28 4.02 5.23 5.05 2.21 1.61 -0.02 0.26 -0.12 -1.98 1.98 -0.76 -1.46 1.45 -0.72
0 0.22 0.29 0.53 2.53 2.52 4.39 5.10 4.03 5.14 4.51 2.41 1.84 -0.65 0.27 0.51 2.15 -0.57 1.16 -0.09 -1.18 0.57
2 0.72 -1.44 -0.12 1.72 -0.07 -0.88 -1.61 -0.15 0.07 2.01 2.26 4.06 3.56 5.56 5.88 4.90 5.14 3.34 2.64 -0.72 1.14
1 -2.19 -0.80 0.04 1.29 -1.02 2.90 1.34 4.34 3.25 6.12 4.60 4.13 2.97 4.48 1.76 1.07 -0.53 -0.68 -1.12 1.05 -0.23
2 -0.87 -1.41 1.08 0.68 0.72 0.29 1.00 1.10 0.92 1.90 4.56 4.01 4.58 5.11 3.33 5.28 3.43 1.71 2.63 0.00 0.47
2 -0.36 -0.73 -1.21 -0.95 0.51 -0.78 2.38 1.49 2.00 2.52 3.74 4.79 2.63 5.50 4.57 3.92 0.93 2.41 0.90 0.26 -0.34
2 -0.46 0.03 -0.70 -0.37 -1.21 -1.12 0.65 -0.02 0.11 2.35 1.64 3.60 3.89 5.01 5.61 3.79 3.31 3.12 3.81 -1.57 1.91
1 0.41 -1.23 1.21 0.08 0.53 1.51 2.20 3.56 3.01 4.16 3.71 3.84 3.51 1.45 2.41 2.52 2.28 0.51 0.32 0.42 -0.33
0 -1.20 0.08 0.94 0.39 0.53 2.95 0.90 1.96 0.58 1.57 3.49 1.67 3.18 3.43 5.35 4.42 3.68 2.84 3.50 0.56 1.39
0 0.15 -0.22 -0.10 2.41 3.01 2.30 4.09 1.60 3.70 3.05 0.92 1.26 1.82 3.02 2.91 1.77 0.63 0.02 2.71 1.29 0.58
0 0.23 0.08 2.19 -1.81 2.58 3.09 1.09 2.99 0.65 3.95 2.52 0.61 2.16 3.00 2.40 4.16 2.04 -0.03 -0.88 -1.62 0.44
2 -0.09 0.35 -0.95 -0.23 -0.07 0.72 0.22 0.63 0.71 2.19 2.69 3.24 4.86 3.57 5.31 5.16 4.85 2.16 1.69 0.60 -0.66
1 -0.11 -0.57 -0.19 0.73 0.81 3.20 2.69 3.90 2.57 3.77 3.47 3.50 1.48 1.09 1.93 0.35 0.29 -0.95 -1.13 0.78 -2.49
0 0.36 0.44 1.89 1.38 3.33 2.46 4.37 3.12 3.93 3.01 0.58 -0.17 1.06 1.52 2.46 0.75 0.73 1.15 -0.40 0.73 -0.53
2 -1.49 0.86 2.11 -0.82 -1.52 -0.34 -0.24 0.33 1.07 1.29 3.06 3.96 4.10 4.22 3.31 3.35 3.24 1.94 2.27 -0.35 -1.31
0 0.69 0.78 1.05 2.63 3.01 3.69 5.82 6.20 5.24 2.83 1.88 1.61 -0.51 -0.21 1.12 0.26 -1.75 -0.06 0.98 0.82 2.29
0 -0.97 0.92 1.05 0.87 3.92 4.36 3.32 1.89 3.11 2.82 0.86 0.41 2.13 1.66 3.22 1.10 2.01 3.51 -0.45 2.05 -1.42
0 0.48 0.29 -0.37 0.70 1.93 2.89 1.27 1.45 0.00 1.31 2.08 0.72 2.96 2.04 4.07 1.92 3.93 1.65 2.33 0.97 0.32
1 0.31 -0.35 1.35 -0.03 1.49 1.92 2.66 3.90 4.65 2.47 4.39 2.33 3.07 2.45 2.06 0.11 -1.06 1.34 -0.33 0.29 -0.81
2 -1.59 -0.02 -1.22 0.20 -0.68 0.96 1.65 1.76 1.19 1.10 3.00 4.36 2.39 3.23 4.87 2.72 3.57 2.13 2.69 1.43 -0.35
2 -1.35 1.24 -1.62 0.78 0.30 0.49 1.53 1.63 2.39 1.97 3.39 4.98 3.99 3.89 3.70 3.99 1.40 1.86 0.32 -0.33 1.23
1 0.01 -0.34 2.26 4.94 2.91 3.14 8.08 3.02 2.12 2.86 2.50 0.72 0.60 0.79 0.62 1.11 -1.51 -1.43 0.81 -0.67 -0.11
2 1.86 1.50 0.42 1.30 0.92 0.68 2.04 3.25 2.89 3.77 3.90 3.16 3.93 3.47 2.92 0.10 1.81 0.61 -0.68 1.46 -0.66
0 2.32 -0.95 -0.65 0.40 0.73 2.29 1.45 1.10 0.41 -0.49 3.19 1.56 3.51 3.01 2.80 4.56 1.74 3.30 3.37 0.94 -0.59
0 -0.65 1.87 0.45 1.73 5.54 4.66 4.57 4.20 1.96 1.89 1.21 -0.42 0.96 0.13 1.17 -1.25 1.22 -0.60 -0.16 1.46 -0.23
2 0.67 -1.10 -1.47 1.05 -0.25 1.81 2.25 3.38 1.83 3.45 4.89 5.55 3.96 3.88 5.02 1.71 0.93 1.10 -0.52 -0.45 -0.58
2 0.18 1.12 -1.49 -1.06 0.41 0.09 2.18 1.49 0.48 3.30 1.53 4.00 2.94 3.87 3.09 3.03 1.80 3.64 1.72 -0.23 0.31
0 -1.21 1.36 0.01 1.91 2.79 1.30 3.03 2.44 0.03 2.55 1.11 3.73 0.57 3.99 2.94 4.50 2.64 2.60 2.60 0.14 2.01
1 0.46 -0.09 -0.26 0.30 1.32 1.59 3.98 2.55 5.08 5.75 6.18 4.96 3.55 0.85 3.21 1.02 0.82 1.27 0.95 1.40 0.15
0 0.61 0.26 1.91 2.25 2.42 4.39 5.24 2.51 2.34 0.74 2.08 0.18 -1.43 0.40 0.52 0.54 1.14 0.87 1.53 0.32 -0.08
2 -0.03 -0.31 -0.73 0.47 0.44 2.64 0.85 1.56 1.21 0.54 3.75 3.00 5.07 6.14 4.43 4.96 2.82 4.00 0.28 0.52 -1.38
1 -0.67 -0.19 1.02 0.12 0.14 1.33 2.28 3.32 4.63 6.09 5.55 3.01 5.11 2.69 1.96 2.23 0.31 -1.27 -1.13 -0.51 -0.19
0 0.89 0.13 -0.17 -1.25 1.18 1.22 2.04 1.27 1.49 0.99 2.30 2.40 3.51 3.71 6.79 4.11 3.67 3.41 2.63 2.19 1.69
0 -0.19 0.75 -0.21 1.08 2.00 2.89 1.55 2.96 0.22 2.74 0.11 3.24 4.44 4.23 4.07 2.28 3.92 1.52 3.65 -1.01 1.09
0 -1.46 0.46 0.89 2.92 1.64 1.38 4.44 2.46 0.44 0.56 0.26 1.30 1.49 0.51 2.30 1.51 1.24 1.82 0.55 1.25 1.22
1 -0.12 -1.23 1.13 1.87 4.72 4.93 4.43 4.97 3.34 4.24 4.33 1.52 1.88 0.87 1.39 1.18 0.21 -0.12 0.83 -0.52 -0.42
2 0.03 -1.10 -0.92 -0.69 -0.11 1.22 0.67 2.78 4.55 3.33 6.12 3.67 3.27 2.36 3.94 3.18 2.28 1.70 0.17 -0.32 0.57
0 -0.27 0.07 2.33 -0.16 0.91 4.13 4.96 4.78 2.51 4.08 1.59 2.52 0.53 1.93 1.82 2.20 -0.41 1.00 2.09 -0.10 -0.91
0 -1.87 0.11 1.76 1.90 2.04 2.22 3.12 2.85 3.65 0.55 1.60 0.67 2.13 2.96 2.44 4.03 4.16 1.25 0.35 -1.28 0.44
2 -1.08 0.08 -0.85 0.03 0.32 -2.00 1.05 0.44 3.98 2.58 3.49 2.50 3.99 4.44 4.33 3.07 2.22 1.78 0.94 1.84 -1.68
2 0.18 -0.29 -1.13 -1.42 -1.44 -0.95 0.06 0.25 0.05 1.36 2.40 2.58 3.39 5.29 4.23 3.83 3.39 1.85 1.62 2.24 -0.82
0 -1.53 0.81 1.97 -0.66 2.77 -0.72 2.54 3.29 1.70 0.94 4.39 3.83 2.09 5.02 4.72 3.68 2.20 2.62 1.58 0.46 -1.27
1 0.86 0.83 1.22 1.18 1.33 4.11 3.91 2.08 3.14 4.36 5.46 3.85 2.37 3.17 1.43 1.16 0.99 0.33 -0.22 1.65 0.36
1 0.10 0.65 1.53 1.59 1.54 4.04 3.99 3.76 4.40 3.97 2.47 2.91 5.41 3.04 0.97 0.31 0.10 0.61 0.04 -0.49 0.65
2 0.42 0.58 -0.67 -0.12 -0.14 0.48 -0.37 3.12 0.76 1.71 4.11 3.29 3.38 3.44 2.31 5.05 2.46 0.87 2.87 0.08 0.89
2 -1.26 -1.20 -2.01 0.09 -0.72 -0.53 0.69 -0.21 1.23 3.38 3.69 2.61 3.71 2.48 3.02 3.05 1.81 2.08 2.23 1.32 -0.50
1 0.63 1.64 0.52 3.53 1.63 3.74 3.90 3.89 3.74 3.25 4.43 4.04 2.05 0.55 1.49 1.23 1.02 -0.37 0.13 -0.49 -1.68
1 -1.76 1.84 2.19 1.62 2.38 0.31 2.66 3.25 5.17 4.72 4.75 6.28 3.33 2.12 3.30 3.20 0.30 -0.11 -1.90 1.14 -0.89
2 1.11 0.44 0.04 -0.15 0.17 1.79 -0.82 2.16 1.70 3.46 4.80 4.86 2.69 2.84 3.28 4.19 4.03 1.72 1.67 -0.36 0.15
1 -0.35 0.48 0.84 1.48 3.10 0.65 1.85 4.62 5.20 3.61 5.05 3.44 2.29 3.82 -0.27 0.01 0.34 -0.79 -1.54 -0.65 -0.25
2 2.15 1.32 0.58 2.06 0.04 0.37 0.85 1.38 3.12 3.41 3.86 4.10 3.36 4.01 3.51 1.72 1.64 1.87 0.84 -1.06 -0.41
1 -0.05 0.45 2.25 1.05 2.99 1.60 3.07 4.45 5.08 4.74 4.05 2.26 4.00 -1.22 1.61 -0.60 -0.34 0.51 0.69 -0.99 0.04
1 -0.10 0.62 2.28 1.40 0.46 1.46 3.32 3.03 0.75 5.69 4.70 1.24 1.98 1.83 1.47 -0.12 0.17 -0.50 0.67 0.13 0.57
1 -1.31 2.76 3.32 1.72 3.62 4.47 6.61 4.35 3.69 3.86 1.32 1.06 2.67 -0.65 0.84 0.24 -0.55 -1.18 2.88 -0.15 2.35
0 0.45 1.33 -0.67 0.32 1.12 1.60 -1.06 0.51 -0.07 1.35 3.01 3.34 3.69 4.16 6.11 4.45 2.90 0.87 1.13 -0.15 -1.60
0 -1.48 0.30 1.47 -0.50 -0.03 0.74 -0.04 -0.65 -0.06 0.60 4.31 3.31 4.08 5.00 6.03 4.03 5.20 1.76 2.32 0.14 -0.81
0 -0.56 -0.26 0.80 1.15 1.39 1.99 3.10 3.52 3.09 3.02 1.77 3.56 2.14 3.91 3.06 1.16 0.75 1.88 0.07 -0.51 -0.98
0 1.33 0.81 0.85 1.73 1.11 2.63 0.74 1.52 -0.54 0.77 3.27 3.35 1.92 2.44 2.21 5.25 3.42 3.55 3.87 -1.72 0.87
0 -0.71 1.27 2.06 3.62 3.34 3.42 6.78 3.63 2.09 2.51 2.23 2.85 1.39 0.44 1.51 0.60 1.82 1.07 2.30 -2.63 0.98
2 1.44 0.98 -1.85 -2.37 0.04 1.23 0.69 2.23 2.34 2.95 3.29 3.57 4.21 5.18 4.45 3.51 3.26 2.32 1.81 -0.54 0.90
2 -0.47 -0.02 0.59 -0.44 0.84 0.37 1.30 0.31 0.87 1.05 3.20 3.79 3.43 5.37 4.64 2.71 2.59 2.92 2.13 1.56 0.58
2 -0.77 2.58 0.21 0.57 -0.37 1.99 1.00 2.84 3.01 5.71 4.54 3.29 3.13 2.64 4.35 0.65 1.27 0.55 1.85 0.68 -0.83
1 -0.24 -1.11 1.12 0.48 0.33 2.65 3.62 3.74 3.64 3.43 4.44 2.92 3.32 -1.16 2.10 0.95 -2.06 -3.19 2.28 -1.44 0.27
2 1.34 2.32 1.24 0.18 -0.61 -0.84 1.55 2.09 0.56 3.73 3.16 4.26 4.51 3.70 3.56 3.49 2.60 2.12 1.89 -2.24 0.14
1 0.52 0.44 0.23 2.48 2.79 5.05 4.72 6.04 4.69 5.20 2.73 1.42 2.11 1.26 0.08 1.81 -0.87 0.13 0.46 -1.91 -1.16
2 0.25 -0.99 0.22 0.98 0.27 2.48 1.92 1.90 3.44 6.10 6.48 6.89 2.10 3.77 3.27 1.99 -0.51 0.53 -0.01 -0.92 1.09
0 1.02 2.25 2.17 2.91 3.06 2.51 3.29 4.42 4.08 1.24 2.59 1.84 1.59 2.72 1.85 1.25 0.14 1.82 0.89 -0.62 -0.48
0 0.90 0.79 1.09 1.48 -0.87 -1.03 0.33 0.42 0.24 2.03 0.89 1.75 7.04 6.35 6.04 4.10 2.38 2.34 0.26 1.19 -0.41
1 1.81 -1.91 1.23 1.08 0.32 1.21 2.13 2.03 2.27 4.67 3.90 3.82 2.97 2.07 2.13 2.17 0.17 2.32 -0.52 -0.66 1.66
1 0.85 1.03 2.80 3.04 2.65 4.30 4.00 5.63 4.63 3.22 1.75 1.13 1.30 -0.63 0.01 -0.81 -1.63 -0.55 0.35 0.83 -1.57
1 1.28 0.54 -0.64 0.33 -0.86 2.29 1.37 2.97 5.19 5.97 5.35 4.86 4.66 2.61 1.48 0.41 0.80 -0.51 -0.85 1.11 -0.56
0 -0.01 -0.33 2.13 2.51 2.73 3.31 3.05 3.18 0.05 1.70 0.89 1.94 3.25 0.45 2.46 3.45 3.34 2.20 0.43 1.97 -0.29
1 0.38 -0.73 -0.43 1.11 2.40 1.86 5.17 5.49 4.32 3.01 3.20 3.00 0.88 1.57 2.29 0.83 0.44 -1.42 0.12 -0.32 -1.26
1 1.42 0.05 0.80 1.37 2.07 -0.34 5.20 4.28 4.87 2.91 6.08 4.66 3.00 2.48 3.07 0.67 0.95 0.65 2.17 1.34 -0.40
1 -0.33 0.67 -0.00 1.85 1.43 2.05 3.27 4.94 4.62 3.97 5.65 5.24 4.42 2.11 -0.43 -0.62 0.43 2.40 -0.35 1.51 0.21
1 -1.79 2.35 0.36 2.59 2.73 0.21 2.61 2.03 4.51 4.20 4.52 2.71 3.15 -0.71 0.07 1.09 -2.49 -0.74 -1.29 -1.72 1.31
2 -2.02 0.87 -0.98 1.49 1.31 -0.90 0.73 1.24 2.45 1.46 4.59 2.69 5.27 5.00 4.33 1.60 3.92 0.79 1.89 -0.72 -0.98
1 -0.34 -1.47 1.17 1.31 2.20 3.91 3.56 3.21 4.29 4.41 4.04 2.97 1.70 0.15 1.06 -0.43 0.62 -0.32 0.11 0.12 1.77
0 1.10 2.62 0.51 3.52 2.91 3.58 2.45 3.73 3.66 1.66 2.47 2.72 1.44 1.25 0.94 -0.18 0.56 2.91 0.47 -0.65 -0.32
2 0.23 0.01 -0.70 0.61 -2.94 0.20 1.55 2.80 3.30 3.07 4.47 4.85 3.90 2.71 3.95 2.93 -0.47 0.01 1.10 1.64 -1.35
0 -1.08 0.30 2.88 1.49 4.00 3.80 5.50 3.22 4.06 1.80 3.39 0.37 1.04 0.41 1.45 1.31 -0.38 1.05 -0.95 0.60 -0.57
0 -1.05 1.51 0.20 2.95 0.21 0.79 2.46 0.97 -0.54 2.03 2.44 2.16 4.06 3.35 6.59 3.32 2.29 2.01 2.32 0.75 1.11
1 0.36 0.09 -0.89 1.27 2.16 5.37 3.93 3.37 4.07 2.51 3.73 3.25 1.00 1.86 -0.67 1.82 2.30 0.70 -1.01 -0.18 0.77
0 1.37 0.42 -1.03 0.19 1.22 2.46 1.18 -0.39 1.23 1.33 -0.25 1.23 2.21 4.34 5.31 2.53 2.26 2.88 1.72 0.22 1.16
1 1.92 1.09 0.72 0.95 2.58 4.15 2.84 4.56 3.19 4.09 3.25 3.47 2.42 1.84 1.81 0.76 0.50 -0.10 0.67 1.41 1.11
0 -0.73 0.14 0.20 0.87 0.82 1.92 1.43 1.73 1.36 0.80 1.51 1.82 3.10 3.08 4.60 3.55 0.55 3.75 0.97 -1.11 0.43
2 -0.22 -1.94 -0.09 1.48 -0.02 0.24 2.02 2.46 2.84 3.26 4.38 5.72 4.83 3.27 1.70 2.32 0.81 -0.24 1.72 3.04 -0.91
1 -0.68 0.05 -0.29 -0.32 0.45 2.53 0.92 1.18 4.66 3.11 4.37 3.90 4.18 4.02 2.64 2.15 -0.30 -2.74 0.24 -1.20 0.43
0 0.78 1.44 2.07 1.74 1.67 2.61 4.76 1.92 2.28 2.54 2.20 4.58 2.97 1.71 3.14 4.55 3.53 1.69 0.14 0.55 0.54
2 -0.40 -0.28 -0.32 0.44 1.09 -1.53 0.76 1.16 1.93 3.13 2.91 2.24 6.23 4.73 3.10 4.23 2.77 1.98 -0.93 0.42 -0.36
2 -1.13 -0.48 -0.58 -0.47 -0.09 0.24 -1.16 1.64 2.84 4.00 5.10 3.79 4.67 1.94 2.32 2.59 0.74 1.32 1.84 0.67 -0.24
0 0.29 1.32 1.42 1.30 1.63 2.74 2.51 3.19 1.48 1.07 0.86 3.41 2.34 2.51 3.52 1.80 2.05 1.44 0.92 0.97 0.05
2 0.01 1.14 0.75 -0.23 -0.50 -0.80 -0.08 -0.49 1.76 1.57 1.34 2.50 3.99 4.36 4.91 4.13 3.23 3.31 1.92 3.08 1.11
2 -1.99 -0.73 -1.15 -0.86 -0.51 2.11 2.12 3.09 2.69 4.11 4.77 3.43 3.61 4.19 1.58 1.63 0.25 0.36 -0.17 0.43 -0.90
1 -1.12 2.12 0.45 2.51 3.49 5.39 7.69 3.82 4.32 4.05 2.89 2.33 2.05 0.48 0.22 1.62 -0.87 0.76 -0.54 -1.74 0.94
2 -1.17 -0.63 -1.04 -1.10 -1.40 -1.09 1.98 2.84 1.39 4.52 4.87 5.61 1.85 3.41 1.94 1.63 2.08 2.76 1.60 0.30 3.03
0 -0.45 1.06 -1.09 0.54 2.12 2.28 1.91 1.71 0.69 3.09 2.40 0.86 4.44 4.31 4.01 3.49 2.16 2.29 0.83 1.73 1.95
0 -0.46 0.33 0.77 1.94 2.56 4.34 7.11 2.13 1.80 3.87 2.97 1.40 -0.70 2.64 0.56 0.45 0.72 -1.01 0.99 0.76 -0.17
2 0.55 0.08 -0.48 0.20 0.11 1.42 -0.53 0.01 0.09 2.87 5.55 4.87 4.44 5.23 5.22 1.43 3.27 0.85 0.96 -0.60 0.78
0 -0.28 -0.20 0.98 0.62 1.05 0.91 1.61 1.19 0.98 0.40 0.64 1.88 2.57 3.91 4.10 3.60 4.96 3.34 2.17 0.48 -0.92
0 -0.78 0.91 0.80 1.70 1.76 2.21 3.08 3.29 1.62 1.03 2.93 2.63 1.69 1.54 3.85 4.56 2.81 2.49 1.33 0.03 -0.99
1 2.26 1.17 0.92 1.43 0.46 3.08 4.29 2.60 5.40 2.64 5.79 1.83 1.28 1.98 1.55 1.95 0.26 -0.86 0.53 -3.00 0.21
0 0.01 2.06 -2.74 0.86 -0.39 1.71 -0.63 -1.28 0.63 0.56 4.58 5.12 3.25 3.43 7.42 5.65 4.79 2.89 -0.44 2.53 -0.40
2 0.43 -1.17 -0.67 -0.10 0.50 -0.58 -0.01 1.27 3.67 5.65 3.89 3.87 2.70 5.38 2.49 2.27 0.48 1.19 0.84 -0.49 2.05
2 0.16 0.38 1.62 -0.80 -1.06 -1.70 -0.19 2.18 0.08 2.16 3.15 3.50 5.02 5.12 5.60 5.58 5.70 2.54 1.74 0.04 -0.34
0 -0.23 -1.58 -0.92 1.50 -0.34 0.73 0.20 1.39 0.36 1.66 2.45 2.23 2.60 3.96 5.14 4.44 4.17 1.12 1.68 -1.66 0.22
1 0.67 -0.30 2.46 1.69 3.40 3.06 3.40 4.70 3.80 3.42 3.24 4.21 1.39 3.48 1.43 -0.80 0.36 0.91 -1.82 0.45 1.02
1 0.62 0.22 1.77 1.85 1.41 1.18 3.16 3.04 4.46 3.36 3.27 4.56 4.72 1.08 1.68 2.16 -0.20 1.22 -0.79 0.76 -0.35
1 0.58 0.63 1.43 3.01 4.89 4.83 5.35 5.97 3.24 3.66 3.87 1.09 0.16 -1.07 -1.14 -0.34 -1.02 -2.13 -0.04 0.88 -0.75
1 -0.65 0.66 1.07 2.12 1.80 5.46 4.28 3.57 4.81 2.26 1.83 4.63 2.02 0.52 1.70 2.04 -0.38 0.39 -0.99 0.37 0.37
1 0.64 -0.73 1.81 1.68 1.20 3.02 4.62 3.97 4.02 3.40 2.77 3.48 1.67 1.32 1.57 2.25 -0.70 0.23 1.91 -0.33 -0.91
2 -0.77 0.75 0.71 0.86 0.57 1.37 0.89 1.52 1.98 5.37 6.83 5.88 5.37 2.08 1.65 2.67 -0.22 0.37 0.22 0.93 0.07
2 0.25 -1.44 1.76 1.43 -2.09 -0.62 2.20 1.52 1.55 2.84 3.07 2.45 1.39 3.27 2.63 4.70 2.01 1.20 1.35 0.14 -0.58
2 -1.21 0.98 -1.30 -1.85 -1.36 0.55 1.61 1.24 0.19 2.41 3.75 4.28 3.77 4.65 5.59 3.92 4.42 3.23 1.03 -0.47 -0.42
2 0.34 -0.24 0.62 -0.39 -0.19 0.05 0.34 2.43 1.12 2.06 4.32 2.68 6.32 5.16 4.52 4.12 0.64 2.70 0.74 1.97 -0.43
2 -0.31 0.11 0.42 -1.31 -0.40 -0.18 1.49 2.04 0.17 2.70 5.04 3.34 3.96 2.89 4.57 5.22 3.15 3.11 1.44 1.57 0.48
2 -1.33 -1.68 0.04 -0.72 -0.70 0.94 0.74 0.82 3.80 3.27 6.54 5.01 3.42 3.04 3.21 2.17 1.32 -0.12 0.03 2.09 0.42
1 1.50 0.74 -0.40 1.88 2.96 4.50 6.22 4.25 5.24 6.08 3.27 0.43 -0.28 0.50 0.28 -0.00 -0.23 -0.61 2.29 0.37 -0.18
2 1.46 0.16 3.00 -1.06 -0.53 0.44 0.82 1.29 0.47 0.92 4.80 4.27 4.26 3.54 5.27 4.55 1.93 1.71 1.48 -1.20 -1.46
0 1.64 1.15 2.44 2.09 2.30 3.94 2.50 1.75 2.51 -0.51 3.36 1.75 1.99 1.71 3.44 2.06 1.71 3.14 1.32 0.12 -0.06
1 0.01 0.54 1.44 2.38 3.09 4.17 4.17 6.85 4.98 5.12 3.83 2.91 0.11 -0.15 1.90 0.48 -1.69 -0.31 0.93 -0.55 -1.37
0 0.50 1.51 1.32 0.51 0.00 1.29 3.32 1.71 1.99 0.20 1.07 1.10 4.51 3.92 4.61 4.58 2.96 2.27 1.14 -0.03 -0.86
0 0.33 -0.12 -0.42 0.49 0.48 0.08 1.61 -1.08 0.51 2.19 1.85 1.89 4.40 4.39 4.06 5.55 2.19 4.01 1.49 1.37 -0.40
0 -0.87 2.50 0.68 -0.59 0.09 0.51 0.41 -1.46 -1.07 0.50 1.24 2.45 3.55 5.39 6.59 4.64 3.59 1.88 1.55 0.77 0.50
2 0.59 1.08 -1.66 -0.70 0.33 1.24 -0.66 1.36 2.64 4.35 5.66 3.91 2.88 2.86 3.96 3.09 3.35 2.18 -0.21 1.49 -0.76
1 -1.41 -0.10 2.75 1.42 2.58 2.44 2.70 5.13 4.48 3.07 4.34 3.71 2.67 0.29 1.57 -0.47 -0.81 0.88 0.35 1.50 0.42
2 0.31 -2.12 2.79 -1.50 -0.31 -1.12 0.34 1.94 2.00 0.97 4.36 3.93 4.10 3.66 3.93 3.05 2.86 2.41 3.07 0.59 -0.60
1 0.45 -0.62 1.14 1.93 2.18 1.86 4.30 5.43 4.16 4.77 2.57 4.14 2.62 2.11 0.58 1.04 -0.68 1.08 1.54 0.29 -0.46
2 -0.37 -0.93 -0.39 0.89 0.04 0.10 0.73 4.70 3.79 5.08 5.26 5.52 2.34 4.65 3.47 0.84 1.88 0.85 0.21 2.41 -0.44
2 0.11 1.79 -0.41 1.18 -0.63 -0.15 0.76 1.05 1.67 2.88 2.39 4.93 3.04 3.90 4.46 4.35 2.60 2.64 2.17 -0.08 0.02
2 -1.17 -0.78 -0.19 -1.91 0.53 -0.78 1.71 2.31 0.72 0.37 3.61 4.10 3.19 5.76 6.46 2.99 3.30 3.18 0.85 0.03 -0.61
1 1.47 2.37 1.94 3.16 4.67 6.22 5.94 2.97 2.33 0.36 -0.29 0.81 0.06 -0.23 0.58 -1.05 0.43 0.71 0.49 2.07 0.17
1 0.07 0.36 0.34 -1.61 0.08 1.41 3.13 2.78 3.34 5.51 7.26 3.95 4.24 3.82 1.53 1.06 0.28 0.25 -0.27 -0.10 -0.80
1 0.18 0.09 2.87 1.98 4.97 4.58 6.12 4.51 3.36 3.69 2.05 1.79 -0.84 -1.33 0.49 -0.57 0.02 -0.26 -0.43 1.16 -1.56
1 0.72 -0.41 1.29 1.11 0.87 1.36 4.44 3.79 3.19 5.23 4.89 2.46 2.85 2.62 -0.59 0.73 -0.16 0.51 -1.24 1.54 -0.82
2 0.15 -1.60 0.78 -0.37 0.08 -0.53 -2.67 0.20 1.78 1.37 2.60 4.67 3.95 4.84 5.99 4.34 3.25 2.82 0.89 1.18 1.23
2 0.30 -0.32 -0.91 -0.18 -0.21 -0.97 -0.15 1.83 -0.55 1.52 0.01 3.68 5.21 6.32 8.28 4.44 2.41 1.89 2.10 2.11 -0.42
0 0.04 -0.21 0.16 -0.51 0.80 1.15 2.80 3.87 2.26 2.13 1.61 1.11 2.92 3.66 3.38 4.01 1.92 0.91 0.33 0.75 -0.86
1 -0.71 0.47 1.76 0.02 0.42 2.10 4.44 3.73 4.85 4.83 4.40 5.04 3.66 3.92 2.33 1.21 -0.50 0.67 -0.95 0.23 -1.21
1 1.16 1.19 0.04 1.59 2.79 4.48 5.09 3.84 2.85 2.98 4.46 1.64 0.49 2.34 3.33 1.67 -0.44 0.86 -1.82 0.05 0.54
1 0.11 -0.73 1.07 1.99 2.65 2.14 4.66 4.81 3.90 3.22 4.53 1.78 1.91 1.49 1.29 0.52 -1.55 -0.43 -0.25 0.16 -0.61
1 0.95 0.82 1.83 0.90 -0.62 1.81 3.81 1.28 3.83 4.39 5.42 3.51 3.89 2.37 2.50 1.45 1.01 1.27 0.07 -0.75 -0.07
1 2.17 0.83 -0.16 0.86 1.10 1.45 3.06 3.69 4.82 3.57 3.53 5.07 3.55 2.76 0.14 -0.96 -0.38 1.41 0.35 0.69 -0.19
2 0.52 1.69 1.10 0.44 -0.03 -1.29 0.29 1.23 0.45 4.03 3.06 3.20 2.99 3.36 3.38 4.59 4.39 2.19 1.55 1.17 0.88
2 1.58 0.57 1.20 -0.99 -0.55 0.38 -0.61 -0.65 1.32 3.20 1.61 3.67 4.61 3.00 3.70 4.63 2.31 0.01 1.80 0.03 -0.98
2 -1.54 1.13 -1.42 -0.37 0.15 0.35 1.17 1.27 0.37 0.96 4.83 3.12 3.96 5.06 6.72 3.63 2.22 1.93 2.13 -0.16 -0.34
2 1.07 -0.79 0.08 -0.48 -0.18 0.28 2.55 1.55 5.51 3.09 5.46 3.29 4.74 5.24 1.94 1.53 0.37 2.19 1.21 0.20 -1.03
0 -0.35 0.94 -0.19 0.36 1.03 0.94 0.95 1.76 1.08 0.36 0.27 0.50 2.27 3.53 3.99 4.32 3.34 3.16 1.54 2.54 -1.08
1 1.15 -0.47 3.16 2.31 5.03 3.75 5.84 4.41 5.89 2.56 1.84 1.47 1.65 0.65 -0.58 0.26 0.53 1.60 -0.40 0.96 0.05
2 -0.19 1.39 -1.26 0.62 -0.02 2.74 -0.12 0.85 2.31 3.64 3.60 5.63 5.49 2.08 4.48 2.00 3.49 2.12 0.30 0.50 1.55
0 -0.51 -0.41 0.68 0.85 1.28 2.70 3.97 3.38 2.31 1.11 1.71 -1.00 1.34 3.10 3.18 1.27 2.26 2.38 1.11 -1.38 -2.13
0 0.17 1.37 1.99 2.55 1.72 2.02 3.84 3.61 2.20 2.72 0.09 1.71 1.91 0.66 0.72 1.38 0.15 -0.18 0.58 0.09 1.48
1 -0.52 2.51 -0.34 1.32 1.00 3.38 1.25 3.96 3.74 4.45 4.65 3.97 2.51 3.28 1.32 0.74 0.81 -0.24 0.46 1.54 1.60
1 -0.53 -0.51 0.94 2.36 -0.35 1.07 2.91 2.67 5.45 4.95 5.10 4.06 2.68 1.22 3.52 2.05 0.61 -0.22 0.60 -0.53 0.79
1 1.79 1.16 2.19 3.19 3.10 5.57 5.70 3.12 3.90 4.01 3.87 2.33 0.93 0.82 -1.50 1.45 0.12 -0.06 0.87 -0.47 -2.23
2 -1.07 0.33 0.31 0.91 1.53 0.42 2.02 3.31 4.77 3.88 5.16 4.29 5.91 2.53 2.08 2.73 1.26 1.30 0.14 1.49 1.31
1 -1.57 0.34 0.73 2.25 0.64 3.06 3.45 2.52 4.33 2.17 3.04 2.95 1.74 1.38 1.06 0.70 0.01 1.53 -1.75 -0.85 -1.27
0 0.12 0.11 2.24 0.42 1.75 3.08 2.51 3.63 1.32 1.56 0.48 1.17 -0.05 3.38 4.51 4.37 2.42 1.79 -0.42 0.60 0.27
2 -0.92 -1.24 -1.17 -0.29 -0.37 -0.93 -0.25 0.11 2.80 2.37 4.73 2.21 2.79 3.55 5.59 2.78 3.09 2.73 -0.04 1.89 -0.46
1 -0.44 -0.41 2.81 1.09 1.67 3.14 4.55 4.98 3.93 3.77 4.67 2.67 2.93 2.90 1.32 0.30 0.02 -1.00 -1.82 1.70 0.17
1 0.07 0.27 -0.70 -0.07 1.68 0.76 2.65 3.29 3.73 5.09 6.98 4.04 4.33 1.31 0.53 2.46 1.35 0.25 -1.52 1.04 0.27
2 1.36 -0.24 1.79 1.22 1.00 2.21 0.03 2.23 3.21 4.42 4.82 4.41 3.74 3.24 1.36 2.98 -0.25 1.76 0.99 -0.67 -0.71
0 -0.25 2.50 0.06 2.75 4.73 4.61 7.09 3.72 2.32 2.15 3.56 2.50 0.43 0.20 0.94 2.23 -0.49 0.39 -1.35 0.94 -1.25
0 0.41 1.16 1.90 0.76 3.63 4.01 5.46 5.14 3.28 2.75 1.73 1.24 1.73 -0.51 1.12 1.35 0.10 -0.10 -0.35 0.81 -0.84
0 0.70 -0.29 0.81 0.04 0.70 -0.97 -0.35 -0.17 -0.48 0.64 2.17 1.96 4.04 5.73 5.34 4.98 3.18 4.60 2.24 3.30 -1.52
2 -0.27 -1.23 2.17 -1.41 0.40 0.42 0.19 -0.01 0.29 0.98 3.16 3.12 5.19 4.77 7.58 4.39 4.00 3.61 2.21 2.25 0.03
1 1.48 1.37 2.72 2.70 3.61 3.58 4.41 3.57 3.98 3.59 1.73 2.33 2.45 2.24 0.41 0.67 -0.17 -0.91 2.01 0.70 -1.41
2 -1.62 -0.60 -0.11 0.16 -0.25 -0.65 0.42 -1.50 0.12 2.14 2.28 5.60 2.77 3.43 5.82 4.08 2.20 1.32 0.95 -0.47 0.37
1 -0.81 1.41 2.63 0.82 0.99 2.61 5.78 4.87 5.96 4.21 3.03 2.22 3.04 0.33 -2.29 0.81 0.32 0.01 -0.21 0.44 1.74
0 1.68 0.22 2.00 1.76 1.14 2.47 2.12 3.84 1.91 1.28 3.39 0.46 1.68 3.32 2.91 3.96 2.76 1.74 0.49 0.37 0.68
0 2.42 1.27 2.06 0.66 -0.98 2.33 1.95 1.48 0.67 2.72 0.92 2.25 2.88 3.63 3.63 1.73 0.99 1.77 0.14 1.62 -0.20
0 -0.89 0.40 -0.09 1.27 1.13 0.31 1.11 2.21 -1.55 0.45 2.21 4.02 3.41 2.17 5.70 4.69 4.25 1.77 3.38 -0.19 -0.03
1 1.13 0.46 2.63 0.42 5.51 4.32 4.87 6.50 2.48 3.97 2.01 2.00 1.03 1.01 0.90 -0.80 -1.04 -0.15 -1.15 1.57 0.39
1 -0.37 1.98 1.36 4.23 3.49 4.11 5.18 4.59 3.38 5.00 3.30 3.04 0.96 0.74 1.20 0.88 -1.08 -0.18 -0.16 -1.41 -0.62
1 0.18 0.79 1.68 1.62 1.31 2.78 5.07 5.19 3.28 3.06 4.70 0.59 1.57 2.02 1.64 0.71 0.16 -0.95 -1.35 -0.23 1.27
0 0.76 2.00 2.09 2.38 2.96 3.91 4.46 5.08 4.29 3.00 1.41 2.33 0.97 0.32 1.70 -0.02 -1.52 0.30 -1.10 -0.66 0.54
2 1.89 -0.88 0.49 -0.46 -0.81 0.73 0.60 2.26 4.55 2.73 5.45 6.41 4.90 5.91 2.76 0.92 -0.36 0.43 1.26 0.25 -1.03
1 0.02 1.64 0.37 1.04 0.41 1.24 2.86 4.37 3.39 5.60 5.47 4.46 2.63 1.05 0.65 0.91 1.04 0.54 -0.49 0.59 0.55
2 -1.73 0.39 0.43 1.47 -0.34 1.31 -1.34 2.27 -0.68 1.39 1.85 6.82 4.13 6.26 6.13 6.38 3.78 1.98 -0.75 2.35 0.61
2 0.95 -0.38 -0.31 0.82 -0.29 1.90 0.94 1.74 2.90 4.46 4.57 4.19 4.73 3.63 1.26 2.70 2.71 1.69 1.78 1.89 -0.19
1 1.97 -1.73 0.51 2.06 2.58 1.46 3.18 4.30 2.70 4.72 3.86 2.83 2.47 1.15 1.07 0.92 0.04 0.89 -0.66 -1.57 1.60
1 -1.02 0.26 1.48 1.27 0.34 3.41 4.29 3.45 4.67 3.75 5.65 3.96 0.37 2.58 2.31 0.28 -1.49 0.03 -1.19 -0.45 0.21
0 2.00 -1.64 0.56 2.12 1.52 1.69 4.81 2.99 1.85 2.46 2.55 1.47 3.20 1.34 3.00 0.35 2.13 1.19 0.66 -2.06 -1.06
2 -0.09 0.51 0.69 -0.64 -2.33 -0.09 2.60 2.15 2.54 1.91 6.02 5.65 4.73 4.08 2.08 0.06 -0.40 -0.73 -0.35 2.03 0.84
0 -1.16 0.91 1.25 0.89 5.16 3.41 6.03 5.79 3.37 3.23 1.48 2.55 1.53 -0.13 2.31 2.33 0.81 2.00 -0.99 1.05 0.06
0 -0.71 1.11 0.54 0.99 2.20 0.30 1.26 0.74 0.26 0.56 2.06 3.35 2.87 2.90 4.39 2.90 1.99 0.25 0.54 0.95 0.93
0 -0.86 0.52 3.18 1.26 2.83 2.67 3.47 4.43 3.40 2.78 1.72 3.18 1.96 2.68 4.79 1.42 0.05 1.17 0.58 0.68 -1.19
2 -0.20 -1.18 -0.75 0.80 -0.39 0.65 1.72 3.84 3.68 1.73 6.11 4.81 5.47 3.54 2.34 0.58 0.95 -1.51 0.62 -0.13 0.53
0 -0.90 0.85 1.40 3.30 3.31 4.58 4.73 3.38 3.97 3.24 1.09 0.43 1.83 3.09 0.28 2.80 2.29 -2.59 -0.76 0.02 1.34
0 0.89 -0.17 0.55 1.79 0.03 0.60 1.88 3.17 -0.48 1.51 1.85 2.96 1.59 3.98 4.05 3.81 4.79 1.84 3.50 -0.86 0.54
1 -0.15 -0.13 0.20 3.03 3.36 2.77 3.42 4.77 2.71 5.47 2.79 5.83 1.36 0.98 0.75 1.11 1.99 -0.12 1.09 1.50 -0.88
2 0.91 -0.29 0.35 1.00 -0.19 0.92 2.07 1.08 3.05 2.54 6.43 5.73 4.08 3.73 1.53 1.34 -0.66 -1.64 0.01 -0.79 -0.71
1 0.51 2.83 1.54 3.23 2.35 4.28 3.48 1.73 5.70 2.66 2.53 1.18 0.70 1.49 -0.80 0.07 -0.25 0.14 0.11 1.60 0.92
2 0.87 -0.85 -0.35 0.08 -1.23 1.05 0.56 0.47 -0.02 1.87 3.35 4.23 3.19 4.70 3.98 3.27 1.94 3.58 -0.03 -0.09 3.32
1 0.51 0.70 1.31 0.23 0.73 3.53 3.78 5.33 3.77 4.57 4.59 3.37 1.43 1.48 -0.04 -0.25 0.97 0.04 0.38 1.57 1.61
1 -0.59 1.58 2.59 3.37 2.88 6.61 6.61 4.96 2.94 2.03 4.36 -0.17 0.13 -0.13 0.76 -1.17 -0.56 -0.07 0.84 0.69 0.62
1 -0.37 1.43 0.14 3.58 1.44 3.22 4.60 3.19 5.10 4.38 3.49 1.91 2.36 1.65 2.37 1.60 -0.64 -0.04 -1.47 0.64 0.75
0 0.04 0.46 -0.93 -0.26 0.12 0.50 0.37 1.64 1.51 -0.61 0.69 3.01 2.50 4.51 5.78 3.45 3.87 2.56 -0.32 0.18 0.49
2 0.29 0.27 -0.16 -0.46 -1.24 1.40 1.26 0.87 -1.75 0.49 3.42 3.85 2.38 4.60 7.39 5.07 5.13 3.26 1.14 1.02 -2.08
2 2.58 0.42 -2.02 0.11 -2.86 -0.45 1.05 1.68 2.07 2.85 4.66 6.51 3.88 1.84 1.48 2.48 2.29 1.50 2.01 -1.05 -0.69
0 0.96 0.64 -0.33 1.38 1.12 1.84 2.20 1.38 1.17 3.15 3.03 1.68 1.19 2.60 3.51 3.27 3.23 2.54 3.15 2.71 0.73
1 -1.02 1.35 1.30 0.69 4.34 2.45 4.36 2.03 3.32 5.11 7.05 3.82 3.54 2.05 1.79 1.35 0.85 0.08 1.09 0.69 -1.56
0 2.60 1.63 0.07 0.54 0.29 2.79 2.49 1.57 -0.29 1.76 2.75 1.32 2.64 3.66 3.19 4.03 1.17 1.59 2.13 -0.04 -1.05
0 1.03 -1.20 -1.07 -0.79 0.25 1.03 0.43 -0.92 1.10 2.20 1.77 2.35 4.83 3.40 6.83 4.41 2.87 2.37 2.07 0.53 -0.72
0 0.46 0.02 1.98 2.50 0.73 2.71 1.69 0.55 0.46 2.19 2.06 1.45 0.84 1.42 4.08 4.13 2.64 1.66 1.63 3.13 0.92
1 -0.46 1.70 0.18 1.16 0.79 2.86 4.54 5.05 3.31 4.95 5.61 1.23 0.06 2.81 0.94 -0.24 -0.24 -0.24 0.41 0.17 0.21
2 0.91 -0.50 1.04 -1.26 0.73 1.98 0.27 0.45 1.27 2.18 0.81 4.21 3.22 4.53 5.47 4.40 2.53 0.40 0.06 1.17 -0.72
1 -0.97 2.43 3.08 2.68 4.06 4.93 5.48 4.62 4.89 2.70 0.89 2.13 0.04 1.00 0.89 -0.01 -0.95 0.26 0.40 -0.76 -0.11
1 0.18 0.59 -0.41 1.40 2.41 4.27 2.57 2.14 4.58 4.64 4.29 4.64 4.62 2.32 2.59 1.37 0.90 -0.60 0.85 1.41 -1.62
1 0.49 -0.27 2.02 1.99 0.95 3.02 5.76 4.39 4.37 4.19 4.44 1.73 1.97 0.50 2.49 0.89 0.28 -0.89 2.17 1.44 -0.39
0 0.71 0.80 3.11 1.97 2.22 3.39 3.21 2.53 2.09 2.78 1.32 3.71 2.13 3.35 2.27 2.27 2.44 1.39 2.07 0.63 1.28
0 -0.83 1.19 3.39 1.66 3.29 3.75 4.38 2.76 3.63 2.20 1.92 1.86 3.32 0.77 2.84 4.03 1.80 1.99 -0.59 1.13 0.45
1 0.35 1.66 0.43 2.39 2.73 5.52 4.53 3.51 2.64 3.57 2.68 2.35 -0.14 0.33 1.06 0.55 -1.05 -0.47 -0.37 0.54 0.10
1 0.83 0.74 3.11 3.03 2.48 2.79 4.15 3.81 5.02 2.42 2.66 -0.61 0.27 -1.05 1.11 -0.35 0.82 -1.42 1.18 0.25 -0.09
2 0.58 0.48 -0.41 0.29 0.77 1.68 1.41 1.89 1.44 4.31 3.54 1.99 4.39 3.13 4.94 3.28 3.28 -0.56 3.00 -0.48 -0.17
2 1.85 -0.76 0.14 -0.17 2.01 1.60 1.67 3.97 3.20 5.23 6.33 2.86 5.68 3.85 2.37 1.99 0.66 -0.14 -0.73 -0.81 -0.49
0 -2.63 0.88 1.83 0.49 4.29 5.16 4.20 5.28 4.30 2.22 3.56 0.69 0.07 0.42 0.07 0.12 0.50 0.27 -0.51 -0.73 0.41
1 -0.52 0.28 2.93 2.06 3.69 5.48 4.04 2.86 3.63 3.49 1.24 -1.61 0.05 -0.97 1.95 -1.53 0.75 0.27 -0.18 -0.75 -0.78
2 -0.71 -0.40 -0.84 -0.67 1.58 0.98 2.54 2.23 2.61 2.09 4.11 4.75 5.82 3.17 3.21 -0.40 1.63 -0.35 -1.15 -0.33 0.54
1 -0.14 2.15 1.48 2.01 1.63 1.93 5.23 4.42 3.60 2.63 3.44 1.84 2.51 0.22 0.16 -0.06 1.01 0.47 -0.99 2.25 0.23
2 -0.33 -0.09 0.16 -1.03 -0.03 1.35 1.73 0.21 0.35 2.42 2.29 2.28 2.81 4.75 5.03 3.74 3.16 1.97 1.46 0.14 -1.06
2 -0.07 -0.64 1.03 -0.07 0.20 0.87 -0.33 1.87 -0.88 2.11 2.31 2.94 1.34 3.98 5.90 4.04 1.95 2.70 1.60 0.97 -0.35
2 -0.27 -0.71 -0.12 0.15 0.13 0.40 3.14 1.42 3.16 5.11 5.39 4.18 5.10 4.51 2.21 1.54 0.24 0.54 0.31 0.14 1.50
2 0.99 0.19 1.09 -0.76 0.10 1.63 2.00 1.80 2.78 4.05 3.58 4.40 4.43 3.51 3.71 1.77 2.19 0.38 -0.65 -0.07 -0.50
1 0.81 0.65 -1.63 -1.52 0.42 2.29 2.48 4.39 3.83 6.21 5.38 4.54 1.50 1.09 1.19 0.67 -1.32 -0.25 1.12 0.55 0.18
0 -0.47 -0.45 -0.07 -0.46 0.67 -0.09 1.70 0.54 0.46 0.72 2.14 2.81 2.56 2.49 5.51 2.68 1.74 3.29 3.33 2.75 -0.30
0 -2.49 -0.34 1.57 3.22 2.13 3.22 3.79 3.17 4.27 2.92 1.79 1.23 3.19 0.56 1.57 1.80 0.33 1.31 -0.09 0.12 0.87
0 1.61 0.69 -0.92 0.55 1.87 2.45 0.69 -0.20 1.03 0.11 2.35 2.98 4.54 3.91 6.11 5.40 3.89 2.91 4.16 3.08 0.82
2 -0.36 0.91 0.96 1.17 -0.89 2.48 1.83 2.34 4.83 5.14 5.67 6.43 4.86 2.74 2.62 -0.08 1.34 -0.20 -0.22 2.05 -0.03
0 -0.80 1.33 1.15 2.00 3.36 3.97 6.38 6.05 4.45 3.09 2.19 1.71 0.97 2.03 0.60 1.04 0.70 1.45 -0.14 0.20 -1.71
1 0.70 2.97 3.69 2.56 3.23 2.92 5.33 2.52 4.40 3.41 1.85 1.21 -0.73 0.78 0.92 1.06 -0.84 -1.14 -0.14 0.07 1.41
1 -0.84 1.08 2.70 0.29 2.16 2.07 6.14 3.07 3.93 3.70 3.82 3.60 1.75 3.30 -0.47 1.34 -0.56 1.00 -0.58 -0.10 -1.00
1 -1.49 2.40 3.25 2.50 5.16 6.54 5.49 4.08 4.24 2.73 1.52 0.86 1.96 2.53 -0.97 1.43 0.68 0.00 0.61 -1.39 1.23
1 -0.62 0.87 1.69 0.40 0.92 3.56 4.17 5.26 2.19 5.30 4.15 2.72 2.45 1.99 2.00 0.12 -0.53 -0.79 -1.31 0.11 -1.09
1 -1.39 1.17 1.53 -0.07 0.74 1.19 1.49 2.28 3.24 6.77 5.18 5.37 2.75 1.62 1.35 0.80 -0.11 -1.08 0.62 -0.22 -2.42
1 0.04 0.16 4.35 2.22 3.61 4.80 5.53 4.22 3.99 0.87 2.62 1.57 -0.00 -0.70 0.40 1.00 0.00 0.08 0.47 0.35 -0.13
0 0.06 1.23 -0.01 -1.16 -0.27 1.16 1.71 1.73 0.69 2.00 2.26 3.07 5.58 5.77 5.67 2.48 4.30 3.85 0.89 0.17 -0.44
2 -0.16 -0.29 -1.02 0.47 1.90 -0.42 -1.06 1.80 1.43 1.84 2.61 4.72 3.33 4.70 5.10 4.44 0.64 2.96 2.82 1.08 0.47
0 -0.32 0.34 1.57 0.04 0.85 0.37 -0.24 2.61 1.11 0.02 1.75 2.48 4.46 3.77 3.55 4.05 4.26 2.69 1.23 2.13 1.43
0 0.11 -0.92 -0.81 0.52 0.15 1.83 1.12 2.23 -0.64 1.17 3.53 3.70 4.69 4.38 5.29 4.59 2.13 1.23 2.29 2.70 0.75
1 0.62 0.55 0.15 -0.47 1.32 2.82 3.98 4.48 3.20 4.62 4.33 1.88 1.40 2.48 0.06 -1.51 0.09 0.55 0.59 -0.11 -0.62
2 0.13 -0.14 -0.48 0.27 -0.43 0.35 3.19 2.59 3.20 3.19 6.66 4.10 3.61 4.90 3.68 2.45 2.34 0.70 -0.92 -1.43 -0.04
0 -0.16 3.05 3.33 3.64 4.62 3.70 7.04 3.84 3.59 3.51 2.90 1.79 -0.22 -0.38 0.76 -0.57 -1.22 0.60 1.51 0.16 1.03
1 -0.29 -0.90 -1.18 0.27 1.62 1.60 1.01 3.64 2.50 3.01 6.24 4.66 5.03 2.54 3.37 0.77 0.83 -0.21 -1.83 -0.22 -2.42
1 0.53 2.74 1.01 0.59 1.18 5.00 4.04 4.04 4.56 2.73 4.11 3.74 1.83 2.76 0.90 0.27 -1.76 0.07 -0.96 -0.57 2.65
1 -0.72 1.00 2.96 3.07 2.78 5.69 4.29 3.75 2.79 3.06 3.43 1.77 1.78 -0.90 1.28 0.81 -1.16 -0.13 0.24 -0.60 -0.24
0 0.38 -0.08 1.22 0.73 2.70 3.14 4.37 1.97 0.31 1.05 1.61 -0.41 0.98 2.49 4.07 3.14 2.51 0.09 1.64 3.66 0.51
1 -0.30 1.17 1.69 3.20 3.51 4.85 6.15 6.30 5.52 4.24 3.57 0.87 2.07 0.61 0.84 0.12 -0.45 0.49 1.49 0.05 -0.96
0 -1.41 0.55 -0.38 2.78 2.32 1.57 3.91 4.30 2.59 4.63 2.14 0.07 1.22 2.29 3.41 1.87 0.57 1.45 -0.76 0.08 0.73
2 2.61 0.51 -0.99 -0.26 0.04 0.97 1.85 1.99 0.25 2.56 3.78 4.43 4.88 3.83 4.13 4.02 3.37 2.42 1.22 0.15 -1.27
0 1.05 2.06 0.78 4.38 2.70 4.44 5.28 4.54 2.49 2.01 1.92 1.24 -0.70 0.18 0.75 0.24 1.89 0.59 2.12 1.25 -0.96
2 -1.28 0.39 2.02 -0.40 1.29 -2.28 1.58 1.07 3.10 3.36 2.66 4.69 3.49 5.24 4.54 3.54 1.86 1.86 0.82 0.89 -1.62
1 -0.04 0.72 2.42 1.63 3.26 3.02 6.64 4.05 4.66 2.82 4.15 2.52 0.72 0.92 2.14 -1.10 -1.20 1.90 -0.05 1.85 -0.25
2 -0.42 0.45 -0.60 1.53 1.25 1.28 -0.53 -0.05 1.63 2.74 2.11 3.44 6.16 4.55 2.29 6.02 3.78 3.12 4.17 2.14 0.55
2 -0.33 1.80 0.20 -1.32 -0.63 0.92 0.69 1.74 -0.54 2.59 2.51 2.03 4.05 3.72 5.38 3.84 2.86 2.60 1.58 1.48 -0.10
0 -1.60 -1.84 1.32 1.45 1.79 3.19 4.46 2.63 2.40 2.05 2.74 3.29 -0.95 3.68 1.93 2.24 0.76 0.43 2.26 1.49 -0.75
2 1.02 -0.81 -0.14 1.20 -1.05 -0.23 -0.51 -0.26 2.78 1.59 3.74 5.33 2.23 4.57 4.80 2.50 3.79 1.43 2.56 0.78 -1.52
2 -0.62 1.17 -1.04 -0.76 0.30 -0.69 0.62 2.89 2.46 1.90 1.97 3.71 3.50 6.24 5.41 3.10 1.76 2.91 3.11 0.24 -0.87
1 -0.94 0.58 1.57 1.80 5.33 3.78 8.20 4.10 2.38 1.78 0.49 0.71 -0.24 0.60 0.15 2.70 0.57 0.63 0.31 0.52 -1.77
2 -0.54 1.54 0.56 1.67 -0.01 0.78 2.16 4.13 3.58 3.93 6.17 4.78 3.75 1.98 1.56 1.75 0.77 2.25 0.50 -0.72 2.07
0 -0.24 1.56 2.35 1.11 1.22 2.76 3.20 2.30 0.71 1.72 0.68 2.55 0.97 3.26 4.28 3.28 2.34 1.77 1.92 0.55 -0.13
1 2.09 -1.27 1.03 1.00 1.32 1.99 2.40 4.45 4.04 3.53 4.80 2.88 2.62 2.31 -0.02 0.59 -0.89 0.04 0.75 -1.60 0.71
2 0.39 0.68 -0.05 -0.41 -0.04 0.66 3.03 3.32 3.63 4.37 6.66 5.35 2.21 3.76 1.05 1.41 -0.52 -0.09 0.13 -0.24 0.06
2 -0.12 -0.06 -0.20 -0.39 0.10 0.76 1.17 2.01 1.77 1.81 1.75 4.24 4.11 4.08 5.29 3.32 2.35 2.81 2.15 -0.02 -0.47
2 0.25 0.85 0.75 -0.15 0.71 1.02 0.79 1.60 0.29 1.78 2.38 3.11 5.39 5.86 4.12 5.31 2.90 2.89 0.96 0.25 -1.62
1 -0.99 2.29 2.27 3.51 2.38 5.62 5.43 4.05 3.25 4.37 1.73 1.37 -1.72 1.89 0.47 0.60 -1.31 -0.24 0.99 -1.95 -0.76
1 1.49 0.65 0.08 0.11 0.78 0.26 3.59 2.97 4.55 4.56 2.09 2.92 1.03 2.96 2.36 -0.55 -1.18 -0.52 -1.53 0.36 -1.47
0 -0.48 -1.18 2.82 3.01 4.01 4.20 5.55 5.73 3.39 3.01 0.54 0.64 0.19 -0.37 1.20 -0.53 -0.45 -0.07 -0.15 -0.04 0.22
0 0.19 0.31 1.05 1.82 2.32 2.45 2.39 3.31 2.10 0.05 1.72 1.92 0.86 2.39 1.90 2.13 1.48 1.45 1.02 0.98 0.90
1 0.32 -0.72 1.43 1.05 0.40 3.13 3.51 4.80 4.07 1.66 5.45 2.84 1.72 2.08 1.70 1.18 0.21 0.16 1.78 1.36 0.12
0 -0.67 0.73 0.21 1.29 0.06 -0.47 0.13 1.00 0.79 2.21 0.93 1.41 2.89 4.73 5.19 5.86 3.33 2.47 2.77 3.18 -0.57
0 0.18 -1.18 0.70 1.13 1.49 0.78 1.42 1.47 0.61 1.52 2.25 3.82 6.08 2.86 4.41 2.26 3.40 2.90 1.66 -0.92 0.96
2 0.07 -0.13 -0.67 -0.48 0.70 -0.13 0.34 0.47 -1.18 2.30 2.68 2.19 4.01 3.70 5.38 3.14 2.57 5.24 1.31 -1.35 0.82
2 0.75 -0.15 -0.64 -1.20 0.85 1.94 -0.19 1.48 0.91 3.82 3.67 3.49 3.51 4.53 5.77 5.23 3.40 1.32 1.10 0.57 0.10
1 -0.43 0.59 0.81 0.20 -0.41 2.42 4.05 4.06 2.75 4.01 3.91 4.81 3.35 1.58 1.64 2.05 0.56 0.59 -0.43 0.66 -1.28
2 0.64 -0.44 -1.51 2.23 0.40 1.97 2.56 1.60 2.01 2.67 3.94 3.93 3.72 3.22 1.33 5.47 2.18 2.92 1.62 0.73 0.01
2 0.26 -1.84 0.76 -0.72 0.75 0.81 0.95 0.79 1.84 3.63 2.38 4.39 4.45 4.74 2.49 2.29 1.03 0.52 1.00 1.20 -1.25
1 0.20 1.42 1.81 2.44 2.91 5.60 8.58 3.11 5.11 3.33 2.90 1.27 0.10 2.26 0.51 -1.56 -0.43 0.15 -0.45 1.52 1.55
1 -0.73 0.27 2.63 1.53 2.54 3.29 6.61 3.36 4.22 2.45 3.64 3.47 0.37 0.47 0.55 0.67 2.70 -1.52 0.19 -1.19 0.25
2 1.90 0.64 0.11 1.19 -0.27 0.75 0.32 2.29 0.84 1.98 3.46 1.34 5.28 6.53 3.83 2.55 4.55 2.05 2.95 1.33 0.11
1 0.19 -0.10 3.45 2.91 3.63 3.73 6.02 5.87 2.93 3.90 1.98 1.84 -0.04 -0.84 1.13 -0.46 -0.36 0.27 0.19 0.49 1.13
[truncated: 155,563 more chars]
