# Supplementary material for: A hybrid feature selection algorithm and its application in bioinformatics
Source: PeerJ Comput Sci. 2022 Mar 22;8:e933. doi: 10.7717/peerj-cs.933 (PMC9044222; doi:10.7717/peerj-cs.933)
Supplement: Supplemental Information 3 [file peerj-cs-08-933-s003.zip]

Archive with 60 entries (45 files):
- code/
- code/FitnessFunction.m
- code/MMPSO.m
- code/mrmr_miq.m
- code/ParticleSwarmOptimization.m
- code/RapidMic/
- code/RapidMic/bin/
- code/RapidMic/bin/macos/
- code/RapidMic/bin/macos/RapidMic
- code/RapidMic/bin/win/
- code/RapidMic/bin/win/pthreadVC2.dll
- code/RapidMic/bin/win/RapidMic.exe
- code/RapidMic/matlab/
- code/RapidMic/matlab/compile.m
- code/RapidMic/matlab/mine_matlab.m
- code/RapidMic/matlab/RapidMic-macos
- code/RapidMic/matlab/RapidMic.exe
- code/RapidMic/matlab/Spellman.csv
- code/RapidMic/README.md
- code/RapidMic/src/
- code/RapidMic/src/arg_parser.cc
- code/RapidMic/src/arg_parser.h
- code/RapidMic/src/build.bat
- code/RapidMic/src/core.c
- code/RapidMic/src/core.h
- code/RapidMic/src/cppmine.cpp
- code/RapidMic/src/cppmine.h
- code/RapidMic/src/lthread-win/
- code/RapidMic/src/lthread-win/dll/
- code/RapidMic/src/lthread-win/dll/x64/
- code/RapidMic/src/lthread-win/dll/x64/pthreadGC2.dll
- code/RapidMic/src/lthread-win/dll/x64/pthreadVC2.dll
- code/RapidMic/src/lthread-win/dll/x86/
- code/RapidMic/src/lthread-win/dll/x86/pthreadGC2.dll
- code/RapidMic/src/lthread-win/dll/x86/pthreadGCE2.dll
- code/RapidMic/src/lthread-win/dll/x86/pthreadVC2.dll
- code/RapidMic/src/lthread-win/dll/x86/pthreadVCE2.dll
- code/RapidMic/src/lthread-win/dll/x86/pthreadVSE2.dll
- code/RapidMic/src/lthread-win/include/
- code/RapidMic/src/lthread-win/include/pthread.h
- code/RapidMic/src/lthread-win/include/sched.h
- code/RapidMic/src/lthread-win/include/semaphore.h
- code/RapidMic/src/lthread-win/lib/
- code/RapidMic/src/lthread-win/lib/x64/
- code/RapidMic/src/lthread-win/lib/x64/libpthreadGC2.a
- code/RapidMic/src/lthread-win/lib/x64/pthreadVC2.lib
- code/RapidMic/src/lthread-win/lib/x86/
- code/RapidMic/src/lthread-win/lib/x86/libpthreadGC2.a
- code/RapidMic/src/lthread-win/lib/x86/libpthreadGCE2.a
- code/RapidMic/src/lthread-win/lib/x86/pthreadVC2.lib
- code/RapidMic/src/lthread-win/lib/x86/pthreadVCE2.lib
- code/RapidMic/src/lthread-win/lib/x86/pthreadVSE2.lib
- code/RapidMic/src/main.cpp
- code/RapidMic/src/makefile.vc
- code/RapidMic/src/mine.c
- code/RapidMic/src/mine.h
- code/RapidMic/src/Spellman.csv
- code/RapidMic/src/stringenc.cpp
- code/RapidMic/src/stringenc.h
- code/testOtherFSAlgorithms.m
