# Supplementary material for: A hybrid feature selection algorithm and its application in bioinformatics
Source: PeerJ Comput Sci. 2022 Mar 22;8:e933. doi: 10.7717/peerj-cs.933 (PMC9044222; doi:10.7717/peerj-cs.933)
Supplement: Supplemental Information 3 [file peerj-cs-08-933-s003.zip › code/mrmr_miq.m]

function [fea] = mrmr_miq_d_mine(d, f, K)
bdisp=0;

nd = size(d,2);
nc = size(d,1);

t1=cputime;
for i=1:nd, 
   temp = mine(d(:,i)', f'); %MIC
   t(i) = temp.mic;
end; 
fprintf('calculate the marginal dmi costs %5.1fs.\n', cputime-t1);

[tmp, idxs] = sort(-t);
fea_base = idxs(1:K);

fea(1) = idxs(1);

KMAX = min(1000,nd); 

idxleft = idxs(2:KMAX);

k=1;
if bdisp==1,
fprintf('k=1 cost_time=(N/A) cur_fea=%d #left_cand=%d\n', ...
      fea(k), length(idxleft));
end;

for k=2:K,
   t1=cputime;
   ncand = length(idxleft);
   curlastfea = length(fea);
   for i=1:ncand,
      tem = mine(d(:,idxleft(i))', f');
      t_mi(i) = tem.mic;
      mi_array(idxleft(i),curlastfea) = getmultimi(d(:,fea(curlastfea)), d(:,idxleft(i)));
      c_mi(i) = mean(mi_array(idxleft(i), :)); 
   end;
   [tmp, fea(k)] = max(t_mi(1:ncand) ./ (c_mi(1:ncand) + 0.0001));

   tmpidx = fea(k); fea(k) = idxleft(tmpidx); idxleft(tmpidx) = [];

   if bdisp==1,
   fprintf('k=%d cost_time=%5.4f cur_fea=%d #left_cand=%d\n', ...
      k, cputime-t1, fea(k), length(idxleft));
   end;
end;

return;

%===================================== 
function c = getmultimi(da, dt) 
for i=1:size(da,2), 
   temp = mine(da(:,i)', dt');
   c(i) = temp.mic;
end; 
    
