# Supplementary material for: A hybrid feature selection algorithm and its application in bioinformatics
Source: PeerJ Comput Sci. 2022 Mar 22;8:e933. doi: 10.7717/peerj-cs.933 (PMC9044222; doi:10.7717/peerj-cs.933)
Supplement: Supplemental Information 3 [file peerj-cs-08-933-s003.zip › code/RapidMic/matlab/compile.m]

command='';
if isunix
    command='g++ ../src/main.cpp ../src/core.c ../src/mine.c ../src/cppmine.cpp ../src/arg_parser.cc ../src/stringenc.cpp -o RapidMic -pthread -O3 -D_MATLAB';
end;


%disp(command)
system(command);
