# Supplementary material for: A hybrid feature selection algorithm and its application in bioinformatics
Source: PeerJ Comput Sci. 2022 Mar 22;8:e933. doi: 10.7717/peerj-cs.933 (PMC9044222; doi:10.7717/peerj-cs.933)
Supplement: Supplemental Information 3 [file peerj-cs-08-933-s003.zip › code/RapidMic/matlab/Spellman.csv]

time	40	50	60	70	80	90	100	110	120	130	140	150	160	170	180	190	200	210	220	230	240	250	260
YAL001C	-0.07	-0.23	-0.1	0.03	-0.04	-0.12	-0.28	-0.44	-0.09	0.12	0.06	-0.04	0.31	0.59	0.34	-0.28	-0.09	-0.44	0.31	0.03	0.57	0	0.01
YAL014C	0.215	0.09	0.025000002	-0.04	-0.04	-0.02	-0.51	-0.08	0	0.46	-0.19	0.04	0.18	-0.3	-0.38	0.07	-0.04	0.13	-0.06	-0.26	-0.1	0.27	0.23500001
YAL016W	0.15	0.15	0.22	0.29	-0.1	0.15	-0.73	0.19	-0.15	0.29	-0.08	0.16	-0.05	0.12	-0.17	0.11	-0.15	0.03	-0.26	-0.34	-0.34	0.25	0.19
YAL020C	-0.35	-0.28	-0.215	-0.15	0.16	-0.12	0.26	0	0.13	-0.2	-0.07	-0.05	0.43	0.07	0.61	-0.2	0.49	-0.43	0.8	-0.47	1.01	-0.36	-0.405
YAL022C	-0.415	-0.59	-0.58	-0.57	-0.09	-0.34	0.49	0.32	1.15	0.2	0.31	-0.28	-0.01	-0.48	-0.4	-0.59	0.54	-0.09	1.03	0.08	0.57	-0.26	-0.31
YAL036C	0.54	0.33	0.215	0.1	-0.27	0.45	0.62	0.32	-0.6	0.27	-0.27	0.21	-0.4	-0.11	-0.55	0.24	-0.19	0.27	-0.5	-0.47	-0.83	0.05	-0.07
YAL038W	-0.625	-0.6	-0.4	-0.2	-0.13	0.33	-0.53	0.26	-0.18	0.35	0.18	0.34	0.28	0.16	0.15	0.11	0.57	0.32	0.23	0.19	-0.29	-0.02	-0.045
YAL039C	0.050000004	-0.24	-0.19	-0.14	-1.22	-0.16	-0.21	0.2	-0.47	0.35	0.11	0.52	-0.48	-0.13	-0.26	-0.03	-0.2	0.11	-0.05	0.34	-0.41	0.52	0.40499997
YAL040C	0.335	0.05	-0.04	-0.13	0.02	0.04	-0.14	0.24	0.91	0.42	0.58	-0.2	0.03	-0.38	-0.31	-0.56	0.17	-0.3	0.36	-0.26	0.11	-0.5	-0.58000004
YAL044C	-0.43	-0.46	-0.39	-0.32	-0.66	0.03	-0.79	0.1	-0.89	0.05	-0.97	0.17	-0.31	0.18	-0.14	0.46	0.4	0.87	-0.24	0.22	-0.44	0.84	0.77
YAL046C	0.135	0.23	0.125	0.02	0.09	0.16	-0.16	-0.02	-0.17	0.1	-0.14	-0.09	0.02	-0.27	0.16	-0.25	0.19	0.08	-0.11	-0.19	-0.36	-0.02	-0.04
YAL048C	0.005	0.02	-0.049999997	-0.12	0.1	0.1	0.11	0.01	-0.01	-0.39	-0.49	1.92	0.02	-0.13	-0.05	-0.35	-0.01	-0.25	0.53	0.05	0.31	-0.25	-0.26999998
YAL049C	-0.19999999	-0.32	-0.32	-0.32	-0.33	-0.26	0.09	-0.23	0.37	0.04	0.18	0.82	-0.07	0.25	0.08	-0.18	-0.42	-0.08	0.02	0.06	-0.15	0.17	0.155
YAL051W	0.155	0.2	0.22999999	0.26	-0.04	0.34	-0.31	-0.27	-0.29	0.27	-0.35	0.3	-1.19	0.19	-0.44	0.11	0.14	0.17	0.27	0.32	0.06	0.2	0.14
YAL056W	-0.135	-0.25	-0.205	-0.16	0.09	0.06	0.26	0.14	0.21	-0.19	-0.11	-0.23	-0.5	-0.19	0.25	-0.29	0.29	-0.45	0.53	0.38	0.66	0.06	0.004999999
YAL063C	0.42000002	0.43	0.325	0.22	0.03	0.2	-0.38	0.21	-0.34	0.06	0.11	-0.64	0.04	0	0	-0.04	0.28	-0.08	-0.1	-0.34	-0.24	-0.13	-0.13
YAL064W-B	0.099999994	0.07	-0.11	-0.29	0.56	-0.4	0.24	0.05	0.29	-0.07	0.33	0.98	0.28	-0.15	-0.06	-0.56	-0.01	-0.37	-0.03	-0.75	0.42	-0.13	-0.23
YAL065C	-0.07	-0.12	0.075	0.27	0.22	0.15	0.19	0.18	0.13	0.19	-0.04	-0.04	0.06	-0.12	-0.02	-0.45	0.04	-0.08	0.22	-0.13	0.24	-0.18	-0.115
YAR007C	1.26	1.53	0.71	-0.11	-0.59	-1.21	-1.43	-1.37	-1.16	0.72	0.94	1.15	0.85	0.99	0.15	-0.43	-0.66	-0.85	-1.06	-0.34	-0.09	0.79	0.69500005
YAR009C	0.235	0.42	0.32	0.22	0.13	0.18	0.08	0.17	-0.05	0.05	-0.19	-0.3	-0.39	-0.07	-0.24	0.01	0.17	-0.32	0.25	0.59	-0.04	-0.23	-0.15
YAR020C	0.23500001	0.11	-0.055	-0.22	0.19	-0.42	0.73	-0.82	0.32	-0.42	0.46	-0.77	0.34	0.24	0.52	-0.02	0.35	-0.24	0.74	-0.08	0.6	-1.54	-0.85499996
YAR035W	-0.055000003	-0.15	-0.120000005	-0.09	0.29	-0.13	0.18	-0.12	0.38	0	-0.49	0.26	0.33	-0.06	0.2	-0.3	0.19	-0.47	0.54	-0.23	0.64	-0.25	-0.225
YAR043C	0.2	0.04	0.155	0.27	0.19	0.18	-0.33	0.46	0.02	0.25	-0.17	-0.33	-0.17	-0.38	-0.47	0.15	-0.14	-0.17	-0.35	0.21	-0.19	0.31	0.095
YAR052C	0.25	0.32	-0.02000001	-0.36	0.45	-0.09	0.24	0	0.31	-0.02	0.28	-0.1	0.28	-0.27	0.14	-0.18	0.36	-0.81	0.31	-0.34	0.3	-0.41	-0.43
YAR060C	0.55	0.63	-0.099999994	-0.83	0.44	-0.48	0.57	-0.4	0.42	-0.22	0.46	-0.38	0.45	-0.42	0.14	-0.65	0.06	-0.92	0.38	0.47	0.25	-0.13	0.005000003
YAR070C	0	0	-0.15	-0.3	0.11	-1.4	0.69	0.03	0.3	-0.58	0.32	-0.88	0.56	0.42	0.17	-0.1	0.18	0.34	0.87	-0.36	0.76	-0.68	-0.245
YAR075W	0.26	0.21	0.155	0.1	0.47	-0.21	0.41	0.12	0.21	-0.46	-0.08	0.12	0.19	-0.37	0.09	-0.33	0.22	-0.1	0.75	-0.23	0.35	-0.76	-0.505
YBL003C	0.215	1.26	1.375	1.49	1.03	0.13	-0.64	-1.33	-1.91	-1.12	-0.31	1.11	1.24	1.79	1.33	0.85	0.3	0.06	-0.44	-1.15	-0.83	-0.81	-0.5
YBL005W	0.14999999	-0.02	0.205	0.43	0.06	0.36	0.31	0.35	-0.32	0.47	-0.16	0.2	-0.44	0.39	-0.4	0.13	-1.64	-0.1	-0.47	0.03	0.21	0	0.065
YBL007C	-0.28	-0.21	-0.089999996	0.03	0.4	0.24	0.01	0.22	0.14	-0.55	-0.22	-0.37	0.21	-0.21	-0.15	-0.13	0.51	-0.26	0.66	0.1	0.54	0.03	-0.08
YBL008W	0.095	0.06	0.03	0	0.16	-0.43	0.32	-0.06	0.12	0.09	0	0.16	0.41	0.19	0.17	-0.45	0.2	-0.6	0.05	-0.16	0.69	-0.55	-0.35500002
YBL009W	0.62	0.91	0.75	0.59	0.52	-0.47	-0.02	-0.56	-0.73	-0.11	0.03	0.18	0.22	0.5	0.18	0.41	-0.02	0.13	-0.13	-0.25	0.07	-0.73	-0.555
YBL011W	0.08500001	-0.1	-0.060000002	-0.02	0	0.17	-0.37	-0.16	-0.34	-1.83	0.1	1.1	-0.06	0.92	0.06	0.39	0.11	0.11	-0.02	0.17	0.79	0.22	0.2
YBL017C	-0.59	-0.7	-0.285	0.13	0.46	-0.04	0.3	0.01	0.01	-0.04	-0.28	-0.21	0.35	0.12	0.37	-0.04	0.27	-0.04	0.44	0.07	0.38	-0.1	-0.015000001
YBL027W	0.48000002	0.56	0.35	0.14	-0.45	0.31	-0.23	0.29	-0.92	0.41	-0.34	0.19	-0.6	0.57	-0.99	-0.02	-0.5	0.29	-0.52	0.29	0.16	0.26	0.23499998
YBL029W	0.085	0.08	0.055	0.03	-0.28	-0.56	1.44	-0.1	-0.69	-0.62	-0.28	0.28	-0.45	0.98	-0.43	-0.07	-0.12	0.14	-0.12	0.41	0.43	-0.27	-0.21000001
YBL031W	0.36499998	0.59	0.26999998	-0.05	-0.09	-0.84	0.36	-0.34	2.14	-0.44	-0.03	0.34	0.14	0.01	0.05	0.03	0.09	-0.61	0.28	-0.22	0.34	-0.58	-0.53999996
YBL033C	0.315	0.09	-0.019999996	-0.13	-0.62	-0.2	-0.01	0.01	-0.41	-0.01	-0.52	0.07	-0.28	0.13	-0.64	0.13	-0.22	0.23	-0.3	0.01	0.22	0.5	0.44
YBL047C	-0.55	-0.55	-0.31	-0.07	0.3	0.04	0.13	-0.04	0.08	-0.02	-0.01	0.19	0.48	0.14	0.22	-0.12	-0.08	-0.35	0.52	-0.13	0.53	-0.18	-0.17500001
YBL051C	1.115	1.12	0.22	-0.68	0.46	-2.46	0.66	-2.17	0.41	-4.05	0.8	0.78	0.92	0.85	0.46	-1.72	0.01	-2.46	0.69	0.97	0.73	1.08	0.94000006
YBL052C	-0.285	0.14	0.23500001	0.33	0.01	0.09	1.7	-0.09	-0.3	-0.4	-0.38	-0.59	-0.01	0.1	0.26	0.01	0.17	-0.28	0.22	0.7	-0.03	-0.26	-0.205
YBL053W	0.315	0.56	0.48000002	0.4	-0.13	0.23	0.46	0.1	-0.3	-0.6	-0.05	-0.21	0.23	0.31	-0.39	0.54	-0.79	-0.21	0	0.18	-0.33	-0.15	-0.075
YBL060W	0.125	0.11	-0.045	-0.2	-0.13	-0.18	0.37	0.05	0.06	-0.18	-0.33	0.41	-0.13	-0.03	-0.22	-0.13	-0.05	-0.29	0.29	0.56	-0.01	0.22	-0.034999996
YBL061C	0.92	0.93	0.245	-0.44	-0.4	-0.4	0.07	-0.19	0.22	0.25	0.43	0.41	0.07	-0.69	-0.19	-0.24	-0.91	-0.98	-0.11	0.09	0.04	0.38	0.19
YBL063W	0.28	0.49	0.485	0.48	0.64	0.23	0.12	-0.36	-0.28	-0.09	-0.42	0.23	-0.4	0.42	-0.13	0.35	0.06	-0.04	-0.14	-0.54	-0.2	-0.3	-0.18
YBL066C	0.065	0.03	0.23	0.43	0.15	0.47	0.32	0.36	-0.04	0.39	-0.1	0.12	-0.24	0.17	-0.14	0.05	-0.24	0.2	-0.8	-0.57	-0.44	-0.06	-0.024999999
YBL075C	-0.755	-0.95	-0.585	-0.22	-1.15	0.08	-0.66	-0.15	-0.61	-0.08	-0.83	0.08	-0.61	-0.61	-0.3	0.57	0.08	0.31	0.96	0.46	1.07	0.91	0.975
YBL077W	0.040000003	0.09	0.055	0.02	0.01	0.19	0.38	0.14	0.14	0.11	0.19	0.01	0.49	0.02	-0.38	-0.01	-0.24	0.04	-0.24	-0.26	0.02	-0.05	-0.075
YBL079W	-0.060000002	-0.18	0.049999997	0.28	0.18	0.25	-0.16	0.21	0.09	0.15	-0.22	-0.11	-0.22	-0.11	-0.11	0.09	0.21	0.04	0.43	-0.53	0.16	-0.01	-0.25
YBL084C	-0.185	-0.57	-0.505	-0.44	0.03	-0.12	0.5	-0.02	-0.01	0.03	-0.07	0.62	0.1	0.33	0.24	-0.24	-0.05	-0.07	0.21	-0.22	0.29	-0.44	-0.34
YBL088C	-0.315	-0.55	-0.345	-0.14	0.25	0.23	-0.01	-0.06	-0.34	-0.01	-0.21	0.9	-0.47	-0.34	0.58	-0.45	0.15	0.05	0.57	0.02	0.9	-0.23	-0.325
YBL097W	-0.15	-0.05	0.275	0.6	0.27	0.1	0.75	-0.03	-0.17	-0.56	0.01	0.27	0.1	0.56	0.83	-0.47	0.45	-0.05	-0.1	-0.47	0.39	-0.93	-0.47
YBL099W	-0.83000004	-0.55	-0.17000002	0.21	-0.01	0.55	-0.23	0.35	0.57	0.3	0.19	0.23	0.13	-0.06	-0.32	0.07	0.25	0.3	0.29	-0.45	-0.11	0.17	0.08
YBL101C	0	-0.1	-0.08	-0.06	-0.24	0.05	-0.51	0.18	0.16	0.16	0.18	-0.06	0.13	-0.11	-0.36	-0.22	-0.22	0.21	-0.01	0.1	0.04	0.2	0.1
YBL101W-B	0.735	0.6	0.70500004	0.81	-0.14	0.75	-0.82	0.77	-0.69	0.49	-0.3	0.09	-0.51	0.4	-0.93	0.14	-0.86	-0.23	-0.75	-0.32	-1.09	0.21	0.19999999
YBL103C	0.39999998	0.32	0.16499999	0.01	-0.23	0.06	-0.23	0.08	-0.46	0.03	0.13	0.01	0.53	-0.02	-0.21	0.11	0.18	-0.3	-0.28	-0.34	-0.36	0.24	0.185
YBL105C	0.17	0.02	0.095	0.17	-0.15	0.17	-0.5	0.38	-0.04	0.15	0.02	0.09	-0.22	0.04	-0.34	0.18	0.06	-0.15	0.07	-0.13	-0.13	0.07	0.035
YBR008C	0.08	0.43	0.465	0.5	0.5	0.18	-0.24	-0.5	-0.45	-0.45	-0.2	0.23	0.41	0.4	0.51	0.5	0.63	0.03	0.07	-0.59	-0.45	-0.37	-0.35500002
YBR014C	0.325	0.35	0.32999998	0.31	-0.14	0.19	-0.28	0.21	-0.72	0.19	-0.64	-0.2	-0.37	0.13	-0.11	0.32	-0.16	0.12	-0.69	0.1	-0.58	0.21	0.225
YBR016W	0.33499998	0.39	0.22999999	0.07	-0.3	0.09	-0.93	-0.15	-1.17	0.36	-0.35	0.36	-0.12	0.33	0.07	-0.3	-0.04	0.3	-0.75	-0.23	-0.35	0.67	0.69
YBR030W	0.71500003	0.6	0.35000002	0.1	-0.19	0.39	-0.46	0.26	-0.55	0.3	-0.26	-0.06	-0.19	-0.14	-0.21	0.36	0.08	0.18	-0.46	-0.26	-0.64	0.14	0.02
YBR032W	0.114999995	-0.03	0.095	0.22	0.23	0.22	-0.32	0.23	0.27	0.15	0.1	0.02	0.1	-0.53	0.36	0.27	0.85	0.02	0.19	-0.98	0.03	-0.38	-0.53
YBR033W	0.015000001	-0.19	-0.305	-0.42	0.27	-0.19	0.18	0.05	0.33	0.2	-0.23	-0.31	-0.09	-0.41	0.54	-0.03	0.21	-0.41	0.12	-0.16	0.77	0.02	-0.17999999
YBR038W	-2.31	-2.69	-1.5600001	-0.43	0.57	0.67	1.71	1.42	1.83	0.23	-0.46	-1.1	-1.43	-0.93	-0.28	0.15	0.72	1	1.02	0.41	1.22	-0.01	-0.295
YBR048W	-0.21000001	-0.05	-0.010000001	0.03	0.63	0.19	0.36	0.08	0.33	0.06	0.01	0.02	-0.01	-0.16	0.13	-0.38	0.4	-0.1	0.14	0.11	0.08	-0.27	-0.345
YBR054W	-2.3200002	-3.16	-2.38	-1.6	-0.2	0.1	0.98	1.36	2.14	1.02	0.76	-0.46	-0.73	-1.67	-1.39	-0.52	0.75	0.61	1.51	0.93	1.44	0.19	0.024999999
YBR056W	-1.155	-0.99	-0.78	-0.57	-0.04	-1.01	0.37	-0.38	-0.02	0.07	0.17	-0.04	0.32	-0.05	-0.13	-0.49	-0.04	-0.32	0.22	1.14	0.8	0.86	0.905
YBR058C	0.345	0.23	0.14	0.05	-0.3	-0.23	0.26	0.08	-0.1	0.14	-0.12	-0.19	-0.21	0.22	-0.12	-0.42	-0.1	0.02	-0.12	-0.06	0.29	0.1	-0.08
YBR060C	0.405	0.5	0.37	0.24	-0.3	0.31	-0.35	0.39	-0.5	0.24	-0.41	0.02	0.29	0.25	-0.73	0.36	-0.38	0.29	-0.53	0.04	-0.84	0.38	0.155
YBR068C	-0.29999998	0.05	-0.42	-0.89	0.63	-0.65	0.69	-0.49	0.86	-0.55	0.26	-0.26	0.18	0.15	0.96	-0.16	0.39	-0.13	0.64	0.31	1.11	-0.73	-0.65
YBR070C	0.53499997	0.58	0.16499999	-0.25	0.3	-1.43	-0.22	-1.55	0.09	-0.04	0.47	0.59	0.82	-0.03	0.8	-0.43	-0.17	-0.91	0.2	0.17	1.03	-0.22	-0.195
YBR074W	-0.22999999	-0.29	-0.32999998	-0.37	0.4	-0.87	0.65	-0.28	0.94	-0.21	0.3	-0.33	0.45	-0.33	0.61	-0.06	0.06	-0.35	0.79	0.37	0.76	-0.53	-0.565
YBR076W	0.03	0.03	-0.11	-0.25	0.93	-1.46	0.81	-1.22	0.74	-0.6	0.4	0.08	0.54	-0.34	0.94	-0.2	0.46	-0.85	0.95	0.3	1.43	-1.28	-0.92999995
YBR078W	-0.51	-0.38	-0.00999999	0.36	0.76	0.53	0.5	-0.05	0.32	-0.35	-0.23	0.05	0.17	0.07	0.38	0.38	-0.07	0.32	0.6	-0.47	0.68	-0.64	-0.705
YBR080C	0.41	0.37	0.335	0.3	-0.01	-0.01	0.11	0.11	-0.2	0.22	0.02	0.12	-0.61	0.7	-0.05	0.17	-0.3	-2.2	-0.37	0.04	0.47	0.16	0.175
YBR081C	0.22999999	0.38	0.28	0.18	0.18	-0.37	0.03	-0.17	-0.29	-0.19	-0.39	1.05	-0.46	0	0.4	-0.48	0.03	-0.33	0.18	0.21	0.66	0.03	-0.16
YBR082C	0.16499999	0.07	-0.015000001	-0.1	-0.45	-0.17	-0.53	-0.26	-0.84	-0.06	-0.65	-0.3	-1.48	-0.19	-0.23	0.38	-0.04	0.5	-0.56	0.74	0.74	0.88	0.8
YBR084C-A	0.41	0.47	0.36	0.25	-0.25	0.34	-0.29	0.26	-0.54	0.35	-0.43	0.15	-0.76	0.29	-0.74	0.15	-0.59	0.34	-0.85	0.44	0	0.4	0.29000002
YBR085W	-0.615	-0.52	-0.35	-0.18	0.39	-0.37	0.5	-0.42	0.69	-0.08	0.75	-0.31	0.76	-0.28	0.28	-0.4	0.52	-0.31	0.64	0.11	1.19	-0.52	-0.53
YBR087W	0.8	0.87	0.525	0.18	-0.68	-0.26	-0.36	-0.17	-0.71	0.19	-0.12	0.42	-0.21	0.06	-0.21	0.28	-0.23	-0.03	-0.68	-0.24	0.26	0.25	0.16499999
YBR089C-A	-0.17500001	-0.15	-0.59999996	-1.05	0.62	-1.05	0.49	-0.98	0.31	-0.42	0.11	-0.14	0.24	0.1	1.09	0.04	0.22	-0.15	0.63	0.43	0.98	-0.15	-0.26999998
YBR092C	-2.565	-2.87	-2.235	-1.6	-0.65	0.23	1.91	1.57	2.41	0.28	0.04	-0.93	-1.03	-1.56	-0.15	0.02	0.9	0.99	2	1.42	1.8	-0.23	-0.48000002
YBR094W	-0.114999995	-0.35	-0.39	-0.43	0.14	-0.08	0.57	0.05	0.49	-0.12	-0.24	-0.42	-0.3	-0.43	0.42	0.17	0.07	-0.07	0.43	0.7	0.46	-0.33	-0.38
YBR096W	-0.985	-0.76	-0.44	-0.12	0.85	-0.07	0.6	-0.14	0.86	-0.35	-0.2	-0.15	0.46	-0.15	0.9	0.01	-0.08	-0.14	0.77	0.15	0.46	-0.38	-0.39999998
YBR097W	-0.315	-0.42	0.02000001	0.46	0.69	-0.06	0.48	-0.09	0.29	-0.16	0.36	-0.59	0.32	0.31	0.44	-0.12	-0.04	-0.42	0.24	-0.18	0.19	-0.31	-0.41
YBR098W	0.21000001	-0.01	-0.080000006	-0.15	0.15	-1.04	0.38	-0.44	0.6	-0.2	0.38	-0.27	0.38	-0.1	0.51	-0.12	0.13	-0.4	0.36	0.65	0.3	-0.38	-0.33499998
YBR110W	0.65999997	0.83	-1.09	-3.01	0.94	-3.6	1.66	-2.43	1.21	-2.43	0.85	0.81	0.74	0.83	1.19	-1.51	0.76	-2.27	1.02	0.74	1.02	0.65	0.61
YBR112C	0.049999997	0.08	0.12	0.16	0.31	-0.41	-0.18	-0.44	-0.13	-0.08	0.03	-0.02	0.08	0.31	0.5	0.64	0.06	-0.29	-0.18	0.74	-0.15	-0.12	-0.21000001
YBR116C	-0.13499999	-0.06	-0.07	-0.08	-0.53	-0.02	0.31	0.1	-0.3	0.13	0.11	0.03	0.08	-0.32	0.25	0	0.25	-0.58	0.51	-0.08	0.59	-0.02	-0.135
YBR118W	-0.44	-0.39	-0.255	-0.12	0.28	-0.08	0.27	-0.21	0.44	-0.07	0.02	-0.03	0.03	-0.15	0.34	0.45	0.15	0	-0.12	0.43	0.57	-0.18	-0.265
YBR122C	-0.525	-0.62	-0.49	-0.36	-0.13	-0.51	-0.4	-0.36	0.34	0.01	0.14	0.06	-0.04	-0.02	0.1	0.42	0.2	0.18	-0.24	0.73	0.43	0.15	0.120000005
YBR128C	0.095	0.02	-0.13499999	-0.29	-0.09	-0.13	0.32	-0.02	0.04	-0.13	-0.15	-0.11	-0.55	-0.13	0.29	0.09	0	-0.25	0.13	0.32	-0.05	0.24	0.185
YBR130C	-0.005000003	0.13	0.25	0.37	-0.2	0.3	-0.24	-0.03	0.08	-0.07	-0.59	-0.2	0.32	0.17	-0.43	0.43	-0.32	0.08	-0.22	0.07	-0.36	0.46	0.345
YBR134W	-0.205	-0.12	-0.004999999	0.11	0.14	0.19	0.53	0.11	0.37	-0.25	0.07	-0.39	0.52	-0.06	-0.18	0.04	0.41	-0.34	0.45	-0.14	0.6	-0.27	-0.345
YBR136W	0.009999998	-0.24	-0.205	-0.17	0.2	-0.45	-0.25	-0.14	0.13	0.05	0.34	1.18	0.08	-0.85	0.48	-0.85	0.1	-0.53	0.45	0.06	0.76	-0.45	-0.32
YBR138C	-0.88	-0.85	-0.615	-0.38	0.49	0.49	0.92	0.57	0.66	-2.56	0.38	-0.49	0.21	-0.85	0.34	0.42	0.56	0.4	0.46	1.56	1.05	-1.26	-0.865
YBR140C	-0.39499998	-0.42	-0.235	-0.05	0.3	-0.05	0.32	-0.19	0.21	0.06	0.01	-0.32	0.13	0.08	0.43	-0.01	-0.15	0.19	0.29	-0.52	0.51	-0.01	0.005
YBR142W	0.625	0.35	0.03999999	-0.27	-0.2	-0.2	0.13	0.08	0.06	0.09	0.18	-0.22	-0.12	-0.25	-0.34	0.25	-0.22	-0.04	-0.42	0.65	-0.09	-0.28	-0.43
YBR146W	-0.38	-0.54	-0.595	-0.65	0.26	-0.81	0.2	-0.75	0.58	-0.28	0.43	-0.01	0.51	0.1	0.5	-0.37	0.21	-0.49	0.52	0.67	0.92	-0.15	-0.14500001
YBR148W	0.18	0.15	0.035000004	-0.08	-0.24	-0.14	0.29	0.07	-0.14	-0.03	0.24	0.29	0.45	0.06	-0.07	0.29	-0.05	0.06	0.34	-0.35	0.38	-0.26	-0.305
YBR156C	-0.045	0.06	0.125	0.19	-0.15	0.25	-0.19	0.08	0.21	0.19	-0.01	0.11	-0.03	0.06	-0.32	0.13	0.06	0.21	-0.15	-0.62	0.33	-0.11	0.11000001
YBR158W	0.81500006	-0.59	-0.96500003	-1.34	-1.53	-0.77	-1	-0.65	0.2	1.56	1.6	1.19	0.41	-0.02	-1.2	-0.73	-0.83	-0.62	-0.48	0.09	0.35	1.44	1.2950001
YBR160W	0.27499998	0.29	0.015000001	-0.26	-0.13	-0.37	0.29	-0.03	0.24	-0.08	0.14	-0.16	0.06	-0.14	-0.02	0.1	-0.33	-0.18	-0.33	0.56	0.15	-0.09	-0.18
YBR161W	-0.09	0.02	0	-0.02	0.35	-0.25	-0.02	-0.86	-0.08	-0.2	0.68	0.21	0.94	0.22	0.9	0.1	-0.07	-0.45	0.21	-0.04	0.21	-0.3	-0.365
YBR162C	-0.45999998	-0.27	-0.2	-0.13	0.74	-0.2	0.45	-0.62	0.65	-0.52	0.4	0	0.92	-0.07	0.75	0.22	0.78	-0.14	0.45	-0.28	0.33	-0.6	-0.625
YBR162W-A	0.55	0.49	0.21000001	-0.07	0.57	-0.03	0.07	-0.11	-0.35	-0.13	-0.25	-0.02	-0.25	0.12	-0.27	0.17	-0.82	0	-0.64	0.65	-1.05	0.27	0.14500001
YBR163W	0.03	0	-0.03	-0.06	0.12	-0.32	0.05	-0.17	0.35	-0.05	0.15	-0.18	0.22	-0.13	0.3	0.22	0.25	-0.24	-0.08	0.44	0.21	-0.14	-0.31
YBR164C	0.085	-0.08	-0.19	-0.3	-0.03	-0.27	0.32	-0.06	-0.17	0.09	-0.11	-0.16	0.01	-0.1	-0.42	0.17	-0.77	0.1	-0.32	0.66	-0.19	0.45	0.34
YBR165W	0.01	-0.02	-0.02	-0.02	0.25	-0.06	-0.28	-0.05	0.4	-0.11	-0.39	-0.05	0.21	-0.28	0.7	0.16	0.12	0.02	0.2	0.32	0.41	-0.55	-0.445
YBR166C	0.255	0.31	0.07	-0.17	0.1	-0.33	0.03	-0.22	-0.16	0.06	0.05	0.64	-0.07	0.04	0.15	-0.59	-0.51	-0.42	-0.17	0.09	0.4	0.13	0.13499999
YBR167C	0.015	0.02	-0.13499999	-0.29	0.22	-0.33	-0.02	-0.18	0.15	-0.31	0.02	-0.21	-0.12	-0.62	0.67	0.19	0.14	-0.06	-0.02	0.96	0.18	-0.05	-0.08
YBR168W	-0.185	-0.14	-0.39499998	-0.65	0.37	-0.59	0.44	-0.42	0.44	-0.5	0.03	-0.53	0.7	-0.12	0.24	-0.12	-0.14	-0.07	0.74	0.57	0.46	-0.14	-0.14
YBR169C	-0.305	-0.4	-0.385	-0.37	-0.05	-0.52	-0.37	-0.94	-0.47	-0.69	-0.61	-0.37	-0.63	-0.58	0.6	0.38	0.45	0.04	0.13	0.96	1.28	0.73	0.69500005
YBR170C	0.114999995	0.04	0.005	-0.03	-0.44	-0.07	-0.28	-0.09	-0.34	0.31	-0.05	0.28	-0.32	0.12	-0.09	0.14	0.19	0.16	-0.54	-0.23	0.17	-0.09	0.24999999
YBR171W	0.5	0.48	0.41	0.34	-0.63	0.37	-0.66	0.33	-0.49	-0.96	-0.34	0.51	-0.22	0.39	-0.54	0.4	-0.39	0.44	-0.63	-0.14	-0.46	0.44	0.37
YBR172C	0.035	0.07	0.195	0.32	0.05	0.72	-0.03	0.43	-0.17	0.27	-0.66	-0.1	-0.77	-0.23	-0.4	0.72	-0.06	0.26	-0.1	0.38	-0.63	0.02	-0.125
YBR173C	-0.08	0	-0.005	-0.01	-0.35	0.06	-0.31	-0.02	-0.24	0.03	-0.28	0.11	-0.33	-0.29	-0.23	0	0.21	0.27	-0.08	-0.05	0.31	0.52	0.48
YBR175W	-0.035	-0.05	-0.045	-0.04	-0.02	0.26	-0.07	0.12	-0.39	0.15	-0.04	0.06	0.25	-0.29	-0.16	-0.07	0.46	0.23	0.35	-0.41	0.15	-0.05	-0.115
YBR176W	0.114999995	0.24	-0.005000003	-0.25	0.15	-0.06	0.09	0.08	0.11	-0.02	-0.15	0.27	0.01	-0.08	-0.27	-0.19	0.09	-0.23	0.35	0.21	0.24	-0.08	-0.225
YBR177C	-0.125	0.11	0.335	0.56	0.18	0.39	-0.33	0.25	-0.55	0.09	-0.02	0.29	0.15	0.15	0.22	0.11	0.22	0.06	0.13	-0.52	-0.17	-0.26	-0.205
YBR178W	-0.22	-0.04	-0.14999999	-0.26	0.73	-0.26	0.45	-0.69	0.24	-0.26	0.16	-0.07	0.22	0.07	0.21	-0.37	0.52	-0.37	0.87	0.19	0.76	-0.3	-0.385
YBR179C	0.035	-0.03	0.035	0.1	-0.38	0.19	-0.69	0.37	-0.04	0.32	-0.3	-0.08	-0.11	0.11	-0.52	0.11	-0.11	0.2	0.07	-0.06	-0.41	0.58	0.39
YBR180W	0.040000003	-0.1	-0.135	-0.17	0.54	-0.29	0.54	-0.19	0.28	-0.29	-0.06	-0.27	0.16	0.01	0.13	-0.33	0.31	-0.33	0.49	0.64	0.81	-0.72	-0.68
YBR181C	0.155	0.21	0.13499999	0.06	-0.16	0.18	0.08	0.08	-0.08	-0.01	-0.16	-0.01	-0.19	-0.05	-0.08	-0.29	0.1	0.06	0.21	0.28	-0.07	0.01	-0.06
YBR182C	0.435	0.49	0.215	-0.06	0.23	-0.53	0.31	-0.21	0.02	0.05	-0.1	0.24	0.15	-0.36	-0.07	-0.34	0.3	-0.76	0.5	0.36	0.68	-0.29	-0.45999998
YBR183W	-0.95500004	-0.93	-0.99	-1.05	0.59	-0.61	0.06	-0.24	0.68	-0.05	0.29	0.11	0.66	-0.28	0.97	-0.27	0.35	-0.28	0.46	0.48	1.29	-0.1	-0.04
YBR184W	-0.195	0	-0.305	-0.61	0.45	-0.67	0.62	-0.59	0.44	-0.78	0.51	-0.87	0.77	-0.19	0.99	-0.15	0.21	-0.02	0.48	0.52	1.21	-0.61	-0.57500005
YBR185C	-0.745	-0.72	-0.69500005	-0.67	0.25	-0.57	-0.36	-0.19	0.37	-0.18	0.17	0.09	0.43	-0.05	0.68	0.09	0.25	0	0.32	0.86	0.8	-0.03	-0.07
YBR186W	0.065	0.09	-0.08499999	-0.26	0.74	-0.69	0.59	-0.58	0.32	-1.3	0.46	0.09	0.04	0.04	0.64	-0.03	0.19	-0.3	0.79	0.3	0.58	-0.75	-0.64
YBR187W	-0.105	0	-0.015	-0.03	1.06	-0.1	0.42	-0.43	0.74	-0.55	0.41	-0.21	0.67	-0.07	0.54	0	0.19	-0.15	0.57	-0.37	0.39	-0.96	-0.97
YBR189W	-0.07	0.02	0.024999999	0.03	0.48	0.04	-0.4	0.04	0.14	-0.02	0.03	0.04	-0.16	0.32	-0.1	-0.07	-0.62	0.1	-0.29	0.92	0.21	-0.02	-0.114999995
YBR190W	0.03	-0.02	-0.255	-0.49	0.86	-1.1	0.85	-0.26	0.47	-0.26	0.65	-0.7	0.28	-0.35	0.77	-0.39	0.22	-0.2	1.2	0.63	0.52	-1.3	-1.06
YBR191W	-0.26999998	-0.15	-0.07	0.01	0.38	-0.04	0.26	-0.02	0.35	-0.02	0.14	0.07	-0.1	-0.01	0.16	-0.09	-0.41	-0.06	-0.05	0.77	0.48	-0.21	-0.26
YBR192W	-0.22500001	-0.46	-0.44	-0.42	-0.11	-0.5	-0.66	-0.23	0.41	0.15	0.25	0.05	-0.05	-0.17	0	0.08	-0.23	-0.03	0.46	0.7	-0.15	0.34	0.235
YBR195C	0.525	0.34	0.265	0.19	-0.15	0.13	-0.34	0.14	-0.56	0.27	-0.03	0.1	-0.22	0.07	-0.49	0.08	0.16	0.02	-0.3	-0.2	-0.28	-0.24	-0.14
YBR196C	-0.68	-0.5	-0.255	-0.01	0.6	0.27	0.59	0.07	0.51	-0.08	-0.01	-0.04	0.3	-0.35	0	-0.05	0.45	0	0.7	0.04	0.19	-0.32	-0.365
YBR198C	0.145	-0.02	0.115	0.25	-0.07	0.23	-0.2	0.18	-0.47	0.21	-0.54	0.09	-0.16	0.12	-0.47	0.1	-0.05	-0.02	0.07	0.24	-0.25	0.21	0.06999999
YBR199W	-0.25	-0.24	-0.13499999	-0.03	-0.08	0.12	-0.23	-0.08	-0.3	0.33	-0.24	0.29	0.09	0.12	0.18	0.06	-0.17	0.09	-0.49	-0.3	0.48	0.45	0.38
YBR200W	-0.019999996	-0.5	-0.47	-0.44	-0.64	0.08	0.26	0.56	0.11	0.54	-0.17	-0.19	-0.79	-0.59	-1.02	-0.07	-0.21	0.18	0.14	0.14	-0.02	0.65	0.48499998
YBR201W	-0.05	-0.07	-0.225	-0.38	-0.17	-0.42	-0.02	-0.23	-0.13	0.14	0.26	0.24	0.05	-0.31	-0.05	-0.21	0.09	0.05	-0.23	0.15	0.39	0.34	0.245
YBR202W	-0.875	-1.78	-1.65	-1.52	-1.26	0.29	0.6	1.38	0.85	1.22	0.1	-0.1	-0.75	-1.18	-1.47	-0.32	-0.07	0.59	0.81	0.48	0.64	0.86	0.48000002
YBR204C	-0.065	-0.19	-0.41	-0.63	-0.1	-0.51	-0.19	-0.25	0	0.21	0.03	0.17	0.21	-0.46	0.16	-0.3	0.11	-0.43	0.15	0.32	0.28	0.51	0.43
YBR206W	0.105000004	0.1	-0.029999997	-0.16	0.22	-0.07	-0.09	-0.12	-0.12	-0.11	-0.16	0.16	-0.06	-0.23	0.26	-0.21	0.21	-0.11	0.32	0.08	0.22	-0.12	-0.15
YBR207W	-0.69	-0.83	-0.49	-0.15	0.34	-0.35	0.44	-0.31	0.51	0.03	0.41	-0.11	0.34	-0.21	0.72	0.21	0.32	-0.21	0.27	0.2	0.71	-0.4	-0.47500002
YBR208C	-0.305	-0.25	-0.285	-0.32	0.56	-0.48	0.6	-0.21	0.17	-0.32	0.23	-0.36	0.27	-0.03	0.36	-0.4	0.18	-0.4	0.77	0.5	1.11	-0.52	-0.33999997
YBR209W	-0.045	-0.2	0.029999994	0.26	0.44	-1.01	0.29	-0.35	0.53	-0.3	0.83	-0.16	0.46	-1.2	0.8	-0.59	0.81	-0.67	0.66	0.48	1.17	-0.73	-0.71500003
YBR210W	-0.08	0.03	-0.08	-0.19	0.47	-0.05	0.54	-0.1	0.6	-0.19	-0.04	-0.04	0.11	-0.46	0.09	0.04	-0.17	0.06	0.56	-0.04	-0.05	-0.22	-0.35
YBR211C	-0.305	-0.48	-0.275	-0.07	0.32	-0.28	0.43	-0.21	0.14	-0.22	0.37	-0.09	0.25	-0.49	0.64	0.13	0.39	-0.04	0.13	0.15	0.57	-0.28	-0.435
YBR215W	0.06	0.06	-0.045	-0.15	0.04	-0.64	1.21	-0.31	0	-0.2	0.15	-0.1	0.15	-0.02	0.2	-0.05	-0.02	-0.25	0.01	0.54	0.49	-0.07	-0.215
YBR217W	-0.275	-0.07	-0.205	-0.34	0.23	-0.48	0.35	-0.17	-0.17	-0.4	0.34	-0.24	0.27	-0.26	0.12	0.02	0.51	-0.11	0.19	0.76	0.56	-0.11	-0.14
YBR218C	-0.11	-0.35	-0.3	-0.25	-0.25	-0.23	-0.16	0.06	0.15	0.5	0.22	0.16	0.13	0.36	-0.23	-0.27	-0.11	-0.37	0.16	-0.18	0.65	-0.06	-0.06
YBR219C	0.17500001	0.18	0.165	0.15	0	0.04	-0.42	0.09	-0.12	-0.1	-0.03	0.02	0.15	0.06	0.12	-0.07	0.34	0.02	0.29	-0.44	0.37	-0.35	-0.37
YBR220C	0	0.09	-0.024999999	-0.14	0.33	-0.14	0.4	-0.04	0.47	-0.22	-0.03	0.02	0.27	-0.26	0.36	-0.37	0.46	-0.24	0.59	-0.22	0.13	-0.54	-0.56
YBR221C	-0.615	-0.5	-0.34	-0.18	0.05	0.01	-0.46	-0.02	-0.08	0.01	0.02	0.08	0.44	-0.12	0.2	0.06	0.76	0.24	0.6	-0.6	0.72	0.02	-0.005
YBR222C	-0.405	-0.02	0.03	0.08	0.48	0.26	0.25	-0.05	0.22	-0.25	-0.04	-0.06	0.45	-0.35	0.34	-0.24	0.79	0.05	0.82	-0.7	0.09	-0.21	-0.225
YBR223C	0.18	0.18	-0.034999996	-0.25	-0.21	-0.04	-0.32	0.06	-0.21	0.19	-0.34	-0.17	0.11	-0.13	0.18	-0.04	0.22	-0.48	-0.09	-0.11	0.41	0.3	0.3
YBR224W	0.13	0.02	-0.3	-0.62	0.17	-0.44	0.27	-0.85	0.38	-0.09	0.3	0.23	0.31	-0.18	0.47	-0.54	0.23	-0.31	0.47	0.39	0.87	-0.37	-0.34
YBR225W	0.27	0.2	0.05	-0.1	-0.16	0.07	-0.07	0.32	-0.2	0.24	-0.2	0.01	0.05	-0.14	0.61	-0.11	0.13	-0.13	0.36	-0.41	0.47	-0.47	-0.16499999
YBR226C	0.26	0.1	0	-0.1	0.11	-0.05	0.25	0.16	0.22	0.3	0.1	0.37	0.05	0.08	-0.09	-0.02	0.47	-0.3	0.54	0.22	0.25	-0.02	-0.02
YBR227C	0.65	0.68	0.335	-0.01	-0.61	0.27	-0.29	0.32	-0.58	0.32	-0.26	0.12	-0.46	0.04	-0.98	0.36	-0.19	0.18	-0.61	0.06	-0.64	0.54	0.43
YBR228W	0.105000004	-0.04	-0.17999999	-0.32	0.21	-0.22	0.07	0.21	-0.02	0.2	-0.04	0.06	0.09	-0.28	0.05	-0.3	0.14	-0.01	0.29	-0.11	-0.39	0.06	-0.03
YBR231C	0.13	-0.11	-0.305	-0.5	-0.1	-0.36	0.03	-0.26	-0.29	0.03	0.14	-0.05	-0.08	-0.28	-0.08	0.13	0.19	-0.31	0.17	0.92	0.7	-0.02	-0.08
YBR232C	0.145	0	-0.275	-0.55	-0.06	-0.61	-0.09	-0.19	0.11	0.16	0.29	0.03	0.02	-0.33	0.03	0.03	-0.17	0.02	0.36	0.57	0.1	0.17	0.015000001
YBR233W	0.205	0.19	-0.034999996	-0.26	-0.1	-0.52	0.14	-0.37	-0.09	0.01	0.56	0.19	0.23	0.04	-0.13	0.11	0.05	-0.52	0.04	0.44	0.22	0.13	-0.08
YBR234C	-0.78	-0.76	-0.525	-0.29	0.49	-0.24	0.17	-0.16	0.83	0.06	0.37	-0.05	0.4	-0.38	0.04	-0.16	-0.02	-0.03	1.01	0.01	0.49	-0.33	-0.25
YBR237W	0.15	0	-0.175	-0.35	-0.08	-0.39	-0.13	-0.11	-0.35	0.03	0.36	-0.14	0.14	-0.24	-0.02	-0.06	0.11	-0.43	0.1	0.77	0.44	0.14	0.07
YBR238C	0.029999994	-0.23	-0.030000001	0.17	0.55	0.06	0.48	0.08	0.87	0.01	-0.05	-0.37	-0.16	-0.53	-0.21	0.41	0.28	-0.08	0.97	-0.51	-0.1	-0.85	-0.92
YBR239C	-0.135	-0.12	-0.055	0.01	0.44	-0.02	-0.51	0.02	-0.09	-0.12	0.32	-0.23	0.27	-0.25	0.01	0.04	0.45	0	0.54	0.24	0.32	-0.27	-0.31
YBR240C	-0.32999998	-0.39	-0.69	-0.99	0.63	-0.77	0.5	-0.4	0.49	-0.44	0.73	-0.48	0.3	0.08	0.27	-0.09	0.62	-0.13	0.85	0.21	0.92	-0.4	-0.45
YBR242W	-0.265	-0.08	0.045	0.17	0.72	0.08	0.35	0.02	0.26	-0.47	-0.36	-0.25	-0.11	-0.1	-0.07	0.36	0.37	0.24	0.6	0.14	-0.4	-0.42	-0.485
YBR243C	-0.22	0.18	0.425	0.67	0.69	0.71	-0.47	0.05	-0.45	-0.47	-0.47	0.1	0.39	0.19	0.55	0.26	0.76	0.11	0.39	-0.29	-0.17	-0.65	-0.66999996
YBR244W	0.35000002	0.3	0.050000004	-0.2	0.12	-0.33	-0.13	-0.33	-0.04	-0.09	0.06	-0.37	0.1	-0.16	0.23	-0.42	0.09	-0.2	0.12	0.23	0.06	0.06	0.105000004
YBR245C	0.145	0.08	-0.20500001	-0.49	-0.2	-0.38	0.07	-0.12	-0.2	-0.05	0.18	0.13	0.45	0.55	0.33	-0.57	0.13	-0.45	0.45	0.05	0.7	-0.34	-0.25
YBR246W	0.305	0.31	0.185	0.06	-0.03	0.06	-0.28	0.23	-0.19	0.34	-0.17	0.4	-0.19	-0.37	-0.19	-0.14	-0.05	0.08	0.15	-0.19	-0.39	0.03	-0.030000001
YBR247C	1.0450001	0.76	0.53999996	0.32	-0.19	0.6	-0.53	0.52	-0.82	0.37	-0.56	-0.05	-0.74	-0.15	-0.95	0.42	-0.05	0.3	-0.56	0.3	-0.88	-0.17	-0.365
YBR248C	0.39999998	0.35	0.019999996	-0.31	-0.42	0.1	-0.31	0.27	-0.46	0.05	-0.51	0.1	-0.51	-0.26	-0.33	-0.18	-0.11	0.1	0.05	0.39	-0.35	0.54	0.485
YBR249C	0.27	0.34	0.31	0.28	0.3	0.36	-0.41	0.24	-0.26	0.29	-0.1	0.24	0.05	0.01	-0.91	0.07	-0.13	0.22	-0.22	-0.1	-0.17	-0.09	-0.095
YBR250W	-0.07	-0.11	-0.275	-0.44	0.48	-0.48	0.14	-0.26	0.12	-0.22	-0.03	-0.06	0.2	-0.42	0.3	-0.51	0.41	-0.29	0.59	0.65	0.82	-0.31	-0.31
YBR251W	-0.05	-0.17	-0.27	-0.37	-0.72	0.09	-0.64	0.29	-0.83	0.51	-0.44	0.32	-0.41	-0.05	0.34	0.23	-0.32	0.21	-0.68	0.53	-0.43	0.93	0.82
YBR252W	0.34	0.36	0.22	0.08	0.23	0.08	0.04	-0.04	-0.42	0.08	-0.3	0.23	0.07	-0.35	0.41	-0.09	0.2	0.07	0	-0.15	-0.52	-0.18	-0.255
YBR253W	0.22	0.24	0.034999996	-0.17	0.1	0.33	-0.19	0.12	-0.46	0.07	-0.6	0.42	-0.19	-0.36	-0.44	0.01	0.23	0.13	-0.36	0.59	-0.22	0.15	0.155
YBR254C	-0.07	0	-0.255	-0.51	0.04	-0.09	0.07	-0.02	-0.31	-0.12	-0.28	0.15	-0.21	-0.33	0.29	-0.12	0.97	0.13	0.35	0.35	-0.19	0.03	-0.015
YBR255W	0.16	0.19	0.06	-0.07	0.26	-0.57	0.21	-0.48	0.17	-0.15	-0.08	0.12	-0.24	0.25	0.34	0.03	0	-0.12	0.25	0.83	0.56	-1.59	-0.75
YBR256C	-0.089999996	-0.06	-0.08	-0.1	-0.07	-0.17	-0.14	-0.04	-0.46	-0.04	-0.15	0.01	-0.12	-0.02	-0.35	0.22	-1.35	0.36	-0.24	0.72	-0.15	0.64	0.565
YBR257W	-0.43	-0.54	-0.23500001	0.07	0.14	-0.54	0.5	-0.37	0.13	-0.66	-0.22	0.05	-0.36	0.21	0.5	0.36	0.02	0.13	0.02	0.64	0.34	-0.4	-0.26
YBR258C	0.155	0.18	-0.13	-0.44	0.07	-0.36	-0.14	-0.23	-0.34	-0.16	0.06	-0.34	0.15	-0.41	-0.1	0.09	-0.26	-0.19	-0.05	0.76	0.2	0.56	0.37
YBR259W	-0.27	-0.34	-0.235	-0.13	0.25	-0.74	0.35	-0.61	0.25	-0.13	0.16	-0.11	0.18	0.25	0.78	0.06	0.16	-0.34	0.01	0.71	0.62	-0.28	-0.39499998
YBR260C	0.055	0.09	0.005000003	-0.08	0.14	-0.08	0.23	-0.14	-0.29	-0.16	0.16	-0.27	0.16	-0.12	-0.34	0.23	-0.89	0.07	0.02	0.63	0.21	0.23	0.095
YBR261C	0.35999998	0.24	-0.005000003	-0.25	-0.13	-0.44	0.04	-0.17	0.17	-0.18	-0.29	-0.07	-0.38	0.19	0.02	0.04	-0.49	0.11	-0.18	0.6	0.41	-0.02	-0.12
YBR262C	-0.155	-0.38	-0.435	-0.49	0.1	-0.28	-0.04	-0.11	2.06	-0.01	0.14	-0.05	-0.06	-0.21	-0.06	0.13	-0.5	-0.11	-0.21	0.64	-0.01	0.21	-0.32000002
YBR263W	-0.095	0	0.06	0.12	0.25	0.05	0.36	0.02	-0.16	0.18	-0.34	0.03	-0.09	0.08	0.33	0.21	-0.3	0.12	0.34	0.19	-0.04	-0.23	-0.325
YBR264C	-0.205	-0.19	-0.07	0.05	0.21	0	0.2	-0.04	-0.04	0.09	0.06	0.03	-0.21	0.02	-0.21	0.26	-0.39	0.16	-0.12	0.06	0.06	0.25	0.135
YBR265W	-0.34	-0.27	-0.215	-0.16	0.25	-0.3	0.38	-0.53	0.12	-0.21	-0.16	0.04	0.12	-0.19	0.66	0.32	-0.19	0.19	0.42	0.04	0.77	-0.15	-0.17
YBR266C	0.815	0.65	0.45999998	0.27	-0.02	0.33	0.24	0.36	-0.31	0.13	-0.09	-0.22	-0.87	-0.31	-0.78	0.73	-0.52	0.29	-0.34	0.04	-1.07	-0.14	-0.3
YBR268W	-0.29500002	-0.26	-0.32999998	-0.4	-0.28	-0.09	-0.11	0.18	-0.35	0.34	-0.35	0.39	-0.26	-0.14	-0.31	0.04	-0.52	0.29	-0.49	0.55	-0.42	0.59	0.615
YBR271W	1.025	0.79	0.55	0.31	-0.62	0.37	-0.38	0.42	-0.72	0.4	-0.67	0.21	-0.89	-0.4	-0.2	0.47	-0.3	0.22	-0.64	-0.49	0.06	-0.02	-0.15
YBR273C	0.495	0.32	-0.19	-0.7	-0.68	-0.18	-0.18	-0.24	-0.88	0.32	0.08	0.17	-0.55	-0.09	-0.57	0.03	-0.55	-0.09	-0.5	0.24	0.55	0.85	0.79
YBR275C	0.275	0.44	0.37	0.3	-0.16	0.11	-0.33	0.01	-0.2	0.26	-0.06	0.27	-0.06	0.29	-0.33	-0.01	0.01	-0.2	-0.04	0.15	-0.12	0.01	-0.024999999
YBR279W	0.035000004	-0.08	-0.29999998	-0.52	-0.62	-0.67	0.3	-0.7	2.59	-0.07	-0.4	-0.38	-0.45	-0.08	-0.03	0.38	-0.52	0	-0.59	1.07	-0.25	0.38	0.25
YBR280C	-0.3	-0.27	-0.38	-0.49	0.09	-0.54	-0.18	-0.25	-0.1	-0.1	0.33	-0.29	0.33	0.1	0.1	-0.11	-0.24	-0.24	0.23	0.68	0.68	0.59	0.42499998
YBR281C	-0.09	0.37	0.345	0.32	0.19	-0.62	0.18	-0.44	0.09	-0.33	-0.02	0.15	0.42	0.33	0.65	0.05	-0.4	-0.29	0.15	0.6	0.36	-0.2	-0.24000001
YBR282W	-0.39	-0.35	-0.445	-0.54	-0.17	-0.23	-0.29	0.1	-0.43	-0.51	0	0.27	-0.21	0.22	-0.51	0.43	-0.62	0.33	-0.39	1.08	0.03	0.91	0.735
YBR283C	-0.51	-0.56	-0.445	-0.33	0.48	-0.6	0.67	-0.24	0.92	-0.28	0.24	-0.19	0.39	-0.4	0.7	-0.13	0.54	-0.13	0.98	0.11	0.52	-0.5	-0.56
YBR284W	-0.215	-0.06	-0.385	-0.71	0.42	-0.59	-0.26	-0.53	0.09	-0.46	0.21	-0.34	0.2	-0.41	0.46	-0.1	0.18	-0.43	0.56	1.04	1.3	0.31	0.13
YBR285W	-0.38	-0.6	-0.53000003	-0.46	0.25	-0.68	0.78	-0.8	0.4	-0.53	0.01	-0.22	0.13	-0.84	1.4	-0.03	0.3	-0.62	0.78	0.51	1.29	-0.12	-0.11
YBR286W	-0.39499998	-0.2	-0.120000005	-0.04	0.04	-0.05	0.12	-0.15	0.23	-0.05	-0.09	-0.07	0.13	-0.2	0.53	-0.13	0.58	-0.2	0.73	0.23	0.27	-0.18	-0.245
YBR287W	-0.625	-0.6	-0.46	-0.32	0.27	-0.41	0.64	-0.1	0.88	0.04	0.46	-0.12	0.47	-0.4	0.73	-0.16	0.21	-0.21	0.73	-0.05	0.48	-0.5	-0.51
YBR288C	0.004999999	0.08	-0.02	-0.12	0.19	-0.06	-0.19	-0.03	-0.07	0.06	0.21	-0.09	0.22	-0.03	-0.28	0.24	-0.35	0.05	0.08	0.31	0.08	0.1	-0.009999998
YBR289W	0.030000001	0.17	0.09	0.01	0.01	-0.46	0.49	-0.55	0.01	-0.24	-0.04	-0.13	0.2	0.01	0.59	0.12	0.28	-0.33	0.05	0.63	0.39	-0.28	-0.29000002
YBR290W	0.38	0.4	0.15	-0.1	-0.07	-0.06	-0.23	0	-0.17	0.1	0.03	-0.25	0.02	-0.2	-0.56	0.23	-0.84	0.08	-0.46	0.58	-0.4	0.49	0.24000001
YBR291C	0.4	0.43	0.6	0.77	0.13	0.49	0.21	0.14	0.09	0.25	-0.21	-0.16	-0.67	-0.59	-0.23	-0.06	0	0.1	-0.34	-0.67	0.46	-0.44	-0.335
YBR294W	0.14	-0.03	-0.03	-0.03	0.32	0.09	0.36	0.02	0.37	-0.19	0.39	0.09	0.02	-0.4	0.06	-0.21	0.03	-0.34	-0.03	-0.02	0.21	-0.18	-0.235
YBR295W	0.17999999	0.26	0.16499999	0.07	-0.31	-0.37	0.25	-0.3	0.21	0.2	-0.52	0.12	0.16	-0.31	0.55	-0.04	0.29	-0.1	0.34	-0.39	0.9	-0.28	-0.215
YBR296C	-0.034999996	-0.41	-0.495	-0.58	-0.3	-0.46	0.19	-0.11	0.34	0.57	0.58	0.28	0.36	-0.3	0.26	-0.03	0.17	-0.05	0.29	-0.52	0.31	-0.43	-0.445
YBR298C	-0.145	-0.35	-0.51	-0.67	0.18	-0.19	0.63	0.19	0.18	-0.33	0.53	0.02	-0.06	-0.92	0.41	0.04	0.14	-0.43	0.31	-0.23	0.81	0.32	0.059999995
YBR300C	0.295	0.01	-0.099999994	-0.21	0.25	-0.28	0.55	-0.25	-0.01	-0.82	0.46	-0.16	0.15	-0.72	0.65	-0.4	0.37	-0.52	0.35	-0.16	0.33	-0.01	-0.055
YBR301W	0.73	0.39	0.08499999	-0.22	-0.13	-0.03	0.08	-0.43	-0.13	-2.07	-0.07	0.1	0.27	-0.33	0.67	0.42	0.08	-0.85	0.28	-0.31	0.58	0.14	0.095
YBR302C	-0.285	-0.15	-0.155	-0.16	0.57	-0.3	0.27	-0.53	0.37	-0.58	0.57	0.14	0.8	-0.22	0.68	-0.33	0.35	-0.43	0.1	-0.09	0.46	-0.19	-0.31
YCL002C	-0.195	-0.15	-0.21000001	-0.27	0.76	-0.38	-0.25	-0.29	0.44	-0.27	0.47	-0.42	1.04	-0.18	0.3	-0.09	0.15	-0.29	0.91	0.01	0.54	-0.42	-0.58
YCL003W	-0.19	-0.06	0.034999996	0.13	0.34	-0.51	0.6	-0.64	0.64	-0.36	0.17	-0.41	0.23	-0.06	0.72	0.1	0.37	-0.45	0.11	0.2	0.83	-0.3	-0.32
YCL005W	-0.545	-0.28	-0.07	0.14	0.75	-0.31	0.61	-0.5	0.63	-0.35	-0.01	-0.15	0.31	-0.32	0.96	0.12	0.74	-0.28	0.57	0.08	0.59	-0.59	-0.57
YCL006C	-0.445	-0.44	-0.325	-0.21	0.57	-0.16	0.12	-0.11	0.19	-0.14	0.46	-0.31	0.55	-0.07	0.61	0.08	0.27	0.12	0.38	-0.05	0.49	-0.51	-0.46499997
YCL007C	-0.205	-0.19	0.005000003	0.2	0.68	-0.84	0.62	-0.37	0.58	-0.37	0.18	-0.29	0.35	-0.84	0.87	-0.05	0.48	-0.33	0.38	0.76	0.51	-0.49	-0.555
YCL009C	-0.365	-0.29	-0.125	0.04	0.47	0.07	0.27	-0.14	-0.26	-0.18	0.01	0	0.37	-0.2	0.41	0.01	0.27	-0.05	1.4	-0.17	0.13	-0.57	-0.52
YCL011C	0.13499999	0.13	0.095	0.06	0.02	0.03	-0.3	0.05	-0.56	0.06	-0.21	-0.16	-0.16	-0.06	0.17	0.31	-0.09	0.07	-0.3	0.58	0.02	0.26	0.08499999
YCL012W	-0.745	-0.43	0.13499999	0.7	1.33	0.69	0.55	0.49	0.36	-0.72	-0.69	-1.09	0.09	-0.02	0.11	0.57	0.55	0.29	0.66	0.81	-0.26	-0.69	-0.84000003
YCL013W	-0.35500002	-0.15	0.40499997	0.96	0.74	1.16	0.58	0.88	0.26	-0.68	-0.58	-0.95	-0.42	-0.05	0.57	0.47	0.47	-1.25	0.43	0.29	-0.11	-0.37	-0.45
YCL014W	-0.635	-0.24	0.345	0.93	1.21	1	0.75	0.71	0.14	-0.43	-1.07	-0.74	-0.4	0.08	0.14	0.65	0.28	0.34	0.29	0.25	-0.19	-0.58	-0.745
YCL017C	-0.155	-0.1	-0.04	0.02	0.2	0.16	0.18	0.1	0.14	0.08	0.02	0.18	0.13	-0.08	-0.14	-0.03	0.07	0	-0.34	-0.14	-0.1	0.06	-0.034999996
YCL019W	0.51	0.44	0.515	0.59	0.2	0.44	0.11	0.42	-0.17	0.27	-0.39	-0.07	-0.49	-0.05	-0.46	-0.11	-0.54	-0.3	-0.46	0.35	-0.68	-0.02	-0.095
YCL020W	0.695	0.51	0.765	1.02	-0.12	0.73	-0.26	0.54	-0.24	0.58	-0.56	0.07	-0.56	0.32	-0.39	0.03	-0.56	-0.6	-0.8	-0.31	-0.69	-0.12	-0.13
YCL021W	0.45999998	0.4	0.46499997	0.53	0.2	0.48	-0.06	0.55	-0.35	0.37	-0.66	-0.02	-0.69	0.09	-0.66	0.03	-0.58	-0.3	-0.47	0.41	-0.63	0.07	0.005000001
YCL022C	1.29	1.19	0.18000004	-0.83	-0.83	-1.14	-0.71	-1.41	-0.17	1.14	0.71	1.16	0.43	0.38	-0.36	-0.48	-0.71	-0.87	-1	0.11	-0.24	0.87	0.64
YCL023C	0.765	0.49	-0.09	-0.67	-0.33	-1.24	-0.19	-1.11	-0.05	0.98	0.86	0.96	0.4	0.02	-0.17	-0.76	0.02	-1	0.21	0.27	0.68	0.5	0.26
YCL024W	1.44	1.02	0.065	-0.89	-0.93	-1.28	-1.22	-1.33	-0.42	1.47	0.88	1.51	0.45	0.69	-0.15	-0.52	-0.73	-0.81	-1.07	-0.1	-0.07	0.99	0.75
YCL025C	-1.14	-0.81	-0.19500001	0.42	0.38	0.17	0.35	-0.02	-0.01	0.08	0.03	0.56	0.02	0.48	0.86	0.79	0.66	0.24	0.24	-0.83	-0.15	-0.17	-0.11
YCL027W	-0.68	-1.03	-1.1800001	-1.33	-0.57	-1	-0.45	-0.7	0.29	-0.41	0.16	-0.06	0.34	-0.67	0.44	-1.24	0.19	-0.73	0.15	0.92	1.89	1.6	1.5799999
YCL028W	-0.03	0	0	0	-0.02	-0.27	-0.42	-0.24	-0.34	0.04	-0.03	0.09	0.08	0.19	0.32	0.2	-0.19	-0.03	-0.15	0.56	0.01	0.12	0.085
YCL029C	0.53	0.81	0.37	-0.07	-0.33	-0.2	0.01	0.15	-0.39	-0.25	-0.14	0.23	-0.39	0.04	0.19	-0.23	-0.02	-0.23	0.13	0.6	0.35	-0.21	-0.175
YCL030C	-0.805	-0.69	-0.46	-0.23	0.02	-0.52	-0.38	-0.42	-0.02	-0.43	-0.45	-0.16	0.46	0.43	0.65	0.22	0.12	0.02	0.21	0.72	0.46	0.31	0.465
YCL031C	0.285	0.12	0.03	-0.06	-0.14	-0.36	0.03	0.14	-0.19	0.11	-0.25	-0.11	-0.43	-0.07	-0.14	0.18	-0.17	-0.06	-0.63	0.51	-0.06	0.31	0.155
YCL032W	0.035	0.08	0.055	0.03	-0.13	-0.2	0.05	0.05	-0.05	-0.26	0.11	-0.16	0.06	-0.29	-0.05	0.11	-0.01	-0.02	-0.28	0.75	0.06	0.19	0.12
YCL033C	-0.120000005	-0.01	-0.155	-0.3	-0.15	-0.51	-0.2	-0.27	-0.59	0.02	-0.1	0	0.42	0.11	0.02	0.07	-0.19	0.07	0.07	0.39	-0.02	0.21	0.245
YCL034W	-0.48	-0.25	0.040000007	0.33	0.37	-0.18	0	-0.39	-0.07	-0.22	0.03	-0.12	0.12	0.06	0.3	0.38	0.05	0.01	-0.11	0.43	0.03	0.12	0.135
YCL035C	-0.075	-0.06	-0.19500001	-0.33	-0.24	-0.39	-0.06	-0.33	-0.53	-0.22	-0.18	-0.22	0.23	0.09	-0.01	0.2	-0.35	0.17	-0.07	0.7	-0.16	0.39	0.29999998
YCL036W	-0.24000001	-0.49	-0.10000001	0.29	-0.01	-0.05	-0.16	0.05	-0.27	0.07	-0.24	0.11	-0.15	0.18	0.26	0.78	0.13	0.22	-0.3	0.12	-0.39	-0.25	-0.29000002
YCL037C	-0.060000002	-0.1	0.095	0.29	0.58	0.21	0.32	0.02	-0.1	0.26	0.12	-0.08	0.02	0.02	0	0.44	-0.16	0.15	0.27	-0.28	-0.38	-0.49	-0.57500005
YCL038C	-0.37	-0.63	-0.37	-0.11	0.33	-0.06	0.45	-0.29	0.54	-0.01	-0.15	0.11	0.01	-0.11	0.04	0.05	0.31	-0.26	0.68	-0.15	0.51	-0.37	-0.35000002
YCL039W	-0.17	-0.3	-0.165	-0.03	0.34	-0.26	-0.1	-0.02	0.04	0.12	-0.25	0.42	-0.65	0.07	0.31	-0.18	0.15	-0.18	0.24	0.12	0.48	0.03	-0.089999996
YCL040W	-1.9549999	-1.9	-1.15	-0.4	-0.97	-0.39	-1.04	-0.47	-0.37	0.39	-0.16	0.48	0.37	0.3	-0.18	-0.03	-0.01	0.26	0.96	0.42	1.33	1.5	1.525
YCL041C	-0.38	-0.38	-0.26999998	-0.16	0.19	0.06	0.11	-0.01	-0.05	-0.12	-0.42	0.14	-0.62	0.14	0.28	-0.09	0.17	0.09	0.65	-0.05	0.77	-0.14	0.04
YCL042W	-1.3399999	-1.43	-0.835	-0.24	-0.88	-0.3	-0.88	-0.3	-0.31	0.42	0.09	0.21	0.56	0.31	0.05	-0.18	-0.99	0.19	0.81	0.45	1.56	1.07	0.97
YCL043C	-0.635	-0.56	-0.295	-0.03	0.45	0.15	0.26	-0.23	0.27	-0.37	-0.25	-0.18	-0.88	-0.27	0.06	0.22	0.41	0.32	0.76	0.03	0.34	-0.01	0.01
YCL044C	-0.020000003	-0.25	-0.030000001	0.19	-0.35	0.3	-0.45	0.33	-0.06	0.32	-0.12	-0.02	0.01	-0.14	-0.35	0.16	0.29	-0.02	0.41	-0.67	0	0.01	-0.015
YCL045C	-0.405	-0.31	-0.175	-0.04	0.29	0	0.25	-0.05	0.3	-0.18	-0.12	-0.08	0.08	-0.17	0.52	-0.12	0.78	-0.29	0.79	0.11	0.24	-0.39	-0.41
YCL046W	-0.09	-0.15	0.11	0.37	0.17	0.31	0.04	0.22	0.27	0.17	-0.01	-0.07	0.22	-0.15	0	-0.11	0.37	-0.17	0.45	-0.39	-0.25	-0.25	-0.305
YCL047C	-0.1	-0.19	-0.155	-0.12	0.04	0.04	0.18	0.12	-0.15	0.28	-0.29	0.34	-0.17	-0.19	-0.42	-0.21	-0.21	0.09	-0.1	0.3	-0.15	0.17	0.13
YCL048W	0.024999999	-0.24	-0.505	-0.77	0.43	-0.56	1.21	-0.37	0.27	-0.12	0.45	-0.43	0.88	-0.07	0.78	-0.65	0.74	-0.82	1.05	0.48	1.17	-1.94	-1.225
YCL049C	0.32	0.36	0.285	0.21	0.36	0.07	-0.25	0	0.1	0.25	-0.08	0.33	0.11	-0.17	-0.41	-0.29	-0.44	-0.17	-0.13	-0.09	-0.12	0.06	0.02
YCL050C	0.074999996	0.13	0.089999996	0.05	-0.55	0.17	-0.81	0	-1.39	0.21	-0.42	0.21	-0.39	0.23	0.09	0.55	-0.17	0.58	-0.48	-0.33	0.02	0.94	0.825
YCL051W	-0.08	-0.09	0.049999997	0.19	-0.24	0.27	0.41	0.05	0.17	-0.06	-0.17	0.6	0.04	-0.59	0.04	0.53	-0.17	0.07	0.22	0.07	-0.32	-0.17	-0.295
YCL052C	0.125	0.12	0.08	0.04	-0.54	0.21	-0.39	0.11	-0.48	0.39	-0.3	0.36	-0.39	0.07	-0.06	0.18	-0.32	0.19	-0.76	0	-0.08	0.49	0.41500002
YCL053C	0.765	0.44	0.27	0.1	0.37	-0.25	0.33	-0.03	0.14	0.13	-0.2	-0.25	-0.44	-0.31	-0.71	0.14	-0.53	0.29	-0.06	0.16	-0.48	-0.2	-0.375
YCL054W	1.025	0.67	0.3	-0.07	-0.58	0.26	-0.02	0.19	-0.74	0.34	-0.41	0.23	-0.81	-0.04	-0.29	0.24	-0.23	-0.04	-0.77	0.37	-0.93	0.16	-0.035000004
YCL055W	0.034999996	-0.34	-0.42000002	-0.5	-0.91	-1.21	-0.35	-0.21	-0.13	0.58	-0.05	-0.04	-0.35	-0.31	-0.98	-0.52	-1.42	0.07	-0.62	0.83	0.1	2.11	1.8799999
YCL056C	-0.21000001	-0.28	-0.15	-0.02	-0.41	-0.06	-0.29	0.15	-0.21	0.09	0.16	0.08	-0.28	-0.1	-0.1	-0.05	-0.14	0.08	-0.14	0.16	0.33	0.49	0.375
YCL057W	-0.825	-0.69	-0.44	-0.19	-0.03	-0.59	-0.29	-0.01	0.15	0.07	-0.15	0.04	0.07	0.04	-0.38	0.12	-0.33	0.68	0.6	0.44	0.16	0.66	0.54
YCL058C	0.39499998	0.2	0.040000003	-0.12	-0.91	0.09	-0.28	0.19	-0.06	0.04	-0.2	0.34	0.14	0.2	-0.37	-0.12	-0.24	0.05	-0.61	0.24	-0.34	0.09	-0.024999999
YCL059C	1.0350001	0.97	0.615	0.26	-0.4	-0.2	0.07	0.23	-0.27	0.4	-0.22	0.07	-0.65	-0.01	-1.27	0.41	-1.22	0.53	-0.8	0.41	-1.4	0.67	0.255
YCL060C	1.025	1	0.36	-0.28	-0.86	-0.79	-0.86	-0.41	-0.49	0.58	0.6	1.39	0.45	0.81	-0.06	-0.55	-0.41	-0.49	-0.82	0.04	-0.06	0.21	0.19999999
YCL061C	0.445	0.3	0.07000001	-0.16	-0.38	-0.28	-0.62	0.02	-0.65	-0.26	0.61	0.28	0.39	0.12	0.4	-0.38	0.09	-0.5	-0.18	0.57	0.07	-0.16	-0.07
YCL062W	0.055000007	0.37	0.69	1.01	0.24	1.24	0.35	0.81	-0.32	0.06	-0.83	-0.55	-0.49	0.02	0.28	0.85	-1.29	0.78	-0.62	-1	-0.19	-0.14	-0.285
YCL063W	-0.3	-0.1	0.27499998	0.65	0.66	1.05	0.37	0.69	0.1	-0.11	-1.17	0.25	-0.83	-0.1	-0.27	0.71	0.19	0.46	-0.01	-0.43	-0.45	-0.45	-0.36
YCL064C	-1.04	-0.83	-0.099999994	0.63	0.34	2.36	1.92	2.76	1.05	1.83	0.02	0.47	-1.1	-0.42	-0.92	-0.12	-1.3	-0.15	-1.68	-1.76	-1.1	0.04	-0.030000001
YCL065W	-0.63	-0.88	-0.585	-0.29	0.14	0.23	0.49	0.54	0.75	0.38	-0.48	-0.91	-0.78	-0.72	-0.67	-0.34	0.23	0.07	0.4	-0.04	0.63	0.49	0.485
YCL066W	-0.59	-0.84	-0.565	-0.29	-0.52	0.4	0.19	0.83	0.13	0.52	-0.21	-0.19	-0.69	-0.69	-0.27	-0.14	0.04	0.61	-0.31	-1.03	0.72	0.72	0.68
YCL067C	-0.175	-0.11	-0.255	-0.4	-0.53	0.02	-0.32	0.35	-0.42	0.33	-0.7	-0.13	-1.18	0	-0.95	-0.01	-0.78	0.46	-0.8	0.77	0.02	1.35	1.37
YCL068C	0.125	0.09	0.16499999	0.24	0.04	0.22	0.04	0.35	-0.24	-0.04	-0.08	-0.24	-0.1	-0.88	0.36	0.21	0.18	0.24	-0.27	-0.91	0.39	-0.02	-0.01
YCL069W	0.4	0.31	0.105000004	-0.1	0.15	-0.14	0.53	0.05	0.38	-0.08	-0.14	-0.02	-0.16	-0.9	-0.04	-0.65	0.35	0.15	0.32	-0.25	0.84	-1.04	-0.40999997
YCL075W	0.29	0.17	-0.20499998	-0.58	0.13	-0.65	0.17	-0.72	0.41	-0.42	0.03	0.52	0.66	-0.83	0.97	-0.87	1.02	-0.26	0.63	-0.23	0.78	-0.55	-0.53
YCLX01W	0.645	0.43	0.285	0.14	-0.18	0	-0.44	0.16	-0.21	-0.12	-0.33	0	0.14	-0.19	0.36	-0.67	-0.19	-0.04	-0.59	0.39	-0.22	-0.02	-0.13
YCLX02C	0.99	0.7	0.5	0.3	-0.25	-0.14	0.09	0.15	-0.45	0.28	-0.38	-0.14	-0.75	-0.25	-0.45	0.43	-0.45	0.33	-0.38	0.17	-0.78	-0.08	-0.255
YCLX03C	0	-0.14	-0.060000002	0.02	-0.05	-0.09	0.14	-0.27	0.12	-0.14	-0.14	-0.38	-0.11	-0.11	0.41	0.3	0.54	0.17	0.07	-0.23	1.12	-0.57	-0.425
YCLX04W	-0.18	-0.33	-0.11000001	0.11	0.04	-0.39	0.07	-0.01	0.23	-0.03	0.02	-0.14	-0.08	-0.24	0.14	0.04	0.36	0.38	0.48	-0.26	0.09	-0.2	-0.22999999
YCLX05C	-0.145	-0.03	0.145	0.32	-0.14	0.39	-0.38	-0.07	-0.42	-0.04	-0.46	-0.04	0.01	0.11	0.12	0.32	0.01	0.73	-0.3	-0.19	-0.09	0.15	0.14500001
YCLX06C	-0.155	-0.06	-0.13	-0.2	-0.07	-0.63	-0.09	-0.41	-0.04	-0.09	-0.15	0	-0.15	-0.07	0.87	-0.15	2.03	0.12	0.15	0.01	-0.56	-0.04	-0.065
YCLX07W	-0.34	-0.51	-0.68	-0.85	-0.25	-0.63	-0.15	-0.6	0.05	-0.21	-0.21	-0.03	0.18	-0.51	0.55	-1.11	0.21	-0.35	-0.01	0.64	1	1.53	1.22
YCLX08C	-0.16499999	-0.08	-0.42499998	-0.77	0.36	-0.83	0.7	-0.35	0.46	-0.52	-0.07	-0.17	0.54	-0.14	0.7	0	0.29	-0.37	0.82	0.05	0.14	-0.35	-0.2
YCLX09W	-0.895	-0.64	-0.07499999	0.49	0.12	0.34	0.03	0.07	0.1	0.01	-0.08	0.31	0.8	-0.47	0.9	0.7	0.71	0.23	0.06	-1.25	0.19	-0.42	-0.21499999
YCLX10C	-0.28	-0.23	-0.23	-0.23	0.85	-0.93	0.15	-0.45	0.54	-0.3	0.28	-0.13	0.38	-0.02	-0.08	-0.28	-0.39	0.21	1.07	0.71	-0.3	-0.3	-0.25
YCLX11W	-0.16499999	-0.07	0.08	0.23	0.39	0.42	0.04	0.21	0.54	-0.02	-0.04	0.18	0.22	-0.04	0.05	-0.02	0.49	0.04	-0.41	-0.92	-0.08	-0.37	-0.29500002
YCLX12W	-0.435	-0.24	-0.24	-0.24	0.73	-0.58	0.51	-0.13	0.59	-0.38	0.12	-0.01	0.39	-0.21	0.71	-0.29	0.1	-0.03	0.52	-0.03	1.12	-0.5	-0.575
YCR001W	0.13	0.14	0.26	0.38	0.04	0.22	-0.06	0.13	-0.48	-0.08	-0.13	-0.11	-0.19	0.16	0.58	0.16	0.03	-0.06	0	-0.5	0.36	-0.25	-0.19
YCR002C	-0.275	-0.01	0.15	0.31	0.51	0.53	0.16	0.33	0.09	0.15	-0.4	0.06	-0.27	0.12	-0.9	0.32	0.44	0.53	0.02	-0.87	-0.38	0.19	0.105
YCR003W	-0.08499999	-0.04	-0.04	-0.04	-0.5	-0.05	-0.54	0.08	-0.83	0.59	0.02	0.07	-0.46	0.41	-0.26	0.37	-0.01	0.53	-1.05	-0.58	-0.08	0.95	0.755
YCR004C	-0.595	-0.67	-0.565	-0.46	-0.01	0.24	-0.02	0.29	0.12	0.51	-0.11	0.22	-0.05	0.21	-1.33	0.16	-0.03	0.75	-0.73	-1.02	-0.21	0.91	0.81
YCR005C	-1.105	-0.26	0.45	1.16	0.15	1.4	0.57	0.44	-1.04	0.42	-0.31	0.61	-0.5	-0.18	0.63	1.05	0.13	0.03	-1.48	-1.75	0.05	0.8	0.885
YCR006C	-0.16499999	-0.38	-0.125	0.13	0.22	-0.1	-0.03	-0.1	0.09	-0.03	-0.08	0.31	-0.05	0.03	-0.22	-0.4	0.31	-0.26	0.34	-0.26	0.52	0.12	0.044999998
YCR008W	0.2	0.27	0.29500002	0.32	0.52	0.44	-0.01	0.1	0.01	0.06	-0.24	-0.08	-0.26	0.26	-0.71	0.11	0.19	0.18	0.11	-0.5	-0.57	-0.28	-0.18
YCR009C	0.155	-0.21	0.19	0.59	0.27	-0.37	0.2	-0.59	0.1	-0.53	0.17	0.42	-0.25	0.47	0.68	-1.3	0.85	0.45	0.45	-0.16	0.65	-1.12	-0.78499997
YCR010C	0.015000001	-0.31	-0.35	-0.39	0.35	-0.35	-0.33	-0.51	0.08	0.28	0.28	-0.13	-0.18	-0.18	0.49	-0.43	0.28	0.04	0.45	-0.08	1.04	-0.51	-0.29
YCR011C	-0.65	-0.56	-0.114999995	0.33	0.03	0.36	-0.38	0.38	-0.24	0.33	-0.09	0.07	-0.21	0.24	0.48	0.48	0.22	0.44	-0.45	-1.19	0.32	0.42	0.28
YCR012W	-1.81	-1.81	-1.18	-0.55	0.04	-0.05	0.11	0.1	0.74	0.2	0.25	0.16	0.51	0	-0.31	0.26	0.91	0.56	1.01	-0.17	0.58	-0.13	0.08
YCR013C	-1.8399999	-1.87	-1.34	-0.81	-0.27	0.07	0.3	0.11	0.67	0.16	0.31	0.11	0.62	-0.14	0.63	0.32	1.07	0.58	0.58	-0.41	0.66	0.08	0.049999997
YCR014C	-0.06	-0.08	0.065	0.21	-0.08	-0.25	0.21	-0.16	-0.08	-0.18	-0.14	0.09	0.2	0.32	0.61	-0.85	0.34	-0.1	0.15	0.09	-0.04	-0.1	-0.1
YCR015C	-0.28	-0.22	-0.235	-0.25	-0.06	0.07	0.2	-0.04	0.23	-0.02	-0.36	0	0.25	-0.04	0.19	0.22	0.58	0.25	-0.2	-0.34	0.26	0.14	0.04
YCR016W	0.635	0.44	0.235	0.03	-0.27	-0.17	0.27	0.25	-0.38	0.4	-0.23	0	-0.62	-0.11	-0.57	0.22	-0.73	0.45	-0.57	0.27	-0.82	0.25	0.105000004
YCR017C	-0.375	-0.61	-0.515	-0.42	0.59	-0.61	0.77	0.1	0.34	-0.31	-0.03	0.2	0.36	0.44	0.19	-0.51	-0.12	-0.12	0.26	0.43	0.99	-0.16	-0.29
YCR018C	-0.09	-0.18	-0.96000004	-1.74	0.37	-0.85	0.19	-0.18	0.49	0.12	0.4	0.32	-1	0.2	0.19	-0.85	0.02	-0.03	0.72	0.65	1.25	0.43	0.14500001
YCR019W	0.07	0.15	0.010000005	-0.13	-0.18	-0.23	0.08	-0.2	0.61	-0.02	-0.29	0.3	-0.02	-0.33	0.61	-0.29	0.29	-0.29	-0.01	-0.44	0.57	0.08	-0.07
YCR020C	-0.055	0.01	-0.114999995	-0.24	0.44	-0.65	0.37	0.17	0.31	-0.05	-0.17	0.12	-0.1	-0.15	-0.37	-0.03	-0.3	0.34	0.63	0.36	-0.26	-0.2	-0.14
YCR020C-A	-0.16	-0.06	-0.085	-0.11	0.09	-0.3	0.18	-0.02	-0.06	-0.3	-0.01	0.07	-0.2	0.09	0.48	-0.24	0.1	-0.07	0.18	0.27	0.73	0.16	-0.11
YCR021C	-0.16	-0.22	-0.435	-0.65	0.03	-0.65	0.26	0.03	0.17	0.02	0.14	-0.59	0.27	-0.37	0.39	-0.42	0.44	-0.13	1.14	0.08	0.63	-0.01	-0.145
YCR022C	0.29	0.03	-0.055	-0.14	-0.1	-0.31	0.03	-0.41	-0.11	-0.13	-0.16	0.72	0.07	-0.24	0.34	-0.45	0.03	-0.45	0.08	-0.05	0.31	0.18	0.125
YCR023C	-0.455	-0.12	0	0.12	0.48	-0.59	0.23	-0.25	0.07	-0.34	-0.36	0.27	0.49	0.2	-0.03	0.09	-0.01	0.27	0.87	0.31	0.14	-0.12	-0.175
YCR024C	-0.79	-0.92	-0.41	0.1	-0.4	0.09	-0.04	0.44	-0.3	0.22	-0.16	-0.07	-0.52	0.1	0.31	0.41	0.01	0.69	-0.43	-0.99	0.38	0.74	0.595
YCR024C-A	-1.6700001	-1.71	-1.0350001	-0.36	0.82	0.74	0.86	1.04	1.6	-0.04	-0.16	-0.73	-0.4	-0.61	-0.73	0.17	1.02	0.84	1.3	0.14	0.36	-0.53	-0.62
YCR025C	0.565	0.54	0.24000001	-0.06	-0.22	0.03	0.16	-0.38	-0.1	-0.16	-0.14	-0.26	-0.33	0.11	0.44	-0.16	0.22	-0.24	-0.03	-0.42	0.67	-0.06	-0.089999996
YCR026C	0.28	0.43	0.245	0.06	0.14	-0.32	0.16	-0.1	-0.23	-0.11	0.05	0.13	0.02	0.1	-0.18	-0.49	0.08	-0.3	0.38	-0.08	0.69	-0.23	-0.20500001
YCR027C	-0.075	-0.08	0.085	0.25	-0.32	0.26	-0.03	0.18	-0.3	-0.03	0.08	0.09	-0.26	0.12	0.34	0.37	-0.21	0.39	-0.38	-0.76	0	0.05	0.05
YCR028C	-0.235	-0.35	-0.114999995	0.12	0.16	-0.74	0.12	-0.07	0.2	0.22	-0.06	-0.17	0.18	-0.06	0.56	-0.72	0.74	-0.37	0.71	0.63	0.5	-0.35	-0.285
YCR029C	-0.114999995	-0.13	0.17	0.47	0.68	-0.15	-0.52	-0.23	0.62	0.01	0.75	0.01	0.11	-0.08	-0.27	-0.38	0.04	0.06	0.14	0.06	-0.29	-0.29	-0.19999999
YCR029C-A	-0.205	-0.06	-0.04	-0.02	0.34	0.36	0.21	0.15	-0.02	0.26	-0.09	0.3	0.01	0.14	-0.98	0.26	0.31	0.35	-0.22	-0.25	-0.42	0.06	0.065
YCR030C	-0.29	-0.21	-0.089999996	0.03	-0.35	0.24	-0.33	0.12	0	0.27	0.11	0.22	-0.1	0.2	0.24	-0.02	-0.29	0.06	-0.37	-0.48	0.54	0.4	0.3
YCR031C	-0.255	-0.15	-0.105000004	-0.06	0.62	0.32	0.29	0.45	0.69	0.3	0.13	0.13	0.12	-0.08	-1.24	-0.24	0.48	0.3	0.47	-0.43	-0.36	-0.41	-0.385
YCR032W	0.065	-0.22	-0.255	-0.29	0.58	-0.75	0.11	-0.72	0.2	0.13	0.24	0.29	0.16	0.03	0.4	-0.51	0.13	-0.03	0.29	-0.47	0.33	-0.75	-0.07499999
YCR033W	-0.034999996	-0.12	-0.014999997	0.09	0.29	0.02	-0.04	0.02	0.28	0.14	0.18	-0.12	0.07	-0.11	-0.73	-0.67	0.61	-0.05	0.52	-0.38	0.03	-0.26	0.10000001
YCR034W	-0.004999999	0.11	0.27	0.43	0.67	0.44	0.34	0.11	0.52	-0.06	0.08	0.26	0.53	-0.06	0.43	-0.06	0.64	-0.05	-0.14	-1.09	-0.48	-0.66	-0.77
YCR035C	0.495	0.41	0.15	-0.11	0.14	-0.2	0.11	0.05	-0.24	0.2	-0.48	0.03	-0.39	0.03	0.05	0.27	-0.37	0.59	-0.28	-0.39	-0.63	-0.04	-0.08499999
YCR036W	0.105	0.38	0.325	0.27	-0.01	0.24	-0.29	-0.02	-0.3	0.01	-0.49	0.22	-0.19	0.13	-0.14	0.06	-0.09	0.17	-0.75	-0.04	-0.22	0.4	0.365
YCR037C	-0.049999997	-0.04	0.125	0.29	0.63	-0.14	0.14	0.28	-0.01	0.06	-0.44	-0.32	-0.46	-0.28	-0.75	0.17	0.48	0.44	0.47	-0.04	0.38	-0.24	-0.325
YCR038C	-0.28	-0.3	-0.15	0	0.26	0.17	0.45	-0.02	-0.13	-0.14	-0.32	-0.02	0.37	-0.11	0.42	-0.16	-0.05	-0.26	0.27	0.35	0.55	-0.08	-0.13499999
YCR039C	-0.13	-0.13	-0.265	-0.4	-0.56	-0.46	-0.18	0.38	-0.68	0.31	-0.65	-0.2	-0.87	-0.26	-1.53	-0.03	-0.87	0.85	-0.73	0.95	0.05	1.54	1.47
YCR040W	-0.865	-1.16	-0.745	-0.33	-0.23	0.38	0.22	0.69	0.54	0.24	-0.35	-0.31	-0.44	-0.7	-0.29	-0.33	0.15	0.39	0.01	0.3	0.67	0.61	0.47500002
YCR041W	-0.96	-1.15	-0.78	-0.41	0.1	-0.51	0.45	0.56	0.79	0.1	-0.31	-0.43	-0.51	-0.88	-0.53	-0.45	-0.12	0.62	1.24	0.33	0.72	0.46	0.41500002
YCR042C	-0.07	-0.37	-0.555	-0.74	-0.06	0.36	0.13	0.77	0.29	0.37	-0.33	-0.01	-0.19	0.05	-0.29	-2.05	-0.01	0.07	0.34	0.44	0.47	0.33	0.215
YCR043C	-0.32	-0.27	-0.13000001	0.01	0.18	-0.37	0.39	0.04	0.03	-0.16	-0.29	0.07	0.04	-0.21	0.32	0	0.53	0.45	0.75	-0.2	0.66	-0.63	-0.565
YCR044C	-0.70500004	-0.73	-0.41500002	-0.1	0.06	-0.06	0.13	0.08	-0.22	0.3	0.38	0.47	0.49	-0.09	0.58	0.03	-0.94	0.18	0.38	-0.4	0.36	0.21	0.195
YCR045C	-0.125	-0.01	-0.024999999	-0.04	0.25	-0.32	0.25	-0.07	-0.07	-0.08	0.13	0.27	0.33	0.26	0.25	-0.34	0.51	-0.7	0.54	0.27	0.31	-0.47	-0.39
YCR046C	-0.145	-0.12	-0.089999996	-0.06	-0.97	-0.02	-0.77	0.34	-0.84	0.64	-0.16	0.58	-0.55	0.41	0.16	0.56	-0.58	0.68	-1.02	-0.8	0.06	0.88	0.82
YCR047C	0.90999997	0.7	0.32999998	-0.04	0	0.44	-0.28	0.11	-0.44	0.51	-0.1	0.11	-0.75	-0.26	-1.1	0.32	-0.09	0.22	-0.1	-0.52	-0.66	-0.01	-0.065
YCR048W	0.41	0.48	0.5	0.52	-0.23	-0.63	-0.14	0.21	-0.26	0.57	0.02	0.51	-0.07	0.19	0.02	0.34	-0.51	0.4	-0.57	-1.45	-0.07	0.14	0.08
YCR049C	0.195	0.26	0.074999996	-0.11	0.37	0.22	-0.28	0.17	0.23	0.37	0.18	0.29	-0.01	-0.15	-0.94	0.06	0.28	0.1	0.37	-0.74	-0.11	-0.19	-0.15
YCR050C	0.13499999	0.14	0.19999999	0.26	-0.16	-0.25	-0.08	-0.08	-0.06	0.26	-0.02	0.06	-0.28	0.16	0.2	0.07	-0.12	0.23	-0.02	-0.3	0.44	-0.08	-0.07
YCR051W	0.92	0.87	0.62	0.37	0.08	0.44	-0.3	0.35	-0.25	0.37	-0.1	0.08	-0.85	0.08	-0.91	0.01	-0.27	0.2	-0.38	-0.23	-0.54	-0.02	-0.25
YCR052W	0.625	0.69	0.73	0.77	-0.73	0.63	-0.66	0.34	-1.08	0.62	-0.39	0.54	-0.8	0.32	-0.29	0.59	-1.08	0.59	-1.26	-1.08	-0.48	0.65	0.53999996
YCR053W	0.080000006	0.18	0.11	0.04	0.19	0.22	-0.52	0.06	-0.13	0.21	-0.08	0.18	0.15	0.13	-1.02	0.12	0.21	0.13	0.06	-0.22	-0.34	0.16	0.099999994
YCR054C	0.435	0.31	0.29000002	0.27	-0.56	0.32	0.12	0.34	-0.54	0.3	-0.41	0.27	-0.56	0.1	0.13	0.25	-0.61	0.13	-0.14	-1.04	0.12	0.04	0.02
YCR055C	0.525	0.34	0.215	0.09	0.15	0.14	-0.07	0.18	0.09	0.48	-0.16	0.17	-0.42	0.12	-1.29	0.37	0.47	0.28	-0.04	-0.76	-0.79	-0.29	-0.205
YCR056W	0.65	0.47	0.465	0.46	-0.49	0.48	-0.16	0.42	-0.52	0.67	-0.08	0.26	-0.44	0.2	0.02	0.61	-0.42	0.26	-0.62	-1.44	-0.74	-0.08	-0.20500001
YCR057C	0.56	0.37	0.315	0.26	0.22	0.37	-0.07	-0.39	0.1	0.55	-0.15	0.18	-0.51	0.05	-1.49	0.57	0.15	0.26	0.08	-0.72	-0.78	-0.22	-0.2
YCR059C	0.305	0.39	0.32999998	0.27	0.32	0.08	-0.48	-0.02	-0.38	0.07	0.24	0.19	0.25	0.03	-0.28	0.03	-0.25	0.04	0.03	-0.12	-0.26	-0.23	-0.24000001
YCR060W	-0.975	-0.96	-0.225	0.51	0.5	-0.23	-0.16	-0.39	0.31	-0.09	-0.01	0.26	-0.23	-0.12	0.87	0.21	-0.2	-0.02	0.19	0.25	0.74	0.2	0.105000004
YCR061W	-1.35	-1.24	-0.625	-0.01	0.44	0.13	-0.41	-0.1	-0.08	-0.2	0.08	-0.03	0.5	0.26	-0.03	0.34	-0.34	0.39	0.81	0.34	0.38	0.13	0.16499999
YCR062W	-0.66499996	-0.7	-0.62	-0.54	0.52	-1.14	0.65	-1.47	0.54	-0.52	-0.41	-0.41	0.54	-0.5	1	-0.22	0.44	-0.56	0.82	0.55	1.25	0.46	0.41000003
YCR063W	-0.115	0	0.055	0.11	0.3	0.09	0.15	0.19	0.27	-0.05	0.05	-0.13	0.25	0	-0.29	0.18	-0.73	0.17	0.32	0.44	-0.22	-0.2	-0.36499998
YCR064C	-0.625	-0.59	-0.24999999	0.09	0.5	-0.82	0.64	-0.33	0.25	-0.13	0.19	-0.13	0.25	-0.47	0.61	0.14	0.04	0.04	0.69	0.63	0.77	-0.44	-0.505
YCR065W	0.48999998	0.45	0.33499998	0.22	0.25	-0.48	-0.38	-0.61	-0.31	0.03	0.87	0.61	0.86	0.54	0.12	-0.11	-0.63	-0.56	-0.05	0.2	-0.27	-0.27	-0.345
YCR066W	0.055	-0.23	-0.215	-0.2	0.39	-0.96	0.51	-0.74	-0.18	0	0.14	-0.54	0.18	0.09	0.44	0.03	-0.01	-0.23	0.4	0.73	0.91	-0.26	-0.36
YCR067C	-0.24	-0.38	-0.19	0	0.81	-0.34	-0.4	0	0.22	0.27	0.24	0.08	0.02	0.13	-0.17	-0.28	0.28	-0.22	0.35	-0.15	0.78	-0.32	-0.28
YCR068W	-0.385	-0.33	-0.22500001	-0.12	0.71	-0.91	0.57	-0.68	0.62	-0.46	0.08	-0.49	0.32	-0.18	0.62	-0.09	0.31	-0.18	0.88	0.78	0.93	-0.51	-0.41
YCR069W	-0.835	-0.49	-0.055000007	0.38	0.8	0.18	0.07	-0.08	0.13	-0.57	-0.17	-0.24	-0.01	0.05	0.07	0.45	0.1	0.28	0.57	0.6	0.15	-0.09	-0.115
YCR070W	-0.49	-0.22	0.21499999	0.65	0.13	0.42	0.03	0.03	-0.06	-0.34	-0.53	-0.01	0.18	-0.49	0.57	0.47	-0.79	0.43	0.1	-0.18	0.7	0.07	0.05
YCR071C	-0.345	-0.28	-0.09	0.1	-0.62	0.22	-0.13	0.28	-0.31	0.44	-0.34	0.23	-0.05	0.19	-0.26	0.05	-0.31	0.36	-0.48	0.31	-0.12	0.05	0.285
YCR072C	0.595	0.12	0.29999998	0.48	-0.58	0.34	-0.36	0.34	-0.4	0.45	-0.49	0.15	-0.66	-0.3	-0.13	0.69	-0.21	0.3	-0.4	-0.77	0	-0.09	-0.26
YCR073C	0.19999999	0.21	0.04	-0.13	-0.09	-0.34	0.38	0	-0.05	-0.18	0.05	-0.04	0.17	-0.32	0.52	-0.39	0.63	-0.55	0.43	0.27	0.51	-0.48	-0.46499997
YCR074C	0.065	0.06	-0.17	-0.4	-0.03	0	-0.05	-0.03	0.15	0.03	-0.16	0.45	-0.05	0.16	-0.27	-0.2	-0.26	0.14	-0.22	-0.16	0.51	0	0.095
YCR075C	-0.105	0.14	0.175	0.21	0.23	-0.08	0.16	-0.2	-0.11	-0.31	-0.11	0.59	0.52	-0.77	0.69	-0.04	0.38	-0.33	0.23	-0.04	0.2	-0.25	-0.25
YCR077C	0.035	0.02	0.17500001	0.33	0.08	0.52	-0.06	0.45	-0.06	0.32	-0.33	0.28	0.07	-0.39	-0.44	0.27	-0.83	0.14	-0.25	0.04	-0.25	0.02	0.035
YCR079W	-0.16	-0.08	0.085	0.25	-0.52	0.17	-0.17	0	-0.02	-0.03	-0.28	0.21	0.02	-0.71	0.44	0.03	0.37	0.02	0.07	-0.24	0.92	0.01	-0.005
YCR080W	0.049999997	-0.03	-0.165	-0.3	0.36	0.22	0.6	0.3	0.13	-0.03	0.08	-0.13	0.19	-0.19	-0.32	-0.25	-0.3	-0.3	0.29	0.22	-0.07	-0.07	-0.24499999
YCR081W	0.020000003	-0.16	-0.17	-0.18	-0.2	-0.02	0.5	-0.33	0.12	-0.24	-0.14	-0.2	-0.01	0.18	-0.08	0.1	0.2	0.06	0.26	0.03	0.93	-0.27	-0.185
YCR082W	-0.1	-0.02	-0.17500001	-0.33	0.11	0.04	0.15	0.18	-0.28	-0.04	-0.02	-0.21	-0.23	-0.26	1.11	-0.14	-0.53	0.16	-0.35	0.41	-0.43	0.18	0.19
YCR083W	0.285	0.2	-0.024999999	-0.25	0.35	-1.23	0.44	-0.99	0.2	-0.28	-0.23	-0.27	-0.06	-0.37	0.77	0.16	0.22	-0.11	0.26	0.51	0.48	-0.2	-0.25
YCR084C	-0.099999994	0.01	0.315	0.62	-0.02	0.41	0.07	-0.06	-0.14	-0.21	-0.02	-0.05	-0.19	0.36	-0.16	0.7	-0.13	0.23	0.24	-0.14	-0.37	-0.32	-0.31
YCR085W	-0.22500001	-0.05	0.050000004	0.15	0.94	-0.21	0.74	-1.51	0.15	-1.19	0.16	-0.49	0.36	-0.84	1.16	0.65	0.54	-0.21	1.29	0.28	0.99	-0.99	-0.8
YCR087W	0.685	0.55	0.095	-0.36	0.11	-0.39	0.44	-0.13	0.1	-0.13	-0.29	-0.18	-0.38	-0.44	-0.08	0.11	-0.3	0.1	-0.11	0.84	-0.3	-0.17	-0.26
YCR088W	-0.78	-0.73	-0.38500002	-0.04	0.19	-0.21	-0.33	-0.21	-0.46	-0.08	0.02	0	0.27	0.44	-0.31	0.38	-0.46	0.19	0.27	0.63	-0.19	0.51	0.505
YCR089W	-0.19	-0.5	-0.195	0.11	0.04	-0.97	2.4	-0.38	0.38	-0.24	0.04	-0.34	-0.08	-0.65	0.81	-1.12	0.14	0.85	0.55	0.3	0.95	-0.72	-0.61
YCR090C	0.14500001	0.02	-0.115	-0.25	0.17	-0.21	-0.22	0.2	-0.05	0.17	0.13	-0.14	-0.32	-0.24	-0.66	0.02	-0.68	0.19	-0.07	0.54	-0.25	0.44	0.305
YCR091W	-0.32999998	-0.52	-0.54999995	-0.58	0.35	-0.67	0.83	-0.29	0.43	-0.5	-0.14	-0.17	0.23	-0.25	0.46	-0.52	-0.09	-0.44	0.66	0.89	1.19	-0.06	-0.03
YCR092C	-0.055	-0.02	-0.17	-0.32	0.48	-0.85	0.17	-0.25	0.25	-0.56	0.26	-0.05	0.38	-0.05	0.52	-0.43	0	-0.02	0.46	0.54	0.84	0	-0.29
YCR093W	-0.004999999	-0.13	-0.034999996	0.06	0.25	0.06	0.05	-0.26	0.24	0.19	0.27	-0.05	0.25	0.12	-0.31	-0.01	0.24	-0.51	0.4	0.39	-0.38	-0.26	-0.26
YCR094W	0.020000003	0.28	0.255	0.23	0.35	0.02	-0.24	-0.05	-0.3	-0.16	-0.03	-0.01	0.3	0.22	-0.18	0.32	-0.41	-0.01	-0.1	0.3	-0.49	0.14	0.08
YCR095C	0.485	0.36	0.2	0.04	-0.67	0.07	0.37	-0.09	-0.29	0.04	-0.43	0.02	-0.29	0	-0.13	0.22	-0.05	0.07	-0.32	-0.25	0.22	0.14	0.08
YCR096C	-0.16	-0.17	-0.245	-0.32	-0.51	-0.03	-0.01	0.02	-0.58	0.24	-0.24	-0.12	-0.49	-0.15	-0.24	-0.36	-0.85	0.55	-1.17	1.09	-0.21	1.04	1.13
YCR098C	-1.72	-1.39	-1.28	-1.17	-1.36	-0.94	-0.63	-0.6	-0.38	-0.36	-0.74	0.34	0.46	0.76	1.15	0.89	1.22	1.12	0.91	0.47	1.39	0.83	0.78999996
YCR101C	-0.23	-0.13	-0.3	-0.47	0.17	-0.54	0.17	-0.39	0.84	-0.1	0.73	-0.22	0.63	-0.18	0.19	-0.39	-0.08	-0.2	0.3	0.29	0.21	-0.02	-0.005
YCR103C	0.425	0.17	-0.024999999	-0.22	0.2	-0.54	0.06	-0.51	0.02	-0.26	0.19	-0.24	0.09	-0.37	0.23	-0.03	0.14	-0.2	0.15	-0.12	0.39	-0.16	-0.265
YCR105W	0.23	0.06	-0.060000002	-0.18	0.4	-0.3	0.68	-0.18	-0.32	0.06	-0.06	-0.13	0.4	-0.5	0.14	-0.24	0.24	-0.3	0.75	0.12	-0.15	-0.3	-0.23500001
YCR106W	-0.365	-0.6	-0.375	-0.15	0.49	-0.67	0.96	-0.25	0.41	-0.49	-0.08	-0.29	0.55	0.83	0.72	-0.24	0.27	-0.17	0.76	0.46	1.05	-0.9	-0.9
YCR107W	-0.33499998	-0.26	-0.285	-0.31	0.34	-0.34	0.19	-0.36	0.31	-0.24	0.14	-0.34	0.87	-0.34	-0.02	-0.06	0	-0.13	0.3	1.49	0.73	-0.32	-0.41
YCRX12W	0.47	1	0.4	-0.2	0.35	-0.25	0.32	-0.09	-0.07	-0.17	0.31	-0.04	0.39	-0.3	0.28	-0.29	0.13	-0.52	-0.01	0.18	-0.04	0.09	-0.04
YCRX20C	0.07	0.02	-0.105000004	-0.23	0.38	-0.28	0.35	-0.09	0.3	-0.09	0.21	-0.26	0.38	-0.11	-0.26	-0.26	0.12	-0.23	0.36	0.41	0.17	-0.16	-0.3
YDL001W	0.38	0.26	0.22	0.18	-0.16	0.09	-0.12	0.13	-0.31	0.46	-0.33	0.21	-0.51	0	-0.51	0.1	-0.6	0.13	-0.43	0.23	-0.49	0.36	0.26500002
YDL003W	1.93	1.93	0.85499996	-0.22	-0.71	-1.31	-1.18	-1.68	-0.94	0.89	1.16	1.48	1	1.13	-0.22	-0.16	-0.98	-0.84	-0.81	-0.08	-0.57	0.62	0.4
YDL006W	0.175	0.11	0.06	0.01	0.15	-0.4	-0.17	-0.44	-0.29	-0.32	0.29	0.01	0.3	0.38	0.4	0.08	0.15	-0.56	0.02	0.38	0.52	-0.22	-0.255
YDL014W	0.435	0.38	0.43	0.48	-0.02	0.59	0.08	0.4	0	0.24	-0.16	0.16	-0.33	-0.2	-0.47	0.11	0.1	0.23	-0.18	-0.49	-0.25	-0.38	-0.445
YDL015C	-0.47	-0.48	-0.28	-0.08	0.49	0.01	0.38	-0.02	0.55	0.04	0.15	0.06	0.45	-0.22	-0.06	-0.15	0.06	0.03	0.49	-0.34	-0.06	-0.28	-0.28
YDL016C	-0.145	-0.25	-0.075	0.1	0	-0.02	0.37	-0.29	0.18	0.05	0.25	0.01	0.33	-0.11	0.05	-0.2	0.21	0	0.43	-0.69	0.21	-0.35	-0.25
YDL017W	0.62	0.64	0.555	0.47	0.2	-0.27	0.03	-0.08	-0.3	0.23	-0.14	0.19	0	0.15	-0.14	-0.11	-0.27	-0.41	-0.37	-0.2	-0.22	-0.2	-0.225
YDL018C	0.685	1.03	0.45499998	-0.12	-0.74	-0.78	0.64	-1.29	-0.94	0.31	0.59	1	0.84	0.75	-0.1	-0.1	-0.74	-0.58	-0.52	-0.69	-0.2	0.42	0.42
YDL020C	0.015000001	-0.25	-0.009999998	0.23	-0.8	0.07	-0.44	0.12	-0.41	0.16	-0.25	-0.07	-0.19	-0.13	-0.34	0.11	-0.34	0.45	-0.15	-0.07	-0.32	0.58	0.45999998
YDL022W	-1.375	-1.51	-0.705	0.1	-0.37	0.23	-0.53	0.19	0.33	0.81	0.02	0.3	-0.06	0.19	-0.13	0.05	-0.55	0.07	-0.4	-0.29	0.32	0.77	0.695
YDL023C	-1.5550001	-1.65	-0.86	-0.07	0.26	0.03	-0.1	0.08	0.42	0.69	0.13	0.28	-0.77	0.15	0.08	-0.23	-0.42	-0.09	-0.32	0.45	0.69	0.54	0.49
YDL024C	-0.5	-0.49	-0.29500002	-0.1	-0.58	-0.1	0.77	0.03	1	-0.1	0.17	-0.13	-0.04	-0.42	0.36	0.12	0.69	-0.15	0.64	-0.08	0.55	-0.46	-0.495
YDL025C	-0.19	-0.2	-0.14500001	-0.09	0.22	0.02	-0.3	-0.01	-0.32	0.36	-0.15	0.12	-0.82	-0.07	-0.04	-0.03	-0.13	-0.09	-0.09	0.49	0.13	0.56	0.45
YDL026W	-0.14500001	-0.15	-0.22	-0.29	0.53	-0.98	0.34	-0.83	0.33	-0.49	0.33	-0.37	0.35	-0.58	0.7	-0.29	0.34	-0.56	0.16	0.95	0.8	0	0.04
YDL027C	-0.055	0.03	-0.11	-0.25	0.75	-0.56	-0.44	-0.54	-0.12	-0.14	0.13	0.12	0.55	0.13	0.11	-0.14	-0.67	-0.32	-0.06	0.41	-0.09	0.38	0.38
YDL028C	-0.034999996	0.15	0.155	0.16	0.45	-0.21	0.3	-0.24	-0.05	-0.71	-0.09	-0.31	-0.09	0.31	0.76	0.31	-0.02	0.01	-0.06	0.59	0.65	-0.29	-0.43
YDL029W	-0.585	-0.46	-0.22500001	0.01	0.14	-0.1	-0.26	-0.17	0.04	0.17	-0.04	0.47	0.18	0.25	-0.05	0.22	-0.52	0.21	0.13	0.24	-0.24	0.44	0.325
YDL030W	0.02	-0.07	-0.11	-0.15	0.08	-0.3	0.17	-0.39	0.22	-0.37	0.01	-0.34	-0.03	0.42	0.55	0.22	0.03	-0.2	0.03	0.54	0.66	-0.25	-0.305
YDL031W	0.77	0.53	0.35	0.17	0.01	0.22	-0.09	0.17	0.01	0.17	-0.08	0.06	-0.29	-0.24	-0.64	0.44	-0.86	-0.01	-0.08	0.19	-0.89	-0.01	-0.31
YDL032W	-0.39499998	-0.34	-0.305	-0.27	0.59	-0.36	0.26	-0.38	0.34	-0.06	0.04	-0.18	0.01	-0.22	0.52	0.1	0.18	-0.06	0.35	0.57	0.82	-0.38	-0.35
YDL033C	-0.145	-0.03	-0.07	-0.11	-0.43	-0.22	-0.53	-0.08	0.26	-0.16	0.02	0.21	0.43	-0.03	0.45	0.28	-0.26	0.22	0.51	0.27	-0.04	0.06	-0.135
YDL034W	-0.255	-0.36	-0.3	-0.24	0.41	-0.37	0.4	-0.24	0.26	-0.21	0.17	-0.37	0.15	-0.26	0.26	0.11	0.42	-0.06	0.06	0.74	0.6	-0.34	-0.4
YDL035C	-0.08	-0.21	-0.345	-0.48	0.15	-0.34	0.34	-0.36	0.17	-0.21	-0.32	0.56	0.31	-0.19	0.66	-0.61	0.28	-0.13	0.55	0.21	0.87	-0.66	-0.345
YDL036C	0.28	0.11	-0.024999999	-0.16	-0.06	-0.27	0.03	-0.09	0	0.02	-0.18	-0.27	-0.28	0.27	-0.04	0.08	-0.01	-0.36	0.15	0.59	0.27	-0.09	-0.215
YDL037C	-0.635	-1.53	-0.47	0.59	1.09	0.13	1.6	1.14	1.83	0.25	0.33	-0.4	-0.52	-0.75	0.2	0.17	1.04	0.15	1.65	-1.3	-1.02	-2.2	-2.25
YDL038C	-0.155	-0.62	-0.004999995	0.61	0	0.44	0.25	0.38	1.16	0.21	0	-0.19	-0.57	-0.57	-0.1	0.25	0.67	0.31	0.59	-1.25	-0.71	-0.85	-0.885
YDL039C	-0.23500001	-0.86	-0.425	0.01	1.37	0.15	1.55	1.04	1.63	0.16	0.5	-0.85	-0.72	-1.29	0.43	0.24	0.95	-0.09	1.19	-0.9	-0.62	-2.23	-2.155
YDL040C	0.41	0.37	0.21000001	0.05	-0.47	0.17	-0.47	-0.01	-0.33	0.24	0.07	-0.03	-0.21	-0.03	-0.21	0.17	-0.21	-0.05	-0.03	-0.14	-0.09	0.35	0.24
YDL041W	0.37	0.39	0.205	0.02	-0.33	0.27	-0.28	0.31	-0.03	0.44	-0.11	0.24	-0.53	-0.09	-0.64	0.19	-0.72	0.18	-0.26	0.02	-0.46	0.27	0.17500001
YDL042C	0.53	0.47	0.295	0.12	-0.44	0.25	-0.16	0.22	-0.69	0.25	0	0.22	-0.24	0.1	-0.53	0.16	-0.28	0.18	-0.28	-0.41	-0.16	0.03	0.005
YDL043C	0.18	0.18	0.135	0.09	-0.29	0.19	-0.45	0.36	-0.31	0.27	-0.29	0.19	-0.57	-0.06	-0.54	0.27	-0.54	0.25	-0.54	0.03	-0.16	0.56	0.435
YDL044C	0.19000001	0.02	-0.095	-0.21	-0.27	-0.11	-0.13	0.03	-0.4	0.1	0.26	-0.23	-0.31	-0.19	0.02	0.1	-0.25	-0.19	0	0.12	-0.04	0.37	0.32999998
YDL045C	0.005	0	-0.075	-0.15	-0.2	-0.1	0.01	0.03	-0.08	0.21	-0.12	0.27	-0.93	0.07	-0.35	0.11	-0.51	0.18	-0.04	0.22	0.23	0.22	0.265
YDL046W	-0.44	-0.48	-0.305	-0.13	-0.17	0.1	-0.15	0.23	0.16	0.14	0.15	0.11	0.24	-0.28	-0.06	0.09	0.45	0.36	0.53	-0.8	0.27	0.04	-0.02
YDL047W	0.635	0.49	0.245	0	-0.63	0.12	-0.18	0.16	-0.18	0.66	0.13	0.54	-1	0.06	-0.7	0.18	-0.91	0.17	-0.22	-0.73	-0.57	0.65	0.45
YDL048C	0.505	0.46	0.385	0.31	-0.19	0.3	-0.23	0.49	0.51	0.05	-0.65	-0.05	-0.46	-0.57	0.01	0.15	0.78	0.29	0.51	-0.76	-0.34	-0.49	-0.61
YDL049C	0.515	0.32	0.049999997	-0.22	0.24	-0.46	0.22	-0.16	0.24	-0.2	-0.04	-0.07	-0.22	-0.49	0.38	-0.05	0.18	-0.27	0.53	-0.42	0.37	-0.42	-0.46499997
YDL050C	0.94000006	0.68	0.375	0.07	0.09	-0.14	-0.03	-0.02	0.23	0.05	0.21	-0.13	-0.35	-0.18	-0.09	-0.02	-0.54	0.09	-0.42	0.64	0.02	-0.49	-0.625
YDL051W	1.185	1.09	0.58500004	0.08	0.11	-0.11	0.22	0.13	0.01	0.11	-0.19	0.03	-0.57	-0.09	-0.65	0.16	-0.99	0.15	-0.11	0.19	-1.02	-0.36	-0.37
YDL052C	-0.65999997	-0.42	-0.28	-0.14	0.72	-0.27	0.34	-0.37	0.57	-0.55	0.09	-0.21	0.67	-0.04	0.84	0.26	-0.42	0.01	0.54	0.35	0.64	-0.48	-0.405
YDL053C	0.26	0.2	0.075	-0.05	0.05	-0.14	-0.02	-0.08	-0.02	0.12	-0.18	0.29	-0.22	-0.11	-0.16	0.11	-0.64	0.26	0.18	0.2	-0.75	0.07	0.065
YDL054C	-0.3	-0.31	-0.21000001	-0.11	0.46	-0.47	0.3	-0.34	0.2	-0.33	0.22	0.07	0.55	-0.38	0.77	0.01	-0.02	-0.23	0.67	0.2	0.72	-0.41	-0.46499997
YDL055C	0.26500002	0.91	0.735	0.56	0.83	-0.04	-0.42	-1.54	-1.42	-0.65	0.4	1.2	1.27	1.16	1.02	0.82	-0.18	0	0.04	-0.72	-1.31	-0.18	0.09
YDL056W	-0.72	-0.63	-0.35	-0.07	1.13	-0.53	0.65	-1.02	0.84	-0.5	0.68	-0.81	0.52	0.28	0.78	-0.24	0.66	0	0.84	1.13	1.27	-0.6	-0.86
YDL057W	0.1	0.11	-0.26999998	-0.65	-0.14	-0.55	0.18	-0.14	0.24	-0.36	0.08	0.05	0.08	-0.32	0.66	-0.2	-0.6	-0.16	0.57	0.34	0.09	0.14	0.1
YDL058W	0.39	0.75	0.435	0.12	-0.14	-0.14	-0.3	-0.24	-0.05	0.07	0.19	0.22	0.05	0.22	-0.13	0.02	0.24	-0.28	0.42	0.43	0.03	0.12	-0.08
YDL059C	-0.015000001	0.15	-0.044999994	-0.24	-0.13	-0.49	-0.07	-0.22	0.26	-0.25	0.04	0.13	-0.22	-0.07	0.78	0.04	-0.4	0.06	0.26	0.31	0.09	0.13	0.07
YDL060W	0.70500004	0.5	0.39	0.28	0.13	0.27	0.03	-0.01	-0.52	0.1	-0.14	-0.19	-0.12	-0.03	-0.52	0.48	-0.8	-0.08	-0.46	0.67	-0.7	-0.14	-0.3
YDL061C	-0.58000004	-0.43	-0.275	-0.12	0.81	0.07	0.69	0.07	1.03	-0.04	0.37	0.26	0.32	-0.31	0.16	-0.19	-0.23	0.03	0.74	-0.1	-0.36	-0.46	-0.585
YDL062W	0.625	0.47	0.375	0.28	0.31	0.01	0.17	-0.01	0.01	-0.05	-0.07	-0.2	-0.15	-0.41	0.01	0.27	0.64	-0.09	-0.09	-0.05	-0.63	-0.46	-0.605
YDL063C	0.61	0.48	0.44	0.4	0.17	0.18	0.37	0.37	-0.17	0.21	-0.47	-0.08	-1.01	-0.1	-0.37	0.54	-0.39	0.24	0.18	-0.06	-0.8	-0.3	-0.46
YDL064W	0.46	0.54	0.58500004	0.63	0.17	0.44	-0.38	0.05	-0.71	-0.05	-0.36	0.13	-0.34	0.07	-0.05	0.53	-0.11	0.34	-0.44	-0.49	-0.87	0.05	-0.025
YDL065C	-0.010000005	0.16	0.175	0.19	0.22	0.1	0.08	0.43	-0.13	0.31	-0.36	0.11	-0.96	0.1	-0.53	0.08	-0.26	0.05	0.3	0.05	0.11	0.2	0.18
YDL066W	-0.425	-0.31	-0.015000001	0.28	-0.25	0.48	-0.54	0.44	-0.33	0.44	-0.18	0.35	-0.2	0.27	-0.29	0.26	-0.06	0.37	-0.16	-0.31	-0.22	0.24	0.195
YDL067C	-0.465	-0.23	-0.21000001	-0.19	0.78	-0.11	0.62	0.37	0.66	0.12	0.19	0.11	-0.41	-0.7	-0.32	-0.18	0.05	0.22	0.8	-0.29	0.02	0.03	-0.075
YDL069C	0.275	0.37	0.175	-0.02	-0.16	-0.37	-0.22	0.14	-0.46	0.14	-0.65	0.16	-1.02	0	0.21	0.26	0.29	0.36	0.35	-0.02	-0.24	0.32	0.14999999
YDL070W	0.24	0.45	0.48999998	0.53	-0.49	0.31	-0.78	0.01	-1.1	0.14	-0.58	0.07	-0.32	0.27	-0.52	1.02	-0.17	0.54	-0.71	0.11	-0.89	0.72	0.515
YDL071C	0.3	0.61	0.165	-0.28	-0.09	-0.64	0.26	-0.24	0.11	-0.03	0.01	-0.05	-0.53	-0.11	-0.26	0.18	0.33	-0.17	0.26	0.16	0.31	0.11	-0.074999996
YDL072C	-0.715	-0.26	0.00500001	0.27	0.06	0.05	-0.64	-0.18	0.08	0.08	0.14	0.35	0.57	-0.06	0.19	-0.03	0.46	0.05	0.31	-0.62	0.31	0.27	0.28
YDL073W	-0.155	-0.03	0.044999998	0.12	0.7	-0.33	0.37	-0.04	0.11	-0.19	-0.28	-0.04	-0.33	-0.21	0.26	-0.01	0.32	-0.13	0.65	0.27	0.24	-0.21	-0.385
YDL074C	0.28500003	0.27	0.365	0.46	-0.66	0.18	-0.05	-0.09	-0.43	-0.03	-0.41	-0.05	0.12	0.53	0.23	0.31	0.06	0.1	0.04	0.15	-0.15	0.27	0.155
YDL076C	-0.135	-0.02	0.03	0.08	0.48	-0.43	0.31	-0.32	-0.18	-0.51	0.03	-0.32	0.16	-0.05	0.29	0.17	0.11	-0.11	-0.06	0.51	0.08	0.09	0
YDL077C	0.705	0.77	0.505	0.24	0.24	0.31	-0.41	-0.23	0.53	-4.12	0.39	0.33	0.17	0.28	-0.31	-0.03	0.53	0.03	0.61	0.85	0.59	-0.95	-0.48
YDL078C	-0.215	-0.23	-0.145	-0.06	-0.06	-0.23	-0.33	-0.36	-0.64	-0.29	-0.03	0.14	0.04	0.16	0.26	0.3	-0.03	0.06	-0.22	0.64	-0.12	0.49	0.425
YDL079C	-0.13	-0.26	-0.22999999	-0.2	0.05	-0.26	0	-0.2	0.33	-0.12	0.1	0.07	0.05	-0.97	0.25	-0.07	0.03	-0.12	1.06	0.16	0.15	0	-0.025
YDL080C	-0.1	-0.17	-0.13	-0.09	0.34	-0.31	0.25	-0.12	-0.06	-0.24	0.15	-0.19	0.08	-0.19	0.05	0.16	0.21	-0.19	0.39	0.57	0.17	-0.01	-0.125
YDL081C	-0.65	-0.48	-0.355	-0.23	0.85	-0.09	0.92	-0.06	1.34	-0.1	0.58	0.28	0.6	-0.45	0.11	-0.23	-0.18	-0.01	1.04	-0.1	-0.2	-0.51	-0.685
YDL082W	0.23499998	0.21	0.125	0.04	0.27	-0.02	0.27	0.06	-0.38	0.06	0	0.06	-0.27	0.04	-0.44	-0.03	-0.25	0.07	-0.21	0.97	-0.15	0.01	-0.13000001
YDL083C	-0.32999998	-0.18	-0.095000006	-0.01	0.73	0.04	0.5	0.06	0.81	-0.03	0.22	0.34	0.26	-0.12	0.26	-0.27	-0.47	-0.01	0.62	0.14	-0.41	-0.31	-0.485
YDL084W	-0.21000001	-0.18	-0.010000005	0.16	0.68	0.15	0.48	-0.2	-0.02	-0.4	-0.02	-0.28	0.18	-0.11	-0.01	0.34	-0.06	0.34	0.38	-0.09	0.19	-0.42	-0.33999997
YDL085W	-0.225	-0.41	-0.56	-0.71	-0.07	-0.47	0.12	-0.29	0.7	-0.04	0.38	-0.03	0.37	-0.33	0.4	-0.37	0.26	-0.37	0.8	0.29	0.4	-0.17	-0.205
YDL086W	-0.12	-0.22	-0.145	-0.07	-0.27	0.23	-0.7	0.26	-0.04	0.27	-0.2	0.25	0.03	-0.1	-0.17	0.18	0.27	0.46	-0.01	-0.61	-0.27	0.08	0.055
YDL087C	0.055	0.02	-0.060000002	-0.14	0.09	-0.47	0.41	0.25	-0.06	0.14	-0.14	0.05	-0.45	-0.08	0	0.14	-0.26	-0.02	0.09	0.09	-0.33	0.28	0.21000001
YDL088C	0.315	0.25	0.29000002	0.33	-0.09	0.37	-0.63	0.35	-0.38	0.19	-0.42	-0.01	-0.34	0.07	-0.44	0.25	0.04	0.13	-0.3	-0.16	-0.47	0.38	0.17999999
YDL089W	0.015000001	-0.04	-0.25	-0.46	-0.06	-0.71	0.04	0.19	0.19	0.36	0.18	0.29	-0.77	-0.1	-0.24	-0.33	-0.1	-0.04	0.33	0.29	0.23	0.36	0.29500002
YDL090C	0.195	0.38	0.08	-0.22	-0.1	-0.01	-0.38	0.26	0.09	0.45	0.01	0.33	0.11	0.05	-0.65	-0.22	-0.27	0.03	-0.27	0.03	-0.38	0.51	0.405
YDL091C	0.005000001	0.05	-0.095	-0.24	-0.08	-0.5	-0.13	0.23	-0.22	0.19	-0.17	0.2	-0.5	0.09	-0.58	0.05	0.12	0.11	0.27	0.49	-0.33	0.25	0.29000002
YDL092W	0.70500004	0.68	0.35	0.02	-0.03	0.11	-0.43	0.21	-0.34	0.32	-0.28	0.2	-0.23	0.14	-0.5	0.02	-0.01	0.2	-0.62	0.05	-0.95	0.51	-0.23500001
YDL093W	0.425	0.69	0.4	0.11	0.36	-0.84	-0.24	-0.39	-0.01	0.13	0.48	0.5	0.21	0.37	-0.31	-0.17	0.37	-0.39	0.5	-0.2	-0.44	-0.09	-0.16499999
YDL095W	0.17999999	0.39	0.435	0.48	0.37	-0.54	-0.29	-0.26	-0.26	0.24	0.11	0.53	-0.29	0.54	-1.13	0.13	0.11	-0.05	0.54	-0.38	-0.35	0	0
YDL096C	0.19	0.37	0.4	0.43	0.37	-0.02	-0.71	-0.41	-0.19	0.06	0.54	0.37	0.64	0.35	-0.28	-0.05	0.37	-0.19	0.06	-0.99	-0.31	-0.16	-0.205
YDL097C	0.01	0.02	-0.075	-0.17	-0.68	-0.62	-0.62	0	-0.56	0.57	-0.34	0.38	-1.22	0.32	-1.71	0.51	-0.2	0.59	-0.07	0.86	-0.5	1.28	1.19
YDL100C	-0.015	-0.02	-0.049999997	-0.08	0.25	-0.49	-0.22	-0.62	-0.59	-0.28	-0.06	0.08	-0.18	0.38	0.35	0.18	-0.06	0.15	0.11	0.13	0.06	0.31	0.245
YDL101C	0.71	1.06	0.48999998	-0.08	-0.28	-0.5	-0.5	-0.77	-0.26	-0.01	0.47	0.99	0.55	0.65	0.01	0.05	-0.6	-0.42	-0.01	-0.06	-0.8	0.21	0.074999996
YDL102W	0.415	0.32	-0.15	-0.62	0.01	-0.92	0.25	-0.47	-0.09	0.3	0.89	0.16	0.74	0.71	0.3	-0.3	-0.14	-0.79	0.3	0.46	0.77	-0.42	-0.755
YDL103C	0.36	0.47	0.06999999	-0.33	-0.63	-0.91	-0.63	-0.43	-0.33	0.25	0.09	0.8	0.13	0.43	-0.33	0.04	-0.61	-0.29	-0.03	0.39	-0.18	0.71	0.56
YDL105W	0.265	0.15	-0.27499998	-0.7	-0.07	-0.7	-0.29	-0.67	0.35	0.1	0.45	0.3	0.53	0.24	0.21	-0.2	0.51	-0.52	0.56	0.49	0.01	0.06	-0.365
YDL106C	0.044999998	0.21	-0.010000005	-0.23	0.51	-0.5	-0.48	-0.48	0.38	-0.27	0.28	-0.31	0.34	-0.07	0.46	-0.14	-0.08	-0.44	0.28	0.93	0.53	0.11	-0.13
YDL107W	-0.16499999	-0.21	-0.5	-0.79	-0.13	-0.33	-0.07	-0.26	0.04	-0.3	-0.07	-0.16	0.24	0	0.31	-0.1	0.29	0	0.28	0.63	0.15	0.43	0.18
YDL108W	0.07	0.11	0.02	-0.07	0.18	-0.17	0.2	-0.19	0	-0.24	0.02	-0.36	0.07	-0.22	0.13	-0.14	0.28	-0.24	-0.11	0.61	0.51	-0.09	-0.2
YDL109C	-0.2	-0.28	-0.33499998	-0.39	0.33	-0.54	0.09	-0.28	0.93	-0.2	0.18	0.07	0.38	0.12	0.27	-0.05	0.12	-0.18	0.49	0.1	-0.01	-0.14	-0.265
YDL110C	-0.84000003	-0.76	-0.45999998	-0.16	-0.02	-0.24	0.08	-0.17	-0.51	0.05	-0.27	0.1	0.11	0.24	0.26	-0.11	-0.08	-0.11	-0.06	0.87	0.5	0.5	0.39499998
YDL111C	0.64	0.81	0.455	0.1	-0.14	0.29	0.2	0.14	0.12	0.14	-0.38	0.27	-0.32	-0.22	-0.81	0.14	0.33	-0.09	0.17	-0.52	-0.14	-0.25	-0.395
YDL112W	0.24	0.16	-0.07000001	-0.3	0.21	-0.21	0.52	-0.25	0.06	-0.26	-0.14	0.03	0.42	0.02	-0.03	-0.18	-0.02	-0.23	0.63	0.45	0.64	-0.7	-0.635
YDL113C	-0.08	0.31	-0.13499999	-0.58	0.18	-1.12	-0.12	-0.29	-0.08	-0.04	-0.02	0.13	0.32	-0.14	0.29	-0.44	0.19	-0.52	0.85	0.72	1.61	-0.06	-0.155
YDL115C	-0.055	-0.05	-0.36	-0.67	0.17	-0.75	0.11	-0.12	-0.05	0	-0.13	-0.35	-0.31	-0.25	0.07	-0.08	0.59	-0.03	0.68	0.54	0.1	0.22	0.135
YDL116W	0.28	0.23	0.32	0.41	0.08	0.41	-0.66	0.49	-0.26	0.33	-0.77	0.11	-0.53	0.09	-0.61	0.34	0.19	0.13	-0.44	0.06	-0.53	0.19	0.075
YDL117W	0.43999997	-0.3	-0.445	-0.59	-0.68	-1.14	-0.84	0.31	0.49	1.1	0.28	-0.07	-0.39	-0.48	-0.68	-0.46	-0.17	-0.34	0.23	0.87	0.18	0.53	0.33999997
YDL118W	0.42000002	0.38	0.114999995	-0.15	-0.04	0.12	-0.32	0.06	-0.26	0.22	0.04	-0.28	-0.34	-0.54	-0.13	-0.61	-0.06	-0.32	-0.11	0.02	0.06	0.53	0.525
YDL119C	0.41	0.18	0.095000006	0.01	-0.14	-0.71	-0.3	0.16	-0.28	-0.28	0.14	0.15	0	0.08	0	-0.14	0.2	0.02	0.23	0.62	0.05	0.86	-0.75499994
YDL120W	0.19	0.35	0.32999998	0.31	-0.04	0.46	-0.22	0.3	-0.2	0.16	-0.96	0.03	-0.42	-0.02	-0.18	0.18	-0.02	0.19	-0.42	-0.22	-0.57	0.36	0.35500002
YDL121C	0.465	0.37	0.030000001	-0.31	0.1	-0.35	-0.16	0.25	-0.22	0.12	-0.47	-0.27	-0.43	-0.22	-0.13	-0.03	0.64	0.21	0.39	0.31	-0.53	-0.13	-0.155
YDL124W	-0.605	-0.66	-0.38000003	-0.1	-0.01	-0.48	-0.87	-1.2	-0.25	0.01	-0.43	-0.03	-0.14	0.22	0.68	-0.07	-0.78	0.39	-0.05	0.91	0.91	1.07	0.93500006
YDL126C	-0.495	-0.45	-0.415	-0.38	-0.24	-0.52	-0.24	-0.69	-0.17	-0.05	-0.23	-0.34	-0.24	-0.19	0.55	0.11	-0.07	0.05	0.44	1.17	0.97	0.7	0.53499997
YDL127W	1.225	0.47	0.075	-0.32	-0.13	-1.13	-0.58	-0.87	0.12	1.07	0.95	0.66	0.52	0.29	-0.7	-1.1	-1.58	-1.1	-0.66	0.26	0.31	0.71	0.475
YDL128W	-0.54499996	-0.57	-0.51	-0.45	-0.2	-0.59	-0.03	-0.54	0.11	-0.04	-0.33	0.08	-0.08	-0.11	0.47	-0.01	0.05	0.11	0.63	1.39	0.78	0.36	0.35000002
YDL131W	0.21000001	0.22	0.32	0.42	0.35	0.37	0.44	0.3	-0.13	0.34	0.01	0.04	-0.41	-0.1	-1.17	-0.08	-1.17	0.18	-0.5	-0.01	-0.55	0.38	0.32
YDL132W	-0.54499996	-0.59	-0.525	-0.46	-0.08	-0.62	0.01	-0.46	-0.03	-0.16	0.13	-0.3	0.07	0.06	0.57	-0.16	0.07	-0.11	0.62	1.08	0.77	0.3	0.19500001
YDL133W	-0.21	-0.16	0.005000003	0.17	0.25	0.04	0.26	0.26	-0.04	-0.14	0.04	-0.21	0.1	0.1	-0.64	0.01	-0.77	0.18	0.19	0.47	-0.1	0.26	0.155
YDL134C-A	-0.125	-0.19	-0.205	-0.22	0.27	0.02	0.15	0.15	0.36	0.09	-0.16	0.38	0.36	0.14	-0.14	-0.27	-0.19	-0.22	0.12	0.27	-0.07	-0.44	-0.215
YDL135C	0.275	0.47	0.25	0.03	-0.03	0.15	-0.05	0.03	-0.47	0.08	-0.64	0.23	0.1	0.36	-0.35	-0.05	-1.1	-0.08	-1	0.37	-0.13	0.59	0.515
YDL138W	0.08499999	-0.12	-0.275	-0.43	-0.04	-0.21	0.18	0.3	0.71	0.31	-0.14	0	-0.65	0.29	-0.39	-0.32	0.1	0.03	0.54	0.13	0.16	-0.09	-0.16
YDL140C	-0.049999997	-0.16	0.08500001	0.33	-0.31	0.16	0.01	0.06	0.24	0.1	0.01	-0.05	0.03	0.08	0.06	0.22	-0.03	0.01	0.06	-0.53	0.51	-0.25	-0.25
YDL142C	0.02	0	0.12	0.24	-0.38	0.18	-0.21	0.02	0.13	0.02	-0.29	0.05	-0.56	-0.78	0.35	0.25	0.26	0.18	-0.16	-0.05	0.6	0.18	0.11
YDL144C	-0.41	-0.45	-0.385	-0.32	-0.14	-0.04	-0.01	-0.05	0.34	-0.08	-0.13	-0.11	0.01	-0.19	0.33	-0.52	0.25	-0.19	0.56	0.02	0.97	0.02	0.015
YDL145C	0.010000005	0.4	0.25	0.1	0.28	0.07	-0.07	-0.03	0.18	0	-0.14	-0.03	0.25	0.07	-0.14	0	0.58	-0.41	0.62	-0.16	-0.1	-0.36	-0.31
YDL146W	-0.475	-0.51	-0.445	-0.38	0.39	-0.6	0.27	-0.49	0.85	-0.55	0.14	-0.27	0.38	-0.33	0.76	-0.22	0.27	-0.15	0.73	0.43	0.64	-0.11	-0.155
YDL150W	0.69	0.41	0.19	-0.03	-0.96	0.07	0.2	0.01	-0.04	0.21	-0.99	-0.21	-0.61	-0.35	-0.23	0.5	-0.29	0.32	-0.49	0.51	-0.59	0.32	0.14
YDL157C	0.58	0.63	0.45999998	0.29	0.52	-0.09	-0.75	-0.46	-0.39	-0.08	0.23	0.4	0.27	0.48	-0.05	0.12	-0.83	-0.03	-0.36	-0.25	-0.81	-0.03	-0.015
YDL171C	-0.14	0	0.235	0.47	0.33	0.53	0.49	0.58	0.08	0.48	0.27	0.23	0.16	0.16	-0.11	0.11	-0.24	-0.11	-0.24	-1.28	-0.06	-0.22	-0.25
YDL174C	-0.605	-0.48	-0.21499999	0.05	0.18	0.33	0.17	0.39	0	0.14	-0.49	0.37	-0.33	0.52	-0.92	0.41	0.2	0.32	-0.06	-0.35	-0.2	0.24	0.28
YDL177C	0.16499999	0.12	0.074999996	0.03	-0.13	0.09	0.33	0.09	-0.41	-0.17	-0.33	0.45	-0.28	0.2	0.36	-0.06	-0.01	-0.11	-0.33	-0.04	0.84	0.09	0.1
YDL180W	-0.66999996	-0.69	-0.31	0.07	0.35	0.23	0.55	0.36	0.5	0.22	-0.04	-0.15	-0.15	-0.39	-0.65	0.3	0.61	0.29	0.13	-0.67	0.59	-0.4	-0.075
YDL183C	-0.055	-0.13	-0.08	-0.03	-0.24	-0.17	0.25	0.02	-0.46	0.03	-0.3	-0.02	-0.26	-0.15	0.45	-0.2	0.17	0.03	-0.57	-0.29	0.53	0.31	0.325
YDL184C	-0.16000001	-0.02	-0.08	-0.14	0.46	0.12	-0.28	0.17	0.01	0.34	0.3	0.39	-0.01	0.33	-1.5	-0.06	0.05	0.13	-0.06	0.12	-0.47	0.02	0.13
YDL193W	0.22	0.23	0.19	0.15	0.05	0.03	-0.09	-0.04	-0.38	0.46	-0.14	0.54	0.19	0.4	-0.38	0.25	-0.38	0.25	-0.35	0.43	-0.14	0.56	0.48000002
YDL207W	0.25	0.33	0.305	0.28	-0.1	0.26	-0.14	0.26	-0.37	0.2	-0.48	0.36	-0.06	0.09	-0.58	0.23	-0.51	0.13	-0.56	0.43	-0.58	0.32	0.19999999
YDL211C	0.59499997	0.71	0.435	0.16	0.21	-0.2	0.06	-0.36	-0.36	0.45	0.34	0.78	0.45	0.34	-0.16	0.01	-0.38	-0.36	-0.23	-0.62	-0.55	-0.2	-0.225
YDL213C	1.02	0.84	0.45499998	0.07	-0.67	0.31	-0.32	0.37	1.73	0.43	-0.58	0.11	-0.98	-0.13	-1.67	0.07	-1.3	0.38	-0.95	1.03	-1.37	0.26	0.065
YDL214C	0.195	-0.06	0.08	0.22	-0.38	-0.21	-0.08	0.3	0.31	0.11	0.53	-1.08	-0.14	0.04	0.08	0.36	0.15	-0.14	0.02	-0.28	0.39	-0.33	-0.11000001
YDL215C	-0.34	-0.35	-0.155	0.04	0.03	-0.05	0.2	0	-0.4	-0.15	-0.21	-0.18	-0.09	-0.07	0.51	0.34	0.32	0.03	-0.19	-0.56	0.51	0.34	0.28
YDL216C	0.19500001	0.27	0.155	0.04	-0.16	0.01	0.07	0.01	-0.16	-0.09	0.1	-0.64	0.39	0.2	-0.04	0.1	0.01	-0.01	-0.42	-0.06	-0.03	0.33	0.09
YDL220C	0.18	-0.01	-0.06	-0.11	-0.09	-0.36	0.47	0.12	0.08	0.04	0.34	0.58	0.05	0.1	-0.27	-0.06	0.08	-0.04	0.23	0.46	0.93	-1.4	-0.76
YDL221W	0.15	0.07	-0.044999998	-0.16	0.23	-0.01	0.22	-0.09	0.17	0.07	0.48	0.02	0.51	0.01	-0.06	-0.42	0.04	-0.35	0.19	0.07	0.28	-0.4	-0.5
YDL224C	-0.05	-0.09	-0.14500001	-0.2	0.08	-0.09	0.05	-0.42	0.05	-0.19	0.55	-0.08	0.24	0.37	0.29	0.01	0.47	-0.05	0.12	0.32	0.61	-0.71	-0.66499996
YDL225W	0.395	0.25	0.29500002	0.34	-0.1	0.37	0.05	0.56	-0.24	0.11	-0.07	0.18	-0.22	0.38	-0.59	-0.4	-1.34	0.07	-0.2	0.81	-0.52	-0.05	0.03
YDL226C	0.025	0.11	0.055	0	-0.54	0.25	0.08	0.08	-1	0.22	-0.28	0.43	-0.21	0.42	-0.72	0.2	-0.45	0.27	0.02	0.09	0.2	0.41	0.315
YDL228C	0.11	0.01	-0.065	-0.14	0.58	-2.83	0.89	-0.21	0.45	0.05	0.54	-0.19	0.65	-0.19	0.53	-0.13	-0.16	-0.1	0.59	0.36	0.6	-0.41	-0.36
YDL229W	-0.16	-0.07	-0.015000001	0.04	0.34	-0.07	0.18	-0.02	-0.12	-0.01	0.58	0.52	0.07	0.05	0.31	-0.72	0.1	-0.29	0.11	0.11	0.05	-0.2	-0.225
YDL231C	-0.074999996	-0.21	-0.25	-0.29	0.57	-1.05	0.43	0.14	0.45	-0.19	0.12	0.32	0.08	0.37	0.38	-0.86	0.54	-0.62	0.57	-0.39	1.29	-0.86	-0.455
YDL232W	-0.155	-0.13	0.060000002	0.25	0.33	-0.16	1.05	-0.01	-0.88	-0.01	0.21	0.1	0.21	0.45	0.34	-0.14	-0.05	0.34	-0.34	-1.42	0.42	-0.23	-0.120000005
YDL233W	0.099999994	-0.09	-0.23	-0.37	0.7	-0.5	0.18	0.51	-0.01	-0.45	0.21	-0.35	0.27	-0.01	0.5	-0.74	0.59	-0.11	0.5	0.11	0.79	-0.66	-0.485
YDL234C	-0.245	-0.26	0.63	1.52	0.53	-0.71	-0.18	0.66	-0.32	-0.26	0.73	-0.67	0.16	1.01	0.02	-1.76	-0.02	2.25	-0.18	0.11	0.6	-1.71	-0.53000003
YDL235C	0.31	0.25	0.04	-0.17	0.32	-0.32	0.3	-0.4	-0.02	-0.27	-0.32	0.72	-0.32	0.02	0.21	-0.23	0.05	-0.32	-0.12	-0.42	0.56	0.02	-0.075
YDL236W	-0.049999997	-0.04	0.099999994	0.24	-0.18	0.09	-0.06	0.3	-0.61	0.38	0.32	0.24	-0.5	0.29	0.17	0.09	-0.18	0.43	-0.46	-0.25	0.31	-0.67	-0.37
YDL237W	-0.425	-0.34	-0.265	-0.19	0.1	-0.05	-0.1	0.01	0.1	0.16	0.13	0.43	0.19	0.28	-0.47	0.01	0.15	0.26	0.01	-0.65	0.16	0.12	0.15
YDL238C	-0.030000001	-0.09	0.145	0.38	0.68	-0.6	0.72	-0.41	0.29	-0.24	0.69	-0.13	0.36	-0.74	0.6	-0.55	-0.05	-0.07	-0.15	0.19	0.66	-0.55	-0.365
YDL240W	-0.48999998	-0.53	0.35500002	1.24	0.35	-0.15	0.27	0.21	-0.05	-0.35	0.46	-0.55	0.05	0.01	0.46	-0.91	-0.07	0.33	0.22	0.13	0.68	-0.57	-0.025000006
YDL241W	0.765	1.14	-0.68	-2.5	1.2	0.24	0.23	0.15	-0.01	0.1	-0.11	0.04	-0.25	0.26	-0.04	-0.36	-0.32	0.05	0.02	-0.44	0.5	0.02	-0.025
YDL242W	0.034999996	-0.05	-0.245	-0.44	-0.05	-0.07	0.41	-0.37	0.65	-0.33	0.2	-0.14	0.17	-0.26	0.17	-0.59	0.56	-0.11	0.67	0.02	0.69	-0.49	-0.345
YDL243C	-0.19500001	-0.37	-0.36	-0.35	0.25	-0.59	0.02	-0.14	0.39	-1.45	0.65	0.61	0.44	0.3	1.02	-0.59	0.47	-0.72	-0.02	-0.12	0.79	-0.53	-0.285
YDL244W	0.035	0.01	-0.155	-0.32	0.01	-1.11	1.24	-1.14	1.12	-0.99	0.17	-0.34	0.74	-0.5	0.59	-0.44	0.52	0.16	0.78	0.86	1.22	-1.21	-0.555
YDL245C	-0.325	-0.56	-0.485	-0.41	0.48	-0.37	0.68	-0.11	0.28	0.08	0.42	-0.03	0.45	-0.03	1	-0.69	0.4	-0.87	0.55	0.61	0.73	-1	-0.63
YDL246C	0.089999996	-0.14	-0.185	-0.23	0.02	-1.14	0.28	-1.22	0.63	-0.62	-0.18	0.62	0.82	-0.03	1.24	-0.16	0.02	-0.48	1.02	0.49	0.86	-1.11	-0.365
YDL247W	-0.22	-0.52	-0.43	-0.34	-0.2	-1.14	0.62	-0.22	0.71	0.64	0.66	0.08	0.55	0.19	0.09	-1.18	0.34	-0.32	0.68	0.2	1.04	-0.91	-0.635
YDL248W	-0.005000001	0.06	-0.56	-1.18	0.47	-0.84	0.69	-1.22	0.4	-0.41	-0.17	0.02	0.9	0.33	1	-0.89	0.64	-0.81	0.84	-0.04	1.02	-0.55	-0.34
YDR001C	0.035	0.08	-0.275	-0.63	0.61	-0.73	-0.21	0.16	0.16	0.32	0.67	0.4	0.6	0.3	0.27	-0.63	-0.44	-0.63	0.39	1.24	0.32	-0.9	-0.765
YDR002W	0.755	0.71	0.39499998	0.08	-0.38	0.27	-0.25	-0.06	-0.79	-0.05	-1.01	-0.12	-0.75	0.22	-0.38	0.29	-0.33	0.17	-0.79	0.36	-0.27	0.56	0.425
YDR003W	-0.024999999	-0.06	-0.04	-0.02	0.3	-0.31	-0.21	-0.21	-0.17	-1.23	0.89	0.27	0.03	0.09	-0.02	0.2	-0.59	-0.2	-0.06	0.23	-0.02	0.48	0.35999998
YDR005C	-0.26999998	-0.32	-0.605	-0.89	0.5	-0.73	-0.3	-0.59	1.44	0.31	0.53	0.53	0.45	0.1	0.4	-1.18	0.3	-0.49	0.54	0.73	0.24	-0.76	-0.26
YDR006C	-0.17	-0.17	0.43499997	1.04	0.31	-0.86	0.68	0.06	0.32	-0.19	0.69	-0.55	-0.06	0.61	0.36	-0.64	0.09	0.64	-0.04	-0.38	0.52	-1.44	-0.39000002
YDR007W	-0.105	-0.35	-0.385	-0.42	0.54	0.36	1.03	-1	0.58	-0.12	-0.17	0.14	0.18	-0.07	0.43	-1.21	0.3	-0.65	0.23	0.47	0.57	-0.27	-0.26
YDR008C	0.21000001	0.34	0.435	0.53	-0.49	-0.23	-0.15	0.14	-0.33	-0.12	-0.24	0	-0.36	0.32	0.4	0.37	0	0.23	0.02	-0.44	0.35	-0.28	-0.205
YDR009W	-0.035000004	-0.28	-0.31	-0.34	0.44	-0.88	0.56	-0.43	0.51	-0.22	-0.11	1.55	0.25	0.14	0.7	-1.48	0.28	-0.22	0.51	0.04	0.98	-0.88	-0.625
YDR012W	-0.275	-0.05	0.145	0.34	-0.32	0.61	0.34	0.46	-0.21	0.3	0.25	0.2	0.2	0.02	0.28	-0.21	0.35	0.26	0.35	-1.44	0.28	-0.12	-0.175
YDR013W	0.030000009	-0.21	-0.785	-1.36	1.12	-0.24	2.33	-0.37	-0.18	-0.13	0.1	0.75	0.27	0.18	-0.1	-0.32	-0.62	-0.37	-0.29	0.31	0.05	-0.24	-0.29
YDR014W	-0.24	-0.19	0.114999995	0.42	-0.05	-0.02	0.55	0.28	-0.92	-0.05	0.81	-0.09	-0.21	0.28	0.82	-1.47	0.32	0.59	0.03	-0.25	0.62	-0.45	0.02000001
YDR016C	-0.04500001	0.24	0.37	0.5	-0.2	0.18	-0.37	-0.39	-0.47	-0.39	0.14	0.07	-0.09	0.51	0.42	-0.59	0.18	0.39	0.12	-0.23	-0.18	-0.09	0.155
YDR018C	-0.35	-0.45	-0.034999996	0.38	0.34	-1.03	0.21	-0.22	0.42	-0.6	-0.15	0.19	0.59	1.58	0.8	-0.23	0.06	-1.6	0.93	0.25	0.94	-0.74	-0.31
YDR019C	-0.225	-0.45	-0.47	-0.49	0.32	-0.47	0.54	-0.23	0.15	-0.34	0.26	0.33	0.27	0.19	0.26	-0.51	0.07	-0.51	0.92	0.16	1.28	-0.47	-0.445
YDR020C	0.08	0.04	0.315	0.59	0.65	0.12	0.44	-0.35	0.35	-0.72	-0.04	-0.17	0.95	0.18	0.4	-0.08	0.44	-0.78	0.53	0.04	0.14	-1.29	-0.56
YDR021W	-0.045	-0.46	-0.35500002	-0.25	0.3	-0.32	0.95	-0.21	0.76	-0.85	0.39	0.15	0.12	0.31	0.3	-0.69	-0.49	-0.29	0.27	0.61	0.67	-0.85	-0.505
YDR023W	0.33	0.43	0.345	0.26	0.2	0.17	-0.15	0.05	-0.46	0.2	0	-0.07	-0.15	-0.62	-0.46	0.09	-0.83	0.14	-0.26	0.71	-0.35	0.42	0.255
YDR024W	0.26500002	0.2	0.15	0.1	-0.13	-0.25	0.29	-0.17	-0.19	-0.36	-0.36	-0.07	0.16	0.95	0.11	-0.21	0.3	-0.54	0.38	0.24	0.56	-0.6	-0.46
YDR025W	0.024999999	0.14	-0.12499999	-0.39	0.19	-1.2	0.79	-0.32	0.44	-0.13	0.31	1.33	0.08	-0.01	0.3	-1.3	0.26	-1.34	0.28	0.64	1.08	-0.07	-0.195
YDR026C	-0.065	-0.32	-0.39499998	-0.47	-0.18	-1.41	0.18	-0.32	0.42	-0.59	0.09	-0.75	0.67	1.64	1.01	-0.09	0.58	-0.64	1.33	0.36	0.79	-0.93	-0.54
YDR027C	-0.034999996	-0.25	-0.115	0.02	0.6	-0.37	0.81	0.32	0.18	-0.42	0.24	0.69	0.47	-0.81	0.75	-0.71	0.37	-0.42	0.72	0.5	0.9	-1.02	-0.92999995
YDR029W	-0.024999999	0.16	0.175	0.19	0	0.19	0.89	0.13	-0.31	-0.56	-0.26	-0.21	0.25	-0.37	-0.12	0.16	0.36	-0.54	0.13	0.37	-0.43	0.09	0.025000002
YDR030C	-0.13499999	0.02	0.695	1.37	-0.37	0.28	0.33	-0.11	-0.37	-0.23	-0.09	-0.14	0.08	-0.64	0.49	-1.14	-0.01	0.78	0.02	0.45	0.85	-0.86	-0.345
YDR031W	0.045	-0.18	-0.245	-0.31	0.39	-0.96	0.15	-0.75	-0.16	-0.47	0.17	1.29	-0.28	0.58	0.43	-0.71	0.4	-0.6	0.43	-0.11	0.56	0	0
YDR032C	-0.085	-0.12	-0.044999998	0.03	-0.5	-0.08	-0.56	-0.14	-0.92	0.09	0.08	0.29	-0.03	0.28	0.46	-0.07	0.18	0.49	-0.06	-1.12	-0.68	0.5	0.53999996
YDR033W	-2.28	-3.25	-2.28	-1.31	0.16	0.71	1.28	1.45	2.02	0.98	0.46	-0.42	-1.11	-1.57	-0.93	-0.03	0.93	1.04	1.48	-0.09	0.96	0.15	-0.21499999
YDR035W	-0.14	-0.35	-0.07	0.21	0.54	-0.34	-0.09	-0.17	0.12	0.21	0.17	0.96	-0.32	0.34	-0.41	-0.65	0.42	0.17	0.71	-0.34	0.57	-0.83	-0.64
YDR036C	-0.22999999	-0.17	0.42499998	1.02	0.01	0.07	-0.01	-0.59	-0.67	-0.01	0.18	0.17	-0.02	0.37	0.18	-0.51	-0.05	0.43	0.49	-0.2	0.11	0.11	0.025
YDR037W	-0.029999986	-0.53	-0.23999998	0.05	0.61	-0.6	0.23	-1.13	-0.24	-0.83	0.11	1.14	-0.05	0.79	-0.16	-1.28	0.59	-0.28	0.57	0.95	0.25	-0.28	-0.26
YDR038C	-0.025	-0.11	0.745	1.6	0.59	-0.2	0.4	-0.69	0.02	0.22	-1.13	0.21	0.4	0.59	-0.22	-0.82	0.41	0.86	0.12	-0.46	0.27	-0.71	-0.355
YDR039C	-0.16	-0.13	0.17	0.47	1.36	-0.74	1.1	-1.44	1.04	-1.51	1.21	1.92	1.03	-0.37	1.31	-1.74	1.28	-1.58	0.99	0.42	1.12	-2.66	-1.395
YDR040C	-0.265	-0.18	0.55999994	1.3	0.39	-0.29	0.34	-0.62	-0.33	-0.38	0.75	-1.02	0.03	-0.22	0.23	-0.77	0.19	0.91	0.59	0.19	0.75	-0.47	-0.08
YDR041W	-0.265	-0.37	-0.29	-0.21	-0.01	-0.23	-0.26	0.01	-0.2	0.34	-0.15	0.47	-0.38	0.39	-0.64	0.01	-0.3	0.23	-0.48	-0.15	-0.08	0.92	0.71000004
YDR043C	-0.45999998	-0.48	-0.375	-0.27	0.53	-0.5	-0.08	-0.28	0.19	-0.58	0.11	-0.3	0.48	-0.3	0.79	-0.67	-0.22	-0.89	0.43	0.37	2.35	-0.58	0.51
YDR044W	0.68	0.6	0.54	0.48	0.4	0.12	0.2	-0.01	0.05	-1.28	-0.72	-0.33	-0.54	-0.52	0.08	0.31	0.3	0.39	0.27	-0.14	0.07	-0.35	-0.415
YDR045C	0.505	0.39	0.06999999	-0.25	-0.08	-0.39	0.27	0.13	-0.01	0.03	-0.11	0.18	-0.53	0.05	-0.36	-0.24	-0.38	-0.04	-0.85	0.25	-0.25	0.11	0.46
YDR046C	0.045	-0.16	-0.18	-0.2	0.62	-0.31	0.78	-0.21	0.27	-0.55	-0.06	0.12	0.35	-0.15	0.54	-0.21	0.54	-0.35	0.51	0.52	0.56	-1.15	-0.78499997
YDR047W	-0.33499998	-1	-0.515	-0.03	0.23	-0.28	-0.06	-0.08	0.11	0.07	0.47	0.42	-0.6	0.42	-0.2	0	-0.58	-0.15	0.17	0.31	-0.09	0.16	0.06
YDR048C	0.325	0.09	0.055	0.02	-0.03	-0.16	0.42	0.13	-0.16	-1.3	-0.24	0.42	0.05	0.16	0.61	0.1	0.25	-0.48	0.13	-0.1	0.61	-0.44	-0.39499998
YDR049W	-0.12499999	-0.45	-0.435	-0.42	0.52	-0.88	0.93	-0.19	0.43	-0.15	0.53	-0.22	-1.67	0.16	0.82	-0.6	0.44	-0.6	0.89	0.73	1.29	-0.51	-0.375
YDR050C	-1.1949999	-1.09	-0.59000003	-0.09	0.05	0.51	0.55	0.44	0.25	0.33	-0.12	0.33	-0.03	0.24	0.34	0.55	0.19	0.7	0.1	-0.14	-0.47	0.09	-0.04
YDR051C	0.35	0.22	-0.049999997	-0.32	-0.56	-0.12	0.1	0.15	-0.14	0.04	-0.14	-0.07	-0.87	-0.22	-0.02	-0.19	-0.17	-0.08	-0.47	0.37	0.03	0.61	0.47500002
YDR052C	-0.695	-0.71	-0.585	-0.46	0.11	-0.09	0.69	-0.12	0.49	-0.29	0.21	0.47	0.47	0.55	0.28	0	0.26	0	0.33	-0.01	0.7	-0.27	-0.24000001
YDR053W	0.67	0.62	0.39	0.16	-0.41	-0.02	-0.27	0.03	-0.15	0.31	0.03	0.39	0.08	0.34	-0.43	0.12	-0.37	-0.37	-0.47	0.01	-0.49	0.12	-0.099999994
YDR054C	0.525	0.31	0.4	0.49	-1.17	0.39	-0.51	0.43	-0.96	0.75	-0.33	0.3	-0.6	0.06	-0.19	0.53	-0.33	0.66	-1.12	-1.08	-0.89	0.68	0.525
YDR055W	0.745	-0.08	-0.215	-0.35	-0.21	-0.18	-0.55	-0.48	1.08	-0.1	1.4	1.05	0.14	-1.14	-0.83	-1.26	-0.6	-0.24	0.28	0.17	1.43	-0.51	-0.53
YDR056C	0.53	0.22	0.215	0.21	-0.69	-0.04	-0.3	0.02	-0.52	0.56	-0.05	0.24	-0.44	0.1	-0.24	0.02	-0.38	0.26	-1.15	-0.82	-0.19	0.65	0.59
YDR057W	0.044999987	-0.3	-0.16000001	-0.02	0.94	-1.15	-0.02	0.35	-0.15	-0.55	0.49	1.5	-0.15	0.31	-0.44	-1.26	0.23	0.05	0.18	0.63	0.02	0.29	-0.075
YDR058C	0.105	-0.05	-0.18	-0.31	-0.48	-0.24	0.22	0	-1	-1.48	0.47	-0.13	-0.28	0.31	0.13	-0.2	0.2	0.55	0.42	0.03	0.66	0.23	0.245
YDR059C	-0.305	-0.41	-0.26	-0.11	0.36	-0.29	0.02	-0.29	-0.77	-0.2	-0.3	0.78	-0.23	0.08	-0.05	-0.16	0.47	0.01	0.6	-0.29	0.66	0.16	0.15
YDR060W	0.019999996	-0.22	0.5	1.22	0.33	0.22	-0.04	0.04	-0.74	-0.41	0.16	0.02	-0.2	-0.06	-0.14	-0.06	0.05	0.78	0.32	-0.12	-0.74	-0.78	0.17000002
YDR061W	-0.37	-0.44	0.13	0.7	0.63	-0.42	0.2	-0.28	0.16	-0.28	0.31	0.89	0.04	0.68	-0.03	-1.1	-0.08	-0.26	0.41	0.63	0.13	-0.96	-0.45999998
YDR062W	0.04	0.12	0.375	0.63	0.04	0.56	0.1	0.15	-1.29	0.14	-0.19	0.33	0	0.35	0.18	0.33	0.17	0.31	-0.56	-0.82	-0.41	-0.05	-0.060000002
YDR063W	-0.035	-0.05	0.21499999	0.48	-0.05	-0.36	-0.28	-0.33	-0.44	0.08	-0.35	0.87	-0.55	0.34	0.2	-0.2	0.08	-0.02	-0.13	-0.03	-0.09	0.27	0.26
YDR064W	-0.105000004	-0.01	0.245	0.5	0.66	0.37	0.58	0.12	-0.18	0.35	0.21	0.18	0.28	0.38	-0.31	-0.13	-0.68	0.22	-0.27	-0.73	-0.45	-0.39	-0.06999999
YDR065W	-0.054999992	-0.42	-0.255	-0.09	0.91	-0.72	0.08	0.11	0.39	-0.3	0.63	1.02	0.02	0.35	-0.09	-0.4	-0.09	-0.5	0.52	0.35	0.35	-1.96	-1.0450001
YDR067C	0.31	0.2	-0.050000004	-0.3	0.3	-0.21	-0.42	-0.03	0	-0.4	-0.02	-0.07	0.63	-0.05	-0.13	-0.18	-0.58	0.02	0.05	0.35	-0.18	0.25	-0.034999996
YDR069C	-0.13	-0.35	-0.42000002	-0.49	0.45	0.12	-0.33	-0.39	0.27	-0.44	0.15	-0.56	1.12	-0.09	0.3	-0.33	-0.01	-0.14	0.64	0.52	0.62	-0.26	-0.41
YDR071C	0.405	0.3	0.060000002	-0.18	-0.51	-0.09	-0.11	-0.01	-0.41	0.24	-0.17	0.15	-0.2	0.17	-0.95	0.08	-1.17	0.24	-0.57	0.56	-0.59	0.85	0.67
YDR072C	-0.365	-0.24	-0.08	0.08	0.4	0.47	0.23	0.36	0.63	0.44	0.25	0.31	0.13	-0.31	-0.02	0.14	0.38	0.09	0.28	-1.04	-0.37	-0.74	-0.495
YDR073W	0.155	0.15	0.060000002	-0.03	-0.32	0.1	-0.38	0.1	2.24	0.04	-0.57	0.05	-0.31	-0.28	0.12	-0.06	-0.29	0.04	-0.52	-0.11	-0.15	-0.02	-0.089999996
YDR074W	-0.675	-0.63	-0.39	-0.15	-0.45	-0.05	0.05	-0.13	0.2	0.28	-0.41	-0.07	0.07	-0.1	-0.2	-0.49	1.36	-0.34	0.36	0.32	0.22	0.49	0.495
YDR075W	0.38	0.29	0.065	-0.16	0.15	-0.07	0.38	0.04	0.17	-0.22	-0.03	-0.01	0.19	-0.03	-0.17	-0.19	-0.37	0.05	0.2	-0.03	-0.35	-0.16	-0.375
YDR076W	0.14	-0.09	-0.245	-0.4	0.45	-0.57	0.33	-0.4	0.65	-0.38	0.31	-0.28	0.15	-0.28	0.76	-0.09	0.25	-0.34	0.23	0.69	0.61	-0.52	-0.52
YDR077W	-1.005	-1.15	-0.96	-0.77	0.09	0.06	0.87	0.63	1.57	0.33	0.69	-0.17	0.28	-0.7	-0.74	-0.61	-0.04	0.15	1.22	0.02	0.67	-0.3	-0.39
YDR079W	-0.14500001	-0.2	-0.505	-0.81	-0.01	-0.13	0.41	-0.35	0.11	0.14	-0.09	0.08	0.05	-0.39	-0.39	-0.05	-0.61	0	-0.05	0.19	0.04	0.26	0.26
YDR080W	-0.725	-0.64	-0.43	-0.22	-0.2	0.02	-0.06	0.02	0.13	0.13	-0.06	0.09	0.02	-0.03	-0.11	0.04	0.57	0.19	1.01	0.28	0.61	-0.15	-0.195
YDR081C	0.22	0.13	-0.025000006	-0.18	-0.02	0.06	0.45	0.09	-0.44	-0.04	-0.09	0.91	0.01	-0.23	-0.14	-0.04	0.03	0.09	0.04	0.03	0.35	-0.31	-0.31
YDR083W	0.87	0.73	0.28	-0.17	-0.19	0.17	0.27	0.15	-0.49	0.3	-0.13	0.09	-0.46	-0.19	-0.51	-0.04	0.17	-0.03	-0.23	-0.23	-0.23	0.12	-0.075
YDR084C	-0.105	-0.05	0.07	0.19	-0.09	0.31	0.03	0.31	-0.1	0.19	0.06	0.23	0.07	-0.02	0.01	0.04	-0.12	0.2	0.35	-0.72	-0.25	0.03	-0.075
YDR085C	0.14500001	-0.08	-0.325	-0.57	-0.35	-0.43	-0.31	-0.01	0.06	0.41	0.2	0.24	0	-0.36	-0.55	-0.5	-0.38	-0.94	-0.11	0.35	0.41	0.71	0.525
YDR086C	0.38	0.23	0.13	0.03	0.05	-0.15	0.03	-0.21	-0.33	0.05	0.34	0.2	0.11	0.21	-0.02	-0.13	-0.21	0.07	-0.79	-0.28	-1.15	0.26	0.26999998
YDR087C	0.755	0.64	0.26999998	-0.1	-0.36	0.3	-0.08	0.22	-0.47	0.3	-0.56	0	-0.69	-0.03	-1.01	0.31	-0.47	0.27	-0.47	0.19	-0.92	0.39	0.24499999
YDR088C	0.53	0.59	0.255	-0.08	-0.14	0.04	0.33	-1.8	-0.22	0.29	0.21	0.47	-0.12	0.12	-0.12	0.14	-0.14	-0.01	0.09	-0.22	-0.12	0.24	0.22
YDR089W	-0.855	-0.72	-0.425	-0.13	0.69	0.5	0.55	0.19	0.28	-0.57	-0.26	0.05	0.15	0.04	-0.01	0.21	0.24	-0.01	0.88	0.61	0.3	-0.14	-0.29
YDR090C	-0.515	-0.35	-0.16499999	0.02	0.52	0.02	-0.21	-0.19	0.1	-0.27	0.12	-0.17	0.45	-0.23	0.47	-0.08	0.54	-0.1	0.63	0.15	0.42	-0.25	-0.24000001
YDR091C	-0.024999999	-0.14	0.020000003	0.18	0.61	0.13	0.44	0.1	0.68	-0.01	0.13	-0.14	-0.04	-0.15	-0.46	0.02	-0.06	0.07	0.34	-0.38	-0.19	-0.35	-0.515
YDR092W	-0.030000001	0.11	-0.024999999	-0.16	0.18	-0.22	-0.52	-0.19	-0.58	-0.05	-0.17	0.18	-0.33	0.47	0.45	-0.27	0.16	0	-0.08	0.21	0.22	0.25	0.29000002
YDR093W	-0.14	0.01	-0.17	-0.35	0.46	-0.31	0.31	-0.12	0.23	-0.25	-0.23	-0.09	0.41	0.15	0.35	-0.45	0.49	-0.31	1	-0.04	0.66	-0.66	-0.46500003
YDR094W	-0.15	0.06	0.215	0.37	0.63	0.08	0.28	0.08	-0.36	-0.34	-0.06	-0.2	0.29	0.03	0.7	0.03	0.27	-0.14	0.33	0.28	0.04	-0.45	-0.58500004
YDR095C	-0.06	-0.19	-0.21000001	-0.23	0.42	-0.45	0.51	-0.15	0	-0.02	-0.25	-0.43	0.48	-0.13	0.3	-0.08	0.66	-0.32	0.91	-0.32	0.84	-0.17	-0.22
YDR096W	-0.275	-0.47	-0.47	-0.47	0.09	-0.68	0.08	-0.17	0.1	0.06	0.44	-0.11	0.37	-0.23	0.63	-0.19	0.25	-0.44	0.35	0.55	0.85	-0.16	-0.215
YDR097C	1.4300001	1.57	0.64500004	-0.28	-0.94	-1.17	-1.25	-1.25	-0.49	1.01	0.9	1.28	0.9	1	-0.17	-0.3	-0.87	-1.01	-0.77	0.01	-0.47	0.63	0.29
YDR098C	0.22	0.34	0.18	0.02	-0.29	-0.4	-0.37	-0.51	-0.56	0.04	0.1	0.23	0.02	0.49	-0.01	-0.19	-0.42	-0.19	-0.61	0.54	-0.12	0.52	0.45999998
YDR099W	-0.635	-0.51	-0.325	-0.14	0.15	-0.06	-0.08	-0.08	0	-0.04	-0.03	-0.08	-0.08	0.26	-0.08	0.16	-0.47	0.32	0.33	0.53	-0.31	0.53	0.40999997
YDR100W	-0.43	-0.44	-0.35500002	-0.27	0.3	-0.32	0.22	-0.36	-0.07	-0.3	0.18	0.01	0.35	0.15	0.71	-0.09	-0.06	-0.01	0.53	0.11	0.5	-0.07	-0.235
YDR101C	0.755	0.47	0.35	0.23	0.02	0.17	0.31	0.35	0.25	0.29	-0.12	0.09	-0.43	-0.15	-0.75	0.2	-0.58	0.04	0.32	-0.33	-0.88	-0.38	-0.53999996
YDR103W	0.005000003	-0.22	-0.185	-0.15	0.05	-0.02	0.32	0.24	0.15	0.16	0.04	0.12	-0.1	-0.24	0.02	-0.14	0.01	-0.26	0.4	0.18	-0.02	-0.22	-0.22
YDR104C	0.24000001	0.17	-0.024999999	-0.22	-0.18	0.06	0.52	0.12	-0.24	-0.24	0.09	0.43	-0.18	-0.16	0.33	0.19	0.23	-0.3	0.17	0.2	0.47	-0.32	-0.465
YDR105C	-0.43	-0.14	-0.16499999	-0.19	0.11	0.03	0.09	0.07	0.38	-0.09	-0.14	0.11	0.51	0	0.11	-0.12	0.34	-0.05	0.77	-0.14	0.22	-0.03	-0.044999998
YDR107C	-0.255	-0.13	-0.355	-0.58	0.38	-0.44	0.42	-0.24	0.11	-0.2	-0.1	0.29	0.44	-0.17	0.75	-0.44	0.43	-0.18	0.6	0.08	0.84	-0.24	-0.32
YDR108W	0.385	0.47	0.225	-0.02	-0.04	0.19	0.51	0.16	-0.17	-1.23	-0.02	0.88	0.03	0.1	-0.21	0.06	0.06	0.03	0.08	-0.06	-0.28	0.14	0.060000002
YDR109C	0.1	0.28	-0.034999996	-0.35	-0.16	-0.7	1.49	-0.18	-0.06	-0.31	-0.06	0.3	-0.09	-0.24	0.25	-0.5	0.08	-0.65	0.41	0.2	0.33	-0.2	-0.05
YDR111C	0.86	1.04	0.655	0.27	0.44	0.26	0.35	-0.01	-0.02	0.2	0.23	0.35	0.18	-0.09	-0.2	-0.34	-0.09	-0.57	-0.13	-0.41	-0.24	-0.52	-0.48499998
YDR112W	0.97	1.11	0.83000004	0.55	0.59	0.37	0.38	0.05	0.22	0.19	0.34	0.31	0.37	0.03	-0.5	-0.22	-0.18	-0.65	-0.81	-0.71	-0.53	-0.62	-0.7
YDR113C	0.72999996	1.4	1.035	0.67	0.1	-0.03	-0.65	-1.23	-0.91	-0.12	-0.21	0.76	0.48	0.98	0.15	0.43	-0.12	-0.25	-0.25	-0.27	-0.34	0.04	0.065
YDR114C	0.049999997	0.06	-0.08	-0.22	0.18	-0.66	0.3	-0.68	0.33	-0.51	0.29	0.04	0.21	-0.32	0.48	-0.34	0.63	-0.63	0.37	0.66	0.98	-0.28	-0.40499997
YDR115W	-0.33	-0.33	-0.425	-0.52	0.07	-0.41	-0.03	-0.27	0.27	0.02	0.4	0.3	0.44	0.18	0.17	-0.27	-0.79	0.14	0.44	0.11	-0.12	0.26	0.19999999
YDR116C	-0.475	-0.63	-0.59000003	-0.55	-0.32	-0.55	-0.28	-0.18	-0.11	0.24	0.25	0.42	0.1	0.03	0.05	-0.08	-0.08	0.09	-0.54	0.96	0.23	0.53	0.375
YDR117C	0.185	0.29	0.105	-0.08	-0.26	-0.24	-0.29	-0.13	-0.22	-0.08	0.32	-0.08	-0.02	0.24	-0.06	0.02	-0.75	-0.06	0.17	0.5	-0.31	0.44	0.305
YDR118W	0.07	0.07	-0.14	-0.35	0.42	-0.42	0.53	-0.26	0.04	-0.61	0.26	0.5	0.4	-0.33	0.54	-0.73	0.09	-0.39	0.51	0.61	0.82	-0.33	-0.5
YDR119W	-0.14	-0.16	-0.19999999	-0.24	-0.12	0.04	-0.32	0.14	0.46	0.26	0.15	0.17	0.14	-0.03	0.26	-0.32	0.2	-0.06	0.04	-0.12	0.29	-0.1	-0.17
YDR120C	0.42	0.2	0.11	0.02	0.04	0.09	0.28	0.2	-0.5	-0.01	-0.17	-0.29	-0.17	-0.23	-0.57	0.06	0.12	0.21	-0.21	0.69	-0.34	-0.12	-0.37
YDR121W	0.36	0.36	-0.00999999	-0.38	-0.17	-0.09	0.33	0	1.33	0.07	-0.19	-0.24	-0.07	-0.17	-0.09	-0.01	-0.77	-0.1	-0.06	0.19	-0.52	0.04	-0.05
YDR122W	0.044999998	0.01	-0.205	-0.42	0.13	0.78	-0.11	-0.4	0.58	-0.25	-0.23	-0.07	0.63	-0.23	0.19	-0.6	0.03	-0.52	0.42	0.51	0.69	-0.11	-0.14
YDR124W	0.35500002	0.34	-0.004999995	-0.35	0.22	-0.68	0.22	-0.68	0.28	-0.7	-0.03	-0.47	0.14	0.24	0.61	-0.28	0.67	-0.39	0.61	-0.1	0.99	-0.28	-0.28
YDR125C	0.07	0.02	-0.29000002	-0.6	0.15	-0.37	0.03	-0.24	0.31	-0.26	0	-0.19	0.27	-0.1	-0.07	-0.22	0.02	-0.24	0.52	0.25	0.23	0.03	0.024999999
YDR126W	0.39000002	0.24	0.11	-0.02	-0.21	0.06	0.09	0.04	0.03	0.29	0.08	-0.08	0.26	-0.24	-0.19	-0.19	0.4	-0.26	-0.17	-0.34	0.16	-0.1	-0.22
YDR127W	-0.095	-0.06	-0.085	-0.11	0.07	-0.08	0.05	-0.06	0.31	0.02	0.02	0.04	0.17	-0.15	0.04	-0.17	-0.03	-0.04	0.16	0.13	0.41	-0.15	-0.165
YDR128W	-0.01	0.02	0.04	0.06	0.14	0.09	0.2	0.17	0.31	-0.04	-0.25	-0.2	-0.18	-0.07	-0.05	-0.05	0.26	-0.2	0.26	-0.23	0.55	0.01	-0.13000001
YDR130C	0.26	0.7	0.67499995	0.65	0.38	0.48	0.06	-0.14	-0.37	-0.65	-0.32	-0.21	0.2	0.25	-0.3	0.58	0.55	-0.21	-0.37	-0.12	-0.35	-0.23	-0.175
YDR131C	-0.035	-0.17	-0.44	-0.71	0.5	-0.57	0.32	-0.28	0.1	-0.19	0.28	0.14	0.39	-0.13	0.15	-0.8	0.46	-0.46	0.5	0.41	0.63	-0.37	-0.25
YDR133C	-0.35	-0.21	-0.13499999	-0.06	0.59	0.29	0.17	-0.13	0.23	-0.1	0.06	0.29	0.38	-0.01	-1.25	0.27	0.32	0.33	0.84	-0.46	0.15	-0.07	-0.060000002
YDR134C	-0.525	-0.39	-0.12499999	0.14	0.47	0.47	-0.3	0.01	0.43	-0.04	0.07	0.2	0.43	-0.1	-0.22	0.15	1.12	0.38	0.32	-0.95	0.04	-0.29	-0.29
YDR135C	-0.2	-0.25	-0.185	-0.12	0.08	-0.33	-0.19	-0.05	0.27	-0.07	0.24	0.49	-0.02	0.54	0.03	-0.64	0.51	-0.5	0.64	0.33	0.28	-0.37	-0.175
YDR137W	0.39	0.46	0.08	-0.3	-0.24	0.14	-0.43	0.19	-0.15	0.22	-0.15	0.02	-0.1	0	-1.01	0.02	0.02	-0.17	0.3	0.54	0.34	0.23	0.1
YDR138W	-0.029999997	-0.13	-0.24	-0.35	0.07	-0.19	0.21	0.06	-0.15	-0.08	-0.33	0.51	-0.19	-0.06	0.12	-0.06	0.36	-0.19	0.16	0.36	0.53	0.01	-0.16000001
YDR139C	0.29	0.17	-0.005000003	-0.18	0.11	-0.44	0.19	-0.12	0.11	0.04	-0.35	-0.18	-0.21	-0.03	-0.3	-0.27	-0.51	0.16	-0.05	0.27	0.14	0.12	0.11
YDR140W	-0.005000001	0.06	0.049999997	0.04	0.22	-0.02	0.16	0.09	0.18	-0.14	0.03	-0.18	0.12	-0.06	-0.04	-0.25	0.09	0.04	0.19	-0.01	0.07	-0.06	-0.165
YDR141C	0.29500002	0.31	0.085	-0.14	0.29	-0.66	0.42	0.07	-1.12	-0.1	0.09	1.33	0.4	-0.34	0.45	-1.16	0.45	-0.16	0.71	0.48	0.63	-0.16	-0.325
YDR142C	0.015000001	-0.07	0.010000002	0.09	0.27	-0.08	0.35	-0.03	-0.31	-0.04	0.18	0.06	0.43	-0.39	-0.06	0.01	0.43	-0.26	0.24	0.05	0.47	-0.38	-0.5
YDR143C	0.265	0.09	0.095	0.1	0.24	-0.35	0.27	-0.18	0.35	0.04	-0.1	-0.12	-0.05	-0.16	-0.21	-0.2	0.02	-0.46	0.61	-0.02	0	-0.24	-0.275
YDR144C	0.09	0.09	0.025000002	-0.04	0.64	-0.95	0.22	-0.52	0.39	-0.25	0.67	0.17	0.76	0.12	0.44	-0.63	0.17	-0.57	0	0.3	0.82	-0.63	-0.575
YDR145W	0.21000001	0.18	0.11	0.04	0.07	-0.14	-0.14	-0.05	-0.03	0.02	-0.03	-0.22	-0.2	0.15	-0.58	0.09	-0.43	-0.1	0.23	0.52	-0.5	0.39	0.205
YDR146C	-1.215	-1.46	-0.65000004	0.16	0.74	0.72	1	0.77	0.3	-0.56	-0.78	-1.28	-0.34	-0.69	0.19	0.51	0.66	0.34	0.34	1.49	0.75	-0.1	-0.455
YDR147W	0.29000002	0.36	0.305	0.25	-0.63	-0.26	0.29	0.02	-0.07	-0.39	-0.3	-0.28	0.08	0.39	-0.19	0.06	-0.07	-0.01	0.43	0.33	-0.11	0.04	-0.13000001
YDR148C	-0.59	-0.47	-0.29	-0.11	0.15	-0.26	0.04	-0.1	-0.19	0.07	0.05	0.12	0.11	-0.06	0.03	-0.17	0.06	0.13	-0.29	0.61	0.33	0.6	0.46
YDR150W	-0.16000001	-0.05	0.115	0.28	0.21	0.7	0.25	0.55	-0.21	-0.08	-0.71	-0.03	-0.36	0.25	-0.25	0.21	-0.1	0.06	0.29	0.06	-0.06	-0.14	-0.120000005
YDR151C	-0.1	-0.22	-0.40499997	-0.59	-0.39	-0.02	1.31	0.19	-0.42	0.04	-0.33	-0.2	-0.44	-0.47	-0.63	0.39	0.26	0.39	0.3	0.31	0.08	0.39	0.285
YDR152W	0.625	0.61	0.3	-0.01	-0.38	0.24	-0.53	0.33	-0.65	0.41	-0.53	0.11	-0.42	-0.01	-0.73	0.2	0.28	0.23	-0.9	0.13	-0.79	0.49	0.325
YDR153C	0.435	0.52	0.24999999	-0.02	-0.21	0.16	-0.25	0.19	-0.67	0.07	-0.08	-0.16	-0.56	-0.08	-0.46	0.08	-0.07	-0.01	-0.07	0.71	-0.7	0.33	0.24000001
YDR154C	-0.17	-0.19	-0.18	-0.17	0	-0.26	-0.82	-0.56	-0.44	-0.1	-0.19	0.1	0.28	-0.17	0.14	0.1	0.18	0.44	0.28	-0.65	0.28	0.5	0.49
YDR155C	-0.29000002	-0.27	-0.28	-0.29	0	-0.56	-0.56	-0.73	-0.4	-0.29	-0.14	-0.02	0.12	-0.33	0.17	0.02	0.6	0.34	1.11	0.36	0.58	0.27	0.35500002
YDR156W	0.48499998	0.2	0.095	-0.01	0.02	0.41	-0.33	0.4	0.32	0.36	-0.16	0.14	-0.18	-0.39	-0.32	0.13	0.09	0.37	-0.07	-0.85	-0.9	-0.26	-0.345
YDR157W	0.335	-0.03	-0.575	-1.12	0.18	0.06	0.11	0	0.67	0.28	0.05	0.09	-0.07	-0.57	-0.12	-0.33	0.58	0.18	0.8	0.08	0.32	-0.99	-0.78999996
YDR158W	-0.61	-0.46	-0.155	0.15	0.27	0.4	-0.34	0.29	0.08	0.13	-0.29	0.11	-0.1	-0.07	-0.08	0.33	0.43	0.51	0.13	-0.41	0.01	0.15	0.060000002
YDR159W	0.14	0.04	-0.135	-0.31	0.02	-0.23	0.04	-0.67	0.18	0.05	0.15	0.31	-0.1	0	0.1	-0.17	0.33	-0.19	0.33	0.6	0.28	-0.29	-0.22999999
YDR160W	0.2	0.07	-0.044999998	-0.16	-0.08	-0.27	-0.31	0.18	-0.06	-0.24	0.82	1.13	0.13	-0.04	-0.43	-0.48	0.36	-0.14	-0.2	-0.06	-0.08	-0.2	-0.2
YDR161W	0.725	0.66	0.18500002	-0.29	-0.29	0.15	-0.27	-1.83	-0.11	0.36	-0.2	0.25	-0.45	-0.09	-0.33	-0.03	0.6	0.06	-0.09	0.69	-0.31	0.25	0.21000001
YDR162C	0.385	0.39	0.17999999	-0.03	-0.34	-0.24	0.04	0.14	-0.29	0.01	-0.65	-0.05	-0.48	-0.12	0.04	0.15	-0.54	0.21	-0.32	0.39	0.24	0.4	0.25
YDR163W	0.32	0.29	0.125	-0.04	-0.1	-0.24	-0.11	0.1	-0.4	0.04	-0.24	0.11	-0.11	0.17	-0.46	-0.04	-0.61	0	-0.52	0.6	-0.27	0.48	0.355
YDR164C	0.29	0.24	0.065	-0.11	-0.23	-0.32	0.52	-0.01	-0.15	0.07	-0.37	-0.17	-0.23	0.02	-0.09	-0.21	-0.49	0	-0.03	0.51	0.58	0.11	0.05
YDR165W	0.55	0.36	0.125	-0.11	-0.18	0.02	0.08	0.16	-0.2	0.33	0.06	0.16	-0.11	0.02	-0.92	0.05	-0.2	0.13	-0.37	0.3	-0.77	0.06	-0.089999996
YDR166C	-0.37	-0.31	-0.11	0.09	-0.13	0.24	-0.24	0.21	0.14	0.14	-0.19	-0.07	-0.11	-0.01	-0.17	0.03	0.16	0.06	0.6	0.3	0.35	-0.05	-0.135
YDR167W	0.27	0.3	0.060000002	-0.18	-0.1	-0.15	-0.03	0.08	-0.42	0.09	-0.23	-0.15	0.2	0.13	-0.47	0.08	-0.38	-0.03	-0.42	0.74	-0.66	0.55	0.39000002
YDR168W	-0.01	-0.04	-0.049999997	-0.06	-0.52	-0.12	-0.58	0.07	-0.27	0.04	-0.39	0.61	-0.52	-0.47	0.27	0.23	-0.16	0.34	-0.23	0.84	-0.12	0.18	0.31
YDR169C	0.035	0.04	-0.04	-0.12	-0.04	-0.15	-0.14	-0.02	-0.24	0.23	0.07	0.04	0.1	0.12	-0.32	0.25	-0.65	-0.01	-0.1	0.65	-0.23	0.28	0.205
YDR170C	0.035	0.1	0.32500002	0.55	0.3	0.45	0.31	0.31	-0.04	0.18	-0.08	-0.1	-0.22	0.34	-0.16	0.21	-0.42	0.16	-0.55	-0.66	-0.33	0.01	-0.105
YDR171W	-0.69500005	-0.67	-0.675	-0.68	-0.15	-0.7	-0.31	-0.92	-0.62	-0.25	-0.3	-0.73	-0.12	-0.42	-0.21	0.41	-0.7	0.2	-0.09	1.71	0.85	2.07	1.74
YDR172W	0.555	0.49	0.405	0.32	-0.36	0.04	-0.66	0.16	-0.45	0.09	-0.58	-0.04	-0.66	0.17	0.06	0.41	-0.28	0.11	-0.21	0.65	-0.74	0.22	0.105
YDR173C	-0.08	-0.06	-0.19500001	-0.33	0.29	-0.42	-0.12	-0.22	-0.07	-0.48	0.06	0.02	0.05	0.02	0.23	-0.35	0.09	-0.17	0.58	0.91	0.74	-0.09	-0.18
YDR174W	-0.3	-0.2	0.29500002	0.79	-0.22	-0.2	0.01	0.04	-0.15	0.43	-0.42	0.27	-0.34	0.12	0.27	-0.1	-0.25	0.16	-0.27	0.25	0.42	0.22	0.17
YDR175C	-0.24000001	-0.27	-0.22500001	-0.18	-0.48	0.17	-0.24	0.44	-1.02	0.63	-0.74	0.5	-0.15	0.31	-0.64	0.42	-1.02	0.5	-0.53	0.34	-0.24	1.05	0.89
YDR176W	0.215	0.29	0.24	0.19	0.52	0.19	-0.72	0.01	-0.86	0.06	-0.1	-0.12	-0.4	0.29	-0.21	0.54	-0.83	0.06	-0.63	0.75	-0.28	0.52	0.39999998
YDR177W	0.28500003	0.27	0.125	-0.02	-0.24	0.12	-0.19	0.13	1.08	0.22	-0.91	0.01	-0.38	-0.06	-0.91	0.22	-1.14	0.35	-0.88	0.3	-0.58	0.7	0.635
YDR178W	-0.78499997	-0.67	-0.27	0.13	-0.24	0.24	-0.1	-0.04	0.59	0.05	-0.15	0.05	-0.04	-0.25	0.37	-0.15	-0.18	0.11	0.32	-0.31	1.32	0.13	0.07
YDR179W-A	0.165	0.23	0.33	0.43	0.48	0.07	0.54	-0.48	-0.05	-0.3	-0.21	0.14	0.16	0.05	0.74	-0.32	-0.05	-0.52	0.66	0.18	0.51	-0.65	-0.64
YDR180W	0.31	0.04	-0.11	-0.26	-0.58	-0.13	-0.2	-0.01	-0.16	0.2	0.21	0.27	0.13	-0.15	0.21	0.05	0.05	0.05	-0.04	0.17	0.41	-0.18	-0.22
YDR181C	0.435	0.55	0.24000001	-0.07	-0.21	0.16	0.02	0.27	-0.27	0.03	-0.31	0.05	0.1	0.03	-0.57	0	-0.29	-0.09	-0.07	0.31	-0.04	-0.31	-0.145
YDR182W	0.11	0.24	0.32999998	0.42	-0.41	0.36	-0.52	0.06	-0.54	-0.04	-0.69	0.17	-0.33	0.37	0.39	0.42	-0.08	0.24	-0.61	0.04	0.28	0.17	0.16499999
YDR184C	0.81500006	0.43	0.255	0.08	-0.99	0.21	-0.39	0.39	-0.23	0.42	-0.51	0.11	-0.67	0.07	-0.09	0.61	-0.07	0.35	-0.63	-0.22	-0.19	0.21	0.08499999
YDR185C	-0.120000005	0.09	-0.095	-0.28	-0.01	0.22	0.36	0.24	0.11	0.13	-0.01	0.02	0.14	-0.4	-0.12	-0.09	0.09	0.02	-0.02	-0.01	0.34	0.06	-0.025
YDR186C	0.45499998	0.21	0.059999995	-0.09	-0.08	-0.19	-0.23	0	-0.2	-0.04	-0.59	-0.08	-0.35	-0.04	0.29	-0.14	0.11	-0.11	0.47	0.29	-0.15	-0.09	-0.245
YDR187C	0.24	0.22	0.235	0.25	-0.37	0.07	0.11	0.17	-0.32	0.09	-0.02	0.02	-0.21	0.11	-0.59	0.02	-0.57	0.2	0.07	0.28	-0.19	0.07	-0.06
YDR188W	0.22	0.17	0.18	0.19	-0.48	-0.03	-0.12	0.19	-0.12	0.01	-1.06	-0.03	-0.44	-0.16	0.42	0.22	0.04	0.23	0.37	0.08	-0.21	0.1	-0.009999998
YDR189W	0.32	0.39	0.305	0.22	0.13	-0.13	-0.41	-0.15	-0.54	0.06	-0.01	0.22	-0.09	0.34	-0.31	0.06	-0.72	-0.09	-0.24	0.45	-0.38	0.46	0.235
YDR190C	0.33499998	0.09	-0.08	-0.25	-0.69	-0.35	-0.27	0.25	0.04	0.34	-0.55	0.13	-0.53	-0.1	0.05	0.15	-0.35	0.12	-0.02	0.59	-0.53	0.42	0.235
YDR191W	-0.31	-0.92	-0.985	-1.05	-0.95	-0.52	0.28	0.69	0.5	0.97	0.39	-0.14	-0.28	-0.75	-0.58	-0.58	-0.62	-0.12	0.36	0.98	0.44	0.63	0.435
YDR192C	0.245	0.12	-0.155	-0.43	-0.05	-0.45	-0.04	0.02	0.23	0.03	-0.05	0.16	-0.15	-0.21	0.55	-0.21	-0.1	-0.1	0.48	0.37	0.32	-0.41	-0.39999998
YDR193W	0.22999999	0.14	-0.17500001	-0.49	0.42	-0.49	0.42	0	0.64	-0.09	0.3	0	0.19	0.01	-0.02	-0.4	-0.37	-0.27	0.23	0.1	-0.19	-0.19	-0.26999998
YDR194C	-0.345	-0.56	-0.55	-0.54	-0.84	-0.56	-0.6	-0.13	-0.75	0.27	-0.28	0.08	-0.22	0.23	0.44	0.25	-0.21	0.16	0.17	1.4	-0.2	0.79	0.68
YDR195W	0.415	0.26	0.019999996	-0.22	-0.19	-0.24	-0.43	-0.04	-0.17	-0.08	-0.04	-0.22	-0.22	0.06	0.04	0.06	-0.1	-0.08	0.03	0.69	-0.2	0.13	-0.010000005
YDR196C	0.105000004	0.18	0.085	-0.01	-0.34	-0.05	-0.16	0.19	-0.87	0.19	-0.52	0.27	-0.4	0.42	0.13	0.13	-0.14	-0.22	-0.22	0.33	0.04	0.22	0.22999999
YDR197W	-0.185	0.19	0.004999995	-0.18	-0.12	-0.79	0	0.12	0.12	0.5	0.31	0.36	-0.12	0.16	-0.37	-0.12	-0.68	-0.18	-0.11	0.48	0	0.22	0.21000001
YDR198C	0.42	0.21	0.13	0.05	-0.66	0.2	-0.3	0.44	0.05	0.35	-0.38	-0.05	-0.44	-0.42	-0.11	0.21	-0.23	0.29	-0.44	-0.05	-0.06	0.19	0.030000001
YDR199W	0.365	0.55	0.485	0.42	0.21	0.49	0.13	0.2	-0.22	0.01	-0.24	-0.02	0.2	0.26	-0.02	0.52	0	0.11	-0.47	0.33	-0.49	0.34	-1.2
YDR200C	0.39	0.51	0.555	0.6	-0.56	0.05	-0.67	0.09	-0.67	0.09	-0.4	0.31	-0.73	0.39	-0.2	0.48	-0.2	0.16	-0.61	0.25	-0.12	0.36	0.305
YDR201W	-0.055000007	0.22	0.17	0.12	0.12	0.29	1.42	0.12	-0.41	-0.27	-0.6	-0.1	0.49	0.12	-0.26	0.24	-0.35	0.08	-0.39	0.05	-0.77	0.15	0.19
YDR202C	0.05	0.05	-0.050000004	-0.15	-0.49	-0.11	-0.25	0.02	-0.11	0	-0.38	0	-0.42	0.19	-0.38	0.07	-0.15	0.15	-0.4	0.08	0.57	0.64	0.555
YDR203W	-0.19	-0.21	-0.22	-0.23	-0.03	0.18	0.2	0.32	0.23	-0.05	-0.33	-0.1	-0.12	-0.25	-0.25	-0.1	-0.39	-0.1	0	0.3	0.37	0.46	0.425
YDR205W	0.06	0.06	0.089999996	0.12	0.43	0.22	0.47	0.39	-2.28	0.15	0.16	0.24	0.36	-0.15	0.03	-0.12	0.55	-0.05	0.55	-0.32	0.33	-0.24	-0.32
YDR206W	0.51	0.46	0.205	-0.05	-0.07	0.07	0.01	0.05	0.05	0.03	-0.16	-0.25	0.75	-0.3	-0.36	-0.78	0.01	-0.14	-0.09	0.03	0.32	-0.25	-0.24000001
YDR207C	0.13	0.49	0.315	0.14	-0.04	0.04	-0.34	0.25	-0.27	-0.02	-0.74	0.19	-0.08	0.25	-0.08	0.25	0.25	-0.21	0.41	0.23	-0.04	-0.01	0.024999999
YDR208W	-0.20500001	-0.11	0.055	0.22	0.07	0.42	-0.52	0.23	-0.18	-0.02	-0.48	-0.23	-0.18	0.14	-0.02	0.19	0.04	0.14	0.21	0.4	0.33	-0.08	-0.16499999
YDR209C	0.13999999	0.39	0.19999999	0.01	0.08	0.04	-0.02	0.09	-0.49	-0.11	-0.47	0.21	-0.32	0.28	-0.49	0.32	-0.38	0.46	-0.75	0.36	-0.67	0.39	0.37
YDR210W	0.14500001	0.33	0.20500001	0.08	0.11	-0.32	0.06	-0.32	-0.24	-0.45	-0.52	0.03	-0.16	-0.36	0.47	0.09	-0.16	0.29	-0.32	0.83	-0.52	0.25	0.115
YDR211W	0.43	0.35	0.25	0.15	0.01	-0.08	-0.18	0.08	-0.45	0.13	-0.01	-0.06	-0.33	0.13	-0.88	0.12	-0.7	-0.06	-0.24	0.64	-0.53	0.55	0.315
YDR212W	0.165	0.02	0.02	0.02	-0.12	-0.09	-0.07	0.02	-0.52	-0.02	-0.54	0.02	-0.18	-0.12	0.28	0.11	0.13	0.05	0.01	0.42	-0.04	0.11	0
YDR213W	0.78	0.72	0.40500003	0.09	0.04	-0.33	-0.23	-0.21	-0.39	-0.05	-0.05	-0.25	-0.07	0.31	0.07	-0.05	-0.27	-0.27	0.15	0.14	-0.18	-0.02	-0.215
YDR214W	-0.71500003	-0.75	-0.585	-0.42	-0.31	-0.61	-0.58	-0.68	-0.06	-0.68	-0.68	-0.55	-0.95	-0.42	0.37	0.23	0.26	0.66	0.74	1.27	0.73	0.98	0.895
YDR215C	-0.47500002	-0.85	-0.57	-0.29	0.53	-0.37	0.65	-0.21	-0.12	-0.25	0.04	-0.85	0.92	0.27	0.82	-1.14	0.16	-0.61	1.27	0.58	0.99	-0.59	-0.43
YDR216W	-0.32999998	-0.28	-0.08	0.12	-0.02	0	-0.14	0.06	0.07	0	-0.2	-0.32	-0.16	-0.09	0.15	0.18	0.42	-0.12	0.6	0.41	0.31	-0.04	-0.105000004
YDR217C	0.47	0.31	0.23	0.15	-0.41	0.11	-0.7	0.08	-0.41	0.53	0.01	0.4	-0.17	0.3	-0.5	0.12	-0.57	0.04	-0.35	-0.35	0.08	0.31	0.17
YDR219C	0.205	0.38	0.245	0.11	0.17	-0.01	-0.37	0.24	-0.81	0.08	-0.15	0.32	0.08	0.16	0.49	0.1	0.11	-0.18	-0.04	-0.04	0.73	-0.76	-0.53
YDR221W	-0.495	-0.53	-0.18499999	0.16	0.44	-0.05	0.02	-0.09	0.22	-0.28	0	0.16	0.26	0.49	0.68	-0.12	-0.09	-0.07	0.33	-0.05	0	-0.34	-0.23
YDR222W	0.23500001	0.3	0.31	0.32	0.07	0.14	0.12	-0.31	0.14	-0.01	0.02	-0.09	0.28	-0.15	0.04	0.4	0.17	-0.31	-0.18	-0.48	0.34	-0.34	-0.325
YDR223W	0.19	0.28	0.1	-0.08	0.28	-0.29	0.39	-0.26	0.59	-0.08	0.03	0.18	0.06	-0.13	0.15	-0.44	0.32	-0.24	0.59	-0.34	0.36	-0.44	-0.44
YDR224C	0.65500003	1.84	1.8050001	1.77	0.39	-0.09	-1.31	-1.59	-1.93	-0.88	-0.61	1.13	1.05	1.84	1.55	1.41	0.16	0.22	-1.17	-1.24	-1.5	-0.31	-0.075
YDR225W	0.30499998	1.56	1.655	1.75	1.11	0.05	-0.84	-1.53	-1.79	-0.82	-0.23	1.25	1.37	1.8	0.98	1.23	0.52	0.14	-0.97	-1.06	-1.7	-0.72	-0.47500002
YDR226W	0.055	0.17	0.28	0.39	-0.31	0.47	-0.18	0.36	-0.27	0.26	-0.61	0.21	-0.61	0.21	-0.23	0.44	-0.39	0.51	-0.64	-0.18	-0.29	0.33	0.25
YDR227W	0.1	0.17	0.305	0.44	0.16	0.2	-0.31	0.03	0	0.11	-0.21	0.36	-0.25	0.11	0.16	0.13	0.03	-0.07	0.2	-0.72	-0.02	0.13	-0.050000004
YDR228C	0.285	0.22	0.285	0.35	-0.25	0.27	-0.22	0.25	-0.25	0.23	-0.31	-0.04	-0.41	0.14	-0.25	0.3	-0.14	0.09	-0.36	0.03	-0.65	0.28	0.175
YDR229W	0.075	0.01	0.21499999	0.42	-0.11	-0.15	-0.48	0.28	-0.3	0.33	-0.05	0.22	-0.5	0.05	-0.38	-0.15	0.05	0	-0.18	0.25	-0.11	0.22	0.17
YDR230W	-0.48000002	-0.29	-0.059999995	0.17	-0.23	0.17	0.41	0.1	-0.06	0.08	-0.22	-0.2	-0.39	-0.25	0.02	0.05	-0.27	0.13	-0.13	0.23	0.02	0.58	0.58
YDR231C	-0.615	-0.38	-0.26	-0.14	0.05	0.18	0.05	0.22	-0.17	0.3	-0.47	0.07	-0.36	0.07	-0.41	-0.22	-0.53	0.23	-0.11	0.54	0.21	0.81	0.81
YDR232W	0.355	0.68	0.515	0.35	0.34	0.28	0.2	0.08	0.55	-0.05	-0.22	-0.11	0	-0.33	-0.55	0.03	0.43	-0.04	0.68	-0.96	-0.18	-0.44	-0.53
YDR233C	-0.56	-0.55	-0.29	-0.03	0.54	0.28	0.51	0.25	0.71	0.24	0.45	0.12	0.35	-0.35	-0.23	-0.03	-0.23	0.06	0.37	-0.36	0.08	-0.26	-0.37
YDR234W	0.07	0.1	0.375	0.65	0.26	0.46	0.24	0.43	-0.29	0.21	-0.24	-0.1	-0.33	-0.26	0.35	-0.1	0.04	-0.05	0.11	-0.08	-0.2	-0.41	-0.45999998
YDR235W	-0.25	-0.44	-0.145	0.15	0.06	-0.68	0.51	-0.57	-0.04	0.1	0.56	0.43	0.28	0.19	0.39	-0.21	0.11	-0.13	0.28	0.09	0.62	-0.55	-0.245
YDR237W	-0.42000002	-0.41	-0.425	-0.44	-0.59	-0.22	-0.31	0.01	-0.24	0.36	-0.16	0.35	-0.12	0.11	-0.03	0.18	-0.02	0.15	-0.12	-0.18	0.54	0.74	0.55
YDR238C	-0.255	-0.34	-0.1	0.14	0.01	-0.46	0.48	0.06	-0.09	-0.15	0.53	0.01	0.13	0.37	0.11	-0.25	-0.12	-0.34	0.38	0.51	0.43	-0.59	-0.35
YDR240C	0.185	-0.07	-0.125	-0.18	0.01	-0.19	-0.01	0.15	0.37	-0.23	-0.14	0.53	0.03	-0.23	0.9	-0.14	-0.11	-0.23	0.23	-0.26	0.25	-0.32	-0.29
YDR242W	-0.165	-0.15	-0.19	-0.23	-0.07	-0.08	0.16	0.06	0.04	-0.63	1.26	1	0.15	-0.23	-0.11	-0.2	-0.03	-0.36	0.15	-0.15	0.39	-0.31	-0.1
YDR244W	0.155	0.1	0.2	0.3	-0.05	-0.34	0.38	-0.43	-0.39	0.11	0.21	-0.07	0.17	-0.59	-0.07	-0.07	-0.05	-0.19	0.25	0.51	0.2	-0.1	0.065
YDR245W	-0.08	-0.05	0.050000004	0.15	0.32	-0.06	0.04	0.1	-0.08	-0.28	-0.32	0.55	0.52	0.3	0	-0.36	0.15	-0.08	0.18	0.01	0.51	-0.78	-0.515
YDR247W	0	0.28	0.24000001	0.2	0.24	-0.08	-0.02	-0.19	-0.22	0.2	0.07	0.43	0.51	0.12	0.46	0.21	0.13	-0.02	-0.1	-0.64	0	-0.26	-0.099999994
YDR249C	-0.135	-0.18	-0.445	-0.71	0.2	-0.28	1.6	-0.06	0.59	-0.22	0.31	-0.22	0.13	-0.53	0.37	-0.39	-0.63	-0.18	0.66	-0.09	0.48	-0.19	-0.275
YDR251W	-0.08	0.09	-0.065	-0.22	-0.29	-0.48	-0.18	-0.27	-0.18	0.13	0.23	0.19	0.26	0.37	0.18	-0.23	-0.7	-0.32	0.17	0.53	0.41	0.5	0.36
YDR252W	-0.020000003	0.23	0.21000001	0.19	0.38	-0.14	0.29	-0.16	0.21	-0.64	0.22	0.02	0.12	-0.21	1.12	-0.16	0.38	-0.14	0.13	-0.01	-0.03	-0.42	-0.42
YDR253C	-0.20000002	0.14	-0.005000003	-0.15	0.71	-0.23	0.11	-0.05	0.22	-0.59	0.01	-0.39	0.53	0.08	0.71	-0.19	-0.23	-0.07	0.49	0.22	0.16	-0.09	-0.205
YDR254W	-0.004999995	0.3	0.13000001	-0.04	-0.12	-0.26	0.02	-0.35	-0.24	-0.43	0.11	-0.15	0.19	0.19	0.96	-0.07	0.15	-0.07	-0.02	0.57	0.01	0.13	0.004999999
YDR255C	-0.155	0.01	-0.155	-0.32	0.01	-0.36	0.79	-0.19	0.03	-0.17	-0.14	-0.05	0.34	0.28	0.32	-0.32	-0.69	-0.14	0.07	0.2	0.17	0.33	0.2
YDR256C	0.029999997	-0.1	-0.255	-0.41	-0.26	-0.49	0.17	-0.24	-0.24	-0.2	0.12	-0.01	0.17	0.32	0.93	-0.09	0.52	-0.01	0.22	0.67	0.21	-0.35	-0.45
YDR257C	0.075	-0.35	-0.305	-0.26	-0.46	-0.35	-0.48	0.18	-0.05	0.27	-0.11	-0.13	-0.09	0.24	-0.48	0.03	-0.9	0.1	-0.13	0.67	-0.03	0.52	0.36499998
YDR258C	-0.325	-0.41	0.07000001	0.55	0.07	0.27	-0.29	0.16	-0.24	-0.09	-0.5	-0.41	-0.32	-0.21	-0.06	0.24	-0.24	0.29	-0.13	-0.53	0.45	0.75	0.625
YDR260C	0.43	0.25	0.08	-0.09	-0.61	-0.2	-0.3	0.05	-0.27	0.26	0.01	0.13	-0.06	-0.23	0.01	-0.02	-0.23	-0.01	-0.19	-0.32	0.1	0.32	0.17
YDR261C	0.22999999	0.52	0.53499997	0.55	0.48	0.14	-0.26	-0.2	-0.6	-0.26	-0.39	0.32	0.19	0.22	0.03	0.24	-0.37	-0.03	-0.04	-0.41	-0.51	-0.08	-0.09
YDR262W	-0.06	-0.13	-0.049999997	0.03	0.32	0.29	0.23	0.17	-0.4	0.32	-0.14	0.18	0	-0.26	-0.18	0.22	-0.36	0.11	-0.06	-0.42	-0.26	0.16	0.06
YDR263C	0.11500001	0.27	0.19	0.11	0.24	-0.06	0.16	-0.07	0.15	-0.35	0.04	0.02	0.11	-0.12	0.05	-0.34	0.24	-0.37	0.27	0.09	0.47	-0.04	-0.14999999
YDR264C	-0.285	-0.26	-0.12499999	0.01	0.45	0.13	0.3	0.29	0.36	0.13	-0.02	-0.05	0.21	-0.1	-0.1	-0.16	-0.29	-0.14	0.44	-0.1	0.35	-0.16	-0.29
YDR265W	0.13	0.07	0.015000001	-0.04	0.12	0.05	0.03	-0.19	0.03	-0.04	-0.23	-0.06	-0.27	0	0.03	-0.02	-0.06	-0.08	0.13	-0.02	0.1	0.12	0.074999996
YDR266C	0.205	0.07	0.095	0.12	-0.08	0.21	-0.21	-0.15	2.14	0.14	-0.46	0.02	-0.56	-0.08	-0.64	0.02	-0.42	-0.08	-0.12	0.14	-0.17	-0.13	-0.23
YDR267C	-0.165	-0.27	-0.055000007	0.16	0.08	0.09	0.44	0.05	0.09	-0.2	0.05	-0.24	-0.07	0.01	0.15	0.09	0.03	-0.06	0.12	0.19	0.39	-0.27	-0.345
YDR268W	-0.175	0.02	0	-0.02	-0.21	0.46	0.26	-0.16	0.12	-0.41	-0.13	-0.37	0.15	-0.23	-0.16	-0.08	-0.16	-0.53	0.32	0.11	0.65	0.41	0.25
YDR269C	-0.47	-0.49	-0.38	-0.27	-0.09	-0.02	0.72	0.51	0.1	-0.23	-0.04	-0.41	0.38	0.1	0.2	0.01	0.05	-0.18	0.55	0.18	0.95	-0.02	-0.155
YDR270W	-0.53499997	-0.5	-0.38	-0.26	-0.25	-0.15	0.34	0.12	0.16	-0.06	0.42	0.27	0.37	-0.03	0.3	-0.41	0.09	-0.35	0.77	0.41	0.68	-0.63	-0.365
YDR271C	-0.58500004	-0.74	-0.405	-0.07	-0.67	0.16	0.26	0.29	-0.11	-0.08	0.03	-0.25	0.32	-0.04	0.17	0.17	-0.01	0.07	0.75	0.11	0.75	-0.07	-0.155
YDR272W	0.07	-0.05	-0.095	-0.14	-0.78	-0.11	0.05	-0.01	-0.63	0.01	-0.18	-0.11	0.04	-0.05	-0.67	-0.23	-0.33	-0.14	-0.22	0.7	0.31	0.7	0.58
YDR273W	0.885	0.89	0.35999998	-0.17	0.83	-0.8	1.16	-1.69	0.68	-1.48	0.89	-0.84	0.04	-0.23	1.07	-0.88	1.05	-1.1	0.14	1.17	1.25	-3.42	-1.57
YDR274C	0.4	0.05	-0.195	-0.44	0.2	-0.6	0.45	-0.7	-0.32	-0.21	-0.18	0.12	-0.01	-0.08	0.01	-0.35	0.4	-0.21	-0.06	-0.53	0.45	-0.18	-0.020000003
YDR275W	0.11	0.04	0.02	0	0.37	-0.09	0.45	0.04	0.13	-0.03	-0.56	0.3	-0.3	-0.09	0.29	0	-0.06	0.19	0.06	-0.69	0.18	-0.07	-0.17999999
YDR276C	-0.78	-0.71	-0.39499998	-0.08	-0.21	0.42	0.12	0.36	-0.2	0.27	0.29	-0.09	-0.89	0	0.54	0.09	0.5	0.59	0.73	-0.4	0.63	-0.23	-0.305
YDR277C	0.029999994	-0.23	-0.44	-0.65	0.02	-0.67	0.13	0.02	0.17	0.16	-0.01	0.62	-0.47	0.1	0.14	-0.3	-0.63	-0.04	0	0.38	0.98	0.11	0.114999995
YDR279W	0.71000004	0.8	0.445	0.09	-0.11	-0.07	-0.09	-0.13	-0.57	0.44	0.16	0.63	-0.02	0.69	-0.28	-0.16	-0.16	-0.36	-0.7	-0.41	-0.01	-0.26	-0.195
YDR280W	0.41	0.25	0.345	0.44	-0.86	0.36	0.01	0.35	-0.66	0.59	0.02	0.28	-0.33	0.31	0.27	0.52	-0.27	0.48	-0.61	-1.29	-1.21	0.14	0.030000001
YDR281C	-0.3	-0.17	-0.009999998	0.15	0.42	0.43	0.53	0.37	0.1	0.01	-0.26	0.12	-0.09	0.47	0.34	0.59	0.59	0.56	0.12	-0.7	-0.73	-0.66	-0.72
YDR282C	-0.205	-0.44	-0.45	-0.46	0.15	-0.64	1.02	-1.34	0.14	-0.36	0.26	0.73	0.44	0.24	0.23	-0.31	0.6	-0.4	0.36	0.34	1.04	-0.36	-0.46
YDR284C	-0.725	-0.72	-0.29000002	0.14	0.12	-0.29	0.24	-0.24	0.24	-0.29	0.32	0.16	0.42	0.48	0.41	-0.16	-0.03	-0.18	0.48	0.23	0.73	-0.39	-0.195
YDR286C	-0.15	-0.22	-0.24	-0.26	-0.11	-0.34	0.17	0.08	-0.12	0.24	0.03	0.15	0.12	0.07	-0.03	-0.13	-0.02	0.14	0.28	0.05	0.64	-0.89	-0.35999998
YDR288W	0.375	0.13	-0.015000001	-0.16	-0.12	0.02	0.63	0.01	-0.22	-0.04	-0.01	-0.11	-0.09	0.41	-0.09	-0.39	-0.17	-0.16	0.14	0.41	0.66	-0.25	-0.16
YDR292C	0.31	0.2	-0.475	-1.15	-0.2	0	0.25	0	-0.22	0.02	0.05	0.12	-0.12	0.21	0.08	0.1	-0.22	-0.04	0.23	0.55	-0.65	0.03	0.024999999
YDR293C	0.32999998	0.47	0.195	-0.08	0.28	-0.08	-0.09	0.37	0.05	0.05	-0.04	-0.15	-0.08	-0.06	-0.04	-0.21	0.13	-0.06	-0.11	-0.11	-0.75	0.16	0.114999995
YDR294C	-0.155	0.04	0.235	0.43	0.21	0.22	0.11	0.13	-0.14	0.03	0.01	0.36	0.01	0.42	0.25	0.31	-0.2	0.46	-0.3	-1.12	-1.09	0.11	0.12
YDR295C	0.225	0.16	0.074999996	-0.01	0.8	0.24	0.32	0.03	0.6	-0.16	-0.24	0.06	0.34	0.05	-0.77	-0.8	0.12	-0.04	-0.31	0.16	-0.24	-0.42	-0.33999997
YDR296W	-0.11000001	-0.36	-0.080000006	0.2	0.47	-0.46	0.48	-0.51	0.43	0.1	0.48	0.43	0.29	0.29	0.44	-0.51	0.04	-0.13	0.35	-0.17	-0.34	-0.67	-0.43
YDR297W	0.825	1.01	0.905	0.8	0.68	-0.05	-0.23	-0.46	-0.32	0.35	0.36	0.82	-0.14	0.4	0.22	0.06	-0.06	-0.22	-0.78	-1.3	-0.45	-0.42	-0.485
YDR298C	-0.69	-0.36	0.07499999	0.51	-0.03	0.44	0.34	0.21	-0.23	0.46	0.34	0.38	-0.24	0.18	0.21	0.25	0.14	0.48	-0.01	-1.61	-0.13	0.22	0.16
YDR299W	0.34500003	0.36	0.33	0.3	0.3	-0.03	0.15	0.2	-0.07	0.2	0	0.45	-0.18	0.52	0.27	0.23	-0.88	0.04	0.23	0.33	-1.12	-1.33	-0.65500003
YDR301W	0.024999999	-0.07	-0.065	-0.06	0.2	-0.26	0.38	-0.14	0.25	0.04	-0.35	1.01	-0.14	-0.15	0.29	-0.41	0.24	-0.19	0.38	-0.29	0.71	-0.45	-0.365
YDR302W	-0.335	-0.13	0.120000005	0.37	0.32	0.37	0.29	0.06	-0.36	-0.04	0.1	0.17	0.43	0.22	0.7	0.39	0.33	0.4	-0.19	-1.68	-0.16	-0.41	-0.34
YDR303C	0.040000003	-0.07	-0.34	-0.61	0.36	-0.12	0.89	-0.43	-0.17	-0.09	-0.41	1.34	0.03	0.19	0.51	-0.04	0.13	0.13	-0.05	-0.43	-0.25	-0.45	-0.45999998
YDR304C	-0.105	0	0.035	0.07	-0.56	0.22	-0.19	0.16	-0.4	0.24	-0.07	0.38	0.07	0.34	0.16	0.13	-0.21	0.38	-0.27	-1.36	0	0.29	0.31
YDR305C	0.21000001	0.25	0.075	-0.1	0.13	-0.21	0.13	0.03	-0.09	0.05	-0.41	0.82	-0.82	0.09	0.15	-0.12	-0.19	0.11	-0.31	-0.38	0.19	0.17	0.17
YDR306C	0.08	0.02	-0.055	-0.13	-0.04	0.1	0.63	0.12	0.03	0	0.09	-0.08	0.28	0.09	0.28	0.05	-0.23	-0.83	0.14	0	0.17	-0.02	-0.285
YDR307W	0.095	0.29	0.044999994	-0.2	0.8	-0.73	-0.31	-0.45	0	0.2	0.39	0.95	0.4	0.27	0	-0.63	0.16	-0.56	0.28	-0.22	0.31	-0.27	-0.21000001
YDR308C	0.125	-0.13	-0.195	-0.26	-0.33	-0.36	0.87	0.12	-0.14	0.07	0.21	0.25	0.16	0.14	0.27	-0.16	-0.27	-0.57	-0.22	0	0.21	-0.1	-0.114999995
YDR311W	0.36	0.27	0.07000001	-0.13	-0.26	-0.01	0.08	0.13	-0.2	0.07	-0.4	0.65	-0.06	-0.04	-0.13	-0.32	0	-0.08	0.04	0.49	0.13	-0.03	-0.115
YDR312W	0.72999996	0.4	0.19500001	-0.01	-0.73	0.1	0.16	0.45	-0.37	0.29	-0.19	0.22	-0.55	0.17	-0.43	0.31	-0.75	-0.11	-1.18	0.6	-0.55	0.17	0.035
YDR316W	0.13499999	0.16	-0.21	-0.58	-0.49	-0.24	0	-0.32	-0.28	0.55	0.04	0.24	0.05	0.25	-0.32	0.04	-0.43	-0.11	-0.49	0.87	-0.12	0.67	0.575
YDR318W	0.14	0.27	0.21000001	0.15	0.45	-0.02	0.36	-0.23	0.08	-0.05	-0.19	-0.32	0.04	0.27	0.4	-0.1	-0.14	-0.16	-0.1	-0.93	0.33	-0.08	-0.049999997
YDR319C	-0.105	0.05	-0.004999999	-0.06	0.62	0.07	0.28	-0.05	0.36	-0.11	-0.17	0.26	0.09	0.15	0.49	-0.14	0.24	-0.2	0.07	-0.8	0.17	-0.36	-0.3
YDR320C	-0.13	-0.12	-0.04	0.04	0.22	-0.01	0.32	-0.21	-0.01	-0.11	0.33	-0.59	0.28	0.23	0.3	-0.57	0.09	0.06	0.1	-0.35	0.4	-0.11	0.26
YDR321W	0.22	0.25	0.245	0.24	0.83	0.24	0.22	0.02	0.48	-0.01	0.04	1.09	-0.08	-0.25	-0.12	-0.23	0.12	0.02	0.1	-1.21	-0.25	-0.47	-0.555
YDR324C	0.12	0	0.08	0.16	0.09	0.04	0.28	-0.05	-0.13	0.29	-0.17	0.21	-0.05	-0.05	0.04	-0.1	-0.44	0.11	0.14	-0.26	0.09	-0.13	-0.074999996
YDR326C	-0.125	-0.19	0.005000003	0.2	0.82	-0.31	0.68	-0.11	0.32	0.09	0.31	-0.03	0.08	0.22	0.42	-0.65	-0.2	-0.36	0.16	-0.2	0.41	-0.65	-0.32
YDR328C	0.39	0.43	0.26500002	0.1	-0.72	0.33	-0.13	0.33	-0.37	-0.21	-0.24	0.45	-0.43	0.31	-0.75	0.4	-0.83	0.58	-1.47	-0.67	-0.57	0.94	0.84000003
YDR329C	0.22	0.2	0.14	0.08	0.04	0.08	-0.23	0.13	-0.38	0.36	-0.36	0.7	-0.58	0.24	-0.01	0.17	-0.25	0.02	-0.28	-0.53	-0.42	0.53	0.32
YDR330W	-0.11	-0.16	-0.35500002	-0.55	-0.3	-0.16	-0.19	-0.08	-0.35	0.02	-0.09	-0.06	0.16	0.66	0.13	0.07	-0.09	-0.17	-0.04	0.25	0.4	0.45	0.33499998
YDR332W	0.31	0.25	0.049999997	-0.15	-0.04	0.24	0.26	0.01	-0.28	-0.11	-0.18	0.37	0.1	0.66	-0.06	0.04	-0.6	-0.34	-0.25	0.24	0.04	-0.13	-0.095
YDR334W	-0.16	-0.16	-0.39999998	-0.64	-0.1	-0.43	-0.13	-0.01	-0.41	-0.39	1.69	-0.19	0.26	1.52	0.06	-0.59	-0.1	-0.07	0.09	0.52	0.65	-0.88	-0.285
YDR342C	-0.78999996	-0.94	-0.515	-0.09	-0.14	-0.05	0.46	0.23	0.71	0.48	0.27	-0.07	-0.31	-0.55	-0.73	-0.15	0.3	0.37	0.53	-0.4	1.19	0.25	0.15
YDR343C	-0.87	-0.95	-0.42	0.11	0.26	0.29	0.05	0.63	0.77	0.68	0.25	-0.04	0.09	-2.07	0.66	-0.21	0.47	-2	0.81	-0.22	0.94	0.57	0.39499998
YDR345C	-0.004999999	-0.13	0.13	0.39	0.75	0.1	0.35	0.3	0.77	0.4	0.17	-0.05	-0.08	-0.37	0.19	0.05	0.81	0.04	0.48	-0.97	-0.01	-0.7	-0.865
YDR346C	0.095	0.12	0.345	0.57	0.16	0.55	0.37	0.37	-0.15	-0.03	-0.84	-0.4	0	0.19	-0.13	0.6	-0.25	0.39	-0.63	-0.58	-0.58	-0.03	-0.12
YDR347W	-0.32999998	-0.53	-0.355	-0.18	-0.3	-0.08	-0.46	0.02	-0.09	0.59	-0.12	0.4	-0.26	0.31	0.05	0.08	0.13	0.28	0.04	-0.34	0.06	0.2	0.120000005
YDR348C	0.29500002	0.3	0.29500002	0.29	0.12	-0.09	0.01	-0.13	-0.01	0.39	0.07	0.2	-0.09	0.15	0.12	0.13	-0.34	0.07	-0.56	-0.71	-0.28	0.02	-0.080000006
YDR349C	0.125	0.23	0.145	0.06	0.62	-0.09	-0.13	0.02	0.35	-0.06	-0.04	0.83	0.06	0.51	0.26	-0.54	-0.07	-0.32	0.17	-0.82	-0.06	-0.56	-0.41
YDR350C	-0.02	0.01	0.14999999	0.29	0.3	0.13	0.26	0.09	-0.13	0.24	0.02	0.14	-0.29	0.04	0.27	-0.09	-0.75	0.02	-0.33	-0.59	0.2	0.13	0.049999997
YDR351W	0.14999999	0.06	0.26	0.46	0.25	-0.2	-0.03	0.33	-0.3	-0.1	-0.53	1.18	-0.53	0.15	0.44	-0.85	0.1	-0.27	0.41	-0.15	0.63	-0.55	-0.53999996
YDR352W	-0.21000001	-0.23	-0.010000005	0.21	0.63	0.37	0.42	0.07	0	0.15	0.32	0.17	0.04	0.06	0.5	0.29	-0.54	0.08	-0.12	-1.21	0.21	-0.36	-0.36
YDR353W	0.23	0.27	0.25	0.23	-0.14	-0.3	-0.53	-0.51	-0.16	0.09	0.14	1.14	0.2	0.75	-0.08	-0.28	-0.3	-0.22	-0.49	-0.55	0.12	0.28	0.23
YDR354W	-0.405	-0.45	-0.22	0.01	0.22	-0.3	0.33	-0.37	0.18	0.09	0.32	0.34	0.2	-0.13	0.8	-0.04	0.23	-0.31	-0.12	0.06	0.43	-0.16	-0.11
YDR355C	0.375	0.69	0.755	0.82	0.34	0.04	0.12	-1.14	-0.14	-0.26	0.23	0.1	0.48	0.4	0	0.69	-0.45	-0.21	-0.36	-0.07	-0.51	0.25	0.009999998
YDR356W	0.26	0.61	0.35000002	0.09	0.51	-0.52	-0.39	-0.52	-1.34	0	-0.09	0.64	0	1.23	0.68	-0.3	0.21	-0.18	0.12	0.03	0.49	-0.39	0.08500001
YDR357C	0.325	0.29	0.065	-0.16	0	-0.41	-0.13	0.2	-0.5	0.14	-0.15	0.02	-0.07	-0.15	-0.37	-0.27	-0.66	0.05	-0.27	0.6	-0.3	0.61	0.35500002
YDR358W	-0.445	-0.51	-0.5	-0.49	-0.17	-0.58	0.22	-0.24	0	-0.02	-0.03	-0.05	-0.22	0.72	0.26	-0.34	-0.09	-0.66	-0.36	1.14	0.42	0.66	0.59000003
YDR359C	0.165	0.18	0.18	0.18	0.01	0.32	0.07	0.47	-0.08	0.15	-0.3	-0.14	-0.6	-0.12	-0.2	0.03	-0.26	0.24	0.13	-0.68	0.3	0.07	-0.08499999
YDR360W	0.03	-0.02	-0.165	-0.31	0.35	-0.12	0.77	-0.04	0.55	-0.27	-0.18	-0.18	-0.31	-0.64	0.33	-0.2	0.2	-0.02	-0.12	1.07	0.59	-0.29	-0.46499997
YDR361C	0.695	0.49	0.24000001	-0.01	0.01	0.08	0.42	0.25	-0.42	0.1	-0.19	-0.01	-0.5	0.01	-0.71	0.4	-0.99	0.37	-0.5	0.47	-1.09	0.13	-0.105000004
YDR362C	0.245	0.46	0.120000005	-0.22	0.17	-0.59	-0.17	-0.33	0.07	-0.45	-0.15	0.17	0.09	0.67	0.53	-0.13	-0.05	-0.27	0.31	0.72	0.44	-0.24	-0.325
YDR363W	0.275	0.05	0	-0.05	0.25	0.05	0.61	-0.01	-0.08	-0.31	-0.08	-0.31	0.05	-0.14	-0.58	-0.19	-0.46	0.21	0.07	0.59	-0.14	-0.19	-0.285
YDR364C	0.14500001	0.15	-0.18999998	-0.53	-0.16	-0.27	0.14	-0.1	0.11	-0.05	-0.16	0.05	-0.41	-0.01	0.42	-0.08	0.06	-0.02	0.05	0.75	0.46	-0.4	-0.235
YDR365C	1	0.84	0.45499998	0.07	-0.49	0.37	-0.21	0.46	-0.88	0.27	-0.24	0.02	-0.65	0.1	-1.21	0.51	-0.98	0.44	-0.69	0.84	-1.34	0.42	0.13499999
YDR366C	0.32	0.26	0.31	0.36	-0.42	0.22	0	0.3	-0.61	0.3	-0.74	-0.2	-0.85	0.04	0.08	0.24	-0.29	-0.16	-0.66	0.39	0.04	0.26	0.22
YDR367W	-0.125	0	0.035	0.07	0.69	0.35	0.82	0.39	0.35	0.07	-0.58	0.01	0.12	-0.2	-0.13	-0.02	-0.05	0.12	0.16	-0.51	0.17	-0.39	-0.48499998
YDR368W	-0.415	-0.48	-0.49	-0.5	-0.58	-0.64	-0.37	-0.19	-0.26	0.27	-0.11	0.34	-0.15	0.19	0.24	0.1	-0.19	0.27	-0.21	0.25	0.64	0.47	0.505
YDR369C	0.13	0.02	-0.21499999	-0.45	0.06	-0.35	0.5	0.2	0.08	-0.21	-0.19	0.34	-0.15	-0.03	0.35	-0.69	0.15	-0.15	0.08	0.13	1.11	-0.35	-0.26999998
YDR370C	0.55	0.38	0.255	0.13	-0.91	-0.1	-0.17	0.28	-0.16	-0.26	-0.33	0.15	-0.76	0.24	-0.01	0.18	-0.29	0.06	-0.69	-0.08	0.37	0.37	0.27
YDR371W	0.29	0.35	0.21	0.07	-0.11	0.01	-0.02	0.32	-0.05	0.3	-0.21	-0.57	-0.07	0.2	-0.35	-0.09	-0.62	0.01	-0.23	0.09	0.01	0.31	0.31
YDR372C	0.195	0.23	0.145	0.06	-0.76	0.13	-0.19	0.06	-0.17	0.12	-0.56	0.06	-0.4	0.1	0.26	0.19	0.04	0.19	-0.26	-0.04	0.17	0.19	0.145
YDR373W	0.16999999	0.26	0.29500002	0.33	0.36	0.25	0.18	0.08	-0.19	-0.13	-0.35	0.08	-0.09	0.3	-0.23	0.04	-0.5	0.1	-0.79	-0.01	-0.31	0	0.03
YDR375C	-0.395	-0.36	-0.41000003	-0.46	-0.46	-0.11	-0.49	0.25	-0.26	0.53	-0.09	0.42	-0.11	0.36	-0.22	0.06	-0.46	0.19	-0.36	0.36	0.18	0.62	0.5
YDR376W	-0.020000001	0.05	-0.03	-0.11	-0.7	-0.06	-0.25	0.24	-0.02	0.25	-0.25	0.33	-0.21	0.17	0.22	0.02	-0.27	0.01	-0.25	-0.21	0.41	0.21	0.215
YDR377W	-0.235	-0.03	0.005	0.04	0.22	0.17	0.37	0.15	0.21	0.2	0.21	0.19	0.19	0.04	-0.39	-0.16	-0.58	0.1	-0.31	0.04	-0.08	0.1	0.04
YDR378C	-0.19	-0.1	0.025000002	0.15	0.16	-0.15	0.1	-0.08	0.2	-0.06	-0.14	0.29	-0.31	0.02	0.41	0.08	0.02	0.16	0.11	0.36	-0.12	-0.15	-0.18
YDR379W	-0.005000003	-0.18	-0.29000002	-0.4	0.03	-0.55	0.03	-0.06	0.08	0.05	0.08	-0.06	-0.01	0.03	0.03	-0.22	-0.16	-0.55	0.15	1.17	0.45	0.01	-0.14
YDR380W	-1.64	-1.76	-1.6	-1.44	-0.55	-0.21	0.73	0.76	1.09	0.6	0.07	0.09	0.1	0.19	0.8	0.09	0.53	0.26	0.79	0.87	0.23	0.02	-0.045
YDR381W	-0.38	-0.27	-0.065000005	0.14	0.26	-0.01	-0.18	-0.13	-0.49	0.06	0.23	0.27	0.12	0.35	-0.23	0.55	-0.65	0.35	-0.31	0.37	-0.45	0.46	0.3
YDR382W	-0.565	-0.51	-0.315	-0.12	0.76	-0.04	0.74	-0.06	1.03	-0.09	-0.02	-0.04	0.58	-0.36	0.91	-0.42	0.48	-0.21	1	0.02	-0.04	-0.66	-0.69500005
YDR383C	0.045	0.11	-0.11000001	-0.33	0.39	-0.42	0.36	-0.4	0.36	-0.07	0.17	-0.27	0.11	0.15	0.07	-0.08	-0.51	-0.33	0.18	0.04	0.33	0.23	0.09
YDR384C	0.185	-0.06	-0.085	-0.11	0.06	0.28	0.73	-0.34	0.43	-0.15	0.16	-0.09	0.18	0.23	-0.38	0	0.23	0.08	0.13	-0.49	0.32	-0.57	-0.65999997
YDR385W	-0.42000002	-0.35	-0.030000001	0.29	0.85	0.27	0.4	0.15	0.8	0.12	0.71	-0.05	0.52	-0.1	-0.2	-0.13	-0.37	-0.28	0.65	-0.16	0.05	-0.57	-0.645
YDR386W	0.145	0.28	0.115	-0.05	0.14	-0.67	0.3	-0.35	0.28	-0.63	-0.16	-0.13	-0.22	0.01	0.78	-0.03	0.35	-0.51	0.24	0.76	0.37	-0.39	-0.32999998
YDR387C	-0.18	-0.05	-0.02	0.01	0.67	0.04	0.24	-0.12	0.32	-0.12	0.42	-0.16	0.3	-0.16	-0.19	-0.19	-0.45	-0.07	0.47	-0.12	0.31	-0.05	-0.115
YDR388W	0.005	-0.01	-0.02	-0.03	-0.13	-0.13	-0.27	-0.11	-0.63	0.07	-0.94	0.15	0.04	0.1	0.35	0.12	-0.13	0.01	-0.01	0.59	-0.46	0.35	0.33499998
YDR389W	0.030000001	-0.25	0.004999995	0.26	0.7	0.13	0.44	0.04	0.29	-0.05	0.29	-0.11	0.18	-0.23	0.33	0.26	-0.44	-0.9	0.38	0.19	-0.11	-0.37	-0.56
YDR390C	0.425	0.49	0.45	0.41	-0.44	0.29	-0.29	0.18	-0.38	-0.91	-0.51	0.01	-0.63	0.15	0.17	0.55	0.15	0.08	-0.56	-0.09	0.06	0.3	0.155
YDR391C	0.035000004	0.09	-0.009999998	-0.11	0.2	0.51	0.48	-0.13	0.06	-0.78	0.03	0.46	0.06	-0.1	-0.17	-0.75	-0.22	0.4	-0.4	0.16	0.32	-0.4	-0.095000006
YDR392W	0.305	0.28	0.120000005	-0.04	-0.71	-0.18	-0.31	0.14	-0.35	0.04	-0.22	0.08	-0.74	0.04	-0.33	0.24	-0.09	0.18	-0.46	0.11	0.18	0.74	0.535
YDR393W	-0.205	-0.04	0.11	0.26	0.44	0.32	0.35	0.24	0.27	0.16	-0.2	0.04	0.13	-0.12	-0.39	0	0	0.11	0.07	-0.32	0.11	-0.25	-0.225
YDR394W	-0.115	-0.14	-0.15	-0.16	-1.16	0.04	0.74	-0.07	-0.78	0.32	-0.63	0.16	-0.66	0.17	-0.69	0.46	-0.16	0.5	-0.94	-0.01	0.38	1.05	0.96
YDR395W	0.37	0.29	0.195	0.1	-0.02	-0.01	0.15	0.17	0.03	0.14	-0.04	0.24	-0.04	0.09	-0.68	0.1	-0.24	-0.01	-0.06	-0.04	-0.11	-0.19	-0.28
YDR396W	0.795	0.66	0.31500003	-0.03	-0.69	0.06	-0.49	0.02	-0.15	0.37	-0.34	0.22	-0.66	0.17	-0.79	0.03	-0.45	0.17	-0.56	0.19	-0.07	0.48	0.35999998
YDR397C	0.62	0.54	0.19000001	-0.16	-0.04	-0.08	-0.09	0.03	-0.45	0.35	-0.14	0.52	-0.28	0.07	-0.79	-0.25	-0.39	0.14	-0.74	-0.01	-0.37	0.45	0.295
YDR399W	1.105	0.96	0.615	0.27	0.15	0.42	0.21	0.42	-0.03	0.56	0.12	0.6	-0.21	-0.01	-0.7	-1.45	-0.42	0.09	-0.75	-0.55	-0.93	-0.28	-0.34
YDR400W	0.155	0.34	0.235	0.13	-0.48	-0.05	-0.29	-0.43	-0.22	0.13	0.2	0.68	0.5	0.46	-0.18	0.11	0.39	-0.16	-0.46	-1.02	0.2	0.08	0.04
YDR401W	-0.035	0.01	-0.045	-0.1	0.15	-0.23	0.24	0.06	0.15	-0.08	-0.1	-0.06	-0.06	-0.36	0.69	-0.54	0.51	-0.49	0.71	0.27	0.78	-0.65	-0.525
YDR403W	-0.035	-0.19	-0.21000001	-0.23	0.53	-0.46	0.63	-0.36	-0.03	-0.32	0.37	-0.5	0.33	0.13	0.48	-0.13	0.03	-0.3	0.6	-0.01	0.57	-0.32	-0.435
YDR405W	-0.285	-0.49	-0.44	-0.39	-0.3	-1.95	1.64	-0.08	0.27	-0.32	0.03	0.18	0.21	0.7	0.61	-0.49	0.18	-0.25	0.41	0.12	0.44	-0.01	-0.115
YDR407C	-0.07	0.08	-0.050000004	-0.18	0.47	-0.46	-0.01	-0.26	0.19	-0.34	0.31	0.09	0.48	0.29	0.2	-0.34	0.29	-0.43	0.17	0.38	0.28	-0.04	-0.13
YDR408C	-0.055	-0.22	-0.32999998	-0.44	0.26	-0.48	-0.14	-0.09	-0.36	-0.27	0.07	0.1	-0.08	-0.2	0.76	-0.34	0.29	-0.09	0.38	0.59	0.45	-0.03	-0.015
YDR409W	-0.185	-0.21	-0.34	-0.47	0.33	-0.75	0.04	-0.08	0.14	-0.07	0.07	0.08	-0.29	0.15	0.48	-0.85	2.72	-0.46	0.37	0.23	0.42	-0.34	-0.545
YDR410C	-0.345	-0.37	-0.155	0.06	0.47	-0.33	0.52	-0.35	0.23	-0.28	0.14	0.23	0.32	-0.39	0.94	-0.33	0.58	-0.1	0.4	-0.3	0.31	-0.33	-0.385
YDR411C	-0.64	-0.35	-0.105	0.14	0.49	-0.11	-0.18	-0.09	0.19	-0.08	0.19	0.08	0.56	0.08	-0.03	-0.16	0.07	0.14	0.56	-0.2	0.19	0.14	0.085
YDR412W	0.58	0.32	0.22	0.12	-0.11	0.04	-0.22	0.04	-0.36	0.05	-0.34	-0.11	-0.64	-0.05	0.07	0.26	-0.17	0.11	-0.6	0.59	-0.4	0.09	-0.099999994
YDR413C	0.595	0.49	0.35	0.21	0.01	0.23	0.66	0.16	-0.34	0.04	-0.17	-0.14	-0.46	-0.07	-0.55	0.37	-0.77	0.1	-0.6	0.07	-0.88	0.14	0.024999999
YDR414C	0.075	0.2	0.23500001	0.27	0.09	0.13	0.11	-0.16	-0.11	-0.09	0.11	0.22	0.07	-0.03	-0.03	0.13	0.32	-0.18	-0.07	-0.63	0.18	-0.05	-0.135
YDR415C	-0.055	-0.01	0.015	0.04	-0.01	0.18	0.24	0.18	-0.16	0.2	-0.36	0.07	-0.08	-0.03	-0.43	-0.03	-0.12	-0.03	-0.06	-0.06	0.01	0.32	0.285
YDR416W	0.16	0.07	0.035	0	-0.27	0.11	0.03	0.09	0.05	0.16	0.33	-0.06	-0.36	-0.12	-0.08	0.27	-0.1	-0.02	0.27	0.03	-0.06	-0.02	-0.03
YDR417C	0.114999995	0.26	0.33999997	0.42	0.12	0.57	0.19	0.33	0.2	0.31	-0.1	0.32	-0.09	0.03	-0.76	-0.11	-0.25	0.2	-0.03	-0.24	-0.64	-0.13	-0.13499999
YDR418W	0.049999997	0.16	0.25	0.34	0.13	0.45	0.18	0.23	0.24	0.26	0.03	0.17	-0.14	-0.07	-0.05	0.13	-0.07	0.18	-0.3	-0.18	-0.66	-0.07	-0.145
YDR419W	0.18	0.18	0.120000005	0.06	-0.01	-0.21	0.84	0.07	-0.21	-0.27	-0.57	0.11	-0.14	0.02	-0.17	-0.17	0.12	-0.14	0.33	0.3	0.02	-0.1	-0.1
YDR420W	0.29500002	0.33	0.385	0.44	0.47	0.28	0.41	-0.21	0.12	-0.04	-0.01	0	-0.54	-0.02	0.21	-0.04	-0.01	-0.02	-0.15	-0.83	0.18	-0.32	-0.29500002
YDR421W	-0.16499999	-0.07	-0.09	-0.11	0.12	-0.02	0.03	0.24	-0.13	0.03	-0.34	-0.18	-0.15	-0.15	0.65	-0.13	-0.01	-0.2	0.36	0.15	0.29	0.28	0.105000004
YDR422C	0.18	0.27	0.28500003	0.3	-0.31	0.49	0.03	0.35	-0.2	0.03	-0.18	-0.08	-0.33	-0.16	-0.07	0.38	0.24	0.22	0.33	-0.45	-0.12	-0.05	-0.17
YDR423C	0.095	0.16	0.07	-0.02	0	0.19	0.03	0.24	-0.2	0.27	-0.35	0.01	-0.31	-0.04	-0.24	0.09	-0.48	0	-0.33	0.39	0.01	0.22	0.18
YDR424C	0.065000005	0.37	0.18	-0.01	0.08	-0.1	-0.04	-0.43	-0.01	-0.03	0.02	-0.37	-0.12	-0.1	0.3	0.08	-0.06	-0.12	-0.12	0.28	0.16	0.05	-0.004999999
YDR425W	0.155	0.13	0.074999996	0.02	-0.15	0.15	0.13	0.22	-0.27	0.38	-0.34	0.19	-0.49	-0.17	-0.51	0.07	-0.67	-0.09	-0.34	0.31	0.23	0.4	0.38
YDR426C	0	-0.18	-0.2	-0.22	0.14	-0.35	0.62	-0.37	0.08	-0.08	-0.08	-0.08	0.2	-0.46	0.92	-0.15	-0.22	-0.2	-0.17	0.61	0.19	-0.01	-0.035
YDR427W	-0.19	-0.17	-0.04	0.09	0.17	0	0.01	0	-0.03	0.12	-0.02	0.17	-0.12	0.08	-0.5	0.24	-0.95	0.34	-0.12	0.08	-0.25	0.53	0.42499998
YDR428C	-0.195	-0.22	-0.22	-0.22	0.15	-0.31	0.21	-0.05	0.11	-0.21	-0.09	-0.09	0.05	-0.02	0.72	-0.4	0.24	-0.13	0	0.53	0.29	-0.16	-0.125
YDR429C	0.57500005	0.54	0.335	0.13	-0.24	0.27	0.1	0.27	-0.37	0.32	0.04	0.11	-0.52	0.1	-1.03	0.2	-1.96	0.33	-0.76	0.39	-0.79	0.72	0.535
YDR430C	-0.775	-0.83	-0.73	-0.63	-0.36	-0.5	-0.19	-0.07	0.01	0.1	0.08	0.27	-0.72	0.56	0.52	0.1	0.13	0.03	-0.13	1.09	0.58	0.59	0.48999998
YDR431W	-0.55	-0.61	-0.525	-0.44	0.23	-0.51	0.07	-0.06	0.57	-0.06	0.47	-0.35	0.21	-0.03	0.36	-0.04	-0.72	-0.13	0.42	0.68	0.45	0.27	0.050000004
YDR432W	-0.44	-0.47	-0.25	-0.03	-0.09	0.21	-0.06	0.15	-0.07	0.17	-0.33	0.06	-0.26	0.09	0.31	0.2	-0.07	0.3	-0.32	0.6	-0.01	0.32	0.155
YDR433W	-0.18	-0.21	-0.074999996	0.06	0.26	0.25	0.08	0.15	0.18	0.38	0.05	0.13	-0.07	0.12	-0.82	0.06	-1.07	0.46	-0.03	-0.01	-0.23	0.25	0.175
YDR434W	-0.35	-0.2	-0.040000003	0.12	0.38	0.01	0.3	-0.25	-0.44	-0.08	0.01	0.24	0.25	0.38	0.58	-0.04	0.14	-0.04	-0.16	0.05	-0.01	-0.16	-0.13499999
YDR435C	-0.26	-0.13	-0.074999996	-0.02	0.23	0.07	0.18	0.22	0.2	0.34	0.07	0.16	0.15	0.07	-0.25	-0.22	-0.72	0.11	-0.12	-0.25	-0.04	0.29	0.205
YDR436W	-0.325	-0.34	-0.34	-0.34	-0.31	-0.2	0.19	-0.02	0.3	-0.09	0.15	0.02	-0.17	0.52	0.44	-0.34	-0.23	-0.07	0.49	0.65	0.35	0.03	-0.015
YDR438W	-0.089999996	0.03	0.05	0.07	-0.1	-0.07	0.41	-0.07	0.2	-0.12	0.15	-0.17	0.12	0.27	0.3	0.18	0.15	-0.27	0.23	-0.61	0.25	-0.12	-0.14
YDR439W	0.085	0.05	-0.155	-0.36	0.3	0	0.63	-0.01	-0.08	-0.38	0.16	-0.4	0.24	-0.26	0.06	-0.11	-0.11	-0.19	0.23	0.47	0.29	-0.18	-0.16
YDR440W	0.595	0.66	0.40500003	0.15	-0.49	0.01	-0.34	-0.18	-0.29	0.48	0.25	0.51	0.01	0.24	-0.11	0.2	-0.64	0.03	-0.25	-0.64	-0.32	0.24	0.105
YDR442W	-0.05	-0.01	0.015	0.04	0.24	0.16	0.32	0.08	0.27	-0.03	-0.11	-0.71	-0.19	-0.09	0.11	0.18	-0.34	0.16	0.06	0.03	0.16	0.1	0.004999999
YDR443C	-0.01	0.01	0.024999999	0.04	0.32	0.31	0.19	0.25	0.1	-0.01	-0.34	-0.06	-0.01	0.04	-0.26	-0.04	-0.11	-0.19	0.14	0.25	0.32	-0.14	-0.25
YDR444W	0.185	0.27	0.42000002	0.57	-0.34	-0.08	-0.43	0.08	-0.5	0.01	-0.09	0.3	-0.32	0.37	0.16	0.1	-0.36	0.05	0.16	-0.58	0.08	0.38	0.105
YDR445C	0.39999998	0.51	0.37	0.23	0.38	0.17	0.07	-0.05	-0.21	-0.13	-0.51	0.22	-0.26	0.05	-0.62	0.17	-0.11	0.02	-0.02	0	0.04	-0.23	-0.255
YDR446W	0.085	0.08	0.085	0.09	0.24	0.13	0.41	0.11	0.34	-0.16	0.11	-0.41	-0.02	-0.11	0.04	0.13	0.32	-0.07	0.54	-0.62	0.71	-0.54	-0.46
YDR447C	0.089999996	0.19	0.19	0.19	0.15	0.4	0.18	0.41	-0.01	0.32	-0.26	0.15	-0.34	0.29	-0.81	-0.07	-0.54	0.28	-0.5	0.01	-0.41	0.16	0.16
YDR448W	0.31	0.44	0.605	0.77	-0.13	0.25	-0.11	0.06	-0.49	0.08	-0.15	0.3	-0.07	0.34	0.37	0.33	-0.26	0.19	-0.28	-0.69	-0.63	-0.44	-0.235
YDR449C	0.695	0.5	0.445	0.39	-0.22	0.54	-0.2	0.3	-0.62	0.39	-0.5	0.18	-0.72	0.03	-0.85	0.54	-0.38	0.35	-0.46	-0.4	-0.46	0.04	-0.065
YDR450W	-0.09	-0.22	-0.16	-0.1	0.58	-0.29	0.53	-0.17	-0.37	-0.04	0.42	0.18	-0.16	0	0.42	-0.4	0.07	-0.26	0.36	0.65	0.31	-0.58	-0.30499998
YDR451C	-0.044999998	-0.01	0.495	1	1.23	-0.12	0.18	-0.78	-0.41	-0.78	-0.23	0.11	0.32	0.6	0.47	0	-0.23	-0.07	0.19	0.5	0.24	-0.52	-0.54999995
YDR453C	-0.465	-0.49	-0.31	-0.13	0.53	-0.44	0.44	-0.19	0.74	-0.11	0.38	0.58	0.55	0.03	0.4	-3.42	0.04	0.03	0.89	0.17	0.87	-0.09	-0.085
YDR454C	-0.125	-0.13	-0.095	-0.06	0.47	-0.19	0.39	-0.18	-0.37	-0.27	0.97	0.13	0.11	0.36	0.25	-0.46	0.13	-0.15	0.6	0.27	0.34	-0.72	-0.675
YDR455C	-0.605	-0.55	-0.34	-0.13	0.61	-0.3	0.52	-0.26	0.87	-0.14	0.4	0.07	0.49	0.05	-0.03	-0.66	0.4	-0.23	1.07	0.08	0.75	-0.51	-0.555
YDR456W	-0.685	-0.75	-0.575	-0.4	0.73	-0.58	0.3	-0.11	0.39	-0.44	0.44	0.45	0.46	0.16	0.3	-0.53	0.43	0.03	0.89	0.42	1	-0.97	-0.83000004
YDR457W	-0.030000001	-0.17	-0.16	-0.15	0.52	-0.12	-0.1	0.16	0.29	0.18	0.19	-0.32	0.01	-0.04	0.16	-0.34	-0.1	-0.42	0.28	0.02	0.44	-0.23	-0.035000004
YDR458C	-0.17500001	-0.15	-0.2	-0.25	0.09	-0.5	-0.04	-0.12	0.46	-0.33	0.2	-0.09	-0.4	1.16	0.47	-0.68	0.4	0.23	0.14	0.27	1.25	-0.83	-0.42999998
YDR459C	-0.35000002	-0.37	-0.175	0.02	0.79	-0.05	0.77	0.07	0.55	-0.55	-0.05	-0.08	0.5	-0.13	0.19	-0.15	0.04	-0.08	0.87	0.06	0.3	-0.78	-0.715
YDR463W	0.17	-0.16	-0.009999998	0.14	0.15	-0.02	0	-0.13	-0.06	-0.36	-0.3	0.15	-0.32	-0.04	-0.06	-0.42	0.24	-0.26	0.71	0.25	0.25	-0.18	-0.2
YDR464W	0.445	0.46	0.46	0.46	0.21	0.37	-0.17	0.25	-0.49	0.08	-0.42	-0.11	-0.95	0.34	-0.11	0.1	-0.09	0.07	0.13	-0.73	-0.09	-0.13	-0.089999996
YDR465C	0.66999996	0.59	0.295	0	-0.09	-0.27	0.22	-0.09	-0.08	0.05	-0.43	0.1	-0.5	-0.33	0.05	-0.47	-0.18	-0.31	0.38	0.42	0.64	-0.25	-0.385
YDR467C	0.015000001	0.1	0.035	-0.03	0.03	0.03	-0.41	0.04	0.13	0.11	0.03	-0.03	-0.27	0.01	-0.25	0.1	0.13	0.04	0.04	0.67	-0.11	-0.15	-0.15
YDR468C	0.08	0.23	0.120000005	0.01	-0.04	0.1	0.15	-0.25	-0.33	0.22	0	0.34	-0.14	0.28	-0.05	0.07	-0.43	0.04	-0.27	0.07	0.41	-0.07	-0.015000001
YDR469W	0.16499999	0.35	-0.08499999	-0.52	0.22	-0.38	0.24	-0.49	-0.1	-0.66	-0.1	0.63	-0.26	0.05	0.26	-0.24	0.32	-0.24	0.22	0.47	0.69	-0.03	-0.205
YDR471W	0.265	0.28	0.075	-0.13	0.18	-0.16	1.47	0.05	-0.19	0.08	-0.13	0.2	-0.16	-0.02	-0.39	-0.43	-0.23	-0.04	-0.16	0.47	-0.08	-0.37	-0.305
YDR472W	0.045	-0.05	0.065000005	0.18	0.01	0.2	0.62	0.06	-0.48	0.25	-0.04	-0.02	-0.07	-0.02	-0.19	0.22	-0.16	0.09	-0.02	-0.42	0.21	-0.14	-0.15
YDR474C	-0.120000005	-0.14	-0.20500001	-0.27	-0.14	-0.51	0.22	-0.47	0.41	-0.45	0.15	0	-0.08	0.35	0.34	-0.02	0.13	-0.1	0.02	0.51	0.83	-0.27	-0.120000005
YDR475C	-0.11	-0.11	-0.35	-0.59	0.31	-0.79	-0.64	-0.5	0.82	-0.23	0.07	-0.24	1.05	-0.07	0.79	-0.42	0.25	-0.74	0.52	0.47	1.07	-0.12	-0.055
YDR476C	-0.145	-0.04	0.035	0.11	0.07	-0.06	-0.45	-0.02	-0.01	-0.21	0.05	0.07	0.32	0.34	0.38	-0.06	0.43	-0.12	0.54	0.27	0.39	-0.61	-0.42000002
YDR477W	-0.120000005	-0.23	-0.22	-0.21	0.31	-0.27	-0.61	-0.19	0.2	-0.17	0.14	-0.01	0.61	0.09	-0.15	-0.21	-0.13	-0.35	0.26	0.68	0.15	0.14	0.030000001
YDR478W	-0.09	-0.15	-0.265	-0.38	0.34	-0.81	0.04	0.09	0.55	-0.18	0.31	-0.04	0.37	0.13	0.29	-0.52	0.51	-0.36	0.58	0.47	0.91	-0.66	-0.49
YDR479C	0.02	0.14	0.07	0	-0.04	0.16	-0.04	0.14	0.03	0.02	-0.42	0.13	0.06	0.02	-0.48	0.09	-0.42	0.16	-0.06	0.18	-0.23	0.23	0.175
YDR480W	0.14	0.12	-0.120000005	-0.36	0.26	-0.78	-0.04	-0.59	0.16	-0.32	0.36	-0.1	-0.06	0.12	0.15	-0.39	0.04	-0.07	-0.22	0.7	0.57	-0.02	0.01
YDR481C	0.13499999	0.11	-0.009999998	-0.13	-0.03	-0.63	-0.63	-0.32	0.07	0.1	0.87	0.7	0.58	0.43	0.08	-0.32	-0.18	-0.21	0.4	-0.01	0.53	-0.19	-0.22
YDR482C	-0.255	-0.26	-0.215	-0.17	0.43	-0.52	0.61	-0.34	0.24	-0.29	0.01	-0.11	0.15	0.18	0.67	-0.41	-0.22	0.02	0.3	0.43	1.1	-0.45	-0.45
YDR483W	0.125	0.18	0.22	0.26	0.17	0.22	0.28	0.12	0.36	0.09	-0.08	0.11	0.08	-0.08	-0.53	-0.06	-0.34	0.05	0.26	-0.4	-0.35	-0.11	-0.155
YDR484W	-0.11	-0.13	-0.25	-0.37	0.25	-0.62	0.33	-0.24	-0.1	-0.19	0.49	0.21	0.47	0.27	0.39	-0.64	0.62	-0.52	0.22	1.06	0.81	-0.52	-0.495
YDR485C	-0.015000001	-0.1	-0.010000002	0.08	-0.22	-0.54	0.23	0.25	0.26	-0.19	0.67	0.36	0.29	0.05	0.36	-0.22	-0.37	-0.92	0.82	0.38	0.86	-0.68	-0.68
YDR486C	0.305	0.29	0.19999999	0.11	-0.39	0.04	0.9	0.11	-0.85	0.25	-0.31	-0.08	-0.57	0.15	-0.63	0.13	-0.59	0.12	-0.44	0.01	-0.21	0.51	0.41
YDR487C	0.06	0.08	-0.005000003	-0.09	0.17	-0.04	0.3	-0.12	0.12	0.08	-0.16	0.12	0.12	-0.06	-0.03	-0.1	-0.04	0.03	0.12	0.08	-0.04	-0.21	-0.22
YDR488C	0.16	0.39	0.31	0.23	0.39	-0.32	-0.07	-0.43	-1.15	-0.1	0.14	0.54	0.42	0.47	0.38	-0.04	0.75	-0.41	0.05	-0.01	0.39	-0.55	-0.35500002
YDR489W	0.615	0.51	0.31	0.11	-0.21	-0.01	-0.6	-0.15	-0.37	0.54	-0.14	0.6	0.11	0.19	-0.51	0.09	-0.39	-0.18	-0.27	-0.46	-0.27	0.04	-0.025000002
YDR491C	0.325	-0.16	-0.36	-0.56	-0.25	-0.68	-0.03	-0.25	0.09	-0.04	-0.23	-0.18	-0.29	-0.92	-0.14	0.37	0.68	0.41	0.92	-0.21	0.34	-0.43	-0.14
YDR493W	-0.375	-0.53	-0.745	-0.96	-0.56	-0.59	0.01	0.2	-0.13	0.51	-0.17	0.38	-0.39	-0.04	-0.42	-0.23	-0.63	0.31	-0.13	0.71	0.16	0.84	0.78
YDR494W	-0.19	-0.27	-0.32	-0.37	-0.85	0.06	-0.56	0.3	-0.85	0.74	0.1	0.35	-0.22	0.19	-1.3	0.47	-1	0.46	-1.06	0.71	-0.43	1.4	1.2049999
YDR496C	0.80999994	0.56	0.395	0.23	-0.13	0.33	-0.18	0.15	-0.47	0.41	0.06	-0.1	-0.79	-0.15	-1.11	0.34	-0.08	0.15	-0.33	0.3	-0.76	-0.2	-0.23500001
YDR498C	-0.345	-0.66	-0.51	-0.36	0.25	-0.56	-0.02	-0.12	-0.1	0.21	0.38	0.35	0.39	0.73	0.31	-0.37	-0.14	-0.06	0.46	0.53	0.41	-0.21	-0.285
YDR500C	-0.099999994	-0.16	-0.099999994	-0.04	0.54	-0.25	0.29	-0.37	0.82	-0.23	0.06	0.04	0.2	0.88	0.19	-0.73	0.03	-0.08	0.12	0.5	0.51	-0.79	-0.74
YDR501W	0.21000001	0.61	0.3	-0.01	0.24	-0.43	0.26	-0.78	0.04	-0.41	2.41	0.3	0.36	0.13	0.5	-0.29	-0.48	-0.46	0.27	-0.08	0.24	-0.62	-0.515
YDR502C	-0.31	-0.24	0.13499999	0.51	0.62	-0.38	-0.34	-0.61	0.18	-0.06	0.21	0.77	0.44	0.56	0.37	-0.61	-0.1	0.03	-0.05	0.33	0.6	-0.54	-0.46
YDR503C	0.28500003	0.3	-0.015000001	-0.33	-0.07	-0.97	-0.25	-0.84	0	0.17	0.54	0.69	0.86	0.32	0.21	-0.53	-0.55	-0.53	-0.16	-0.37	0.23	0.31	0.325
YDR504C	-0.405	-0.46	-0.27	-0.08	0.65	-0.19	0.47	-0.35	0.24	-0.29	0.23	-0.14	0.39	0.28	0.25	-0.52	0.46	-0.52	0.33	0.62	0.82	-0.48	-0.45
YDR505C	-0.565	-0.53	-0.17999998	0.17	-0.15	-0.38	0.19	-0.17	0.42	-0.21	0.51	0.02	0.26	0.23	0.1	-0.1	0.34	-0.3	0.39	0.4	0.3	-0.1	-0.195
YDR508C	-0.155	-0.14	0.11000001	0.36	0.93	0.12	0.55	0.01	0.57	-0.25	0.01	-0.23	0.3	-0.4	-0.15	-0.22	0.42	-0.22	0.19	-0.2	0.14	-0.64	-0.655
YDR509W	0.115	0.08	0.42	0.76	0.74	0.75	-0.06	0.51	0.28	0.29	-0.21	-0.01	-0.62	0.01	-0.16	0.06	0.05	-0.12	-0.57	-1.29	-0.18	-0.41	-0.39999998
YDR510W	-0.33	-0.04	0.11	0.26	0.46	0.47	0.42	0.21	-0.48	-0.1	-0.59	0.22	-0.16	0.22	-0.3	0.26	-0.32	0.42	-0.74	0.49	-0.3	0.05	0.015000001
YDR511W	-0.40499997	-0.53	-0.46999997	-0.41	-0.03	-0.24	0.15	-0.28	0.09	0.25	0.19	0.78	0.13	-0.05	-0.11	-0.24	-0.11	-0.14	0.06	0.33	0.23	0.03	0.074999996
YDR512C	0.125	0.12	-0.015000004	-0.15	-0.07	-0.23	-0.09	-0.21	0.1	0.02	0.13	-0.05	0.13	0	-0.1	-0.1	-0.76	-0.15	-0.02	-0.09	0.01	0.15	0.115
YDR513W	-0.885	-0.79	-0.515	-0.24	-0.06	0.06	0	0.1	0.24	0.36	-0.02	0.32	0.43	0.14	-0.34	0.06	-0.93	0.17	0.31	0.21	0.01	0.31	0.345
YDR518W	0.025000002	0.17	0.125	0.08	0.29	-0.23	-0.14	-0.43	-0.3	0	-0.04	0.65	0.32	0.47	0.04	0.06	-0.1	-0.35	-0.08	-0.63	0.21	-0.12	0.08499999
YDR519W	-0.255	-0.31	-0.285	-0.26	0.34	-0.2	0.27	-0.12	0.38	0.11	0.29	0.16	0.36	-0.31	-0.56	-0.43	0.23	-0.14	0.79	0.02	0.36	-0.43	-0.135
YDR524C	0.005000003	-0.08	-0.115	-0.15	0.3	-0.08	0.56	-0.02	-0.17	-0.17	-0.01	-0.58	0.03	0.02	0.09	-0.24	0.25	-0.26	0.46	0.22	0.18	-0.14	-0.25
YDR527W	0.19999999	0.19	-0.045	-0.28	-0.34	-0.68	0.13	-0.01	-0.04	0.05	0.19	0.36	0.04	-0.15	-0.01	-0.36	-0.3	-0.2	0.38	0.46	0.27	-0.13	-0.225
YDR528W	0.59999996	-0.08	-0.29	-0.5	-0.24	-1.24	-0.63	-0.79	-0.27	0.59	1.1	0.62	0.73	0.36	0.5	-0.76	0.51	-0.56	-0.13	0.12	0.58	-0.42	-0.27499998
YDR531W	0.19500001	0.12	-0.09	-0.3	-0.18	-0.41	0.08	-0.25	0.04	-0.06	-0.11	-0.06	0.35	0.06	-0.49	-0.22	-0.62	0.06	0.42	0.4	0.14	0.14	0.060000002
YDR533C	-0.074999996	-0.21	-0.36999997	-0.53	-0.36	-0.5	-0.14	-0.57	0.1	-0.43	-0.62	-0.08	-0.09	-0.03	-0.24	-0.03	-0.57	0.38	0.53	0.17	0.22	0.41	0.49
YDR539W	0.055	0.04	-0.27499998	-0.59	0.25	-0.93	0.36	0.11	0.12	0.19	0.56	0.46	0.34	0.26	0.71	-1.39	0.39	-0.68	0.73	0.44	0.43	-0.7	-0.69
YDR541C	0.195	0.21	-0.13	-0.47	0.15	-0.75	-0.01	-0.15	0.27	0.01	0.32	0.68	0.67	-0.37	0.33	-0.63	0.3	-0.56	0.46	0.25	0.44	-0.43	-0.235
YDR543C	-0.075	-0.23	-0.3	-0.37	0.04	-0.25	-0.09	0.04	0.27	0.38	-0.08	0.11	0.11	-0.08	0.14	-0.25	0.24	-0.22	0.51	0.14	0.45	-0.06	-0.235
YDR544C	0.145	-0.03	0.08	0.19	0.01	0.22	-0.3	0.46	-0.26	0.69	0.04	0.2	-0.1	0.15	0.45	-0.01	0.09	-0.08	-0.12	-0.81	0.14	-1.42	-0.715
YDR545W	-0.41500002	-0.6	-0.38	-0.16	-0.32	0.17	0.49	0.45	0.5	0.75	0.3	0.31	-0.26	0.01	-0.25	-0.04	-0.08	0.08	-0.05	-0.67	0.25	0.04	-0.075
YEL001C	-0.19	-0.19	0.33	0.85	0.74	-0.9	0.4	-0.39	0.38	-0.28	0.28	-0.13	0.52	-0.05	1.04	-0.53	0.13	-0.21	0.52	0.07	0.17	-0.74	-0.635
YEL002C	-0.215	-0.17	0.009999998	0.19	0.67	-0.21	-0.15	-0.15	0.14	0.03	0.3	0.22	0.57	0.06	-0.28	-0.02	-0.07	-0.07	0.17	-0.45	-0.12	-0.08	-0.145
YEL003W	-0.005000001	0.04	0.14999999	0.26	0.03	-0.57	0.62	-0.48	0.01	-0.17	0.17	0.07	0.01	-0.17	0.53	-0.14	-0.09	-0.16	-0.19	0.36	0.2	-0.16	-0.175
YEL004W	0.035	0.06	-0.125	-0.31	-0.23	-0.42	0.38	-0.17	0.12	0.26	0.18	0.15	0.24	-0.13	0.06	-0.25	-0.25	-0.01	0.37	0.06	0.01	-0.04	-0.135
YEL005C	0.095	0.13	-0.065	-0.26	0.06	-0.59	0.56	-0.44	0.09	-0.03	0.02	0.05	-0.38	-0.46	0.58	-0.21	0.03	-0.14	-0.44	0.58	0.73	0.12	0.085
YEL006W	-0.07	-0.11	0.04	0.19	0.41	0.01	-0.08	-0.06	0.01	0.04	1.18	0.26	-0.1	-0.11	0.03	-0.13	0.34	0.14	0.09	-1.26	0	-0.13	-0.205
YEL007W	-0.35	-0.53	-0.20499998	0.12	-0.09	0.24	0.15	0.3	0.18	0.51	0.12	0.31	-0.31	0.3	-0.36	0	-0.4	0.15	-0.38	-0.77	0.05	0.75	0.41
YEL009C	-0.47500002	-0.41	-0.22	-0.03	0.44	-0.11	0.48	-0.19	0.5	-0.3	-0.11	-0.27	0.16	-0.05	0.8	-0.07	0.22	0.11	0.33	0.51	0.03	-0.35	-0.36
YEL011W	-1.01	-0.8	-0.645	-0.49	-0.22	-1.02	-0.15	-0.76	0.01	-0.09	0.32	-0.17	-0.5	-0.01	0.59	-0.76	0.06	-0.59	0.74	1.25	1.59	0.53	0.81
YEL014C	0.305	0.25	0.2	0.15	0.27	0.19	0.24	-0.03	-0.29	-0.01	-0.29	-0.14	-0.18	0.13	-0.2	0.13	-0.25	-0.32	0.03	0.12	-0.14	-0.03	-0.16
YEL016C	-0.135	0.06	0.22	0.38	0.61	0.27	-0.08	-0.13	1.73	-0.4	-0.57	-0.38	-0.04	0.24	0.22	0.08	0.01	-0.02	-0.01	-0.44	-0.13	-0.38	-0.305
YEL017C-A	-1.025	-1.11	-0.565	-0.02	0.2	0.1	0.65	-0.2	0.76	0.1	0.03	0.03	0.34	-0.05	0.09	-0.14	0.13	0.29	1.17	0.34	0.82	-0.72	-0.645
YEL017W	-0.68	-0.07	0.27	0.61	1.2	0.67	0.38	-0.09	-0.11	-0.66	-0.61	-0.09	0.31	0.07	0.45	0.41	0.72	0.32	0.29	-0.61	-0.07	-0.36	-0.385
YEL019C	0.24	0.06	-0.055	-0.17	0.29	0.02	0.67	-0.09	-0.19	-0.37	0.11	-0.3	-0.05	-0.23	0.18	-0.21	0.08	-0.37	0.36	0.04	0.33	-0.07	-0.175
YEL021W	0.685	0.6	0.47000003	0.34	-0.12	0.48	-0.02	0.43	-0.64	0.26	-0.72	0.11	-0.67	0.05	-0.75	0.28	-0.52	0.62	-0.72	0.2	-0.57	-0.93	-0.34
YEL024W	-1.285	-1.06	-0.62	-0.18	0.45	0	-0.21	0.15	0.67	0.1	0.18	0.01	0.29	-0.26	0.89	-0.34	0.49	0.03	0.83	0.22	0.72	-0.05	-0.085
YEL025C	-0.68	-0.8	-0.36	0.08	0.55	-0.03	0.56	-0.7	0.3	0.02	0.38	-0.23	-0.11	-0.21	0.15	-0.18	0.41	-0.11	0.58	0.66	0.34	-0.08	-0.16999999
YEL026W	0.050000004	-0.05	-0.035	-0.02	0.61	0	-0.11	0.23	0.69	-0.04	0.02	0.09	0.21	-0.48	0.66	-0.25	0.22	0.02	0.49	-0.25	0.2	-0.71	-0.78499997
YEL027W	-0.95000005	-0.91	-0.595	-0.28	0.75	-0.06	0.4	-0.14	0.54	-0.28	0.24	-0.14	0.6	-0.3	0.42	-0.34	1.01	0	1.55	0.31	0.48	-0.53	-0.65999997
YEL028W	-1.305	-2.51	-1.205	0.1	0.29	-0.14	0.64	-0.11	0.37	-0.43	0.26	0.15	0.37	-0.04	0.77	-0.22	0.52	0.12	0.46	0.64	0.66	-0.36	-0.425
YEL029C	0.04	-0.04	0.099999994	0.24	0.28	0.2	-0.07	0.18	-0.56	0.23	0.11	0.25	-0.05	0.06	-0.46	0.18	-0.43	0.17	0.15	0.08	-0.41	-0.08	-0.14
YEL030W	-1.405	-1.35	-0.95000005	-0.55	-0.52	-0.46	0.2	-0.49	0.1	-0.35	-0.38	-0.27	-0.22	-0.25	0.97	0.34	0.6	0.3	1.05	1	1.25	0.39	0.355
YEL031W	-0.015	0.03	0.07	0.11	-0.18	0.52	-0.81	0.62	-0.17	0.4	-0.4	0.04	-0.81	0.07	-0.51	0.42	-0.14	0.7	-0.88	-0.35	-0.35	0.7	0.565
YEL032W	-0.45499998	-1.26	-1.1700001	-1.08	-1.12	-0.32	0.18	0.65	0.58	0.96	0.31	0.01	-0.24	-0.75	-0.28	-0.53	-0.46	0.01	0.29	0.61	0.4	0.67	0.445
YEL033W	-0.685	-0.77	-0.405	-0.04	0.95	0.24	0.55	0.18	0.37	-0.06	0.44	0	0.28	-0.09	-0.58	-0.07	-0.19	0.42	0.72	-0.25	0.18	-0.38	-0.45499998
YEL034W	-0.56	-0.66	-0.46	-0.26	0.22	-0.03	0.43	-0.14	0.78	-0.22	0	-0.18	0.45	-0.32	0.94	-0.24	0.48	0.22	0.59	0	0.15	-0.39	-0.48499998
YEL035C	-0.19	-0.26	-0.435	-0.61	0.73	-0.5	0.49	-0.39	0.32	-0.24	0.38	-0.56	0.35	0.06	0.35	-0.79	0.7	-0.33	0.77	0.23	1.25	-0.56	-0.635
YEL037C	0.035	-0.1	0.08500001	0.27	0.13	0.27	0.01	0.25	-0.44	0.27	-0.5	-0.08	-0.6	-0.06	-0.85	0.4	-0.6	0.54	-0.63	-0.03	-0.44	0.67	0.495
YEL039C	-0.895	-0.79	-0.635	-0.48	0.28	0.33	0.2	0.37	0.02	0.27	-0.11	0.4	-0.11	0.04	-0.4	0.04	-0.23	0.3	-0.15	0.05	0.19	0.49	0.345
YEL043W	0.155	0.18	0.32	0.46	0.27	0.33	0.01	0.22	-0.15	0.15	-0.31	0.01	-0.15	0.17	-0.78	0.12	-0.26	-0.01	-0.43	0.01	-0.22	0.1	0.045
YEL045C	-0.035000004	-0.18	-0.085	0.01	0.48	0.07	0.45	-0.24	0.29	-0.05	-0.06	-0.26	0.24	-0.06	0.12	-0.43	0.24	-0.43	0.34	-0.22	0.51	-0.43	-0.335
YEL047C	0.059999995	0.29	0.365	0.44	0.36	-0.2	-0.26	-0.47	-0.35	0.3	0.35	0.69	0.55	0.32	-0.04	0.04	-0.2	-0.13	-0.31	-1.15	-0.12	0.11	0.114999995
YEL048C	-0.17500001	-0.36	-0.23500001	-0.11	0.19	-0.18	0.44	-0.03	-0.2	-0.32	-0.26	0.02	-0.04	-0.34	0.96	0.17	0.36	0.07	0.29	0.17	0.4	-0.47	-0.54
YEL049W	0.265	-0.05	-0.15	-0.25	0.44	-0.51	0.24	-0.6	0.32	-0.23	0.31	-0.3	0.16	-0.32	0.09	-0.07	0.06	-0.27	0.31	-0.28	0.27	-0.15	-0.255
YEL050C	-0.73	-0.73	-0.59000003	-0.45	-0.41	-0.47	-0.27	-0.16	-0.21	-0.03	-0.43	0.27	0.2	0.14	0.36	0.19	0.05	0.24	0.19	0.57	0.17	0.69	0.505
YEL051W	0.17999999	0.24	0.215	0.19	0.02	0.08	-0.14	0.08	-0.5	0.04	-0.26	0.05	-0.37	0.36	-0.52	0.19	-0.78	0.26	-0.54	0.46	-0.76	0.59	0.515
YEL052W	-0.57	-0.53	-0.33999997	-0.15	0.19	-0.06	-0.26	0.14	0.28	-0.13	-0.38	0.3	0.23	0.03	0.56	-0.06	0.15	0.19	0.09	0.23	0.36	0.05	-0.004999999
YEL053C	-0.055	0.21	0.31	0.41	0.45	0.13	0.34	0.16	0.16	-0.19	-0.25	0	0.04	0.33	-0.11	0.17	-0.19	0.09	0.07	0.13	-0.34	-0.86	-0.545
YEL055C	0.39	0.19	0.275	0.36	0.13	0.08	-0.03	0.21	-0.24	0.12	0.02	0.02	-0.09	0.08	-0.37	0.12	-0.35	-0.22	-0.03	0.24	-0.41	-0.14	-0.33499998
YEL056W	-0.04	-0.13	-0.024999999	0.08	0.11	-0.2	0.06	0.03	0.16	0	-0.11	0.09	-0.27	0.12	0.47	-0.05	-0.18	0.11	-0.18	0.4	-0.11	0.02	-0.115
YEL057C	0.105000004	0.07	-0.06	-0.19	0.29	-0.43	0.06	-0.34	0.18	-0.27	0.14	-0.12	0.19	-0.15	0.35	-0.45	0.34	-0.02	0.31	-0.2	0.39	-0.19	-0.14
YEL058W	0.120000005	0.15	-0.019999996	-0.19	-0.07	-0.29	-0.25	-0.32	0.09	0.08	0.22	0.05	0.25	-0.01	0.37	-0.29	-0.29	-0.14	-0.3	0.02	-0.07	0.36	0.29000002
YEL059C-A	0.085	0.07	-0.22	-0.51	0.35	-0.26	0.04	-0.21	0.15	-0.21	-0.47	0.9	0.13	0.2	0.3	-0.56	-0.41	-0.36	0.25	0.13	0.57	0.09	0.3
YEL059W	0.05	0.11	-0.16999999	-0.45	0.3	-0.76	0.46	-0.7	0.38	-0.31	-0.07	-0.52	-0.07	0.12	0.34	-0.73	0.54	-0.21	0.56	0.18	1.03	-0.31	-0.135
YEL062W	0.195	0.22	0.29000002	0.36	-0.5	0.34	-0.08	0.31	-0.27	0.25	-0.13	0.26	-0.44	0.42	-0.03	0.28	-0.14	0.09	-0.44	-0.53	-0.36	-0.02	-0.02
YEL064C	0.145	0.24	-0.11000001	-0.46	-0.2	-0.74	-0.09	0.06	0.21	0.21	0.57	0.57	0.31	0.34	0.08	0.06	0.37	-0.28	-0.2	-0.67	0.35	0.01	0.05
YEL065W	-0.78999996	-0.93	-0.78999996	-0.65	0.09	0.27	1.29	0.89	1.08	-0.08	0.09	-0.49	0.02	-0.75	0.44	0.39	1.13	0.3	1.09	0.09	0.55	-1.41	-1.26
YEL066W	0.40499997	0.22	0.05	-0.12	-0.78	0.03	-0.12	0.22	-0.18	0.21	-0.06	0.27	-0.32	-0.17	-0.48	0.13	-0.36	0.17	-0.28	-0.6	0.12	0.12	0.125
YEL067C	0.15	0.12	-0.145	-0.41	0.19	-0.18	0.27	-0.06	0.31	0.07	-0.14	0.01	0.07	-0.36	0.36	-0.2	-0.2	-0.27	0.24	-0.23	0.6	0.01	-0.05
YEL068C	0.19999999	0.16	0.105	0.05	-0.51	0.03	0.29	0.01	-0.13	0.14	0.05	-0.01	-0.54	0.22	-0.45	0.14	-0.3	0.24	-0.09	-0.3	0.33	0.21	0.14
YEL069C	0.21000001	0.3	-0.06999999	-0.44	0.31	-0.04	0.81	-0.12	-0.02	0.15	0.05	-0.01	0.03	-0.16	-0.18	-0.14	-0.33	-0.41	0.2	0.06	0.29	-0.1	-0.060000002
YEL070W	-0.19	-0.29	-0.29	-0.29	-0.39	0.09	0.47	0.04	0.07	0.02	0.03	-0.29	-0.2	-0.04	0.69	0.05	0.14	0.04	0.51	-0.14	0.79	-0.23	-0.14
YEL071W	-0.77	-0.14	0.32	0.78	0.7	0.75	0.2	0.56	0.07	0.04	-0.58	0.15	-0.11	0.3	-0.72	0.2	-1.09	0	-0.65	-0.16	-0.24	0.62	0.7
YEL072W	-0.46	-0.17	-0.085	0	0.01	0.09	0.41	-0.22	-0.12	-0.4	-0.19	0.01	-0.06	0.66	0.95	0.1	0.36	-0.29	-0.19	-0.23	0.29	0.45	0.21499999
YEL073C	0.025	0.11	0.015000001	-0.08	0.34	-0.31	0.39	0.05	0.27	0.16	0.26	0.16	0.31	-0.24	0.13	-0.06	-0.03	-0.41	0.11	-0.28	0.08	-0.29	-0.355
YEL074W	-0.19	-0.52	-0.295	-0.07	-0.17	-0.23	-0.29	0.14	0.29	0.43	0.39	0.3	0.18	0.04	0.3	-0.32	0.07	-0.29	-0.11	0.01	0.42	0.08	-0.085
YEL075C	0.27999997	-0.28	-0.40499997	-0.53	-0.44	-0.82	-0.39	-0.17	0.33	1.36	1.32	0.86	0.67	0.24	-0.85	-0.59	-0.79	-0.7	-0.32	-0.15	0.12	0.3	0.16000001
YEL076C	0.14	-0.34	-0.49	-0.64	-0.57	-0.75	-0.55	-0.17	0.33	1	1.15	0.82	0.57	0.13	0.17	-0.75	-0.44	-0.69	-0.13	0.13	0.4	0.25	0.09
YEL076C-A	0.28	-0.05	-0.19000001	-0.33	-1.21	-0.33	-0.98	0.18	0.12	1.16	0.88	0.82	0.54	0.52	-0.35	-0.49	-0.7	-0.33	-0.45	-0.4	0.59	0.27	0.21000001
YEL077C	0.34	-0.07	-0.235	-0.4	-0.74	-0.51	-0.83	-0.14	0.24	1.02	1	0.53	0.51	0.2	-0.54	-0.42	-1.27	-0.22	-0.1	-0.1	0.21	0.39	0.295
YER001W	0.74	1.23	1.01	0.79	0.36	-0.74	-1.23	-0.92	-1.23	-0.16	0.36	1.05	1.28	1.38	1.27	0.38	-0.09	-0.56	-0.88	-0.48	-0.67	-0.22	-0.21000001
YER002W	0.91	0.62	0.38	0.14	-0.36	-0.18	-0.46	0.06	-0.72	0.55	-0.04	0.26	-0.46	0.55	-0.54	-0.29	-1.72	0.22	-0.77	0.32	-1.1	0.7	0.49
YER003C	-0.085	0.24	0.29	0.34	0.55	-0.21	-0.21	-1.02	-1.21	-0.46	-0.1	0.44	0.62	0.66	1.31	0.46	0.58	0.05	-0.04	-0.32	0.03	-0.37	-0.29
YER004W	-0.685	-0.73	-0.56	-0.39	0.17	-0.08	-0.11	-0.04	0.28	0.15	0.1	0.31	0.01	-0.46	-0.01	-0.04	0.58	0.27	0.82	0.04	0.66	-0.22	-0.14
YER005W	-0.13	-0.26	-0.074999996	0.11	0.29	0	0.26	-0.19	0.03	-0.17	-0.14	-0.05	-0.06	-0.16	0.8	0.15	0.16	-0.03	0.18	-0.24	0.07	-0.31	-0.31
YER006W	0.93	0.76	0.625	0.49	0.16	0.35	0.15	0.21	-0.27	0.39	-0.14	-0.08	-0.59	-0.19	-0.99	0.39	-1.33	0.29	-0.49	-0.15	-0.9	0.05	-0.12
YER007C-A	0.16	-0.03	-0.074999996	-0.12	0.02	-0.47	0.18	0.12	0.02	0.18	-0.18	0.06	-0.14	0.58	0.35	-0.51	-0.05	-0.36	0.06	0.52	0.24	-0.31	-0.345
YER007W	0.365	0.45	0.35	0.25	-0.17	0.11	0.25	0.06	-0.17	0.02	0.04	-0.23	-0.15	-0.19	-0.31	0.19	-0.41	-0.05	-0.25	-0.17	-0.17	0.2	0.065
YER009W	-0.04	0.09	0.18	0.27	0.15	0.35	0.41	0.19	0.45	0.16	0.09	0.17	0.17	-0.18	-0.02	-0.07	-0.46	0.19	0.16	-0.88	0.05	-0.25	-0.32999998
YER011W	-0.16499999	-0.2	0.60499996	1.41	0.38	0.07	0.21	0.09	-0.12	-0.08	-0.52	0.65	0.02	-0.02	0.14	-0.41	-0.22	-0.01	0.39	-0.72	0.33	-0.36	-0.29000002
YER012W	-0.05	-0.01	-0.07	-0.13	-0.33	-0.04	-0.37	-0.13	-0.52	0.27	-0.33	0.27	-0.43	0.19	-0.86	0.31	-0.8	0.05	-0.23	0.44	-0.2	1.1	0.95500004
YER013W	0.215	0.08	-0.075	-0.23	-0.02	-0.29	0.73	-0.56	0.07	-0.29	0.24	0.4	-0.05	-0.19	0.62	-0.98	0.37	-0.12	0.5	0.59	0.78	-0.21	-0.14
YER014W	0.57500005	0.85	0.39000002	-0.07	0.13	-0.18	-0.34	-0.37	-0.26	0.15	-0.18	0.24	-0.25	0.3	-0.2	-0.01	-0.25	-0.16	-0.26	0.47	0.29	-1.2	-0.39500004
YER015W	-0.445	-0.61	-0.34	-0.07	0.19	-0.1	0.04	0.27	0.38	0.25	0.31	0.06	-0.09	-0.38	0.19	-0.49	0.69	-0.3	0.84	-0.04	1	-0.32	-0.285
YER016W	0.52	0.79	0.56	0.33	-0.23	0.13	-0.42	-0.37	-0.8	0.37	-0.3	0.75	-0.18	0.76	-1.1	0.36	-0.7	-0.23	-0.98	0.15	-0.91	0.85	0.8
YER017C	-0.125	-0.18	-0.050000004	0.08	-0.13	0.22	-0.37	0.12	-0.38	0.33	-0.18	0.23	-0.2	-0.01	-0.23	0.3	-0.03	0.13	-0.26	-0.37	0.26	0.5	0.36
YER019C-A	0.41500002	0.47	0.54	0.61	-0.5	0.64	0.01	0.37	-1.03	-0.19	-0.03	0.48	-0.34	0.37	-0.94	0.29	-0.34	0.45	-0.88	-0.59	-0.42	0.23	0.215
YER019W	-0.014999993	0.23	0.7	1.17	0.67	0.54	-0.51	-0.31	-0.45	0.1	0.22	0.73	0.54	-0.17	-0.29	0.31	-0.94	-0.03	0.11	-0.78	-0.39	-0.12	-0.085
YER020W	0.21000001	0.05	-0.034999996	-0.12	-0.6	-0.08	-0.46	0.14	-0.55	0.54	-0.1	0.47	-0.29	-0.12	-0.12	0.11	-0.55	0.03	-0.95	0.55	-0.06	0.71	0.53999996
YER021W	-0.22	-0.25	0.29	0.83	-0.15	0.02	-0.31	0.01	-0.55	0.25	-0.23	0.06	-0.29	0.06	-0.71	0.28	-0.85	0.19	-0.11	0.43	-0.21	0.8	0.65
YER022W	0.22	0.16	0.044999998	-0.07	-0.16	-0.02	0.04	-0.05	-0.28	0.09	-0.2	0.04	0.21	0.13	-0.28	0.01	-0.49	-0.11	0.2	0.36	0.25	0.11	0.045
YER023W	-0.405	-0.34	0.19000001	0.72	0.32	0.14	-0.09	0.06	0.1	0	-0.02	0.17	0.19	0.01	-0.41	0.08	-0.39	0.13	0.41	-0.14	-0.09	0.04	0.005
YER024W	-0.26999998	-0.45	-0.565	-0.68	0.01	-0.19	0.1	-0.07	-0.19	-0.01	0.6	0.27	0.09	0.64	0.25	0.08	0.19	-0.41	0.46	0.03	0.95	-0.52	-0.39999998
YER025W	0.28	0.22	0.525	0.83	-0.08	0.14	0.03	0.05	-0.16	-0.05	0.01	-0.06	-0.32	-0.25	0.82	0.04	-0.77	-0.26	-0.1	-0.02	-0.34	0.08	-0.055
YER026C	-0.405	-0.08	0.11000001	0.3	0.5	0.39	0.35	0.2	2.13	0.22	-0.12	0.2	-0.11	-0.27	0.45	0.14	0.36	-0.04	-0.86	-0.69	0.12	-0.65	-0.6
YER027C	-0.009999998	0.1	0.35500002	0.61	-0.44	-0.13	-0.51	-0.13	-0.31	0.21	-0.17	0.37	-0.01	0.28	-0.48	0.32	-0.79	0.1	-0.17	0.07	-0.25	0.62	0.46
YER028C	0.71000004	0.18	0.135	0.09	-0.49	-0.08	0.24	0.02	0	0.11	-0.26	0.02	0.14	-0.28	-0.05	0.26	0.32	-0.28	-0.17	-0.45	0.11	-0.79	-0.765
YER029C	0.34	0.22	0.24	0.26	-0.55	0.15	-0.49	-0.06	-0.69	0.24	-0.53	0.31	-0.8	0.16	-0.44	0.39	-0.21	0.33	-0.36	0.45	-0.34	0.55	0.405
YER030W	0.185	0.2	0.205	0.21	-0.06	0.39	0.02	0.24	-1.23	-1.68	-0.21	0.29	-0.61	0.32	-0.24	0.39	-0.63	0.53	-0.78	-0.12	-0.16	0.78	0.76
YER031C	-0.005000001	0.04	0.045	0.05	-0.19	0.47	-0.19	0.54	-0.81	0.38	-0.48	0.34	-0.68	0.13	-0.76	0.34	-0.27	0.6	-0.45	0.22	-0.45	0.34	0.34
YER032W	0.015000001	0.2	0.415	0.63	0.83	0.56	0.28	-0.08	-0.19	-0.35	-0.25	-0.25	-0.51	0.56	0.3	0.39	-0.13	0.31	-0.03	-0.69	0.07	-0.23	-0.345
YER033C	0.12	-0.11	-0.14	-0.17	0.2	-0.12	0.35	0.19	0.05	0.06	-0.38	0.62	-0.41	-0.16	0.19	-0.39	0.1	-0.11	0.38	0.13	-0.01	-0.2	-0.14500001
YER034W	0.27499998	0.26	0.365	0.47	0.19	0.41	0.26	0.29	-0.56	0.16	-0.43	0.25	-0.94	-0.33	0.11	0.04	0.02	0.25	-0.48	-0.66	0.03	-0.12	-0.08
YER035W	-0.099999994	-0.08	-0.13499999	-0.19	0.2	-0.14	-0.51	-0.26	0.07	0.21	-0.47	-0.01	-0.36	-0.13	0.11	0.12	0.33	0.26	0.22	-0.03	0.37	-0.41	-0.08
YER036C	0.565	0.37	0.24000001	0.11	-0.01	0.32	0.41	0.34	-0.31	0.44	-0.19	0.02	-0.31	-0.09	-0.18	0.18	-0.37	0.17	-0.39	-1.23	-0.27	0.05	-0.09
YER037W	0.23499998	0.39	0.33499998	0.28	0.08	0.26	-0.17	0.4	-0.06	0.59	-0.22	0.39	-0.47	0.38	0.02	0.18	-0.17	0.41	-0.42	0.31	-0.12	-2.24	-1.205
YER038C	0.41	0.5	0.345	0.19	-0.33	0.13	0.33	0.4	-0.2	0.38	-0.23	0.18	-0.69	0.21	-0.42	0.19	-0.61	0.32	-0.73	-0.29	-0.09	0.13	0.004999999
YER039C	-0.21	-0.32	-0.11	0.1	0.5	-0.6	0.22	-0.3	0.18	-0.09	0.39	-0.34	0.33	-0.62	0.26	-0.7	0.59	-0.32	0.44	-0.16	1.09	-0.4	-0.14500001
YER040W	-0.020000001	-0.09	-0.015000002	0.06	-0.35	0.18	0.14	0.18	-0.5	0.4	-0.12	0.18	-0.62	0.17	0.12	0.11	-0.25	0.15	-0.35	-0.55	0.15	0.53	0.46499997
YER041W	0.215	0.11	-0.095000006	-0.3	0.03	-0.3	0.35	0.05	0.23	-0.05	-0.03	-0.13	-0.19	-0.1	0.72	-0.39	0.49	-0.45	0.13	-0.01	-0.19	-0.17	-0.085
YER042W	0.050000004	0.31	0.515	0.72	0.59	0.41	-0.12	-0.26	-0.49	-0.2	-0.45	0.21	-0.14	0.62	0.32	0.1	-0.18	0.03	-0.93	0.02	0.02	0.1	0.04
YER043C	-0.28	-0.2	0.52	1.24	0.78	0.3	-0.1	0.04	0.83	-0.01	0.37	0.08	0.38	-0.28	-0.44	-0.25	0.19	-0.29	0.5	-0.14	-0.19	-0.55	-0.695
YER045C	0.32	0.26	-0.03500001	-0.33	-0.76	-0.48	-0.9	-0.23	2.22	-0.09	-0.02	-0.01	0.03	-0.33	0.1	-0.36	-0.01	0.04	-0.12	0.52	0.14	0.09	0.055
YER047C	0.054999992	-0.15	-0.11	-0.07	-0.4	-0.14	0.18	0.27	-0.06	-0.01	-0.54	0.78	0.09	-0.1	-0.04	-0.32	0.07	-0.03	-0.12	0.29	0.51	-0.12	-0.205
YER049W	0.52	0.3	0.28500003	0.27	-0.1	0.56	-0.34	0.46	-0.17	0.15	-0.42	0.11	-0.45	0.02	-0.31	0.28	-0.04	0.12	-0.88	0.06	-0.45	-0.19	-0.275
YER050C	-0.114999995	-0.19	-0.44	-0.69	-0.4	-0.24	-0.13	0.09	-0.36	0.21	-0.32	0.25	-0.21	0.3	-0.61	0.04	-0.47	0.1	-0.36	0.62	-0.11	0.83	0.71
YER051W	0.13	0.15	-0.004999995	-0.16	-0.04	-0.24	0.17	0.09	0	-0.05	-0.34	0.49	0.03	-0.28	0.05	-0.28	0.17	0.01	-0.22	0.28	0.39	-0.02	-0.07
YER052C	-0.575	-0.62	-0.235	0.15	-0.06	-0.31	-0.02	-0.29	0.49	-0.01	0.15	0.05	0.45	-0.24	-0.2	-0.02	0.45	-0.12	0.83	-0.29	0.25	0.12	0.07
YER053C	-1.3900001	-1.21	-0.805	-0.4	-0.64	0.1	-1.45	0.3	-0.95	0.86	0.01	0.45	-0.18	0.34	0.47	0.1	-0.16	0.69	-0.25	-0.7	1	1.25	1.26
YER054C	-0.285	-0.37	-0.135	0.1	0.19	-0.43	0.22	0	-0.04	0.02	0.01	0.57	-0.12	-0.48	0.55	0.72	0.5	-0.44	0.51	-0.2	1.04	-0.53	-0.53999996
YER055C	0.015	0.02	-0.03	-0.08	-0.57	0.1	-0.48	0.12	0.1	0.31	-0.65	0.29	-0.28	0.3	0.87	0.16	-0.39	0.37	-0.06	-1.1	0.09	0.29	0.235
YER056C-A	0.16499999	0.22	0.42000002	0.62	0.37	0.08	0.25	0.28	-0.34	0.22	-0.01	0.23	-0.44	0.44	-0.4	-0.46	-0.7	0.13	-0.74	0.1	-0.25	-0.15	0.13
YER057C	-0.29500002	-0.22	-0.07	0.08	-0.49	0.35	-0.43	0.35	-0.29	0.48	0.15	0.38	-0.35	-0.04	0.3	0.25	0.15	0.48	-0.41	-1.13	0.72	0.21	0.13
YER059W	-0.030000001	-0.07	-0.085	-0.1	-0.1	0.19	-0.46	0.09	-0.22	0.45	-0.02	0.69	-0.19	0.21	-0.15	-0.13	-0.12	-0.17	-0.43	0.04	0.24	-0.03	0.11
YER060W	-0.35	-0.44	-0.29500002	-0.15	0.25	-0.15	0.11	-0.04	0.22	0.01	-0.02	0.03	0.11	0.49	0.33	-0.24	0.29	0	0.76	-0.87	0.47	-0.48	-0.35999998
YER060W-A	-0.575	-0.69	-0.114999995	0.46	0.32	-0.64	0.63	1.16	-0.37	0.08	0.33	-0.2	-0.25	0.12	0.1	-1.04	0.23	1.02	1.01	0.21	0.34	-1.32	-0.41500002
YER061C	-0.215	-0.33	-0.245	-0.16	0.03	-0.17	-0.33	0.08	0.02	0.25	-0.12	0.08	-0.33	0.16	0.14	-0.19	-0.19	-0.12	0.17	0.04	0.41	-0.02	0.105000004
YER062C	-0.045	-0.41	-0.054999992	0.3	0	0.57	-0.18	0.29	-0.54	0.28	-0.56	0.04	-0.94	0.35	-0.2	0.68	-0.15	0.56	-0.89	-0.96	-0.46	0.11	0.16499999
YER063W	-0.05	0	0.09	0.18	-0.03	-0.3	-0.55	-0.45	-0.37	0	-0.27	0.04	-0.17	0.29	0.06	-0.01	-0.01	0.06	-0.13	0.35	0.02	0.39	0.47
YER064C	0.225	0.42	0.355	0.29	0.23	0.34	0.06	0.2	-0.14	-0.04	-0.39	0.08	0.05	0.21	-0.08	0.06	-0.04	0	-0.55	0.17	-0.19	-0.3	-0.275
YER066W	-0.13	-0.01	-0.085	-0.16	0.56	-0.16	0.45	-0.2	0.47	-0.34	0.2	-0.21	0.46	-0.23	0.44	-0.16	0.34	-0.32	0.39	0.42	0.51	-1.08	-0.74
YER072W	-0.59000003	-0.57	-0.335	-0.1	0.2	0.26	0.22	0.22	0.53	0.18	0.01	0.23	0.32	0.08	0.14	0.13	0.48	0.36	-0.12	-0.47	0.22	-0.19	-0.29500002
YER073W	0.045	0.18	0.305	0.43	0.25	0.12	-0.04	0.18	0.06	-0.06	-0.24	0.08	-0.09	0.39	-0.57	0.22	-0.24	0.14	0.06	-0.01	-0.69	-0.01	-0.06
YER074W	0.18	0.21	0.14	0.07	0.28	0.11	0.3	0.09	0.19	0.09	-0.33	0.09	-0.02	-0.06	0.21	-0.41	0.02	0.24	-0.63	-0.28	0.08	-0.08	-0.16999999
YER075C	-0.080000006	-0.4	-0.025000006	0.35	-0.27	-0.01	0.1	0.05	0.14	0.19	-0.12	0.18	-0.27	0	-0.54	0.06	-0.01	-0.22	0.44	0.03	0.76	-0.23	-0.29500002
YER076C	0.010000002	0.09	0.1	0.11	0.12	0.14	-0.07	0.2	0.08	0.32	-0.01	-0.04	0.08	-0.02	-0.2	0.21	-0.28	0.08	-0.57	-1.11	0.38	0.15	0.09
YER077C	0	0.13	0.48	0.83	-0.01	0.36	-0.4	0.22	-0.5	0.24	-0.38	-0.09	-0.59	0.09	-0.13	0.62	-0.26	0.26	-0.22	-0.01	-0.22	0.2	0.155
YER083C	-0.125	-0.06	-0.024999999	0.01	0.22	0.23	0.06	0.14	0.16	-0.44	-0.12	0.39	0.08	0.02	-1.05	0.01	0.64	0.19	0.14	0.01	-0.05	-0.2	-0.155
YER086W	0.07	0.12	0.22500001	0.33	0.35	0.31	-0.05	-0.02	-0.01	0.07	0.12	0.16	-0.22	0.08	0.28	0.13	0.16	0.12	-0.21	-1	0.17	-0.27	-0.35500002
YER087C-A	-0.18	-0.06	0.215	0.49	0.66	0	0.22	-0.23	0.1	-0.07	-0.01	0.07	0.28	-0.09	0.25	-0.23	0.1	0.15	0.32	-0.55	0.38	-0.49	-0.52
YER087W	-0.11	-0.03	0.010000001	0.05	-0.11	0.19	-0.33	0.08	-0.12	0.12	-0.26	-0.22	-0.19	0.03	-0.09	-0.01	-0.03	0.09	-0.11	0.26	-0.14	0.29	0.35
YER088C	-0.030000001	0.14	0.43	0.72	-0.07	0.29	-0.03	0.12	0.09	0.2	-0.08	0.43	0.21	0.14	-0.67	0.07	-0.41	0.04	0.47	-0.17	-0.49	-0.14	-0.19999999
YER089C	0.099999994	0.12	0.11	0.1	0.39	-0.19	-0.05	0.05	0.2	-0.16	-0.06	-0.11	0.34	0.05	0.03	-0.42	0.3	-0.21	0.5	0.24	0.43	-0.61	-0.455
YER091C	-0.52	-0.29	0.315	0.92	0.74	-0.54	-1.36	-1.46	-0.64	0.03	0.51	0.76	1.08	0.77	0.74	-0.37	0.02	-0.77	-0.52	0.02	0.53	0.51	0.44
YER093C	0.015000001	-0.2	-0.225	-0.25	0.2	0.08	-0.11	0.13	-0.01	0.2	-0.13	0.14	0.27	0.14	-0.07	-0.04	-0.16	0.08	0.04	-0.06	0.42	-0.22	-0.16499999
YER095W	0.495	0.73	0.4	0.07	-0.05	-0.51	-0.75	-1.19	-0.66	0.49	1.02	1.34	1.09	0.51	0.52	-0.07	-0.2	-0.66	-0.8	-0.98	0.36	0.05	0.11
YER096W	1.065	1.13	0.575	0.02	-0.22	-0.41	-0.27	-0.12	0.02	-0.1	-0.22	-0.15	-0.07	0.08	-0.51	-0.22	-0.53	-0.44	0.57	-0.02	0.2	-0.24	-0.215
YER097W	-0.16499999	-0.22	-0.18	-0.14	0.22	0.07	0.51	-0.11	-0.59	-0.21	-0.22	-0.16	0.55	-0.12	0.24	-0.43	0.31	-0.45	0.36	0	1.65	-0.16	-0.265
YER098W	0.205	0.15	-0.034999996	-0.22	-0.5	-0.16	-0.05	-0.13	0.05	0.08	0.08	-0.09	0.12	0.26	-0.22	-0.23	-0.22	-0.46	0.54	0.54	-0.04	0.13	0.105
YER099C	0.315	0.27	0.34	0.41	-0.3	0.14	-0.26	0.28	-0.75	0.39	-0.21	0.12	-0.61	0.05	-0.02	0.35	-0.23	0.39	-0.63	-0.77	-0.13	0.27	0.20500001
YER100W	0.21000001	0.25	0.265	0.28	0.27	0.16	-0.46	0.07	-0.58	0.24	-0.29	0.07	-0.56	0.16	-0.84	0.32	-0.09	0.17	-0.22	-0.05	-0.36	0.49	0.405
YER101C	0.18	0.22	0.18	0.14	0.05	0.22	0.09	0.15	-0.23	0.05	-0.32	-0.06	-0.67	0.01	0.03	-0.06	-0.52	0.09	-0.29	-0.38	0.21	0.41	0.34
YER102W	-0.019999996	0.17	0.16	0.15	0.55	0.34	-0.35	0.28	0.24	0.18	0.18	0.18	-0.15	0.2	-0.99	-0.06	-0.03	0.15	0.04	0.21	-0.49	-0.03	0.010000001
YER103W	-0.84499997	-1.06	-0.655	-0.25	-0.86	-0.25	-0.8	-0.52	-0.74	-0.43	-0.92	-0.68	-0.86	-0.38	-0.25	0.77	-0.47	1.13	0.83	0.57	1.33	1.55	1.45
YER104W	0.12	0.11	0.17	0.23	0.29	0.11	-0.47	-0.05	0.11	0.06	-0.31	0.19	-0.25	0.13	0.12	0.15	0.11	0.19	0.22	-0.31	-0.08	-0.35	-0.145
YER105C	0.05	-0.04	0.005000001	0.05	0.43	0.21	-0.01	0.37	0.14	0.15	-0.04	-0.08	-0.28	0.07	0.05	-0.08	-0.24	-0.11	0.08	-0.57	0.13	-0.13	-0.185
YER106W	-0.089999996	-0.21	-0.245	-0.28	0.35	-0.1	0.41	-0.32	0.19	0.1	0.22	-0.47	-0.16	0.14	0.48	-0.26	0.58	-0.43	0.16	-0.13	0.83	-0.43	-0.35500002
YER107C	0.41500002	0.36	-0.16	-0.68	-0.03	0.33	-0.01	0.33	-0.16	0.46	-0.24	0.16	-0.58	0.1	-0.13	0.16	-0.79	0.32	-0.3	-0.65	-0.28	0.35	0.2
YER108C	0.33499998	0.51	0.32999998	0.15	0.46	0.16	-0.24	-0.24	-0.31	0.07	-0.12	-0.26	-0.19	0.33	-0.08	0.01	0	0.02	-0.11	-0.02	0.18	-0.08	-0.14
YER109C	0.46	0.43	0.425	0.42	0.1	0.24	-0.22	0.17	-0.48	0.29	-0.09	0.13	-0.66	0.22	0	0.36	-0.42	0.15	-0.29	-0.76	-0.4	0.04	-0.025000002
YER110C	0.21000001	0.24	0.35	0.46	0.86	0.47	0.19	0.43	0.62	-0.13	-0.06	-0.38	-0.3	-0.23	-0.55	-0.11	0.42	0.05	0.83	-0.69	-0.08	-0.78	-0.735
YER111C	0.305	0.16	0.12	0.08	-0.42	0.03	0.01	0.01	-0.04	0.59	0.13	0.22	-0.24	0.17	-0.49	-0.14	-0.59	-0.04	-0.47	-0.49	0.01	0.3	0.3
YER112W	0.25	0.19	0.06	-0.07	-0.02	-0.18	-0.22	-0.05	-0.34	0.2	-0.09	0.29	-0.15	0.44	-0.8	-0.13	-0.61	-0.1	0.02	0.67	-0.38	0.37	0.19
YER113C	-0.099999994	-0.13	0.595	1.32	0.52	-0.72	0.61	-0.15	0.39	-0.21	0.35	-0.31	-0.09	-0.03	0.45	-0.63	-0.22	-0.38	0.59	0.56	0.53	-1.04	-0.80499995
YER114C	-0.049999997	-0.12	-0.004999999	0.11	0.79	-0.5	0.4	-0.34	0.02	-0.24	0.1	0.64	0.34	0.51	-0.19	-0.46	0.36	-0.3	0.4	0.35	0.29	-0.69	-0.69
YER115C	-0.060000002	-0.02	-0.03	-0.04	0.51	-0.56	0.75	-0.18	0.3	-1.76	0.56	-0.01	0.23	0.74	0.44	-0.48	-0.05	-0.18	0.44	0.42	0.73	-0.71	-0.41
YER116C	-0.025000002	-0.17	-0.020000003	0.13	0.53	-0.06	0.1	-0.04	0.13	-2.75	0.01	0.22	0.46	0.48	0.41	-0.34	-0.08	-0.62	0.59	0.63	0.75	-0.26	-0.24
YER117W	-0.120000005	-0.07	-0.07	-0.07	0.56	-0.39	0.5	-0.02	0.36	-0.39	0.3	-0.04	0.15	0.46	0.62	-0.52	-0.08	-0.1	0.31	0.52	0.3	-0.7	-0.61
YER118C	0.32500002	0.54	0.425	0.31	0.75	-0.22	0.14	-0.41	-0.75	-0.12	0.49	0.59	0.67	0.46	-0.2	-0.26	-0.43	-0.31	-0.1	-0.24	-0.15	-0.35	-0.305
YER119C	-0.71500003	-0.56	-0.29	-0.02	0.45	-0.42	0.12	-0.45	0.19	-0.37	0.17	0.05	0.43	0.26	1.04	-0.34	0.06	-0.1	0.78	0.14	0.73	-0.38	-0.26
YER119C-A	-0.1	-0.03	0.27	0.57	0.46	-0.09	0.32	-0.07	-0.12	-0.86	0.01	0.22	0.21	0.15	0.17	-0.25	-0.19	-0.14	0.38	-0.67	0.44	-0.23	-0.14
YER120W	-0.205	-0.1	0.21	0.52	0.62	0.39	0.15	0.02	-0.57	-0.19	-0.25	0.08	-0.02	0.13	-0.44	0.36	-0.25	0.38	0.31	-0.15	-0.31	-0.02	-0.085
YER122C	-0.024999999	0.2	0.295	0.39	0.53	-0.08	0.06	-0.16	-0.57	-0.19	-0.43	0.18	-0.01	0.87	-0.05	0.09	-0.32	-0.17	0.02	0.54	-0.23	-0.25	-0.185
YER124C	0.57	0.09	-0.54499996	-1.18	0.22	-0.96	-1.33	-4.08	-1.13	1.1	1.98	1.68	1.35	0.95	0.22	-1.04	-0.13	-1.13	-0.25	-0.28	0.67	1.44	1.37
YER126C	0.62	0.49	0.26	0.03	0.09	0.15	0.26	0.05	-0.3	0.15	-0.22	0.03	-0.11	-0.27	-0.49	-0.02	-0.28	0.01	-0.32	-0.05	-0.49	0.13	-0.07000001
YER134C	-0.375	-0.28	-0.265	-0.25	0.14	0.02	0.56	-0.34	-0.43	-0.16	-0.25	0.25	0.2	0.13	0.45	-0.13	0.18	-0.08	0.5	-0.16	0.41	-0.1	0.014999997
YER138C	0.185	-0.26	-0.13	0	0.15	-0.15	0.32	-0.02	-0.3	-0.6	0.21	0.1	0.17	0.23	0.21	-0.24	-0.22	-1.87	0.32	1.06	0.43	0.08	-0.024999999
YER141W	-1.59	-1.46	-0.62	0.22	0.39	-0.49	0.22	-0.44	0.18	-0.19	0.37	0.02	0.65	-0.01	1.15	-0.15	0.33	-0.01	1.06	0.41	1.02	-0.01	-0.085
YER142C	-0.37	-0.41	-0.45	-0.49	0.23	-0.58	0.12	-0.24	0.01	-0.2	-0.02	-0.37	0.22	-0.17	-0.01	0.02	-0.12	0.02	0.43	0.66	0.49	-0.2	0.13999999
YER143W	-0.22	-0.32	-0.17	-0.02	-0.02	-0.63	0.26	-0.35	-0.63	-0.34	0.28	-0.3	0.24	-0.22	0.45	-0.25	0.23	0.03	0.38	0.73	0.71	0.27	0.14
YER144C	0.465	0.85	0.61	0.37	0.28	0.32	-0.3	0.1	-0.48	0.19	0.09	0.5	-0.44	0.41	-0.57	0.1	-1.01	-0.08	-0.22	-0.48	-0.42	0.15	0.14
YER145C	-1.52	-1.63	-1.435	-1.24	-0.34	-0.21	0.88	0.7	0.65	0.17	0.46	0.2	0.3	-0.09	0.92	-0.66	0.83	0.61	0.85	0.72	0.89	-0.17	-0.365
YER146W	0.365	0.28	0.07	-0.14	0.22	-0.55	-0.66	-0.51	0.04	-0.43	0.25	0.4	0.19	0.64	0.04	-0.66	-0.39	-0.31	0.07	0.34	0.45	-0.13	-0.13499999
YER148W	0.45	0.47	0.275	0.08	-0.23	0.3	-0.05	0.23	-0.52	0.32	-0.44	0.21	-0.46	0.26	-1.09	0.3	-0.54	0.39	-0.74	0.06	-0.68	0.46	0.335
YER150W	-0.099999994	-0.42	-0.51	-0.6	0.13	-0.3	0.43	0.17	0.79	0.46	0.41	-0.45	0.22	-0.52	-0.21	-0.94	0.27	-0.61	0.27	0.01	0.98	-0.06	-0.13499999
YER152C	0.004999995	0.38	0.275	0.17	0	0.03	-0.39	-0.21	-0.32	0.52	0.02	0.95	0.32	0.65	-0.65	0.2	-0.28	-0.04	-0.41	-0.48	-0.36	0.35	0.295
YER154W	-0.114999995	-0.24	-0.16	-0.08	-0.13	0.29	-0.06	0.47	-0.14	0.73	-0.08	0.66	-0.24	0.17	-1.33	0.14	-0.67	0.27	-0.67	0.01	-0.5	0.53	0.445
YER156C	0.565	0.49	0.375	0.26	0.06	0.38	0.1	0.33	-0.21	0.5	-0.31	0.3	-0.56	0.05	-1.11	0.29	-0.33	0.37	-0.7	-0.42	-0.51	0.25	0.08
YER158C	0.35000002	-0.15	-0.165	-0.18	-0.34	-0.06	0.34	0.32	0.44	0.47	0.39	0.08	-0.08	-0.68	-0.46	-0.34	0	-0.3	0.07	-0.49	0.07	0.03	-0.1
YER159C	0.22999999	0.14	-0.049999997	-0.24	-0.26	-0.2	0.13	0.02	-0.38	-0.01	0.07	-0.09	-0.24	-0.01	-0.07	-0.19	-0.78	0.18	-0.33	1.4	-0.1	0.34	0.125
YER160C	0.19	0.19	0.425	0.66	-1.01	0.45	0.28	0.54	-0.83	0.68	-0.3	0.3	-0.69	0.41	-0.19	0.26	-0.41	0.21	-0.98	-0.45	-0.52	0.3	0.32
YER166W	-0.055	-0.2	0.27	0.74	0.28	-0.18	-0.15	-0.17	-0.25	-0.14	-0.25	0.32	0.09	0.06	0.45	-0.31	0.15	-0.25	0.45	-0.06	0.1	-0.31	-0.14
YER169W	-0.08	-0.17	-0.215	-0.26	0.46	-0.8	0.69	-0.02	0.28	-0.58	0.43	0.56	-0.02	-0.06	0.49	-0.26	0.3	-0.12	0.25	0.31	0.71	-0.72	-0.70500004
YER170W	0.004999995	0.16	0.049999997	-0.06	-0.03	-0.89	-0.12	-0.17	-0.09	-0.42	0.39	0.8	0.65	0.28	0.31	-0.46	0.07	-0.5	-0.03	0.09	0.7	0.17	-0.105
YER172C	-0.085	-0.19	-0.04	0.11	-0.04	0.17	0.2	0.17	-0.98	0.2	-0.07	0.01	-0.02	0.45	-0.16	0.11	-0.36	-0.1	0.26	-0.1	0.17	-0.12	0.065
YER174C	0.19	0.34	0.235	0.13	0.32	-0.02	-0.02	-0.14	0.16	0.05	-0.17	0.29	0.2	-0.04	-0.23	-0.3	0.23	-0.12	0.11	-0.35	0.2	-0.37	-0.245
YER175C	-0.26	-0.33	-0.33	-0.33	-0.22	-0.24	0.24	-0.22	-0.26	-0.21	0.14	0.22	-0.04	-0.15	0.75	-0.24	0.1	0.06	0.44	0.24	0.74	-0.06	-0.044999998
YER178W	-0.405	-0.33	-0.215	-0.1	0.38	0.13	0.3	0.03	0.19	-0.02	0	0.05	0.18	-0.13	-0.23	-0.04	-0.46	0.16	0.62	-0.23	0.32	-0.09	-0.055
YER180C	0.135	0.04	0.135	0.23	-0.06	0.16	0.16	0.14	-0.26	0.11	-0.44	-0.22	0.04	0.2	-0.62	0.14	-0.18	0.04	-0.1	0.28	-0.06	0.01	-0.074999996
YER181C	0.93999994	1.06	0.59	0.12	-0.37	-0.01	0.1	-0.1	-0.43	0.33	-0.13	-1.55	-0.26	0.31	-0.49	0.1	-0.1	0.12	-0.23	-0.06	0.57	-0.08	-0.225
YER183C	0.185	0.21	0.114999995	0.02	-0.05	0.26	-0.39	0.24	-0.13	0.08	-0.21	-0.06	-0.08	0.02	-0.24	0.08	0.22	0.17	-0.17	-0.53	0.33	0.19	-0.08
YER184C	0.2	0.28	0.09	-0.1	0.5	-0.15	0.13	0.09	0.42	-0.13	0.16	-0.07	0.16	0.06	-0.23	-0.1	0.1	-0.38	0.13	-0.04	0.2	-0.27	-0.345
YER189W	0.030000001	-0.62	-0.595	-0.57	-0.3	-0.86	-0.5	-0.17	0.36	1.18	1.13	0.76	0.77	0.07	0.17	-0.95	-0.41	-0.95	-0.19	0.21	0.59	0.14	0.02
YER190W	0.34	-0.03	-0.18	-0.33	-0.66	-0.48	-0.71	0.07	0.15	1.26	1.07	0.88	0.59	0.26	-1.04	-0.39	-1.39	-0.41	-0.27	-0.08	0.12	0.25	0.215
YFL001W	0.63	0.31	0.195	0.08	0.02	0.02	-0.01	-0.05	-0.37	0.45	0	-0.05	-0.62	-0.19	-0.29	0.04	-0.12	0.1	-0.62	-0.81	0.08	0.14	0.065
YFL002C	0.595	0.38	0.41	0.44	0.01	0.28	-0.12	0.16	-0.35	0.4	-0.28	0.06	-0.35	0.03	-0.95	0.44	-0.85	0.21	-0.39	-0.12	-0.62	0.19	-0.024999999
YFL004W	0.07	0.14	0.14	0.14	0	0.35	0.13	0.24	-0.18	0.21	-0.2	0	-0.25	0.16	-0.93	0.38	-0.55	0.21	-0.25	0.37	-0.44	0.49	0.315
YFL005W	-0.09	-0.09	0.04	0.17	0.06	0.25	0.16	0.02	-0.09	0.05	-0.11	0.4	-0.16	0.19	-0.03	0.2	-0.3	0.03	0.05	-0.38	0.13	-0.48	-0.205
YFL006W	0.23499998	-0.12	-0.19500001	-0.27	0.14	-0.07	1.04	0	0.13	0.11	-0.07	-0.25	-0.16	-0.68	-0.44	-0.27	-0.1	-0.35	0.21	0.4	0.74	-0.29	-0.25
YFL007W	0.19000001	0.02	0.51	1	-0.7	0.04	-0.24	0.05	-0.28	0.16	0.41	-0.04	-0.08	0.02	-0.44	-0.03	-0.24	0.31	-0.11	0.07	-0.16	-0.04	0.015000001
YFL009W	0.01	-0.05	-0.025	0	0.19	0.08	0.4	-0.22	0.26	-0.3	0.08	0.49	0.19	0	0.28	-0.28	0.08	-0.26	0.22	-0.22	0.75	-0.58	-0.41
YFL010C	0.235	0.35	0.38	0.41	-0.18	0.32	-0.42	0.12	-0.71	0.11	-0.37	0.24	-0.33	0.28	-0.16	-0.23	-0.33	0.41	-0.16	-0.07	-0.12	0.06	0.24
YFL011W	-0.125	0.02	-0.44	-0.9	0.53	-1.09	1.16	-0.25	1.86	0.04	1.05	-0.35	0.67	-0.36	0.49	-0.86	0.38	-0.49	1.51	-0.38	0.94	-0.97	-1.0550001
YFL013C	0.26	0.27	0.16000001	0.05	-0.17	-0.04	0.66	-0.72	-0.67	0.21	-0.28	0.28	-0.3	0.06	-0.17	0.12	-0.31	-0.21	-0.01	0.5	0.41	0.02	-0.075
YFL014W	1.12	0.71	0.505	0.3	-0.21	-0.25	-0.63	-0.42	-0.86	-0.96	-0.94	-0.71	-0.94	-0.62	-0.18	-0.4	-0.61	0.22	-0.27	0.17	0.07	0.82	0.72
YFL016C	-1.145	-1.11	-0.94	-0.77	-0.38	-0.85	-0.34	-0.82	-0.4	-0.32	-0.38	-0.28	-0.18	-0.36	0.8	0.6	0.75	0.73	0.93	1.42	1.09	0.82	0.65999997
YFL018C	-0.45499998	-0.33	-0.185	-0.04	0.22	-0.14	0.08	-0.15	-0.22	-0.14	-0.11	-0.17	-0.33	-0.1	0.47	-0.15	-0.01	-0.03	0.37	1.09	0.37	0.11	0.05
YFL019C	-0.26	-0.34	-0.11	0.12	0.12	0.05	0.31	0.04	0.4	0.01	-0.09	-0.29	0.25	-0.12	0.15	-0.06	0.22	-0.18	0.34	-0.07	0.85	-0.32	-0.375
YFL020C	0.15	-0.14	-0.36499998	-0.59	0.44	-0.72	0.38	-0.72	0.56	-0.35	0.47	-0.22	0.13	-0.51	0.86	-0.19	0	-0.07	0.34	0.21	0.42	-0.31	-0.55
YFL021W	-0.365	-0.4	-0.44	-0.48	0.08	-0.45	-0.02	-0.41	0.5	0.23	0.75	0.38	0.79	0.02	0.27	-0.4	0.18	-0.35	0.7	0.19	0.21	-0.25	-0.15
YFL022C	0.33	0.23	0.14	0.05	0.14	-0.07	0.24	-0.02	-0.28	0.17	0.22	0.03	0.05	-0.07	0.33	-0.22	-0.99	0.03	0.23	0.88	0.14	0.05	-0.105
YFL023W	0.375	0.21	0.19	0.17	-0.17	-0.02	-0.1	0.05	0.01	0.11	0.02	-0.1	0.1	0.08	-0.49	0.23	-0.41	-0.05	0.25	0.1	-0.33	-0.04	-0.38000003
YFL024C	0.114999995	0.07	-0.095	-0.26	-0.05	0.09	-0.02	0.18	-0.19	0.27	-0.19	0.12	-0.36	-0.15	-0.19	-0.26	0.12	-0.23	0.24	0.48	0.38	-0.07	-0.16499999
YFL025C	0.060000002	0.31	0.07	-0.17	0.67	-0.38	0.11	-0.32	0.4	-0.36	0.36	0.14	0.76	0.16	0.42	-0.28	0.2	-0.34	0.53	-0.34	0.35	-0.53	-0.47499996
YFL026W	-0.12	-0.26	-0.47	-0.68	0.08	-0.47	0.2	-0.16	-0.19	-0.26	-0.22	-0.59	-0.08	-0.61	0.63	-0.4	0.42	-0.26	0.95	0.4	1.3	0.16	0.18
YFL027C	0.27	0.17	-0.255	-0.68	0.13	-0.02	0.75	-0.97	0.07	0.03	0.19	-0.13	0.19	-0.3	0.09	-0.25	0.13	-0.19	0.22	0.74	0.68	0.14	0.14500001
YFL028C	0.25	0.26	0.03999999	-0.18	-0.5	0.08	0.11	0.18	-0.67	0.27	-0.31	-0.41	-0.28	0.03	0.22	0.1	-0.5	0.11	0.01	-0.22	0.28	0.35	0.31
YFL029C	-0.065	0.11	0.015000001	-0.08	-0.17	-0.06	0.13	0.17	-0.14	0.37	-0.41	-0.06	-0.35	-0.26	0.17	-0.02	-0.05	0.14	-0.26	-0.31	0.43	0.55	0.485
YFL030W	-0.21000001	-0.15	-0.105000004	-0.06	0.17	0.13	0.53	-0.17	-0.02	-0.34	0.05	-0.35	0.08	-0.3	0.51	-0.09	0.45	-0.18	0.9	-0.08	0.19	-0.25	-0.24000001
YFL031W	-0.115	-0.08	0.045	0.17	0.79	0.47	0.57	-0.18	0.93	0.15	0.35	0.03	0.33	-0.3	-0.29	-0.12	-0.06	-0.11	0.14	-0.24	-0.08	-0.62	-0.74
YFL032W	0.07	0.09	0.155	0.22	0.43	0.4	0.61	0.27	0.38	0.27	0.15	0.13	0.18	-0.15	-0.11	-0.24	0.01	-0.2	0.36	-0.87	0.09	-0.48	-0.57
YFL033C	-0.24	-0.22	0.065	0.35	0.07	-0.11	0.07	-0.08	-0.33	0.14	0.27	0.06	-0.02	0.03	-0.16	-0.11	0.11	0.5	-0.89	0.24	0.45	0.04	0.105000004
YFL034C-B	0.13	0.09	0.1	0.11	-0.04	0.12	0.01	-0.23	-0.24	0.09	-0.28	-0.01	-0.21	-0.26	0.14	-0.02	-0.41	0.01	-0.3	0.59	0.11	0.22	0.105
YFL035C-B	-0.044999998	0.1	0.1	0.1	0.57	0.22	0.54	-0.21	0.02	-0.1	-0.14	-0.23	0.22	0.22	-0.46	-0.46	0.06	0.17	-0.57	-0.17	0.19	-0.12	0.114999995
YFL036W	-0.020000003	-0.28	-0.305	-0.33	-0.41	0.11	-0.02	0.28	0.4	0.39	0	0.1	-0.35	0	-0.52	0.16	-0.52	0.16	0.02	-0.35	-0.28	0.53	0.44
YFL037W	-0.435	-0.08	0.28	0.64	0.92	0.75	0.6	-0.17	0.11	-0.63	-0.82	-0.08	-0.58	0.27	-0.07	0.63	0.06	0.6	0.2	0	-0.1	-0.42	-0.345
YFL038C	0.245	0.21	0.099999994	-0.01	-0.08	-0.11	-0.2	-0.03	-0.54	0.04	-0.32	0.22	-0.36	0.35	-0.12	0.03	-1.35	0.21	-0.43	1.14	-0.44	0.42	0.39
YFL039C	-0.625	-0.57	-0.435	-0.3	0.39	-0.38	0.33	-0.41	0.74	-0.29	0.27	-0.23	0.37	-0.45	0.45	-0.41	0.86	-0.19	1.66	-0.08	0.91	-0.59	-0.54999995
YFL041W	-0.64	-0.59	-0.475	-0.36	0.17	-0.28	0.43	-0.04	0.59	-0.11	0.15	-0.14	0.22	-0.26	0.46	-0.43	0.78	-0.27	1.28	0.35	0.67	-0.41	-0.45999998
YFL042C	-0.095	-0.21	-0.45999998	-0.71	0.15	-0.56	0.34	-0.28	0.29	-0.26	0.08	-0.02	-0.03	-0.3	0.63	-0.58	0.37	-0.4	0.4	0.94	0.72	0.01	-0.035
YFL044C	-0.29500002	-0.5	-0.63	-0.76	0.05	-0.6	0.34	-0.3	0.06	-0.07	0.27	0.11	0.06	-0.36	0.08	-0.45	0.39	-0.2	0.68	0.92	0.53	-0.13	-0.13
YFL045C	-0.35500002	-0.09	0.024999999	0.14	0.87	-0.25	0.41	-0.73	0.49	-0.67	0.3	-0.04	0.9	0.11	0.76	-0.08	0.98	-0.19	0.71	-0.19	-0.03	-0.78	-0.735
YFL046W	0.145	0.21	0.054999996	-0.1	-0.04	-0.42	0.22	-0.29	-0.52	-0.46	-0.01	-0.1	0.43	0.44	0.29	-0.17	0.43	-0.13	0.19	0.69	0.32	-0.18	-0.36
YFL047W	-0.205	-0.13	-0.245	-0.36	-0.32	-0.52	0.06	-0.22	0.19	-0.11	-0.06	-0.36	0.09	-0.22	-0.16	-0.45	0.26	-0.28	0.72	0.89	0.32	0.52	0.45999998
YFL048C	0	0.03	-0.024999999	-0.08	-0.55	-0.16	0.19	-0.05	-0.08	-0.02	-0.02	0.07	0	-0.21	0.15	-0.19	0.01	-0.06	-0.02	0.6	-0.05	0.24	0.089999996
YFL049W	0.115	0.14	0	-0.14	-0.23	-0.14	0.1	0.06	0.04	-0.11	-0.12	-0.26	-0.08	-0.14	0.06	-0.14	0.14	-0.18	0.17	0.38	-0.35	0.3	0.19
YFL050C	0.21499999	0.01	-0.17	-0.35	-0.26	0.04	0.21	0.14	0.3	0.4	0.16	-0.28	-0.22	-0.17	-0.33	0.35	-0.37	-0.19	0.33	-0.15	-0.13	0.25	0.049999997
YFL051C	-0.074999996	-0.32	-0.505	-0.69	0.48	-0.45	0.81	-1.1	0.95	-0.2	-0.27	-0.84	0.16	-0.65	0.35	-0.52	0.36	-0.54	0.92	0.81	1.21	-0.72	-0.58500004
YFL052W	-0.09	-0.36	-0.405	-0.45	0.02	-0.27	0.25	0.05	0.27	0.15	0.24	-0.44	-0.13	-0.35	0.09	-0.01	0.23	-0.12	0.5	0.15	0.52	0.05	0.035
YFL053W	-0.120000005	0.06	-0.365	-0.79	0.14	-0.62	0.11	-0.89	2.11	-0.18	0.43	-0.08	0.03	-0.03	0.18	-0.46	0.24	-0.54	0.56	0.34	0.69	-0.39	-0.285
YFL054C	-0.17	-0.24	-0.35999998	-0.48	0.29	-0.36	0.46	-0.09	0.6	-0.07	0.21	-0.4	0.43	-0.26	0.45	-0.19	-0.07	-0.38	0.32	-0.04	0.76	-0.09	-0.05
YFL055W	0.035	-0.01	-0.21	-0.41	0.53	-0.51	0.64	-0.86	0.4	-0.23	0.18	-0.23	0.12	-0.29	0.3	-0.45	0.51	-0.29	0.69	0.34	0.67	-0.51	-0.435
YFL057C	0	0.12	0	-0.12	0.07	-0.01	0.32	-0.02	0.24	0.04	0.12	0.07	-0.01	-0.15	0.02	-0.22	0.45	-0.12	0.17	-1	0.73	-0.01	-0.105000004
YFL059W	0.24	0.13	-0.29	-0.71	0.19	-0.33	-0.05	-0.6	-0.06	0.03	0.1	0.18	0.02	0.24	0.12	-0.28	0.07	-0.32	0.35	-0.12	0.47	0.06	0.04
YFL060C	0.39	0.43	0.185	-0.06	0.01	-0.5	-0.06	-0.23	-0.2	0.13	0.32	0.37	0.32	-0.18	0.41	0.15	0.07	-0.25	-0.18	-0.37	0.38	-0.01	-0.11
YFL061W	0.034999996	-0.17	-0.435	-0.7	0.13	-0.65	0.32	-0.55	0.39	-0.17	0.3	-0.21	0.21	-0.01	0.39	-0.62	0.75	-0.39	0.83	0.19	0.72	-0.23	-0.15
YFL062W	-0.21	-0.13	-0.69	-1.25	0.78	-0.63	-0.66	-0.58	0.57	-0.21	0.75	0.13	1.04	0.14	0.7	-0.42	0.61	-0.54	0.36	0.18	0.57	-0.3	-0.375
YFL064C	0.24499999	-0.34	-0.53000003	-0.72	-0.3	-0.87	-1.06	-0.18	0.44	1.41	1.43	0.79	0.83	0.18	-0.01	-0.87	-0.08	-0.81	-0.28	0.75	0.65	0.25	-0.78
YFR002W	0.035000004	-0.2	-0.27	-0.34	0.19	-0.25	0.47	-0.34	0.4	0.67	0.14	0.08	0.1	-2.34	0.23	-0.44	0.18	-0.38	0.29	1.08	0.17	0.14	0.09
YFR003C	-0.435	-0.37	-0.345	-0.32	-0.15	-0.5	-0.43	-0.58	-0.09	-0.13	-0.17	-0.15	0.01	0.04	0.01	-0.15	0.18	0.14	0.4	1.11	0.56	0.6	0.55
YFR004W	-0.114999995	-0.21	-0.145	-0.08	0.05	-0.24	-0.06	-0.33	-0.91	-0.03	-0.14	-0.24	-0.26	0.01	0.38	0.04	0.17	-0.28	0.07	0.86	0.22	0.59	0.40499997
YFR008W	0.335	0.3	0.255	0.21	0.21	0.36	-0.02	0.12	-0.53	0.25	-0.33	0.09	-0.18	0.31	-0.83	0.24	-0.2	0.09	-0.53	-0.18	-0.59	0.14	0.115
YFR009W	0.14	0.01	-0.01	-0.03	0	0.02	0	-0.08	-0.18	0.27	-0.11	-0.06	-0.23	-0.18	-0.59	0.02	0.19	-0.09	0.22	0.66	-0.18	0.07	-0.040000003
YFR011C	-0.045	0.06	-0.255	-0.57	-0.27	-0.04	-0.21	0	-0.34	0.24	-0.4	-0.02	-0.35	-0.14	-0.55	0.04	-0.24	0.32	-0.02	1.14	-0.34	0.65	0.58
YFR013W	0.26	0.31	0.135	-0.04	-0.14	0.06	0.03	-0.06	-0.24	0.15	-0.26	-0.08	-0.16	-0.18	-0.79	0.01	0.1	-0.08	0.22	0.72	0.18	0.16	0.009999998
YFR015C	-0.905	-0.84	-0.75	-0.66	-0.27	-0.69	-0.26	-0.39	0.02	0.04	-0.19	-0.29	0.09	-0.25	-0.93	-0.57	-0.13	0.25	0.59	1.64	0.93	1.16	1.22
YFR017C	-0.11	-0.17	-0.75	-1.33	0.15	-0.46	0.05	0.18	0.07	0.05	-0.01	-0.12	0.1	-0.38	0.09	-0.42	0.25	-0.4	0.6	0.75	0.78	0.31	0.42
YFR018C	0.255	0.35	0.325	0.3	0.7	-0.13	0.27	-0.1	-0.06	-0.07	-0.02	0.21	0.39	-0.13	-0.34	-0.34	0.14	-0.39	0.4	-0.03	-0.14	-0.53	-0.45
YFR020W	-0.43	-0.49	-0.5	-0.51	0.58	-0.39	0.71	-0.28	0.25	-0.21	0.36	-0.09	0.5	-0.26	0.85	-0.63	0.76	-0.24	0.78	0.41	0.98	-0.6	-0.70000005
YFR024C-A	-0.57500005	-0.6	-0.445	-0.29	-0.18	-0.18	-0.09	-0.05	0.15	-0.07	-0.18	0.15	-0.16	-0.1	0.09	-0.29	0.29	-0.19	0.65	0.25	0.53	0.23	0.325
YFR031C-A	-0.074999996	0.06	0.165	0.27	0.12	0.45	0.45	0.38	-0.59	0.34	0.3	0.3	0.05	0.15	-0.21	-0.43	-0.12	0.35	-0.17	-0.34	0.21	-0.28	-0.275
YFR032C	0.050000004	-0.13	-0.15	-0.17	0.14	0.11	0.02	-0.15	-0.1	-0.13	-0.25	-0.17	-0.13	-0.46	0.01	-0.25	-0.2	-0.01	0.33	0.58	0.29	0.24	0.17999999
YFR034C	0.4	0.56	0.425	0.29	-0.36	0.15	-0.36	-0.09	-0.29	0.36	-0.2	0.39	-0.44	0.15	0.01	-0.03	0.03	0.15	-0.61	-0.58	-0.03	0.45	0.295
YFR036W	0.48499998	0.38	0.065	-0.25	-0.23	-0.31	-0.45	0.03	-0.65	0.3	-0.4	0.03	-0.45	-0.82	-0.01	-0.06	0.24	0.08	0.21	0.55	-0.01	0.08	0.14
YFR037C	0.495	0.57	0.48	0.39	-0.24	0.54	-0.48	0.29	-1.1	0.42	-0.63	0.33	-0.48	0.31	-0.98	0.51	-0.48	0.28	-1.02	-0.39	-0.76	0.79	0.6
YFR038W	0.3	0.37	0.075	-0.22	-0.13	-0.14	-0.58	0.14	-0.32	0.19	0.06	0.41	0.03	0.22	-0.05	-0.16	0.28	-0.24	0.29	0.3	-0.07	-0.3	-0.215
YFR040W	0.145	0.1	0.09	0.08	-0.06	0.12	0.07	0.19	-0.6	0.11	0.04	-0.14	-0.43	0.42	-0.38	0.27	0.05	0.18	-0.53	0.14	-0.19	0.17	0.120000005
YFR041C	0.06999999	0.26	0.089999996	-0.08	-0.18	-0.52	0.26	-0.18	-0.25	-0.08	-0.04	0.24	0.09	0.81	0.13	0.06	-0.41	0.06	-0.36	0.41	-0.16	0.16	0.08
YFR042W	-0.47	-0.2	-0.255	-0.31	0.4	0.01	0.32	-0.12	-0.17	-0.12	0.37	0.1	0.54	0.01	0.1	-0.35	0.37	0.02	1.07	-0.12	0.58	-0.37	-0.41
YFR043C	-0.1	0.08	0.13	0.18	0.03	-0.13	0.44	0.07	0.07	-0.41	0.05	-0.04	0.19	-0.31	0.45	-0.07	-0.26	0.11	0.21	-0.06	0.32	-0.2	-0.17500001
YFR044C	-0.53999996	-0.52	-0.265	-0.01	0.35	-0.5	0.03	-0.08	-0.25	-0.1	0.34	0.08	0.43	-0.03	-0.01	0.03	0.25	0.04	1.05	-0.25	0.57	-0.14	-0.15
YFR045W	-0.4	-0.36	0.049999997	0.46	-0.18	-0.46	0.26	0.06	-0.04	-0.18	0.05	0	0.13	-0.06	0.27	-0.3	0.12	-0.17	0.34	0.14	0.82	-0.09	-0.040000003
YFR046C	0.255	0.43	0.135	-0.16	-0.03	-0.19	0.16	-0.14	-0.3	-0.05	0.4	0.03	0.41	0.12	-0.32	-0.09	-0.64	-0.23	-0.14	0.21	0.43	0.4	0.215
YFR047C	-0.425	-0.4	0.059999987	0.52	0.24	-0.79	0.08	-0.47	0.01	-0.36	0.08	0.03	0.43	0.52	1.01	-0.22	0.11	-0.21	0.49	-0.5	0.64	-0.32	-0.26999998
YFR048W	0.35	0.24	0.049999997	-0.14	0.14	-0.07	-0.08	0.01	-0.52	0.04	0.12	-0.01	-0.24	0.02	-0.36	0.15	-0.07	-0.21	0.27	0.11	-0.03	0.09	-0.045
YFR049W	-0.59	-0.47	-0.315	-0.16	0.3	-0.75	0.57	-0.5	-0.09	-0.34	0.1	-0.06	0.12	0.07	0.94	-0.41	0.21	-0.34	0.35	0.82	0.73	-0.01	0.030000001
YFR050C	-0.23	-0.27	-0.19500001	-0.12	-0.25	-0.27	-0.39	-0.07	-0.43	0.18	0.04	0.28	-0.14	0.16	-0.61	0.05	-0.52	0.35	0.14	0.59	0.24	0.23	0.38500002
YFR051C	-0.135	0.03	0.175	0.32	-0.03	0.26	-0.07	-0.07	0.07	0.29	-0.28	0.32	-0.11	0.12	-0.05	0.29	0.09	0.29	-0.43	-1.07	-0.15	0.22	0.19
YFR052W	-0.45499998	-0.46	-0.31	-0.16	-0.28	-0.1	-0.5	0.06	-0.59	0.31	-0.04	0.23	-0.23	0.05	-0.68	0.38	-0.5	0.52	0.1	0.43	0.17	0.83	0.69
YFR056C	-0.68	-0.34	-0.47500002	-0.61	0.15	-0.32	0.55	-0.05	0.35	-0.54	0	-0.26	0	-0.11	0.52	0.5	0.35	0.23	0.37	0.01	0.61	-0.18	-0.135
YFR057W	0.355	0.45	0.635	0.82	0.22	0.45	0.33	0.6	-0.7	0.48	-0.25	-0.17	-0.3	0.12	-0.3	-0.12	-0.38	-0.3	-0.7	0.12	-0.25	-0.1	-0.120000005
YGL001C	-0.73	-0.52	-0.22	0.08	0.11	0.19	0.19	0.41	0.37	0.48	0.11	0.36	-0.12	0.2	-0.26	0.14	-0.35	0.16	-0.28	-0.42	0.04	0.1	0.21
YGL003C	-0.19	-0.24	-0.12	0	0.04	0.12	0.25	0.29	0.15	0.24	-0.11	0.21	0.11	-0.31	-0.41	0.15	-0.12	-0.05	-0.02	-0.64	0.43	0.06	-0.025
YGL005C	0.024999999	0.29	0.074999996	-0.14	0.08	-0.14	0.22	-0.01	-0.15	-0.01	-0.24	0.07	-0.12	0.04	-0.22	0.04	-0.15	-0.02	-0.26	-0.04	0.05	0.38	0.325
YGL006W	0.020000001	-0.06	0.005000001	0.07	-0.14	0.22	-0.3	0.3	-0.14	0.42	-0.04	0.14	-0.3	0.05	-0.3	0.04	-0.27	0.01	-0.21	0.27	0.17	0.1	0.055
YGL008C	-1.735	-1.82	-1	-0.18	0.83	0.24	0.99	0.73	1.48	-0.32	0.08	-0.78	0.19	-0.53	0.76	-0.01	0.83	0.3	1.59	0.46	0.81	-0.94	-1.035
YGL009C	-0.065	0.12	0.36	0.6	0.63	0.23	-0.45	-0.15	-0.31	-0.19	-0.19	-0.25	-0.13	0.07	-0.21	0.2	0.36	0.07	0.4	0.33	-0.04	-0.07	-0.15
YGL010W	-0.56	-0.66	-0.38000003	-0.1	0.3	-0.55	0.7	-0.19	0.47	-0.32	0.07	-0.28	0.02	-0.06	0.95	-0.44	0.18	-0.24	1.01	0.36	0.92	-0.4	-0.39
YGL011C	-0.325	-0.3	-0.14	0.02	0.09	-0.06	-0.56	-0.04	-0.41	0.2	0.05	0.27	-0.01	0.24	-0.68	0.3	-0.63	0.35	-0.12	0.17	-0.39	0.85	0.69500005
YGL012W	-0.37	-0.22	-0.135	-0.05	0.61	-0.52	0.65	-0.44	-0.02	-0.32	0.32	0.23	0.29	0.13	1.4	-0.26	0.59	-0.42	0.67	-0.15	0.23	-0.69	-0.66999996
YGL013C	0.02	0.04	-0.044999998	-0.13	0.62	0.04	0.02	0	0.19	-0.34	0.24	-1.31	0.65	-2.08	0.39	-0.41	0.65	-0.36	0.93	0.99	0.47	0.08	-0.08
YGL014W	0.015000001	-0.17	0.034999996	0.24	0.4	0	0.47	-0.11	0.36	-0.19	-0.12	-0.25	-0.17	-0.12	0.59	-0.05	0.5	-0.2	0.33	-0.09	0.21	-0.58	-0.58
YGL016W	0	-0.02	-0.049999997	-0.08	0.15	-0.26	0.15	-0.02	-0.11	0.01	0.08	0.04	0.11	0.19	0.46	-0.31	0.05	-0.03	0.35	0.09	0.32	-0.28	-0.33499998
YGL017W	0.29000002	0.27	0.14500001	0.02	0.02	0.2	-0.01	0.23	-0.25	0.28	-0.03	0.15	-0.2	-0.08	-0.38	0	-0.53	-0.08	-0.11	-0.05	-0.18	0.2	0.075
YGL018C	0.114999995	0.13	-0.120000005	-0.37	0.04	-0.45	0.27	-0.15	-0.31	-0.07	0.19	-0.05	0.19	0.16	0.29	-0.22	-0.17	-0.29	0.06	0.45	0.67	-0.13	-0.175
YGL019W	0.145	0.24	0.245	0.25	0.05	0.21	-0.3	0.21	-0.36	0.23	-0.26	0.28	-0.24	0.41	-0.54	0.15	-0.86	0.27	-0.12	-0.14	-0.52	0.3	0.25
YGL021W	-0.48	-0.83	-0.00999999	0.81	0.81	1.5	0.94	1.03	0.25	-0.43	-1.36	-0.59	-0.64	-0.21	-0.51	0.52	0.44	0.98	0.44	-0.13	-0.17	-0.46	-0.61
YGL022W	0.17500001	0.3	0.39	0.48	-0.44	0.5	-0.23	0.1	-0.41	0.07	-0.76	0.6	0.08	0.4	0.24	0.21	-0.13	0.17	-0.41	-0.85	0.03	0.05	-0.014999999
YGL023C	-0.17499998	0.17	0.23500001	0.3	0.11	0.34	-0.1	0.2	-0.2	0.4	-0.18	0.18	-0.02	0.17	-0.98	0.1	-0.39	0.1	0.17	-0.16	-0.1	0.18	0.09
YGL025C	0.25	0.37	0.22	0.07	0.04	0.4	0.15	0.16	-0.25	0.21	-0.31	0.13	-0.12	0.01	-0.85	0.1	-0.33	0.09	-0.53	-0.27	-0.25	0.55	0.31
YGL026C	-0.11	-0.13	-0.095	-0.06	-0.28	0.11	-0.16	-0.16	-0.21	-0.05	-0.57	-0.02	0.08	0	0.56	-0.03	0.12	-0.05	0.66	-0.39	0.88	-0.02	-0.024999999
YGL027C	0.26500002	0.55	0.455	0.36	0.11	0.02	-0.49	-0.21	-0.64	0.33	0.09	0.59	0.39	0.62	-0.49	0.17	-0.52	-0.26	-0.64	-0.44	-0.36	0.36	0.34
YGL030W	-0.175	-0.11	0.035000004	0.18	-0.03	0.44	0.43	0.25	0.25	0.25	-0.34	0.33	-0.51	0.02	0.47	-0.13	0.14	0.25	-0.03	-0.4	0.17	-0.17	-0.215
YGL031C	-0.024999999	0.18	0.2	0.22	0.34	0.31	0.36	0.42	-0.07	0.3	0.04	0.12	-0.13	0.17	-0.91	0.19	-0.82	0.28	-0.59	0.26	-0.73	0.05	0.165
YGL032C	-0.255	-0.2	-0.335	-0.47	0.35	-0.56	0.13	-0.65	0.14	-0.37	0.55	-0.37	0.67	-0.35	1.08	-0.39	-0.24	-0.41	0.65	0.32	1.34	-0.12	-0.11
YGL036W	0.17	0.11	0.095	0.08	-0.04	0.15	0.3	0.2	-0.58	-0.15	-0.35	-0.2	-0.54	0.55	-0.49	-0.37	-0.56	-0.26	0.2	0.01	0.52	0.27	0.23500001
YGL038C	0.45	0.14	-0.14500001	-0.43	-0.16	-0.85	-0.24	-0.74	-0.14	0.12	0.33	0.5	0.34	0.35	0.82	-0.49	0.25	-0.57	-0.16	0.49	0.49	-0.13	-0.16999999
YGL039W	0.49	0.34	0.11	-0.12	0.4	-0.36	0.22	-0.15	0.24	-0.02	0.38	0.08	0.32	-0.27	-0.3	-0.46	-0.3	-0.46	-0.15	-0.1	-0.1	-0.07	-0.095
YGL040C	-0.875	-0.79	-0.53000003	-0.27	0.07	-0.21	0.16	0.12	0.26	0.21	-0.11	0.1	-0.08	-0.1	0.61	0.06	0.16	0.24	0.12	0.16	0.55	0.26	0.175
YGL042C	-0.135	-0.2	-0.2	-0.2	-0.14	-0.22	-0.42	-0.26	2.55	-0.2	-0.14	-0.26	-0.04	-0.02	0.07	-0.02	-0.44	-0.04	-0.35	0.54	-0.13	0.07	-0.029999997
YGL045W	-0.06	0.1	0.15	0.2	0.1	0.13	0.1	0.04	0.1	0.2	-0.11	0.01	0.23	0.2	-0.14	-0.09	-0.37	-0.08	-0.33	-0.48	0.11	0.1	0.13
YGL047W	-0.2	-0.37	-0.235	-0.1	0.05	-0.09	-0.06	0.06	-0.03	-0.04	-0.07	-0.03	0.16	-0.2	-0.15	-0.41	-0.2	-0.19	0.12	-0.01	0.64	0.22	0.255
YGL048C	-0.105	-0.05	0.060000002	0.17	-0.42	0.15	-0.11	-0.05	-0.5	0.22	-0.47	0.17	-0.2	0.19	-0.83	0.41	-0.52	0.41	-0.35	-0.27	0.07	0.86	0.74
YGL049C	0.29	0.32	0.33499998	0.35	-0.24	0.48	-0.29	0.42	-0.43	0.27	-0.58	0.12	-0.31	0.3	-1.03	0.29	-0.27	0.23	-0.1	-0.14	-0.73	0.44	0.27
YGL050W	0.39	0.43	0.33	0.23	-0.57	0.28	-0.19	0.22	-0.86	0.23	-0.57	0.09	-0.1	0.06	-0.5	0.19	-0.21	0.22	-0.21	0.23	-0.1	0.37	0.27
YGL051W	0.080000006	0.18	0.095000006	0.01	0.41	0.2	0.37	0.25	0.33	0.25	0.1	0.17	0.05	-0.05	-0.32	-0.07	-0.2	-0.08	-0.16	-0.93	-0.27	-0.1	-0.135
YGL052W	0.22	0.21	0.21	0.21	-0.27	-0.04	0.12	-0.17	-0.27	0.15	-0.21	0.01	0.21	-0.23	-0.29	-0.01	-0.4	0.03	0.11	-0.56	0.44	0.15	0.135
YGL053W	0.105000004	0.2	0.075	-0.05	0.34	-0.02	0.17	0.01	0.02	0.32	0.02	0.16	0.16	-0.14	-0.5	-0.38	-0.13	-0.13	-0.31	-0.68	-0.17	0.28	0.32
YGL054C	-0.28	-0.33	-0.080000006	0.17	-0.16	0.45	0.28	0.32	-0.37	0.28	-0.41	0.05	-0.07	0.03	0	0.37	-0.48	0.55	-0.04	-0.65	0.17	0.06	0.004999999
YGL055W	1.845	1.16	-0.33500004	-1.83	-2.13	-2.51	-2.02	-1.66	-1.02	-0.07	-0.05	-0.18	-0.3	-1.02	-0.87	0.66	0.86	0.68	1.31	0.24	1.14	1.11	0.99
YGL056C	-0.06999999	-0.39	-0.054999992	0.28	-0.28	0.2	-0.32	0.36	-0.13	0.26	-0.95	0.17	-0.45	0.18	0.35	0.41	-0.02	0.25	-0.46	-0.01	-0.16	0.21	0.099999994
YGL057C	-0.095	0.04	0.03	0.02	0.54	-0.08	0.02	-0.06	-0.05	-0.06	-0.09	0	0.09	-0.06	-0.05	0.09	-0.08	0.16	0.12	-0.19	0	0.19	0.035
YGL058W	-0.060000002	-0.2	-0.13	-0.06	-0.15	-0.23	-0.1	-0.1	-0.18	0.01	-0.61	0.06	-0.2	-0.2	0.55	0.36	-0.15	0.26	-0.7	0.11	-0.12	0.64	0.485
YGL060W	0.24	0.32	0.034999996	-0.25	-0.04	-0.5	-0.43	-0.52	-0.22	0.07	0.1	0.55	0.43	0.47	0.57	-0.22	-0.18	-0.46	-0.39	-0.01	0.2	0.2	0.23500001
YGL061C	0.425	0.6	0.20000002	-0.2	0.22	-0.7	0.03	-0.8	0.31	-0.26	0.19	0.34	0.28	0.24	0.47	-0.45	-0.24	-0.4	0.28	0	0.19	0.05	-0.045
YGL062W	-0.39	-0.38	-0.21	-0.04	-0.17	0.17	-0.15	0.15	0.06	0.12	0.06	0.18	-0.03	-0.03	0.06	0.07	0.35	-0.03	0.72	0.51	0.35	0.11	0.1
YGL063W	0.13	0.1	0.085	0.07	0.28	0	-0.05	0.1	0.3	0.1	0.18	0.15	0.28	0.04	-0.53	-0.07	-0.51	0.04	0.05	-0.07	-0.26	-0.07	-0.195
YGL064C	-0.11	-0.21	-0.155	-0.1	-0.33	-0.14	-0.14	0.3	-0.18	0.36	-0.26	0.32	-0.22	0.17	0	0.15	-0.48	0.1	-0.34	0.21	-0.06	0.36	0.2
YGL066W	0.1	0	0.025	0.05	0.01	0.14	0.06	-0.11	-0.07	0.22	-0.2	0.01	0.01	0	-0.51	0.01	-0.28	-0.04	-0.11	0.17	0.55	0.05	0
YGL067W	-0.21000001	-0.17	-0.115	-0.06	0.28	-0.27	0.78	0.05	0.27	-0.06	-0.16	0.08	0.01	-0.16	0.44	-0.22	0.36	0.01	0.52	-1.08	0.72	-0.3	-0.29000002
YGL068W	-0.645	-0.56	-0.305	-0.05	-1.05	0.22	-0.43	0.3	-0.74	0.6	-0.46	0.79	-0.1	0.48	-0.15	0.79	-1.32	0.49	-0.33	-0.41	-0.06	0.93	0.925
YGL069C	-0.685	-0.58	-0.45999998	-0.34	-0.4	0.06	-0.32	0.19	-0.35	0.55	-0.3	0.57	-0.18	0.39	-0.94	0.34	-0.27	0.64	-0.14	0.29	-0.4	0.88	0.765
YGL070C	0.29	0.26	0.31	0.36	-0.31	0.16	0.18	0.21	-0.63	-1.48	-0.35	0.19	0.13	-0.12	0.12	0.44	-0.48	0.53	-0.35	-0.42	-0.33	0.38	0.285
YGL071W	-0.13499999	-0.16	-0.074999996	0.01	-0.21	0.19	0.2	0.31	-0.13	0.41	0.04	0.14	-0.37	0.22	-0.3	0.29	0.18	0.1	-0.33	-0.53	-0.13	0.24	0.14
YGL072C	0.19999999	0.24	0.16499999	0.09	-0.37	0.11	-0.24	-0.01	-0.76	-0.01	-0.45	-0.12	0.05	0.29	-0.48	0.18	-0.45	0.22	0.01	0.37	0.18	0.54	0.47000003
YGL073W	-0.120000005	-0.18	-0.080000006	0.02	-0.29	0.1	-0.16	0.1	-0.47	0.08	-0.42	-0.11	-0.21	0.09	1.91	0.03	0.08	0.05	-0.18	-0.31	0.24	0.02	0
YGL074C	0.11	0.12	0.099999994	0.08	0.1	0.12	-0.09	-0.09	-0.34	0.02	0.04	-0.37	0.36	-0.05	0.1	-0.16	-0.12	-0.09	0.04	-0.12	-0.07	0.16	0.11
YGL075C	0.19	0.23	0.235	0.24	-0.05	-0.12	0.7	-0.24	-0.22	0.41	-0.05	0.41	0.28	0.37	-0.2	-1.14	-0.05	-0.14	-0.12	-0.03	0.32	-0.09	-0.155
YGL076C	0.16499999	0.26	0.365	0.47	-0.35	0.59	-0.09	0.56	-0.59	0.59	-0.51	0.49	-0.23	0.35	-0.74	0.16	-0.78	0.45	-0.17	-0.56	-0.26	0.19	0.089999996
YGL077C	-0.22999999	-0.08	0.1	0.28	0.37	0.36	0.51	0.07	0.35	0.13	-0.12	0.13	0.16	-0.34	-0.49	0.21	0.09	0.04	0.45	-0.49	0.07	-0.36	-0.38
YGL078C	0.975	0.83	0.55	0.27	-0.63	0.5	0.46	0.32	-0.87	0.46	-0.43	-0.06	-0.81	-0.01	-0.63	0.29	-0.43	0.07	-0.43	0.4	-1.02	0.13	-0.060000002
YGL079W	0.39999998	0.38	0.12	-0.14	0.06	0.13	0.11	0.16	-0.06	0.23	-0.34	-0.16	-0.34	-0.24	-0.89	-0.16	-0.09	0.02	0.05	0.23	0.15	0.08	0.099999994
YGL080W	-0.2	-0.15	-0.14500001	-0.14	0.02	-0.15	0.22	-0.04	0.22	0.05	-0.04	0.08	0.07	-0.24	0.81	-0.37	-0.09	-0.03	0.09	0.25	0.5	-0.01	-0.125
YGL082W	-0.63	-0.43	-0.2	0.03	-0.01	-0.11	0.05	-0.04	-0.09	-0.22	-0.24	-0.06	-0.17	0.05	0.76	0.2	-0.43	0.12	-0.03	0.69	0.38	0.46	0.315
YGL083W	-0.09	-0.07	0.05	0.17	0.47	-0.22	-0.05	0.11	0.17	-0.35	-0.31	-0.07	0.21	0.2	0.18	-0.13	-0.11	-0.28	0.35	-0.07	0.08	-0.13	-0.12
YGL084C	-0.79499996	-0.63	-0.295	0.04	0.46	-0.03	0.41	0.01	0.52	-0.21	0	-0.03	0.31	-0.16	0.63	-0.31	0.21	-0.05	0.31	0.34	0.79	-0.29	-0.31
YGL085W	0.045	0.14	0.08	0.02	0.32	-0.28	0.13	0.02	0.23	-0.3	-0.15	-0.1	0.05	-0.01	0.17	-0.06	-0.08	-0.35	0.31	0.2	0.27	-0.28	-0.245
YGL086W	0.114999995	0.07	-0.14500001	-0.36	0.32	-0.36	0.2	-0.44	-0.2	-0.32	0.43	0.08	0.41	-0.11	0.61	-0.26	0.07	-0.22	0.4	0.47	0.28	-0.26	-0.385
YGL087C	-0.015	-0.03	-0.115	-0.2	0.5	-0.41	0.28	-0.11	0.31	-0.29	-0.18	-0.56	0.23	0.12	-0.13	-0.29	-0.16	0.02	0.59	-0.01	0.26	-0.15	-0.115
YGL089C	-1.085	-1.3	-1.615	-1.93	-1.69	-2.22	-1.48	-0.64	0.84	0.89	1.18	0.97	1.21	0.13	-0.35	-0.87	-0.75	-0.22	0.54	0.89	1.39	1.77	1.885
YGL090W	-0.71999997	-1.04	-0.91499996	-0.79	-1.34	-0.99	-1.04	-0.31	0.52	0.44	0.66	0.25	0.66	-0.52	0.26	-0.58	-0.68	-0.18	0.62	0.48	1.73	1.03	1.06
YGL091C	0.28	0.25	0.115	-0.02	0.06	0.08	0.15	0.1	0.13	0.08	-0.16	0.1	-0.08	-0.02	-0.45	-0.04	-0.54	0.38	-0.13	-0.1	-0.43	0.01	-0.015
YGL092W	0.19	0.01	0.055	0.1	0.09	0.22	0.33	0.09	-0.15	-0.43	0.06	0.06	0	0.81	0.12	-0.11	-0.18	-0.29	0.28	-0.02	0.21	-0.6	-0.425
YGL093W	0.445	0.87	0.545	0.22	0.28	0.12	-0.29	-0.88	-0.51	-0.22	-0.18	0.4	0.33	0.33	-0.05	0.01	0.57	-0.38	0.08	0.12	0.53	-0.26	-0.27499998
YGL095C	0.285	0.33	0.14	-0.05	-0.44	0.14	-0.14	0.15	-0.29	0.41	-0.35	0.17	-0.33	0.18	-0.97	0.03	-0.76	0.08	-0.27	0.47	-0.27	0.65	0.585
YGL097W	0.245	0.29	0.28	0.27	0.12	0.4	-0.18	0.08	-0.16	0.15	-0.35	-0.02	-0.33	0.06	-0.77	0.15	-0.18	0.16	0.15	0.26	-0.22	-0.06	-0.16
YGL099W	1.015	0.79	0.57	0.35	-0.34	0.46	-0.24	0.09	-0.48	0.5	-0.52	0.17	-0.7	-0.02	-1.11	0.36	-0.68	0.03	-0.39	0.25	-0.62	0.06	-0.049999997
YGL100W	0.35	0.46	0.41500002	0.37	-0.67	0.51	-0.26	0.39	-0.3	0.25	-0.43	0.13	-0.39	0.19	-0.57	0.29	-0.64	0.38	-0.08	-0.5	-0.39	0.32	0.195
YGL101W	-0.56	-0.21	0.215	0.64	0.59	0.6	-0.01	-0.39	-0.6	-0.48	-0.82	0.14	-0.01	0.55	0.01	0.95	0.17	0.63	0.04	-0.02	-0.37	-0.41	-0.095
YGL102C	0.004999999	0.13	0.26999998	0.41	-0.19	0.6	0.23	0.5	-0.22	0.57	-0.11	0.44	-0.24	0.32	-0.22	0.39	-0.94	0.51	-0.53	-0.73	-1.14	0.29	0.19
YGL103W	-0.08	0.08	0.115	0.15	0.42	0.39	0.45	0.23	0.36	0.36	-0.05	0.22	-0.13	-0.01	-0.85	-0.03	-0.39	0.16	-0.34	0.26	-0.78	0.07	0
YGL104C	-0.525	-0.43	-0.29500002	-0.16	0.31	-0.39	0.34	-0.09	0.21	-0.15	0	0.05	0.35	-0.12	0.51	-0.12	0.11	0.07	0.23	-0.04	0.27	0.07	-0.015000001
YGL105W	0.32999998	0.39	0.295	0.2	-0.19	-0.06	-0.15	0.04	-0.23	0.2	-0.29	0.17	-0.21	0.18	-0.7	0.11	-0.73	0.24	-0.29	0.42	-0.79	0.43	0.38
YGL106W	0.105000004	0.17	0.15	0.13	-0.03	0.02	-0.01	0.08	-0.95	0.13	-0.57	0.21	-0.41	0.52	-0.22	0.13	-1.38	0.19	-0.66	0.8	-0.57	0.83	0.74
YGL107C	-0.225	-0.37	-0.225	-0.08	-0.23	-0.16	-0.19	0.23	-0.03	0.38	-0.09	0.17	-0.05	0.14	-0.7	0.25	-0.43	0.1	-0.08	0.34	-0.57	0.44	0.315
YGL108C	0.13	0.13	0.099999994	0.07	0.2	-0.03	0.17	0.01	-0.45	-0.28	-0.26	-0.17	0.17	0.19	0.12	-0.08	-0.32	-0.01	-0.49	0.69	-0.06	0.01	-0.035
YGL109W	0.08	0.08	-0.16999999	-0.42	0.19	-0.11	0.27	-0.19	0.45	-0.15	0.04	-0.33	0.36	-0.17	-0.02	-0.09	-0.45	0.11	0.13	-0.13	0.19	-0.03	-0.1
YGL110C	0.22	0.1	-0.25	-0.6	-0.06	-0.2	0.16	0.1	-0.38	0	-0.2	0.07	-0.05	0.43	-0.03	-0.02	-0.05	-0.11	0	0.83	-0.31	0.09	-0.019999996
YGL111W	1.04	0.75	0.465	0.18	-0.11	-0.37	-0.03	0.23	0.02	0.35	-0.22	0.08	-0.33	0.06	-0.79	0.26	-0.67	0	-0.3	-0.3	-1.28	-0.11	-0.035
YGL112C	0.075	0.14	0.225	0.31	0.25	0.16	-0.02	-0.03	-0.53	-0.03	-0.37	0.09	-0.15	0.13	-0.03	0.34	0.01	0.19	-0.11	0.39	-0.47	-0.03	-0.09
YGL113W	0.36	0.27	0.09	-0.09	-0.09	-0.32	-0.01	-0.01	0.09	0.09	0.04	0.09	0.19	0.18	0.04	0.11	-0.21	-0.43	0.21	-0.43	-0.36	0.02	0.049999997
YGL114W	-0.33999997	-0.39	-0.24	-0.09	-0.01	0.13	0.53	0.22	0.56	-0.03	-0.08	-0.15	0.18	-0.37	0.11	-0.08	0.32	-0.01	0.37	0.06	0.09	-0.24	-0.29
YGL115W	-0.16	-0.15	-0.020000003	0.11	0.03	0.09	-0.02	0.07	-0.02	0.14	-0.09	0.18	0	0.25	-0.34	0.21	-0.28	0.2	-0.04	0.16	-0.73	0.17	0.085
YGL116W	-1.14	-1.64	-0.975	-0.31	-0.81	0.81	0.62	1.48	0.26	0.61	-0.56	-0.88	-0.88	-0.61	0.4	0.36	-0.91	0.91	-0.23	0.29	-0.21	0.91	0.58500004
YGL117W	-0.155	-0.03	-0.175	-0.32	-0.2	-0.26	-0.24	-0.66	-0.43	0.11	-0.52	0.34	0.14	0.71	-0.4	0.16	-0.01	0	-0.22	0.22	0	0.56	0.695
YGL119W	-0.11	-0.08	-0.065	-0.05	-0.26	0.13	-0.07	0.13	-0.05	0.31	-0.28	0.18	-0.28	-0.3	-0.7	0.15	-0.1	0.32	-0.14	0.4	-0.03	0.31	0.2
YGL120C	0.90999997	0.69	0.53499997	0.38	-0.65	0.31	-0.22	0.34	-0.57	0.44	-0.35	0.25	-0.59	0.08	-0.86	0.52	-0.62	0.25	-0.1	-0.4	-1.26	0.13	-0.045
YGL121C	1.0450001	0.77	-0.21500003	-1.2	0.4	-0.71	0.19	-0.3	-0.09	-0.18	-0.25	-0.33	-0.52	-0.44	0.04	-0.65	-0.16	-0.41	0.15	0.41	0.24	-0.24	-0.08
YGL122C	0.32999998	0.24	0.215	0.19	-0.62	0.51	-0.52	0.08	-0.7	0.39	-0.49	0.4	-0.4	0.19	-1.02	0.59	-0.57	0.43	-0.25	0.03	-0.88	0.59	0.46499997
YGL123W	-0.38	-0.19	-0.11	-0.03	0.26	0.37	0.35	0.54	0.44	0.42	0.02	0.29	0.14	0.13	-0.74	0.11	-0.27	0.26	-0.07	0.04	-0.52	0.02	-0.025
YGL124C	0.265	0.4	0.175	-0.05	-0.12	0.13	-0.05	-0.03	-0.14	0.01	-0.38	0.34	-0.16	-0.1	0.81	-0.27	-0.52	-0.2	0.18	-0.24	-0.31	0.22	0.175
YGL125W	-0.375	0.16	0.40499997	0.65	0.59	-0.05	-0.34	-0.5	1.3	-0.25	-0.25	0.21	0.49	0.24	-0.4	-0.2	0.18	-0.3	0.23	-0.3	0.24	-0.05	0.01
YGL126W	0.04	-0.09	-0.155	-0.22	-0.07	-0.46	0.2	-0.51	0.3	0.22	0.49	0.53	1.02	0.1	-0.81	-0.49	0.01	-0.22	0.34	-0.85	-0.03	-0.03	0.035
YGL127C	0.26500002	0.2	0.060000002	-0.08	-0.06	-0.13	-0.01	0	0.11	0.4	-0.01	0.28	-0.15	0.23	-0.72	-0.15	-0.11	0.1	-0.17	-0.34	-0.21	0.02	-0.065000005
YGL130W	0.155	0.15	-0.004999995	-0.16	0.09	-0.32	0.1	-0.14	-0.48	0.25	-0.24	0.62	0.07	0.67	0.1	-0.43	-0.07	-0.22	-0.3	0.4	-0.26	0.09	0.030000001
YGL132W	-0.17	-0.14	-0.185	-0.23	0.15	-0.29	0.15	-0.22	-0.09	0.19	0.83	0.02	0.11	-0.11	0.58	-0.61	0.24	-0.11	0.02	0.3	0.48	-0.18	-0.22500001
YGL135W	-0.32999998	-0.25	-0.17	-0.09	0.75	-0.4	0.95	0.06	1.19	0.04	0.42	-0.07	0.58	-0.2	-0.56	-0.54	0.43	-0.41	0.86	0.17	-0.16	-0.68	-0.565
YGL139W	0.014999999	0.08	0.085	0.09	0.83	0.01	0.71	-0.08	0.55	-0.44	-0.01	0.03	0.3	0.25	-0.26	-0.18	0.64	-0.26	0.85	-0.35	-0.47	-0.73	-0.56
YGL140C	-0.135	-0.18	-0.120000005	-0.06	0.09	0.08	0.16	0.16	0.14	-0.29	0.11	-0.27	0.06	-0.27	0.11	-0.14	0.38	-0.06	0.66	0.24	0.28	-0.2	-0.315
YGL143C	-0.315	-0.08	-0.27	-0.46	-0.63	-0.18	-0.21	0.29	-0.18	0.41	-0.25	0.38	-0.13	0.13	-0.55	0.33	-0.35	0.26	-0.22	0.54	-0.34	0.81	0.73
YGL144C	0.81	0.82	0.385	-0.05	-0.17	-1.6	-0.13	0.05	-0.68	0.27	-0.21	0.33	0.07	-0.07	0.23	0.23	0.18	-0.17	-0.15	-0.71	0.2	0.15	0.065000005
YGL145W	0.39499998	0.47	0.3	0.13	-0.06	0.29	-0.11	0.2	-0.36	0.05	-0.36	0	-0.3	0.21	-0.79	0.1	-0.48	0.17	-0.34	0.72	-0.64	0.21	0.15
YGL147C	0.040000003	0.18	0.125	0.07	0.15	0.39	0.24	0.48	-0.02	0.52	-0.13	0.34	-0.19	0.28	-2.2	0.07	-0.43	0.42	-0.33	0.4	-0.62	0.35	0.315
YGL148W	0.455	0.6	0.56	0.52	-0.11	0.42	-0.51	0.36	-0.68	0.36	-0.26	0.42	-0.24	0.29	-1.07	0.47	-0.64	0.5	-0.82	-0.75	-0.55	0.41	0.35
YGL149W	0.305	0.33	0.00500001	-0.32	-0.1	-0.04	-0.19	0.31	-0.32	0.3	-0.08	0.03	-0.04	0.19	-0.52	-0.14	-0.12	-0.3	0.12	0.55	-0.19	0.08	0.099999994
YGL151W	-0.045	-0.02	-0.14	-0.26	-0.11	0.01	-0.04	0.39	0.1	0.06	0.01	0.11	-0.18	-0.18	-0.52	-0.11	0.16	-0.28	0.5	0.66	0.17	0.11	0.03
YGL152C	-0.015000001	-0.05	-0.2	-0.35	-0.09	-0.53	0.33	-0.26	-0.21	0.06	-0.05	-0.3	-0.11	0.54	0.16	-0.3	0.02	-0.47	-0.05	0.81	0.2	0.42	0.33999997
YGL153W	0.11	0.09	-0.14	-0.37	1.56	-0.39	-0.47	-0.11	-0.11	-0.03	-0.15	-0.07	0.03	-0.18	-0.59	-0.22	-0.42	0.13	-0.07	0.36	-0.39	0.61	0.44
YGL155W	0.04	0.05	0.089999996	0.13	1.34	0.13	0.03	0.1	0.25	-0.14	-0.35	0.05	0.03	0.03	-0.67	0.2	-0.04	0.31	0.35	-1.4	-0.33	-0.18	-0.120000005
YGL156W	-0.25	-0.4	-0.235	-0.07	0.18	-0.35	0.02	-0.13	-0.19	0.1	0.1	0.09	0.25	0.1	0.29	-0.28	0.07	0.19	0.23	0.54	0.05	-0.16	-0.13499999
YGL159W	0.055	-0.11	-0.125	-0.14	-0.07	-0.36	0.12	0.1	0.12	0.21	-0.06	-0.04	0.05	-0.01	-0.32	-0.07	0.05	-0.3	0.35	0.3	-0.58	-0.04	-0.035
YGL160W	-0.605	-0.4	-0.2	0	0.47	-0.08	0.29	0.15	0.39	0.05	0.05	-0.1	0.34	-0.02	-0.08	-0.2	0.37	-0.1	0.14	0.29	-0.02	0	-0.04
YGL161C	-0.65	-0.64	-0.34	-0.04	0.15	0.08	0.05	0.23	0.54	0.19	0.36	0.12	0.06	-0.06	-0.6	-0.1	-0.27	0.25	0.56	-0.01	-0.12	0.2	0.115
YGL162W	-0.45000002	-0.67	-0.35500002	-0.04	0.26	0.19	0.35	0.44	0.35	-0.08	-0.1	-0.19	0.03	-0.23	-0.4	0.04	0.27	0.7	0.04	0.23	0.16	-0.38	-0.39
YGL163C	0.62	0.47	0.275	0.08	-0.28	-1.03	-0.44	-0.34	-0.34	0.11	1.76	0.36	0.36	0.49	-0.22	-0.16	0.02	-0.93	-0.04	0.17	-0.44	0.08	-0.060000002
YGL164C	0.645	0.52	0.17499998	-0.17	-0.46	0.23	-0.26	0.3	-0.83	0.48	-0.26	0.33	-0.15	-0.02	-0.94	0.13	-0.83	0.09	-0.94	0.04	-0.83	0.91	0.81500006
YGL165C	0.315	0.31	0.1	-0.11	-0.03	-0.04	-0.18	0.17	-0.24	0.29	-0.13	0	-0.45	-0.13	-0.54	-0.22	-0.37	0	-0.15	0.55	-0.18	0.36	0.285
YGL166W	0.655	0.72	0.455	0.19	-0.06	0.21	-0.14	0.24	-0.42	0.33	-0.36	0.05	0.09	-0.12	-0.81	0.02	-0.49	0.05	-0.51	-0.56	-0.44	0.47	0.345
YGL167C	0.015000001	0.07	0.045	0.02	0.4	0.07	-0.22	0.11	0.21	0.12	0.19	-0.07	0.18	-0.12	-0.18	-0.17	0.24	-0.2	0.47	0.14	-0.25	-0.2	-0.26500002
YGL168W	0.135	0.18	0.23	0.28	0.59	0.34	-0.07	0.24	0.01	0.21	-0.25	0.55	0.22	-0.05	-0.86	-0.01	-0.11	-0.13	0.01	-0.46	-0.11	-0.21	-0.29999998
YGL169W	0.2	0.05	0.05	0.05	0.22	0.05	0.17	0.29	0.25	0.18	-0.24	-0.01	-0.18	-0.33	-0.17	0.18	0.25	0.21	0.47	-0.04	-0.52	-0.41	-0.57
YGL171W	0.83	0.62	0.425	0.23	-0.46	0.29	-0.37	0.38	-0.62	0.44	-0.35	0.15	-0.82	-0.07	-0.54	0.37	-0.16	0.24	-0.51	0.4	-1.2	0.12	-0.06
YGL173C	-0.385	-0.19	-0.08	0.03	0.37	-0.07	-0.32	0.17	-0.11	-0.07	0.12	-0.15	0.03	0.15	-0.23	0.19	0.46	0.01	0.51	0.39	-0.09	-0.05	0.034999996
YGL174W	0.21499999	0.39	0.29	0.19	0.39	0.52	0.01	0.14	-0.49	0.08	-0.67	-0.08	0.24	0.14	-0.36	0.19	-0.38	0.04	-0.41	-0.41	0.04	0.26	0.13499999
YGL175C	0.135	0.25	0.049999997	-0.15	0.22	-0.6	-0.26	-0.13	-0.55	-0.37	0.31	0.04	0.52	-0.15	0.45	-0.26	1.04	-0.6	0.06	0.53	0.39	-0.24	-0.145
YGL176C	0.089999996	0.02	0.065	0.11	0.44	-1.17	0.51	-0.6	0	-0.4	0.22	0.28	0.16	1.71	0.54	-0.99	0.47	-0.7	0.41	0.29	0.94	-1.32	-0.845
YGL177W	0.19500001	0.06	-0.095	-0.25	0.63	-0.49	0.51	-0.53	0.45	-0.37	0.32	-0.05	0.15	0.33	0.42	-0.81	0.37	-0.63	0.82	0.05	0.3	-0.81	-0.71000004
YGL179C	0.39	0.26	-0.23000002	-0.72	0.51	-0.75	-0.05	-0.3	0.25	-0.38	0.2	0.74	0.47	0.22	0.41	-0.9	0	-0.38	0.19	-0.1	0.56	-0.57	-0.285
YGL181W	-0.024999999	0.01	0.080000006	0.15	0.23	-0.16	0.2	0.2	-0.29	-0.1	-0.14	0.17	-0.2	0.42	-0.34	-0.48	-0.43	-0.22	-0.14	0.44	-0.12	0.37	0.285
YGL184C	0.09500003	1.07	1.385	1.7	0.62	-1	0	-1.27	0.34	-1.06	-0.04	0.07	0.76	1.35	0.72	-0.93	-0.24	-1.03	0.35	-0.14	0.68	-0.17	-0.075
YGL185C	0.53	0.64	0.13999999	-0.36	0.1	-0.47	-0.06	0.06	-0.08	-0.1	0.34	0.48	-0.01	0.04	-0.36	-0.38	-0.4	-0.62	-0.03	0.44	0.02	0.12	0.055
YGL186C	-0.755	-0.77	-0.27499998	0.22	-0.25	-0.5	0.34	-0.09	0.74	-0.3	0.31	-0.14	0.31	-0.2	1.22	-0.29	0.22	-0.36	0.92	0.32	0.98	-0.44	-0.44
YGL187C	-1.46	-1.12	-0.575	-0.03	0.74	0.07	0.27	0.21	0.62	0.14	0.5	0.1	-0.11	-0.18	-0.04	-0.26	0.66	0.02	0.76	0.48	0.59	0.02	-0.1
YGL189C	0.29500002	0.43	0.46	0.49	0.44	0.47	-0.08	0.29	-0.24	0.31	-0.13	0.57	0.07	0.4	-0.93	0.27	-1	0.44	-1.17	-0.21	-0.84	-0.78	-0.18999998
YGL190C	-0.04	-0.11	0.035000004	0.18	-0.28	0.2	0.07	0.11	-0.32	0.13	-0.71	-0.19	-0.68	0.13	0.44	0.21	0.02	0.13	-0.34	-0.06	0.08	0.38	0.275
YGL191W	-0.495	-0.26	-0.054999992	0.15	0.27	0.6	0.31	0.38	-0.07	0.52	-0.08	0.45	-0.24	0.23	-0.46	0.27	-1.48	0.47	-0.83	-0.24	-0.41	0.59	0.515
YGL192W	-0.255	-0.22	-0.04	0.14	0.09	-0.03	0.18	-0.03	0.06	-0.42	-0.32	0.03	-0.06	0.33	0.75	0.15	0.73	-0.12	0.56	-0.65	0.64	-0.5	-0.45
YGL193C	-0.07	0	0.04	0.08	0.83	-0.14	0.69	-0.02	0.28	-0.24	0.11	0.11	-0.11	-0.09	0.45	-0.09	-0.12	-0.14	0.33	-0.6	0.41	-0.37	-0.38
YGL195W	-0.089999996	-0.06	-0.004999999	0.05	0.05	-0.3	0.57	0.46	0.43	-0.15	0.22	-0.01	0.32	1.34	-0.36	-0.13	-0.32	-0.56	0.46	-0.69	0.34	-0.51	-0.45999998
YGL196W	-0.485	-0.22	-0.08	0.06	-0.16	-0.01	0.28	-0.48	-0.18	-0.32	-0.2	0.16	-0.06	-0.06	0.65	0.12	0.5	0.14	0.08	-0.22	0.44	0.23	0.26
YGL197W	-0.095	-0.17	-0.32	-0.47	0.47	-0.45	0.49	0.01	0.25	-0.09	-0.21	0.1	0.31	-0.04	0.35	-0.7	0.72	-0.79	0.9	0	0.74	-0.42	-0.41
YGL198W	-0.28	-0.27	-0.22500001	-0.18	-0.27	-0.18	0.15	-0.38	0.27	0.04	-0.09	0.37	-0.06	0.94	0.46	-0.27	0.27	-0.22	0.58	-0.57	0.9	-0.16	-0.175
YGL199C	-0.21	-0.16	-0.19999999	-0.24	-0.46	0.08	0.18	-0.03	0.29	0.13	0.11	0.32	0.62	-0.17	-0.14	-0.12	-0.03	-0.17	0.32	-0.31	0.52	-0.06	-0.14999999
YGL200C	-0.065	0.15	0.215	0.28	0.47	-0.09	-0.06	-0.51	-0.23	-0.21	0.33	0.54	0.75	0.36	0.94	-0.17	-0.45	-0.17	-0.06	-0.63	0.09	-0.33	-0.32
YGL201C	-0.38	-0.95	-0.75	-0.55	-0.22	-0.14	0.02	0.39	0.29	0.2	0.46	-0.06	0.14	0.1	-0.08	-0.24	-0.14	0	0.31	0.32	0.26	0	-0.175
YGL202W	-0.4	-0.4	-0.27	-0.14	0.26	-0.32	0.21	-0.27	0.31	-0.19	0.16	-0.07	0.32	-0.2	0.78	-0.2	0	-0.17	0.62	-0.01	0.72	-0.3	-0.28500003
YGL203C	0.195	0.11	0.305	0.5	0.25	0.44	-0.24	0.19	-0.52	0.02	-0.35	-0.09	-0.33	0.27	-0.66	0.28	-0.15	0.16	-0.45	0.28	-0.75	0.05	-0.03
YGL204C	-0.08	-0.05	-0.29	-0.53	0.32	-0.72	0.58	-0.46	0.26	-1.38	0.02	-0.51	0.26	0.73	0.88	0	0.2	-0.25	0.75	0.12	0.98	-0.34	-0.36
YGL208W	-0.225	-0.35	-0.255	-0.16	-0.29	-0.11	0.12	0.02	-0.73	-0.2	-0.13	-0.2	0.1	0.74	0.62	-0.09	-0.08	-0.21	-0.06	0.5	0.77	0.18	0.1
YGL209W	0.09	-0.25	0.010000005	0.27	0.05	0.49	0.12	0.52	-0.02	0.22	-0.48	-0.17	-0.52	-0.11	-0.36	0.27	0.17	0.42	0.07	-0.2	0.21	-0.54	-0.54
YGL210W	0.22	0.32	0.16	0	-0.16	-0.08	-0.19	0.04	-0.44	-0.08	-0.08	0.12	-0.13	-0.11	0.35	0.13	-0.39	0.04	-0.54	0.5	0.28	0.23	0.115
YGL211W	0.615	0.38	0.305	0.23	0.09	0.18	0.19	0.19	-0.08	0.23	0.03	0.27	-0.35	0.05	-0.33	0.18	-0.52	-0.1	-0.27	-0.39	-1.1	-0.06	-0.16
YGL212W	0.285	0.45	0.34	0.23	-0.47	0.31	0.14	-0.08	-0.78	-0.38	-0.55	-0.2	-0.24	0.47	0.05	0.26	0.51	0.03	-0.28	-0.42	-0.14	0.41	0.32
YGL213C	-0.05	-0.01	-0.01	-0.01	0.12	0.25	0.23	0.12	0.11	0.24	-0.22	0.23	0.27	0.2	-0.33	0.07	-0.05	0.14	-0.26	-0.53	-0.1	-0.02	-0.095
YGL214W	0.15	0.09	0.13	0.17	-0.51	0.09	0.17	-0.1	-0.56	-0.64	0	0.22	-0.12	0.47	0.41	0.02	0.37	0.36	-0.22	-0.76	0.17	-0.02	0
YGL215W	0.275	0.38	0.315	0.25	-0.03	0.37	-0.08	0.25	0.02	0.05	-0.11	0.23	0.11	0.11	-0.58	-0.08	-0.08	-0.08	-0.06	0.21	-0.42	-0.32	-0.405
YGL216W	0.14500001	0.54	0.655	0.77	0.16	0.67	-0.15	-0.17	-1.23	-0.52	-0.52	-0.06	-0.1	0.53	0.69	0.63	0.23	0.31	0.01	-0.52	-0.13	-0.29	-0.29
YGL217C	-0.034999996	0.45	0.275	0.1	0.6	0.1	0.38	-0.08	-0.08	-0.32	-0.45	0.02	0.1	0.3	0.24	0.39	0	0.05	0.48	-0.3	0.09	-0.52	-0.475
YGL218W	0.105	0.21	0.255	0.3	-0.37	0.3	-0.03	-0.12	-0.51	0.09	-0.47	0.12	-0.49	-0.12	0.23	-0.18	0.17	0.19	-0.63	-0.18	-0.03	0.51	0.54999995
YGL219C	-0.085	0.03	0.05	0.07	0.01	0.29	0.01	0.34	-0.21	0.23	-0.32	0.25	-0.08	0.08	-0.74	0.21	-0.6	0.11	-0.54	-0.2	-0.12	0.51	0.435
YGL221C	-0.075	0.1	0.175	0.25	0.02	0.29	-0.01	0.24	-0.19	0.27	-0.54	0.21	-0.23	0.27	-0.96	0.27	-0.44	0.24	-0.44	-0.27	-0.23	0.37	0.29500002
YGL222C	-0.53499997	-0.62	-0.21000001	0.2	-0.12	0.01	0.33	-0.38	0.21	0.02	0.38	-0.08	-0.94	0.8	1.44	-0.36	0.83	0.09	0.38	-0.19	0.61	-0.59	-0.65999997
YGL223C	0	0.17	0.07	-0.03	-0.08	0.06	0.19	0.25	-0.03	0.09	-0.42	0.19	0.09	0.05	-0.22	0.05	0	0.09	-0.26	-0.49	0.05	0.34	0.28
YGL224C	-0.22	-0.09	0.009999998	0.11	0.31	0.15	0.17	0.01	0.08	-0.2	0.01	0	0.24	0.55	0.49	-0.26	-0.05	0.09	-0.07	-0.18	0.5	-0.42	-0.45499998
YGL225W	-0.29	-0.11	0.185	0.48	0.79	0.27	0.22	-0.16	0.23	-0.16	0.31	0.55	0.65	0.42	0.25	0.12	-0.01	-0.05	0.24	-1.02	-0.51	-0.53	-0.61
YGL226C-A	-0.19999999	-0.19	-0.19999999	-0.21	0.67	-0.53	0.45	-0.08	0.61	-0.31	-0.26	0.54	0.35	-0.11	0.1	-0.69	0.13	-0.31	0.8	0.28	0.78	-1	-0.63
YGL226W	0.215	0.16	0.015000001	-0.13	-0.21	-0.18	-0.07	-0.28	-0.21	0.41	-0.3	0.51	-0.21	0.28	0.08	-0.18	-0.07	-0.13	-0.25	-0.22	-0.07	0.31	0.135
YGL227W	-0.044999998	-0.16	-0.375	-0.59	0.25	-0.86	0.22	0.06	0.15	-0.22	-0.02	0.7	0.29	0.06	1.02	-0.93	-0.24	-0.52	0.31	0.25	0.65	-0.04	-0.11
YGL233W	-0.105000004	-0.09	0.16	0.41	0.05	0.16	0.11	0.09	-0.51	0.02	-0.19	0.3	-0.21	0.86	-0.21	-0.07	-0.29	-0.47	0.17	0.16	0.42	0.08	0.02
YGL234W	-0.155	-0.31	-0.205	-0.1	0.38	-0.19	0.31	0.03	0.65	-0.25	-0.06	-0.06	0.21	0.32	0.53	-0.22	0.32	-0.1	0.38	-0.2	0.37	-0.57	-0.635
YGL236C	-0.305	-0.33	-0.245	-0.16	-1.03	0.27	-0.33	0.54	-0.42	0.66	-0.24	0.48	-0.63	0.19	-0.33	-0.03	-0.06	0.23	-0.1	-0.27	0.24	0.59	0.475
YGL237C	0.175	0.25	0.225	0.2	0.11	0.26	0.07	0.13	-0.12	0.15	-0.34	-0.03	-0.32	0.05	-0.9	0.53	-0.34	-0.08	-0.47	-0.05	-0.4	0.38	0.37
YGL241W	0.25	0.51	0.11999999	-0.27	-0.15	-0.01	-0.05	0.02	1.58	0	-0.27	0.04	0.14	-0.13	-0.23	-0.31	-0.07	-0.33	0.14	0	-0.01	0.07	-0.10000001
YGL247W	0.38	0.27	0.060000002	-0.15	0.05	-0.04	0.26	0.12	0.05	0.02	-0.14	0.15	-0.1	-0.29	-0.22	-0.06	-0.07	-0.14	-0.22	-0.55	0.32	-0.22	0.034999996
YGL248W	0.08500001	0.33	0.32	0.31	0.07	0.01	-0.22	-0.19	0.26	-0.34	-0.31	-0.11	0.06	-0.05	0.37	-0.28	-0.48	0.04	-0.22	0.21	0.01	0.15	0.125
YGL249W	-0.23499998	-0.39	-0.27499998	-0.16	0.47	-0.68	0.48	-0.29	0.31	-0.23	0.28	0.46	0.46	0	0.52	-0.39	0.25	-0.35	0.68	-0.12	0.52	-0.73	-0.62
YGL250W	-0.22	-0.27	-1.03	-1.79	0.19	-0.22	0.34	-0.01	0.7	0.02	-0.2	0.08	-0.27	-0.11	0.99	-0.22	0.31	0.08	0.22	0.38	0.84	0.14	-0.375
YGL251C	0	-0.4	-0.335	-0.27	0.27	-0.11	0.46	-0.24	0.41	-0.46	0.02	0.29	0.16	0.01	0.52	-0.58	-0.09	-0.14	0.47	0.26	0.48	-0.33	-0.29000002
YGL252C	0.015	-0.01	0.065	0.14	-0.01	0.2	0.02	0.21	0.2	0.07	-0.84	-0.16	-0.09	-0.23	0.29	0.02	-0.31	0.16	-0.29	0.47	-0.35	0.25	0.13
YGL253W	-0.13	0.12	0.22500001	0.33	0.53	-0.03	0.12	0.01	0.21	0.04	0.27	0.4	0.37	0.35	-0.33	0.33	-1.22	0.11	0.27	-0.22	-0.21	0.18	0.050000004
YGL254W	0.01	0.03	-0.08	-0.19	0	-0.07	0.25	-0.1	0.14	-0.22	-0.62	-0.08	-0.14	-0.21	0.64	0	0.05	0.06	0	0.24	0.64	-0.1	-0.25
YGL255W	-1.235	-1.15	-0.555	0.04	0.44	0.41	0.95	0.75	1.22	0.27	0.08	-0.07	0.09	-0.21	-0.05	0.97	1.01	0.66	1.01	-1.03	-0.59	-0.99	-0.975
YGL256W	-0.34	-0.32	-0.12	0.08	0.49	0.01	0.6	0.07	0.16	-0.12	-0.1	0.04	-0.04	0.26	0.8	0.1	-0.23	0.04	0.16	-0.07	0.36	-0.47	-0.5
YGL257C	-0.16999999	-0.26	-0.13499999	-0.01	-0.33	0.15	0	0.11	0.13	0.14	-0.09	0.05	-0.11	0	-0.72	-0.01	0	0.25	0.21	0.44	0.17	0.1	0.030000001
YGL259W	-0.105	0	-1.35	-2.7	0.82	-1.57	0.68	-0.15	0.85	-0.29	0.55	0.09	0.7	-0.21	0.74	-0.47	0.31	-0.31	0.82	0.3	0.81	-0.55	-0.41000003
YGL261C	0.415	0.24	0.08	-0.08	0.27	-0.34	0.39	-0.36	0.13	0.07	0.06	-0.22	1.8	-0.48	-0.64	-0.19	0.01	-0.83	0.03	-1	-0.08	-0.1	-0.114999995
YGR002C	0.215	0.12	0.23	0.34	-0.23	0.18	-0.26	0.24	-0.28	0.33	-0.51	-0.05	-0.78	0.03	-0.62	0.3	-0.3	0.17	-0.34	0.17	-0.12	0.45	0.375
YGR004W	0.31	0.09	0.08	0.07	0.21	0	0.04	-0.04	0.42	0.23	-0.25	-0.09	-0.04	-0.15	-0.47	-0.09	0.1	-0.13	-0.27	-0.29	0.02	-0.09	-0.15
YGR006W	0.049999997	-0.16	-0.08	0	-0.18	-0.13	-0.13	-0.09	-0.24	0.03	-0.53	0.05	-0.28	0.08	-0.37	0.06	0.16	-0.05	-0.32	0.25	0.23	0.38	0.37
YGR008C	-0.635	-0.51	-0.49	-0.47	-0.36	-0.07	-0.7	-0.45	2.35	0.1	-0.75	0.16	-0.34	0.08	-0.37	0.12	-0.51	0.06	-0.53	0.41	0.31	0.8	0.805
YGR009C	-0.025000002	-0.09	-0.030000001	0.03	-0.13	-0.53	-0.23	-0.15	0.2	-0.25	-0.17	-0.19	-0.13	0.44	0.5	-0.19	-0.41	-0.02	-0.15	0.64	0.56	0.04	0.105000004
YGR010W	-0.1	0.11	0	-0.11	0.2	-0.42	-0.09	-0.09	0.35	-0.09	0.13	-0.09	0.18	0.18	-0.22	-0.09	-0.37	-0.24	0.58	0.41	0.41	-0.06	-0.13
YGR011W	-0.3	-0.17	-0.21000001	-0.25	0.46	-0.31	0.34	-0.25	0.35	-0.23	0.04	-0.41	0.28	-0.23	1.03	-0.05	0.11	0.02	0.17	0.51	0.5	-0.13	-0.2
YGR012W	0.105000004	0.06	0.145	0.23	-0.1	-0.06	1.55	-0.13	-0.41	0.15	-0.27	0.23	-0.27	0.1	-0.13	0.1	-0.45	-0.05	-0.2	-0.39	-0.18	0.06	-0.025
YGR013W	0.16	0.09	0.095	0.1	-0.06	-0.11	-0.13	0.1	-0.81	-0.11	-0.11	-0.08	-0.19	0.43	0.42	0.02	-0.32	0.01	0.1	0.73	0.51	0.19	-0.049999997
YGR014W	0.245	0.32	0.39999998	0.48	0.84	-0.51	0.04	-0.49	0.21	-0.23	0.48	0.21	0.81	0.3	0.22	-0.38	-0.03	-0.82	0.45	-0.79	0.18	0.25	-0.16
YGR015C	-0.065	-0.08	-0.12	-0.16	0.42	-0.47	0.33	-0.39	-0.43	-0.43	0.32	0.51	0.48	0.26	0.87	-0.11	0.07	-0.23	0.16	0.47	0.81	-0.37	-0.41
YGR017W	0.010000002	-0.07	0.015000001	0.1	0.12	0.17	0.18	-0.6	0.03	0.28	-0.41	0.23	-0.07	0.23	-0.25	-0.2	0.34	0.18	0.59	-0.41	-0.66	0.42	0.33999997
YGR018C	0.024999999	0.01	0.030000001	0.05	0.68	0.05	-0.01	0.07	0.02	0.05	-0.26	-0.04	-0.01	0.08	-0.09	0.27	-0.68	0.15	-0.31	0.02	-0.45	0.1	0.025
YGR019W	-0.915	-1.07	-0.545	-0.02	0.22	0.09	0.07	-0.23	0.1	-0.31	-0.3	-0.15	0.01	-0.3	0.66	0.03	0.33	0.02	0.31	0.39	0.76	0.09	-0.030000001
YGR020C	0.14	0.18	0.09	0	0.08	-0.74	-0.06	0.06	-0.08	0.18	-0.26	0.29	-0.14	0.35	-0.34	0.13	-0.53	0.33	-0.36	0.32	-0.85	0.43	0.375
YGR024C	0.22	0.17	0.015000001	-0.14	-0.09	0.05	-0.09	0.08	-0.09	0.35	-0.28	0.16	-0.22	-0.23	-0.82	-0.05	-0.28	0.1	-0.34	0.24	-0.05	0.32	0.325
YGR025W	-0.26999998	-0.26	-0.114999995	0.03	0.16	-0.07	0.48	-0.26	0.18	-0.15	0.18	-0.3	0.39	0.11	0.68	0.31	0.01	0.03	0.34	-0.55	-0.13	-0.26	-0.195
YGR026W	-0.515	-0.38	-0.185	0.01	0.38	0.15	-0.14	-0.17	0.01	-0.06	-0.02	0.31	0.26	0.1	-0.03	0.2	0.1	0.11	0.03	-0.06	0.07	0	0.06
YGR028W	-0.16499999	-0.13	-0.18	-0.23	-0.26	-0.04	0	0.01	-0.26	0.41	-0.2	0.09	-0.18	-0.04	-0.3	0.15	-0.58	-0.07	-0.2	0.44	-0.04	0.58	0.5
YGR030C	0.19	0.06	-0.22999999	-0.52	0.06	0	0.35	0.24	0.14	-0.02	-0.34	0.07	-0.26	-0.18	-0.28	0.16	0.16	-0.39	-0.11	0.31	0.15	-0.1	-0.17999999
YGR031W	0.215	0.2	0.05	-0.1	-0.61	0.34	0.01	0.47	0.01	0.48	-0.22	0.28	-0.32	-0.04	-0.05	0.32	-1.13	0.4	-0.59	-0.78	-0.42	0.57	0.465
YGR032W	0.17	0.37	0.285	0.2	0.69	0.04	0.06	-0.24	0.03	-0.21	0.09	-0.08	0.38	-0.07	0.3	-0.2	0.35	-0.41	0.39	-0.44	-0.32	-0.4	-0.385
YGR033C	0.095	0.1	0.225	0.35	0.33	-0.06	0.01	-0.23	-0.53	-0.15	-0.15	-0.05	0.05	-0.08	0.42	-0.01	-0.08	-0.09	-0.03	0.15	-0.06	-0.09	-0.125
YGR034W	-0.085	0.01	0.105000004	0.2	0.36	0.25	0.44	0.16	0.46	0.21	0.05	0.21	-0.05	0.06	-0.35	-0.2	-0.34	0.22	-0.1	-0.05	-0.81	-0.08	-0.14
YGR035C	-0.81	-0.77	-0.44	-0.11	0.14	0.47	0.94	0.85	-0.87	-0.07	-0.4	0.1	-0.1	0.39	0.91	0.93	0.3	0.75	-0.41	-0.14	-0.36	-0.17	-0.35
YGR036C	-0.16499999	-0.51	-1.28	-2.05	0.09	-0.45	0.27	-0.28	0.49	0.06	0.08	0.08	0.18	-0.13	0.21	0.33	0.65	0.4	0.55	-0.39	0.06	-0.04	-0.24499999
YGR037C	0.255	0.31	0.335	0.36	0.56	-0.03	0.18	-0.25	-0.85	-0.46	-0.39	-0.17	-0.21	-0.07	0.13	0.09	-0.42	0.21	-0.27	0.2	-0.31	0.18	0.22500001
YGR038W	-0.67	-0.43	-0.31	-0.19	0.41	-0.02	0.55	-0.02	0.85	-0.21	0.19	0.12	0.53	-0.28	0.09	-0.17	0.31	0.22	0.68	-0.54	0.05	-0.15	-0.245
YGR039W	0.120000005	0.01	-0.085	-0.18	0.31	-0.47	0.61	-0.54	0.09	0.07	0.1	-0.39	0.17	-0.22	1.35	-0.47	0.1	-0.5	0.71	0.06	0.88	-0.56	-0.685
YGR040W	0.215	0.19	0.055	-0.08	-0.13	-0.31	-0.17	-0.13	0.02	-0.02	-0.1	0.03	-0.04	0.02	2.5	-0.76	-0.11	-0.46	0.14	0.38	-0.26	-0.1	-0.145
YGR041W	0.505	0	-0.28	-0.56	-0.44	-1.1	-0.65	-1.07	0.12	0.66	1.12	0.95	0.7	0.35	0.31	-0.82	-0.46	-1.04	-0.09	-0.05	0.11	0.52	0.495
YGR042W	0.56	0.33	0.030000001	-0.27	-0.54	-0.49	-0.45	-0.33	-0.27	0.4	0.4	0.47	0.32	0.17	-0.76	-0.21	-0.68	-0.33	-0.41	0.16	-0.39	0.89	0.695
YGR044C	1.155	0.68	-0.285	-1.25	-1.6	-1.74	-1.79	-1.44	-0.24	1.64	1.35	1.63	0.89	0.68	-0.6	-0.74	-1.36	-0.97	-0.81	0.21	0.11	1.62	1.475
YGR046W	0.23	0.19	0.215	0.24	-0.14	0.19	0.15	0.38	-0.28	0.43	-0.56	0.03	-0.64	0.06	-0.38	0.3	-0.28	-0.01	-0.41	-0.03	-0.21	0.23	0.21000001
YGR048W	0.034999996	-0.25	-0.34	-0.43	-0.53	-0.33	-0.67	-0.17	-0.51	0.23	-0.27	0.29	-0.39	-0.04	-0.2	0.11	0.01	0.12	-0.02	0.66	0.41	0.7	0.495
YGR050C	0.089999996	-0.2	0.019999996	0.24	0.28	0.08	0.03	0.24	0.12	0.52	-0.2	0.12	-0.29	-0.05	-0.22	0.08	0.01	-0.02	-0.15	-0.25	-0.25	-0.25	-0.365
YGR051C	0.35500002	0.09	0.030000001	-0.03	-0.22	0.17	0.22	0.1	-0.33	0.38	-0.84	0.12	-0.4	-0.16	0.29	0.22	-0.17	-0.31	-0.03	-0.37	0.02	-0.34	-0.225
YGR054W	0.060000002	-0.11	-0.03	0.05	-0.01	0.15	-0.18	0.15	0.02	0.39	-0.21	0.07	-0.18	-0.06	-0.59	0.26	0.06	0.05	-0.01	-0.01	-0.4	0.02	-0.035000004
YGR055W	-0.030000001	0.74	0.605	0.47	-0.03	-0.13	-0.76	-0.27	0.09	0.43	0.11	1.02	0.83	0.52	-0.3	-0.8	-0.57	-0.2	0.35	-0.48	-0.15	0.31	0.25
YGR056W	0.195	0.01	-0.015	-0.04	0	-0.08	-0.08	0.24	-0.21	-0.13	-0.17	0.13	-0.31	-0.11	0.25	-0.31	-0.06	-0.17	0.4	-0.11	0.75	-0.04	-0.22
YGR057C	0.14	0.19	0.035	-0.12	-0.24	-0.22	0.27	-0.26	0.5	-0.48	-0.14	-0.16	0.14	-0.04	0.54	-0.16	-0.09	-0.32	0.47	0.37	0.71	-0.95	-0.505
YGR058W	0.355	0.42	0.205	-0.01	-0.01	-0.02	-0.05	0.17	0.14	0.19	-0.18	0.09	0.19	-0.06	-0.11	-0.05	-0.21	0.02	-0.29	-0.3	-0.55	0.3	-0.034999996
YGR060W	-0.115	-0.23	0.20999998	0.65	0.27	0.12	0.23	-0.12	0.16	-0.04	0	-0.2	0.09	0.2	0.08	-0.13	-0.36	-0.18	0.52	0.33	0.47	-0.47	-0.45499998
YGR061C	0.040000003	-0.07	0.029999997	0.13	-0.66	0.23	0.12	0.31	0.2	0.13	-0.05	-0.03	0.1	-0.05	-0.05	0.04	0.2	-0.1	0	0.07	-0.05	-0.1	-0.19
YGR062C	-0.08	-0.13	0.135	0.4	0.24	0.25	0.12	0.25	0.08	0.03	-0.29	-0.09	-0.11	0.05	-0.83	0.13	0.15	0.02	0.44	-0.25	0.21	-0.31	-0.255
YGR064W	-0.185	-0.27	-0.36	-0.45	0.13	-0.34	0.61	0.03	0.82	0.15	0.1	0.13	0.25	-0.39	-0.26	-0.32	0.2	0.06	0.54	-0.32	-0.03	-0.32	-0.29
YGR067C	-0.23	-0.41	-0.3	-0.19	0.2	-0.39	0.12	-0.21	0.5	-1.09	0.35	0.19	0.25	0.11	2.78	-0.69	0.35	-0.16	0.31	0.03	0.46	-0.49	-0.48000002
YGR068C	0.030000001	-0.17	-0.17	-0.17	-0.67	-0.06	-0.01	0.37	0.32	0.19	-0.49	-0.23	-0.33	-0.09	-0.91	-0.02	-0.11	-0.06	0.62	0.37	-0.11	0.32	0.215
YGR069W	0	-0.18	0.049999997	0.28	0.31	0.45	0.34	0.05	0.45	0.39	0.14	0.31	0.24	0.19	-0.82	-0.16	-0.54	0.75	0.03	-0.93	-0.6	-0.38	-0.315
YGR071C	0.065000005	-0.02	-0.01	0	1.51	-0.56	0.22	0.13	0.02	-0.26	-0.29	0.32	-0.04	-0.1	-0.71	0.32	-0.19	-0.17	0.22	0.13	0.24	-0.39	-0.26
YGR073C	-0.045	0.06	0.105000004	0.15	0.32	0.48	0.28	0.02	-0.24	-0.02	-0.29	0.25	-0.1	0.2	-0.31	0.23	-0.1	0.22	-0.29	-0.55	-0.17	-0.08	-0.04
YGR074W	-0.19	-0.01	-0.120000005	-0.23	0.16	0.18	0.01	0.11	-0.13	0.13	-0.35	0.01	-0.01	-0.16	-0.77	0.34	0.29	0.53	0.23	0.02	-0.13	0.11	0.13499999
YGR075C	-0.11	-0.05	0.025	0.1	0.02	0.64	-0.05	0.37	-0.36	0.18	-0.45	0.3	-0.47	0.3	-0.36	0.32	-0.52	0.48	-0.29	0.05	-0.36	0.15	0.11
YGR077C	-0.31	-0.34	-0.16	0.02	0.04	0.51	0.32	0.36	0.29	-0.69	-0.15	0.22	-0.01	-0.2	0.75	0.06	-0.28	0.13	-0.07	-0.94	0.17	0.06	-0.03
YGR078C	0.245	0.25	0.22999999	0.21	-0.22	0.4	-0.2	0.34	-0.51	0.35	-0.62	0.34	-0.7	0.31	-1.22	0.16	-0.54	0.47	-0.26	0.33	-0.51	0.11	0.175
YGR079W	0.72	0.6	0.48000002	0.36	0.08	0.19	-0.16	0.11	-0.2	0.07	-0.39	0.32	-0.45	0.21	0	0.09	-0.96	0.1	-0.62	0.23	-0.98	-0.18	-0.235
YGR080W	-0.13499999	-0.11	-0.12	-0.13	-0.18	0.07	-0.41	0.2	-0.32	0.33	-0.45	0.25	-0.43	0.05	-0.71	0.08	-0.21	0.09	0.08	0.5	0.05	0.49	0.465
YGR081C	0.465	0.31	0.095	-0.12	-0.08	0.04	0.14	0.14	-0.4	0.04	-0.23	-0.11	-0.26	-0.05	-0.15	0.05	-0.28	-0.08	-0.42	0.75	-0.48	0.24	-0.005000003
YGR082W	-0.68	-0.67	-0.5	-0.33	0.02	-0.34	-0.16	0	0.35	0.13	0.18	0.3	0.37	0.22	-0.74	0.07	0.21	0.13	0.8	0.27	0.02	0.09	0.045
YGR083C	0.78	0.63	0.435	0.24	-0.05	0.13	0.11	0	-0.46	0.16	-0.18	-0.07	-0.29	0.44	-0.22	0.04	-0.56	-0.02	-0.87	0.37	-1.18	0.04	-0.08
YGR084C	-0.14	-0.15	-0.1	-0.05	-0.55	-0.37	-0.45	0.01	-0.59	0.44	-0.37	0.26	0.02	0.34	-0.82	0.28	-0.2	0.26	-0.28	0.79	-0.43	0.73	0.62
YGR085C	0.245	0.34	0.385	0.43	0.29	0.35	0.49	0.38	-0.67	0.21	-0.09	0.26	-0.37	0.29	-0.43	0.14	-0.87	0.29	-0.87	0.54	-1.41	0.27	0.19500001
YGR086C	0.52	0.18	-0.25	-0.68	-0.79	-0.79	-0.74	-0.32	0.08	0.96	-0.09	0.66	0.34	0.24	-1.21	-0.37	-0.54	-0.24	-0.08	0.35	-0.06	0.77	0.695
YGR087C	-1.085	-1.16	-0.7	-0.24	-0.01	-0.16	0.19	0.01	0.44	0.24	0.27	0.4	0.36	0.18	-0.01	0.11	0.37	0.31	0.54	0.5	0.19	-0.28	-0.26
YGR088W	-0.45999998	-0.45	-0.41	-0.37	-0.02	-0.85	-0.02	-0.51	0.22	-0.14	-0.14	0.06	0.47	-0.07	0.53	-0.37	0.26	-0.47	0.52	0.59	0.62	0.46	0.3
YGR089W	-0.11000001	-0.27	-0.215	-0.16	0.72	-0.83	0.53	0.05	0.12	-0.36	0.12	0.82	0.46	0.32	0.49	-0.32	0.24	-0.75	0.5	0.32	0.06	-0.65	-0.59
YGR090W	0.305	0.01	-0.099999994	-0.21	0.31	-0.71	-0.21	-0.09	0.47	-0.02	0.36	-0.07	0.19	-0.02	-0.12	-0.37	0.27	-0.5	0.73	0.25	-0.05	-0.39	-0.465
YGR091W	0.105	-0.01	0.05	0.11	0.01	-0.05	0.15	-0.01	0.1	-0.29	-0.17	-0.17	0.47	-0.07	0.29	-0.1	0.11	-0.31	-0.01	0.45	0.32	-0.08	-0.355
YGR092W	-0.725	-1.09	-2.1200001	-3.15	-0.29	-0.06	0.38	0.8	0.7	0.5	-0.15	-0.23	-0.48	-0.34	-0.25	-0.15	0.12	0.25	0.8	1.11	0.03	0.83	0.575
YGR093W	0.42	0.25	0.195	0.14	0.05	0.23	0.26	-0.07	-0.19	0	-0.37	0.58	-0.11	-0.04	0.03	-0.02	-0.06	-0.17	-0.47	-0.27	-0.19	-0.19	-0.18
YGR094W	0.375	0.47	0.44	0.41	0.27	0.15	-0.34	0.15	-0.21	0.19	-0.1	-0.14	-0.21	-0.04	-0.34	-0.16	-0.41	-0.04	0.07	0.56	-0.02	-0.1	-0.165
YGR095C	0.605	0.52	0.375	0.23	0.06	0.35	0.37	0.13	-0.25	0.43	-0.57	0.26	-0.64	0.15	-1.14	0.12	-0.31	0.17	-0.5	-0.67	-0.48	0.1	-0.009999998
YGR096W	-0.005000001	0.04	-0.17	-0.38	0.16	-0.28	0.1	-0.13	0.35	-0.18	0.15	0.27	0.01	-0.4	0.01	-0.48	0.35	-0.21	0.73	0.34	0.45	-0.38	-0.32999998
YGR097W	0.08	0.12	0.255	0.39	-0.17	0.41	-0.25	0.06	-0.12	0.32	-0.12	0.09	-0.17	0.07	-0.47	0.15	-0.1	-0.12	0.12	-0.14	-0.59	0.04	0.08
YGR098C	-0.075	0.08	0.245	0.41	-0.13	0.47	0.54	0.21	-0.43	0.16	-0.06	0.11	-0.1	0.25	0.05	0.21	-0.12	0.21	-0.69	-0.5	-0.12	-0.06	-0.015
YGR100W	-0.049999997	-0.06	-0.085	-0.11	0.01	-0.5	-0.28	-0.43	-0.01	-0.23	0.33	0.19	-0.11	0.25	0.32	-0.76	0.47	-0.46	0.61	0.44	0.68	-0.15	-0.055000003
YGR102C	-0.03	-0.11	-0.52	-0.93	0.02	-0.15	-0.15	0.14	-0.17	-0.02	-0.33	-0.27	-0.17	-0.04	0.11	-0.04	0.1	0.26	-0.1	0.69	0.17	0.17	0.13
YGR103W	1.285	1.18	0.80999994	0.44	0.32	0.64	-0.08	0.42	-0.91	0.59	-0.51	0.03	-0.45	-0.03	-1.58	0.36	-1.03	0.41	-1.03	-0.42	-1.39	0.32	0.095
YGR104C	0.385	0.39	0.11999999	-0.15	-0.2	-0.22	-0.33	0.37	-0.51	-0.15	-0.13	-0.08	-0.31	-0.11	-0.03	-0.15	0.52	-0.31	0.18	0.49	0.22	-0.02	-0.089999996
YGR105W	-0.46499997	-0.41	-0.13	0.15	0.27	-0.21	0.57	-0.28	-0.1	-0.33	0.24	-0.1	-0.14	0.14	0.83	-0.07	0.3	0.04	0	0.22	0.54	-0.28	-0.28
YGR106C	-0.73	-0.69	-0.355	-0.02	0.56	0.19	0.19	0.19	0.45	0.12	0.38	0.23	-0.04	0.07	-0.08	0.1	-0.58	0.32	0.67	-0.02	-0.25	-0.08	-0.17500001
YGR108W	-0.95	-1.37	-0.17000002	1.03	1.13	1.27	1.04	1	0.07	-0.81	-1.17	-1.3	-1.16	-0.28	-0.23	0.92	0.21	0.76	0.4	0.89	-0.28	-0.4	-0.755
YGR109C	1.345	0.76	-0.14999998	-1.06	-0.45	-1.59	0.09	-1.63	-0.34	0.49	1.6	1.25	0.86	0.7	0.28	-0.92	-0.25	-1.12	-0.01	0.55	0.88	-0.11	-0.20500001
YGR110W	0.02	0.03	-0.165	-0.36	0.08	-0.8	0.41	-0.64	0.05	-0.38	0.33	-0.49	-0.12	-0.07	0.66	-0.69	0.18	-0.3	0.54	0.42	1.06	-0.09	-0.09
YGR111W	-0.055	0.11	0.114999995	0.12	-0.07	-0.16	0.36	-0.3	-0.52	-0.27	-0.32	-0.3	-0.19	-0.04	0.69	-0.14	-0.62	-0.13	-0.03	0.95	0.62	0.06	0.049999997
YGR112W	-0.15	-0.16	-0.105	-0.05	-0.1	-0.3	-0.5	0.16	-0.64	0.27	-0.13	0.29	-0.4	0.11	-0.31	0.04	-0.66	-0.1	-0.45	0.84	-0.02	0.8	0.645
YGR113W	-0.060000002	0.25	0.485	0.72	0.14	-0.2	0.13	-0.59	-0.46	-0.48	-0.01	0.07	-0.02	0.89	0.79	0.21	-0.16	-0.14	0.33	0.33	0.33	-0.39	-0.39
YGR114C	0.5	0.49	0.375	0.26	0.04	0.1	-0.24	0.2	-0.49	0.16	-0.19	0.08	-0.4	0.08	-0.59	0.16	-0.55	0.26	-0.49	0.18	-0.52	0.35	0.195
YGR115C	0.22999999	0.17	0.085	0	-0.06	-0.27	0.09	0.02	-0.36	0.02	-0.22	-0.22	-0.18	0.19	0.21	0	-0.2	-0.16	0.02	0.83	0.12	0	-0.135
YGR116W	0.02	-0.08	0.255	0.59	-0.25	-0.11	0.17	0.02	-0.15	-0.45	0.33	0.63	0.15	-0.13	0.1	-0.13	-0.13	-0.1	0.34	0.3	0.66	-0.81	-0.53499997
YGR118W	0.215	0.32	0.225	0.13	0.49	0.32	-0.37	0.32	-0.09	0.23	-0.12	0.22	0.3	0.23	-0.65	-0.14	-0.61	0.16	-0.8	0.01	-0.41	0.15	0.14500001
YGR120C	0.345	0.38	0.345	0.31	0.17	0.27	0.03	0.28	-0.31	0.04	-0.45	0.06	-0.33	-0.09	0.11	0.26	-0.38	0.11	-0.74	-0.47	-0.08	0.09	0.040000003
YGR121C	-0.86	-0.56	-0.11	0.34	-0.09	0.19	0.2	0.55	-0.06	-0.64	-0.64	0.12	-0.17	0	0.92	0.38	0.46	0.17	0.75	-0.77	0.84	-0.13	-0.034999996
YGR122W	0.19	0.21	0.13	0.05	0.1	0.11	0.16	0.13	-0.41	0.24	-0.28	0.05	-0.38	0.08	0.11	0.2	-0.52	0.02	-0.45	0.02	0.1	0.34	0.14
YGR123C	0.725	0.5	0.305	0.11	-0.76	0.36	-0.21	0.38	-0.57	0.34	-0.65	0.08	-0.95	-0.06	0	0.35	-0.33	0.31	-0.15	-0.45	-0.09	0.11	-0.030000001
YGR124W	0	0.04	0.08499999	0.13	0.16	0.1	0.04	0.01	-0.09	0.12	-0.24	0.13	0.07	-0.11	-0.22	0.21	-0.67	0.21	-0.62	-0.04	0.12	0.37	0.305
YGR125W	-0.045	-0.02	0.04	0.1	-0.48	0.45	-0.17	0.2	-0.54	0.09	-0.37	0.17	-0.35	-0.02	0.73	0.14	-0.05	0.2	0.38	-0.33	0.57	-0.71	-0.29
YGR126W	0.37	0.48	0.29	0.1	0.1	0.15	-0.04	0.18	-0.34	-0.11	-0.24	-0.07	-0.09	-0.02	-0.2	0.1	-0.18	-0.13	0.13	-0.11	-0.09	0.09	0.010000002
YGR127W	0.26999998	0.28	0.135	-0.01	-0.13	0.15	0.27	0.04	-0.37	-0.44	-0.21	-0.08	-0.72	-0.74	0.2	0.09	0.54	0.03	-0.09	-0.09	0.36	0.24	0.17999999
YGR128C	0.87	0.7	0.495	0.29	-0.42	0.54	0.14	0.41	-0.46	0.33	-0.55	0.16	-0.53	-0.12	-0.65	0.4	-0.46	0.33	-0.83	-0.17	-0.92	-0.02	-0.14
YGR129W	-0.14	-0.28	0.26999998	0.82	-0.13	-0.57	0.41	-0.21	-0.13	-0.21	0.4	-0.59	-0.53	0.67	0.31	-0.1	0.1	-0.13	0.49	0.55	0.38	-0.66	-0.44500002
YGR131W	0.48000002	0.11	-0.095000006	-0.3	-0.02	-1.19	0.29	-0.01	-0.16	-0.5	0.05	-0.11	0.47	0.56	0.92	-0.33	0.05	-0.65	0.29	0.25	1.03	-0.8	-0.71500003
YGR132C	-0.45999998	-0.52	-0.35	-0.18	-0.41	-0.27	-0.47	0.03	-0.66	0.34	-0.01	0.3	-0.18	0.34	-0.57	0.28	-0.57	0.43	-0.22	0.31	-0.06	0.94	0.82
YGR133W	0.034999996	0.32	0.82000005	1.32	-0.54	-0.6	0.2	-0.07	-0.13	-0.12	0.05	0.09	-0.38	0.09	0.26	-0.54	0.1	0.21	-0.13	-0.52	0.49	-0.34	0.16000001
YGR134W	0.185	0.09	0.13	0.17	0.44	-0.03	0.05	0.12	0.18	-0.1	-0.07	-0.08	0.18	0.08	0.02	-0.07	0.37	-0.23	0.28	-0.19	-0.54	-0.28	-0.385
YGR135W	-0.045	-0.17	-0.22999999	-0.29	-0.51	-0.38	-0.36	-0.2	-0.9	0.02	-0.43	0.15	-0.45	0.06	0.35	0.23	-0.25	0.24	0.01	0.84	0.39	0.54	0.46
YGR136W	0.060000002	-0.06	0.045	0.15	-0.08	-0.04	-0.59	0.1	-0.22	0.3	-0.26	0.02	-0.55	0.13	-0.61	0.15	-0.59	0.24	-0.55	0.06	-0.15	0.8	0.65
YGR137W	-0.065000005	-0.18	-0.18	-0.18	0.05	-0.34	-0.12	-0.18	-0.09	0.06	-0.48	-0.12	-0.1	-0.15	0.27	-0.16	-0.45	0.2	-0.41	0.61	0.43	0.44	0.375
YGR138C	0.065	0.85	0.84000003	0.83	0.93	0.41	0.25	0.04	0.3	-0.7	-0.69	-0.06	-0.21	0.13	-0.07	0.37	0.38	0.11	0.5	-0.7	-0.26	-0.73	-0.74
YGR139W	0.715	1.17	0.57	-0.03	0.54	-0.58	0.49	-0.64	-0.22	-0.53	0.18	-0.18	0.66	0.31	1.09	-0.3	0.42	-0.29	0.24	-0.29	0.66	-0.83	-0.95000005
YGR140W	0.58	0.69	0.565	0.44	0.41	-0.27	-0.35	-0.51	-0.15	-0.39	0.01	0.01	0.33	0.37	0.79	0.14	0.15	-0.62	0.02	-0.35	0.47	-0.55	-0.49
YGR145W	1.1	0.87	0.665	0.46	-1	0.5	-0.21	0.28	-1.37	0.31	-0.7	-0.19	-0.41	-0.02	-0.41	0.69	-0.21	0.25	-0.59	-0.05	-0.73	0.14	-0.055
YGR146C	-0.39	-0.34	-0.325	-0.31	-0.2	0.16	0.84	0.56	0.67	0.02	-0.18	-0.4	-0.37	-0.85	-0.02	0.06	-0.2	0.49	0.06	-0.18	0.37	0.18	0.055000003
YGR147C	0.08	0.02	0.02	0.02	-0.67	0.17	-0.28	0.09	-0.74	0.42	-0.39	0.21	-0.96	-0.1	0.23	0.42	0.04	0.32	0.02	-0.23	-0.12	0.47	0.32999998
YGR148C	0.15	0.27	0.215	0.16	0.19	0.38	0.02	0.57	-0.26	0.47	-0.15	0.36	-0.25	0.23	-0.55	0.18	-0.96	0.4	-1.09	-0.02	-0.91	0.55	0.42000002
YGR150C	-0.08	-0.06	-0.02	0.02	-0.03	-0.17	0.14	0.04	0.08	0.23	-0.01	0.05	-0.15	-0.05	-0.23	-0.6	0.3	-0.46	0.11	0.8	0.75	0	-0.145
YGR151C	1.5	1.53	0.905	0.28	-0.74	-0.5	-0.08	-0.81	-1.08	0.7	0.39	1.18	0.1	0.46	-0.1	-0.21	-1.17	-0.36	-1.26	-0.88	-0.61	0.28	0.15
YGR152C	1.48	1.54	0.83	0.12	-0.51	-0.64	-0.88	-0.79	-0.58	0.85	0.43	1.27	0.21	0.66	-0.56	-0.07	-1.25	-0.56	-1.34	-0.64	-0.82	0.58	0.405
YGR153W	0.555	0.63	0.4	0.17	-0.23	-0.67	-0.05	-0.71	0.22	-0.28	0.13	0.21	0.13	0.12	0.57	-0.49	-0.26	-0.32	0	0.18	0.91	-0.28	-0.28
YGR154C	0.58	0.7	0.325	-0.05	0.29	-0.68	0.23	-0.29	-0.13	-0.25	0.24	-0.18	0.21	-0.03	0.53	-0.34	-0.07	-0.57	0.18	-0.21	0.23	-0.76	-0.315
YGR155W	0.11	-0.02	0.13499999	0.29	-0.19	-0.02	-0.44	0.01	-0.42	0.21	-0.54	0.3	-0.16	0.06	0.11	0.21	-0.54	0.06	-0.48	0.12	0.07	0.37	0.21000001
YGR156W	0.33499998	0.38	0.415	0.45	-0.05	-0.03	-0.33	-0.11	-0.26	0.08	-0.33	-0.02	-0.07	0.13	0	0.07	-0.37	0.07	-0.07	0	-0.26	0.13	0
YGR157W	-0.22	0.01	0.145	0.28	0.61	-0.09	-0.24	-0.5	-0.13	-0.4	0.04	0.17	0.45	0.31	0.82	-0.19	-0.59	-0.35	-0.09	-0.24	0.54	0.12	0.08
YGR158C	0.175	0.22	0.29500002	0.37	0.4	0.25	-0.04	-0.08	-0.11	0.11	0.13	0.28	-0.23	0.13	-0.65	0.08	-0.57	0.16	-0.29	-0.4	-0.38	0.06	0.01
YGR159C	0.95500004	0.72	0.535	0.35	0.3	0.29	0.21	0.19	0	0.11	-0.15	-0.16	-0.42	-0.29	0.4	0.33	-0.79	0.06	-0.17	-0.34	-0.43	-0.58	-0.78
YGR160W	0.89	0.67	0.69	0.71	0.39	0.56	0.15	0.37	0.11	0.14	-0.03	-0.11	-0.62	-0.35	-0.85	0.49	-0.34	0.14	-0.1	-0.58	-0.73	-0.58	-0.775
YGR161C	-0.52500004	-0.14	0.095000006	0.33	-0.5	0.22	-0.19	-0.01	-0.74	0.23	-0.49	0.56	0.01	-0.07	0.99	0.85	-0.75	0.42	-0.56	-0.63	0.25	0.68	0.71500003
YGR162W	0.04	-0.03	0.15	0.33	0.4	-0.34	0.32	0.02	0.01	0.14	-0.28	-0.01	-0.48	-0.08	0.34	-0.45	0.2	-0.06	0.09	0.09	0.06	-0.28	-0.135
YGR163W	-0.065	-0.03	0.11	0.25	0.26	-0.11	0.31	-0.1	-0.03	-0.15	-0.41	0.13	-0.28	0.1	0.87	0.19	-0.57	0.25	-0.32	0.07	0.12	0.16	0.04
YGR164W	0.22	0.31	-0.125	-0.56	0.63	-0.23	0.25	0.02	0.39	-0.58	0.06	0.04	0.2	-0.34	0.25	-0.32	0.06	-0.14	0.54	0.11	0.92	-0.56	-0.6
YGR166W	0.305	0.55	0.41500002	0.28	0.1	0.3	0.19	0.18	-0.16	-0.05	-0.3	0.05	-0.18	0.05	-0.57	0.19	-0.04	0.09	-0.47	-0.16	-0.1	0.09	-0.030000001
YGR167W	0.14	0.2	0.2	0.2	-0.87	0.37	-0.7	0.14	-1.31	0.45	-0.49	0.33	-0.54	0.59	-0.11	0.41	-0.75	0.41	-1.08	0.4	-0.59	0.93	0.78999996
YGR168C	0.11	0.47	0.32	0.17	0	-0.03	0.27	0.05	-0.12	-0.09	-0.54	-0.34	-0.12	-0.04	-0.25	-0.14	-0.11	0.11	0.06	1.19	0.08	-0.03	-0.145
YGR169C	0.39	0.34	-0.08499999	-0.51	-0.44	0.17	0.09	0.4	-0.4	0.09	0.01	-0.32	-0.53	-0.05	0.1	0.19	-0.14	0.04	-0.7	0.03	0.16	0.23	0.13
YGR170W	0.120000005	0.23	0.245	0.26	0.06	0.01	-0.13	0.14	0.09	0.01	-0.34	-0.17	-0.17	-0.01	0.01	-0.09	0.29	-0.07	-0.05	0.26	0.02	0.13	-0.050000004
YGR171C	-0.17	-0.25	-0.205	-0.16	-0.82	0.13	-0.01	0.36	-0.53	0.62	-0.15	0.36	-0.42	0.18	0.11	0.32	-0.51	0.2	-0.73	-0.15	0.25	0.64	0.59000003
YGR172C	-0.13	-0.08	0.024999999	0.13	0.41	0.21	0.14	0.08	0.21	0.33	-0.05	0.49	0.28	0.25	-0.47	-0.1	0.22	-0.81	-0.12	-0.4	-0.03	-0.05	-0.125
YGR173W	0.73	0.65	0.40499997	0.16	-0.74	0.33	-0.25	0.26	-0.94	0.49	-0.27	0.26	-0.47	-0.04	-0.25	0.21	-1.02	0.23	-0.7	-0.18	-0.21	0.57	0.365
YGR174C	0.13	-0.06	-0.125	-0.19	-0.36	-0.17	-0.15	0.15	-0.41	0.44	-0.29	0.24	-0.31	-0.11	-0.86	-0.1	-0.3	0.11	-0.65	0.21	0	0.64	0.655
YGR175C	0.205	0.1	0.23	0.36	0.02	0.39	0.31	0.24	0.19	0.42	0.03	0.2	-0.08	-0.13	0.28	0.29	-0.53	0.26	-0.23	-1.15	-0.19	-0.24	-0.335
YGR176W	-0.33	-0.6	-0.26500002	0.07	0.7	0.24	0.84	0.66	0.81	0.25	0	-0.48	-0.23	-0.6	-0.5	-0.15	0.24	-0.07	0.41	-0.17	0.46	-0.38	-0.53499997
YGR177C	-0.565	-0.9	-0.33499998	0.23	0.51	0.56	0.81	0.76	0.78	0.33	-0.02	-0.36	-0.24	-0.84	0.2	0	-0.24	0.28	0.19	-0.19	0.69	-0.42	-0.65999997
YGR178C	0.060000002	0.15	0.26	0.37	0.15	0.31	-0.47	0.12	-0.27	0.08	-0.3	0.01	-0.42	0.29	-0.68	0.31	-0.53	0.19	0.1	0.1	-0.47	0.44	0.305
YGR180C	0.030000001	0.09	0.215	0.34	0.08	0.11	-0.18	0.09	-0.19	0.2	-0.13	0.26	-0.15	-0.12	-0.76	0.45	-0.51	0.49	-0.21	-0.1	-0.86	0.46	0.37
YGR181W	-0.32	-0.25	-0.009999998	0.23	0.16	0.08	-0.13	0.25	-0.07	0.15	-0.25	0.25	-0.17	0	0.27	0.31	-1.25	0.38	-0.39	0.24	0.07	0.33	0.23500001
YGR182C	-0.505	-0.33	-0.155	0.02	0.52	0.29	0.13	0.21	0.54	0.14	0.17	0.13	-0.04	-0.25	-0.53	-0.03	-0.5	0.4	0.11	-0.06	-0.34	0.23	0.17
YGR183C	-0.525	-0.46	-0.29	-0.12	0.28	-0.01	0.42	0.1	0.45	0.22	-0.64	0	0.04	-0.32	0.65	-0.14	-0.62	0.12	0.12	0.35	0.72	0.16	0
YGR184C	-0.035	-0.02	0.095	0.21	0.4	-0.12	-0.02	0.03	-0.32	0.12	0.32	-0.22	0.06	0.92	-0.34	-0.16	-0.2	-0.12	-0.34	-0.09	0.09	0.05	0.04
YGR185C	0.295	0.35	0.385	0.42	0.05	0.38	0.02	0.2	-0.26	0.09	-0.43	0.07	-0.36	-0.08	0.43	0.32	-1.26	0.22	-0.32	0.21	0.02	0.05	-0.095
YGR186W	0.3	0.29	0.31	0.33	-0.25	0.16	-0.48	0.21	-0.66	0.37	-0.34	-0.07	-0.43	-0.29	-0.8	0.42	-0.45	0.26	-0.55	0.54	-1	0.96	0.76
YGR187C	0.69	0.33	0.11000001	-0.11	-0.25	0.12	0.12	0.17	-0.09	0.26	-0.66	-0.19	-0.38	-0.25	0.02	0.07	-1.5	0.1	-0.31	0.51	-0.33	0.26	0.095
YGR189C	1.625	1.63	1.09	0.55	-0.8	-0.55	-1.53	-1.07	-0.64	0.89	1.1	1.48	1.18	0.69	0.08	-0.64	-1.37	-1.04	-1.2	-1.66	-0.06	0.21	0.255
YGR190C	-0.065	-0.41	-0.17999999	0.05	0.5	0.22	0.33	0.17	0.56	0.1	0.02	-0.05	0.03	-0.3	-0.57	-0.07	0.28	-0.11	0.52	-0.61	-0.04	-0.57	-0.62
YGR191W	0.030000001	-0.32	-0.205	-0.09	-0.04	0.06	0.3	0.17	0.44	0.17	-0.01	-0.01	-0.2	-0.2	0.09	0.07	-0.32	0.02	0.17	-0.98	0.32	-0.37	-0.42000002
YGR192C	-1.5550001	-1.44	-0.96000004	-0.48	0.04	0.06	0.32	0.42	0.63	0.41	0.04	0.16	0.27	-0.14	-0.29	0.46	0.76	0.58	0.66	-0.37	0.42	0.11	0.11
YGR193C	0.075	0.05	0.125	0.2	-0.96	0.25	-0.44	0.16	-0.81	0.37	-0.46	0.02	-0.68	0.29	-0.11	0.28	-0.71	0.28	-0.46	0.38	0.21	0.79	0.64
YGR194C	-0.605	-0.33	-0.13000001	0.07	-0.04	-0.09	-0.1	-0.18	-0.23	0.32	-0.3	-0.03	-0.03	0.18	-0.38	-0.08	-0.03	-0.01	-0.18	0.51	0.46	0.82	0.75
YGR195W	0.64	0.61	0.465	0.32	-0.77	0.42	-0.21	0.34	-0.75	0.46	-0.16	0.24	-0.7	0.13	-0.49	0.51	-0.91	0.43	-0.85	-0.27	-0.72	0.42	0.295
YGR196C	0.26	0.17	0.19	0.21	-0.23	0.03	-0.17	-0.05	-0.48	0.05	-0.55	-0.05	-0.46	-0.01	-0.31	0.11	0.16	-0.05	-0.19	0.5	-0.1	0.38	0.305
YGR198W	0.325	0.24	0.24	0.24	-0.05	0.01	-0.1	0.07	-0.19	-0.24	-0.35	-0.04	-0.35	-0.07	-0.59	0.2	0.29	0.11	-0.07	0.49	-0.07	-0.02	-0.13
YGR199W	-0.29500002	-0.1	-0.04	0.02	-0.54	0.15	0.06	-0.08	-0.18	0.15	0.55	0.31	0.12	0.22	0.09	-0.23	-0.08	-0.03	0.18	-0.41	0.71	0.22	0.105
YGR200C	0.36499998	0.21	0.22	0.23	0.14	0.36	0.14	0.24	0	0.37	-0.3	-0.05	-0.5	-0.17	-1.05	0.24	-0.19	0.16	-0.19	0.23	-0.41	-0.01	-0.16499999
YGR201C	-0.505	-0.62	-0.48000002	-0.34	0.39	-0.36	0.35	-0.2	0.5	-0.38	0.11	-0.12	0.49	-0.28	0.7	-0.26	0.42	-0.29	0.81	0.13	1	-0.34	-0.18
YGR202C	-0.175	-0.37	-0.11	0.15	-0.35	0.01	-0.39	0.22	-0.26	0.29	-0.26	0.09	-0.34	-0.15	-0.19	0.49	-0.45	0.16	-0.49	0.45	-0.18	0.69	0.5
YGR203W	0.035000004	-0.08	-0.15	-0.22	0.37	-0.27	0.31	-0.2	-0.34	-0.15	0.05	0.42	0.47	-0.27	0.58	-0.26	0.02	-0.34	0.8	-0.04	0.85	-0.5	-0.485
YGR207C	-0.09	-0.17	-0.42000002	-0.67	-0.05	-0.52	0.04	0.01	-0.33	-0.05	-0.1	0.25	-0.41	0.3	0.31	-0.04	-0.26	0.02	-0.33	0.92	0.04	0.75	0.49
YGR209C	-0.51	-0.5	-0.425	-0.35	0.27	-0.52	0.23	-0.49	-0.12	-0.7	-0.35	-0.11	0.23	0.25	0.66	0	0.65	0.09	-0.12	-0.07	0.5	0.09	0.14
YGR210C	0.25	0.21	0.21	0.21	-0.03	0.13	-0.14	0.2	-0.12	0.18	-0.32	0.06	-0.36	-0.32	-0.65	0.26	-0.49	0.49	-0.1	-0.19	-0.49	0.41	0.245
YGR211W	0.3	0.09	-0.08	-0.25	-0.4	-0.36	-0.11	-0.13	-1.03	-0.07	-0.4	-0.21	-0.55	0.12	-0.07	0.34	0.2	0.3	0.07	0.55	0.49	0.38	0.13499999
YGR213C	0.24999999	0.53	0.525	0.52	0.44	0.16	0.57	0.03	0.24	-0.06	-0.28	-0.17	-0.28	0.07	0.12	-0.56	0.17	-0.53	0.38	-0.08	0.34	-0.4	-0.525
YGR214W	-0.17500001	-0.05	0.12	0.29	0.59	0.38	0.27	0.26	0.49	0.24	-0.09	0.17	-0.07	-0.15	-0.36	-0.24	0.11	0.01	0.21	0.14	0.02	-0.46	-0.47
YGR215W	-0.114999995	-0.12	-0.114999995	-0.11	-0.32	-0.01	0.09	0.19	-0.05	0.29	-0.15	0.04	-0.32	0.51	-0.32	-0.11	-0.08	0.22	-0.13	-0.13	-0.06	0.28	0.035000004
YGR216C	-0.015000001	0.16	0.11	0.06	0.49	0.27	0.42	0.16	0.4	-0.04	-0.14	0.15	0.31	-0.27	-0.1	0.06	0.39	-0.09	0.62	0.07	0.32	-2.33	-1.27
YGR217W	0.26	0.26	0.195	0.13	0.37	-0.2	0.28	-0.11	-0.1	0.42	0.15	0.32	-0.06	-0.15	0.6	-0.37	0.4	-0.37	0.2	0.05	0.92	-0.33	-0.29500002
YGR220C	-0.145	-0.22	-0.44	-0.66	-0.59	-0.26	-0.24	0.19	-0.24	0.52	-0.1	0.4	-0.22	0.12	-0.5	0.08	-0.51	0.31	-0.33	0.49	0.13	0.56	0.525
YGR221C	1.12	1.12	0.325	-0.47	-0.43	-0.64	-0.23	-0.74	-0.61	0.26	0.87	1.15	0.73	0.64	0.27	-0.52	-0.04	-0.69	-0.39	-0.57	0.48	-0.29	-0.195
YGR222W	0.31	0.16	-0.265	-0.69	-0.32	-0.42	-0.19	-0.07	-0.07	0.17	-0.09	0.25	-0.16	-0.25	-0.02	-0.42	0.08	0.02	0.05	0.41	0.37	0.4	0.34
YGR223C	0.195	0.26	0.08	-0.1	-0.54	0.21	-0.16	0.22	-0.4	0.33	-0.23	-0.06	-0.21	-0.11	-0.42	0.26	-0.5	0.17	-0.23	-0.52	0.54	0.74	0.575
YGR224W	-0.39999998	-0.41	-0.275	-0.14	0.13	-0.27	0.26	0.15	0.54	0.3	0.2	0.2	-0.21	0.24	0.61	-0.38	0.28	-0.68	0.61	0.06	0.74	-0.59	-0.5
YGR228W	0.42000002	0.34	0.28	0.22	-0.01	-0.17	0.28	-0.01	0.13	0.17	0.09	0.07	0.01	-0.22	-0.37	0.01	-0.29	0.17	-0.48	0.19	-0.71	-0.14	-0.285
YGR229C	0.195	0.04	-0.065	-0.17	-0.1	-0.06	-0.05	-0.15	-0.19	0.08	-0.13	0.17	0.11	0.13	0.17	-0.06	-0.43	0.05	-0.15	0.69	0.11	-0.19	-0.19999999
YGR231C	-0.53499997	-0.7	-0.65999997	-0.62	-0.52	-0.55	-0.31	-0.28	-0.11	0.09	0.26	0.25	0.04	0.33	-0.32	-0.18	-0.62	0.11	-0.12	0.93	0.27	0.81	0.76
YGR232W	-0.20500001	-0.3	-0.18	-0.06	-0.09	-0.02	-0.08	0.15	0.21	0.23	-0.15	0.16	0.07	-0.19	-0.08	-0.17	-0.11	0.09	0.16	0.3	-0.19	0.13	0.034999996
YGR234W	-0.035	0	-0.075	-0.15	-0.35	-0.22	0.01	0.15	0.28	0.4	0.55	0.45	0.29	-0.32	-0.42	-0.24	-0.65	-0.45	-0.17	1.18	-0.52	0.34	0.26
YGR235C	0.045	-0.01	-0.04	-0.07	-0.22	-0.16	0.03	0.03	-0.08	0.27	0.07	0.4	-0.22	0.34	0.13	0.03	-0.48	-0.44	-0.16	0.28	-0.17	0.28	0.205
YGR240C	-0.87	-0.69	-0.38	-0.07	0.71	0.29	0.29	0.29	0.58	-0.08	0.1	-0.14	0.13	-0.07	-0.14	0.24	0.56	0.08	0.75	0.2	0.13	-0.44	-0.49
YGR242W	-0.025	0.02	0.074999996	0.13	0.05	0.11	-0.12	0.39	-0.02	0.07	-0.36	-0.01	-0.3	0.01	-0.46	0.2	-0.28	0.02	-0.01	0.41	0.04	0.11	-0.015000001
YGR244C	-0.53499997	-0.57	-0.435	-0.3	-0.49	-0.12	-0.53	-0.2	-0.76	0.12	-0.61	0.17	-0.33	0.31	-0.26	0.48	-0.22	0.36	-0.13	0.7	-0.23	0.95	0.955
YGR250C	0.16	0.23	0.185	0.14	0.16	-0.25	-0.02	0.09	-0.06	-0.11	-0.18	-0.47	-0.16	-0.22	0.09	-0.29	0.06	-0.29	0.53	0.65	-0.19	0.23	0.060000002
YGR251W	0.35500002	0.16	0	-0.16	-0.13	-0.41	0.23	-0.36	-0.22	-0.05	0.02	0.08	-0.08	0.16	0.36	-0.22	-0.26	-0.12	0.26	0.05	0.1	-0.19	-0.29
YGR252W	0.005	0.04	0.14	0.24	0.2	-0.06	-0.11	-0.2	-0.46	-0.14	-0.28	-0.05	-0.02	0.61	0.37	0.04	0.28	-0.09	0.37	0.38	0.09	-0.32	-0.29500002
YGR253C	-0.13	-0.1	-0.020000001	0.06	-0.04	-0.09	-0.12	-0.25	-0.4	-0.1	-0.26	0.06	-0.17	0.19	0.03	0.1	-0.26	0.38	-0.21	0.63	-0.25	0.55	0.35500002
YGR254W	-1.28	-1.23	-0.78000003	-0.33	-0.55	0.25	-0.07	0.29	-0.01	0.41	0.25	0.38	-0.13	0.09	0.11	0.54	0.53	0.7	0.11	-0.6	0.77	0.36	0.315
YGR255C	-0.53499997	-0.54	-0.32500002	-0.11	0.17	-0.4	0.02	-0.33	0.3	-0.2	0.15	0.07	0.42	0.32	0.24	-0.24	-0.04	-0.29	0.07	0.2	0.47	0.21	0.125
YGR256W	-0.63	-0.47	-0.26	-0.05	0.5	-0.12	0.5	0.02	0.59	-0.24	0.02	-0.07	0	0.05	-0.05	-0.14	0.34	-0.05	0.6	0.02	0.05	-0.24	-0.275
YGR258C	0.19	-0.04	-0.21	-0.38	-0.22	-0.32	-0.44	0.04	-0.38	-0.26	-0.4	-0.29	-0.09	0.51	0.02	-0.21	-0.22	-0.62	0.43	0.97	0.25	0.24	0.145
YGR259C	-0.67	-0.79	-0.33	0.13	0.53	0.12	0.79	0.18	0.29	-0.01	0.21	-0.12	0.37	-0.22	0.16	0.02	0.49	-0.09	0.58	-0.46	0.11	-0.55	-0.62
YGR260W	-0.63	-0.69	-0.28	0.13	0.5	0.22	0.73	0.14	0.92	0.05	-0.19	-0.15	0.26	-0.52	-0.28	0.08	0.23	0.07	0.74	-0.64	0.08	-0.36	-0.42000002
YGR262C	0.19	0.27	0.120000005	-0.03	0.02	0.08	-0.03	0.05	-0.11	0.03	-0.33	0.42	-0.01	0.17	-0.18	0.06	0.15	0.09	0.14	-0.61	0.12	-0.06	-0.06
YGR263C	0.155	0.16	0.07	-0.02	0.04	0.04	0.39	0.05	-0.15	0.15	-0.91	0.04	0.3	0.13	-0.02	0.05	-0.04	-0.17	0.25	-0.68	-0.22	-0.05	0.004999999
YGR264C	0.22999999	0.25	0.14	0.03	0.01	0.21	-0.12	0.4	0.06	0.28	-0.14	0.06	-0.16	-0.18	-0.84	0.03	-0.24	0.18	0.18	0.4	-0.35	0.01	-0.065
YGR265W	0.39	0.36	0.315	0.27	-0.04	0.37	0.21	0.53	-0.13	0.41	-0.36	0.21	-0.2	0.09	-0.99	0.21	-0.36	0.17	-0.23	-0.31	-0.58	-0.06	-0.13
YGR266W	-0.285	-0.19	-0.1	-0.01	-0.27	0.06	-0.25	0.31	-0.27	0.35	-0.23	0.14	-0.17	0.2	-0.85	0.14	-0.03	0.12	0.21	0.61	0.07	0.39	0.29999998
YGR267C	0.415	0.42	0.325	0.23	-0.26	0.34	-0.26	0.34	-0.68	0.48	-0.71	0.38	-0.11	0.23	-0.11	0.16	-0.43	0.21	-0.46	-0.8	-0.74	0.35	0.315
YGR271W	0.075	0.08	0.014999999	-0.05	0.18	0.02	0.21	0.17	0.17	0.13	-0.05	-0.18	-0.01	-0.05	0.04	-0.15	-0.11	-0.17	0.1	-0.51	0.23	0.05	0.060000002
YGR272C	0.905	0.71	0.30499998	-0.1	-0.74	0.04	-0.21	0.39	-0.4	0.43	-0.51	0.27	-0.91	0.07	-0.84	0.1	-0.28	0.26	-0.55	0.47	-0.49	0.07	0.01
YGR274C	0.385	0.37	0.155	-0.06	-0.32	-0.39	-0.3	0.02	-0.15	0.04	-0.07	0.08	-0.14	0.32	-0.32	-0.14	-0.09	-0.12	0.49	0.69	-0.15	0.15	0.025000002
YGR275W	0.29500002	0.32	0.099999994	-0.12	-0.27	-0.2	-0.3	-0.14	-0.45	-0.25	-0.17	0.15	0.15	0.27	0.31	-0.12	-0.3	-0.09	-0.62	0.54	-0.12	0.54	0.19500001
YGR276C	0.635	0.59	-0.38500002	-1.36	-0.36	-0.11	-0.36	0.12	-0.13	0.31	-0.07	0.2	-0.41	0.14	-1.11	-0.86	-0.05	0.02	-0.05	0.77	-0.23	0.8	0.565
YGR277C	0.21000001	0.17	0.045	-0.08	-0.33	-0.29	-0.56	-0.41	0.17	-0.03	-0.08	0.44	0.09	0.04	0.12	-0.17	-0.22	-0.08	-0.29	0.24	0	0.29	0.245
YGR278W	0.195	0.14	-0.005000003	-0.15	-0.06	-0.1	-0.41	0.31	0.1	0.08	-0.23	-0.11	-0.43	-0.08	-0.96	0	0.3	0.02	0.48	0.39	0.23	0.2	-0.015000001
YGR279C	-1.42	-0.92	-0.4	0.12	0.94	0.61	0.44	-1.01	1.41	-0.57	-0.42	-0.57	0.05	-0.39	0.84	0.18	0.86	0.88	1.57	0.39	0.76	-0.31	-0.55
YGR281W	-0.47	-0.47	-0.23	0.01	0.11	0.19	0.59	0.38	-0.87	0.36	0.19	0.21	0	0.27	0.11	0.31	-0.4	0.26	-0.55	-0.39	0.15	0.21	0.11
YGR282C	-0.685	-0.46	-0.125	0.21	0.93	0.28	0.44	0.04	0.77	-0.53	-0.08	-0.2	0.62	-0.49	0.43	-0.02	0.57	0.05	1.14	-0.55	-0.07	-0.57	-0.575
YGR283C	0.205	0.1	0.1	0.1	0.24	0.09	0.4	-0.02	0.11	-0.07	0.16	0	-0.1	-0.25	-0.41	0.09	-0.22	0.04	-0.22	0	-0.06	-0.19	-0.29
YGR284C	-1.0250001	-1.07	-0.68	-0.29	-0.37	0.32	1.52	0.25	-0.09	0.1	-0.05	-0.26	-0.61	-0.68	-0.14	0.12	0.44	0.63	0.22	-0.61	0.75	0.29	0.265
YGR285C	0.84000003	0.89	0.83	0.77	0.07	0.65	-0.37	0.48	-0.91	0.55	-1.1	0.38	-0.53	0.16	-0.74	0.38	-0.91	0.29	-0.91	-0.3	-0.94	0.37	0.23
YGR286C	0.495	0.4	0.025000006	-0.35	-0.42	-0.33	-0.4	-0.26	-0.65	0.12	-0.37	0.03	-0.42	-0.31	0.03	0.14	0.01	0.13	0.17	0.66	-0.02	0.36	0.375
YGR287C	0.33999997	0.26	-0.015000001	-0.29	0.05	0.14	0.38	-0.01	-0.48	0.19	-0.58	0	0.03	-0.31	-0.19	0	-0.29	0.03	-0.16	-0.1	0.19	0.2	0.22
YGR288W	0.2	0.2	-0.26000002	-0.72	0.06	-0.45	0.38	-0.21	0.22	0.12	0.22	0.14	0.12	-0.19	-0.48	-0.55	0.03	-0.23	0.74	0.45	0.65	-0.21	-0.29999998
YGR289C	0.11500001	-0.26	-0.44	-0.62	-0.09	0.07	0.54	0.03	0.04	0.3	0.2	0.37	0.17	-0.87	-0.08	-0.23	-0.09	-0.45	0.3	-0.49	0.2	0.33	0.29000002
YGR290W	-0.155	-0.44	-0.66499996	-0.89	0.06	-0.46	0.41	-0.22	0.42	0.3	0.38	-0.13	0.01	-0.77	0.34	-0.04	0.33	-0.37	0.54	0.01	0.88	-0.19	-0.024999999
YGR292W	-0.010000002	-0.1	-0.32500002	-0.55	0.09	-0.09	0.39	-0.07	0.19	0.07	-0.05	-0.03	-0.42	-0.6	0.3	0.28	-0.22	-0.39	0.24	-0.43	0.89	0.3	0.23
YGR293C	0.255	0.21	0.014999993	-0.18	-0.06	-0.16	0.15	-0.12	-0.31	0.08	0.08	0	0.07	-0.45	0.08	-0.19	0.37	-0.27	0.22	-0.31	0.68	-0.38	-0.22
YGR294W	0.25	0.01	-0.26	-0.53	0.15	-0.33	-0.19	-0.41	-0.16	-0.08	0.04	-0.01	0.04	-0.37	0.08	-0.13	0.69	-0.3	0.33	0.15	0.16	-0.13	-0.195
YGR295C	-0.12499999	0.01	-0.015	-0.04	0.46	0.02	0	-0.27	-0.26	0.16	0.33	0.32	1.11	0.14	0.22	-0.18	-0.37	-0.11	-0.12	-0.88	-0.12	-0.08	-0.08
YGR296W	0.32500002	-0.02	0.015000001	0.05	-0.68	-0.37	-0.34	-0.17	-0.25	1.16	0.92	0.71	0.22	0.38	-0.49	-0.34	-0.74	-0.34	-1.12	-0.02	0.08	0.52	0.325
YHL001W	0.075	0.15	0.055000003	-0.04	0.88	-0.46	0.42	-0.13	-0.03	0.28	-0.56	0.28	0.07	-0.03	0.28	-0.5	0.33	-0.26	0.31	-0.33	0.56	-0.67	-0.435
YHL002W	0.13499999	0.19	0.17	0.15	0.21	-0.18	0.12	-0.07	-0.14	-0.1	-0.26	-0.1	-0.16	0.21	0.26	-0.1	-0.82	-0.24	-0.2	0.26	-0.07	0.42	0.26999998
YHL003C	-0.53	-0.51	-0.295	-0.08	0.5	-0.26	0.41	-0.28	-0.1	-0.11	0.37	-0.01	0.33	0.42	0.73	-0.19	0.22	-0.3	0.59	0.25	0.55	-0.47	-0.48000002
YHL004W	-0.39499998	-0.47	-0.27	-0.07	-0.29	-0.07	-0.29	0.21	-0.38	0.38	-0.03	0.48	-0.01	0.33	-0.52	0.22	-0.39	0.29	-0.27	0	0.49	0.32	0.365
YHL007C	0.009999998	-0.19	0.005000003	0.2	-0.01	-0.33	-0.19	0.16	-0.39	-0.02	0.22	-0.23	-0.15	0.26	-0.08	0.06	-0.24	-0.26	0.35	0.91	0.5	-0.26	-0.33499998
YHL008C	0.09	0.44	0.465	0.49	1.3	0.28	0.87	0.3	0.23	-0.18	-0.22	-0.48	0	-0.13	0.28	-0.45	-0.16	-0.55	0.31	-0.16	0.64	-0.7	-0.7
YHL010C	-0.015000004	-0.15	-0.43	-0.71	0.38	-0.66	0.39	0.31	0.11	0.19	0.48	0.34	0.34	0.06	0.21	-1.1	0.26	-0.79	1.14	0.57	0.39	-0.61	-0.47500002
YHL011C	0.22999999	0.04	0.24499999	0.45	0.34	-0.26	0.16	0	-0.47	-0.19	0.09	0.27	-0.07	0.24	0.21	-0.34	0	-0.04	0.38	0.11	0.18	-0.73	-0.63
YHL014C	0.005	0.02	0.065	0.11	0.02	0.05	-0.48	0.08	-0.14	0.21	-0.44	-0.02	-0.12	-0.05	0.25	0.08	-0.32	0.15	0.17	-0.12	0.54	-0.28	-0.115
YHL015W	0.120000005	0.17	0.22999999	0.29	0.23	0.32	0.12	0.3	-0.54	0.34	-0.28	0.18	-0.6	0.27	0.2	0.08	-0.52	0.28	-0.77	0.03	-0.12	0.13	0.095
YHL017W	0.11	-0.09	-0.030000001	0.03	0.06	-0.14	0.23	0.21	-0.23	0.26	-0.05	0.12	-0.69	-0.02	0.09	-0.02	-0.27	-0.1	0.18	-0.61	0.58	0.04	-0.08499999
YHL018W	-0.049999997	0.03	0.205	0.38	0.31	0.18	0.44	-0.2	-0.22	0.01	-0.35	-0.02	0.08	-0.02	0.32	0.03	0.27	-0.41	0.36	-0.04	0.03	-0.33	-0.32
YHL020C	0.43	0.41	0.3	0.19	0	0.19	-0.27	0.35	-0.46	0.29	-0.6	0.08	-0.17	0.16	-0.15	-0.6	-0.35	-0.08	0	-0.08	-0.01	0.02	0.049999997
YHL023C	-0.020000001	-0.09	0.325	0.74	0.18	0.03	-0.08	-0.01	-0.03	0	-0.45	-0.04	-0.11	-0.01	0.05	-0.06	0.36	0.11	0.22	-0.39	0.68	0.09	0.040000003
YHL025W	0.155	0.13	0.28	0.43	-0.09	-0.2	0	0.21	-0.66	0.03	-0.26	-0.09	-0.07	-0.05	0.4	-0.16	-0.18	-0.27	-0.23	0.39	0.44	0.03	-0.16
YHL026C	-0.23500001	-0.33	-0.23500001	-0.14	0.24	0.12	0.43	1.04	0.99	-0.1	-0.08	-0.74	-0.38	-0.18	-0.2	-0.17	0.04	0.17	0.52	0	0.31	-0.51	-0.625
YHL027W	0.15	0.08	0.29	0.5	-0.32	0.49	0.28	0.37	-1.14	0.42	0.05	0.36	-0.38	0.21	-0.07	0.33	-0.92	0.2	-0.65	-0.6	0.04	0.11	0.105000004
YHL028W	-1.84	-1.99	-0.91	0.17	0.79	0.99	0.89	1.01	0.48	-0.83	-0.95	-1.21	-0.95	-0.21	0.25	0.92	0.88	0.86	0.8	0.97	0.91	0.25	0.075
YHL029C	-0.120000005	-0.27	-0.125	0.02	0.34	-0.52	0.41	0.06	-0.64	0.06	0.24	-0.06	-0.05	0.48	0.27	-0.35	0.13	-0.23	0.76	0.24	0.76	-0.57	-0.52
YHL030W	-0.525	-0.6	-0.10000001	0.4	0.14	-0.22	-0.2	0.04	0.13	0.25	-0.05	0.19	-0.03	-0.1	-0.01	0.01	0.11	0.04	0.34	-0.58	0.6	0.27	0.305
YHL031C	0.08	0.07	0.025	-0.02	-0.13	-0.36	-0.29	-0.15	-0.95	-0.1	-0.28	0.37	-0.12	0.66	0.37	-0.16	-0.18	-0.28	-0.15	0.87	0.36	0.23	0.175
YHL032C	-0.29999998	-0.58	-0.355	-0.13	-0.32	-0.23	-0.26	0.24	0.06	0.16	0.12	-0.08	-0.23	0.11	-0.18	-0.02	0.06	-0.16	0.26	0.27	0.43	0.36	0.20500001
YHL033C	-0.009999998	0.1	0.120000005	0.14	0.25	0.29	-0.12	0.13	-0.05	0.2	-0.07	0.19	-0.09	0.25	-0.21	-0.15	-0.43	0	-0.7	0.59	0.27	-0.02	-0.089999996
YHL034C	0.245	0.29	0.19	0.09	-0.21	-0.1	-0.51	-0.22	-0.4	0.07	-0.21	0.2	-0.38	0.47	-0.67	0.29	-0.67	0.1	-0.46	0.25	-0.83	0.87	0.74
YHL035C	-0.05	-0.1	-0.08	-0.06	0.05	0.11	0.23	0.19	-0.48	0.36	0.32	0.29	-0.01	0.37	-0.74	0.17	-0.44	0.1	-0.38	-0.4	0.07	0.21	0.114999995
YHL036W	-0.11999999	0.29	0.00999999	-0.27	0.15	-0.51	-0.13	-0.45	0.3	-0.72	0.03	-0.11	0.47	-0.01	0.22	-0.82	2.08	-0.41	0.3	0.04	0.92	-0.11	-0.12
YHL039W	0.235	0.03	-0.015	-0.06	0.12	-0.13	0.55	0.03	0.35	0.06	-0.08	0.11	-0.18	-0.06	0.45	-0.78	0.56	-0.16	0.28	-0.18	0.65	-0.49	-0.42000002
YHL040C	-0.4	-0.33	-0.48000002	-0.63	0.23	-0.28	0.66	0.21	0.68	0.06	-0.14	-0.02	0.36	-0.51	0.58	-0.12	0.44	0.07	0.72	-0.34	0.87	-0.53	-0.61
YHL043W	0.14500001	0.02	-0.09	-0.2	-0.09	0.13	0.54	-0.39	-0.39	0.21	0.28	-0.16	0.18	-0.12	0.38	0.18	0.4	-0.51	0.18	0.22	0.55	-0.39	-0.33499998
YHL044W	0.049999997	0.02	-0.14999999	-0.32	0.01	-0.2	0.47	-0.22	0.32	0.05	-0.05	0.08	0.09	0.08	0.81	-0.42	0.13	-0.73	-0.05	-0.44	0.63	-0.12	-0.085
YHL046C	0.395	0.25	0.045	-0.16	0.23	-0.25	0.21	-0.19	0.05	-0.13	-0.13	0.02	0.1	-0.39	0.27	-0.15	-0.08	-0.08	-0.07	-0.41	0.23	-0.23	-0.245
YHL047C	0.13499999	-0.08	-0.22999999	-0.38	0.21	-0.08	0.58	-0.15	0.09	0.29	0.58	-0.24	-0.13	-0.02	0.59	-0.03	0.06	-0.17	0.39	0.09	0.64	-0.6	-0.51
YHL048W	-0.275	-0.15	-0.060000002	0.03	0.36	-0.02	-0.03	-0.26	0.11	0.05	0.16	0.19	0.63	0.05	0.15	-0.19	0.31	-0.21	-0.08	-0.5	0.12	-0.09	-0.07
YHL049C	0.32500002	-0.2	-0.435	-0.67	-0.72	-0.86	-0.72	-0.08	0.17	1.31	1.15	0.88	0.5	0.26	-0.24	-0.62	-0.72	-0.83	-0.44	0.17	0.71	0.33	0.17500001
YHL050C	0.31	0.07	0.05	0.03	-0.44	-0.18	-0.64	0.25	0.2	0.84	0.7	0.53	0.21	0.22	-0.82	-0.06	-0.79	-0.42	-0.46	-0.16	-0.32	0.27	0.155
YHR001W	-0.29	-0.23	-0.020000003	0.19	0.02	-0.14	-0.08	-0.16	-0.16	-0.23	-0.25	-0.11	-0.2	0.08	0.56	0.03	0.06	-0.01	-0.13	0.56	0.43	0.15	0.09
YHR001W-A	-0.86	-0.57	-0.19	0.19	0.73	-0.55	0.5	0.02	0.6	-0.12	0.14	0.4	0.15	-0.09	0.27	-0.47	0.41	-0.5	0.38	0.22	1.1	-0.31	-0.25
YHR002W	0.185	0.15	0.055000003	-0.04	0.24	-0.72	0.28	-0.13	-0.1	-1.18	0.19	0.15	-0.1	0.52	0.05	-0.17	-0.17	-0.41	0.12	0.05	0.31	0.44	0.08499999
YHR004C	0.095	-0.18	-0.135	-0.09	0.07	-0.62	-0.12	-0.12	0.29	-0.34	-0.36	-0.34	0	0	0.3	-0.38	-0.16	-0.22	0.55	0.34	0.37	-0.09	-0.14500001
YHR005C	-0.255	-1.23	-1.155	-1.08	-1.72	-0.48	-0.31	0.58	0.09	0.87	0.25	-0.07	-0.72	-0.62	-0.75	-0.59	-0.98	0.15	-0.03	1.61	0.35	1.29	1.135
YHR005C-A	-0.24000001	-0.31	-0.065	0.18	-0.24	-0.43	0.21	0	0.09	-0.27	0.33	0.59	0.01	0.33	0.2	-0.25	-0.58	0.17	0.19	0.88	0.31	-0.36	-0.56
YHR006W	0.525	0.84	0.715	0.59	-0.69	0.41	-0.05	0.22	-0.72	0.44	-0.29	0.1	-0.64	0.15	-0.25	0.02	-0.54	0.28	-0.93	-0.47	-0.42	0.66	0.56
YHR007C	-0.28	-0.3	0.06999999	0.44	0.79	0.52	0.59	0.2	0.49	0.26	0.24	0.21	0.03	-0.12	0.03	0.15	0.24	0.11	-0.26	-0.91	-0.71	-0.4	-0.445
YHR008C	-0.235	-0.45	-0.25	-0.05	-1.06	0.08	-0.54	0.06	-0.98	0.54	0.2	0.39	-0.38	0.33	-0.05	-0.13	-0.48	0.44	-0.34	-0.05	0.41	-0.01	0.34
YHR009C	-0.010000002	0.07	0.099999994	0.13	0.19	0.12	-0.02	-0.04	0.01	0.2	-0.45	-0.04	-0.3	-0.16	-0.05	0.04	-0.02	0.17	-0.27	-0.29	-0.29	0.33	0.305
YHR010W	0.22	0.32	0.265	0.21	0.61	-0.13	0.25	0.1	0.18	0.01	0.18	0.01	-0.03	0.4	-0.28	-0.38	-0.21	0.01	-0.24	0.55	-0.71	-0.33	-0.375
YHR011W	-0.255	-0.45	-0.59000003	-0.73	-0.43	-0.45	-0.03	-0.45	-0.37	0.15	0.41	0.33	-0.23	0.61	-0.2	-0.27	0.02	-0.27	0.11	0.65	0.62	0.8	0.775
YHR012W	0.21000001	0.17	0.17	0.17	-0.08	0.04	-0.05	0.17	-0.39	-0.24	-0.52	-0.07	-0.26	0.04	-0.13	-0.3	-0.08	0.06	0.51	0.07	0.29	0.2	0.095
YHR015W	-0.435	-0.52	-0.014999986	0.49	0.03	0.34	0.23	0.32	-0.05	0.51	-0.15	0.47	-0.32	0.48	-0.28	0.13	-0.11	0.32	-0.09	-0.72	0.37	-0.6	-0.185
YHR016C	-0.275	-0.17	-0.255	-0.34	0.03	-0.5	-0.01	-0.13	-0.12	-0.29	-0.15	-0.04	0.12	0.18	0.31	-0.32	0.08	-0.27	0.5	0.35	1.09	0.16	0.029999997
YHR017W	0	0.06	0.04	0.02	-0.41	0.01	-0.12	0.16	-0.29	0.16	0.2	-0.04	0.02	0.23	-0.25	0.12	-0.52	0.01	0.01	-0.07	0.27	0.26	0.285
YHR018C	-0.68	-0.68	-0.335	0.01	-0.11	-0.25	-0.41	-0.24	-0.39	0.19	-0.33	0.29	0.05	0.31	-0.16	0.01	-0.1	-0.05	-0.52	0.2	0.19	1.01	1.06
YHR019C	0.074999996	0.13	0.205	0.28	-0.27	0.43	0.04	0.31	0.04	0.37	-0.09	0.22	-0.24	0.1	0.1	0.17	-1.49	0.13	0	-0.29	0.26	0.11	0.009999998
YHR020W	0.24000001	0.28	0.32999998	0.38	0.59	0.32	0.14	0.22	0.28	0.2	-0.15	0.03	-0.11	-0.11	-0.67	-0.06	-0.06	-0.04	-0.17	-0.11	-0.13	-0.23	-0.315
YHR021C	0.005000001	-0.04	0.04	0.12	-0.12	0.3	0.12	0.15	-0.2	0.15	0	0.12	-0.04	0	0.01	-0.14	-0.54	0.21	-0.07	-0.3	0.25	-0.04	-0.075
YHR021W-A	0.42	0	-0.14	-0.28	0.11	-0.18	0.53	0.05	-0.07	-0.08	0.06	0.42	0.04	-0.25	-0.2	-0.75	-0.03	-0.77	0.69	0.04	0.44	-0.7	-0.635
YHR023W	-0.96500003	-1.07	-0.485	0.1	0.28	0.91	0.97	0.97	-0.18	-0.01	0.01	-0.22	-0.23	-0.39	-0.29	0.14	-0.07	-0.77	0.63	1.12	0.42	-0.13	-0.18
YHR024C	-0.45499998	-0.53	-0.03499998	0.46	-0.07	-0.19	-0.29	0.09	-0.03	0.47	-0.03	0.36	-0.13	0.04	0.01	-0.1	-0.03	-0.14	-0.05	-0.19	0.42	0.19	0.1
YHR025W	-0.195	-0.24	-0.145	-0.05	0.62	-0.25	0.31	-0.27	0.62	-0.37	0.16	-0.15	0.22	-0.16	0.48	-0.37	0.32	-0.06	0.83	-0.06	0.61	-0.78	-0.575
YHR026W	-0.46499997	-0.4	-0.125	0.15	0.48	0.15	0.2	0.08	0.64	0.05	0.09	0.17	0.3	0.23	-0.43	0.04	0.21	0.32	0.57	-0.71	-0.55	-0.09	-0.19500001
YHR027C	-0.1	-0.06	0.045	0.15	-0.54	0.16	0.09	0.06	-0.63	0.32	-0.04	0.11	-0.31	0.18	-0.34	0.32	-0.22	0.29	-0.54	-0.18	0.15	0.34	0.37
YHR028C	0.14	0.1	0.010000002	-0.08	0.47	-1.33	0.04	-0.04	0.29	-0.38	0.01	0.22	0.45	0.27	0.18	-0.25	0.37	-0.27	0.58	0.44	0.29	-0.38	-0.655
YHR029C	-0.765	-0.62	-0.375	-0.13	0.06	-0.08	0.23	0	0.16	-0.18	-0.11	-0.13	-0.24	-0.02	0.53	0.09	-0.31	0.25	0.27	0.58	0.52	0.18	0.14500001
YHR030C	0.7	1.31	1.03	0.75	0.14	0.08	-0.48	-0.22	-0.44	0.15	-0.24	0.26	-0.39	0.09	-0.48	-0.24	-0.33	-0.08	-0.55	-0.62	-0.39	0.41	0.515
YHR032W	0.044999998	-0.04	0.07000001	0.18	-0.24	0.36	-0.34	0.26	0.3	0.23	-0.28	0.05	0.14	-0.04	0.1	0.25	0.02	0.14	0.01	-0.42	0.08	-0.24	-0.32999998
YHR033W	-0.08	-0.13	0.030000001	0.19	-0.11	0.42	-0.12	0.3	0.15	0.38	-0.41	0.02	-0.56	-0.09	-0.02	0.29	0.61	-1.09	0.52	-0.06	0.13	-0.23	-0.135
YHR034C	0.145	0.06	0.03	0	0.08	-0.1	0.29	0.09	0.35	0.25	0.06	-0.03	0.06	-0.07	0.05	-0.19	-0.15	-0.38	0.05	0.05	0.23	-0.05	-0.085
YHR035W	0.2	0.13	0.095	0.06	-0.03	-0.22	-0.29	-0.18	2.16	0.01	-0.07	-0.13	-0.11	-0.09	-0.43	0.06	0.06	-1.85	0.43	0.25	0.13	-0.2	-0.115
YHR036W	0.415	0.19	0.049999997	-0.09	-0.11	0.09	-0.57	-0.02	0.12	0.04	-0.2	0.3	0.07	0.28	0.37	-1.59	0.28	-0.02	0.41	0.15	0.4	-0.41	-0.285
YHR037W	-1.235	-0.96	-0.56	-0.16	-0.28	0.15	-0.19	0.02	-0.26	0.21	-0.29	0.19	-0.18	0.32	0.06	0.45	0.16	0.43	-0.15	0.02	-0.04	0.94	0.865
YHR038W	-0.065000005	-0.18	-0.2	-0.22	-0.38	-0.12	-0.12	0.08	0.08	0.37	-0.03	0.3	-0.16	0.08	-0.42	-0.11	0.1	0.01	-0.44	0.23	0.17	0.24	0.255
YHR039C	-0.05	-0.14	-0.275	-0.41	-0.16	-0.02	-0.03	0.05	0.08	0.76	0.72	0.82	0.48	0.18	-0.08	-0.16	-1.22	-0.22	-0.01	-0.63	0.56	0.23	0.055000003
YHR039C-A	0.17999999	0.04	0.5	0.96	-0.08	-0.36	0.12	0.27	-0.18	-0.49	-0.15	0.29	-0.26	0.54	0.07	-0.51	-0.8	-0.44	-0.03	1.16	0.07	-0.44	-0.26
YHR040W	-0.055	-0.12	0.065	0.25	-0.25	0.14	-0.27	0.14	-0.23	0.28	-0.27	0.28	0.04	0.11	-0.29	0.13	-0.02	0.11	0.21	0.08	-0.09	0.01	-0.14
YHR041C	-0.11	-0.06	0.045	0.15	0.03	0.12	0.07	0.11	0.6	0	-0.08	0.11	0.08	-0.16	0.12	-0.12	0.09	-0.14	0.44	-0.11	0.38	-0.19	-0.255
YHR042W	0.16999999	-0.17	-0.22999999	-0.29	-0.45	-0.32	0.16	-0.12	0.44	-0.17	0.63	0.87	0.82	0.11	-0.1	-0.74	0.08	-0.12	0.35	-0.08	0.33	-0.92	-0.63
YHR043C	0.120000005	0.07	0.045	0.02	-0.14	-0.17	-0.2	-0.09	-0.1	0.25	-0.22	0.13	-0.24	-0.27	-0.34	-0.03	-0.22	-0.01	0.07	0.23	0.18	0.29	0.26
YHR044C	-0.125	-0.15	-0.19	-0.23	0.39	-0.25	0.47	-0.33	0.09	0.06	-0.33	0.06	0.01	-0.12	0.04	-0.28	0.24	-0.18	0.58	-0.33	-0.03	0.2	0.13
YHR045W	0.074999996	-0.01	-0.06	-0.11	-0.21	0.14	-0.11	0.16	0.22	0.12	-0.08	-0.14	0.02	-0.04	-0.18	0.06	0.03	-0.06	0.14	-0.04	0.19	0.02	-0.09
YHR047C	-0.415	-0.51	-0.34	-0.17	-0.34	-0.13	-0.64	0.33	0.36	0.39	0.12	0.27	0.21	0.49	-0.19	-0.09	-0.41	-0.02	0.36	0.24	-0.34	0.37	0.225
YHR048W	0.335	0.11	0.085	0.06	0.36	0.1	0.3	0.02	0.18	0.26	-0.07	0.15	-0.27	-0.21	-0.17	0.15	0.21	-0.17	-0.17	-0.85	0	0.11	-0.089999996
YHR049C-A	-0.019999996	-0.22	-0.06	0.1	-0.02	-0.02	-0.42	-0.03	-0.21	0.3	-0.1	0.38	-0.39	0.09	-0.25	-0.1	0.13	0.12	-0.18	-0.09	0.28	-0.02	0.02
YHR049W	-0.17500001	-0.33	-0.275	-0.22	-0.51	-0.11	-0.21	0.17	-0.13	0.35	-0.3	0.32	-0.43	0.38	-0.58	0.39	-0.39	0.58	-0.07	0.17	-1.25	0.8	0.655
YHR050W	-0.114999995	-0.02	-0.13	-0.24	0.2	-0.34	0.22	-0.12	0.56	-0.04	0.3	0.24	0.53	0.03	0.66	-0.37	0.14	-0.23	0.75	-0.31	0.7	-0.52	-0.61
YHR051W	-1.185	-0.87	-0.425	0.02	0.24	0.32	0.34	0.52	0.55	0.29	0.06	0.11	0.11	0.34	-0.19	0.05	-0.11	0.48	0.18	0.16	-0.62	0.34	0.28
YHR052W	0.93	0.65	0.32	-0.01	-0.36	-0.04	0.23	0	-0.37	-0.36	-0.17	-0.14	-0.6	-0.1	-0.07	0.21	-0.45	0.03	-0.25	0.32	-0.19	0.09	-0.19
YHR053C	-0.21	-0.1	-0.565	-1.03	-0.84	-0.98	-0.64	-0.71	-0.87	0.44	0.32	0.53	-0.04	0.29	-0.03	0.85	-0.2	0.66	-0.7	0.2	-0.24	1.67	1.525
YHR054C	-0.465	-0.54	-0.455	-0.37	-0.2	-0.48	-0.09	-0.49	-1.26	-0.03	0	-0.17	-0.24	-0.27	0.71	0.44	0.37	0.24	-0.43	-0.38	1.36	1.58	1.09
YHR055C	-0.29	-0.19	-0.505	-0.82	-0.85	-0.97	-0.64	-0.59	-1.03	0.57	0.21	0.61	-0.13	0.24	-0.17	1.01	-0.12	0.75	-0.82	0.16	-0.27	1.65	1.505
YHR056C	-0.285	-0.25	-0.17	-0.09	0.1	-0.19	0.04	-0.19	-0.14	-0.16	-0.05	0	0.36	0.18	0.69	0	0.25	-0.05	0.62	-0.44	0.64	-0.03	-0.155
YHR057C	-0.125	-0.13	-0.15	-0.17	-0.45	0.01	-0.1	0.27	0.12	0.35	-0.22	0.46	-0.04	0.32	-0.53	0.08	-0.43	0.31	-0.25	-0.13	-0.22	0.37	0.305
YHR059W	-0.305	-0.26	-0.315	-0.37	-0.1	0.14	-0.03	0.3	-0.35	0.37	-0.38	0.38	-0.51	-0.79	-0.29	0.39	0.01	-0.1	-0.27	0.62	-0.19	0.69	0.585
YHR061C	0.5	0.71	0.85	0.99	0.92	0.43	-0.12	-1.09	-0.96	-0.15	0.11	0.81	0.54	0.4	0.82	0.61	0.61	-0.09	0.03	-0.83	-0.74	-0.7	-0.95500004
YHR063C	-0.019999996	0.27	0.29500002	0.32	0.02	0.35	-0.32	0.14	-0.54	-0.06	-0.67	0.36	-0.36	0.23	-0.18	0.37	0.02	0.2	-0.18	0.15	-0.54	0.21	0.23499998
YHR065C	0.445	0.29	0.215	0.14	-0.26	0.17	-0.09	0.17	-0.55	0.28	-0.55	-0.03	-0.78	-0.22	-0.18	0.14	-0.06	-0.04	-0.42	0.39	-0.01	0.24	0.074999996
YHR067W	0.32999998	0.16	-0.015000001	-0.19	-0.08	-0.39	-0.28	-0.15	-0.08	0.6	-0.1	0.39	-0.44	-0.28	-0.1	-0.19	0	-0.32	-0.1	-0.04	0.33	0.17	0.1
YHR069C	0.38	0.26	0.23499998	0.21	-0.25	0.19	-0.27	0.27	-0.41	0.39	-0.48	0.25	-0.7	-0.01	-0.48	0.4	-0.15	0.24	-0.28	-0.14	-0.62	0.1	0.09
YHR070W	-0.030000001	-0.2	-0.1	0	-0.06	0.12	0.02	0.07	-0.28	0.11	-0.16	0.16	0	0	0.18	0.18	0.43	0.11	-0.17	-0.02	0.28	-0.35	-0.45999998
YHR071W	-0.255	-0.19	-0.049999997	0.09	0.33	-0.03	-0.02	-0.37	-0.16	-0.25	-0.47	-0.11	0.29	0.6	0.26	0.02	0.09	0.04	0.04	-0.48	-0.27	-0.17	0.030000001
YHR072W	-0.34	-0.31	-0.085	0.14	0.42	0.31	0.37	0.35	-0.52	0.11	0.01	0.1	0.16	0.1	0.39	0.07	0	-0.12	0.38	0	0.26	-0.57	-0.58
YHR073W	0.145	-0.06	0.135	0.33	0.02	-0.07	-0.42	0.13	-0.04	-0.23	-0.14	0.1	-0.16	0.07	-0.14	0.04	-0.34	-0.14	0.26	0.48	-0.09	0.02	-0.115
YHR074W	-0.53499997	-0.44	-0.205	0.03	0.44	-0.06	0.2	-0.03	0.55	-0.14	0.11	0.09	0.38	0.02	-0.09	-0.09	0	-0.14	0.75	0	0.64	-0.29	-0.3
YHR076W	-0.11000001	0.08	0.18	0.28	0.11	0.21	0.11	0.06	-0.1	0.05	-0.26	0.27	-0.34	0.24	-0.23	0.32	-0.1	0.06	-0.41	-0.21	-0.39	0.32	0.14
YHR077C	0.19	0.18	0.22	0.26	-0.02	0.13	0.22	0.18	-0.32	-0.08	-0.1	-0.21	-0.23	0.06	-0.1	0.26	-0.67	0.08	0	0.23	-0.1	0.28	0.1
YHR078W	-0.19999999	-0.19	-0.14	-0.09	0.3	0.06	0.47	0.04	0.51	0.04	-0.19	0.1	0.32	-0.03	0.18	-0.05	0.21	-0.18	0.1	-0.86	-0.03	-0.06	-0.125
YHR079C	-0.05	-0.11	-0.055	0	0.25	-0.29	0.26	-0.08	0.19	-0.24	0.04	0.25	0.3	0.18	0.68	-0.19	-0.38	-0.17	0.45	0.27	0.12	-0.47	-0.535
YHR080C	-0.2	-0.2	-0.275	-0.35	0.11	-0.41	-0.32	0.23	0.22	-0.41	0.13	-0.09	0.29	-0.05	0.42	-0.5	0.19	0.13	0.73	0.51	0.42	-0.04	-0.26
YHR082C	-0.024999999	0.23	0.245	0.26	0.2	0.04	-0.09	-0.28	-0.32	-0.07	-0.37	0.01	0.04	0.02	-0.12	0.26	0.08	-0.12	0.4	0.09	0.24	-0.03	-0.095
YHR084W	0.075	-0.19	-0.315	-0.44	-0.42	-0.14	-0.48	-0.04	-0.26	0.03	-0.33	-0.01	-0.31	0.32	-0.57	-0.29	-0.27	-0.2	-0.09	0.55	0.23	0.7	0.7
YHR085W	0.46	0.23	0.195	0.16	-0.52	0.37	-0.57	0.3	-0.65	0.16	-0.25	-0.1	-0.3	0.34	-0.21	0.58	-0.43	0.21	-0.33	-0.36	-0.03	0.15	0
YHR086W	-0.51	-0.16	0.13	0.42	0.87	0.05	0.06	-0.4	0.03	-0.34	-0.13	0.12	0.63	0.28	0.69	0.25	0.52	-0.09	0.52	-0.43	-0.08	-0.6	-0.425
YHR088W	0.64	0.5	0.32	0.14	-0.3	0.14	-0.35	0.21	-0.76	0.26	-0.43	0.14	-0.6	0.04	-0.3	0.28	-0.43	0.21	-0.26	0.12	-0.1	-0.05	-0.105
YHR090C	0.205	0.25	0.125	0	-0.24	0	0.08	-0.02	-0.46	0.09	-0.37	-0.07	-0.4	0.09	-0.06	0.01	0.04	0.03	-0.07	0.18	-0.04	0.13	0.16
YHR092C	-0.76	-1.07	-0.63	-0.19	-0.33	-0.16	0.01	0.32	0.46	0.25	0.17	-0.09	-0.05	-0.52	0.28	0.18	0.84	0.21	1.21	-0.51	0.75	0.19	0.095
YHR093W	0.32	0.06	0.015	-0.03	0.13	-0.32	0.29	-0.6	0.31	-0.35	-0.02	0.05	0.41	-0.22	0.29	-0.31	0.23	-0.22	0.56	0.03	0.5	-0.19	-0.22
YHR094C	0.48499998	-0.19	-0.125	-0.06	-0.54	-0.69	-0.35	0.12	-0.02	-0.16	0.31	0.5	-0.14	0.71	0.54	-0.98	0.52	-0.25	0.61	-0.25	0.78	-0.86	-0.63
YHR096C	0.19	-0.19	-0.465	-0.74	0.38	-1.05	0.81	-0.48	1.21	-0.12	0.76	-0.57	0.47	-0.24	0.68	-0.68	0.89	-0.89	1.3	0.08	0.67	-0.79	-0.90999997
YHR097C	0.11000001	0.27	0.11000001	-0.05	-0.19	-0.63	-0.36	-0.5	-0.5	-0.02	-0.17	-0.22	0.15	-0.08	0.28	-0.42	-0.33	-0.42	-0.09	0.39	0.47	1.08	0.985
YHR098C	-0.015000001	0.08	0.375	0.67	0	0.45	0.04	0.04	-0.33	0.06	-0.09	0	0.02	0.48	0.45	0.2	-0.09	-0.02	-0.75	-1.06	0.06	0.06	0.01
YHR099W	-0.485	-1.2	-0.51500005	0.17	0.47	-0.37	0.29	-0.08	0.36	-0.53	-0.02	0.07	0.56	0.44	0.78	-0.33	0.12	-0.03	0.42	-0.05	1.07	-0.56	-0.515
YHR101C	0	0.03	-0.11	-0.25	0.31	-0.13	0.28	-0.27	0.28	-0.07	-0.25	-0.01	0.26	0.17	0.78	-0.15	0.01	-0.32	0.83	-0.01	0.43	-0.32	-0.385
YHR102W	-0.16	-0.18	-0.120000005	-0.06	0.45	-0.41	-0.02	0.13	0.11	-0.23	0.26	0	0.19	0.42	0.2	-0.3	0.22	-0.43	0.28	0.45	0.04	-0.21	-0.275
YHR106W	0.19	0.2	0.055	-0.09	-0.25	-1.38	-0.41	-0.15	-0.41	0.11	-0.17	1.21	0.05	0.09	0.18	0	0.04	-0.15	0.26	-0.06	0.09	0.22	0.2
YHR108W	-0.195	-0.01	0.2	0.41	0.23	0.47	-0.14	0.19	-0.41	0.07	-0.51	0.3	-0.25	0.38	-0.23	0.69	0.09	0.34	0.09	-0.75	-0.29	0.05	0.05
YHR110W	0.58500004	0.85	0.41500002	-0.02	-0.19	-0.57	-0.93	-1.02	-0.91	0.48	0.36	0.88	0.44	0.88	-0.36	0.15	-0.47	-0.41	-0.24	-0.25	-0.49	0.56	0.505
YHR112C	-0.155	-0.22	-0.225	-0.23	-0.08	-0.28	-0.6	-0.46	-0.23	0.28	-0.17	0.45	-0.15	0.34	-0.56	0.03	-0.11	0.09	0.16	0.26	0.14	0.29	0.41500002
YHR115C	0.09	0.07	0.15	0.23	0.05	0.51	0.46	0.41	0.08	0.36	-0.34	0.14	-0.09	0.02	-0.68	0.13	0.04	0.24	-0.38	-0.93	-0.4	0	-0.09
YHR116W	-0.52	-0.57	-0.68	-0.79	-0.31	-0.55	-0.31	0.09	-0.12	0.2	-0.12	0.13	-0.36	-0.24	0.26	0.01	-0.18	0.46	-0.13	0.56	0.25	0.54	0.725
YHR117W	-0.255	-0.04	-0.015	0.01	-0.09	0.02	1.1	0.1	-0.7	0.1	-0.06	0.29	0.17	0.37	-0.02	0.13	-0.49	0.02	-0.53	-0.07	-0.07	0.29	0.22
YHR119W	-0.14	-0.08	0.04	0.16	0.27	0	0.33	0	-0.02	-0.29	-0.07	-0.24	0.27	0.3	0.34	0.25	0.41	-0.02	-0.29	0.48	-0.03	-0.18	-0.285
YHR120W	0.25	0.39	0.099999994	-0.19	-0.1	-0.13	-0.29	0.04	2.05	0.23	-0.27	0.57	-0.36	0.28	0.17	-0.23	-0.32	-0.52	-0.15	-0.32	0.14	-0.47	-0.41500002
YHR121W	-0.02	0.1	0.09	0.08	-0.04	-0.08	0.01	0.01	-0.37	-0.03	-0.17	0.05	-0.23	0.34	-0.05	0.05	-0.25	0.12	-0.4	0.53	-0.42	0.4	0.335
YHR123W	0.17	0.17	0.065	-0.04	0.17	-0.56	0.06	-0.47	0.52	0.04	0.54	0.32	0.7	0.04	1.37	-0.49	0.19	-0.54	-0.05	-0.45	0.39	-0.54	-0.56
YHR127W	0.39999998	0.59	0.345	0.1	1.01	-0.51	-0.34	-0.28	-0.3	0.1	0.17	0.49	0.21	0.44	-0.54	-0.32	-0.56	-0.1	-0.95	0.18	-0.3	0.34	0.145
YHR129C	0.23499998	0.52	0.17999999	-0.16	0.1	-0.07	1.33	0.02	0.25	-0.12	-0.39	0.15	0.11	0.29	0.52	-0.18	-0.22	-0.22	-0.12	-0.52	-0.12	-0.36	-0.3
YHR130C	0.14	0.22	0.009999998	-0.2	0.28	-0.22	0.03	-0.05	0.03	0.03	0.01	-0.38	0.14	-0.14	0.14	-0.61	0.15	-0.18	0.39	0.29	0.53	-0.44	-0.3
YHR132C	-0.030000001	0.13	0.009999998	-0.11	0.1	0.15	-0.26	0.2	-0.29	0.14	-0.35	0.17	-0.16	0.03	-0.28	-0.02	1.12	0.13	0.14	0.06	-0.22	-0.22	-0.16499999
YHR134W	0.014999997	0.12	0.135	0.15	0.01	-0.1	-0.33	0.12	-0.38	0.02	-0.42	0.05	-0.53	0.11	0.28	-0.01	0.35	0.12	0.19	0.17	0.17	0.06	-0.03
YHR136C	-0.73	-0.53	-0.435	-0.34	-0.1	0.12	-0.17	0.3	-0.09	0.23	-0.28	0.36	-0.15	0.1	0.32	0.27	0.36	0.43	0.13	0.53	0.01	0.13	0.095
YHR137W	-2.295	-2.25	-1.335	-0.42	0.29	0.78	1.01	1.35	0.58	0.74	-0.08	0.18	0.4	0.02	0	0.56	0.51	0.52	0.37	-0.39	-0.12	0.16	0.07
YHR138C	-0.78	-0.81	-0.62	-0.43	0.1	-0.17	0.09	0.14	0.4	0.08	-0.31	-0.11	-0.36	-0.23	0.3	-0.05	0.79	0.24	0.49	0.23	0.24	0.05	0.07
YHR141C	-0.245	-0.17	-0.17	-0.17	0.08	-0.37	0.35	-0.03	0	0.03	0.32	0.09	-0.13	0.2	0.53	-0.3	0.14	-0.04	-0.49	0.9	0.34	-0.27	-0.27
YHR142W	0.13000001	0.27	0.28	0.29	0.54	0.09	0.59	-1.15	0.27	0.12	0.48	0.42	0.49	-0.16	-0.57	-0.57	-0.43	-0.24	0.03	-0.75	0.24	0.12	0.004999999
YHR143W	1.0250001	1.19	0	-1.19	-0.98	-0.36	-1.54	-2.1	-1.67	0.82	2.02	2.13	1.99	0.87	0.4	-0.52	-0.57	-0.94	-0.8	-1.14	0.55	1.01	1.065
YHR143W-A	0.32	0.2	0.2	0.2	0.12	0.27	0.02	0.29	-0.81	0.2	-0.02	0.19	-0.63	0.12	-0.34	0.21	-0.5	0.4	-1.07	0	-0.1	0.04	0.055
YHR144C	0.030000001	-0.37	-0.080000006	0.21	-0.17	-0.35	0.31	-0.1	-0.35	-0.09	0.21	0.1	-0.09	0.55	0.27	-0.17	-0.43	-0.2	0.04	0.48	0.53	-0.31	-0.265
YHR145C	0.55499995	0.52	0.565	0.61	0.37	0.41	-0.15	0.61	-0.33	0.26	-0.43	0.05	-0.56	0.3	-0.78	0.09	-0.84	-0.17	-0.59	0.03	-1.03	0.05	0.02
YHR146W	0.015000001	0.07	0.53000003	0.99	0.01	0.25	-0.25	-0.35	-0.93	-0.47	-0.5	-0.35	-0.35	0.87	0.19	0.63	-0.23	0.29	-0.14	0.95	-0.19	-0.06	-0.215
YHR147C	-0.825	-0.76	-0.53999996	-0.32	-0.2	-0.14	-0.03	0.12	-0.18	0.25	0.19	0.38	0.17	0.13	-0.16	0.24	-0.22	0.18	0.02	0.12	0.2	0.61	0.47500002
YHR148W	0.41000003	0.15	0.215	0.28	-0.32	0.05	0.05	0.14	-0.5	0.12	-0.16	0.06	-0.39	-0.13	0.11	0.36	-0.32	0.11	-0.66	0.25	0.3	-0.15	-0.315
YHR149C	0.45000002	0.18	0.23	0.28	-0.1	-0.32	-0.29	0.01	-0.05	0.4	0.27	0.41	0.29	0.43	-0.23	0.12	-0.29	-0.48	-0.2	0.05	-0.57	-0.08	-0.22999999
YHR151C	-0.47500002	-0.86	-0.68	-0.5	0.4	-0.5	0.91	-0.11	1.29	-0.65	0.32	-0.2	0.19	0.16	0.18	-0.75	0.87	-0.56	1.2	0.16	0.72	-0.63	-0.7
YHR159W	0.275	0.23	0.060000002	-0.11	-0.24	-0.39	0	-0.43	-0.26	0.39	0.05	0.27	-0.02	0.14	0.27	-0.18	-0.28	-0.34	-0.13	0	0.6	0.05	0.145
YHR161C	-0.135	-0.02	0.035000004	0.09	-0.05	0.15	-0.23	0.26	-0.29	0.08	-0.39	-0.04	-0.09	0.19	-0.05	0.06	-0.12	-0.14	-0.5	0.25	-0.02	0.43	0.485
YHR163W	-0.345	-0.31	-0.76	-1.21	0.13	0.34	0.35	0.49	0.3	0.27	-0.13	0.1	-0.05	-0.07	-0.02	-0.02	0.07	0.24	-0.17	-0.21	0.13	0.05	0
YHR165C	-0.24	-0.47	-0.32	-0.17	0.02	-0.41	0.05	-0.37	0.16	-0.01	0.19	0.26	0.77	-0.37	0.25	-0.37	0.43	-0.37	0.48	-0.08	1.12	-0.58	-0.30499998
YHR166C	0.04	0.07	0.060000002	0.05	0.08	-0.66	0.02	-0.09	0.36	-0.42	-0.07	-0.18	0.24	0.63	0.54	-0.36	0.19	-0.42	0.18	0.07	0.92	-0.35	-0.305
YHR167W	0.15	0.16	0.12	0.08	-0.02	-0.01	1.57	0.02	-0.37	-0.07	-0.13	0.02	0	0.1	-0.14	0.11	-0.22	0.08	-0.34	-0.14	-0.37	-0.08	-0.16
YHR168W	-0.28	-0.57	-0.495	-0.42	-0.42	-0.7	0.02	-0.09	0.4	0.01	0.33	0.24	-0.1	0.91	0.27	-0.24	-0.16	-0.47	0.14	0.66	0.47	0.1	0.105000004
YHR170W	0.625	0.33	0.365	0.4	0.12	0.21	-0.84	0.3	-0.86	0.21	-0.38	-0.02	-0.56	0.21	0.34	0.46	0.12	0.1	-0.48	0.33	-0.12	-0.44	-0.59000003
YHR171W	-0.074999996	-0.03	-0.155	-0.28	0.23	-0.33	-0.03	-0.36	0.2	-0.41	0.29	0.45	0.28	0.27	0.8	-1.7	0.3	-0.68	0.26	0.53	1.05	-0.07	-0.185
YHR172W	0.005	-0.02	0.24999999	0.52	0.48	-0.17	0.3	-0.43	-0.43	-0.45	0.47	0.16	0.69	0.3	0.82	-1.08	0.52	-1.15	0.31	0.64	0.83	-0.45	-0.44
YHR174W	-1.6600001	-1.6	-1.02	-0.44	0.37	-0.15	0.18	0.13	0.57	0.11	0.02	0.22	0.81	0.08	0.83	0.19	0.81	0.25	0.78	0.37	0.57	-0.28	-0.29500002
YHR175W	-0.58500004	-0.5	-0.14500001	0.21	0.47	0.05	-0.17	-0.1	-0.05	-0.27	0.05	0.21	0.46	0.14	0.21	0.12	0.53	-0.03	0.44	-0.3	0.39	-0.2	-0.17
YHR179W	0.035000004	-0.16	0.305	0.77	0.33	0.55	0.09	0.31	-0.47	0.1	-0.84	0.05	-0.52	0.1	-0.04	0.65	-0.29	0.41	-0.94	-0.22	-0.86	-0.07	-0.07
YHR181W	-0.255	-0.27	-0.155	-0.04	0.55	0.14	0.56	0.11	0.35	0.06	0.06	0.26	0.26	-0.03	0.39	-0.04	0.24	-0.08	-0.15	-0.73	-0.3	-0.33	-0.315
YHR183W	-0.605	-0.34	-0.050000004	0.24	0.71	0.64	0.77	0.46	0.67	0	-0.2	-0.09	-0.11	-0.13	-0.11	0.1	0.24	0.36	-0.09	-0.76	-0.48	-0.15	-0.185
YHR186C	0.10000001	-0.34	-0.135	0.07	-0.42	0.27	0.83	0.1	-0.54	0.25	0.02	-0.15	0.1	0.15	0.1	-0.01	-0.54	0.01	0.13	-0.47	-0.15	-0.04	0.095
YHR187W	0.35500002	0.33	0.135	-0.06	0.13	-0.05	0.02	0.38	0.11	-0.85	-0.29	-0.05	-0.01	0.25	0.47	-0.47	1.17	-0.82	0.18	-0.2	0.42	-0.42	-0.41
YHR188C	-0.3	-0.16	-0.04	0.08	-0.04	-0.25	-0.24	-0.19	-0.03	0.12	0.39	0.5	0.51	0.19	0.6	-0.22	0.03	-0.5	0.09	-0.14	0.71	-0.24	-0.22999999
YHR190W	-0.83000004	-0.68	-0.38	-0.08	0.02	0.14	-0.13	0.11	-0.18	0.24	0.14	0.38	0.14	0.14	0.43	0.11	0.07	0.14	0.05	0.21	0.71	0.04	0.005
YHR192W	0.044999998	0.13	-0.030000001	-0.19	-0.39	-0.24	-0.26	-0.05	-0.24	-0.16	-0.13	0.13	-0.02	0.24	0.96	-0.07	-0.24	-0.02	-0.31	0.52	0.34	0.06	0.044999998
YHR194W	-0.48000002	-0.61	-0.45	-0.29	-0.12	-0.12	0.05	-0.07	-0.26	-0.03	0.17	0.16	0.18	0.08	0.37	-0.19	0.04	-0.07	0.51	0.41	0.51	-0.06	-0.089999996
YHR196W	0.52	0.33	0.245	0.16	-0.12	0.23	-0.15	0.28	-0.58	0.19	-0.43	0.06	-0.56	-0.02	-0.13	0.4	-0.29	0.02	-0.09	0.3	-0.5	0.05	-0.155
YHR197W	0.2	0	0.075	0.15	0.34	0.16	0.34	0.3	0.29	0.16	0.04	-0.12	-0.09	-0.12	-0.07	0.4	0.26	-0.21	0.13	-0.45	-0.45	-0.41	-0.56
YHR198C	-0.265	-0.37	-0.175	0.02	-0.17	-0.81	0.01	0.04	-0.25	0.01	0.08	0.3	-0.08	-0.06	0.52	0.24	-0.01	0.13	0.23	0.02	0.59	0.03	-0.055
YHR199C	0.135	0.1	-0.02	-0.14	0.26	-0.33	-0.13	0.4	0.25	0.21	0.04	0.58	-0.08	0.14	-0.01	-0.71	0.18	-0.14	0.15	-0.35	0.52	-0.59	-0.45999998
YHR200W	0.074999996	0.12	0.175	0.23	-0.71	0.37	-0.35	0.03	-0.95	0.27	-0.48	0.23	-0.53	0.38	0.19	0.34	-1.59	0.53	-0.26	-0.33	0.14	0.81	0.755
YHR201C	0.215	0.2	0.15	0.1	-0.39	0.17	-0.24	0.1	-0.69	0.27	-0.66	0.33	-0.58	0.09	-0.37	0.18	-0.43	0.3	-0.58	0.24	-0.39	0.7	0.585
YHR203C	0.049999997	0.21	0.23499998	0.26	0.25	0.39	0.18	0.37	-0.06	0.37	-0.31	0.3	-0.45	0.17	-0.35	-0.06	-0.22	0.23	-0.59	0.12	-0.29	-0.03	-0.055
YHR204W	0.295	0.48	0.48	0.48	-0.1	0.39	0.11	0	-0.58	0.38	0.09	0.41	0.06	0.2	0.09	-0.19	0.55	-0.1	-0.94	-1.15	-0.19	0.09	-0.004999999
YHR205W	-0.08	-0.1	0.205	0.51	0.47	0.43	0.37	0.21	0.3	-0.15	-0.45	-0.35	-0.29	-0.12	-0.06	0.1	0.3	-0.01	-0.01	-0.17	-0.07	-0.33	-0.31
YHR207C	0.365	0.4	0.36	0.32	-0.15	0.25	0.05	0.13	-0.41	-0.01	-0.54	-0.03	-0.28	0.03	-0.13	0.2	0	0.03	0	-0.12	-0.05	0.03	-0.049999997
YHR211W	0.055	0.07	0.155	0.24	0.39	0.33	0.38	0.24	0.38	0.02	-0.17	0.01	0.18	-0.17	0.21	-0.22	0.03	-0.32	0.17	-0.61	0.09	-0.43	-0.375
YHR212C	0.275	0.4	0.275	0.15	0.26	-0.35	0.35	-0.25	0.3	-0.33	0.28	-0.22	0.51	-0.09	0.6	-0.15	0.15	0.03	0.15	0.12	0.38	-0.33	-0.505
YHR213W	0.25	0.25	0.135	0.02	0.41	-0.47	0.14	0.1	0.4	-0.22	0.35	0.07	0.31	-0.07	-0.12	-0.28	-0.03	-0.4	0.24	-0.34	0.13	-0.21	-0.25
YHR214C-B	0.13	-0.02	0.14	0.3	0.15	0.36	-0.05	0.48	-0.16	0.32	-0.25	0.28	-0.22	0.11	-0.38	-0.16	-0.55	-0.13	-0.34	0.13	-0.15	-0.1	-0.105000004
YHR216W	0.495	0.46	0.365	0.27	0.41	-0.12	0.07	-0.07	0.32	-0.27	0	-0.25	-0.1	-0.33	0.19	0.01	0.1	-0.02	0.16	0.03	0.38	-0.47	-0.47
YHR218W	0.26	-0.22	-0.41500002	-0.61	-0.76	-0.68	-0.73	-0.01	0.18	1.22	1	0.86	0.49	0.23	-0.32	-0.51	-0.97	-0.63	-0.32	0.08	0.58	0.44	0.23
YIL005W	-0.045	-0.02	0.125	0.27	-0.15	0.18	-0.02	0.05	-0.23	0.06	0.11	-0.09	0.05	0.03	0.35	0.13	-0.11	0.1	-0.23	-0.23	-0.4	0.13	0.24
YIL006W	-0.35	-0.44	-0.2	0.04	0.32	-0.2	0.61	0.21	0.39	0.06	0.07	-0.02	0.23	-0.16	0.16	-0.52	0.29	-0.38	0.61	-0.31	0.69	-0.44	-0.41
YIL007C	0.545	0.48	0.185	-0.11	-0.24	-0.43	0.48	-0.19	-0.17	0.01	0.01	-0.54	0.36	-0.24	0.14	-0.19	-0.24	-0.24	-0.26	-0.09	0.24	0.2	0.135
YIL008W	0.71500003	0.76	0.365	-0.03	0.15	0.23	0.12	0.41	-0.06	0.12	-0.47	-0.03	-0.33	-0.14	-0.49	-0.17	-0.33	-0.04	-0.74	0.07	-0.6	0.14	0.05
YIL009W	-0.109999985	-0.77	-0.86	-0.95	-1.44	-0.39	-0.67	0.2	-0.22	1.31	0.38	0.66	-0.26	-0.17	-0.44	-0.34	-0.84	0.03	0.07	-0.13	0.63	1.21	0.93
YIL010W	0.125	0.09	-0.009999998	-0.11	-0.34	0.01	-0.36	-0.01	-0.48	0.12	-0.52	0.16	-0.52	0.16	-0.62	0.23	-0.39	0.28	-0.56	0.15	-0.18	0.64	0.63
YIL011W	-0.555	-0.4	-0.15	0.1	0.17	0.38	0.39	0.31	0.41	0.12	-0.09	0.07	0.18	-0.1	0.06	0.07	0.08	0.4	0.6	-0.91	0.56	-0.07	-0.17999999
YIL013C	-0.15	-0.14	0	0.14	0	-0.38	0.06	0.03	0.22	0.17	-0.13	0.23	0.38	0.13	0.18	-0.05	0.01	-0.11	0.47	-0.54	0.49	-0.23	-0.345
YIL014W	0.16	0.11	0.095	0.08	0.21	0.33	0.26	0.17	0.06	-0.18	-0.42	-0.07	-0.31	-0.4	-0.24	-0.04	0.21	-0.22	0.03	0.14	0.25	-0.53	-0.375
YIL015C-A	-0.08	-0.05	0.16	0.37	-0.05	0.03	-0.1	0.19	-0.11	0.3	-0.1	0.43	-0.26	0.09	-0.33	-0.02	-0.19	0.05	-0.36	-0.67	0.31	-0.05	0.14
YIL016W	0.195	0.15	-0.019999996	-0.19	0.18	-0.26	0.2	-0.26	-0.1	0.12	-0.23	0.26	-0.2	-0.37	0.12	-0.34	-0.05	-0.16	0.31	0.3	0.11	0.2	0.035000004
YIL017W	-0.5	-0.51	-0.53999996	-0.57	0.07	-0.89	0.04	-0.47	0.54	-0.32	-0.21	0.43	0.32	-0.32	2.49	-0.63	0.13	-0.51	0.63	0.41	0.81	-0.32	-0.004999995
YIL018W	-0.255	-0.13	0.04	0.21	0.4	0.2	0.14	0.21	0.51	0.04	0.76	0.21	0.21	0.01	0.42	-0.34	0.01	0.08	0.23	-0.42	-0.84	-0.36	-0.38
YIL019W	0.925	0.73	0.37	0.01	-0.38	0.13	-0.02	0.16	0.05	0.02	-0.94	-0.13	-0.18	0.21	-0.27	0.31	-0.73	0.09	-0.23	0.45	-0.42	-0.25	-0.395
YIL020C	0.265	0.24	0.22	0.2	0.12	0.05	0.08	0.1	0.21	0.03	-0.23	0.1	-0.06	0.08	-0.15	-0.15	0.12	0.03	0.23	-0.23	-0.53	-0.02	-0.23
YIL021W	0.135	0.07	0.085	0.1	-0.22	-0.04	-0.06	-0.04	-0.35	-0.01	0	0.07	-0.21	-0.04	0.14	0.13	-1.47	0.17	-0.01	0.64	0	0.31	0.125
YIL022W	-0.155	-0.17	-0.08	0.01	-0.39	0.01	-0.48	0.25	-0.2	0.29	-0.13	0.22	-0.26	0.28	-0.34	0.28	0.08	0.02	0.24	0.11	-1.06	0.6	0.48000002
YIL023C	-0.195	-0.21	-0.45	-0.69	0.41	0.17	0.3	0.08	0.3	0.04	-0.13	0.2	0.13	-0.29	0.53	-0.25	-0.82	0.09	0.79	-0.38	0.71	-0.24	-0.325
YIL024C	0.030000001	-0.09	-0.14500001	-0.2	0.14	0.19	0.22	0.26	0.18	-0.02	-0.2	-0.39	-0.29	-0.43	0.31	0.02	0.38	-0.14	0.51	-0.21	-0.13	0	-0.145
YIL026C	0.41500002	0.49	0.29500002	0.1	-0.96	-0.26	-0.69	-0.37	-0.22	0.18	0.14	0.21	0.58	0.39	0.14	-0.2	0.14	-0.24	0.44	0.04	-0.3	0.15	0.060000002
YIL027C	0.095	0.05	0.105	0.16	0.09	0.03	0.23	-0.03	-0.14	0.01	-0.23	-0.02	-0.15	-0.13	0.21	-0.03	-0.08	0.05	-0.06	-0.02	0.07	-0.13	-0.2
YIL030C	-0.175	-0.22	-0.030000001	0.16	0.41	0.19	0.25	-0.44	0.32	-0.15	0	0.03	0.13	-0.3	0.13	-0.17	0.6	-0.3	0.64	-0.03	0.19	-0.47	-0.375
YIL031W	0.2	0.12	0.14	0.16	0.12	0.16	0.12	0.12	-0.24	-0.18	-0.2	-0.05	0.07	0.47	-0.32	0.31	-0.03	-0.09	-0.18	-0.41	0.05	0.08	-0.08
YIL033C	0.405	0.19	0.095	0	-0.73	-0.03	-0.47	0.04	-0.22	0.5	0.05	0.32	-0.34	0.05	-0.4	-0.04	-0.33	-0.07	-0.1	-1	0.2	0.41	0.385
YIL034C	-0.79499996	-0.71	-0.45499998	-0.2	-0.08	0.18	-0.24	0.11	0	0.33	-0.2	0.33	-0.03	0.12	-0.3	-0.06	0.02	0.22	0	0.11	0.08	0.5	0.5
YIL035C	0.4	0.33	0.18	0.03	-0.69	0.32	-0.5	0.36	-0.4	0.4	-0.14	0.21	-0.33	0.01	-1.02	0.18	-0.64	0.35	-0.53	-0.33	-0.18	0.64	0.48
YIL036W	0.14	0.09	0	-0.09	-0.49	0.26	-0.16	0.27	-0.38	0.43	-0.51	0.07	-0.54	-0.3	-0.3	0.19	-0.08	0.15	-0.24	0.46	-0.13	0.34	0.41500002
YIL037C	-0.19	-0.15	-0.19	-0.23	0.21	0.1	0.33	-0.05	0.16	-0.36	-0.25	-0.19	0.04	0.33	0.3	0.08	0.45	0.2	0.24	-0.39	0.43	-0.36	-0.315
YIL038C	0.395	0.3	0.08500001	-0.13	-0.25	0.21	-0.19	0.12	-0.25	0.05	-0.4	-0.07	-0.29	0.05	-0.43	0.1	0.03	-0.11	-0.02	0.38	-0.19	-0.11	-0.02
YIL039W	0.155	0.24	0.285	0.33	-0.11	0.5	-0.11	0.42	-0.18	0.31	-0.15	0.28	-0.26	0.21	-0.38	0.29	-0.28	0.28	-0.18	-1.13	-0.59	0.15	0.080000006
YIL040W	0.06999999	-0.15	-0.120000005	-0.09	0.09	0.2	0.24	0.21	0.39	0.5	0.01	0.31	-0.03	-0.33	-0.16	-0.01	0.13	0.01	-0.04	-0.61	-0.24	-0.23	-0.26500002
YIL041W	-0.095	-0.07	0.055000003	0.18	-0.23	0.19	-0.23	0.17	-0.29	0.21	-0.61	0.17	-0.41	0.02	-0.22	0.17	-0.17	0.28	-0.16	0.09	0.48	0.31	0.165
YIL042C	-0.009999998	-0.11	0.009999998	0.13	-0.64	0.15	-0.22	0.21	-0.22	0.37	-0.25	0.53	0.05	0.14	0.26	0.41	-0.11	-0.28	0.34	-0.62	-0.16	0.14	-0.089999996
YIL043C	-0.145	-0.12	0.02	0.16	0.14	0.16	0.12	0.15	0.43	0.07	-0.19	0.16	-0.04	-0.01	-0.07	-0.19	-0.19	0.15	0.29	-0.12	0.48	-0.29	-0.37
YIL044C	0.17999999	0.26	0.16499999	0.07	-0.04	-0.45	-0.08	0.23	-0.2	0.13	-0.29	0.1	-0.14	0.24	-0.18	0.1	-0.27	0.24	0.01	-0.22	-0.67	0.54	0.33
YIL045W	-0.12	-0.13	-0.185	-0.24	-0.07	-0.2	-0.23	-0.2	0.17	-0.09	1.07	-0.06	0.14	-0.32	-0.15	-0.37	-0.06	-0.1	0.01	0.36	0.42	0.27	0.185
YIL046W	0.23500001	0.2	0.13	0.06	-0.45	0	-0.42	0.15	-0.37	0.3	-0.32	0.26	-0.22	0.09	-0.18	0.12	0.09	-0.08	0.1	0.18	-0.16	0.33	0.055000007
YIL047C	0.055000003	0.18	0.265	0.35	0.63	0.28	0.52	0.09	0.49	-0.12	-0.18	0.07	0.24	-1.57	0.26	-0.12	0.36	-0.07	0.75	-0.26	0.33	-0.8	-0.865
YIL048W	-0.04	0	0.07	0.14	0.83	-0.23	0.36	-0.08	0.31	-0.73	-0.32	1.24	0.03	-0.21	0.37	-0.17	0.53	-0.32	0.18	-0.5	0.27	-0.36	-0.52
YIL049W	-0.52	-0.44	-0.29500002	-0.15	0.33	0.03	0.72	0.18	0.58	-0.25	0.01	-0.49	0.25	-0.08	0.37	-0.35	0.16	-0.09	0.84	-0.32	0.76	-0.33	-0.44
YIL050W	-0.645	-0.18	0.08	0.34	0.21	0.44	0.15	0.61	-0.09	-0.17	-0.48	0	-0.03	0.28	0.57	0.24	0.38	0.04	0.26	0.12	-0.17	-0.11	-0.21000001
YIL051C	-1.1949999	-1.12	-0.64	-0.16	-1.24	0.43	0.91	0.81	1.13	0.54	0.44	0.4	0.29	0.04	0.13	-0.16	-0.27	0.16	0.43	-0.34	0.04	-0.21	-0.27
YIL052C	0.115	0.22	0.16499999	0.11	0.28	0.11	0.11	0.18	0.04	0.24	0	0.14	-0.09	0.28	-0.43	-0.12	-0.35	0.14	-0.35	0.27	-0.9	0.14	-0.005000003
YIL053W	-0.099999994	-0.39	0.225	0.84	0.22	1.17	0.54	0.82	0.11	0.61	-0.31	0.24	-0.68	0.24	-1.04	0.86	-0.19	0.72	-0.39	-1.36	-1.71	-0.44	-0.515
YIL054W	-0.074999996	-0.12	-0.14	-0.16	0.04	-0.01	0.49	0.01	0.36	0.03	-0.38	-0.19	0.08	-0.6	0.83	-0.32	-0.01	-0.23	0.56	-0.32	0.91	-0.16	-0.15
YIL055C	-0.13	-0.28	0	0.28	-0.55	0.02	0.09	-0.03	-0.15	0.34	1.46	-0.21	-0.5	0.09	-0.29	-0.57	-0.23	-0.08	-0.44	-0.29	0.1	0.39	0.29999998
YIL056W	-0.315	-0.27	-0.00500001	0.26	0.38	0.51	0.27	0.31	0.17	0.04	-0.49	-0.22	-0.24	-0.76	0.08	0.26	0.77	0.26	0.48	-0.22	-0.32	-0.21	-0.35
YIL057C	-0.45499998	-0.42	-0.22999999	-0.04	-0.26	0.36	0.26	0.13	0.27	-0.02	-0.02	0.18	0.07	0.3	-0.44	0.17	0.56	0.24	0.64	-0.33	0.05	-0.14	-0.18
YIL058W	0.2	0.13	0.23	0.33	0.17	0.03	-0.01	0.08	0.13	-0.03	-0.38	-0.22	-0.31	-0.36	-0.07	-0.01	0.15	-0.29	0.01	0.08	0.28	-0.05	-0.060000002
YIL059C	0.31	0.25	0.29000002	0.33	-0.34	0.32	0.12	0.27	-0.29	0.21	-0.27	-0.16	-0.16	0.11	-0.63	0.22	0	0.02	-0.14	-0.51	-0.34	0.17	0.065
YIL060W	0.63	0.6	0.58500004	0.57	0.13	0.37	-0.24	0.65	-0.28	0.45	-0.65	-0.07	-0.65	0.15	-0.8	0.06	-0.77	-0.15	-0.65	0.29	-1.17	0.23	0.215
YIL062C	-0.24000001	-0.11	0.004999999	0.12	0.04	0.13	-0.39	0.15	-0.36	0.26	-0.54	0.3	-0.46	0.03	-0.31	0.09	-0.27	0.24	-0.48	0.4	-0.24	0.63	0.58500004
YIL063C	0.68499994	0.78	0.605	0.43	-0.33	0.29	-0.41	0.15	-0.55	0.27	-0.23	0.29	-0.09	0.45	-1.28	0.18	-1.01	0.22	-0.71	-0.01	-0.78	0.42	0.32999998
YIL064W	0.89	0.83	0.59	0.35	0.05	0.26	0.05	0.36	-0.3	0.35	-0.61	0.25	-0.51	-0.24	-0.61	-0.21	-0.53	0.09	-0.16	-0.04	-0.53	-0.18	-0.095000006
YIL065C	0.28	0.25	0.045	-0.16	-0.34	-0.25	-0.24	-0.07	-0.25	0.54	-0.24	0.24	-0.48	0.01	-0.15	-0.3	-0.58	0.02	-0.13	0.09	0.37	0.61	0.41
YIL066C	1.135	1.03	0.23499998	-0.56	-1.47	-1.14	-2.42	-1.21	-1.34	0.89	1.37	1.32	1.65	0.92	0.52	0	-0.01	-0.4	-0.08	0.07	-0.1	0.29	0.21
YIL067C	-0.255	-0.55	-0.3	-0.05	0.55	-0.43	0.4	-0.18	0.63	-0.16	-0.03	-0.03	0.24	-0.49	0.99	-0.4	0.02	-0.29	0.69	0.08	0.74	-0.29	-0.29
YIL068C	0.275	0.35	0.375	0.4	-0.75	0.4	-0.05	0.37	-0.5	0.43	-0.21	0.11	-0.47	0.09	-0.36	-0.19	-0.1	0.28	-0.86	-0.05	-0.5	0.61	0.455
YIL069C	-0.025	0.05	0.18	0.31	0.51	0.1	0.24	0.1	0.26	-0.04	-0.21	-0.01	-0.11	0.02	0.18	-0.24	-0.32	0.03	0.36	-0.04	-0.08	-0.25	-0.315
YIL070C	-0.855	-0.72	-0.52	-0.32	-0.75	-0.35	-0.71	-0.06	-0.5	0.39	-0.21	0.63	0.04	0.76	-0.26	0.56	0.07	0.54	-0.4	0.4	-0.55	1.06	0.90999997
YIL073C	-0.040000003	0.07	-0.11500001	-0.3	0.38	-0.32	0.38	0.01	0.18	-0.17	0.01	-0.42	0.24	-0.32	0.62	-0.44	0.69	-0.08	1.02	0.13	0.43	-0.68	-0.53
YIL074C	-0.010000005	0.13	0.265	0.4	0.17	-0.3	-0.3	-0.15	-0.55	0.11	-0.1	0.44	0.15	0.45	0.26	0.01	-0.22	0.05	-0.28	-0.76	0.04	0.02	0.23
YIL075C	-0.41	-0.45	-0.24	-0.03	-0.16	0.18	-0.22	0.22	-0.33	0.22	-0.27	0.17	-0.2	0.1	-0.39	0.29	0.26	0.19	0	-0.35	0.29	0.47	0.345
YIL076W	0.40999997	0.53	0.285	0.04	-0.45	-0.43	-0.72	-0.41	-0.7	-0.02	-0.18	0.21	0.03	0.55	-0.02	-0.04	-0.13	-0.06	-0.18	0.24	-0.17	0.46	0.37
YIL077C	-0.075	0.1	0.1	0.1	-0.53	0.3	-0.28	0.41	-0.09	0.44	-0.33	0.17	-0.3	-0.11	-0.99	0.11	-0.3	0.2	-0.23	-0.23	-0.3	0.8	0.77
YIL078W	-0.03	0.06	0.14999999	0.24	-0.14	0.26	-0.14	0.17	-0.27	0.14	0.04	-0.04	0.01	0.01	-0.42	0.12	0.07	-0.01	0.17	0.35	-0.42	0.15	0.015000004
YIL079C	0.62	0.49	0.41500002	0.34	-0.65	0.3	-0.3	0.33	0	0.41	-0.41	0.11	-0.46	0.28	-1	0.53	-0.25	0.31	-0.21	-0.44	-1.11	0.21	0.089999996
YIL082W	-0.195	-0.16	0.04	0.24	-0.63	0.47	-0.68	0.41	0.13	0.22	-0.38	0.17	-0.56	-0.01	-0.92	0.35	-0.01	0.32	0.07	-0.68	-0.49	0.32	0.45
YIL082W-A	-0.095	-0.19	-0.055	0.08	0.04	-0.21	-0.05	-0.08	0.07	-0.11	-0.42	0.39	0.31	0.45	-0.17	-0.31	-0.09	-0.21	0.14	-0.05	0.61	-0.26	-0.105
YIL084C	0.425	0.28	0.375	0.47	-0.23	0.54	-0.82	0.34	-0.01	0.27	-0.32	0.11	-0.46	0.24	-0.7	0.38	-0.32	0.3	-0.73	-0.48	-0.73	0.27	0.19
YIL085C	0.225	0.28	0.345	0.41	0.28	0.41	-0.02	0.34	-0.18	0.07	-0.4	0.17	-0.22	-0.81	-1.3	0.25	0.15	0.23	0.2	0.37	-0.33	0.09	-0.045
YIL086C	-0.005000001	-0.05	0.26999998	0.59	-0.25	0.12	-0.17	0.29	-0.54	0.23	-0.32	-0.04	-0.51	-0.07	0.07	-0.4	0.35	0.1	-0.26	-0.14	0.85	0.19	0.21000001
YIL087C	-0.45999998	-0.53	-0.27999997	-0.03	0.11	0.02	0	0.16	0.07	0.11	-0.15	0.65	0	-0.94	-0.56	-0.19	0.09	0.17	0.8	0.22	0.35	0.17	0.2
YIL088C	-1.17	-0.95	-0.53999996	-0.13	-0.09	0.16	0.96	0.19	0.32	0.38	-0.02	0.35	0.01	0.16	0.2	0.2	0.33	0.25	0.19	-0.7	-0.1	0.29	0.255
YIL089W	-0.05	-0.14	-0.15	-0.16	0.02	-0.24	-0.02	-0.02	-0.02	-0.21	-0.37	0.69	0	-0.35	0.11	-0.03	0.41	-0.02	0.44	0.15	0.19	0.12	-0.06
YIL090W	-0.37	-0.49	-0.255	-0.02	0.26	0.16	0.69	0.14	0.99	-0.02	0.19	-0.1	0.13	-0.33	-0.59	-0.45	0.05	0.03	0.47	-0.07	0.63	-0.49	-0.53999996
YIL091C	0.525	0.36	0.2	0.04	-0.17	0.02	-0.38	0.39	-0.34	0.08	-0.41	-0.3	-0.1	0.07	-0.22	0.17	0.28	0	0.11	0.24	-0.38	-0.01	-0.22
YIL092W	0.095000006	-0.08	0.005000003	0.09	-0.18	-0.15	0.12	0.24	0.15	0.06	-0.24	-0.21	-0.01	0.03	0.63	-0.21	-0.33	0.06	0.36	0.33	0.77	-0.81	-0.685
YIL093C	-0.445	-0.44	-0.48499998	-0.53	-0.69	-0.24	-0.42	0.17	-0.47	0.34	-0.18	0.25	-0.22	0.25	-0.59	0.06	-0.28	0.34	0.14	0.76	-0.1	0.9	0.725
YIL094C	-0.445	-0.15	0.24499999	0.64	0.41	0.69	0.45	0.54	0.38	0.1	-0.55	-0.12	-0.47	0.04	-0.47	0.17	-0.69	0.31	-0.35	0.34	-0.1	0.1	0.025
YIL095W	-0.105	0.14	0.15	0.16	0.34	0.22	0.23	0.11	0.04	-0.17	-0.31	0.51	-0.23	-0.17	0.08	-0.17	0.07	0.02	0.04	-0.19	0.19	0.02	-0.065000005
YIL096C	0.58500004	0.32	0.065	-0.19	-0.21	-0.04	0.09	-0.18	0.13	0.19	-0.22	-0.12	-0.1	0.23	-0.18	-0.18	-0.12	-0.29	0.02	0.26	0.2	-0.26	-0.43
YIL097W	0.030000001	-0.27	-0.48000002	-0.69	-0.43	-0.32	-0.17	0.11	-0.11	-0.03	-0.04	0.08	0.13	-0.17	0.3	-0.43	0.01	-0.36	0.05	0.71	0.03	0.44	0.29
YIL098C	-0.32	-0.31	-0.335	-0.36	-0.62	-0.25	-0.3	0.31	-0.61	0.44	-0.22	0.32	-0.11	0.02	0.04	0.08	-0.75	0.05	-0.51	0.67	-0.08	1.37	1.0550001
YIL100W	-0.08	-0.12	-0.105000004	-0.09	0.24	-0.31	0.69	-0.07	0.47	0.05	-0.47	0.78	0.17	0.28	0.66	-0.45	-0.14	-0.25	0.13	0.13	1.17	-0.66	-0.725
YIL101C	-0.53499997	-0.75	-0.635	-0.52	0.13	-0.16	-0.39	-0.06	0.37	-0.02	-0.16	-0.15	0.22	-0.23	0.53	-0.32	0.49	-0.17	0.98	0.07	0.38	-0.03	0.010000001
YIL102C	-0.39	-0.34	-0.145	0.05	0.1	-0.04	0.35	0.02	0.46	0.1	0.1	-0.17	0.23	0.41	0	0.02	0.15	-0.11	0.64	0.09	0.64	-0.57	-0.53
YIL103W	0.325	0.26	0.145	0.03	-0.02	0.24	-0.29	0.04	-0.29	-0.05	-0.48	0.08	-0.48	-0.08	0.08	0.27	0.11	0.16	0.07	0.15	-0.25	-0.14	-0.195
YIL104C	0.435	0.23	-0.009999998	-0.25	-0.47	0.01	-0.45	0.14	-0.38	0.09	0.49	0.78	0.61	0.31	-0.7	-0.13	-0.47	-0.17	-1.01	-0.98	0.02	0.58	0.53499997
YIL105C	0.145	0.21	0.39	0.57	0.38	0.43	0.72	0.21	-0.66	0.3	-0.31	0.05	-0.47	0.36	-0.09	0.24	-0.36	0.24	-0.92	-0.34	-0.22	0.26	0.185
YIL106W	-0.42000002	-0.41	0.030000001	0.47	0.2	1.13	0.64	1.2	0.02	0.33	-0.83	-0.39	-0.86	-0.3	-0.95	0.33	-0.55	0.83	-0.39	-0.24	0	0.23	0.005000003
YIL107C	0.375	0.55	0.09	-0.37	-0.09	-0.39	-0.47	-0.16	-0.59	-0.02	-0.28	0.34	-0.31	-0.23	0.13	0.07	0.07	-0.1	0.27	0.47	0.31	0.22	0.12
YIL108W	0.285	0.33	0.19500001	0.06	-0.22	0.22	0.33	0.25	-0.35	0.31	-0.19	0.18	0.12	-0.12	-1.07	0	-0.07	-0.01	-0.45	-0.84	0.24	0.25	0.19
YIL109C	-0.26	-0.2	-0.08	0.04	0.2	0.09	-0.49	0.14	0.06	0.25	-0.04	0.15	-0.06	0.18	-0.18	-0.07	0.38	-0.16	0.46	0.14	-0.09	-0.09	-0.1
YIL110W	0.53499997	0.49	0.41500002	0.34	0.25	0.6	0.22	0.55	-0.42	0.49	-0.35	0.27	-0.06	-0.1	-0.56	0.3	-0.56	0.4	-0.79	-1.1	-0.95	-0.3	-0.18
YIL111W	-0.89	-0.38	-0.68	-0.98	-0.24	-0.61	-0.56	-0.12	-0.28	-0.14	-0.42	0.23	-0.19	0.22	0.09	0.26	0.48	0.01	0.26	0.86	0.03	0.68	0.545
YIL112W	0.25	0.31	0.34	0.37	-0.11	0.69	-0.65	0.7	-0.6	0.16	-0.51	0	0.21	0.02	-0.06	0.25	-0.42	0.17	0.14	-0.44	-0.42	-0.4	-0.23
YIL113W	-0.28	-0.38	-0.39999998	-0.42	0.16	-0.26	0.11	-0.31	-0.08	-0.73	-0.3	0.29	0.08	-0.4	0.05	-0.38	0.69	-0.03	0.76	0.5	0.38	-0.01	0.114999995
YIL114C	-0.25	-0.5	-0.44	-0.38	-0.6	-0.8	-0.07	-0.19	0.2	0.15	0.59	0.32	0.24	0.2	0.6	-0.45	0.04	-0.27	0.24	0.54	0.85	-0.45	-0.29
YIL115C	-0.05	-0.07	0.335	0.74	0.36	0.02	0.68	0.14	0.26	-0.8	0.15	-0.27	0.46	-0.12	0.18	-0.42	0.47	-0.48	-0.03	0.11	0.49	-0.77	-0.385
YIL116W	-0.185	-0.12	-0.074999996	-0.03	-0.08	-0.3	0.11	-0.23	-0.97	-0.25	-0.02	0.1	-0.09	0.67	0.67	-0.07	-0.44	0.01	-0.15	0.51	0.77	-0.09	0.004999999
YIL117C	0.28	0.59	0.35999998	0.13	-0.05	-0.11	-0.25	-0.98	-0.23	0.28	0.02	0.82	-0.26	-0.12	-0.16	-0.64	-0.76	-0.35	-0.74	-0.48	0.25	0.86	0.78499997
YIL118W	0.14500001	0.15	0.115	0.08	0.37	-0.26	0.33	-0.03	-0.16	-0.67	0.22	0	0	-1.34	0.98	-0.26	0.23	0.08	0.17	0.66	0.28	-0.71	-0.58
YIL119C	-0.375	-0.83	-0.52	-0.21	0.72	0.07	-0.23	0.11	0.59	-0.36	-0.09	-0.66	-0.15	-0.41	0.09	-0.19	0.64	0.02	0.64	0.23	0.7	-0.38	-0.39499998
YIL120W	-0.07	-0.28	-0.235	-0.19	0.12	-0.41	0.47	-0.16	0.42	-0.19	0.77	-0.3	0.28	-0.5	0.97	-0.52	0.05	-0.52	0.77	0.53	1.01	-0.85	-0.675
YIL121W	-0.62	-0.62	-0.55	-0.48	0.19	-0.39	0.44	0.02	0.56	-0.24	0.12	-0.03	0.05	-0.1	0.01	-0.22	0.58	-0.3	0.59	0.57	0.71	-0.08	-0.18
YIL122W	-0.245	-0.26	-0.009999998	0.24	-0.16	0.02	0.48	0.15	-0.02	-0.37	-0.11	-0.53	-0.54	0.03	0.81	0.14	0.21	-0.16	0.53	0.5	0.44	-0.47	-0.45
YIL123W	-0.555	0.06	0.57	1.08	1.09	1.09	0.93	0.29	0.15	-0.86	-0.7	0.2	-0.24	0.52	0.27	0.7	0.66	0.44	0.38	-0.38	-0.51	-0.89	-0.805
YIL124W	-1.015	-0.59	-0.46499997	-0.34	-0.26	-0.29	-0.07	-0.28	-0.2	-0.03	0.05	0.38	0.36	0.12	0.46	0.06	-0.01	0.06	-0.23	0.23	0.9	0.44	0.43
YIL125W	-0.255	-0.16	-0.12	-0.08	-0.07	0.07	-0.26	0.04	-0.02	0.27	0.05	0.11	0.01	0.02	-0.16	-0.05	0.19	-0.04	0.34	0.49	-0.01	0.08	0.004999999
YIL127C	0.505	0.62	0.505	0.39	-0.24	0.56	-0.6	0.44	-0.7	0.49	-0.46	0.26	-0.63	0.3	-0.81	0.6	-0.73	0.46	-1.05	-0.26	-0.78	0.34	0.175
YIL128W	0.32	0.25	0.28	0.31	-0.4	0.41	-0.4	0.31	-0.95	0.26	-0.42	0.1	-0.35	0.26	0	0.28	-0.53	0.17	-0.55	0.31	-0.12	0.18	0.09
YIL129C	-0.26000002	0.39	0.855	1.32	0.96	1.03	0.29	-0.27	-0.76	-1.08	-1.5	1.02	-0.41	0.59	0.74	0.83	0.7	0.5	-0.08	-0.53	-0.5	-0.8	-0.605
YIL131C	-0.17500001	0.19	0.515	0.84	1.14	0.37	0.41	-0.22	0.07	-1.89	-0.79	-0.33	0.12	0.46	0.56	0.27	0.38	-0.15	0.52	-0.07	0.37	-0.63	-0.26999998
YIL133C	-0.009999998	0.14	0.185	0.23	0.36	0.47	0.46	0.31	0.32	0.23	0.02	0.24	0.06	-0.13	-0.11	-0.08	0	0.19	-0.49	-0.18	-0.56	-0.21	-0.28
[truncated: 2,382 more rows]
