# Supplementary material for: A hybrid feature selection algorithm and its application in bioinformatics
Source: PeerJ Comput Sci. 2022 Mar 22;8:e933. doi: 10.7717/peerj-cs.933 (PMC9044222; doi:10.7717/peerj-cs.933)
Supplement: Supplemental Information 3 [file peerj-cs-08-933-s003.zip › code/RapidMic/src/build.bat]

rem cl.bat
cl.exe main.cpp core.c mine.c cppmine.cpp arg_parser.cc stringenc.cpp /c /I".\lthread-win\include"
link.exe /out:main_cl.exe *.obj /LIBPATH:".\lthread-win\lib\x86" pthreadVC2.lib
pause
