# Supplementary material for: A hybrid feature selection algorithm and its application in bioinformatics
Source: PeerJ Comput Sci. 2022 Mar 22;8:e933. doi: 10.7717/peerj-cs.933 (PMC9044222; doi:10.7717/peerj-cs.933)
Supplement: Supplemental Information 3 [file peerj-cs-08-933-s003.zip › code/RapidMic/src/core.c]

/*
 Dr. Tang rewrite the core MIC implementation based on Davide Albanese
 The following code support rapidly computing MIC.
 We presented a new rapidly computing maximal information-based nonparametric exploration tool for 
 statistical analysis of large-scale dataset.  By parallel processing of MIC algorithm, the algorithm 
 can well analyze large-scale dataset and greatly reduce the coputing time.
 下面的代码由西南交通大学 Dr唐 改写
 本代码采用多线程的方式快速计算MIC 值
 
 Southwest Jiaotong University
 
 */

/*
 This code is written by Davide Albanese <davide.albanese@gmail.com>.
 (C) 2012 Davide Albanese, (C) 2012 Fondazione Bruno Kessler.
 
 This program is free software: you can redistribute it and/or modify
 it under the terms of the GNU General Public License as published by
 the Free Software Foundation, either version 3 of the License, or
 (at your option) any later version.
 
 This program is distributed in the hope that it will be useful,
 but WITHOUT ANY WARRANTY; without even the implied warranty of
 MERCHANTABILITY or FITNESS FOR A PARTICULAR PURPOSE.  See the
 GNU General Public License for more details.
 
 You should have received a copy of the GNU General Public License
 along with this program.  If not, see <http://www.gnu.org/licenses/>.
 */


#include <stdlib.h>
#include <stdio.h>
#include <math.h>
#include <float.h>
#include "core.h"
#include <string.h>
#define MAX(a, b) ((a) > (b) ? (a):(b))
#define MIN(a, b) ((a) < (b) ? (a):(b))


/* HQ
 * Returns the entropy induced by the points on the
 * partition Q.
 * See section 3.2.1 at page 10 in SOM.
 *
 * Parameters
 *   N : q x p matrix containing the number of points
 *       for each cell of the grid formed by P and Q
 *       partitions.求每一行的熵，最后累加
 *   q : number of rows of N (number of partitions in Q)
 *   p : number of cols of N (number of partitions in P)
 *   n : total number of points
 */

double HQ(int **N, int q, int p, int n)
{
	int i, j, sum;
	double prob, logprob, H;
	
	
	H = 0.0;
	for (i=0; i<q; i++)
    {
		sum = 0;
		for (j=0; j<p; j++)
			sum += N[i][j];
		
		prob = (double) sum / (double) n;
		if (prob != 0)
		{
			logprob = log(prob);
			H += prob * logprob;
		}
    }
	return -H;
}


/* HP3 x在最大p格划分的情况，给定s和t将序列取2份，重新计算熵
 例如目前x现在划分成7个格子，按数据值从小到大为顺序落在每个格子中的数据的个数如下
 [3 2 2 2 1 2 3]
 那么现在给定s=1，t=2则相当于将上面的序列切分成3部分
 [3][2][2 2 1 2 3]
 计算前两部分的熵
 * Returns the entropy induced by the points on the
 * partition <c_0, c_s, c_t>.
 * See line 5 of Algorithm 2 in SOM.
 *
 * Parameters
 *   np : p vector containing the number of points
 *        for each cell of the grid formed by P
 *   p : length of np (number of partitions in P)
 *   s : s in c_s
 *   t : t in c_t
 */
double HP3(int *np, int p, int s, int t)
{
	int i;
	int sum1, sum2, tot;
	double prob1, prob2, H;
	
	
	if (s == t)
		return 0.0;
	
	sum1 = 0;
	for (i=0; i<s; i++)
		sum1 += np[i];
	
	sum2 = 0;
	for (i=s; i<t; i++)
		sum2 += np[i];
	
	tot = sum1 + sum2;
	prob1 = (double) sum1 / (double) tot;
	prob2 = (double) sum2 / (double) tot;
	
	H = 0.0;
	
	if (prob1 != 0)
		H += prob1 * log(prob1);
	
	if (prob2 != 0)
		H += prob2 * log(prob2);
	
	return -H;
}


/* HPQ3
 x在最大p格划分的情况，给定s和t将序列取2份，重新计算熵
 例如目前x现在划分成7个格子，按数据值从小到大为顺序落在每个格子中的数据的个数如下
 [3 2 2 2 1 2 3]
 那么现在给定s=1，t=2则相当于将上面的序列切分成3部分,第一部分为c_0,即从第0位开始
 第二部分为c_s，即从s位开始，第三部分为c_t，即从t位开始
 [3][2][2 2 1 2 3]
 计算在y固定划分，也就是Q划分情况下，Q划分和上面前两部分组成的划分之间的联合熵
 * Returns the entropy induced by the points on the
 * partition <c_0, c_s, c_t> and Q.
 * See line 5 of Algorithm 2 in SOM.
 *
 * Parameters
 *   N : q x p matrix containing the number of points
 *       for each cell of the grid formed by P and Q
 *       partitions.
 *   np : p vector containing the number of points
 *        for each cell of the grid formed by P
 *   q : number of rows of N (number of partitions in Q)
 *   p : number of cols of N and length of np (number of partitions in P)
 *   s : s in c_s
 *   t : t in c_t
 */
double HPQ3(int **N, int *np, int q, int p, int s, int t)
{
	int i, j;
	int sum1, sum2, tot;
	double prob1, prob2, H;
	
	
	tot = 0;
	for (i=0; i<t; i++)
		tot += np[i];
	
	H = 0.0;
	for (i=0; i<q; i++)
    {
		sum1 = 0;
		for (j=0; j<s; j++)
			sum1 += N[i][j];
		
		sum2 = 0;
		for (j=s; j<t; j++)
			sum2 += N[i][j];
		
		prob1 = (double) sum1 / (double) tot;
		prob2 = (double) sum2 / (double) tot;
		
		if (prob1 != 0)
			H += prob1 * log(prob1);
		
		if (prob2 != 0)
			H += prob2 * log(prob2);
    }
	
	return -H;
}


/* HPQ2
 x在最大p格划分的情况，给定s和t将序列取1份，重新计算熵
 例如目前x现在划分成7个格子，按数据值从小到大为顺序落在每个格子中的数据的个数如下
 [3 2 2 2 1 2 3]
 那么现在给定s=2，t=3则取第三个格子组成一个划分格子
 [2]
 计算新组成的划分和Q的联合熵
 * Returns the entropy induced by the points on the
 * partition <c_s, c_t> and Q.
 * See line 13 of Algorithm 2 in SOM.
 *
 * Parameters
 *   N : q x p matrix containing the number of points
 *       for each cell of the grid formed by P and Q
 *       partitions.
 *   np : p vector containing the number of points
 *        for each cell of the grid formed by P
 *   q : number of rows of N (number of partitions in Q)
 *   p : number of cols of N and length of np (number of partitions in P)
 *   s : s in c_s
 *   t : t in c_t
 */
double HPQ2(int **N, int *np, int q, int p, int s, int t)
{
	int i, j;
	int sum, tot;
	double prob, H;
	
	
	if (s == t)
		return 0.0;
	
	tot = 0;
	for (i=s; i<t; i++)
		tot += np[i];
	
	H = 0.0;
	for (i=0; i<q; i++)
    {
		sum = 0;
		for (j=s; j<t; j++)
			sum += N[i][j];
		
		prob = (double) sum / (double) tot;
		
		if (prob != 0)
			H += prob * log(prob);
    }
	
	return -H;
}


/* EquipartitionYAxis
 * Returns the map Q: D -> {0, ...,y-1}. See Algorithm 3 in SOM.
 *
 * Parameters
 *   Dy (IN): y-data sorted in increasing order
 *   n (IN): length of Dy
 *   y (IN): an integer greater than 1 预计平均划分成多少格
 *   Qm (OUT): the map Q. Qm must be a preallocated vector
 *       of size n.
 * Return
 *   q : the real value of y. It can be < y.
 */
int EquipartitionYAxis(double *Dy, int n, int y, int *Qm)
{
	int i, j, s, h, curr;
	int currrowbeginindex;
	double rowsize;
	/*
     for (i=0; i<n; i++)
     Qm[i] = -1;
     i = 0;
     curr = 0;
     rowsize =  (double) n / (double) y;//每一格多少个数据点，在扫描过程中进行一定的动态调整，要保证相同值的数据落在同一格中
     while (i < n)
     {
     s = 1;
     //优化
     for (j=i+1; j<n; j++)
     if (Dy[i] == Dy[j])//后面有多少个数据和当前值相同
     s++;
     else
     break;
     
     h = 0;
     for (j=0; j<n; j++)
     if (Qm[j] == curr)
     h++;
     
     if ((h != 0) && (fabs(h+s-rowsize) >= fabs(h-rowsize)))//一格数据满了
     {
     curr++;
     rowsize = (double) (n-i) / (double) (y-curr);//因为上一格数据可能由于刚好截断的时候有相同值的数据，因此剩余的数据可能就要少了，所以需要重新计算剩余数据平均每格放多少个数据
     }
     
     for (j=0; j<s; j++)
     Qm[i+j] = curr;
     
     i += s;
     }
     PrintArrayi(Qm, n);
     */
	currrowbeginindex=-1;
	i=0;
	h=0;
	curr = 0;
	rowsize =  (double) n / (double) y;
	while (i < n)
	{
		s = 1;
		//优化
		for (j=i+1; j<n; j++)
			if (Dy[i] == Dy[j])//后面有多少个数据和当前值相同
				s++;
			else
				break;
		if (currrowbeginindex!=-1)
		{
			h=i-currrowbeginindex;
		}else
		{
			currrowbeginindex=0;
			h=0;
		}
		if ((h != 0) && (fabs(h+s-rowsize) >= fabs(h-rowsize)))//一格数据满了
		{
			curr++;
			currrowbeginindex=i;
			rowsize = (double) (n-i) / (double) (y-curr);//因为上一格数据可能由于刚好截断的时候有相同值的数据，因此剩余的数据可能就要少了，所以需要重新计算剩余数据平均每格放多少个数据
		}
		for (j=0; j<s; j++)
		{
			Qm[i+j] = curr;
		}
        
        
		i += s;
	}
	
    
    //PrintArrayd(Dy, n);
    //PrintArrayi(Qm, n);
	return curr + 1;
}


/* GetClumpsPartition
 * Returns the map P: D -> {0, ...,k-1}.
 *
 * Parameters
 *   Dx (IN) : x-data sorted in increasing order
 *   n (IN) : length of Dx
 *   Qm (IN) : the map Q computed by EquipartitionYAxis sorted in increasing
 *        order by Dx-values.
 *   Pm (OUT) : the map P. Pm must be a preallocated vector of size n.
 * Return
 *   k : number of clumps in Pm.
 */
int GetClumpsPartition(double *Dx, int n, int *Qm)
{
	int i, j, s, c, flag,cstart;
	int preQ;
	//int *Qm;
	
	i = 0;
	c = 0;
	s=0;
	flag=0;
	cstart=0;
	while (i < n)//排序后数据序列中相同值的数中至少有一个如果没有划分到一个格子中，则相同的数重新划分到一个跟现有所有格子不同的新格子中
	{
		
		if (i==0)
		{
			preQ=Qm[i];
			Qm[i]=c;
		}else{
			if (Dx[i]==Dx[i-1])
			{
				if (flag==1)
				{
					preQ=Qm[i];
					Qm[i]=Qm[i-1];
				}else if (preQ!=Qm[i])
				{
					flag=1;
					preQ=Qm[i];
					if (cstart!=s)
					{
						c++;
						cstart=s;
                        
					}
					for (j=s;j<=i;j++)
					{
						Qm[j]=c;
					}
				}
				if (!flag)//如果本来就是新格子
				{
					Qm[i]=Qm[i-1];
				}
			}else{
				s=i;
				if (flag==1)
				{
					//复原
					c++;
					preQ=Qm[i];
					Qm[i]=c;
					cstart=i;
					flag=0;
				}else{
					if (Qm[i]==preQ)
					{
						preQ=Qm[i];
						Qm[i]=Qm[i-1];
					}else{
						preQ=Qm[i];
						c++;
						Qm[i]=c;
						cstart=i;
					}
				}
				
			}
		}
		i++;
        
	}
	
	
	return c+1;
}


/* GetSuperclumpsPartition
 * Returns the map P: D -> {0, ...,k-1}.
 *
 * Parameters
 *   Dx (IN) : x-data sorted in increasing order
 *   n (IN) : length of Dx
 *   Qm (IN) : the map Q computed by EquipartitionYAxis sorted
 *       in increasing order by Dx-values.
 *   k_hat (IN) : maximum number of clumps
 *       Pm (IN): the map P. Pm must be a preallocated vector
 *       of size n.
 * Return
 *   k : number of clumps in Pm.
 */
int GetSuperclumpsPartition(double *Dx, int n, int *Qm, int k_hat)
{
	int i, k, p;
	double *Dp;
	//Qm
	/* compute clumps */
	k = GetClumpsPartition(Dx, n, Qm);
	
	if (k > k_hat) /* superclumps */
    {
		Dp = (double *) malloc (n * sizeof(double));
		for (i=0; i<n; i++)
			Dp[i] = (double) Qm[i];
		p = EquipartitionYAxis(Dp, n, k_hat, Qm);
		free(Dp);
		return p;
    }
	else
		return k;
}


/* ApproxOptimizeXAxis
 * Returns the map P: D -> {0, ...,k-1}. See Algorithm 2 in SOM.
 *
 * Parameters
 *   Dx (IN) : x-data sorted in increasing order by Dx-values
 *   Dy (IN) : y-data sorted in increasing order by Dx-values
 *   n (IN) : length of Dx and Dy
 *   Qm (IN) : the map Q computed by EquipartitionYAxis sorted
 *   in increasing order by Dx-values.
 *   q (IN) : number of clumps in Qm
 *   Pm (IN) : the map P computed by GetSuperclumpsPartition
 *   sorted in increasing order by Dx-values.
 *   p (IN) : number of clumps in Pm
 *   x (IN) : grid size on x-values
 *   I (OUT) : the normalized mutual information vector. It
 *   will contain I_{k,2}, ..., I_{k, x}. I must be a
 *   preallocated array of dimension x-1.
 */
void ApproxOptimizeXAxis(double *Dx, double *Dy, int n, int *Qm, int q,
                         int *Pm, int p, int x, double *I)
{
	int i, j, s, t, L;
	int **N; /* contains the number of samples for each cell Q x P*/
	int *np; /* contains the number of samples for each cell P */
	int *c; /* contains c_1, ..., c_k */
	double **IM; /* mutual information matrix, I_t,l */
	double f, fmax, r1, r2;
	double hq;
	double **hpq2;
    
    
	/* if p==1 return I=0 */
	if (p == 1)
	{
		for (i=0; i<x-1; i++)
			I[i] = 0.0;
		return;
	}
    
	/* alloc the N matrix */
	N = (int **) malloc (q * sizeof(int *));
	for (i=0; i<q; i++)
	{
		N[i] = (int *) malloc (p * sizeof(int));
		memset(N[i],0,p * sizeof(int));
		//for (j=0; j<p; j++)
        //N[i][j] = 0;
	}
    
	/* alloc the np vector */
	np = (int *) malloc (p * sizeof(int));
	memset(np,0,p * sizeof(int));
	//for (j=0; j<p; j++)
	//	np[j] = 0;
    
	/* fill N and np */
	for (i=0; i<n; i++)
	{
		N[Qm[i]][Pm[i]] += 1;
		np[Pm[i]] += 1;
	}
    
	/* compute c_1, ..., c_k */
	c = (int *) malloc (p * sizeof(int));
	c[0] = np[0];
	/* alloc the IM matrix */
	IM = (double **) malloc ((p+1) * sizeof(double *));
	/* precomputed H(<c_s, c_t>, Q) matrix */
	hpq2 = (double **) malloc ((p+1) * sizeof(double *));
    
	for (i=0; i<=p; i++)
	{
		if (i!=0&&i!=p)
		{
			c[i] = np[i] + c[i-1];//累加序列
		}
		IM[i] = (double *) malloc ((x+1) * sizeof(double));
		for (j=0; j<=x; j++)
			IM[i][j] = 0.0;
		hpq2[i] = (double *) malloc ((p+1) * sizeof(double));
		/*for (j=0; j<=p; j++)
         hpq2[i][j] = 0.0;*/
	}
    
	/* compute H(Q)*/
	hq = HQ(N, q, p, n);
    
	/* Find the optimal partitions of size 2 */
	/* Algorithm 2 in SOM, lines 4-8 */
	for (t=2; t<=p; t++)
	{
		fmax = -DBL_MAX;
		for (s=1; s<=t; s++)
		{
			f = HP3(np, p, s, t) - HPQ3(N, np, q, p, s, t);
			if (f > fmax)
			{
				IM[t][2] = hq + f;
				fmax = f;
			}
		}
	}
    
	
	for (t=3; t<=p; t++)
		for (s=2; s<=t; s++)
			hpq2[s][t] = HPQ2(N, np, q, p, s, t);
    
	/* inductively build the rest of the table of optimal partitions */
	/* Algorithm 2 in SOM, lines 11-17 */
	for (L=3; L<=x; L++)
		for (t=L; t<=p; t++)
		{
			fmax = -DBL_MAX;
			for (s=L-1; s<=t; s++)
			{
				r1 = (double) c[s-1] / (double) c[t-1];
				r2 = (double) (c[t-1] - c[s-1]) / (double) c[t-1];
				f = (r1 * (IM[s][L-1] - hq)) - (r2 * hpq2[s][t]);
                
				if (f > fmax)
				{
					IM[t][L] = hq + f;
					fmax = f;
				}
			}
		}
    
    /* Algorithm 2 in SOM, line 19 */
    if (x > p)
    {
        for (i=p+1; i<=x; i++)
            IM[p][i] = IM[p][p];
    }
    
    /* fill I */
    for (i=2; i<=x; i++)
        I[i-2] = IM[p][i] / MIN(log(i), log(q));
    
    /* free */
    for (i=0; i<q; i++)
        free(N[i]);
    free(N);
    free(np);
    free(c);
    for (i=0; i<=p; i++)
    {
        free(IM[i]);
        free(hpq2[i]);
    }
    free(IM);
    free(hpq2);
    
    return;
}


/****** START QUICKSORT ******/

/* used in quicksort */
void swap(double *x, int *idx, int i, int j)
{
	double x_t;
	int idx_t;
	
	x_t = x[i];
	x[i] = x[j];
	x[j] = x_t;
	
	idx_t = idx[i];
	idx[i] = idx[j];
	idx[j] = idx_t;
}

/* sort x from index l to index u and idx according to x */
void quicksort(double *x, int *idx, int l, int u)
{
	int i, m;
	
	if (l >= u)
		return;
	
	m = l;
	for (i=l+1; i<=u; i++)
		if (x[i] < x[l])
			swap(x, idx, ++m, i);
    swap(x, idx, l, m);
    quicksort(x, idx, l, m-1);
    quicksort(x, idx, m+1, u);
}

/* sort
 * Sort x and idx (of length n) according to x.
 */
void sort(double *x, int *idx, int n)
{
	quicksort(x, idx, 0, n-1);
}

/****** END QUICKSORT ******/
void PrintMatrixd(double **x,int m,int n)
{
	int i,j;
	printf("\n");
	for (i=0;i<m;i++)
	{
		printf("\n");
		for (j=0;j<n;j++)
		{
			printf("%4.2f ",x[i][j]);
			
		}
	}
	printf("\n");
	
}

void PrintMatrixi(int **x,int m,int n)
{
	int i,j;
	printf("\n");
	for (i=0;i<m;i++)
	{
		printf("\n");
		for (j=0;j<n;j++)
		{
			printf("%d ",x[i][j]);
			
		}
	}
	printf("\n");
	
}

void PrintArrayd(double *x,int n)
{
	
	int i;
	printf("\n");
	for (i=0;i<n;i++)
	{
		printf("%1.5f ",x[i]);
		
	}
	printf("\n");
    
}

void PrintArrayi(int *x,int n)
{
	
	int i;
	printf("\n");
	for (i=0;i<n;i++)
	{
		printf("%d ",x[i]);
		
	}
	printf("\n");
	
}
