# Supplementary material for: A hybrid feature selection algorithm and its application in bioinformatics
Source: PeerJ Comput Sci. 2022 Mar 22;8:e933. doi: 10.7717/peerj-cs.933 (PMC9044222; doi:10.7717/peerj-cs.933)
Supplement: Supplemental Information 3 [file peerj-cs-08-933-s003.zip › code/RapidMic/src/lthread-win/include/sched.h]

/*
 * Module: sched.h
 *
 * Purpose:
 *      Provides an implementation of POSIX realtime extensions
 *      as defined in 
 *
 *              POSIX 1003.1b-1993      (POSIX.1b)
 *
 * --------------------------------------------------------------------------
 *
 *      Pthreads-win32 - POSIX Threads Library for Win32
 *      Copyright(C) 1998 John E. Bossom
 *      Copyright(C) 1999,2005 Pthreads-win32 contributors
 * 
 *      Contact Email: rpj@callisto.canberra.edu.au
 * 
 *      The current list of contributors is contained
 *      in the file CONTRIBUTORS included with the source
 *      code distribution. The list can also be seen at the
 *      following World Wide Web location:
 *      http://sources.redhat.com/pthreads-win32/contributors.html
 * 
 *      This library is free software; you can redistribute it and/or
 *      modify it under the terms of the GNU Lesser General Public
 *      License as published by the Free Software Foundation; either
 *      version 2 of the License, or (at your option) any later version.
 * 
 *      This library is distributed in the hope that it will be useful,
 *      but WITHOUT ANY WARRANTY; without even the implied warranty of
 *      MERCHANTABILITY or FITNESS FOR A PARTICULAR PURPOSE.  See the GNU
 *      Lesser General Public License for more details.
 * 
 *      You should have received a copy of the GNU Lesser General Public
 *      License along with this library in the file COPYING.LIB;
 *      if not, write to the Free Software Foundation, Inc.,
 *      59 Temple Place - Suite 330, Boston, MA 02111-1307, USA
 */
#if !defined(_SCHED_H)
#define _SCHED_H

#undef PTW32_SCHED_LEVEL

#if defined(_POSIX_SOURCE)
#define PTW32_SCHED_LEVEL 0
/* Early POSIX */
#endif

#if defined(_POSIX_C_SOURCE) && _POSIX_C_SOURCE >= 199309
#undef PTW32_SCHED_LEVEL
#define PTW32_SCHED_LEVEL 1
/* Include 1b, 1c and 1d */
#endif

#if defined(INCLUDE_NP)
#undef PTW32_SCHED_LEVEL
#define PTW32_SCHED_LEVEL 2
/* Include Non-Portable extensions */
#endif

#define PTW32_SCHED_LEVEL_MAX 3

#if ( defined(_POSIX_C_SOURCE) && _POSIX_C_SOURCE >= 200112 )  || !defined(PTW32_SCHED_LEVEL)
#define PTW32_SCHED_LEVEL PTW32_SCHED_LEVEL_MAX
/* Include everything */
#endif


#if defined(__GNUC__) && !defined(__declspec)
# error Please upgrade your GNU compiler to one that supports __declspec.
#endif

/*
 * When building the library, you should define PTW32_BUILD so that
 * the variables/functions are exported correctly. When using the library,
 * do NOT define PTW32_BUILD, and then the variables/functions will
 * be imported correctly.
 */
#if !defined(PTW32_STATIC_LIB)
#  if defined(PTW32_BUILD)
#    define PTW32_DLLPORT __declspec (dllexport)
#  else
#    define PTW32_DLLPORT __declspec (dllimport)
#  endif
#else
#  define PTW32_DLLPORT
#endif

/*
 * This is a duplicate of what is in the autoconf config.h,
 * which is only used when building the pthread-win32 libraries.
 */

#if !defined(PTW32_CONFIG_H)
#  if defined(WINCE)
#    define NEED_ERRNO
#    define NEED_SEM
#  endif
#  if defined(__MINGW64__)
#    define HAVE_STRUCT_TIMESPEC
#    define HAVE_MODE_T
#  elif defined(_UWIN) || defined(__MINGW32__)
#    define HAVE_MODE_T
#  endif
#endif

/*
 *
 */

#if PTW32_SCHED_LEVEL >= PTW32_SCHED_LEVEL_MAX
#if defined(NEED_ERRNO)
#include "need_errno.h"
#else
#include <errno.h>
#endif
#endif /* PTW32_SCHED_LEVEL >= PTW32_SCHED_LEVEL_MAX */

#if (defined(__MINGW64__) || defined(__MINGW32__)) || defined(_UWIN)
# if PTW32_SCHED_LEVEL >= PTW32_SCHED_LEVEL_MAX
/* For pid_t */
#  include <sys/types.h>
/* Required by Unix 98 */
#  include <time.h>
# else
   typedef int pid_t;
# endif
#else
 typedef int pid_t;
#endif

/* Thread scheduling policies */

enum {
  SCHED_OTHER = 0,
  SCHED_FIFO,
  SCHED_RR,
  SCHED_MIN   = SCHED_OTHER,
  SCHED_MAX   = SCHED_RR
};

struct sched_param {
  int sched_priority;
};

#if defined(__cplusplus)
extern "C"
{
#endif                          /* __cplusplus */

PTW32_DLLPORT int __cdecl sched_yield (void);

PTW32_DLLPORT int __cdecl sched_get_priority_min (int policy);

PTW32_DLLPORT int __cdecl sched_get_priority_max (int policy);

PTW32_DLLPORT int __cdecl sched_setscheduler (pid_t pid, int policy);

PTW32_DLLPORT int __cdecl sched_getscheduler (pid_t pid);

/*
 * Note that this macro returns ENOTSUP rather than
 * ENOSYS as might be expected. However, returning ENOSYS
 * should mean that sched_get_priority_{min,max} are
 * not implemented as well as sched_rr_get_interval.
 * This is not the case, since we just don't support
 * round-robin scheduling. Therefore I have chosen to
 * return the same value as sched_setscheduler when
 * SCHED_RR is passed to it.
 */
#define sched_rr_get_interval(_pid, _interval) \
  ( errno = ENOTSUP, (int) -1 )


#if defined(__cplusplus)
}                               /* End of extern "C" */
#endif                          /* __cplusplus */

#undef PTW32_SCHED_LEVEL
#undef PTW32_SCHED_LEVEL_MAX

#endif                          /* !_SCHED_H */
