# Supplementary material for: A hybrid feature selection algorithm and its application in bioinformatics
Source: PeerJ Comput Sci. 2022 Mar 22;8:e933. doi: 10.7717/peerj-cs.933 (PMC9044222; doi:10.7717/peerj-cs.933)
Supplement: Supplemental Information 3 [file peerj-cs-08-933-s003.zip › code/RapidMic/src/main.cpp]

//
//  main.cpp
//  MineMac
//
//  Created by tang on 13-1-8.
//  Copyright (c) 2013年 tang. All rights reserved.
//

#include "cppmine.h"
#include <stdio.h>
#include <cstdlib>
#include <cmath>
#include <iostream>

#if defined(WIN32) || defined(_WIN32)
#   include <windows.h>
#include <time.h>
#else
#   include <sys/time.h>
#endif


int main (int argc, char **argv)
{

	MINE *mine=new MINE();
	mine->run(argc,argv);
	delete mine;

	return 0;
}
