# Supplementary material for: A hybrid feature selection algorithm and its application in bioinformatics
Source: PeerJ Comput Sci. 2022 Mar 22;8:e933. doi: 10.7717/peerj-cs.933 (PMC9044222; doi:10.7717/peerj-cs.933)
Supplement: Supplemental Information 3 [file peerj-cs-08-933-s003.zip › code/RapidMic/src/makefile.vc]

objects=core.obj main.obj mine.obj arg_parser.obj cppmine.obj stringenc.obj
RapidMic.exe:$(objects)
	link.exe /out:RapidMic.exe $(objects) /LIBPATH:".\lthread-win\lib\x86" pthreadVC2.lib
core.obj:core.c
    cl.exe core.c /c 
main.obj:main.cpp
    cl.exe main.cpp /c 
	
mine.obj:mine.c
    cl.exe mine.c /c /I".\lthread-win\include"
	
arg_parser.obj:arg_parser.cc
    cl.exe arg_parser.cc /c
	
cppmine.obj:cppmine.cpp
    cl.exe cppmine.cpp /c
	
stringenc.obj:stringenc.cpp
    cl.exe stringenc.cpp /c
clean:
    @del $(objects)
    @echo Project has clean.

	
	
