# Supplementary material for: A hybrid feature selection algorithm and its application in bioinformatics
Source: PeerJ Comput Sci. 2022 Mar 22;8:e933. doi: 10.7717/peerj-cs.933 (PMC9044222; doi:10.7717/peerj-cs.933)
Supplement: Supplemental Information 3 [file peerj-cs-08-933-s003.zip › code/RapidMic/src/mine.c]

/*
 Dr. Tang rewrite the core MIC implementation based on Davide Albanese
 The following code support rapidly computing MIC.
 We presented a new rapidly computing maximal information-based nonparametric exploration tool for
 statistical analysis of large-scale dataset.  By parallel processing of MIC algorithm, the algorithm
 can well analyze large-scale dataset and greatly reduce the coputing time.
 下面的代码由西南交通大学 Dr唐 改写
 本代码采用多线程的方式快速计算MIC 值
 
 Southwest Jiaotong University
 
 */
/*
 This code is written by Davide Albanese <davide.albanese@gmail.com>.
 (C) 2012 Davide Albanese, (C) 2012 Fondazione Bruno Kessler.
 
 This program is free software: you can redistribute it and/or modify
 it under the terms of the GNU General Public License as published by
 the Free Software Foundation, either version 3 of the License, or
 (at your option) any later version.
 
 This program is distributed in the hope that it will be useful,
 but WITHOUT ANY WARRANTY; without even the implied warranty of
 MERCHANTABILITY or FITNESS FOR A PARTICULAR PURPOSE.  See the
 GNU General Public License for more details.
 
 You should have received a copy of the GNU General Public License
 along with this program.  If not, see <http://www.gnu.org/licenses/>.
 */

#include <stdlib.h>
#include <math.h>
#include <stdio.h>
#include <time.h>
#include "core.h"
#include "mine.h"
#include <string.h>
#if defined(WIN32) || defined(_WIN32)
#pragma comment(lib, ".\\lthread-win\\lib\\x86\\pthreadVC2.lib")
#include ".\\lthread-win\\include\\pthread.h"
#else
#include <pthread.h>
#endif
#define MAX(a, b) ((a) > (b) ? (a):(b))
#define MIN(a, b) ((a) < (b) ? (a):(b))
#define MAX_THREADS_NUMS     50
#define MINE_SUCCESS 1
#define MINE_FAIL    0

pthread_mutex_t thread_complete_lock= PTHREAD_MUTEX_INITIALIZER;
pthread_mutex_t res_lock= PTHREAD_MUTEX_INITIALIZER;
pthread_cond_t all_thread_completed=PTHREAD_COND_INITIALIZER;
unsigned thread_complete_count=0;

pthread_mutex_t batch_thread_complete_lock= PTHREAD_MUTEX_INITIALIZER;
//pthread_mutex_t batch_res_lock= PTHREAD_MUTEX_INITIALIZER;
pthread_cond_t batch_all_thread_completed=PTHREAD_COND_INITIALIZER;
unsigned batch_thread_complete_count=0;


int getOptimizedThreadNum(int dataNum,int flag){
    //for single partion
    if (flag) {
        //linear fitting
        return MIN(MAX_THREADS_NUMS, (int)floor(0.002152803091055*dataNum+33.243420573011576));
    }else{
        
    }
    return 0;
}

void mine_problem_init(mine_problem *prob, mine_parameter *param)
{
	int i, j;
	double B;
	int gx, gy, Gy_max;
	prob->score = (mine_score *) malloc (sizeof(mine_score));
	prob->score->m = 0;
	/* x-1 for each y */
	prob->score->p = NULL;
	prob->score->I = NULL;
	prob->Gy = NULL;
    
	B = MAX(pow(prob->n, param->alpha), 4);
	Gy_max = MAX((int)floor(B/2.0), 2);
    
	prob->score->m = Gy_max-1;//
	prob->score->p = (int *) malloc (prob->score->m * sizeof(int));
	prob->Gy = (int *) malloc (prob->score->m * sizeof(int));
	for (gy=2; gy<Gy_max+1; gy++)
	{
		gx = (int) floor(B / gy);
		if ((gx * gy) <= B)
		{
			prob->score->p[gy-2] = gx-1;//最小划分为2格，如果gx为1则不用划分了，所以也就不用存储数据，如果为2则只有一个数据
			prob->Gy[gy-2] = gy;
		}
	}
    
	prob->score->I = (double **) malloc (prob->score->m * sizeof(double *));
    
	/* sort and argsort of x and y */
	prob->x_x = (double *) malloc (prob->n * sizeof(double));
	prob->y_y = (double *) malloc (prob->n * sizeof(double));
	prob->idx_x = (int *) malloc (prob->n * sizeof(int));
	prob->idx_y = (int *) malloc (prob->n * sizeof(int));
	for (i=0; i<prob->n; i++)
	{
		prob->x_x[i] = prob->x[i];
		prob->y_y[i] = prob->y[i];
		prob->idx_x[i] = i;
		prob->idx_y[i] = i;
	}
	//对原始序列值进行排序，同时记录排序后的原数据所处位置序列
	sort(prob->x_x, prob->idx_x, prob->n);
	sort(prob->y_y, prob->idx_y, prob->n);
    
	/* sort x by y-value and sort y by x-value */
	prob->x_y = (double *) malloc (prob->n * sizeof(double));//对(xi,yi)的成对数据按照y的值进行排序后的x序列
	prob->y_x = (double *) malloc (prob->n * sizeof(double));//对(xi,yi)的成对数据按照x的值进行排序后的y序列
	for (j=0; j<prob->n; j++)
	{
		prob->x_y[j] = prob->x[prob->idx_y[j]];
		prob->y_x[j] = prob->y[prob->idx_x[j]];
	}
}


//************************************
// Method:    FixOnePartition 当x或者是y划分成固定的格数时，求另外一个数据划分成不同的格数时的信息
// FullName:  FixOnePartition
// Access:    public
// Returns:   void
// Qualifier:
// Parameter: mine_problem * prob
// Parameter: mine_parameter * param
// Parameter: int firstpartition
// Parameter: int i
// Parameter: double * It
//************************************
void FixOnePartition(mine_problem *prob,double c,int firstpartition,int indexp,double *It,int *Qm,int *Qm_s)
{
	int k;
	int j, q, p;
	
	/* x vs. y */
	//这里可以转换为多个线程同步进行，当y的划分个数固定的时候，通过动态规划方式确定不同的x划分的方式
	if (firstpartition==0)
	{
		k = MAX((int) (c * (prob->score->p[indexp]+1)), 1);
		/*等分为最多Gy[indexp]份，但是要保证相同值的数据在一个格子中，因此最终划分的个数可能小于Gy[indexp]*/
		q = EquipartitionYAxis(prob->y_y, prob->n, prob->Gy[indexp], Qm_s);//
		// 		PrintArrayi(idx_x,prob->n);
		// 		PrintArrayi(idx_y,prob->n);
		// 		PrintArrayi(Qm_s,prob->n);
        
		for (j=0; j<prob->n; j++)
			Qm[prob->idx_y[j]] = Qm_s[j];//获得y在原始排列情况下对应的划分表
        
		for (j=0; j<prob->n; j++)
			Qm_s[j] = Qm[prob->idx_x[j]];//获得x在原始数据对(x,y)约束条件下x排序后数据划分表,也可以理解成和x对位的y所在划分格子
		
		memcpy(Qm,Qm_s,sizeof(int)*prob->n);
		
		//在y划定的情况下重新确定x的分布，要保证x排序后的数据中值相同的数据要在一个格子中
		p = GetSuperclumpsPartition(prob->x_x, prob->n, Qm, k);
		/*PrintArrayi(score->p,score->m);*/
		ApproxOptimizeXAxis(prob->x_x, prob->y_x, prob->n, Qm_s, q, Qm, p,
                            prob->score->p[indexp]+1, It);
	}
	
	if (firstpartition==1)
	{
		k = MAX((int) (c * (prob->score->p[indexp]+1)), 1);
		q = EquipartitionYAxis(prob->x_x, prob->n, prob->Gy[indexp], Qm_s);
		for (j=0; j<prob->n; j++)
			Qm[prob->idx_x[j]] = Qm_s[j];
        
		for (j=0; j<prob->n; j++)
			Qm_s[j] = Qm[prob->idx_y[j]];
		memcpy(Qm,Qm_s,sizeof(int)*prob->n);
		p = GetSuperclumpsPartition(prob->y_y, prob->n, Qm, k);
        
		ApproxOptimizeXAxis(prob->y_y, prob->x_y, prob->n, Qm_s, q, Qm, p,
                            prob->score->p[indexp]+1, It);
	}
}


/*This function is the work thread definition and implementation for finding the highest mutual information attainable
 with multi different partion grids on variable sequence x and y*/
//pparam contains multi different partion grids 
void *PartitionThread(void *pparam)
{
	int i=0,j=0;
	threadparams *pthdparainf=(threadparams *)pparam;
	int *Qm, *Qm_s;
	double **subI;
	Qm = (int *) malloc (pthdparainf->prob->n * sizeof(int));
	Qm_s = (int *) malloc (pthdparainf->prob->n * sizeof(int));
	
	subI = (double **) malloc ((pthdparainf->indexEnd-pthdparainf->indexBegin) * sizeof(double *));
	for (i=pthdparainf->indexBegin;i<pthdparainf->indexEnd;i++)
	{
		subI[i-pthdparainf->indexBegin]=(double *) malloc ((pthdparainf->prob->score->p[i]) * sizeof(double));
		FixOnePartition(pthdparainf->prob,pthdparainf->c,pthdparainf->firstPartition,i,subI[i-pthdparainf->indexBegin],Qm, Qm_s);
	}
    
	//avoid frequently mutually operation
	pthread_mutex_lock(&res_lock);
	for (i=pthdparainf->indexBegin;i<pthdparainf->indexEnd;i++)
	{
		if (pthdparainf->firstPartition==0)
		{
			//compare i row
			for (j=0; j<pthdparainf->prob->score->p[i]; j++)
				pthdparainf->prob->score->I[i][j] = MAX(subI[i-pthdparainf->indexBegin][j],
                                                        pthdparainf->prob->score->I[i][j]);
		}else if (pthdparainf->firstPartition==1)
		{
			//compare i column
			for (j=0; j<pthdparainf->prob->score->p[i]; j++)
				pthdparainf->prob->score->I[j][i] = MAX(subI[i-pthdparainf->indexBegin][j],
                                                        pthdparainf->prob->score->I[j][i]);
		}
		free(subI[i-pthdparainf->indexBegin]);
	}
	pthread_mutex_unlock(&res_lock);
	free(Qm);
	free(Qm_s);
	free(subI);
	
	pthread_mutex_lock(&thread_complete_lock);
	thread_complete_count--;
	if (thread_complete_count==0)
	{
		pthread_cond_signal(&all_thread_completed);
	}
	pthread_mutex_unlock(&thread_complete_lock);
	pthread_exit(NULL);
	return NULL;
}

//compute one pair variables using multi-threads
mine_score *mine_compute_score_mt(mine_problem *prob, mine_parameter *param)
{
	int i=0, j=0;
	threadparams *pthreadinfos;
	pthread_t *threads;
	int pageSize;
	int t,rc,numThreads;
    
	/* x vs. y */
	for (i=0; i<prob->score->m; i++)
	{
		//pre-allocate space
		prob->score->I[i] = (double *) malloc ((prob->score->p[i]) * sizeof(double));
		for (j=0;j<prob->score->p[i];j++)
		{
			prob->score->I[i][j]=0.0f;
		}
	}
    numThreads=getOptimizedThreadNum(prob->n, 1);
	pthreadinfos=(threadparams *)malloc(sizeof(threadparams)*numThreads);
	threads=(pthread_t *)malloc(sizeof(pthread_t )*numThreads);
	pageSize=(2*prob->score->m)/numThreads;
    thread_complete_count=numThreads;
	for(t=0; t<numThreads; t++){
		pthreadinfos[t].c=param->c;
		if (t<(numThreads/2-1))
		{
			pthreadinfos[t].firstPartition=0;
			pthreadinfos[t].indexBegin=(t)*pageSize;
			pthreadinfos[t].indexEnd=(t+1)*pageSize;
			pthreadinfos[t].prob=prob;
		}
		if (t==(numThreads/2-1))
		{
			pthreadinfos[t].firstPartition=0;
			pthreadinfos[t].indexBegin=(t)*pageSize;
			pthreadinfos[t].indexEnd=prob->score->m;
			pthreadinfos[t].prob=prob;
		}
		if (t>(numThreads/2-1)&&t<(numThreads-1))
		{
			pthreadinfos[t].firstPartition=1;
			pthreadinfos[t].indexBegin=(t-numThreads/2)*pageSize;
			pthreadinfos[t].indexEnd=(t+1-numThreads/2)*pageSize;
			pthreadinfos[t].prob=prob;
		}
		if (t==(numThreads-1))
		{
			pthreadinfos[t].firstPartition=1;
			pthreadinfos[t].indexBegin=(t-numThreads/2)*pageSize;
			pthreadinfos[t].indexEnd=prob->score->m;
			pthreadinfos[t].prob=prob;
		}
		rc = pthread_create(&threads[t], NULL, PartitionThread, (void *)&pthreadinfos[t]);
        
		if (rc){
			printf("ERROR; return code from pthread_create() is %d\n", rc);
			exit(-1);
		}
	}
	pthread_mutex_lock(&thread_complete_lock);
	pthread_cond_wait(&all_thread_completed, &thread_complete_lock);
	pthread_mutex_unlock(&thread_complete_lock);
    
	//pthread_exit(NULL);
	return prob->score;
    
}

//
//This function is the work thread definition and implementation for batch computing multi pairs variables
//pparam contains multi pais variables informations
void *batchComputeScoreThread(void *pparam)
{
	int i=0, j=0,k=0;
	mine_problem prob;
	mine_score score;
	mine_parameter *param;
	batchThreadparams *pthdparainf=(batchThreadparams *)pparam;
	int *Qm,*Qm_s;
	double *It;
	param=pthdparainf->param;
    
	//prob=(mine_problem *)malloc(sizeof(mine_problem));
	prob.n = pthdparainf->n;
	/* x-1 for each y */
	
	prob.score=&score;
    score.m = pthdparainf->scorem;
    score.p=pthdparainf->scorep;

	prob.x_x = (double *) malloc(prob.n * sizeof(double));
	prob.y_y = (double *) malloc(prob.n * sizeof(double));
	prob.idx_x = (int *) malloc(prob.n * sizeof(int));
	prob.idx_y = (int *) malloc(prob.n * sizeof(int));
	prob.x_y = (double *) malloc(prob.n * sizeof(double));//对(xi,yi)的成对数据按照y的值进行排序后的x序列
	prob.y_x = (double *) malloc(prob.n * sizeof(double));//对(xi,yi)的成对数据按照x的值进行排序后的y序列
	Qm = (int *) malloc (prob.n * sizeof(int));//原始数据排列顺序划分表
	Qm_s = (int *) malloc (prob.n * sizeof(int));//按照数据排序后顺序保存的数据划分表
	score.I = (double **) malloc (score.m * sizeof(double *));
	prob.Gy=pthdparainf->Gy;
	for (i=0;i<pthdparainf->parisLength;i++)
	{
        prob.x=pthdparainf->inData[pthdparainf->paris[i].var1];
        prob.y=pthdparainf->inData[pthdparainf->paris[i].var2];
        
		
		/* sort and argsort of x and y */
		
		for (j=0; j<prob.n; j++)
		{
            if (i==0||(i!=0&&pthdparainf->paris[i].var1!=pthdparainf->paris[i-1].var1)) {//和上一轮不相同则需要重新赋值并排序
                prob.x_x[j] = prob.x[j];
                prob.idx_x[j] = j;
            }
			
            if (i==0||(i!=0&&pthdparainf->paris[i].var2!=pthdparainf->paris[i-1].var2)) {//和上一轮不相同则需要重新赋值并排序
                prob.y_y[j] = prob.y[j];
                prob.idx_y[j] = j;
            }
            
            
		}
        /* sort x by y-value and sort y by x-value */
		//对原始序列值进行排序，同时记录排序后的原数据所处位置序列
        if (i==0||(i!=0&&pthdparainf->paris[i].var1!=pthdparainf->paris[i-1].var1))
            sort(prob.x_x, prob.idx_x, prob.n);
        if (i==0||(i!=0&&pthdparainf->paris[i].var2!=pthdparainf->paris[i-1].var2))
            sort(prob.y_y, prob.idx_y, prob.n);
		
		for (j=0; j<prob.n; j++)
		{
			prob.x_y[j] = prob.x[prob.idx_y[j]];
			prob.y_x[j] = prob.y[prob.idx_x[j]];
		}
		
		/* x vs. y */
		//这里可以转换为多个线程同步进行，当y的划分个数固定的时候，通过动态规划方式确定不同的x划分的方式
		for (j=0; j<score.m; j++)
		{
			score.I[j] = (double *) malloc ((score.p[j]) * sizeof(double));
			FixOnePartition(&prob,param->c,0,j,score.I[j],Qm, Qm_s);
		}
        
		/* y vs. x */
		for (k=0; k<score.m; k++)
		{
			It = (double *) malloc ((score.p[k]) * sizeof(double));
			FixOnePartition(&prob,param->c,1,k,It,Qm, Qm_s);
			for (j=0; j<score.p[k]; j++)
				score.I[j][k] = MAX(It[j], score.I[j][k]);
            
			free(It);
		}
        
		switch (pthdparainf->styleType) {
            case AllParis:
                get_result_score(&score,&pthdparainf->outArray[i]);
                break;
            case TwoSets:
                get_result_score(&score,&pthdparainf->outArray[i]);
                break;
            case MasterVariable:
                get_result_score(&score,&pthdparainf->outArray[pthdparainf->paris[i].var1]);
                break;
            default:
                break;
        }
		
		for (j=0;j<score.m;j++)
		{
			free(score.I[j]);
		}
		
	}
	free(Qm);
	free(Qm_s);
	free(prob.x_x);
	free(prob.y_y);
	free(prob.idx_x) ;
	free(prob.idx_y);
	free(prob.x_y );
	free(prob.y_x);
	free(score.I);
	
    pthread_mutex_lock(&batch_thread_complete_lock);
	batch_thread_complete_count = batch_thread_complete_count - 1;
	if (batch_thread_complete_count==0)
	{
		pthread_cond_signal(&batch_all_thread_completed);
	}
	pthread_mutex_unlock(&batch_thread_complete_lock);
    
	pthread_exit((void *)0);
    return NULL;
    
	
}


/* Computes the maximum normalized mutual information scores
 * and returns a mine_score structure.
 */
mine_score *mine_compute_score(mine_problem *prob, mine_parameter *param)
{
	int i=0, j=0;
	int *Qm, *Qm_s;
	double *It;
	Qm = (int *) malloc (prob->n * sizeof(int));//原始数据排列顺序划分表
	Qm_s = (int *) malloc (prob->n * sizeof(int));//按照数据排序后顺序保存的数据划分表
	
	/* x vs. y */
	//这里可以转换为多个线程同步进行，当y的划分个数固定的时候，通过动态规划方式确定不同的x划分的方式
	for (i=0; i<prob->score->m; i++)
    {
		prob->score->I[i] = (double *) malloc ((prob->score->p[i]) * sizeof(double));
		FixOnePartition(prob,param->c,0,i,prob->score->I[i],Qm, Qm_s);
    }
	
	/* y vs. x */
	for (i=0; i<prob->score->m; i++)
    {
		It = (double *) malloc ((prob->score->p[i]) * sizeof(double));
		FixOnePartition(prob,param->c,1,i,It,Qm, Qm_s);
		for (j=0; j<prob->score->p[i]; j++)
			prob->score->I[j][i] = MAX(It[j], prob->score->I[j][i]);		
		free(It);
    }
	
	free(Qm);
	free(Qm_s);
	
	return prob->score;
}

/* This function checks the parameters. It should be called
 * before calling mine_compute_score(). It returns NULL if
 * the parameters are feasible, otherwise an error message is returned.
 */
char *check_parameter(mine_parameter *param)
{
	if ((param->alpha <= 0.0) || (param->alpha > 1.0))
		return "alpha must be in (0, 1.0]";
	
	if (param->c <= 0.0)
		return "c must be > 0.0";
	
	return NULL;
}

/*
 This function get mic,mev,mas,mcn from mine_score
 */
void get_result_score(mine_score *score,mine_result_score* result)
{
	int i, j,b;
	double score_max_mic,s;
	double score_max_mas,score_max_mev,score_max_mcn;
	int b_max = 4;
	score_max_mcn = -1.0;
	score_max_mic=score_max_mev=score_max_mas = 0.0;
    
	if (score != NULL)
	{
		for (i=0; i<score->m; i++)
			for (j=0; j<score->p[i]; j++){
				if (score->I[i][j] > score_max_mic)
					score_max_mic = score->I[i][j];
				s = fabs(score->I[i][j] - score->I[j][i]);
				if (s > score_max_mas)
					score_max_mas = s;
				if (((j==0) || (i==0)) && score->I[i][j] > score_max_mev)
					score_max_mev = score->I[i][j];
				b = (i+2) * (j+2);
				if ((score->I[i][j] > score_max_mcn) ||
					((score->I[i][j] == score_max_mcn) && (b < b_max)))
				{
					score_max_mcn = score->I[i][j];
					b_max = b;
				}
			}
        
	}
	result->mic=score_max_mic;
	result->mas=score_max_mas;
	result->mev=score_max_mev;
	result->mcn=log(b_max) / log(2.0);
    
}


/* This function frees the memory used by a mine_score and
 *  destroys the score structure.
 */
void mine_free_score(mine_score **score)
{
	int i;
	mine_score *score_ptr = *score;
	
	if (score_ptr != NULL)
    {
		if (score_ptr->m != 0)
		{
			free(score_ptr->p);
			for (i=0; i<score_ptr->m; i++)
				free(score_ptr->I[i]);
			free(score_ptr->I);
		}
		
		free(score_ptr);
		score_ptr = NULL;
    }
}

//This function create multi work threads for analyzing input data rely on task type.
int createBatchComputeThread(mine_parameter *param,double **inDataSet,int m,int n,int masterOrBetweenVariableid,mine_result_score *outArray,int outLen,ANALYSISSTYLES styleType)
{
    int i,j,t,k,rc;
	int numThreads;
	//划分任务
	batchThreadparams *pthreadinfos;
	pthread_t *threads;
	void **thread_result;
	int pageSize;
	varPairs* pVarPairs;
	int index;
	double B;
	int gx, gy, Gy_max,forjbegin,forjend,foriend;
	int *p,*Gy;
   
	B = MAX(pow(n, param->alpha), 4);
	Gy_max = MAX((int)floor(B/2.0), 2);
	p = (int *) malloc ((Gy_max-1) * sizeof(int));
	Gy = (int *) malloc ((Gy_max-1) * sizeof(int));
	for (gy=2; gy<Gy_max+1; gy++)
	{
		gx = (int) floor(B / gy);
		if ((gx * gy) <= B)
		{
			p[gy-2] = gx-1;//最小划分为2格，如果gx为1则不用划分了，所以也就不用存储数据，如果为2则只有一个数据
			Gy[gy-2] = gy;
		}
	}
	if (outLen>10000){
        numThreads=50;
	}else if (outLen>5000){
		numThreads=25;
	}else if(outLen>2500){
        numThreads=10;
    }else if (outLen>1000){
        numThreads=5;
    }else if (outLen>100){
        numThreads=2;
    }else numThreads=1;
    
    batch_thread_complete_count=numThreads;
	pthreadinfos=(batchThreadparams *)malloc(sizeof(batchThreadparams)*numThreads);
	threads=(pthread_t *)malloc(sizeof(pthread_t )*numThreads);
	thread_result=(void **)malloc(sizeof(void *)*numThreads);
    
    if (styleType==MasterVariable) outLen--;
    
    pageSize=(int)floor((double)outLen/(double)numThreads);
    
	t=0;
	k=0;
	pVarPairs=(varPairs *)malloc(sizeof(varPairs)*pageSize);
    switch (styleType) {
        case AllParis:
            foriend=forjend=m;
            break;
        case TwoSets:
            forjbegin=masterOrBetweenVariableid;
            forjend=m;
			foriend=masterOrBetweenVariableid;
            break;
        case MasterVariable:
			foriend=m;
            forjend=1;
            forjbegin=0;
            break;
        default:
            break;
    }
	for (i=0;i<foriend;i++)
	{
        if (styleType==AllParis) {
            forjbegin=i+1;
        }
        if (styleType==MasterVariable&&i==masterOrBetweenVariableid) {
            continue;
        }
		for (j=forjbegin;j<forjend;j++)
		{
			if (t<pageSize)
			{
				pVarPairs[t].var1=i;
				if (styleType==MasterVariable)
				{
					pVarPairs[t].var2=masterOrBetweenVariableid;
				}else pVarPairs[t].var2=j;
				t++;
			}
			if (t==pageSize)
			{
                //pVarPairs=(varPairs *)malloc(sizeof(varPairs)*pageSize);
                switch (styleType) {
                    case AllParis:
                        pthreadinfos[k].styleType=AllParis;                     
                        pthreadinfos[k].inData=inDataSet;
                        index=i*(m-1)-i*(i-1)/2+j-i-1-pageSize+1;
                        pthreadinfos[k].outArray=&outArray[index];
                        break;
                    case TwoSets:
                        pthreadinfos[k].styleType=TwoSets;                        
                        pthreadinfos[k].inData=inDataSet;
						if (k<(numThreads-1))
						{
							pthreadinfos[k].outArray=&outArray[k*pageSize];
						}else{
							pthreadinfos[k].outArray=&outArray[outLen-pageSize];
						}
                        
                        break;
                    case MasterVariable:
                        pthreadinfos[k].styleType=MasterVariable;
                        pthreadinfos[k].inData=inDataSet;
                        pthreadinfos[k].outArray=outArray;
                        break;
                    default:
                        break;
                }
				pthreadinfos[k].Gy=Gy;
				pthreadinfos[k].n=n;
				pthreadinfos[k].param=param;
				pthreadinfos[k].paris=pVarPairs;
				pthreadinfos[k].parisLength=t;
				pthreadinfos[k].scorem=Gy_max-1;
				pthreadinfos[k].scorep=p;
				rc = pthread_create(&threads[k], NULL, batchComputeScoreThread, (void *)&pthreadinfos[k]);
                //sleep(1);
				if(0 != rc)
					exit(-1);
				
				k++;
				t=0;
				if (k<(numThreads-1))
				{
					pVarPairs=(varPairs *)malloc(sizeof(varPairs)*pageSize);
				}else if (k==(numThreads-1))
				{
					pageSize=outLen-k*pageSize;
					pVarPairs=(varPairs *)malloc(sizeof(varPairs)*pageSize);
				}
			}
		}
	}
	pthread_mutex_lock(&batch_thread_complete_lock);
	pthread_cond_wait(&batch_all_thread_completed, &batch_thread_complete_lock);
	pthread_mutex_unlock(&batch_thread_complete_lock);
    
	//回收资源
	
	free(Gy);
	free(p);
	free(threads);
    
	for (i=0;i<numThreads;i++)
	{
		free(pthreadinfos[i].paris);
	}
	free(pthreadinfos);
	free(thread_result);
	//pthread_exit(NULL);
    return MINE_SUCCESS;
    
}

int mine_allPairs_analysis(mine_parameter *param, double **inData,int m,int n,mine_result_score *outArray,int outLen )
{
	return createBatchComputeThread(param, inData, m, n, 0, outArray, outLen, AllParis);
}

//
int mine_twoSetsAnalysis(mine_parameter *param,double **inDataSet,int m,int n,int betweenid,mine_result_score *outArray,int outLen )
{
    return createBatchComputeThread(param, inDataSet, m, n,betweenid,  outArray,  outLen,TwoSets);
}

int mine_masterVariableAnalysis(mine_parameter *param,double **inData,int m,int n,int masterid,mine_result_score *outArray,int outLen )
{
    return createBatchComputeThread(param, inData, m, n, masterid, outArray, outLen, MasterVariable);
}

int mine_onePair_analysis( mine_parameter *param, double *x,double *y,int n,mine_result_score *outArray )
{
	mine_problem *prob=(mine_problem *)malloc(sizeof(mine_problem));
	prob->x = x;
	prob->y = y;
	prob->n = n;
	if (prob->n>=100)//Avoid expensive multi threads calls.
	{
		mine_problem_init(prob,param);
		mine_compute_score_mt(prob,param);
	}else{
		mine_problem_init(prob,param);
		mine_compute_score(prob,param);
	}
	
	get_result_score(prob->score,outArray);
	mine_free_score(&prob->score);
	free(prob->x_x);
	free(prob->y_y);
	free(prob->idx_x) ;
	free(prob->idx_y);
	free(prob->x_y );
	free(prob->y_x);
	free(prob);
	return MINE_SUCCESS;
}
