# Supplementary material for: A hybrid feature selection algorithm and its application in bioinformatics
Source: PeerJ Comput Sci. 2022 Mar 22;8:e933. doi: 10.7717/peerj-cs.933 (PMC9044222; doi:10.7717/peerj-cs.933)
Supplement: Supplemental Information 3 [file peerj-cs-08-933-s003.zip › code/testOtherFSAlgorithms.m]

function [res]=testAllFSAlgorithms(X_train,Y_train,X_test,Y_test,ops) 
listFS = {'ILFS','relieff','mutinffs','fsv','fisher','cfs','ufsol'};
%listFS = {'ILFS','relieff','mutinffs','fsv','laplacian','rfe','L0','fisher','UDFS','llcfs','cfs','fsasl','dgufs','ufsol','lasso'};

% listFS = {'ILFS','InfFS','ECFS','mrmr','relieff','mutinffs','fsv','laplacian','mcfs','rfe','L0','fisher','UDFS','llcfs','cfs','fsasl','dgufs','ufsol','lasso'};
% P = ops.HO;
res = zeros(1,length(listFS));
for i = 7:length(listFS)
selection_method = listFS{i}; % Selected
% X_train = X(P.training,:);
% Y_train = Y(P.training); % labels: neg_class -1, pos_class +1
% X_test = X(P.test,:);
% Y_test = Y(P.test); 
% number of features
numF = size(X_train,2);

% feature Selection on training data
switch lower(selection_method)
    case 'inffs'
        % Infinite Feature Selection 2015 updated 2016
        alpha = 0.5;    % default, it should be cross-validated.
        sup = 1;        % Supervised or Not
        [ranking, w] = infFS( X_train , Y_train, alpha , sup , 0 );
        
    case 'ilfs'
        % Infinite Latent Feature Selection - ICCV 2017
        [ranking, weights] = ILFS(X_train, Y_train , 6, 0 );
        
    case 'fsasl'
        options.lambda1 = 1;
        options.LassoType = 'SLEP';
        options.SLEPrFlag = 1;
        options.SLEPreg = 0.01;
        options.LARSk = 5;
        options.LARSratio = 2;
        nClass=2;
        [W, S, A, objHistory] = FSASL(X_train', nClass, options);
        [v,ranking]=sort(abs(W(:,1))+abs(W(:,2)),'descend');
    case 'lasso'
        lambda = 25;
        B = lasso(X_train,Y_train);
        [v,ranking]=sort(B(:,lambda),'descend');
        
    case 'ufsol'
        para.p0 = 'sample';
        para.p1 = 1e6;
        para.p2 = 1e2;
        nClass = 2;
        [~,~,ranking,~] = UFSwithOL(X_train',nClass,para) ;
        
    case 'dgufs'
        
        S = dist(X_train');
        S = -S./max(max(S)); % it's a similarity
        nClass = 2;
        alpha = 0.5;
        beta = 0.9;
        nSel = 2;
        [Y,L,V,Label] = DGUFS(X_train',nClass,S,alpha,beta,nSel);
        [v,ranking]=sort(Y(:,1)+Y(:,2),'descend');
        
        
    case 'mrmr'
        ranking = mRMR(X_train, Y_train, numF);
        
    case 'relieff'
        [ranking, w] = reliefF( X_train, Y_train, 20);
        
    case 'mutinffs'
        [ ranking , w] = mutInfFS( X_train, Y_train, numF );
        
    case 'fsv'
        [ ranking , w] = fsvFS( X_train, Y_train, numF );
        
    case 'laplacian'
        W = dist(X_train');
        W = -W./max(max(W)); % it's a similarity
        [lscores] = LaplacianScore(X_train, W);
        [junk, ranking] = sort(-lscores);
        
    case 'mcfs'
        % MCFS: Unsupervised Feature Selection for Multi-Cluster Data
        options = [];
        options.k = 5; %For unsupervised feature selection, you should tune
        %this parameter k, the default k is 5.
        options.nUseEigenfunction = 4;  %You should tune this parameter.
        [FeaIndex,~] = MCFS_p(X_train,numF,options);
        ranking = FeaIndex{1};
        
    case 'rfe'
        ranking = spider_wrapper(X_train,Y_train,numF,lower(selection_method));
        
    case 'l0'
        ranking = spider_wrapper(X_train,Y_train,numF,lower(selection_method));
        
    case 'fisher'
        ranking = spider_wrapper(X_train,Y_train,numF,lower(selection_method));
        
        
    case 'ecfs'
        % Features Selection via Eigenvector Centrality 2016
        alpha = 0.5; % default, it should be cross-validated.
        ranking = ECFS( X_train, Y_train, alpha );
        
    case 'udfs'
        % Regularized Discriminative Feature Selection for Unsupervised Learning
        nClass = 2;
        ranking = UDFS(X_train , nClass );
        
    case 'cfs'
        % BASELINE - Sort features according to pairwise correlations
        ranking = cfs(X_train);
        
    case 'llcfs'
        % Feature Selection and Kernel Learning for Local Learning-Based Clustering
        ranking = llcfs( X_train );
        
    otherwise
        disp('Unknown method.')
end

k = ops.fl; % select the first k features

% Use a linear support vector machine classifier
%svmStruct = fitcsvm(X_train(:,ranking(1:k)),Y_train);
%C = predict(svmStruct,X_test(:,ranking(1:k)));
model = svmtrain(Y_train, X_train(:,ranking(1:k)));
[predicted_label, accuracy, ~] = svmpredict(Y_test, X_test(:,ranking(1:k)), model);
fprintf('\nMethod %s (SVMs): Accuracy: %.2f%\n',selection_method,accuracy(1));
res(i) = accuracy(1);
end
end
