# Supplementary material for: A hybrid feature selection algorithm and its application in bioinformatics
Source: PeerJ Comput Sci. 2022 Mar 22;8:e933. doi: 10.7717/peerj-cs.933 (PMC9044222; doi:10.7717/peerj-cs.933)
Supplement: Supplemental Information 4 [file peerj-cs-08-933-s004.zip › data_normal.csv]

ID	TCGA-DD-A11B-11	TCGA-DD-A11A-11	TCGA-DD-A113-11	TCGA-DD-A1EG-11	TCGA-BC-A216-11	TCGA-DD-A39V-11	TCGA-DD-A118-11	TCGA-DD-A1EI-11	TCGA-G3-A3CH-11	TCGA-DD-A39W-11	TCGA-DD-A3A3-11	TCGA-DD-A3A2-11	TCGA-BC-A10T-11	TCGA-ES-A2HT-11	TCGA-EP-A12J-11	TCGA-BC-A10Z-11	TCGA-DD-A3A5-11	TCGA-DD-A3A4-11	TCGA-DD-A1EH-11	TCGA-FV-A23B-11	TCGA-DD-A11C-11	TCGA-DD-A119-11	TCGA-BD-A3EP-11	TCGA-FV-A3I1-11	TCGA-DD-A11D-11	TCGA-DD-A3A8-11	TCGA-DD-A1EJ-11	TCGA-DD-A116-11	TCGA-BC-A10U-11	TCGA-DD-A1EC-11	TCGA-DD-A3A6-11	TCGA-BD-A2L6-11	TCGA-EP-A26S-11	TCGA-DD-A1EB-11	TCGA-BC-A10W-11	TCGA-DD-A3A1-11	TCGA-BC-A110-11	TCGA-FV-A2QR-11	TCGA-DD-A1EE-11	TCGA-FV-A3I0-11	TCGA-DD-A39X-11	TCGA-FV-A3R2-11	TCGA-DD-A114-11	TCGA-DD-A39Z-11	TCGA-BC-A10R-11	TCGA-BC-A10Y-11	TCGA-BC-A10X-11	TCGA-BC-A10Q-11	TCGA-DD-A1EL-11
ENSG00000242268.2	0	0	0	0	0	0	0	0	0	0	0	0	0	0	0	0	0	0	0	0	0	0	0	0	0	0	0	0	0	0	0	0	0	0	0	0	1.27	0	1.5477	0	0	0	0	2.0545	0	0	0	0	0
ENSG00000259041.1	0	0	0	0	0	0	0	0	0	0	0	0	0	0	0	0	0	0	0	0	0	0	0	0	0	0	0	0	0	0	0	0	0	0	0	0	0	0	0	0	0	0	0	0	0	0	0	0	0
ENSG00000270112.3	0	0	0	0	0	0	0	0	0	0	0	0	0	0	0	0	0	0	0	0	0	0	0	0	0	0	0	0	0	0	0	0	0	0	0	0	0	0	0	0	0	0	0	0	0	0	0	0	0
ENSG00000167578.16	9.0021	9.1151	9.1274	9.5711	9.352	9.4304	9.0409	8.9046	9.1638	9.1463	10.4238	9.0418	9.0848	9.7457	9.5535	9.6349	9.499	9.5888	9.6697	9.2568	9.3189	8.9949	9.616	8.8333	9.5043	9.5303	9.165	8.9737	9.2725	8.5628	9.9125	10.5859	9.101	8.846	10.3924	10.2318	9.5382	10.1931	9.485	9.1184	9.4012	10.296	9.7739	9.4274	8.9798	9.0273	9.2946	9.2076	9.2682
ENSG00000278814.1	0	0	0	0	0	0	0	0	0	0	0	0	0	0	0	0	0	0	0	0	0	0	0	0	0	0	0	0	0	0	0	0	0	0	0	0	0	0	0	0	0	0	0	0	0	0	0	0	0
ENSG00000078237.5	6.8143	8.1875	7.9021	8.0533	7.3639	7.6812	7.4225	6.8119	7.1032	7.4064	9.4059	5.9262	7.5477	8.5869	7.8565	8.5877	6.7127	6.9297	7.9997	8.4897	7.9862	7.703	8.3456	7.3109	8.3348	7.0797	7.6273	6.3699	7.7982	7.8915	6.468	9.083	6.8458	6.9709	8.4115	7.3087	8.1173	8.7888	7.7578	6.8898	5.5476	8.0699	8.1493	6.0711	7.9464	7.6428	7.255	7.7279	7.8156
ENSG00000269416.5	0	0	0	1.3543	4.912	1.2398	0	0	0	0	0	0	0	1.8033	0	0	0	0	0	0.9317	0	0	0	0	0	0	0	0	0	0	0	0	0	0	0	2.1578	0	0	0	0	0	0	0.9922	0	0	0	0	1.9454	0
ENSG00000263642.1	0	0	0	0	0	0	0	0	0	0	0	0	0	0	0	0	0	0	0	0	0	0	0	0	0	0	0	0	0	0	0	0	0	0	0	0	0	0	0	0	0	0	0	0	0	0	0	0	0
ENSG00000146083.11	9.494	9.4282	9.4889	9.5503	9.3864	9.0217	9.28	9.5109	9.4788	9.3591	9.4383	9.9221	9.1608	9.6668	9.9617	9.6372	9.4959	9.8121	9.6619	10.0275	9.6141	9.2322	9.8252	9.5411	9.9725	9.5245	9.51	9.7428	9.4724	9.2303	9.1729	11.0519	9.1444	9.3572	9.5931	8.7021	9.4064	10.0191	9.9592	9.7538	9.7298	10.0166	10.2168	9.3838	9.5397	9.5603	9.5733	9.0419	9.6958
ENSG00000158486.13	0	0	1.2995	0	1.7763	0	0	1.8439	1.7283	1.0338	0	1.2383	0	0.8719	0	0	0	0	0	0.9317	0	1.0606	0	0	0	1.3172	0.861	0	1.2333	0	0	2.6452	0	0	0	0	0	1.8617	0	0	1.1836	0	0.9922	0	0	0	1.0383	0	0
ENSG00000273639.4	0	0	0	0	0	0	0	0	0	0	0	0	0	0	0	0	0	0	0	0	0	0	0	0	0	0	0	0	0	0	0	0	0	0	0	0	0	0	0	0	0	0	0	0	0	0	0	0	0
ENSG00000198242.13	12.9674	13.0914	12.8712	13.8703	13.1423	13.4267	13.1784	13.1313	12.9032	13.3715	14.7932	14.0571	13.6571	13.2673	13.1597	13.7798	13.4613	13.642	14.0503	13.5618	13.05	12.4776	13.3626	13.1443	13.4224	13.5552	13.54	13.3524	13.723	12.6965	14.1922	14.307	13.5995	12.6692	13.8684	14.7711	13.3744	13.9983	13.1076	13.2362	14.009	14.1852	13.069	13.7633	13.1218	13.6025	13.3397	13.1985	13.0981
ENSG00000231981.3	0	0	0	0	0	0	0	0.8978	0	0	0	0	0	0	0	0	0	0	0	0	0	0	0	0	0	0	0	0	0	0	0	0	0	0	0	0	0	0	0	0	0	0	0	0	0	0	0	0	0
ENSG00000269475.2	0	0	0	0	0	0	0	0	0	0	0	0	0	0	0	0	0	0	0	0	0	0	0	0	0	0	0	0	0	0	0	0	0	0	0	0	0	0	0	0	0	0	0	0	0	0	0	0	0
ENSG00000134108.12	10.9107	11.0464	11.0248	11.3035	11.0044	10.7871	11.3826	10.8089	10.8555	11.0837	11.9662	11.3667	11.3845	11.0652	11.2681	11.6404	11.0712	11.1535	11.3706	11.0695	10.8738	11.0582	11.4612	10.8605	11.3669	10.9978	11.3416	11.0312	11.5477	10.7015	11.1573	11.8325	11.1735	11.0633	11.3799	10.7613	11.5244	11.6159	11.0504	11.3241	11.1911	11.5569	11.3259	11.1039	11.4401	11.4683	11.5809	11.1687	10.9304
ENSG00000261030.1	0	0	0	0	1.1459	0	0	0	0	0	0	0	0	0	0	0	0	0	0	0	0	0	0	0	0	0	0	0	0	0	0	0	0	0	0	1.4495	0	0	0	0	0	0	0	0	0	0	0	1.2784	0
ENSG00000172137.18	0	2.3714	1.2995	0	2.2136	2.965	0	2.1548	0	0	0	2.3442	2.0926	1.4115	2.2486	1.1804	0	0	1.3067	2.4692	0	1.0606	2.0633	1.7771	1.8938	3.0805	1.7861	2.0505	3.7181	1.9975	1.7787	3.6809	2.3742	1.4418	0	3.7135	0	2.9234	3.1201	2.0054	0	2.9753	0.9922	0	1.628	1.7516	1.6358	2.3997	3.3619
ENSG00000276644.4	6.3753	7.3631	7.2294	6.0527	7.4958	6.5483	6.5303	6.877	7.0156	7.0206	7.8575	6.778	6.8075	6.2424	6.7789	7.8309	5.905	7.4011	7.078	6.9695	7.1902	6.8041	6.5175	7.1101	7.1929	5.4681	7.5223	6.7387	6.8893	7.3276	5.1308	7.5714	6.54	7.3199	6.7577	6.0236	6.2445	7.406	6.0531	6.197	6.8824	7.4314	7.2419	6.1692	6.1716	7.9003	8.1628	7.415	7.3317
ENSG00000240423.1	0	0	0	1.3543	0	0	0	0	0	0	0	0	0	0	0	0	0	0.9177	0	0	0	0	0	1.1465	0	0	0	0	0	0	2.5515	0	0	0	0	0	0	1.2124	0	0	0	0	0	0	0	0	1.0383	0	0
ENSG00000271616.1	0	0	0	0	0	0	0	0	0	0	0	0	0	0	0	0	0	0	0	0	0	0	0	0	0	0	0	0	0	0	0	0	0	0	0	0	0	0	0	0	0	0	0	0	0	0	0	0	0
ENSG00000234881.1	0	0	0	0	0	0	0	0	0	0	0	0	0	0	0	0	0	0	0	0	0	0	0	0	0	0	0	0	0	0	0	0	0	0	0	0	0	0	0	0	0	0	0	0	0	0	0	0	0
ENSG00000236040.1	0	0	0	0	0	0	0	0	0	0	0	0	0	0	0	0	0	0	0	0	0	0	0	0	0	0	0	0	0	0	0	0	0	0	0	0	0	0	0	0	0	0	0	0	0	0	0	0	0
ENSG00000231105.1	0	2.1175	0	2.0403	1.1459	0	0	1.447	0	0	0	0	0	1.8033	0	0	0	1.8747	0	2.211	0	1.6651	2.5283	1.1465	1.8938	1.9941	1.3965	1.6299	2.3372	1.9975	0	2.6452	1.0329	0	0	0	0	2.3079	0	0	1.1836	2.6202	3.3079	2.0545	1.628	1.1267	3.0663	1.9454	0
ENSG00000094963.13	7.1669	7.605	6.1527	7.8148	8.6742	7.3729	7.8317	7.6217	6.6835	5.6201	8.7973	5.9581	5.0008	7.5718	7.4081	6.2426	5.256	9.0643	8.1344	8.2527	8.4557	7.8324	6.6143	7.1599	6.5446	6.2684	8.6503	7.659	6.2087	7.559	4.9152	6.9902	8.7051	7.4601	7.2563	6.4522	3.918	7.8384	8.5024	6.5618	5.5079	8.2836	8.2371	6.9358	6.7073	8.3665	7.0637	6.5274	8.3307
ENSG00000182141.9	6.0217	6.4971	5.9964	6.5608	6.1567	5.7209	6.0067	6.4195	6.1136	6.314	6.8316	6.5667	5.8614	6.0205	6.538	6.3584	5.473	6.3081	6.7821	7.0005	6.1501	5.3636	6.871	6.4458	6.913	3.6932	7.1927	6.558	6.6961	6.711	6.3865	7.6771	5.7076	6.5499	6.449	5.6782	6.2173	7.1084	6.7645	5.2738	6.408	7.2803	7.3332	6.5308	6.3111	6.6155	6.6446	6.6139	6.0436
ENSG00000280143.1	8.446	8.2363	8.7307	9.3955	7.8161	7.9189	6.6103	7.6714	7.0284	8.934	11.0183	8.8596	7.5223	9.2415	8.2434	8.9982	7.7376	10.9112	8.6184	10.157	7.5395	7.8528	9.7419	7.4576	8.6883	8.482	10.5211	7.739	8.9762	10.1566	9.3228	10.8272	7.9836	8.1334	9.1354	10.6768	8.8927	10.62	8.0367	7.9643	8.5353	9.8142	8.5001	9.1754	8.6488	9.1007	7.9018	7.7279	9.0201
ENSG00000251334.2	0	0	0	0	0	0	0	0	0	0	0	0	0	0	0	0	0	0	0	0	0	0	0	0	0	0	0	0	0	0	0	0	0	0	0	0	0	0	0	0	0	0	0	0	0	0	0	0	0
ENSG00000231112.1	0	0	0	0	0	0	0	0	0	0	0	0	0	0	0	0	0	0	0	0	0	0	0	0	0	0	0	0	0	0	0	0	0	0	0	0	0	0	0	0	0	0	0	0	0	0	0	0	0
ENSG00000258610.1	5.8681	5.3305	6.061	5.6672	5.9739	4.5101	5.8832	5.8996	5.7909	4.8719	6.2366	6.4593	5.3284	5.1975	5.7423	4.7863	4.4031	6.3714	5.0627	6.2016	6.0447	5.5755	6.116	6.2979	5.7172	5.8503	5.9014	6.1953	3.8591	6.0411	6.8181	7.2237	6.4218	3.4981	5.1395	6.5353	0	5.8816	6.7125	5.0294	5.8315	7.0381	6.7527	5.6855	5.2322	4.8781	4.3938	4.6575	5.392
ENSG00000264981.1	0	0	0	0	0	0	0	0	0	0	0	0	0	0	0	0	0	0	0	0	0	0	0	0	0	0	0	0	0	0	0	0	0	0	0	0	0	0	0	0	0	0	0	0	0	0	0	0	0
ENSG00000275265.1	0	0	0	0	0	0	0	0.8978	1.1088	0	0	0	2.0926	0	0	0	0	0	0	0.9317	0	0	0	0	0	0	0.861	0	0	0	3.052	0	0	0	0	0	1.27	0	1.5477	0	0	0	0	2.0545	0	0	1.0383	0	0.8265
ENSG00000185105.4	0	0	0	0	1.1459	0	0	0.8978	0	0	0	0	0	0.8719	0	0	0	0	0	0	1.8076	0	0	0	0	0	0	1.0338	0	0	0	0	0	0	0	1.4495	0	0	0	0	0	2.6202	0	0	0	0	0	0	0.8265
ENSG00000233540.1	0	0	0	0	1.1459	0	0	0	0	0	0	1.2383	0	0.8719	0	0	0	0	0	0	0	0	0	1.1465	1.2376	0	0	0	1.8884	0.9984	0	1.8591	0	0	0	1.4495	0	0	0	0	0	1.4415	0	0	0	0	0	0	0
ENSG00000102174.8	2.9186	2.3714	2.4287	2.5034	3.049	1.2398	0	2.1548	2.9892	1.0338	0	0	1.3965	1.8033	1.5241	4.1262	0	0.9177	0	3.3327	0	1.0606	3.3976	3.4208	2.6854	0	0	3.2296	1.8884	1.5828	1.7787	3.525	1.0329	0.894	3.0781	0	1.27	4.1798	3.6486	2.4654	1.825	2.9753	4.3071	2.5188	1.628	2.7904	1.6358	2.3997	3.6554
ENSG00000166391.14	12.6871	9.5197	12.2722	12.3121	12.514	11.949	12.5256	12.6203	12.522	13.2335	12.0524	12.5669	11.6827	11.5777	13.0709	11.2816	13.2394	11.9766	12.8364	11.6581	12.5705	12.4921	12.0485	12.87	13.0505	12.9205	11.9804	12.9394	11.1635	12.1468	13.4728	11.6381	12.9247	12.4726	12.4702	12.1769	11.6783	11.3952	12.3288	12.4655	13.1083	12.7368	12.3548	13.3341	11.2023	11.8865	12.7634	11.5122	12.6437
ENSG00000232001.1	0	0	0	0	0	0	0	0	0	0	0	0	0	0	0	0	0	0	0	0	0	0	0	0	0	0	0	0	0	0	0	0	0	0	0	0	0	0	0	0	0	0	0	0	0	0	0	0	0
ENSG00000270469.1	0	0	0	1.3543	0	0	0	0	0	0	0	0	0	0	0	0	1.3508	0	0	0	0	0	0	0	0	0	0	0	0	0	0	0	0	0	0	0	0	0	0	0	0	0	0	0	0	1.1267	0	0	0
ENSG00000225275.4	0	0	0	0	0	0	0	0	0	0	0	0	0	0	0	0	0	0	0	0	0	0	0	0	0	0	0	0	0	0	0	0	0	0	0	0	0	0	0	0	0	0	0	0	0	0	0	0	0
ENSG00000234253.1	0	0	0	0	0	0	0	0	0	0	1.8342	0	0	0	0	0	0	0	0	0	0	0	0	0	0	0	0	0	0	0	0	0	0	0	0	0	0	0	0	0	0	0	0	0	0	0	0	0	0
ENSG00000070087.13	9.3491	8.6411	10.249	8.9945	9.6767	10.0651	10.7807	8.7883	8.5669	10.9116	9.7998	9.9911	9.0091	8.22	7.8329	9.5176	10.585	7.7794	9.3593	9.3155	9.8861	8.9128	10.253	10.2158	9.3477	9.5332	8.9437	8.781	9.9255	9.7297	10.2457	8.9628	9.1417	10.4947	8.8112	8.4107	10.2518	8.63	7.8569	10.2569	9.9954	8.9063	9.0824	10.1975	9.9873	8.7622	10.2923	9.9415	8.2377
ENSG00000262950.1	1.4007	0	0	0	0	0	0	0	0	0	0	0	0	0	0	0	0	0	0	0	0	0	0	0	0	0	0	0	0	0	0	0	0	0	0	0	0	0	0	0	0	0	0	0	0	0	0	0	0
ENSG00000255420.1	0	0	0	0	0	0	0	0	0	0	0	0	0	0	0	0	0	0	0	0	0	0	0	0	0	0	0	0	0	0	0	0	0	0	0	0	0	0	0	0	0	0	0	0	0	0	0	0	0
ENSG00000280038.1	2.0978	0	1.9719	2.0403	1.7763	1.2398	1.4638	2.1548	0	1.0338	3.4935	3.3944	0	2.5803	0	2.6006	2.036	2.1878	1.9809	2.4692	0	1.0606	2.5283	1.7771	2.9617	1.3172	1.3965	2.3757	0	2.3193	0	2.6452	1.6286	1.4418	1.9921	2.1578	1.27	1.8617	0	0	1.825	3.8806	1.5746	3.9253	1.628	2.7904	2.3827	2.3997	1.7313
ENSG00000153561.12	12.1033	11.6345	12.1775	12.0472	11.9467	11.8267	12.3282	12.2068	12.2145	12.5447	12.4498	12.6827	12.4639	10.9818	12.1923	11.9086	12.2629	12.0974	12.8934	11.6956	12.292	11.9356	12.539	12.4593	11.8056	12.12	12.0442	12.1003	12.3477	12.0947	12.3222	12.0733	11.8715	12.4599	12.087	10.9934	12.1064	12.1287	12.0216	12.4504	12.8406	12.5343	11.8826	12.4148	12.2504	12.5094	13.0157	12.7924	12.2496
ENSG00000251538.5	0	0	0	0	0	0	0	0	0	0	0	0	0	0	0	0	0	0	0	0	0	0	0	0	0	0	0	0	0	0	0	0	0	0	0	0	0	0	0	0	0	0	0	0	0	0	0	0	0
ENSG00000269148.1	0	0	0	2.0403	1.1459	0	0	0	1.1088	0	0	1.2383	0	0.8719	0	0	1.3508	0	0	1.8963	1.8076	0	1.3728	2.2145	1.2376	0	2.0926	2.3757	1.2333	0	0	2.305	1.0329	0	0	0	0	2.3079	1.5477	0	1.1836	0	1.9883	2.5188	0	0	0	1.9454	0.8265
ENSG00000253438.2	1.4007	0.8757	1.2995	1.3543	1.1459	1.2398	0	0.8978	1.1088	0	2.6163	0	2.5601	1.8033	1.5241	2.8742	2.036	0	1.9809	1.4931	3.0878	1.0606	0	0	1.8938	0	0.861	1.6299	1.2333	0.9984	0	2.6452	0	0	1.3156	2.1578	2.7326	1.2124	1.5477	1.3263	0	2.9753	1.9883	1.3657	1.0324	2.1861	2.8724	3.023	0.8265
ENSG00000235411.1	0	0	0	1.3543	1.1459	0	0	0	0	1.6299	0	1.2383	0	1.8033	1.5241	1.8208	2.4987	0.9177	1.9809	1.8963	0	0	1.3728	1.7771	0	0	2.0926	1.0338	1.8884	0	0	1.8591	1.0329	0.894	0	0	1.27	1.8617	0	0	1.1836	0	1.5746	2.5188	1.0324	1.1267	0	0	1.3487
ENSG00000179262.9	11.6873	11.718	12.2254	12.5798	11.8328	12.1816	11.9496	11.9088	12.159	12.2103	12.9055	12.1955	12.3643	11.7282	12.0386	12.8027	12.4738	12.4638	12.6068	11.7137	12.2467	11.78	12.4016	11.9728	12.1639	12.542	11.9728	11.7551	12.2426	11.4965	13.0438	12.6286	12.0614	11.9917	12.5918	12.1174	12.5269	12.1078	12.0229	12.4099	12.6162	13.0543	11.9422	12.6956	12.0467	12.3585	12.3276	12.2232	11.7098
ENSG00000278099.1	0	0	0	0	0	0	0	0	0	0	0	0	0	0	0	0	0	0	0	0	0	0	0	0	0	0	0	0	0	0	0	0	0	0	0	0	0	1.2124	0	0	0	0	0	0	0	0	0	0	0
ENSG00000104833.10	6.0577	4.656	5.8579	6.0185	3.049	5.0738	3.5298	5.5469	5.665	5.1093	4.8691	5.2365	5.2062	8.7063	7.4081	6.4448	4.8535	7.6449	5.125	5.448	4.9545	4.758	4.6349	5.595	5.4744	10.8805	3.7273	5.3131	5.228	4.1668	6.0047	5.8455	4.2314	4.7414	4.3475	3.2714	4.0468	5.3404	4.5899	5.0945	4.653	4.6453	4.7398	5.5463	4.1478	5.3241	5.3216	3.7899	8.4246
ENSG00000166368.2	0	0	0	0	0	0	0	0	0	0	0	0	0	0	0	0	0	0	0	0	0	0	0	0	0	0	0	0	0	0	0	0	0	0	0	0	0	0	0	0	0	0	0	0	0	0	0	0	0
ENSG00000206072.12	0	0	0	0	0	1.2398	0	0	0	1.0338	0	0	0	0	0	0	0	0	0	0.9317	0	0	0	0	0	0	0	0	0	0	0	0	0	0	1.3156	0	0	0	0	0	0	0	0	1.3657	0	1.1267	1.0383	0	0
ENSG00000006695.10	8.3622	8.554	8.2594	8.9901	8.6912	8.251	9.116	9.1325	9.0613	9.0892	9.506	9.2685	8.9098	9.7664	9.61	9.0982	8.6643	8.8558	8.8294	8.6384	8.3491	8.8084	9.2894	9.099	9.4577	8.8235	9.1792	8.6328	9.8238	8.7483	8.5048	8.7679	8.7825	8.7658	9.3382	8.5769	9.5162	9.5517	8.8776	9.4523	9.0839	9.212	9.4377	8.327	9.4755	8.7224	9.0867	8.9902	8.8564
ENSG00000258630.1	3.4385	0	0	2.0403	3.049	0	2.1752	3.1324	3.1853	3.2296	1.8342	1.8947	0	3.5596	2.2486	0	2.8485	1.8747	1.3067	3.0461	1.8076	1.0606	2.5283	1.7771	2.9617	1.9941	3.0612	3.0587	0	2.5822	3.7176	2.305	1.6286	1.4418	0	4.0514	0	2.6482	3.6486	1.3263	4.1317	3.7019	2.5719	3.9253	1.628	3.215	2.3827	3.023	2.4958
ENSG00000187513.8	9.0205	7.9932	8.3719	10.1033	9.0947	9.1893	9.3975	9.5194	9.1667	8.6997	9.957	8.2677	9.1567	8.5035	8.9386	10.2975	7.1665	9.676	8.6974	8.8546	8.7008	9.3545	8.7858	8.7944	9.2351	9.7184	9.1731	8.7497	9.6599	8.6297	8.4854	10.2899	8.8495	8.8216	9.6583	9.6296	10.1115	9.6329	8.9068	8.6779	8.5402	9.6697	8.5769	9.806	9.2009	8.6391	9.2653	9.4938	9.4721
ENSG00000225269.2	0	0	1.2995	0	1.1459	0	0	0	0	0	1.8342	1.2383	0	0	0	1.8208	0	1.4741	0	0	0	0	0	0	1.2376	0	0	1.0338	0	0	0	0	0	0	1.3156	0	0	1.2124	1.5477	1.3263	0	2.148	0	1.3657	0	0	0	0	0
ENSG00000214062.5	0	0	0	0	0	0	0	0	0	0	0	0	0	0	0	0	0	0	0	0	0	0	1.3728	0	0	0	0	0	0	0	0	0	0	0.894	0	0	0	0	0	0	0	0	0	0	0	0	0	0	0
ENSG00000095587.8	2.5658	1.8093	0	2.0403	1.7763	3.572	1.4638	2.8161	1.1088	1.6299	2.6163	1.8947	1.3965	2.3647	2.2486	1.8208	2.4987	3.1702	3.065	2.211	2.5853	3.2759	2.0633	0	2.3432	1.9941	2.0926	2.6409	2.3372	3.167	1.7787	1.8591	1.6286	2.4036	1.3156	2.9864	0	2.9234	2.7593	2.0054	2.6055	1.4415	1.9883	1.3657	1.0324	1.7516	2.057	3.9314	2.283
ENSG00000167700.8	10.7889	8.925	10.5872	10.579	9.6464	10.7938	9.8409	10.3387	10.2959	10.7716	10.5353	10.2006	9.2486	9.9736	10.6416	9.3791	10.6421	9.9815	10.5924	9.6867	10.1277	9.8718	10.1047	9.8809	10.6385	11.7266	9.5855	10.5557	10.4478	8.7549	11.5289	9.6578	10.8955	9.8698	10.8195	11.3507	10.093	9.9988	10.1225	10.7262	10.606	10.9398	10.3638	10.1362	10.1448	9.7546	9.8404	10.3676	10.1482
ENSG00000274219.1	0	0	0	0	0	0	0	0	0	0	0	0	0	0	0	0	0	0	0	0	0	0	0	0	0	0	0	0	1.2333	0	0	0	0	0	0	0	0	0	0	0	0	0	0	0	0	0	0	0	0
ENSG00000254102.1	2.9186	1.4167	0	0	1.7763	2.3462	2.1752	2.1548	2.9892	1.0338	3.4935	0	1.3965	1.8033	3.8209	2.2628	1.3508	3.306	2.4386	1.4931	0	1.6651	0	1.1465	2.6854	1.9941	0.861	2.0505	1.2333	1.5828	2.5515	4.0676	2.049	1.8379	0	2.1578	0	2.9234	1.5477	0	0	2.148	1.9883	1.3657	1.628	2.5197	2.3827	0	1.7313
ENSG00000265096.1	2.0978	1.4167	0	1.3543	1.1459	2.3462	2.1752	1.447	2.1603	1.0338	3.1206	1.8947	3.1958	4.387	1.5241	0	0	2.8527	1.9809	2.6882	0	2.4176	1.3728	2.2145	1.2376	0	1.3965	0	1.2333	0.9984	0	0	0	0.894	0	1.4495	1.27	4.3756	1.5477	0	1.1836	1.4415	2.794	0	2.3734	2.5197	1.0383	2.3997	2.9929
ENSG00000064601.16	12.9459	12.7169	12.6301	12.937	12.8971	12.6813	12.1955	12.3489	12.6367	12.5515	13.7074	12.5836	12.2839	13.5214	13.3291	12.9648	12.6805	13.0977	12.5548	12.7084	12.7737	13.1206	12.6792	12.2783	13.4352	13.7363	12.9738	12.388	12.4316	12.4193	12.7882	13.5605	12.6595	12.5549	13.3261	13.2977	12.622	13.633	13.2351	12.6179	12.8661	13.3525	13.7559	13.1626	12.5425	12.6526	13.0374	12.7918	12.7194
ENSG00000227766.1	7.4089	7.5926	5.7444	6.1508	5.4003	0	5.0289	4.497	5.7909	6.6512	7.6335	4.5077	5.7345	5.1307	6.6768	0	2.036	5.4778	3.065	6.8037	5.1703	1.0606	6.6604	3.05	7.494	5.6505	5.6194	5.0649	5.6722	6.6692	0	7.077	3.2278	4.6457	7.4157	6.3333	3.0105	4.9679	6.7645	3.3285	5.0351	4.6453	6.0721	4.6238	4.8691	2.5197	6.6895	3.2561	4.2899
ENSG00000008517.16	14.3437	13.362	13.7998	15.1766	15.7119	15.3324	11.956	12.7379	13.9175	10.1819	14.5103	12.0394	14.5565	15.5434	14.051	14.5733	12.355	13.3197	14.4313	14.6939	12.2658	15.0032	12.3643	11.1884	14.9815	13.6327	14.313	14.0665	13.685	12.7004	13.2555	15.8407	12.6455	13.3389	15.6629	15.335	14.1981	15.6617	14.4781	13.0291	12.6336	14.2824	14.7482	14.6525	12.4973	13.734	12.8354	13.174	14.9108
ENSG00000264085.1	0	0	0	0	0	0	0	0	0	0	0	0	0	0	0	0	0	0	0	0	0	0	0	0	0	0	0	0	0	0	0	0	0	0	0	0	0	0	0	0	0	0	0	0	0	0	0	0	0
ENSG00000261475.2	0	0	0	0	0	0	0	0	0	0	0	0	0	0	0	0	0	0	0	0	0	0	0	0	0	0	0	0	0	0	0	0	0	0	0	0	0	0	0	0	0	0	0	0	0	0	0	0	0
ENSG00000229637.3	0	0	0	0	0	0	0	0	0	0	0	0	0	0	0	0	0	0	0	0	0	0	0	0	0	0	0.861	0	0	0	0	0	0	0	0	0	0	0	0	0	0	0	0	0	0	0	0	0	0.8265
ENSG00000266644.1	0	0	1.2995	0	1.7763	0	0	0	0	0	0	1.2383	0	0	0	0	1.3508	0	0	0	0	0	0	0	0	0	0	0	0	0	0	0	1.0329	0	0	0	0	0	0	0	1.1836	1.4415	0	0	0	1.1267	0	0	0
ENSG00000227896.2	2.0978	0	3.4893	2.8534	2.2136	1.8966	3.7342	3.6114	2.1603	2.8649	0	2.6864	2.5601	3.5596	2.7286	3.1041	2.8485	3.5446	2.7855	2.6882	3.4598	1.0606	3.1616	3.4208	3.3932	2.453	1.7861	2.8649	3.5618	1.5828	3.9623	3.6809	2.049	2.1483	3.6907	1.4495	2.7326	2.3079	4.0346	2.4654	3.3075	4.5428	3.3079	4.5284	1.628	3.0182	2.057	3.2561	2.4958
ENSG00000214541.3	0	0	0	0	0	0	0	0	0	0	0	0	0	0	1.5241	0	0	0	0	0	0	0	0	0	0	0	0	0	0	0.9984	0	0	0	0	0	0	0	0	0	1.3263	0	0	0	0	0	0	0	0	0
ENSG00000070081.15	9.855	11.8722	10.9307	10.9768	11.5928	12.1547	10.8456	10.7759	10.8841	10.3195	11.5096	11.061	10.4258	11.0198	10.5142	10.5645	11.1293	9.6347	11.3216	10.9395	11.1415	10.7054	10.7663	10.6045	11.4358	9.1832	10.3921	10.7956	11.5748	10.7599	11.4179	10.7945	11.2455	10.6827	10.9016	11.2721	11.0294	11.1704	10.7963	10.8899	11.4071	12.0753	11.7229	11.4226	10.362	9.2114	10.7497	11.0271	11.4383
ENSG00000166634.6	0	0	0	0	0	0	0	0	0	0	0	0	0	0	0	0	0	0	0	0	0	0	0	0	0	0	0	1.0338	0	0	0	0	0	1.8379	0	0	0	0	0	0	0	0	0	0	0	0	0	0	0
ENSG00000275479.1	1.4007	0	0	0	0	0	1.4638	0	0	0	0	0	1.3965	0	0	0	0	0	1.9809	0.9317	0	1.0606	0	0	0	0	1.3965	0	0	0	0	0	0	0	1.3156	0	0	0	0	0	0	0	2.3094	0	0	0	0	0	0
ENSG00000112309.10	4.1212	4.877	4.7711	4.5106	3.9591	2.965	4.7747	3.8887	4.5221	3.9694	4.9905	2.6864	3.4323	4.5492	3.0882	5.1372	4.6898	3.1702	5.1846	5.034	5.0664	3.2759	4.0787	4.3519	6.1065	3.3149	3.895	5.0649	5.4224	4.6407	0	5.778	2.049	4.0399	5.3116	2.6308	5.6146	5.0274	4.8998	2.8136	4.0231	4.313	4.8429	5.5463	5.1915	4.8188	6.36	4.3895	4.5018
ENSG00000199812.1	0	0	0	0	0	0	0	0	0	0	0	0	0	0	0	0	0	0	0	0	0	0	0	0	0	0	0	0	0	0	0	0	0	0	0	0	0	0	0	0	0	0	0	0	0	0	0	0	0
ENSG00000261789.1	0	0	0	0	0	0	0	0	0	0	0	0	0	0	0	0	0	0	0	0	0	0	0	0	0	0	0	0	0	0.9984	0	0	0	0	0	0	0	0	0	0	0	0	0	0	0	0	0	0	0
ENSG00000254092.1	0	0	0	0	0	0	0	0	0	1.0338	0	0	0	0	0	0	0	0	0	0	0	0	0	0	0	0	0	0	0	0	0	0	0	0	0	0	0	0	0	0	0	0	0	0	0	0	0	0	0
ENSG00000158480.10	8.4392	8.4985	8.7938	9.0882	8.6263	8.8279	8.5594	8.7684	8.2092	9.6367	9.6327	9.2526	9.0978	9.047	8.4816	9.157	9.4959	9.2229	9.1767	8.826	8.5645	9.2348	10.253	8.4026	8.9483	9.3994	8.6385	8.2761	9.6307	9.5339	9.6928	9.7062	8.2888	8.6899	9.3612	9.4269	9.7255	9.739	8.5623	9.3053	9.7639	9.7948	9.0612	8.9501	9.8172	9.8723	9.703	9.8442	9.0582
ENSG00000197421.9	5.0074	0	3.6658	3.9079	0	3.1969	2.1752	3.1324	4.5221	0	0	3.1947	2.0926	4.5995	4.0008	3.9002	2.4987	1.4741	3.8342	0	4.2098	3.8103	0	1.1465	4.4176	3.8507	0	4.2332	1.8884	2.5822	0	2.9202	3.6446	0	3.5139	3.2714	3.918	2.9234	3.6486	3.8647	3.1092	0	2.5719	3.1513	1.628	0	0	0	2.4958
ENSG00000280171.1	0	0	0	0	0	0	0	0	0	0	0	0	0	0.8719	0	0	0	0	0	0	0	0	0	0	0	0	0	0	0	0.9984	0	0	0	0	1.3156	0	0	0	0	0	0	0	0	0	0	0	0	0	0.8265
ENSG00000260900.1	0	0	0	0	0	0	0	0	0	0	0	0	0	0.8719	0	0	0	0	0	0	0	0	0	0	0	0	0	0	0	0	0	0	0	0	0	0	0	0	0	0	0	0	0	0	0	0	0	0	0
ENSG00000266579.1	0	0	0	0	0	0	0	0	0	0	0	0	0	0	0	0	0	0	0	0.9317	0	0	0	0	0	0	0	0	0	0	0	0	0	0	0	0	0	0	0	0	0	0	0	0	0	0	0	0	0
ENSG00000278732.1	0	0	0	0	0	0	0	0	0	0	0	0	0	0	0	0	0	0	0	0	0	0	0	0	0	0	0	0	2.3372	0	0	0	1.0329	0	0	0	1.9348	0	0	0	0	0	0	0	0	0	0	0	0
ENSG00000196167.9	4.9319	5.1387	5.2853	5.576	5.9739	4.5938	4.6789	5.0417	4.7868	4.3114	4.5905	4.4188	4.474	5.7583	5.4643	6.861	5.1339	4.2979	6.194	5.5632	3.4598	5.2854	5.8637	4.2635	4.3229	4.7204	4.8456	5.589	4.4994	4.9037	6.1599	4.4609	4.763	5.3391	6.0876	4.9274	4.8695	5.0845	5.2306	3.7071	5.4249	5.4562	5.5697	5.3372	3.9667	5.793	5.3216	4.1786	4.5018
ENSG00000264438.2	0	0	0	0	0	0	0	0	0	0	0	0	0	0	0	0	0	0	0	0	0	0	0	0	0	0	0	0	0	0	0	0	0	0	0	0	0	0	0	0	0	0	0	0	0	0	0	0	0
ENSG00000200288.1	0	0	0	0	0	0	0	0	0	0	0	0	0	0	0	0	0	0	0	0	0	0	0	0	0	0	0	0	0	0	0	0	0	0	0	0	0	0	0	0	0	0	0	0	0	0	0	0	0
ENSG00000207000.1	0	0	0	0	0	0	0	0	0	0	0	0	0	0	0	0	0	0	0	0	0	0	0	0	0	0	0	0	0	0	0	0	0	0	0	0	0	0	0	0	0	0	0	0	0	0	0	0	0
ENSG00000254131.1	0	0	0	0	0	0	0	0	0	0	0	0	0	0	0	0	0	0	0	1.4931	0	0	0	0	0	0	0	1.0338	0	0.9984	0	1.2103	0	0	1.3156	0	1.27	0	0	1.3263	0	0	0	0	0	0	0	0	0
ENSG00000118972.1	2.0978	4.451	3.4893	3.5725	8.5063	3.3966	4.2159	0	1.1088	0	8.1327	3.5698	3.4323	4.4431	1.5241	8.4586	0	3.0201	1.3067	0.9317	2.5853	3.9179	6.7904	1.1465	6.7221	1.9941	5.9781	1.0338	5.1201	2.3193	5.1308	1.8591	6.9224	2.6205	7.866	4.325	6.7958	5.8157	5.3027	5.2738	0	5.2763	2.9863	1.3657	4.3087	5.4069	3.0663	0	3.3619
ENSG00000264104.1	0	0	0	0	0	0	0	0	0	0	0	0	0	0	0	0	0	0	0	0	0	0	0	0	0	0	0	0	1.2333	0	0	0	0	0	0	0	0	0	0	0	0	0	0	0	0	0	0	0	0
ENSG00000179833.4	10.3261	9.0439	10.3445	10.0661	10.0462	8.9037	9.6393	10.3569	10.1999	10.5607	9.7789	11.339	10.0483	9.8362	10.782	9.4643	9.474	10.0178	10.8855	10.5947	10.6474	9.4914	10.2717	10.5553	10.7451	9.8478	9.9905	10.1248	9.555	9.9697	10.2224	10.9338	10.0536	10.373	9.5363	9.3215	9.0699	10.5367	10.3627	9.7411	10.5249	10.6302	10.1816	10.6887	9.2288	10.8336	11.3822	9.6556	10.4433
ENSG00000165312.6	9.0829	8.204	9.5799	9.08	9.7042	9.602	9.2386	9.0759	8.5268	9.9797	10.1453	10.2319	9.7395	7.7549	8.4197	8.9324	9.2572	9.2035	9.8395	9.2503	10.0102	8.9857	8.5854	9.1118	9.2481	9.3242	9.2193	8.8448	9.1232	8.7483	9.7012	8.9742	9.2572	9.4055	9.0447	8.4753	8.2702	9.4575	8.3993	9.5101	10.3264	9.2245	8.6462	8.6663	9.0667	9.6459	10.8128	9.7446	8.0776
ENSG00000159618.15	5.6962	5.3305	6.4466	6.4105	5.8878	4.6729	5.3104	6.0197	6.634	8.5586	5.9676	6.6857	4.474	6.057	5.84	6.09	7.5945	6.2418	5.5449	6.4464	5.5239	4.6373	8.9244	7.7126	7.2063	6.1215	5.5203	5.4229	4.9413	5.1261	8.6252	8.4641	4.6473	7.3657	7.453	5.2886	7.2349	6.6022	6.5737	6.3909	7.9889	6.1219	7.0398	5.4455	8.7398	5.3241	8.2651	6.2314	5.7017
ENSG00000064225.12	10.7468	11.1534	11.3366	12.0646	11.2317	11.2224	11.9152	10.5227	11.6262	11.7521	11.7798	11.859	11.4708	10.2985	10.358	10.7166	11.831	10.4625	12.0784	10.9574	11.2742	10.992	11.0639	10.9935	11.0524	10.5337	10.9349	11.2103	11.8349	11.3745	11.915	11.4765	11.486	11.6053	11.2134	10.7248	11.7146	10.736	11.1005	11.5728	12.3622	12.0137	10.503	12.2254	10.7487	11.4261	11.6717	11.5283	11.3159
ENSG00000221372.1	0	0	0	0	0	0	0	0	0	0	0	0	0	0	0	0	0	0	0	0	0	0	0	0	0	0	0	0	0	0	0	0	0	0	0	0	0	0	0	0	0	0	0	0	0	0	0	0	0
ENSG00000250571.6	7.5545	6.7305	7.7141	8.1826	7.8161	7.9108	7.3466	7.1729	7.5575	7.8348	8.6298	8.4013	6.7648	7.8872	8.2344	7.4365	8.0975	7.9447	8.0162	7.9742	8.0283	6.4392	7.4583	8.387	8.1402	7.8779	7.5727	7.8995	6.9218	7.1865	8.5708	8.0646	7.8129	7.2727	7.9552	8.51	6.9845	7.9806	8.2704	7.1569	8.0524	9.1995	8.3243	7.7619	6.6025	7.6082	7.583	6.81	7.5676
ENSG00000057294.13	10.6748	10.5655	10.3477	10.5237	10.5554	9.9042	10.468	10.5125	10.2691	10.7863	10.9032	10.3342	10.077	10.0274	10.6702	10.1019	10.5437	10.4041	10.3121	10.4894	10.7805	10.9235	11.1461	9.9865	10.4398	10.0922	10.6853	10.3944	11.5041	10.6513	9.3446	10.4744	10.5954	11.0845	10.2176	8.8062	11.0246	10.813	10.8454	10.9295	10.9076	10.7342	10.3767	10.3862	10.6934	10.6662	10.8094	10.9292	10.5266
ENSG00000226530.1	0	0	1.2995	0	0	0	0	0.8978	0	0	0	0	0	0	0	0	0	0	0	0	0	0	0	0	0	1.3172	0	0	0	0	0	0	0	0	1.3156	0	0	1.2124	0	0	0	0	0	0	0	0	0	1.2784	0
ENSG00000252628.2	0	0	0	0	0	0	0	0	0	0	0	0	0	0	0	0	0	0	0	0	0	0	0	0	0	0	0	0	0	0	0	0	0	0	0	0	0	0	0	0	0	0	0	0	0	0	0	0	0
ENSG00000134709.10	10.6202	11.8589	11.7221	11.5519	10.8575	10.8952	11.7048	10.9313	10.9698	10.699	11.3892	11.3253	12.3003	10.6451	11.0771	11.9067	11.0608	10.7471	11.5627	10.6266	11.0961	10.8499	11.7685	11.0308	10.9099	9.0676	11.5929	10.6631	12.0765	10.9385	11.0784	10.9241	11.0242	11.1821	11.2403	10.3551	11.8454	10.97	11.458	11.6946	11.0528	11.2615	10.8822	11.0143	11.9236	11.5469	11.6577	11.7888	10.8762
ENSG00000166007.11	0	0	0	0	0	0	0	0	0	0	0	0	0	0	0	0	0	0	0	0	0	0	0	0	0	0	0	0	0	0	0	0	0	0	0	0	0	0	0	0	0	0	0	0	0	0	0	0	0
ENSG00000171861.10	9.4775	9.2675	9.5493	10.0786	9.5423	9.7621	9.7902	9.543	9.7662	10.0094	10.7865	10.1923	9.6397	10.0308	10.1136	9.9733	10.0833	9.9878	9.985	9.4913	9.6684	9.3401	10.09	9.7364	10.0595	10.4252	9.8898	9.4847	9.9611	9.1388	10.5258	9.8853	9.9198	9.5496	10.337	10.4094	10.1711	10.1113	9.5823	10.2711	10.0466	10.2108	9.8486	10.1097	9.8873	9.5557	9.9335	9.5552	9.5471
ENSG00000278923.1	0	0	0	0	0	0	0	0	0	0	0	0	0	0	0	0	0	0	0	0	0	0	0	0	0	0	0	0	0	0	0	0	0	0	0	0	0	0	0	0	0	0	0	0	0	0	0	0	0
ENSG00000167768.4	2.0978	3.8438	1.9719	0	2.2136	1.2398	2.6496	0.8978	0	1.0338	2.6163	1.2383	1.3965	0	3.3758	1.1804	0	0.9177	0	4.3899	0	0	2.8795	2.2145	3.1935	0	1.3965	4.0628	3.3865	1.5828	0	3.9498	3.5186	9.7266	2.7983	2.6308	1.9348	1.2124	1.5477	1.3263	1.825	0	3.5706	0	0	2.5197	0	1.2784	2.9929
ENSG00000273637.1	0	0	0	0	0	0	0	0	0	0	0	0	0	0	0	0	0	0	0	0	0	0	0	0	0	0	0	0	0	0	0	0	0	0	0	0	0	0	0	0	0	0	0	0	0	0	0	0	0
ENSG00000280159.1	1.4007	1.8093	0	0	1.7763	0	0	1.447	0	0	1.8342	1.8947	0	0.8719	2.2486	1.1804	0	0.9177	3.065	1.8963	1.8076	0	2.5283	2.8214	2.3432	0	0.861	2.8649	0	1.9975	0	1.2103	0	0.894	1.9921	0	0	2.3079	0	0	2.2674	2.6202	0.9922	2.0545	0	1.7516	2.6482	1.2784	1.7313
ENSG00000232216.1	4.8522	3.8438	4.6918	4.1798	4.2624	0	0	4.4408	4.1977	2.0505	5.3941	3.1947	3.6355	5.3811	6.3845	3.4765	0	6.2075	3.299	5.9066	3.4598	5.2028	4.4374	3.05	5.3835	5.7736	3.0612	5.7095	5.9495	3.319	0	7.211	2.8632	3.4981	4.7971	2.6308	4.1651	4.7019	4.1947	1.3263	2.6055	2.148	6.7919	2.5188	2.3734	4.4006	3.6544	2.7448	3.8993
ENSG00000264172.1	0	0	0	0	0	0	0	0	0	0	0	0	0	0	0	0	0	0	0	0	0	0	0	0	0	0	0	0	0	0	0	0	0	0	0	0	0	0	0	0	0	0	0	0	0	0	0	0	0
ENSG00000199903.1	0	0	0	0	0	0	0	0	0	0	0	0	0	0	0	0	0	0	0	0	0	0	0	0	0	0	0	0	0	0	0	0	0	0	0	0	0	0	0	0	0	0	0	0	0	0	0	0	0
ENSG00000200058.1	0	0	0	0	0	0	0	0	0	0	0	0	0	0	0	0	0	0	0	0	0	0	0	0	0	0	0	0	0	0	0	0	0	0	0	0	0	0	0	0	0	0	0	0	0	0	0	0	0
ENSG00000177981.10	10.0191	9.9223	10.1166	10.1074	9.7917	10.1677	10.4336	10.3888	10.0709	10.3395	10.5916	10.6952	10.3894	10.0558	10.6751	10.138	10.2487	10.2012	10.5233	10.2286	10.4371	10.152	10.3388	10.2187	10.6761	9.829	10.2932	10.3053	10.2167	10.1363	10.2428	10.5125	10.4486	10.4154	10.3715	9.9096	9.9603	10.2919	10.4644	9.9966	10.4986	10.6034	10.3991	10.4098	10.047	10.4291	10.7524	10.4405	10.3591
ENSG00000275358.1	0	0	0	0	0	0	0	0	1.1088	0	0	0	0	0.8719	0	0	0	0	0	0	0	1.0606	0	0	0	0	0	2.0505	0	0.9984	0	0	0	0	0	0	0	0	0	0	0	0	0.9922	0	0	0	0	0	0
ENSG00000218358.2	2.0978	2.1175	0	0	1.7763	0	0	0	0	0	0	2.3442	1.3965	0	1.5241	0	0	0.9177	1.3067	1.4931	1.8076	1.6651	0	1.1465	0	0	1.3965	1.0338	0	0.9984	0	1.2103	0	1.4418	1.3156	0	0	0	1.5477	2.0054	2.2674	0	2.5719	2.5188	0	0	1.6358	0	0
ENSG00000264091.1	0	0	0	0	0	0	0	0	0	0	0	0	0	0	0	0	0	0	0	0	0	0	0	0	0	0	0	0	0	0	0	0	0	0	0	0	0	0	0	0	0	0	0	0	0	0	0	0	0
ENSG00000275367.1	3.4385	2.1175	1.2995	2.0403	1.7763	1.2398	2.1752	2.1548	1.7283	2.0505	1.8342	0	2.5601	2.7678	1.5241	3.632	0	2.8527	0	3.6778	1.8076	0	1.3728	1.1465	1.8938	1.3172	0.861	2.0505	3.1869	2.9971	3.052	4.4609	1.6286	1.8379	2.7983	2.9864	1.9348	2.6482	2.2771	0	2.6055	3.7019	3.156	3.1513	3.0562	1.1267	3.2373	0	2.4958
ENSG00000238921.2	0	0	0	0	0	0	0	0	0	0	0	0	0	0	0	0	0	0	0	0	0	0	0	0	0	0	0	0	0	0	0	0	0	0	0	0	0	0	0	0	0	0	0	0	0	0	0	0	0
ENSG00000274815.1	0	0	0	0	0	0	0	0	0	0	0	0	0	0	0	0	0	0	0	0	0	0	0	0	0	0	0	0	0	0	0	0	0	0	0	0	0	0	0	0	0	0	0	0	0	0	0	0	0
ENSG00000269349.1	0	0	1.9719	0	0	0	0	0	0	0	0	0	1.3965	0.8719	0	0	0	0	0	0	0	0	0	0	0	0	0.861	0	0	0	0	0	0	0	0	0	0	0	2.2771	0	0	0	0.9922	0	0	0	0	1.9454	0
ENSG00000200291.1	0	0	0	0	0	0	0	0	0	0	0	0	0	0	0	0	0	0	0	0	0	0	0	0	0	0	0	0	0	0	0	0	0	0	0	0	0	0	0	0	0	0	0	0	0	0	0	0	0
ENSG00000233614.6	0	0	0	0	3.049	0	0	0	3.358	2.0505	1.8342	2.6864	2.0926	0	0	2.8742	0	0	0	0	0	0	1.3728	1.7771	0	3.3149	1.3965	4.3114	1.8884	1.9975	0	2.6452	0	0.894	1.9921	0	0	1.2124	3.1201	2.8136	2.6055	0	2.9863	0	0	3.215	0	0	0
ENSG00000022567.9	6.127	6.1524	6.1821	7.1084	6.3406	6.3698	5.5991	6.5843	6.0394	5.7936	7.9046	6.7047	6.4244	7.7041	7.3759	8.1659	5.0005	6.6521	6.8389	7.3037	5.5239	5.924	7.0888	6.2754	6.913	6.1821	5.8614	6.7667	6.9847	6.7382	6.0583	8.8482	6.9348	6.274	6.6334	7.0506	5.6146	8.6585	7.8569	6.8527	5.2908	7.7168	7.1841	6.2311	6.8708	7.6849	6.5342	5.5429	6.4909
ENSG00000278933.1	0	0	0	0	0	0	0	0	0	0	0	0	0	0	0	0	0	0	0	0	0	0	0	0	0	0	0	0	0	0	0	0	0	0	0	0	0	0	0	0	0	0	0	0	0	0	0	0	0
ENSG00000202175.1	0	0	0	0	0	0	0	0	0	0	0	0	0	0	0	0	0	0	0	0	0	0	0	0	0	0	0	0	0	0	0	0	0	0	0	0	0	0	0	0	0	0	0	0	0	0	0	0	0
ENSG00000120662.15	7.5419	7.2088	8.1817	8.364	8.3163	7.7917	8.0484	8.1014	8.1221	8.1908	8.4297	8.5963	7.7027	8.0632	8.132	8.0327	8.5255	7.4894	8.7025	8.4188	8.2219	7.6955	7.7308	7.9647	8.5487	7.3672	8.1301	8.4846	7.5294	7.8485	8.1935	8.6167	7.6794	8.1938	8.5725	7.4723	7.4941	8.0753	8.391	7.4081	8.3898	8.6094	8.5954	8.8352	7.7917	8.4073	8.712	8.1315	8.4536
ENSG00000215274.5	0	0	0	1.3543	0	0	0	0	0	0	0	0	0	0	0	0	0	0	0	0	0	0	0	0	0	0	0	0	0	0	0	0	0	0	0	0	0	0	0	0	0	0	0	0	0	0	0	0	0
ENSG00000235523.1	0	2.7749	3.0543	2.5034	1.7763	1.8966	3.0059	1.447	1.7283	1.0338	3.1206	1.2383	2.5601	3.4543	1.5241	0	2.4987	0	2.4386	1.8963	0	0	1.3728	1.1465	3.1935	0	1.3965	2.0505	2.3372	0	0	0	0	0	4.4493	3.2714	2.7326	2.9234	0	1.3263	1.1836	2.148	3.3079	0	2.3734	2.1861	2.6482	3.4568	0.8265
ENSG00000249848.1	0	0	0	0	1.1459	0	0	0	0	0	0	0	0	0	0	0	0	0	0	0	0	0	0	0	0	0	0	0	0	0	0	0	0	0	1.3156	0	0	0	0	0	0	0	0	0	0	0	0	0	0
ENSG00000277826.1	0	0	0	0	0	0	0	0	0	0	0	0	0	0	0	0	0	0	0	0	0	0	0	0	0	0	0	0	0	0	0	0	0	0	0	0	0	0	0	0	0	0	0	0	0	0	0	0	0
ENSG00000230225.1	0	0.8757	0	0	0	0	0	0	0	0	0	0	0	0	0	0	0	0	0	0	0	0	0	0	1.2376	0	0	0	0	0	0	2.6452	0	0	0	0	0	0	0	0	1.1836	0	1.5746	0	1.0324	0	0	0	0
ENSG00000239877.2	0	0	0	0	0	0	0	0	0	0	0	0	0	0	0	0	0	0	0	0	0	0	0	0	0	0	0	0	0	0	0	1.2103	0	0	1.3156	0	0	0	0	0	0	0	0	0	0	0	0	0	0
ENSG00000201398.1	0	0	0	0	0	0	0	0	0	0	0	0	0	0	0	0	0	0	0	0	0	0	0	0	0	0	0	0	0	0	0	0	0	0	0	0	0	0	0	0	0	0	0	0	0	0	0	0	0
ENSG00000281474.1	0	0	0	0	0	0	0	0	0	0	0	0	0	0	0	0	0	0	0	0	0	0	0	0	0	0	0	0	0	0	0	0	0	0	0	0	0	0	0	0	0	0	0	0	0	0	0	0	0
ENSG00000272905.1	0	0	1.9719	1.3543	0	0	0	1.447	1.1088	0	0	0	0	1.8033	0	0	0	0	0	0.9317	0	0	0	0	1.2376	0	0.861	1.0338	1.2333	0	0	1.2103	1.0329	0	1.3156	0	0	0	0	1.3263	1.1836	2.148	0	0	0	1.1267	0	0	1.3487
ENSG00000235571.1	0	0	0	0	0	0	0	0	0	0	0	0	0	0	0	0	1.3508	0	0	0	0	0	0	0	0	0	0	0	0	0	0	0	0	0	0	0	0	0	0	0	0	0	0	0	0	0	0	0	0
ENSG00000259952.1	0	0	0	0	0	0	0	0	0	0	0	0	0	0	0	0	0	0	0	0	0	0	0	0	0	0	0	0	0	0	0	0	0	0	0	0	0	0	0	0	0	0	0	0	0	0	0	0	0
ENSG00000260812.1	0	0	0	0	0	0	0	0	0	0	0	0	0	0	0	0	0	0	0	0	0	0	0	0	0	0	0	0	0	0	0	0	0	0	0	0	0	0	0	0	0	0	0	0	0	1.1267	0	0	0
ENSG00000225630.1	13.7574	13.9017	14.121	14.4331	15.088	13.6803	14.277	13.5861	14.1479	14.3328	13.7088	13.6311	14.7876	14.4947	13.4421	14.5849	13.6899	12.9569	14.5895	14.036	13.53	15.4954	13.4754	13.8163	13.6932	14.2008	14.2169	14.2648	14.5979	13.5572	14.6391	15.1681	13.8431	13.013	14.0599	6.0615	14.1423	13.051	13.3512	16.0422	16.3675	13.9806	15.437	15.334	13.7445	13.9961	13.9696	13.9272	13.3516
ENSG00000230231.1	0	0	0	0	0	0	0	0	0	0	0	0	0	0	0	0	0	0	0	0	0	0	0	0	0	0	0	0	0	0	0	0	0	0	0	0	0	0	0	0	0	0	0	0	0	0	0	0	0
ENSG00000164283.12	3.6417	3.5672	5.4868	6.1508	5.5572	5.3394	1.4638	2.8161	2.1603	3.6464	5.4796	4.9497	5.9403	3.4543	3.0882	4.5726	1.3508	2.1878	1.9809	4.1892	2.5853	3.8103	3.9361	3.2473	4.6694	1.3172	2.3452	3.8696	8.3574	4.3188	4.794	5.0239	1.0329	1.8379	5.8098	2.9864	5.529	5.1924	3.6486	4.0068	2.8792	5.211	4.0728	5.3372	4.8691	4.5539	6.2038	5.4041	0.8265
ENSG00000227489.1	0	0	0	0	0	0	0	0	0	0	0	0	0	0	0	0	0	0	0	0.9317	0	0	0	0	0	0	0	0	0	0	0	0	0	0	0	0	0	0	0	0	0	0	0	1.3657	0	0	0	0	0
ENSG00000254555.1	0	0	0	0	0	0	0	0	0	0	0	0	0	0	0	0	0	0	0	0	0	0	0	0	0	0	0	0	0	0	0	0	0	0	0	0	0	0	0	0	0	0	0	0	0	0	0	0	0
ENSG00000013392.7	7.604	7.5418	7.6734	7.8445	7.515	8.2445	8.0675	7.9076	8.6017	8.17	8.3861	7.7442	8.0346	8.2829	7.9249	8.2464	7.7891	7.6829	9.0217	8.1225	8.2695	7.7474	7.4583	8.0061	7.8823	7.3672	7.9982	7.9675	7.7982	8.3141	8.3414	8.6595	8.0647	8.2919	8.0796	7.3552	8.9391	8.5511	8.2614	7.8178	7.771	8.2757	8.1643	8.2911	7.9945	8.3665	8.2149	8.025	8.4376
ENSG00000226688.6	5.0074	4.505	4.3218	4.4085	4.0675	4.8872	4.8645	4.6537	4.9029	4.9716	5.7782	4.6705	5.5457	4.2677	5.6374	4.4102	5.3686	3.9283	4.2238	4.9088	4.8332	5.1151	4.4374	4.8538	4.6694	4.3501	4.7172	5.019	5.7467	4.8548	3.9623	5.5542	5.1506	4.2497	3.9901	2.6308	5.0647	5.5577	5.8755	5.6218	5.1939	4.5428	6.0507	2.5188	4.9688	5.6302	5.8021	4.8119	5.1928
ENSG00000258279.2	0	0	0	1.3543	0	0	0	0	0	0	0	0	0	0	0	0	1.3508	0	1.3067	0	0	0	0	0	0	0	0	1.0338	0	0	0	0	0	0	0	0	0	0	0	0	0	0	0	0	0	0	0	0	0
ENSG00000250929.2	0	0	0	0	0	0	0	0	0	0	0	0	0	0	0	0	0	0	0	0	0	0	0	0	0	0	0	0	0	0	0	1.8591	0	0	0	0	0	0	0	0	0	0	0	0	0	0	0	0	0
ENSG00000204581.2	1.4007	0	1.2995	0	0	1.2398	0	0	1.1088	1.0338	0	0	1.3965	0	2.2486	1.1804	0	0.9177	1.9809	2.211	0	0	1.3728	1.1465	0	1.9941	0.861	0	0	0	0	0	1.0329	1.8379	0	1.4495	0	1.2124	0	0	0	0	0.9922	0	0	0	1.6358	0	0.8265
ENSG00000225620.1	0	0	0	0	0	0	0	0	0	0	0	0	0	0	0	0	0	0	0	0	0	0	0	0	0	0	0	0	0	0	0	0	0	0	0	0	0	0	0	0	0	0	0	0	0	0	0	0	0
ENSG00000271771.1	0	0	0	0	0	0	0	0	0	0	1.8342	0	0	0	0	0	0	0	0	0	0	0	0	0	0	0	0.861	0	1.2333	0	0	0	0	0	0	0	0	0	0	0	0	0	0	0	0	0	0	0	0
ENSG00000277919.1	0	0	0	0	0	0	0	0	0	0	0	0	0	0	0	0	0	0	0	0	0	0	0	0	0	0	0	0	0	0	0	0	0	0	0	0	0	0	0	0	0	0	0	0	0	0	0	0	0
ENSG00000184178.15	8.4861	8.3403	8.3655	8.7762	8.549	8.7661	8.2864	8.8915	8.4808	8.7142	9.0967	8.3955	8.7872	8.5775	9.3487	8.4894	8.3583	8.1301	8.7526	8.7851	8.5062	8.5981	8.6779	8.0596	8.9758	9.3834	8.7301	8.1056	8.8925	7.9967	8.7362	8.9742	8.7015	8.74	8.7071	8.312	8.7628	8.9004	8.5401	8.73	8.3169	8.4627	9.1791	8.4361	8.34	8.6979	9.1944	8.9534	8.2742
ENSG00000206260.3	0	0	0	0	0	0	0	0	0	0	0	0	0	0	0	0	0	0	0	0	0	0	0	0	0	0	0	0	0	0	0	0	0	0	0	0	0	0	0	0	0	0	0	0	0	0	0	0	0
ENSG00000237786.1	0	0	0	0	0	0	0	0	0	0	0	0	0	0	0	1.1804	0	0	0	0	0	0	0	0	0	0	0	0	0	0	0	0	0	0	0	0	0	0	0	0	0	0	0.9922	0	0	0	0	0	0
ENSG00000272911.1	0	0	0	0	0	0	0	0.8978	0	0	0	0	0	0	0	1.1804	0	0	0	0	0	0	0	1.1465	1.8938	0	0.861	0	1.2333	0	0	0	0	0	0	0	0	0	1.5477	1.3263	0	0	0.9922	0	0	1.1267	1.0383	0	0
ENSG00000164112.12	0	0.8757	0	0	2.2136	0	0	0.8978	1.1088	0	0	0	0	1.4115	0	2.2628	0	1.4741	0	2.211	0	0	0	1.7771	3.1935	0	0.861	0	0	1.5828	0	2.6452	0	1.4418	1.9921	0	0	1.2124	0	0	1.1836	1.4415	0	0	0	1.1267	0	0	0
ENSG00000230039.1	0	0	0	0	0	0	0	0	0	0	0	0	0	0	0	0	0	0	0	0	0	0	0	0	0	0	0	0	0	0	0	0	0	0	1.3156	0	0	0	0	0	0	0	0	0	0	0	0	0	0
ENSG00000130204.12	9.9961	10.3536	10.4628	11.011	10.4455	10.4478	10.3011	10.6271	10.4672	10.2884	11.4125	10.4326	10.774	10.5786	10.8049	11.2948	10.7935	11.3076	10.841	10.1455	10.4161	10.0359	11.0999	10.0817	10.4327	10.4592	10.5853	9.8184	10.9327	9.7599	11.5407	10.9152	10.4711	10.0857	11.3448	10.9435	11.4055	10.9335	10.482	10.8574	10.6305	11.4199	10.7443	11.0383	10.6002	10.5638	10.2874	10.4914	10.3195
ENSG00000271580.1	0	0	0	0	0	0	0	1.447	0	0	0	0	0	0	0	0	0	0.9177	0	0.9317	0	0	0	1.1465	0	0	1.3965	0	0	1.5828	0	0	0	0	0	0	0	0	0	0	0	0	0.9922	0	1.628	0	0	0	0.8265
ENSG00000252650.1	0	0	0	0	0	0	0	0	0	0	0	0	0	0	0	0	0	0	0	0	0	0	0	0	0	0	0	0	0	0	0	0	0	0	0	0	0	0	0	0	0	0	0	0	0	0	0	0	0
ENSG00000258529.5	3.6417	0	0	0	0	1.8966	0	0	0	2.3757	0	0	0	0.8719	1.5241	0	0	0	0	0	1.8076	0	0	0	0	0	1.3965	0	2.6791	0.9984	0	0	0	0	0	0	0	0	0	0	1.825	3.7019	2.9863	0	0	0	0	0	3.6554
ENSG00000189099.11	0	0	0	0	0	0	0	0	0	0	0	0	0	0	0	0	0	0	0	0.9317	0	0	0	0	1.2376	0	0.861	0	0	0.9984	0	0	0	0	0	0	0	0	0	0	0	0	0	0	0	0	1.0383	1.2784	0
ENSG00000232879.2	0	0	0	0	0	0	0	0	0	0	0	0	0	0	0	0	0	0	0	0	0	0	0	0	0	0	0	0	0	0	0	0	0	0	0	0	0	0	0	0	0	0	0	0	0	0	0	0	0
ENSG00000265897.2	0	0	0	0	0	0	0	0	0	0	0	0	0	0	0	0	0	0	0	0	0	0	0	0	0	0	0	0	0	0	0	0	0	0	0	0	0	0	0	0	0	0	0	0	0	0	0	0	0
ENSG00000111863.12	3.8199	5.1387	4.3218	5.319	4.4341	4.3264	4.2159	2.8161	3.358	1.0338	5.1025	4.5077	7.1099	5.4648	2.2486	8.2995	4.4031	4.0102	3.5003	4.1156	3.4598	2.9097	5.4569	5.2715	4.8157	1.9941	7.9322	3.0587	5.1201	6.0411	2.5515	7.63	4.2314	4.6457	4.1193	5.7726	5.9472	6.7857	5.6728	4.3644	5.5863	5.5648	4.57	6.8981	4.9199	5.6302	5.5658	4.6575	3.8225
ENSG00000109618.11	10.7246	11.3186	10.9962	11.1499	11.2999	10.9499	11.5637	11.2787	11.0522	10.9932	11.5361	11.7825	11.2135	10.7073	11.3272	11.1845	11.2925	11.0405	11.6314	10.9698	11.2595	11.21	11.3827	11.5243	11.087	10.6535	11.5385	11.3354	11.6089	11.1585	11.2738	11.5314	11.2744	11.3284	11.2858	10.5275	11.1374	11.3839	11.4231	11.2967	11.6621	11.8267	11.2955	11.2678	10.8977	11.574	11.8744	11.5769	11.5253
ENSG00000279345.1	1.4007	1.4167	1.2995	2.8534	1.1459	0	2.6496	0	1.7283	0	0	0	0	0	0	1.8208	0	0	0	1.8963	0	1.0606	2.0633	1.7771	2.3432	0	0.861	2.0505	0	2.3193	0	2.6452	0	0	1.9921	0	2.3882	0	2.2771	0	2.2674	1.4415	1.5746	2.0545	2.0483	1.7516	2.057	1.9454	1.7313
ENSG00000214866.7	0	0	0	0	0	0	1.4638	0	0	0	0	0	0	0	0	0	0	0	0	0	0	0	0	0	0	0	0	0	0	0.9984	0	0	0	0	0	0	0	0	0	0	0	0	0	0	0	0	0	0	0
ENSG00000254978.2	0	0	0	0	0	1.2398	0	0	0	1.0338	0	0	0	0	0	0	0	0	0	0	0	0	0	0	0	0	0	0	0	0.9984	0	0	0	0	0	0	0	0	0	0	0	0	0	0	0	0	0	0	0.8265
ENSG00000153015.15	7.7758	8.4057	8.3655	8.8166	8.8207	8.4038	8.2782	8.4502	8.3488	8.629	9.5162	8.9771	8.4392	8.6627	8.769	9.0747	8.5376	8.3892	8.8387	8.5607	8.2695	8.5981	8.7648	8.0985	8.9243	6.9637	8.8447	8.4547	8.6761	8.5203	8.4254	9.2005	8.3957	8.3076	9.0729	8.6028	8.4672	9.444	8.5251	8.3779	8.7075	8.8537	8.7021	8.6775	8.0296	8.8313	9.1996	8.3615	8.6159
ENSG00000260549.1	8.723	11.0678	10.0204	9.4607	9.3385	10.3428	10.0078	8.8489	9.8244	8.3613	11.8496	8.6363	9.1974	7.3178	8.646	9.4356	10.8185	11.6422	10.155	8.0254	7.6151	12.3837	8.8958	6.5616	9.4352	8.7047	9.2233	9.1248	10.758	9.5589	10.9966	9.6554	7.274	7.9897	12.1264	12.1693	11.9659	9.599	10.4936	10.4119	10.139	9.948	8.6744	9.6702	9.6205	7.7889	10.0239	9.3245	8.8516
ENSG00000202290.1	0	0	0	0	0	0	0	0	0	0	0	0	0	0	0	0	0	0	0	0	0	0	0	0	0	0	0	0	0	0	0	0	0	0	0	0	0	0	0	0	0	0	0	0	0	0	0	0	0
ENSG00000254578.1	0	0	0	0	0	0	0	0	0	0	0	0	0	0	0	0	0	0	0	0	0	0	0	0	0	0	0	0	0	0	0	0	0	0	0	0	0	0	0	0	0	0	0	0	0	0	0	0	0
ENSG00000240710.1	1.4007	0	1.2995	0	0	0	0	0	0	0	0	0	0	0	0	0	0	0	0	0	0	0	0	1.1465	0	0	0.861	0	0	0.9984	0	0	0	0	0	0	0	0	0	0	0	0	0	1.3657	0	0	0	1.9454	0.8265
ENSG00000268889.1	0	0	0	0	0	0	0	0	0	0	1.8342	0	0	0	0	0	0	0	1.3067	0	0	0	2.0633	0	0	0	0	0	0	0	0	0	0	0.894	0	0	0	0	0	0	0	0	0	0	0	0	0	0	0
ENSG00000250210.4	0	0	2.4287	0	1.1459	0	0	0	0	0	0	3.1947	0	0	1.5241	0	0	0	0	0	0	0	0	3.05	0	0	0	0	0	1.5828	1.7787	1.8591	0	2.1483	0	0	2.3882	0	0	0	2.6055	0	0	0	1.0324	3.5426	2.057	1.9454	0
ENSG00000225215.1	0	0	0	0	0	0	0	0	0	0	0	0	0	0	0	1.1804	0	0	0	0	0	1.0606	0	0	0	0	0	0	0	0.9984	0	0	0	0	0	2.1578	0	0	0	0	0	0	1.5746	0	0	0	0	0	0
ENSG00000257246.1	0	1.4167	1.2995	0	1.1459	0	1.4638	0	0	0	0	0	0	0.8719	0	0	0	0	0	0.9317	0	0	0	0	1.2376	0	0	0	0	0.9984	0	0	0	0	0	0	0	0	0	0	0	0	0.9922	1.3657	0	0	1.0383	0	0
ENSG00000278616.1	3.6417	4.2755	3.4893	3.1348	2.2136	0	3.0059	2.6275	1.7283	4.3856	0	2.6864	3.4323	3.0825	4.3046	2.6006	3.9026	3.0201	3.065	4.038	4.2098	1.6651	4.5395	5.0249	1.8938	2.8006	4.1812	3.5204	3.5618	4.5204	0	4.7697	4.5215	4.4328	1.9921	3.2714	1.27	4.548	3.6486	4.1361	4.0231	4.313	4.5086	4.7132	3.9667	4.5539	3.9775	2.3997	2.9929
ENSG00000280267.3	0	0	0	0	0	0	0	0	0	0	0	0	0	0	0	0	0	0	0	0	0	0	0	0	0	0	0	0	0	0	0	0	0	0	0	0	0	0	0	0	0	0	0	0	0	0	0	1.2784	0
ENSG00000250885.1	0	0	0	0	0	0	0	0	0	0	0	0	0	0	0	0	0	0	0	0	0	0	0	0	0	0	0	0	0	0	0	0	0	0	0	0	0	0	0	0	0	0	0	0	0	0	0	0	0
ENSG00000273797.1	0	0	1.9719	0	0	1.8966	1.4638	0	1.7283	0	0	1.8947	2.5601	0	0	0	0	0	1.3067	0.9317	0	1.0606	1.3728	0	1.2376	0	0.861	1.6299	1.2333	0	0	0	1.0329	0	0	2.9864	0	1.8617	0	0	0	0	0.9922	0	1.628	1.7516	1.0383	0	1.3487
ENSG00000036448.9	6.9921	7.7123	7.7635	7.8148	8.4322	7.8861	8.5116	7.7943	6.1842	8.7427	8.9988	8.1553	8.5055	7.447	7.1845	8.7235	8.1138	6.5045	8.3776	8.0699	6.9192	7.0719	8.0053	8.6406	8.5063	6.9288	7.2862	8.0667	8.3152	7.4061	8.8546	8.1605	7.0303	7.388	7.061	10.0599	7.4128	9.9107	8.1189	8.4728	8.908	8.957	7.6283	7.7723	7.8711	8.1126	7.7757	6.8988	7.8499
ENSG00000264583.1	0	0	0	0	0	0	0	0	0	0	0	0	0	0	0	0	0	0	0	0	0	0	0	0	0	0	0	0	0	0	0	0	0	0	0	0	0	0	0	0	0	0	0	0	0	0	0	0	0
ENSG00000164114.18	6.2252	6.083	6.1527	5.2018	5.1767	5.6444	4.9491	5.7914	5.6317	4.8719	5.9676	5.4756	5.1409	7.0995	6.1378	6.3584	4.9289	5.4487	5.4014	6.3851	5.6003	5.8444	6.0483	5.0249	5.3835	3.0805	5.7993	5.2746	6.0412	5.6972	4.9152	6.8329	5.1925	5.3391	5.5595	4.6575	5.529	6.6408	5.7262	4.6508	4.8566	6.0859	7.2973	4.877	5.4201	6.2621	6.7891	5.2505	6.0604
ENSG00000267552.6	0	0	0	0	0	0	0	0	0	0	0	0	0	0	0	0	0	0	0	0	0	0	0	0	0	0	0	0	0	0	0	0	0	0	0	0	0	0	0	0	0	0	0	0	0	0	0	0	0
ENSG00000224695.1	0	0	0	0	0	0	0	0	0	0	0	0	0	0	0	0	0	0	0	0	0	0	0	0	0	0	0.861	0	0	0	0	0	0	0	0	0	0	0	0	0	0	0	0	0	0	0	0	0	0
ENSG00000106038.12	0	0	0	0	0	0	0	0	0	0	0	0	0	0.8719	0	0	0	0	0	0	0	0	0	0	0	0	0	0	0	0	0	0	0	0	1.3156	0	0	0	0	0	0	0	0	0	0	0	0	0	0
ENSG00000255189.1	0	0	0	1.3543	1.1459	0	1.4638	0.8978	1.1088	1.6299	0	1.2383	2.0926	0.8719	0	0	1.3508	0.9177	1.3067	0	0	0	1.3728	0	0	0	0	1.0338	0	0.9984	0	1.2103	0	0.894	0	0	0	1.8617	0	1.3263	0	0	0.9922	0	1.0324	1.1267	0	1.2784	0
ENSG00000238698.1	0	0	0	0	0	0	0	0	0	0	0	0	0	0	0	0	0	0	0	0	0	0	0	0	0	0	0	0	0	0	0	0	0	0	0	0	0	0	0	0	0	0	0	0	0	0	0	0	0
ENSG00000149089.12	8.8919	9.2279	9.8708	9.7975	9.5234	9.048	8.936	8.0786	9.4264	9.1436	9.8884	9.3368	9.0091	8.279	9.2002	9.6256	9.4677	9.1021	9.8464	9.4109	9.2135	9.2006	9.392	8.8333	9.4743	9.2053	9.6674	9.1935	9.3342	8.4438	10.1564	10.0319	8.7266	8.9143	9.891	9.2859	9.2941	9.8929	9.1558	9.3855	9.9292	9.8031	9.8762	10.1721	9.4411	9.2229	9.5733	9.3562	8.9223
ENSG00000114861.18	9.8953	11.3704	10.6224	10.6974	11.2655	10.8406	10.5599	10.4318	9.7984	9.7233	11.636	11.2588	11.4766	10.3324	10.8214	11.3328	10.3464	10.3812	10.661	10.0585	9.9421	10.5862	10.6989	10.0929	11.66	9.8501	10.6549	9.8066	12.3806	10.5779	10.4299	11.1635	9.6667	10.0371	11.9665	10.808	11.7657	11.227	10.9902	11.5799	10.5124	11.1085	10.6621	10.7769	11.7186	10.9727	12.3152	11.821	10.2824
ENSG00000238478.1	0	0	0	0	0	0	0	0	0	0	0	0	0	0	0	0	0	0	0	0	0	0	0	0	0	0	0	0	0	0	0	0	0	0	0	0	0	0	0	0	0	0	0	0	0	0	0	0	0
ENSG00000224570.1	0	2.1175	0	4.0503	2.8205	2.965	0	1.447	2.1603	2.0505	4.9905	3.7261	0	0.8719	2.2486	3.3023	0	0	2.7855	1.4931	1.8076	2.4176	2.8795	1.7771	4.8836	1.3172	3.895	2.6409	4.3158	0.9984	3.4229	2.6452	2.3742	0.894	3.5139	3.5093	2.3882	2.9234	3.8545	7.274	2.8792	5.1425	2.3094	2.5188	4.6464	2.1861	4.3938	5.0164	3.8225
ENSG00000179632.9	10.6791	10.7106	11.1691	11.4432	11.0095	11.0781	11.0496	10.8103	11.0428	10.9092	12.0383	11.8172	10.9439	11.1027	11.3901	11.8021	11.3832	11.8727	11.4833	11.1718	10.908	10.926	11.4065	11.0063	11.3662	11.4495	11.2125	10.7604	11.2786	10.7846	11.8299	12.0803	11.0515	10.7207	11.878	11.8783	11.3473	11.6482	11.4251	11.4569	11.5973	12.2678	11.3242	11.6527	11.1422	11.3359	11.1021	11.353	10.8643
ENSG00000113971.18	7.247	8.1456	8.0526	8.6864	8.091	7.7649	8.1322	7.6026	7.6683	7.6739	8.5131	9.1733	7.4834	7.7823	7.6829	8.6112	7.7584	8.5208	8.4278	8.9843	8.5062	7.0719	7.9036	8.8824	8.3165	5.9581	8.33	8.4676	8.2006	8.5203	6.0583	9.4294	7.0979	7.9199	7.8192	7.5002	8.341	8.8353	8.1089	7.4584	7.7456	8.7768	8.3108	8.6719	7.7219	8.5279	8.3515	8.4815	8.3683
ENSG00000205030.1	0	0	0	0	0	0	0	0	0	0	0	0	0	0	0	0	0	0	0	0	0	0	0	0	0	0	0	0	0	0	0	0	0	0	0	0	0	0	0	0	0	0	0	0	0	0	0	0	0
ENSG00000243073.3	0	1.8093	4.3218	2.0403	3.049	2.3462	0	0.8978	5.2917	1.6299	0	0	0	0	0	0	0	0	0	2.4692	0	0	1.3728	0	0	3.0805	0	1.0338	1.2333	0	0	0	0	0	0	0	0	1.8617	0	2.0054	0	3.8806	2.9863	0	2.3734	0	2.6482	1.9454	2.283
ENSG00000138193.14	7.4901	6.8078	7.61	7.2029	7.6518	7.2621	6.3554	7.19	7.6011	7.4152	7.652	7.5168	7.9225	7.0278	8.1795	7.7226	7.3143	7.5107	7.756	7.9158	7.0878	7.6018	7.5096	7.2998	7.8906	6.0903	7.4702	6.8078	7.6313	7.4805	7.6464	8.2689	6.5721	7.3043	7.2702	6.9123	7.2484	7.6714	7.9496	7.0947	6.9283	7.6067	8.2605	8.2838	6.6025	7.4801	8.1251	7.1367	7.366
ENSG00000240809.1	2.9186	2.1175	1.9719	3.5725	2.2136	1.8966	2.6496	3.2679	2.4923	1.0338	3.7896	2.9628	0	2.5803	1.5241	2.6006	2.036	3.6505	1.3067	2.4692	0	3.4292	2.8795	2.8214	2.9617	1.9941	3.1958	2.3757	0	2.5822	1.7787	3.3501	3.057	2.1483	3.8481	1.4495	3.0105	2.6482	3.4084	0	2.8792	1.4415	2.794	1.3657	2.6385	3.6821	2.6482	1.2784	2.283
ENSG00000152942.18	9.184	9.0954	9.395	9.4479	9.2974	9.2454	9.5642	9.3253	9.2918	9.4656	10.0083	9.9481	9.3817	9.3774	9.5133	9.5001	9.413	9.5012	9.7971	9.7534	9.5768	9.3664	9.4022	9.4688	9.6233	8.8839	9.6631	9.606	9.2535	9.3826	9.1607	9.9345	9.3503	9.4398	9.513	9.0137	9.3166	9.7828	9.5859	9.1759	9.9423	9.9227	9.7493	9.4921	9.3119	9.4644	9.6994	9.3873	9.6254
ENSG00000276692.1	2.0978	0	0	0	0	0	2.1752	0	0	0	0	0	0	0	0	0	0	0	0	0.9317	0	2.6845	0	0	0	0	0	0	0	0.9984	0	0	0	0	0	0	0	0	3.8545	0	3.3075	0	0	0	0	0	0	2.3997	0
ENSG00000280004.1	0	0	0	0	0	0	0	0	0	0	0	0	0	0	0	0	0	0	0	0	0	0	0	0	0	0	0	0	0	0	0	0	0	0	0	0	0	0	0	0	0	0	0	0	0	0	0	0	0
ENSG00000224560.3	0	0	0	0	0	0	0	0	0	0	0	0	0	0	0	0	0	0	0	0	0	0	0	0	0	0	0	0	0	0	0	0	0	0	0	0	0	0	0	0	0	0	0	0	0	0	0	0	0
ENSG00000158411.10	7.3521	7.8648	7.6939	8.7399	8.2139	8.137	7.9797	7.7017	7.9438	7.7319	8.375	8.6461	8.0961	8.4463	7.9795	8.973	8.2523	8.5416	8.5463	8.7182	7.9132	7.5359	8.1972	8.2384	8.3287	6.8564	8.6444	8.6059	7.7537	7.9451	8.0684	9.5328	8.076	7.9552	8.5725	8.5371	8.1958	8.9122	8.3576	7.5425	8.8535	9.0298	8.4882	8.6775	7.8385	8.3298	8.3374	7.9768	8.5067
ENSG00000172667.10	10.9156	10.3926	9.891	10.0429	10.0059	10.188	10.5328	11.1171	10.5113	9.0181	9.9829	9.3549	10.0259	9.889	10.4824	10.2443	8.9304	8.9234	9.8716	11.2705	10.6938	10.0118	10.0189	9.7689	10.2517	10.7403	9.5654	10.7179	10.3894	9.5948	9.7428	10.6616	9.9778	10.3467	11.4529	9.6233	9.9167	10.8225	10.5759	10.3196	9.0497	9.6605	10.8532	9.1635	10.0498	10.1588	10.6577	10.4625	11.0314
ENSG00000227233.1	0	0	0	0	0	0	0	0	0	0	0	0	0	0	0	0	0	0	0	0	0	0	0	0	0	0	0	0	0	0	0	0	0	0	0	0	0	0	0	0	0	0	0	0	0	0	0	0	0
ENSG00000118363.11	11.2546	11.7537	11.7227	11.8641	12.0649	11.9046	11.7519	11.506	11.5915	11.7017	12.6922	11.9495	11.9279	11.5917	11.5726	12.0445	11.9568	11.6002	12.2502	11.5155	11.47	11.0582	11.7067	11.3595	11.9116	11.8165	11.9865	11.5365	11.815	11.2369	12.7392	12.1723	11.7723	11.4538	12.081	12.1419	11.8652	11.9268	11.5881	11.5863	12.2199	12.3634	11.7526	12.2639	11.2569	11.3948	11.7519	11.6638	11.4784
ENSG00000273311.1	4.6783	5.0687	4.9859	5.4786	5.1275	5.6444	4.5764	5.1154	4.5221	4.7081	6.584	4.1136	4.8456	6.1941	6.0988	6.336	5.4218	5.3262	5.5897	4.9517	5.0664	5.2028	5.291	4.1693	5.6407	4.3501	5.5203	5.1524	5.5936	5.7247	5.1308	6.3657	4.1487	4.8311	5.771	5.4686	5.6146	6.3225	5.3027	5.5307	4.978	5.2763	5.4766	3.9253	5.7908	4.757	5.3957	5.5864	5.7229
ENSG00000136169.16	8.1369	7.8439	7.9109	8.2358	8.0845	8.0654	8.2368	8.7161	8.6017	8.5425	8.7636	9.2396	8.0346	8.7006	9.0652	8.2879	8.3446	8.8194	8.6715	9.0023	8.3041	8.1951	7.9321	8.7091	9.1956	7.8027	8.7792	8.6961	7.8498	8.6478	7.7148	9.688	8.8063	8.4701	8.5267	8.7021	7.4482	9.1715	8.8173	7.9468	9.2039	9.2328	9.1493	8.5916	7.7848	9.0339	8.8469	7.8841	8.549
ENSG00000135903.18	0	0	0	0	0	0	0	0	0	0	0	0	0	0	0	0	0	0	0	0	0	0	0	1.1465	0	0	0	0	1.2333	0	0	0	0	0	0	0	0	0	1.5477	0	0	0	0	0	0	0	0	0	0
ENSG00000121644.18	9.1385	9.6287	9.618	9.8544	9.8191	9.29	9.5709	9.432	9.4788	9.1194	10.2463	9.8129	10.1841	9.4269	9.4834	10.3572	9.4261	9.6854	9.8441	9.7212	9.6772	9.5194	9.8277	9.4514	9.7516	8.7653	9.825	9.1002	10.3271	9.4396	9.5028	10.2608	9.2146	9.4018	9.8705	8.9894	9.8073	10.2012	9.6632	9.796	9.5184	10.1489	9.8252	9.6161	9.9157	10.2486	10.0513	9.9436	9.5456
ENSG00000279700.1	2.9186	1.4167	0	2.8534	0	1.8966	2.1752	0.8978	0	0	0	2.3442	0	0.8719	1.5241	3.9002	1.3508	0.9177	2.7855	1.8963	2.5853	1.0606	2.0633	2.8214	2.3432	0	0.861	2.8649	2.3372	1.5828	0	0	1.0329	0.894	1.3156	0	1.27	1.2124	2.2771	0	2.2674	1.4415	3.156	1.3657	3.227	1.7516	2.3827	2.7448	2.283
ENSG00000205362.10	9.0341	10.2347	11.0268	11.1841	10.2235	10.9939	10.7994	6.4905	10.1479	10.8259	11.4474	9.5375	10.6461	5.736	7.8329	8.7828	11.0492	10.4387	11.0389	9.0866	10.2092	10.3195	8.3386	8.671	9.844	7.4185	9.2621	8.6629	12.3379	10.1039	12.1462	9.3416	7.2544	9.361	10.4747	12.2819	13.2096	10.0246	10.1374	12.7214	10.5435	9.3886	9.504	10.4428	11.2106	8.3972	10.9132	11.6055	8.7772
ENSG00000138495.6	10.4631	10.3397	10.992	11.7396	11.4062	11.1157	11.2049	10.7046	10.8347	10.9909	11.7955	11.5248	11.1351	10.4964	10.4974	11.0565	11.2925	10.6192	11.7058	10.5474	10.6429	10.1616	10.9019	10.4862	10.7485	10.8736	11.2522	11.0484	11.281	10.0868	12.3001	11.4442	11.0572	10.2164	11.7124	11.7325	10.8667	10.9257	10.7568	10.632	11.6155	11.7668	10.5485	11.6074	10.8445	10.7538	10.9116	10.9615	10.8595
ENSG00000204528.3	1.4007	0	1.9719	2.8534	0	2.6885	2.1752	2.1548	0	2.6409	3.1206	1.2383	0	0.8719	0	3.1041	2.036	0.9177	1.3067	0	0	0	0	0	1.8938	0	2.3452	3.3823	3.5618	0	1.7787	1.2103	0	0	0	1.4495	0	0	0	2.0054	1.1836	2.9753	0	2.0545	1.628	1.1267	1.6358	0	0
ENSG00000251286.2	0	0	0	0	0	0	0	0	0	0	0	0	0	0	0	0	0	0	0	0	0	0	0	1.1465	0	0	0	0	0	0	0	0	0	0	0	0	0	0	0	0	0	0	0	0	0	0	0	0	0
ENSG00000169992.9	7.939	7.8068	7.9196	8.1275	8.3963	8.1159	7.3151	7.4963	7.5397	7.7104	9.0967	7.9799	7.2246	7.6867	8.0218	8.2761	7.6842	8.1618	7.8138	8.4453	7.5965	7.6416	8.1415	8.25	8.1471	6.8931	7.2557	8.17	8.0833	8.6114	8.0814	8.8275	7.274	7.0756	8.0796	8.0733	7.6644	8.3677	8.78	7.938	8.2819	8.7936	8.0397	7.9299	7.4815	8.1848	7.9701	7.415	7.5198
ENSG00000239344.1	0	0	0	0	0	1.2398	0	0	1.1088	0	0	0	0	0	0	0	0	0.9177	0	0	0	0	0	0	0	0	0	0	0	0	0	0	1.0329	0.894	0	0	0	0	0	0	0	0	0	0	1.0324	0	0	1.2784	0
ENSG00000101323.4	14.0851	13.437	14.1437	14.4252	14.1056	14.3342	14.2483	14.3589	14.3185	14.7751	14.5021	14.7903	14.2215	13.6408	14.4824	13.8949	14.602	13.7741	14.7938	13.9288	14.3241	13.93	14.6072	14.2446	14.4706	14.4471	14.3177	14.6038	14.6193	13.7258	14.3992	14.1404	14.522	14.3473	14.7333	14.4702	14.1065	14.0688	14.2749	14.6481	14.8743	14.5271	14.2145	14.3542	14.381	13.7228	14.7232	14.3858	14.3951
ENSG00000272456.1	5.0074	4.212	5.3384	6.329	6.5605	4.748	5.3104	3.7099	3.8953	3.9694	6.1867	7.2075	7.04	5.1307	5.6908	6.09	5.9419	5.4487	4.6194	4.6203	1.8076	4.4349	5.291	5.6998	5.754	3.9926	6.051	3.8696	6.2087	4.9037	5.027	6.169	4.9698	3.7943	5.4654	6.562	5.4842	4.841	5.8274	6.2833	6.174	7.8622	4.8429	5.6855	5.1065	5.0934	4.931	5.6696	5.0316
ENSG00000262662.1	0	0	0	0	0	0	0	0	0	0	0	0	0	0	0	0	0	0	0	0	0	0	0	0	0	0	0	0	0	0	0	0	0	0	0	0	0	0	0	0	0	0	0	0	0	0	0	0	0
ENSG00000219395.2	1.4007	0.8757	0	0	0	0	0	0	0	0	0	0	0	0	0	0	0	0	0	0	0	0	0	2.2145	0	0	0.861	1.0338	0	0.9984	0	1.8591	0	1.4418	0	0	0	0	0	0	0	0	1.5746	0	1.0324	0	0	0	0.8265
ENSG00000127564.16	5.0792	4.6074	5.3895	5.9475	6.5229	5.2389	3.5298	6.1126	5.0612	4.2332	4.9905	4.2227	4.7613	7.1925	6.4479	5.1372	4.2933	5.419	5.7563	5.448	5.5239	3.5677	4.7244	4.5886	4.4176	5.5622	5.0008	5.6201	5.3762	3.8043	4.6617	6.2459	3.5186	4.3743	6.449	6.0984	4.5599	6.2243	4.3388	4.9612	4.4158	6.1219	7.3154	6.0711	4.6464	4.8781	4.5959	5.4981	5.7646
ENSG00000255349.1	0	0	0	0	0	0	0	0	0	0	0	0	0	0	0	0	0	0	0	0	0	0	0	0	0	0	0	0	0	0	0	0	0	0	0	0	0	0	0	0	0	0	0	0	0	0	0	0	0
ENSG00000277998.1	6.5369	4.9174	5.821	7.9481	8.2886	5.4781	7.199	6.2334	6.2069	5.9238	7.5371	8.4637	7.1436	6.1941	6.3845	6.8766	7.5712	7.2408	8.2225	6.6426	6.7619	4.6989	6.4922	6.7685	5.6795	5.923	7.9561	7.6665	7.54	5.3543	8.8394	6.8657	6.331	4.3743	8.5949	7.9675	5.2366	6.5626	7.7958	6.5386	7.711	7.7857	5.8915	7.6975	6.8708	5.1426	6.0051	6.8462	6.5984
ENSG00000275248.1	1.4007	0	0	0	0	0	0	0	0	0	0	1.2383	0	0	0	0	0	0	1.3067	0	0	0	0	0	0	0	0	0	0	0	0	0	0	0	1.3156	0	0	0	0	0	0	0	0.9922	0	0	0	0	0	0
ENSG00000226086.5	0	0	0	0	1.1459	0	0	1.447	0	0	0	0	0	0	1.5241	0	0	0	0	0	0	0	0	0	0	1.3172	0.861	0	0	0	1.7787	0	0	0	0	1.4495	0	0	0	0	0	0	0	0	0	0	1.0383	0	0.8265
ENSG00000235023.1	2.0978	0	0	2.5034	0	0	0	1.8439	0	0	0	1.8947	0	0	0	2.6006	0	1.8747	1.3067	1.4931	0	0	0	0	0	0	0.861	2.3757	0	0	1.7787	1.8591	1.6286	1.8379	0	0	0	1.2124	1.5477	0	1.1836	2.9753	1.5746	2.0545	0	0	0	2.7448	0
ENSG00000176973.7	9.2747	8.9568	9.7874	10.4517	9.5817	9.6196	10.0274	9.3273	9.936	9.6907	11.0863	10.6725	9.8198	9.5098	9.357	10.4332	10.2358	10.3123	10.2628	9.8573	9.5141	8.9386	10.5168	9.8546	9.6504	10.0152	9.7256	9.2492	9.8786	9.2231	10.6202	10.9597	10.1417	9.3286	10.6292	10.6145	10.0164	10.5018	9.6937	9.8676	10.4613	11.3256	9.1493	10.3483	9.4476	10.0978	9.6185	9.766	9.6984
ENSG00000211682.2	0	0	0	0	0	0	0	0	0	0	0	0	0	0	0	0	0	0	0	0	0	0	0	0	0	0	0	0	0	0	0	0	0	0	0	0	0	0	0	0	0	0	0	0	0	0	0	0	0
ENSG00000231630.1	0	0	0	0	0	0	0	0	0	0	0	0	0	0	0	0	0	0	0	0	0	0	0	0	0	0	0	0	0	0	0	0	0	0	0	0	0	0	0	0	0	0	0	0	0	0	0	0	0
ENSG00000270997.1	0	0	0	0	0	0	0	0	0	0	0	0	0	0	0	0	0	0	0	0	0	0	0	0	0	0	0	0	0	0.9984	0	0	0	0	0	0	0	0	0	0	0	0	0	0	0	0	0	0	0
ENSG00000249514.1	0	0	0	0	0	0	0	0	0	0	0	0	0	0	0	0	0	0	0	0	0	0	0	0	0	0	0.861	0	0	0	0	0	0	0	0	0	0	0	0	0	0	0	0	0	0	0	0	0	0
ENSG00000279115.1	0	0.8757	0	0	1.1459	1.8966	1.4638	0	1.1088	1.6299	3.1206	1.2383	1.3965	1.4115	0	1.1804	1.3508	0.9177	1.9809	1.8963	1.8076	1.0606	2.0633	0	1.2376	1.9941	1.3965	1.0338	1.2333	0.9984	1.7787	2.9202	1.6286	2.1483	0	1.4495	0	0	1.5477	1.3263	1.1836	1.4415	0.9922	0	0	1.7516	1.0383	2.3997	1.7313
ENSG00000159479.16	10.003	10.4113	10.6529	10.8242	10.3708	10.3653	10.5948	10.3426	10.4707	10.2628	11.5509	10.5086	10.7094	10.7322	10.8274	11.4013	10.811	10.683	10.8583	10.5209	10.5057	10.2478	10.6725	10.0654	10.9007	10.676	10.6795	10.2542	10.9237	10.0493	10.8916	11.0474	10.4454	10.3013	10.9436	10.6935	11.1081	11.0055	10.6451	10.8691	10.7893	11.3033	10.6192	10.8855	10.4466	10.511	10.5472	10.6762	10.5895
ENSG00000112511.17	9.7545	10.1072	10.3445	10.7712	9.6267	10.4122	9.95	9.8965	9.9478	9.8234	11.1945	10.8646	10.0857	10.3287	10.1569	11.1837	10.462	10.577	10.5377	10.6365	10.2244	9.5841	10.2436	10.2593	10.4156	9.8617	9.929	10.1754	10.3164	9.8121	10.4248	11.2968	10.0408	9.543	10.81	10.6507	10.3978	10.8628	10.4387	9.9446	11.1112	11.5379	10.4304	10.4768	10.0094	10.4537	10.2291	10.1332	10.2022
ENSG00000211950.2	6.127	4.1455	3.2881	5.6223	6.0811	4.116	3.0059	5.0791	5.0103	2.3757	5.1025	3.8672	5.9014	5.8648	7.0883	4.1262	0	4.7903	5.8329	6.8834	5.8707	5.4734	5.291	3.7156	6.6262	6.5921	5.6665	4.4561	5.885	4.6407	0	7.4999	4.061	4.6457	5.0121	4.7532	4.0468	6.4798	6.4522	1.3263	2.2674	5.2763	6.7394	4.1974	4.8166	4.8781	4.2414	3.023	4.5018
ENSG00000202534.1	0	0	0	0	0	0	0	0	0	0	0	0	0	0	0	0	0	0	0	0	0	0	0	0	0	0	0	0	0	0	0	0	0	0	0	0	0	0	0	0	0	0	0	0	0	0	0	0	0
ENSG00000226663.2	0	0	0	0	0	0	0	0	0	0	0	0	0	0	0	0	0	0	0	0	0	0	0	0	0	0	0	0	0	0	0	0	0	0	0	0	0	0	0	0	0	0	0	0	0	0	0	0	0
ENSG00000154511.11	9.9321	9.6072	10.6264	10.4404	9.9469	9.8241	10.1351	9.7753	9.5869	9.8997	10.6177	10.8572	10.7262	10.1631	10.2443	10.5848	10.1439	9.6475	10.1919	10.1638	9.8937	10.198	10.761	9.9568	10.4705	10.0941	10.6059	10.1383	10.0205	9.5873	10.0578	10.5698	10.3317	10.5387	10.2881	9.5717	9.4243	10.1669	10.0692	10.543	10.7705	10.8674	10.6309	10.2527	9.9405	10.439	10.4242	10.2526	10.01
ENSG00000253946.1	0	0	0	0	0	0	0	0	0	0	0	0	0	0	0	0	0	0	0	0	0	0	0	0	0	0	0	0	0	0	0	0	0	0	0	0	0	0	0	0	0	0	0	0	0	0	0	0	0
ENSG00000144504.15	7.5545	7.288	7.1574	8.5432	7.6255	7.7002	7.6159	7.6026	7.8237	7.774	8.6298	8.6264	7.2711	7.8252	8.0322	8.0535	7.9515	8.1117	7.8875	8.2267	8.3927	6.7174	8.3666	8.1732	7.907	8.0743	7.8782	7.7104	7.6411	7.4966	8.1197	8.7102	8.4869	7.786	7.9895	8.2802	8.0574	8.2415	8.2793	7.7787	8.0662	8.5643	7.7853	7.7193	7.8186	7.9564	7.9332	8.1019	8.1102
ENSG00000142507.9	11.5202	11.2967	11.9576	12.5438	11.6208	12.3389	12.0031	11.9332	11.8646	12.162	12.8634	12.4871	11.8998	11.7891	11.8052	12.1261	12.3279	11.871	12.4339	11.8782	11.7791	11.5486	11.9499	11.5467	12.0236	12.1792	11.8936	12.0527	11.8899	11.1013	12.9896	12.2223	12.3959	11.6005	12.5072	13.1346	12.0513	12.1865	11.8261	12.0647	12.6345	12.4188	11.895	12.4098	11.7218	11.9102	12.0188	11.9498	11.9334
ENSG00000157884.10	0	0	0	0	0	0	0	0.8978	0	0	0	0	0	0	0	0	0	0	0	0	0	0	0	0	0	0	0	0	0	0	0	0	0	0	0	0	0	0	0	0	0	0	0	0	0	0	0	0	0
ENSG00000259677.1	0	0.8757	1.2995	0	0	0	0	0	2.1603	1.0338	0	0	0	0.8719	0	0	1.3508	0	1.9809	0	2.5853	1.6651	1.3728	0	1.2376	1.3172	0	1.6299	0	1.9975	0	1.2103	0	0.894	1.9921	0	2.3882	0	1.5477	0	1.1836	2.148	0	0	1.628	1.1267	0	0	0.8265
ENSG00000164116.16	9.0565	8.5731	8.579	8.5789	9.009	8.0132	8.1854	8.443	8.0483	7.5504	8.8464	8.6752	9.0497	8.7263	8.865	8.8713	6.874	8.9208	7.983	9.3857	8.4034	8.0666	8.9571	8.8256	8.6498	8.1671	8.8472	8.1328	8.3926	9.1541	7.3566	9.5782	8.5607	8.5046	7.2135	7.5807	7.6442	9.4358	9.3554	7.9291	7.9071	8.4272	8.8455	8.3056	8.2974	9.0339	9.2353	7.8928	8.7333
ENSG00000273305.1	0	1.4167	1.2995	2.0403	3.049	3.1969	0	2.4104	2.762	2.8649	3.1206	2.3442	2.0926	1.8033	1.5241	1.1804	3.1298	3.0201	3.065	2.4692	3.4598	2.0899	2.0633	2.8214	2.6854	1.3172	1.3965	2.0505	0	2.8045	3.4229	2.9202	2.8632	1.4418	2.7983	2.9864	1.9348	1.8617	3.4084	2.8136	2.6055	3.2601	3.156	2.5188	2.8624	1.7516	2.3827	3.2561	1.7313
ENSG00000138669.9	2.0978	1.8093	1.2995	2.0403	3.7145	0	3.5298	2.4104	0	2.0505	2.6163	4.7456	0	0	0	2.2628	3.1298	0	2.4386	1.8963	0	0	2.0633	3.5757	1.2376	1.3172	1.3965	2.6409	4.3158	3.319	0	1.8591	1.0329	0	1.3156	0	3.2433	2.6482	2.2771	2.0054	1.825	3.2601	1.5746	4.0678	3.227	3.215	3.2373	3.2561	2.0334
ENSG00000250927.1	0	0	0	0	0	0	0	0	0	0	0	0	0	0	0	0	0	0	0	0	0	0	0	0	0	0	0	0	0	0	0	0	0	0	0	0	0	0	0	0	0	0	0	0	0	0	0	0	0
ENSG00000174013.7	8.1536	8.9398	8.7747	8.608	8.7894	8.3745	9.196	8.5298	8.5625	8.4021	9.7534	9.0566	9.4131	8.814	8.6256	9.2166	9.0826	9.0205	9.2829	8.7671	8.6746	8.8733	9.0552	8.596	8.5849	8.233	8.993	8.3051	9.0914	8.2255	8.978	9.1777	8.2246	8.4021	9.0609	8.1544	9.1793	9.1715	8.6684	9.2775	8.8173	9.1037	8.6174	9.1069	8.8321	9.1069	9.2201	8.5599	8.593
ENSG00000235110.5	0	0	0	0	0	0	0	0	0	0	0	0	0	0	0	0	0	0	0	0	0	0	0	0	0	0	0	0	0	0	0	0	0	0	0	0	0	0	0	0	0	0	0	0	0	0	0	0	0
ENSG00000277670.1	0	0	0	0	0	0	0	0	0	0	0	0	0	0	0	0	0	0	0	0	0	0	0	0	0	0	0	0	0	0	0	0	0	0	0	0	0	0	0	0	0	0	0	0	0	0	0	0	0
ENSG00000196704.11	9.6553	9.3565	9.8064	10.1614	10.2682	10.2555	10.0939	9.7054	9.8572	10.2909	10.5843	10.707	9.5132	9.7032	9.9752	9.9272	10.1458	10.0338	10.3071	10.1021	9.7334	9.4291	9.7121	10.007	10.0886	9.8478	10.0737	10.2812	9.3312	9.7992	10.1063	10.6439	10.1025	10.0073	10.1071	10.4313	9.5627	10.307	10.0898	9.5799	10.5966	10.7587	10.2767	10.381	9.4584	10.0012	10.5329	9.7494	10.1304
ENSG00000251332.1	0	0	0	0	0	0	0	0.8978	0	0	0	0	0	0	0	0	0	0	0	0	1.8076	0	0	0	0	0	0	0	0	0	0	0	0	0	0	1.4495	0	0	0	0	0	0	0	0	0	0	0	0	0
ENSG00000259235.1	0	0	0	0	0	0	0	0	0	0	0	0	0	0	0	0	0	0	0	0	0	0	0	0	0	0	0	0	0	0	0	0	0	0	0	0	0	0	0	0	0	0	0	0	0	0	0	0	0
ENSG00000258507.1	0	0	0	0	0	0	0	0	0	0	0	0	0	0	0	0	0	0	0	0	0	0	0	0	0	0	0	0	0	0	0	0	0	0	0	0	0	0	0	0	0	0	0	0	0	0	0	0	0
ENSG00000178821.12	7.5291	6.5104	7.0501	8.3434	7.6777	6.7625	7.11	7.8601	8.3437	7.7531	8.3411	7.6594	7.3013	6.7224	8.3551	6.9523	7.8678	8.1163	8.4942	6.9695	8.234	6.641	7.7416	6.5049	8.0907	8.7303	7.4768	7.8995	8.4606	7.2062	7.698	6.6562	7.596	7.2646	8.1417	7.8094	8.6858	6.3921	5.967	8.5733	8.4275	9.1654	6.7527	7.1106	7.006	7.7812	7.5909	8.8984	6.4659
ENSG00000244019.1	0	0	0	0	0	0	0	0	0	0	0	0	0	0	0	0	0	0	0	0	0	0	0	0	0	0	0	0	0	0	0	0	0	0	0	1.4495	0	0	0	0	0	0	0	0	0	1.1267	0	0	0
ENSG00000222054.1	0	0	0	0	0	0	0	0	0	0	0	0	0	0	0	0	0	0	0	0	0	0	0	0	0	0	0	0	0	0	0	0	0	0	0	0	0	0	0	0	0	0	0	0	0	0	0	0	0
ENSG00000196126.10	11.1502	12.5282	11.0862	13.1116	11.2901	12.406	13.1842	11.6412	11.3954	12.1357	13.4032	13.6542	12.7751	12.5373	12.6032	11.8817	10.6421	13.4538	12.2423	14.149	11.3397	12.6087	11.415	11.6069	13.1357	11.2261	11.3551	11.6244	11.2565	12.0016	9.2783	14.5911	11.5366	11.9255	12.0904	12.3831	12.9647	13.5135	13.4408	10.7081	12.1253	13.5992	13.8268	10.8001	12.6422	12.9741	12.232	11.6022	12.0219
ENSG00000227987.1	0	0	0	0	0	0	0	0	0	0	0	0	0	0	0	0	0	0	0	0	0	0	0	0	0	0	0	0	0	0	0	0	0	0	0	0	0	0	0	0	0	0	0	0	0	0	0	0	0
ENSG00000232301.1	0	0	0	0	0	1.8966	0	0	0	0	0	1.8947	0	0	0	0	1.3508	0	1.3067	0	1.8076	1.0606	0	1.7771	0	1.9941	0.861	1.0338	2.3372	0.9984	0	0	2.049	2.1483	0	1.4495	1.27	0	0	0	1.1836	1.4415	0.9922	0	0	0	0	0	0
ENSG00000278896.1	1.4007	0	0	1.3543	0	0	0	0	0	1.0338	0	0	0	0	0	2.2628	0	0	0	1.4931	1.8076	0	1.3728	0	1.2376	0	0	0	0	0	0	1.8591	0	1.4418	1.3156	0	0	0	1.5477	0	1.1836	0	0	0	2.3734	0	0	0	0.8265
ENSG00000227851.1	0	0	0	0	0	0	0	0	0	0	0	0	0	0	0	0	0	0	0	0	0	0	0	0	0	0	0	0	0	0	0	0	0	0	0	0	0	0	0	0	0	0	0	0	0	0	0	0	0
ENSG00000225715.1	0	0	0	0	0	0	0	0	0	0	0	0	0	0	0	0	0	0	0	0	0	0	0	0	0	0	0	0	0	0	0	0	0	0	0	0	0	0	0	0	0	0	0	0	0	0	0	0	0
ENSG00000271919.1	0	0	0	0	0	0	0	0	0	0	0	0	0	0	0	0	0	0	0	0	0	0	0	0	0	0	0	0	0	0	0	0	0	0	0	0	0	0	0	0	0	0	0	0	0	0	0	0	0
ENSG00000176928.5	7.0646	8.3178	7.6315	8.2942	5.5572	6.7804	6.4455	7.1202	7.1391	7.2661	7.6147	7.3344	7.0754	7.6983	8.4276	7.8309	6.5787	7.4162	7.0936	8.0844	7.2147	7.5189	8.1333	6.6858	7.9631	6.296	7.4834	6.6512	8.6521	7.423	7.764	8.1202	6.9348	7.575	8.5325	6.6641	6.6412	8.4074	7.6514	7.9643	6.8509	7.9144	9.0877	6.7789	8.3676	7.3076	7.7191	6.0876	7.1861
ENSG00000034239.10	3.4385	2.5872	2.4287	5.3742	4.912	3.572	5.245	2.6275	4.0033	4.4561	5.9676	5.7184	5.0726	4.068	4.3046	4.7185	5.0688	4.8359	4.7828	3.4571	3.7552	2.6845	3.3976	4.7919	3.5686	3.0805	3.5375	5.8206	4.3158	4.0844	4.354	4.9644	4.9208	3.8809	3.8481	4.6575	4.3759	3.825	5.8274	4.9612	4.2327	7.3273	4.0728	3.9253	3.6438	4.935	4.4644	3.6329	3.8225
ENSG00000243514.2	0	0	0	0	0	0	0	0	0	0	0	0	0	0	0	0	0	0	0	0	0	0	0	0	0	0	0	0	0	0	0	0	0	0	0	1.4495	0	0	0	0	0	0	0	0	0	0	0	0	0
ENSG00000233714.1	0	0	0	0	0	0	0	0.8978	0	0	1.8342	0	0	0.8719	0	0	0	0.9177	0	0.9317	0	0	2.0633	0	0	0	0.861	1.0338	0	1.5828	0	0	0	0	0	0	0	1.2124	0	0	0	0	0	0	1.0324	0	0	0	0.8265
ENSG00000280746.1	0	0	0	0	0	0	0	0	0	0	0	0	0	0	0	0	0	0	0	0	0	0	0	0	0	0	0	0	0	0	0	0	0	0	0	0	0	0	0	0	0	0	0	0	0	0	0	0	0
ENSG00000129455.15	0	0	0	0	0	0	0	0	0	0	0	0	0	0	0	0	0	0	0	0	0	0	0	0	0	0	2.9127	1.6299	0	0	0	0	0	2.6205	0	0	0	0	0	0	0	0	0	0	0	0	0	1.9454	0
ENSG00000240250.3	0	0	0	0	0	0	0	0	0	0	0	0	0	0	0	0	0	0	0	0	0	0	0	0	0	0	0	0	0	0	0	0	0	0	0	0	0	0	0	0	0	0	0	0	0	0	0	0	0
ENSG00000276215.1	0	0	0	0	0	0	0	0	0	0	0	0	0	0	0	0	0	0	0	0	0	0	0	0	0	0	0	0	0	0	0	0	0	0	0	0	0	0	0	0	0	0	0	0	0	0	0	0	0
ENSG00000216902.3	0	0	0	0	0	0	0	0	0	0	0	0	0	0	0	0	0	0	0	0	0	0	0	0	0	0	0	0	0	0	0	0	0	0	0	0	0	0	0	0	0	0	0	0	0	0	0	0	0
ENSG00000265875.1	0	0	0	0	0	0	0	0	0	0	0	0	0	0	0	0	0	0	0	0	0	0	0	0	0	0	0	0	0	0	0	0	0	0	0	0	0	0	0	0	0	0	0	0	0	0	0	0	0
ENSG00000254672.1	0	0	0	0	0	0	0	0	0	0	0	0	0	0	0	0	0	0	0	0	0	0	0	0	0	0	0	0	0	0	0	0	0	0	0	0	0	0	0	0	0	0	0	0	0	0	0	0	0
ENSG00000143033.17	7.754	8.1792	8.2246	8.45	8.1961	8.0945	8.5728	8.5129	8.3488	8.5302	8.7116	8.9336	8.6936	8.5962	8.5839	8.8907	7.9425	8.5722	8.8754	8.7182	8.6021	8.1126	8.7961	8.7258	8.9758	6.7404	8.5627	8.4972	8.6423	8.363	8.4254	9.722	8.4911	8.484	8.4611	7.6445	8.6096	8.7138	8.7154	8.248	8.7635	8.942	9.1417	8.9175	8.2287	9.1223	8.7724	8.1019	8.5609
ENSG00000270757.1	5.6498	6.8812	5.821	5.4273	6.6328	4.225	5.1046	7.1555	5.0103	6.0883	3.4935	5.3847	5.3859	5.6432	5.582	2.8742	6.1765	3.8415	5.0627	6.3694	5.989	6.5603	5.9025	6.4458	4.4176	5.7736	6.9666	5.4917	6.7694	6.5817	0	5.594	6.4041	1.8379	3.8481	4.0514	4.3759	5.8816	7.1241	6.6725	5.467	0	6.9503	5.0241	6.6332	6.7643	6.3225	0	6.1883
ENSG00000256150.1	0	0	0	0	0	0	0	0	0	0	0	0	0	0	0	0	0	0	0	0	0	0	0	0	0	0	0	0	0	0	0	0	0	0	0	0	0	0	0	0	0	0	0	0	0	0	0	0	0
ENSG00000257941.1	0	0.8757	0	0	0	1.2398	0	0	0	0	0	0	0	0	0	0	0	0.9177	0	0	1.8076	0	0	0	0	0	0	0	0	0	0	1.2103	0	0	0	0	0	0	0	0	0	0	0	0	0	0	1.0383	0	1.7313
ENSG00000259956.1	10.4798	10.556	10.5256	10.5464	10.3853	10.292	10.3851	10.078	10.2168	10.1845	11.5935	10.4882	10.7234	10.5005	10.5344	10.804	10.9213	10.6625	10.6649	10.5254	10.2304	10.0012	11.2543	10.4887	10.4313	10.5147	10.31	9.8742	10.7365	10.6487	10.7358	11.3013	10.5027	9.9471	10.8925	10.4723	10.9265	11.3244	10.9146	10.7236	10.9397	11.2524	10.451	10.6152	10.9336	10.8532	10.2591	10.6053	10.5205
ENSG00000106410.14	0	0	0	0	0	0	0	0	0	0	0	0	0	0	0	0	0	0	0	0	1.8076	0	0	0	0	0	0	1.0338	0	0	0	0	0	0	0	0	0	0	0	0	0	0	0	0	0	0	0	0	0
ENSG00000227958.1	0	0	0	0	0	0	0	0	0	0	0	0	0	0	0	0	0	0	0	0	0	0	0	0	0	0	0	0	0	0	0	0	0	0	0	0	0	0	0	0	0	0	0	0	0	0	0	0	0
ENSG00000267083.1	0	0	0	1.3543	0	0	0	0	0	0	0	0	0	0	0	0	0	0	0	0	0	0	0	0	0	0	0	0	0	0	0	0	0	0	0	0	0	0	0	0	0	0	0	0	1.0324	0	0	0	0
ENSG00000234041.1	0	0	0	0	0	0	0	0	0	0	0	0	0	0	0	0	0	0	0	0	0	0	0	0	0	0	0	0	0	0	0	0	0	0	0	0	0	0	0	0	0	0	0	0	0	0	0	0	0
ENSG00000259847.1	0	0	0	1.3543	0	0	0	0	0	0	0	0	0	0	0	0	0	0	0	0.9317	0	0	0	0	0	0	0	0	0	0	0	0	0	0	0	0	0	0	0	0	0	0	0	0	0	0	0	0	0
ENSG00000265243.1	0	0	0	0	0	0	0	0	0	0	0	0	0	0	0	0	0	0	0	0	0	0	0	0	0	0	1.3965	0	0	0	0	0	0	0	0	0	0	1.2124	0	0	0	0	0	0	1.0324	0	0	0	0
ENSG00000226668.5	0	0	0	0	0	0	0	0	0	0	0	0	0	0	0	0	0	0	0	0	0	0	0	0	0	0	0	0	0	0	0	0	0	0	1.3156	0	0	0	0	0	0	0	0	0	0	0	0	0	0
ENSG00000234900.1	1.4007	0	0	1.3543	0	0	0	0	0	0	0	0	0	0	0	0	0	0	0	0	0	0	0	0	0	0	0	1.0338	0	0	0	1.8591	0	0	0	0	0	0	0	0	0	0	0	0	0	0	0	0	0
ENSG00000268140.1	1.4007	0	2.7752	0	1.7763	2.6885	0	2.1548	1.1088	1.0338	1.8342	0	2.0926	0.8719	1.5241	2.2628	0	1.4741	1.9809	0.9317	0	2.0899	1.3728	0	1.8938	1.3172	0	1.0338	3.1869	1.5828	0	1.2103	1.0329	0	1.3156	1.4495	1.9348	0	0	0	1.825	1.4415	2.5719	1.3657	2.0483	2.7904	3.0663	3.023	2.8454
ENSG00000278987.1	0	1.4167	1.9719	2.0403	2.2136	1.2398	1.4638	0	0	0	0	1.2383	2.0926	0.8719	0	2.6006	1.3508	1.8747	1.9809	1.8963	0	0	0	1.7771	1.2376	0	1.3965	0	2.3372	0.9984	0	2.9202	0	0	2.4508	0	2.7326	0	1.5477	0	1.1836	2.148	0	1.3657	2.3734	0	0	0	1.3487
ENSG00000250006.2	0	0	0	0	0	0	0	0	0	0	0	0	0	0	0	0	0	0	0	0	0	0	0	0	0	0	0	0	0	0	0	0	0	0	0	0	0	0	0	0	0	0	0	0	0	1.7516	0	0	0
ENSG00000236313.1	0	0	0	0	0	0	0	0	0	0	0	0	0	0	0	0	0	0	0	0	0	0	0	0	0	0	0	0	0	0	0	0	0	0	0	0	0	0	0	0	0	0	0	0	0	0	0	0	0
ENSG00000250349.3	0	0	0	0	0	0	0	0	0	0	0	0	0	0	0	0	0	0	0	0	0	0	0	0	0	0	0	0	0	0	0	0	0	0	0	0	0	0	0	0	0	0	0	0	0	0	0	0	0
ENSG00000225352.1	0	0	0	0	0	0	0	0	0	0	0	0	0	0	0	0	0	0	0	0	0	0	0	0	0	0	0	0	0	0	0	0	0	0	0	0	0	0	0	0	0	0	0	0	0	0	0	0	0
ENSG00000273085.1	0	0	0	0	0	0	0	0	0	0	0	0	0	0	0	0	0	0	0	0	0	0	0	0	0	0	0	0	0	0	0	0	0	0	0	0	0	0	0	0	0	0	0	0	0	0	0	0	0
ENSG00000260729.1	2.0978	3.5672	3.2881	0	0	2.965	0	0	2.4923	2.6409	0	4.3241	3.1958	2.7678	3.3758	4.9724	3.1298	2.6632	2.7855	4.7717	3.0878	1.6651	3.6003	4.5886	3.5686	0	2.0926	3.5204	3.7181	3.5819	0	4.0676	0	4.3743	2.7983	0	4.7981	4.7732	4.5899	3.0939	3.3075	4.6453	4.0728	0	4.3087	3.215	3.3901	0	4.1078
ENSG00000245667.2	0	0	0	0	0	0	0	0	0	0	0	0	0	0	0	0	0	0	0	0	0	1.0606	0	0	0	0	0	0	0	0	0	0	0	0	1.3156	0	0	0	0	0	0	0	0	1.3657	0	0	0	0	0
ENSG00000203818.7	0	0	0	0	0	0	0	0	0	1.0338	0	1.2383	0	0	1.5241	0	1.3508	0.9177	0	0	1.8076	1.0606	0	0	0	0	0	1.0338	0	0	0	0	0	0	0	0	0	1.2124	1.5477	0	0	2.6202	0	0	0	2.1861	0	0	0
ENSG00000202050.1	0	0	0	0	0	0	0	0	0	0	0	0	0	0	0	0	0	0	0	0	0	0	0	0	0	0	0	0	0	0	0	0	0	0	0	0	0	0	0	0	0	0	0	0	0	0	0	0	0
ENSG00000259799.1	2.0978	0	0	0	0	1.2398	0	0	0	0	1.8342	0	0	1.4115	1.5241	2.6006	0	0	0	0	0	1.6651	0	0	0	0	0.861	1.0338	1.2333	0	0	1.8591	0	0	0	0	0	0	0	0	0	0	0.9922	2.0545	0	1.1267	0	0	0
ENSG00000264326.1	0	0	0	0	0	0	0	0	0	0	0	0	0	0	0	0	0	0	0	0	0	0	0	0	0	0	0	0	0	0	0	0	0	0	0	0	0	0	0	0	0	0	0	0	0	0	0	0	0
ENSG00000196296.13	3.6417	2.3714	3.823	4.1798	2.5487	3.8695	3.2915	3.2679	1.7283	1.6299	1.8342	4.3241	2.0926	2.1112	2.7286	3.1041	3.5673	3.4302	2.7855	3.4571	3.7552	1.0606	3.6003	4.4352	3.5686	3.0805	3.6355	3.6464	1.8884	1.9975	2.5515	4.6985	2.049	2.6205	4.1193	2.6308	3.6198	4.071	3.8545	2.8136	2.2674	5.1425	2.5719	3.1513	3.6438	3.9263	3.6544	4.3895	2.283
ENSG00000230481.2	0	0	0	0	0	0	0	0	0	0	0	0	0	0	0	0	0	0	0	0	0	0	0	0	0	0	0	0	0	0	0	0	0	0	0	0	0	0	0	0	0	0	0	0	0	0	0	0	0
ENSG00000185933.6	0	0	0	1.3543	0	0	0	0	0	0	0	1.2383	0	1.4115	0	0	0	0	0	0	0	0	2.5283	0	0	0	0.861	1.0338	0	0	0	1.8591	0	0	0	0	0	0	0	0	0	0	0	0	0	0	0	0	0.8265
ENSG00000280956.1	0	0	0	0	0	0	0	0	0	0	0	0	0	0	0	0	0	0	0	0	0	0	0	0	0	0	0	0	0	0	0	0	0	0	0	0	0	0	0	0	0	0	0	0	0	0	0	0	0
ENSG00000221923.8	4.8522	5.4998	6.4942	6.2127	4.5129	5.3394	5.1765	6.3901	4.1038	5.4229	7.517	6.0497	6.4244	6.2424	5.4017	5.9194	5.473	6.8317	5.5449	6.8723	5.6728	3.8103	5.1037	5.8286	6.4128	4.5471	6.5554	6.02	7.1029	5.8296	5.7678	7.3684	5.6486	5.9726	6.0876	5.5239	5.0025	7.493	5.7777	6.0406	6.0129	6.0859	6.5544	6.2311	3.8669	5.9393	6.2038	4.4845	6.1417
ENSG00000109805.9	3.2018	5.0323	4.8463	5.5281	7.109	4.8872	6.1916	6.989	5.2039	3.3823	4.428	5.0714	3.1958	7.1677	6.6229	2.6006	3.5673	4.6945	6.3057	5.5353	5.9311	5.0692	5.5082	3.7156	5.3357	0	5.6194	6.3328	4.7372	4.6407	2.5515	6.5388	3.2278	4.2497	4.6337	4.325	2.3882	4.7019	3.8545	3.8647	3.9056	5.8052	7.99	6.6714	3.6438	4.8781	5.8816	6.0571	6.0436
ENSG00000235653.1	0	0	0	0	0	0	0	0	0	0	0	0	0	0	0	0	0	0	0	0	0	0	0	0	0	0	0	0	0	0	0	0	0	0	0	0	0	0	0	0	0	0	0	0	0	0	0	0	0
ENSG00000211978.2	1.4007	0	0	0	0	0	0	0.8978	0	0	0	0	1.3965	0	0	0	0	0	0	0	0	0	0	0	1.2376	0	0	0	0	0	0	0	0	0	0	0	0	0	1.5477	0	0	0	0	0	0	0	0	0	0
ENSG00000240489.1	0	2.5872	2.7752	2.8534	3.2463	2.965	3.0059	3.2679	1.1088	2.8649	1.8342	2.9628	3.4323	3.2174	1.5241	3.7723	3.1298	2.6632	3.299	1.8963	0	2.4176	3.9361	2.5496	2.3432	3.0805	2.0926	2.3757	3.1869	2.5822	1.7787	4.4609	2.049	3.3842	2.7983	0	4.0468	2.6482	2.7593	0	2.6055	3.4978	2.3094	1.3657	3.3797	3.388	2.8724	1.9454	2.8454
ENSG00000212039.1	0	0	0	0	0	0	0	0	0	0	0	0	0	0	0	0	0	0	0	0	0	0	0	0	0	0	0	0	0	0	0	0	0	0	0	0	0	0	0	0	0	0	0	0	0	0	0	0	0
ENSG00000196748.9	0	0	0	0	0	0	0	0	0	0	1.8342	0	0	0	0	0	0	0	0	0	0	0	0	0	1.2376	0	0	0	1.2333	0	0	0	1.0329	0	1.3156	0	0	0	0	0	0	0	0	0	0	1.1267	0	0	0
ENSG00000226753.1	0	0	0	0	1.1459	0	0	0	0	0	0	0	0	0	0	0	0	0	0	0	0	0	0	0	0	0	0	0	0	0	0	0	0	0	0	0	0	0	0	0	0	0	0	0	0	0	0	0	0
ENSG00000163975.11	7.4769	5.9135	6.3975	7.32	6.3832	5.6831	6.3861	6.7322	6.0893	5.7936	6.8951	6.4369	6.5302	7.2952	6.9852	9.5929	5.905	6.8651	6.1041	6.7067	7.0611	6.346	7.9963	5.9469	6.7588	7.6396	6.6984	6.4237	7.7171	6.6114	7.0475	7.7137	5.1506	7.1732	7.4773	7.415	6.1897	9.2702	6.8631	7.6329	6.8824	8.376	6.726	6.4022	7.151	7.2749	6.7614	7.6171	6.2186
ENSG00000239893.1	0	0	0	0	0	0	0	0	0	0	0	0	0	0	0	0	0	0	0	0	0	0	0	0	0	0	0	0	0	0	0	0	0	0	0	0	0	0	0	0	0	0	0	0	0	0	0	0	0
ENSG00000270720.1	4.6783	2.7749	2.4287	3.7499	4.912	2.6885	2.6496	4.191	3.7786	4.1505	3.1206	4.7456	2.9127	2.9337	2.2486	2.2628	2.8485	3.5446	4.5302	4.7717	3.7552	2.9097	2.0633	4.2635	4.5065	1.9941	4.3055	3.8696	3.5618	4.3188	4.6617	5.1889	4.3096	3.9626	2.4508	4.0514	0	3.9532	3.8545	3.5302	4.7241	4.741	2.794	5.3372	3.5178	3.6821	4.98	3.2561	4.1711
ENSG00000127329.14	10.4848	10.4686	10.1725	11.0186	10.3866	10.273	10.6915	10.7209	10.6022	10.3418	11.6545	10.5352	10.6224	9.628	10.6246	9.8987	8.4379	10.9172	11.0359	10.6282	10.5278	10.5831	10.8935	10.789	10.6556	9.4153	10.3735	9.7161	10.6187	10.7698	8.3629	11.7055	10.3399	10.7497	10.5865	9.5783	11.2916	9.6614	10.6029	9.6439	10.2181	10.4995	11.0074	10.3022	10.8105	11.877	11.3056	10.9176	11.1505
ENSG00000262358.1	0	0	0	0	0	0	0	0	0	0	0	0	0	0	0	0	0	0	0	0	0	0	0	0	0	0	0	0	0	0	0	0	0	0	0	0	0	0	0	0	0	0	0	0	0	0	0	0	0
ENSG00000250594.2	0	0	0	0	0	0	0	0	0	0	0	0	0	0	0	0	0	0	0	0	0	0	0	0	0	0	0	0	0	0	0	0	0	0	0	0	0	0	0	0	0	0	0	0	0	0	0	0	0
ENSG00000271148.1	0	0	0	0	0	0	0	0	0	0	0	0	0	0	0	0	0	0	0	0	0	0	0	0	0	0	0	0	0	0	0	0	0	0	0	0	0	0	0	0	0	0	0	0	0	0	0	0	0
ENSG00000263570.1	0	0	0	0	0	0	0	0	0	0	0	0	0	0	0	0	0	0	0	0	0	0	0	0	0	0	0	0	0	0	0	0	0	0	0	0	0	0	0	0	0	0	0	0	0	0	0	0	0
ENSG00000143183.16	11.7608	11.8075	12.2112	12.3147	12.3982	12.1212	12.0172	11.954	11.9831	12.2362	12.817	12.3783	12.0917	12.3521	12.4496	12.2799	12.3099	11.9356	12.4707	12.1361	11.9889	11.9978	12.1478	11.7631	12.4569	11.9498	12.2735	12.1787	12.249	11.7071	12.4512	12.4085	12.2995	11.9996	12.5072	12.1152	12.1563	12.4534	11.9547	12.0688	12.4677	12.4147	12.419	12.5541	11.8605	11.9817	12.5386	12.2974	12.2802
ENSG00000229941.5	0	0	0	0	0	0	0	0	0	0	0	0	0	0	0	0	1.3508	0	0	0	0	0	0	1.1465	0	0	1.3965	0	0	0.9984	0	0	0	1.8379	1.3156	0	0	0	1.5477	0	2.6055	0	1.5746	0	0	0	0	0	1.3487
ENSG00000248315.1	0	0	0	0	0	0	0	0	0	0	0	0	0	0	0	0	0	0	0	0	0	0	0	0	0	0	0	0	0	0	0	0	0	0	0	0	0	0	0	0	0	0	0	0	0	0	0	0	0
ENSG00000108774.14	11.811	11.8228	11.6963	12.0957	11.784	11.9834	12.1028	11.861	11.8744	12.2036	12.9655	12.05	11.723	12.1135	12.6844	11.8976	11.8656	12.2286	11.7423	11.9464	11.9575	12.0371	12.0948	11.644	12.4496	12.6217	11.787	11.8392	11.9408	11.5479	11.2218	12.5907	12.2226	12.0343	11.9783	11.7858	12.2774	12.5639	12.162	12.0889	12.0854	12.3592	12.2314	11.6639	11.9907	12.0229	12.0232	11.9994	12.0171
ENSG00000125522.3	0	0	0	0	0	0	0	0	0	0	0	0	0	0	0	0	0	0	0	0	0	0	0	0	0	0	0	0	0	0	0	0	0	0	0	0	0	0	0	0	0	0	0	0	0	0	0	0	0
ENSG00000183696.13	7.8799	10.1482	9.3079	10.5021	9.1786	9.2962	9.3477	7.8761	8.8461	8.0779	11.43	8.75	9.5577	9.2376	8.296	11.0401	8.8932	9.8776	8.6505	8.376	8.4557	8.3031	10.1518	7.8016	9.4962	9.0062	8.8162	8.2713	10.7262	8.1964	8.2172	10.2437	9.2792	8.2064	10.636	10.334	11.0079	10.878	9.1362	10.2337	8.755	10.4614	8.8486	8.1218	9.8305	9.0629	8.6603	9.7349	8.2956
ENSG00000273826.1	0	0	0	0	0	0	0	0	0	0	0	0	0	0	0	0	0	0	0	0	0	0	0	0	0	0	0	0	0	0	0	0	0	0	0	0	0	0	0	0	0	0	0	0	0	0	0	0	0
ENSG00000228318.3	0	0	0	1.3543	0	0	0	0.8978	0	0	0	0	1.3965	1.4115	2.2486	0	0	0.9177	0	0	1.8076	0	0	1.1465	2.3432	1.3172	0	1.0338	0	0	0	0	0	0	1.3156	0	0	1.2124	0	0	0	0	1.5746	0	0	0	0	0	1.3487
ENSG00000275261.1	0	0	0	0	0	0	0	0	0	0	0	0	0	0	0	0	0	0	0	0	0	0	0	0	0	0	0	0	0	0	0	0	0	0	0	0	0	0	0	0	0	0	0	0	0	0	0	0	0
ENSG00000212025.3	0	0	0	0	0	0	0	0	0	0	0	0	0	0	0	0	0	0	0	0	0	0	0	0	0	0	0	0	0	0	0	0	0	0	0	0	0	0	0	0	0	0	0	0	0	0	0	0	0
ENSG00000279859.2	0	0	0	0	0	0	0	0	0	0	0	0	0	0	0	0	0	0	0	0	0	0	0	0	1.2376	0	0	0	0	0.9984	0	0	1.0329	0	0	0	0	0	0	0	0	0	0	0	0	0	0	1.2784	0
ENSG00000269680.1	0	0.8757	1.2995	2.0403	2.2136	2.3462	1.4638	1.447	1.1088	2.0505	0	0	2.0926	2.5803	0	3.632	2.036	1.8747	0	1.4931	2.5853	0	1.3728	2.2145	2.9617	1.3172	0.861	2.0505	2.3372	0.9984	0	2.9202	0	0	2.4508	0	1.27	1.8617	1.5477	1.3263	1.1836	1.4415	1.5746	2.0545	0	2.1861	1.6358	0	0.8265
ENSG00000235944.7	5.0792	3.3482	3.823	4.1798	3.049	4.5938	3.7342	4.4408	4.725	5.4577	4.8691	4.5914	3.8136	4.387	5.3362	4.3216	4.5051	5.2608	5.0627	5.1855	5.3579	4.5055	3.6003	4.5886	5.5178	4.6363	4.0452	5.0649	3.3865	4.6973	4.1714	5.778	4.3096	4.4891	5.1395	5.3511	3.918	5.5168	5.2306	3.7071	4.7241	5.211	5.7395	4.6238	3.0562	4.6924	5.0274	4.5736	4.2899
ENSG00000092067.5	0	0	2.4287	0	1.7763	0	0	0	1.7283	1.0338	1.8342	1.2383	1.3965	0.8719	1.5241	0	0	2.1878	1.9809	1.8963	2.5853	0	1.3728	0	1.2376	0	0.861	1.0338	0	0	0	2.6452	1.6286	2.4036	1.9921	2.1578	1.9348	1.2124	3.6486	0	1.1836	2.6202	1.5746	1.3657	0	1.1267	1.0383	2.3997	1.7313
ENSG00000269113.3	8.5188	6.6961	7.3889	8.9452	8.3381	7.4977	8.4549	8.2682	8.0357	8.8709	9.9039	9.8216	7.5095	7.7769	9.5244	7.4883	8.6588	8.9208	9.2058	7.8205	8.9027	7.5189	9.0335	8.9618	8.1609	9.1227	8.3153	8.8349	9.0589	8.6832	8.6252	8.4959	9.6499	8.9398	7.9378	8.1368	8.8315	9.4192	8.4156	9.0747	10.0044	10.5433	8.3938	9.5387	6.8448	8.9009	8.2402	7.927	8.9473
ENSG00000231302.1	0	0.8757	0	0	0	0	0	0	0	0	1.8342	0	0	0	0	0	0	0	0	0.9317	0	0	0	0	1.2376	0	0	0	0	0	0	0	0	0	0	0	0	1.2124	0	0	0	0	0	0	0	0	0	0	0
ENSG00000268442.1	2.0978	1.4167	3.0543	1.3543	0	2.3462	1.4638	2.4104	1.1088	2.3757	1.8342	2.9628	2.0926	0	2.2486	2.2628	2.036	0	1.3067	3.0461	0	1.6651	2.0633	1.7771	0	0	2.0926	2.8649	0	0.9984	2.5515	3.1511	2.049	2.1483	0	2.9864	0	0	1.5477	3.0939	2.2674	3.2601	2.3094	3.1513	1.0324	2.7904	1.6358	1.2784	2.9929
ENSG00000244031.3	0	0	0	0	0	0	0	0	0	0	0	0	0	0	0	0	0	0	0	0	0	0	0	0	0	0	0	0	0	0	0	0	0	0	0	0	0	0	0	0	0	0	0	0	0	0	0	0	0
ENSG00000268957.1	0	0	0	0	0	0	0	0	0	0	0	0	0	0	0	0	0	0	0	0	0	0	0	0	0	0	0	0	0	0	0	0	0	0	0	0	0	0	0	0	0	0	0	0	0	0	0	0	0
ENSG00000231392.1	0	0	0	0	0	0	0	0	0	0	0	0	0	0	0	0	0	0	0	0	0	0	0	0	0	0	0	0	0	0	0	0	0	0	0	0	0	0	0	0	0	0	0	0	0	0	0	0	0
ENSG00000227879.2	0	0	0	0	0	0	0	0	0	0	0	0	0	0	0	0	0	0	0	0	0	0	0	0	0	0	0	0	0	0	0	0	0	0	0	0	1.9348	0	0	2.0054	0	0	0	0	0	0	0	0	0
ENSG00000272512.1	4.5828	2.1175	4.2123	6.1821	3.9591	3.1969	2.1752	3.8887	2.4923	1.0338	5.9072	3.5698	0	5.4096	3.0882	5.7932	3.5673	3.1702	4.5302	4.451	3.7552	2.6845	4.3274	3.4208	3.1935	2.8006	2.3452	2.6409	4.1055	3.167	5.3183	3.6809	2.6393	2.9756	4.9439	3.5093	2.7326	4.3756	3.8545	3.5302	1.1836	5.0707	5.1942	4.5284	3.3797	2.5197	4.1587	3.6329	2.6812
ENSG00000129451.11	4.6783	5.0687	5.7832	7.5045	3.4198	5.186	3.2915	4.9236	4.9029	3.7623	5.3941	3.8672	3.4323	5.3521	4.4354	6.4448	5.6167	2.445	5.7563	4.326	0	2.6845	7.6418	2.8214	4.5902	3.9926	5.9014	6.406	4.2145	2.8045	6.7866	3.9498	2.6393	6.0306	3.9901	4.8429	4.9376	2.3079	0	1.3263	4.4158	7.2317	4.7398	2.8695	3.5178	4.4006	3.8777	4.4845	4.3459
ENSG00000254312.1	0	0	0	0	0	0	0	0	0	0	0	0	0	0	0	0	0	0	0	0	0	0	0	0	0	0	0	0	0	0	0	0	0	0	0	0	0	0	0	0	0	0	0	0	0	0	0	0	0
ENSG00000117139.16	9.0205	9.9735	9.9938	9.2184	9.42	9.1203	9.28	9.4711	9.155	9.1701	9.5708	9.7299	9.4905	9.531	9.7264	9.9102	9.5266	9.1969	9.5358	9.6675	9.6684	9.7128	10.2053	9.6649	9.9568	8.7303	9.4823	9.4783	10.2346	9.5494	9.0657	10.2105	9.0817	9.3908	10.0535	8.6028	9.4623	10.5431	9.9139	10.1878	9.4387	9.8142	9.7459	9.4857	9.8272	9.7287	10.0909	9.7987	9.0995
ENSG00000001460.17	6.9352	6.0101	6.6907	6.5608	6.7512	6.0522	6.1916	5.7457	6.3365	6.3699	7.5764	6.9304	6.849	7.5906	7.1468	7.4153	6.2664	6.8204	6.5294	7.1463	5.989	6.7322	7.0718	6.3631	6.6459	6.9464	7.1269	6.5898	6.7694	6.2447	7.1498	7.7493	6.5879	6.1746	7.1544	6.4522	6.1897	8.2477	6.7898	5.6218	6.2483	7.4314	7.2791	6.4289	5.7352	6.5257	6.9329	6.2852	6.7304
ENSG00000227583.1	0	0	0	0	0	0	0	0	0	0	0	0	0	0	0	0	0	0	0	0	0	1.0606	0	0	0	0	0	0	1.2333	0	0	0	0	0	0	0	0	0	0	0	0	0	0	0	0	0	0	0	0
ENSG00000241057.1	1.4007	0.8757	0	0	1.7763	2.3462	0	0	0	2.6409	0	2.3442	0	0.8719	2.2486	1.8208	0	0	1.3067	0.9317	3.4598	0	0	1.7771	2.3432	0	0	1.0338	0	0	0	2.305	1.6286	0	0	0	0	1.8617	0	0	1.1836	3.2601	0	0	0	0	0	0	1.3487
ENSG00000268434.5	0	0	0	1.3543	0	0	0	0	0	0	2.6163	0	0	0	0	0	0	0	0	0.9317	0	0	1.3728	0	2.3432	0	0	0	0	0.9984	0	1.2103	1.0329	1.4418	0	0	0	0	0	0	1.825	3.7019	0	0	1.0324	0	0	1.2784	2.0334
ENSG00000265806.1	0	0	0	0	0	0	0	0	0	0	0	0	0	0	0	0	0	0	0	0	0	0	0	0	0	0	0	0	0	0	0	0	0	0	0	0	0	0	0	0	0	0	0	0	0	0	0	0	0
ENSG00000221190.1	0	0	0	0	0	0	0	0	0	0	0	0	0	0	0	0	0	0	0	0	0	0	0	0	0	0	0	0	0	0	0	0	0	0	0	0	0	0	0	0	0	0	0	0	0	0	0	0	0
ENSG00000080031.9	9.7843	10.8146	9.8618	10.4078	10.1267	10.1677	10.2991	9.8913	10.0252	8.2761	11.4111	10.6928	9.464	11.2486	8.8416	11.4114	11.0577	10.6546	9.6111	10.2884	9.1889	10.3889	10.5721	10.4085	10.1364	9.5818	11.019	9.9722	10.9347	10.1841	9.5315	10.632	9.5366	9.1807	11.0947	10.6799	8.8448	11.4314	10.8723	10.9614	11.2926	11.6767	10.3991	10.605	10.7106	10.3606	9.4153	10.1765	10.1053
ENSG00000274793.1	0	0	0	0	0	0	0	0	0	0	0	0	0	0	0	0	0	0	0	0	0	0	0	0	0	0	0	0	0	0	0	0	0	0	0	0	0	0	0	0	0	0	0	0	0	0	0	0	0
ENSG00000218476.2	0	0	0	0	0	0	0	0	0	0	0	0	0	0	0	0	0	0	0	0	0	0	0	0	0	0	0	0	0	0	0	0	0	0	0	0	0	0	0	0	0	0	0	0	0	0	0	0	0
ENSG00000168300.13	10.3056	10.2683	10.7331	10.7505	10.8527	10.5151	10.8107	10.2566	10.5946	10.4473	10.9931	10.9102	10.4927	10.0913	10.8124	10.7403	10.3292	10.2142	11.1318	10.512	10.5545	10.8242	10.3388	10.4429	10.9756	9.2659	10.6343	10.6509	10.767	10.4815	10.5517	11.1602	9.9703	10.7133	10.9834	9.9302	10.5671	10.7842	10.7616	10.2136	10.8502	10.9014	11.0625	10.7133	10.3095	10.7198	11.3353	10.4581	10.4624
ENSG00000234206.5	0	0	0	0	0	0	0	0	0	0	1.8342	0	0	0	0	0	0	0	0	0	0	0	0	0	0	0	0	0	0	0	0	0	0	0	0	0	0	0	0	0	0	0	0	0	0	0	0	0	0
ENSG00000279419.1	5.0792	6.4837	6.4223	4.9344	7.0574	6.1931	5.3104	5.7687	4.9576	6.3515	5.5602	7.1115	6.1203	6.0925	6.5669	6.7635	4.2933	7.5107	6.1041	4.9934	5.7418	6.4571	4.3274	4.9701	7.381	3.0805	7.3952	4.9716	6.822	5.8296	0	6.3885	6.1726	5.9726	5.1395	5.7262	6.9684	6.5423	6.0943	6.1364	5.8315	7.2803	5.8915	6.8397	6.5711	5.3661	6.2644	5.8228	5.7439
ENSG00000196772.3	0	0	0	0	0	0	0	0	0	0	0	0	0	0	0	0	0	0	0	0	0	0	0	0	0	0	0	0	0	0	0	0	0	0	0	0	0	0	0	0	0	0	0	0	0	0	0	0	0
ENSG00000255531.1	0	0	0	0	0	0	0	0	0	0	0	0	0	0	0	0	0	0	0	0	0	0	0	0	0	0	0	0	0	0	0	0	0	0	0	0	0	0	0	0	0	0	0	0	0	0	0	0	0
ENSG00000250420.8	0	0	0	0	0	0	0	0	0	0	0	0	0	0	1.5241	0	0	0	0	0	0	0	0	0	0	0	2.0926	0	0	0	0	1.2103	0	0	0	0	0	0	0	0	0	0	0	0	0	1.1267	1.0383	0	0
ENSG00000145451.12	2.0978	0	0	0	0	1.2398	0	0.8978	0	0	0	1.2383	3.1958	0	0	0	0	0	0	1.8963	0	0	0	0	0	0	0	0	2.6791	0	0	1.2103	0	0	3.0781	0	0	0	1.5477	0	0	0	0	0	0	1.1267	4.071	3.6329	0
ENSG00000268947.1	1.4007	0.8757	1.2995	0	2.2136	2.3462	2.1752	1.447	1.7283	1.0338	0	2.9628	1.3965	1.4115	1.5241	2.6006	2.036	0.9177	1.9809	2.211	1.8076	0	1.3728	2.5496	1.8938	0	0	2.8649	1.2333	0	0	2.9202	0	0	1.3156	0	1.9348	1.8617	0	0	1.825	0	0.9922	3.3871	2.3734	2.1861	2.057	0	1.7313
ENSG00000231982.1	0	0	0	2.0403	0	0	0	0	0	0	0	0	0	1.4115	0	2.2628	1.3508	0	0	0	0	0	0	0	0	0	0	0	0	0	0	0	0	0	1.3156	0	0	0	0	0	0	1.4415	0	1.3657	0	0	0	0	0
ENSG00000126391.13	9.1301	9.8947	9.4772	10.1276	9.0851	9.5053	9.4199	9.0988	9.2264	8.9247	10.6434	9.2233	9.8015	9.625	9.9232	10.4684	9.4928	10.3273	9.5975	9.4051	9.2554	9.1656	10.3511	9.4211	9.8568	9.3994	9.474	9.0093	11.1846	9.4479	8.971	10.5497	9.2172	9.2331	10.136	8.4541	10.6146	10.4565	9.9565	10.6497	9.3431	10.2702	10.0903	9.4373	10.4755	9.7347	9.2175	9.4995	9.1436
ENSG00000258509.1	0	0	0	0	0	0	0	0	0	0	0	0	0	0	0	0	0	0	0	0	0	0	0	0	0	0	0	0	0	0	0	0	0	0	0	0	0	0	0	0	0	0	0	0	0	0	0	0	0
ENSG00000130589.16	10.6247	10.3135	10.1448	10.9791	9.4149	10.1981	9.1654	10.7652	10.525	10.1662	11.2334	9.716	9.4839	12.499	12.8257	9.9788	10.3804	11.1089	9.5642	10.3164	10.3402	10.4562	10.7437	10.3916	11.9363	10.4546	10.2762	10.0369	10.1869	10.5561	9.697	10.5648	9.7302	10.5245	10.1512	9.4159	10.9149	10.9393	11.8207	11.2784	10.6546	11.6054	12.3591	10.0868	10.5588	10.4874	10.0092	10.4196	11.0847
ENSG00000236764.4	1.4007	0	0	0	0	0	0	0	0	0	0	0	0	0	0	0	0	0	0	0	0	0	0	0	0	0	0	0	0	0	0	0	0	0	0	0	0	0	0	0	0	0	0	0	0	0	0	0	0
ENSG00000106125.14	7.7208	6.3125	6.5627	7.7846	7.0574	7.1967	6.3554	7.1112	6.5827	6.7245	8.5531	6.7233	7.3454	7.9802	8.0929	8.5295	6.2952	7.7559	7.2966	7.6155	7.0611	7.5103	7.5345	6.5616	7.1659	7.1266	6.4914	7.1108	7.6891	7.0191	7.2454	8.8065	7.0303	6.4683	7.7003	7.4723	7.2213	7.9579	7.7706	6.3109	6.2722	7.515	7.8236	6.6714	6.3852	7.2187	7.2747	7.1512	7.2013
ENSG00000076984.17	10.1032	9.8717	10.295	10.6464	9.844	10.1745	9.932	9.8581	10.0268	10.4167	11.1945	11.0499	10.0878	10.2073	10.3986	10.7328	10.6944	10.7619	10.3807	10.1593	10.3921	9.7696	10.7988	10.539	10.3208	10.5059	10.5041	10.1329	10.3255	9.8089	11.1846	10.7988	10.2732	10.2278	10.5397	10.5376	10.4409	10.8931	10.4546	10.4621	10.8923	11.2605	10.2108	10.5469	10.0384	10.5525	10.3043	10.3088	10.0828
ENSG00000226646.1	0	0	0	0	0	0	0	0	0	0	0	0	0	0	0	0	0	0	0	0	0	0	0	0	0	0	0	0	0	0	0	0	0	0	0	0	0	0	0	0	0	0	0	0	0	0	0	0	0
ENSG00000234595.1	0	0	0	0	0	0	0	0	0	0	0	0	0	0	0	0	0	0	0	0	0	0	0	0	0	0	0	0	0	0	0	0	0	0	0	0	0	0	0	0	0	0	0	0	0	0	0	0	0
ENSG00000271824.1	2.9186	4.9568	3.2881	2.0403	2.8205	4.6729	0	0.8978	1.7283	0	2.6163	1.8947	2.0926	3.5596	0	3.9002	4.8535	2.445	1.9809	1.4931	1.8076	3.2759	2.5283	1.7771	2.9617	1.9941	2.7471	0	4.9413	1.5828	0	3.8216	0	0.894	6.023	3.2714	4.4708	4.071	1.5477	4.7349	1.1836	2.6202	1.5746	0	3.227	1.1267	4.071	4.0603	2.0334
ENSG00000133624.13	6.127	6.1006	6.1527	7.0418	5.9739	5.896	5.6505	5.8573	6.3157	5.4229	6.135	7.2975	6.1203	6.9717	6.0588	8.2282	5.9419	6.0028	6.8573	7.49	7.1399	5.3636	6.5423	7.2199	7.321	4.6363	6.4244	7.0664	7.045	5.3891	4.6617	8.7011	5.1506	5.9122	6.9084	6.394	7.1657	7.0665	6.9329	5.8651	6.0129	8.1153	7.2324	6.7368	5.8178	7.0867	6.5666	6.2038	6.4659
ENSG00000253801.2	0	0	0	0	0	0	0	0	0	0	0	0	0	0	0	0	0	0	0	0	0	0	0	0	0	0	0	0	0	0	0	0	0	0	0	0	0	0	0	0	0	0	0	0	0	0	0	0	0
ENSG00000260590.1	0	0	0	0	0	0	0	0	0	0	0	0	0	0	0	0	0	0	0	0	0	0	0	0	0	0	0	0	0	0	0	0	0	0	0	0	0	0	0	0	0	0	0	0	0	0	0	0	0
ENSG00000233508.2	0	0	0	1.3543	1.1459	0	0	0	0	0	0	0	0	0	1.5241	0	0	0	1.3067	0	0	1.6651	0	1.1465	1.8938	0	1.3965	0	0	0	0	1.2103	0	0	0	0	0	1.2124	0	0	0	1.4415	0	1.3657	0	1.7516	0	0	0
ENSG00000155974.11	2.9186	4.0757	1.9719	2.0403	4.0675	1.8966	2.6496	3.7099	3.7786	3.5204	3.4935	4.1136	1.3965	2.5803	2.2486	4.3216	2.4987	3.4302	3.9761	3.956	4.0003	4.0179	2.5283	3.5757	3.3932	2.453	2.5601	3.2296	3.7181	2.3193	0	4.6236	2.3742	3.6038	3.3124	3.5093	3.6198	3.9532	3.8545	1.3263	2.6055	3.7019	2.794	2.5188	3.0562	3.0182	4.7732	3.2561	3.8225
ENSG00000243664.1	0	0	0	0	0	0	0	0	0	0	0	0	0	0	0	0	0	0	0	0	0	0	0	0	0	0	0	0	0	0	0	0	0	0	0	0	0	0	0	0	0	0	0	0	0	0	0	0	0
ENSG00000235976.2	0	0	0	0	0	0	0	0	0	0	0	0	0	0	0	0	0	0	0	0	0	0	0	0	0	0	0	0	0	0	0	0	0	0	0	0	0	0	0	0	0	0	0	0	0	0	0	0	0
ENSG00000267717.1	0	0	0	0	0	0	0	0	0	0	0	0	0	0	0	0	0	0	0	0	0	0	1.3728	0	0	0	0	0	0	0	0	0	0	0	0	0	0	0	0	0	0	0	0	0	1.0324	0	0	0	0
ENSG00000232002.1	0	0	0	0	0	0	0	0	0	0	0	0	0	0.8719	0	0	0	0	0	0	0	0	0	0	0	0	0	0	0	0	0	0	0	0	0	0	0	0	0	0	0	0	0	0	0	0	0	0	0
ENSG00000221539.1	0	0	0	0	0	0	0	0	0	0	0	0	0	0	0	0	0	0	0	0	0	0	0	0	0	0	0	0	0	0	0	0	0	0	0	0	0	0	0	0	0	0	0	0	0	0	0	0	0
ENSG00000279064.1	3.8199	2.9409	3.4893	2.8534	3.842	3.3966	3.0059	3.1324	2.762	4.4561	0	4.5914	2.0926	1.4115	2.2486	2.8742	3.7447	3.0201	2.4386	3.3327	3.7552	3.5677	0	3.05	3.3932	3.5164	3.3189	3.5204	2.9552	2.9971	2.5515	3.3501	3.057	3.2604	2.7983	2.1578	3.0105	2.6482	4.0346	2.4654	4.0231	3.2601	4.1552	2.0545	4.4534	2.5197	4.3938	1.9454	3.5641
ENSG00000254920.1	0	0	0	0	0	0	0	0	0	0	0	0	0	0	0	0	0	0	0	0	0	0	0	0	0	0	0	0	0	0	0	0	0	0	0	0	0	0	0	0	0	0	0	0	0	0	0	0	0
ENSG00000231378.1	0	0	0	0	0	0	0	0	0	0	0	0	0	0	0	0	0	0	0	0	0	0	0	0	0	0	0	0	0	0.9984	0	0	0	0	0	0	0	0	0	0	0	0	0	0	0	0	0	0	0
ENSG00000257323.1	0	0	0	0	0	0	0	0	0	0	0	0	0	0	0	0	0	0	0	0	0	0	0	0	0	0	0	0	0	0	0	0	0	0	0	0	0	0	0	0	0	0	0	0	0	0	0	0	0
ENSG00000257364.1	0	0	0	0	0	0	0	0	0	0	0	0	0	0	0	0	0	0	0	0	0	0	0	0	0	0	0	0	0	0	0	0	0	0	0	0	0	0	0	0	0	0	0	0	0	0	0	0	0
ENSG00000117394.19	6.896	7.7631	7.5438	7.8248	8.8551	5.7576	7.1817	6.6353	6.634	6.6208	9.09	7.8068	8.0788	7.7769	8.2072	8.1786	6.7127	7.9395	6.4094	7.9638	6.7948	8.2424	7.5832	6.3631	7.9787	7.5846	6.5045	8.2664	9.4586	7.7382	7.0475	8.8848	7.9351	6.9309	8.8112	7.8094	6.7958	8.8436	7.8082	6.7951	6.8978	9.2853	8.381	6.626	7.0859	8.056	7.575	8.1168	6.3475
ENSG00000260286.3	0	0	0	0	0	0	0	0	2.1603	0	0	0	0	3.0825	2.7286	0	0	0	0	0	0	0	0	1.1465	0	0	0	1.6299	2.3372	0	0	0	0	0	3.3124	0	0	0	0	0	0	0	3.4452	0	0	0	0	0	1.3487
ENSG00000226235.1	1.4007	1.4167	0	0	0	0	0	0	0	1.0338	0	1.2383	0	0	0	1.8208	0	2.6632	1.3067	0.9317	0	0	0	0	0	0	1.7861	0	0	3.167	0	3.525	0	0	0	1.4495	0	1.2124	1.5477	0	0	2.6202	0	2.5188	0	1.7516	1.6358	0	0.8265
ENSG00000282520.1	0	0	0	0	0	0	0	0	0	0	0	0	0	0	0	0	0	0	0	0	0	0	0	0	0	0	0	0	0	0	0	0	0	0	0	0	0	0	0	0	0	0	0	0	0	0	0	0	0
ENSG00000261654.1	3.4385	2.7749	4.3218	3.3702	3.4198	2.6885	3.2915	3.3917	3.6515	2.6409	0	4.3241	3.8136	2.7678	3.3758	4.0176	3.9026	4.0877	3.065	3.5717	4.3927	2.9097	3.3976	2.8214	3.1935	0	3.7273	2.6409	3.3865	3.319	3.9623	4.5445	2.6393	4.4328	3.8481	2.1578	1.9348	4.281	3.4084	0	3.7777	3.2601	4.4445	3.1513	2.6385	3.6821	4.8803	1.2784	3.3619
ENSG00000125084.11	0	0	0	0	0	0	0	0	0	0	0	0	0	0	1.5241	1.1804	0	0.9177	0	1.4931	0	0	1.3728	0	0	0	0	0	1.2333	0	0	3.1511	0	0	0	0	0	1.2124	0	0	1.1836	0	0.9922	0	0	0	0	0	0
ENSG00000264799.1	0	0	0	0	0	0	0	0	0	0	0	0	0	0	0	0	0	0	0	0	0	0	0	0	0	0	0	0	0	0	0	0	0	0	0	0	0	0	0	0	0	0	0	0	0	0	0	0	0
ENSG00000251615.3	7.308	6.6368	5.7046	6.5368	6.7673	5.8285	6.2921	5.9609	5.1579	5.3506	6.956	6.7047	5.7345	6.4484	6.1378	4.4102	6.4048	6.2418	6.2509	7.1647	6.3841	4.6373	7.1707	6.9912	5.859	5.4186	6.2955	6.02	5.9176	6.8794	7.2909	7.4466	6.6189	5.9326	5.6901	6.6885	4.3759	6.9015	6.9776	5.4333	6.628	6.9607	6.9387	7.0083	5.7066	6.43	5.3591	6.5928	5.9743
ENSG00000125743.10	10.6921	10.5063	10.9383	11.7753	11.0815	11.3062	11.6155	10.9166	10.919	11.1728	12.4325	11.6977	11.2747	11.2462	11.1669	11.6056	11.3907	11.5823	11.7007	11.3953	11.0042	10.4607	11.0883	10.7315	11.0978	11.2945	11.2449	11.1242	11.2437	10.5446	12.1546	12.1016	11.3382	10.6054	11.7891	12.4781	11.2053	11.8289	11.2112	10.8922	11.7769	12.1365	11.195	11.7648	10.9165	11.3685	11.3038	11.4131	11.1142
ENSG00000254227.1	0	0	0	0	0	0	0	0	0	0	0	0	0	0	0	0	0	0	0	0	0	0	0	0	0	0	0	0	0	0	0	0	0	0	0	0	0	0	0	0	0	0	0	0	0	0	0	0	0
ENSG00000259443.1	0	0	0	0	0	0	0	0	0	0	0	0	0	0	0	0	0	0	0	0	0	0	0	0	0	0	0	0	0	0	0	1.8591	0	0	1.3156	0	0	0	0	0	0	0	0	0	0	0	0	0	0
ENSG00000241537.1	0	0	0	0	0	0	0	0	0	0	0	0	0	0	0	0	0	0	0	0	0	0	0	0	0	0	0	0	0	0	0	0	0	0	0	0	0	0	0	0	0	0	0	1.3657	0	0	0	0	0
ENSG00000249226.1	0	0	0	0	0	0	0	0	0	0	0	0	0	0	0	0	0	0	0	0	0	0	0	0	0	0	0	0	0	0	0	0	0	0	0	0	0	0	0	0	0	0	0	0	0	0	0	0	0
ENSG00000030304.12	3.4385	2.9409	1.2995	2.5034	2.2136	2.3462	1.4638	1.447	1.1088	3.3823	0	2.9628	2.0926	2.5803	3.3758	2.2628	1.3508	3.0201	2.4386	3.5717	3.4598	2.0899	2.0633	2.5496	3.3932	2.8006	2.7471	3.0587	3.1869	1.9975	0	3.3501	2.3742	3.1251	0	2.9864	3.2433	3.3534	3.1201	0	1.825	2.148	3.686	1.3657	1.628	2.7904	3.6544	2.7448	2.4958
ENSG00000088179.8	8.8256	9.1173	9.1572	8.7864	8.7574	8.7062	9.4528	9.2018	8.8784	9.1675	9.2073	9.8173	9.0137	8.8299	9.5059	8.7492	9.0449	8.5956	9.2622	9.3298	9.3413	9.1014	9.1226	9.4639	9.6184	7.6926	9.235	8.9827	9.0552	9.0601	8.3945	9.6389	8.9352	9.2124	8.8903	8.2882	8.8089	9.3741	9.553	8.9171	9.2972	9.1037	9.7275	9.0692	8.8354	9.558	9.827	9.0766	9.1076
ENSG00000172288.7	0	0	0	0	0	0	0	0	0	0	0	0	0	0	0	0	0	0	0	0	0	0	0	0	0	0	0	0	0	0	0	0	0	0	0	0	0	1.2124	0	0	0	0	0	0	0	0	0	0	0
ENSG00000270369.1	0	0	0	0	0	0	0	0	0	0	0	0	0	0	0	0	0	0	0	0	0	0	0	0	0	0	0.861	0	0	0	0	0	0	0	0	0	0	0	0	0	0	0	0	0	0	0	0	0	0
ENSG00000258678.1	0	0	0	0	0	0	0	0	0	0	0	0	0	0	0	0	0	0	0	0	0	0	0	0	0	0	0	0	0	0	0	0	0	0	0	0	0	0	0	0	0	0	0	0	0	0	0	0	0
ENSG00000267182.1	0	0	0	0	0	0	0	0	0	0	0	0	0	0	0	0	0	0	0	0	0	0	0	0	0	0	0	0	0	0	0	0	0	0	0	0	0	0	0	0	0	0	0	0	0	0	0	0	0
ENSG00000238211.1	0	0	0	0	0	0	0	0	0	0	0	0	0	0	0	0	0	0	0	0	0	0	0	0	0	0	0	0	0	0	0	0	0	0	0	0	0	0	0	0	0	0	0	0	0	0	0	0	0
ENSG00000248122.1	0	0	0	0	0	0	0	0	0	0	0	0	0	0	0	0	0	0	0	0	0	0	0	0	0	0	0	0	0	0	0	0	0	0	0	0	0	0	0	0	0	0	0	0	0	0	0	0	0
ENSG00000212497.1	0	0	0	0	0	0	0	0	0	0	0	0	0	0	0	0	0	0	0	0	0	0	0	0	0	0	0	0	0	0	0	0	0	0	0	0	0	0	0	0	0	0	0	0	0	0	0	0	0
ENSG00000280799.1	0	0	0	0	0	0	0	0	0	0	0	0	0	0	0	0	0	0	0	0	0	0	0	0	0	0	0	0	0	0	0	0	0	0	0	0	0	0	0	0	0	0	0	0	0	0	0	0	0
ENSG00000261840.2	2.9186	2.1175	3.9648	4.6059	2.5487	1.8966	4.5764	2.9829	3.6515	3.6464	4.0352	3.1947	2.9127	2.9337	3.0882	3.7723	4.2933	3.7492	4.1052	3.4571	4.0003	3.1044	2.0633	3.7156	3.3932	3.6932	2.9127	2.0505	3.5618	2.8045	3.7176	3.525	1.6286	3.2604	4.4493	3.8924	2.7326	3.6843	3.1201	3.7071	3.6373	4.4325	2.9863	3.7672	2.3734	3.8094	2.6482	3.4568	2.9929
ENSG00000234769.7	3.4385	4.0757	4.3218	3.7499	3.4198	3.572	4.5764	4.4408	2.762	2.6409	3.4935	3.7261	3.4323	4.1377	4.5554	4.4937	3.9026	4.0877	3.5003	3.0461	5.0664	4.4349	4.2084	3.2473	4.3229	4.5471	3.6355	4.7081	3.8591	2.3193	3.4229	4.0676	2.049	4.4891	2.4508	4.0514	4.7981	4.9059	5.1548	4.6508	4.4158	4.995	4.0728	3.1513	3.6438	3.8094	4.1587	2.7448	2.9929
ENSG00000252705.1	0	0	0	0	0	0	0	0	0	0	0	0	0	0	0	0	0	0	0	0	0	0	0	0	0	0	0	0	0	0	0	0	0	0	0	0	0	0	0	0	0	0	0	0	0	0	0	0	0
ENSG00000162441.11	9.1881	8.8949	9.2363	8.8413	9.117	9.1203	9.4636	9.4463	8.9065	9.2517	9.561	9.4222	9.3887	9.2573	9.7039	9.3345	9.099	9.0786	9.3032	9.2568	9.3245	9.1269	9.2219	9.1275	9.4238	8.7047	9.2389	9.1569	8.9916	9.1182	9.0981	9.291	9.4092	9.2248	9.3215	9.0706	8.7296	9.351	9.4497	9.0338	9.5408	9.4712	9.5991	8.9774	8.9526	9.3276	9.7426	9.0689	9.2353
ENSG00000261399.1	0	0	0	0	0	0	0	0	0	0	0	0	0	0	0	0	0	0	0	0	0	0	0	0	0	0	0	0	0	0	0	0	0	0	0	0	0	0	0	0	0	0	0	0	0	0	0	0	0
ENSG00000258467.1	0	0	0	0	0	0	0	0	0	0	0	0	0	0	0	0	0	0	0	0	0	0	0	0	0	0	0	0	0	0	0	0	0	0	0	0	0	0	0	0	0	0	0	0	0	0	0	0	0
ENSG00000241815.1	0	0	0	0	0	0	0	0	0	0	0	0	0	0	0	0	0	0	0	0	0	0	0	0	0	0	0	0	0	0	0	0	0	0	0	0	0	0	0	0	0	0	0	0	0	0	0	0	0
ENSG00000206344.6	3.6417	3.0898	2.7752	4.4085	3.4198	3.572	4.0725	3.6114	4.1977	3.2296	1.8342	1.8947	2.5601	3.4543	3.6155	4.4102	3.5673	3.306	3.6769	4.038	3.0878	2.4176	4.2084	3.5757	4.9485	3.3149	3.5375	4.2332	2.9552	3.4564	0	6.6562	4.2314	4.1831	3.9901	3.8924	4.4708	4.1798	3.6486	3.7071	4.0231	5.8911	5.1942	4.3164	3.0562	4.5539	3.8777	4.1786	2.4958
ENSG00000274491.1	0	0	0	0	0	0	0	0	0	0	0	0	0	0	0	0	0	0	0	0	0	0	0	0	0	0	0	0	0	0	0	0	0	0	0	0	0	0	0	0	0	0	0	0	0	0	0	0	0
ENSG00000240877.3	0	0	0	0	0	1.2398	0	0	0	0	0	1.2383	0	0.8719	0	0	0	0	0	0	0	0	1.3728	1.1465	0	0	0	0	0	0	0	0	0	0	0	0	0	0	0	0	0	1.4415	0	1.3657	0	0	0	0	0.8265
ENSG00000278126.1	3.8199	3.3482	3.0543	4.6953	2.5487	3.572	3.0059	3.5057	3.6515	2.8649	5.5602	3.1947	2.9127	3.8361	3.0882	5.0843	3.3651	4.4228	3.9761	4.038	2.5853	3.4292	3.3976	3.4208	3.1935	3.3149	3.7273	3.8696	3.1869	3.8043	3.052	5.1889	3.6446	3.7943	4.3475	4.325	4.2744	3.825	4.0346	4.2548	3.7777	4.9152	3.7928	4.3164	3.5178	4.2291	3.7703	2.7448	3.5641
ENSG00000278981.1	0	0	0	0	0	0	0	0	1.1088	1.6299	0	0	1.3965	0	1.5241	1.8208	0	0	0	1.4931	0	0	0	0	1.2376	0	0.861	1.6299	1.8884	0	0	0	0	0	1.3156	0	0	0	0	0	0	0	0	0	1.0324	0	0	1.9454	0
ENSG00000214929.3	0	0	0	0	1.1459	0	0	0	0	0	0	0	0	0	0	0	0	0	0	0	0	0	0	0	0	0	0	0	0	0	0	0	0	0	0	0	0	0	0	0	0	0	0	0	0	0	0	0	0
ENSG00000009724.16	13.2851	13.1148	13.5773	14.0748	13.6818	13.6932	13.745	13.0641	13.7538	13.8465	14.6412	13.9578	13.3448	12.873	13.3864	13.2703	14.143	13.4768	13.5098	13.1021	13.7424	13.4304	13.2815	13.3726	13.3365	13.5996	13.6681	13.4444	13.6686	13.1984	14.4227	13.4661	13.9668	13.569	13.8923	14.2927	13.5585	13.5157	13.443	14.0497	14.2695	14.5953	12.7239	14.174	13.5943	13.4628	13.5779	13.6524	13.589
ENSG00000251301.6	1.4007	4.1455	4.0939	4.7795	5.732	3.572	3.9132	2.8161	2.762	2.8649	4.8691	3.7261	3.8136	3.7497	2.7286	4.3216	2.8485	2.8527	4.5302	4.326	3.4598	3.1044	2.8795	3.7156	3.866	2.8006	4.9636	3.0587	3.9875	3.167	5.3183	8.607	1.6286	3.4981	3.3124	6.0984	4.1651	4.9679	3.8545	3.0939	5.624	5.5116	3.9853	4.1974	3.8669	2.5197	3.0663	1.9454	6.0094
ENSG00000237424.1	5.2752	3.3482	5.1132	4.859	5.4412	5.2389	4.9491	4.6033	5.5976	5.1093	3.1206	6.0198	5.2062	4.9488	4.5554	6.1427	5.1339	4.9648	4.5302	4.9088	5.8707	3.4292	5.4037	6.1078	5.5178	5.0798	4.6717	5.019	3.9875	4.1668	4.354	6.2707	4.6473	4.7869	5.1992	5.4686	3.4438	5.2434	5.5597	4.3644	5.6607	7.3118	5.6285	5.729	4.5206	5.793	4.7165	3.9314	4.1711
ENSG00000228045.1	0	0	0	0	0	0	0	0	0	0	0	0	0	0	0	0	0	0	0	0	0	0	0	0	0	0	0	0	0	0	0	0	0	0	0	0	0	0	0	0	0	0	0	0	0	0	0	1.2784	0
ENSG00000177519.3	0	0.8757	0	0	1.1459	1.2398	0	0	0	0	0	0	1.3965	0	0	1.8208	0	0	0	1.8963	0	1.0606	1.3728	0	1.2376	0	0	1.0338	0	0	0	0	0	0	1.3156	1.4495	0	0	0	0	0	0	0	0	0	0	0	0	0
ENSG00000164871.17	0	0	0	0	0	0	0	0	0	0	0	0	0	0	0	0	0	0	0	0	0	0	0	0	0	0	0	0	0	0	0	0	0	0	0	0	0	0	0	0	0	0	0	0	0	0	0	0	0
ENSG00000105048.16	2.0978	2.1175	1.9719	3.9079	3.7145	0	2.1752	0	1.1088	1.0338	2.6163	1.2383	3.8136	2.9337	1.5241	1.8208	2.036	2.445	1.3067	1.4931	0	1.6651	1.3728	2.2145	3.1935	1.3172	2.3452	3.8696	3.5618	1.5828	1.7787	4.3722	1.6286	3.2604	4.2379	1.4495	2.3882	3.3534	1.5477	2.8136	1.825	2.6202	3.4452	1.3657	3.3797	1.1267	2.8724	4.2879	2.4958
ENSG00000228360.1	0	0.8757	0	0	0	0	0	0.8978	0	0	0	1.2383	0	1.8033	0	0	0	0.9177	0	0	0	0	0	0	0	0	0	0	0	0	0	0	0	0	0	0	0	0	0	0	0	0	0	0	0	0	0	0	0
ENSG00000228166.1	0	0	0	0	0	0	0	0	0	0	0	0	0	0	0	0	0	0	0	0	0	0	0	0	0	0	0	0	1.2333	0	0	0	0	0	0	0	0	0	0	0	0	0	0	0	0	0	0	0	0
ENSG00000275591.4	0	0	0	0	0	0	1.4638	0.8978	0	0	0	0	2.0926	0.8719	0	0	0	1.8747	0	0	0	0	1.3728	0	0	1.3172	1.3965	0	0	0.9984	0	0	0	0	0	0	0	0	0	0	0	0	1.9883	0	0	0	0	0	0
ENSG00000260414.1	0	0	0	0	0	0	0	0	0	0	0	0	0	0	0	0	0	0	0	0	0	0	0	0	0	0	0	0	0	0	0	0	0	0	0	0	0	0	0	0	0	0	0	0	0	0	0	0	0
ENSG00000198888.2	19.2057	18.752	19.5033	19.2781	19.3687	18.6788	19.0987	18.6595	18.7999	18.6154	18.6773	18.4384	19.8805	17.3543	18.6861	19.3051	18.7658	18.0286	19.8401	18.265	18.698	18.2208	18.5206	18.5551	18.9927	19.6069	18.3901	19.0162	19.5617	18.5893	20.453	19.3301	18.5069	17.606	19.0028	17.1188	19.0022	17.9308	18.4399	18.7983	19.0455	19.1077	18.3287	19.8921	18.7793	19.0222	19.1521	19.2172	18.2771
ENSG00000134072.10	9.7681	10.0019	10.4508	10.5328	9.968	10.5417	10.4752	10.3692	10.261	10.5885	11.0982	10.6987	10.4224	9.3464	9.5244	10.4568	10.5377	10.566	10.4793	10.1021	10.4756	9.8207	10.2265	10.134	10.196	10.5738	10.696	9.8482	10.0167	9.4355	10.9759	10.592	10.3469	10.0229	10.77	11.111	10.4785	10.383	9.8642	10.647	10.9518	10.9498	9.4273	10.3862	10.4336	10.0994	10.7708	10.6237	10.2229
ENSG00000280483.1	0	0	0	0	0	0	0	0	0	0	0	0	0	0	0	0	0	0	0	0	0	0	0	0	0	0	0	0	0	0	0	0	0	0	0	0	0	0	0	0	0	0	0	0	0	0	0	0	0
ENSG00000242524.1	0	0	0	0	0	0	0	0	0	0	0	0	0	0	0	0	0	0	0	0	0	0	0	0	0	0	0	0	0	0	0	0	0	0	0	0	0	0	0	0	0	0	0	0	0	0	0	0	0
ENSG00000236878.1	0	0	0	1.3543	0	1.2398	0	0	0	0	0	0	1.3965	0.8719	0	1.1804	0	0.9177	0	0.9317	0	0	0	0	0	0	0.861	1.0338	0	0	0	0	0	0	0	0	0	0	0	0	0	1.4415	0	1.3657	0	1.1267	0	0	0
ENSG00000206047.2	4.2512	4.5571	6.6493	4.7795	7.3208	5.7209	5.4905	1.8439	4.1038	0	7.0979	3.5698	6.3685	0	4.955	5.8258	1.3508	7.4087	1.9809	5.034	0	4.5729	2.8795	1.7771	5.6009	4.6363	3.0612	3.0587	6.3823	5.8547	3.052	0	4.1487	5.4845	6.676	4.7532	4.7981	5.0274	5.2306	4.4664	0	6.1219	4.4445	0	2.6385	4.3174	3.0663	2.3997	0
ENSG00000231496.1	0	0	0	0	0	0	0	0	0	0	0	0	0	0	0	0	0	0	0	0	0	0	0	0	0	0	0	0	0	0	0	0	0	0	0	0	0	0	0	0	0	0	0	0	0	0	0	0	0
ENSG00000049239.12	13.6671	13.2242	12.8604	12.9195	13.0244	12.7185	12.5986	11.854	11.903	12.4546	13.445	12.9954	12.0727	12.626	12.8617	13.1024	13.6391	13.1561	12.2054	12.7455	12.945	12.5418	13.9763	13.7301	12.8182	12.497	12.7015	12.5028	13.141	14.2982	12.6212	13.5589	13.7219	12.475	13.0701	13.571	13.1155	13.364	13.9721	12.9466	14.1393	13.9663	12.7949	13.389	13.8427	13.3336	11.7803	12.7395	13.006
ENSG00000178075.19	9.5738	8.8565	10.228	10.2617	10.1345	9.7801	10.8093	10.0023	9.9944	10.2763	10.5819	11.5387	10.2724	9.4562	10.4046	9.8599	10.3971	9.5499	10.696	10.2491	10.0482	10.1927	9.9253	10.6897	10.5366	8.911	10.2913	10.9163	9.9592	9.8991	10.0007	10.2654	10.3846	10.1504	10.617	9.7678	9.5022	10.3773	10.4486	10.0591	10.5918	10.9182	10.4802	10.2339	9.5397	10.3131	10.5873	9.6298	10.6046
ENSG00000256632.3	2.0978	2.5872	2.7752	2.8534	1.7763	0	4.0725	3.3917	1.7283	3.8696	4.0352	4.3241	2.0926	2.5803	2.2486	0	3.5673	2.8527	3.299	2.8782	2.5853	4.1115	2.0633	1.7771	4.2215	3.3149	3.7273	4.4561	3.3865	2.3193	0	1.8591	4.6473	2.6205	2.7983	3.5093	3.2433	1.8617	3.8545	4.4664	2.6055	3.7019	2.9863	3.3871	2.8624	3.0182	3.5283	1.9454	3.8993
ENSG00000103175.10	7.5545	6.1006	7.0816	8.0533	6.934	6.4165	6.3241	7.093	6.5827	7.3794	8.7378	7.1942	6.9666	7.7659	8.0008	6.4448	6.3782	7.1624	8.0407	6.756	6.9776	7.1839	7.6758	7.2316	7.1795	6.9288	8.1343	6.132	7.8666	7.5124	6.7545	8.4907	6.1726	6.6145	7.4652	8.2229	6.832	8.3149	6.5737	6.5846	7.737	6.5228	6.9618	6.506	7.0522	7.7258	7.9701	7.3783	7.5617
ENSG00000108443.13	9.1962	9.9505	9.7754	9.9254	9.7	9.5453	9.95	9.7753	9.6339	9.5726	10.6822	9.7888	10.0528	9.6355	10.1498	10.3848	9.8608	9.6916	9.9425	9.615	9.8822	9.6978	10.2169	9.7199	10.0128	8.3694	10.0168	9.5766	10.0354	9.7229	9.4436	10.3331	9.3936	9.9646	9.94	8.9646	10.3266	10.0975	9.8341	10.0814	9.9936	10.0705	10.1543	9.8779	10.2513	10.2288	10.4614	10.1054	9.9265
ENSG00000231252.1	0	0	0	0	0	0	0	0	0	0	0	0	0	0	0	0	0	0	0	1.8963	0	0	0	0	0	0	0	0	0	1.5828	0	1.2103	1.0329	0.894	0	0	1.27	1.2124	0	1.3263	0	0	0	0	0	0	0	0	0
ENSG00000272734.1	4.5828	3.4618	5.6214	4.4085	3.049	4.3264	2.1752	5.2847	3.6515	3.5204	4.5905	2.9628	4.3639	5.6432	4.4354	4.6474	3.7447	4.7432	5.3501	5.2558	3.7552	2.6845	4.0787	4.2635	5.56	2.8006	4.2447	5.5249	4.4105	5.2062	3.9623	6.4548	2.3742	4.6457	5.1395	4.9274	6.4448	3.5283	3.4084	3.5302	4.1317	4.6453	5.5697	4.7975	4.4534	5.9939	4.1587	5.1382	4.7706
ENSG00000252148.1	0	0	0	0	0	0	0	0	0	0	0	0	0	0	0	0	0	0	0	0	0	0	0	0	0	0	0	0	0	0	0	0	0	0	0	0	0	0	0	0	0	0	0	0	0	0	0	0	0
ENSG00000233006.6	5.6962	4.995	6.4223	5.6223	6.3189	5.4333	6.6103	5.7687	5.0103	5.9238	5.1025	6.8979	5.4411	4.8275	4.955	6.3584	5.6616	5.5342	6.1041	5.9496	6.5082	4.1994	5.291	6.3631	6.0485	6.3759	6.0861	6.1745	6.2348	5.7247	6.6536	5.5542	6.293	5.8705	5.8098	5.411	5.4379	5.8157	5.8755	5.9379	6.0957	6.7468	5.7126	6.7153	4.5206	5.5953	5.718	5.4519	6.4404
ENSG00000228316.1	0	0	0	0	0	0	0	0	0	0	0	0	0	0	0	0	0	0	0	0	0	0	0	0	0	0	0	0	0	0	0	0	0	0	0	0	0	0	0	0	0	0	0	0	0	0	0	0	0
ENSG00000229406.1	0	0	0	0	0	0	0	0	0	0	0	0	0	0	0	0	0	0	0	0	0	0	0	0	0	0	0	0	0	0	0	0	0	0	0	0	0	0	0	0	0	0	0	0	0	0	0	0	0
ENSG00000221523.1	0	0	0	0	0	0	0	0	0	0	0	0	0	0	0	0	0	0	0	0	0	0	0	0	0	0	0	0	0	0	0	0	0	0	0	0	0	0	0	0	0	0	0	0	0	0	0	0	0
ENSG00000152049.6	6.2565	9.0416	7.4383	8.1826	8.5206	6.7071	5.8396	5.4072	5.1579	5.1093	10.2675	7.0829	9.1063	6.1777	5.792	9.9045	7.6288	5.4487	7.2414	6.6162	8.6206	7.1402	6.9473	5.8591	8.3469	6.1821	5.5457	3.6464	9.8514	5.4562	7.1743	6.6562	5.6486	5.2443	7.5593	7.1061	7.7708	10.8045	6.9776	8.2552	5.7989	7.2317	6.5844	5.729	9.0268	7.8195	9.2021	9.0497	5.392
ENSG00000230707.1	0	1.8093	0	0	0	0	0	0	0	0	0	1.2383	0	0	1.5241	0	0	2.1878	0	0	1.8076	1.6651	0	0	0	0	0	0	0	0.9984	0	2.305	0	0	0	1.4495	0	2.3079	0	0	0	2.6202	0	0	0	0	0	0	0.8265
ENSG00000266563.1	0	0	0	0	0	0	0	0	0	0	0	0	0	0	0	0	0	0	0	0	0	0	0	0	0	0	0	0	0	0	0	0	0	0	0	0	0	0	0	0	0	0	0	0	0	0	0	0	0
ENSG00000072694.18	9.8448	9.9358	9.0259	11.0443	10.453	9.7185	11.2772	10.4155	10.3519	10.0948	12.4082	10.6665	10.2455	10.2938	10.5934	9.9715	8.3651	11.6154	10.5463	10.4793	10.5254	11.0662	10.537	10.5092	11.2814	9.6423	10.7987	9.9029	9.37	9.6919	5.8308	10.3622	10.2901	10.4574	10.849	11.2186	11.0488	10.7581	10.8196	9.7688	10.7568	11.3787	10.7788	7.6071	10.7979	10.6756	10.6176	10.4015	10.7452
ENSG00000123364.4	0	0	0	0	0	0	0	0	0	1.0338	0	0	0	0	0	0	0	0	0	0	0	0	0	0	0	0	0	1.6299	1.2333	0	0	0	0	0.894	0	0	0	0	0	0	0	0	0	0	0	0	0	0	0
ENSG00000225082.2	0	0	0	0	0	0	0	0	0	0	0	1.2383	0	0	0	0	0	0.9177	0	0	0	0	0	0	0	0	0	0	0	0	0	0	0	0	1.3156	0	0	0	0	0	0	0	0	0	0	1.1267	0	0	0
ENSG00000255153.1	5.2128	3.0898	5.5331	5.6672	5.1275	4.5101	4.8645	5.3775	4.7868	6.2949	5.2064	6.5667	4.5762	2.7678	5.4017	5.3312	5.1963	4.7903	5.7563	4.8645	4.3927	3.8103	3.9361	5.0249	5.6009	6.2402	4.3639	5.4229	4.2145	4.3188	6.2549	5.3831	5.1075	5.0337	5.9554	5.2886	4.5599	5.5168	4.9899	4.8896	5.9549	6.4957	4.8429	5.3924	4.3087	4.1351	4.931	5.2505	4.2899
ENSG00000261663.1	2.5658	2.3714	2.7752	3.1348	3.049	3.1969	2.1752	2.1548	4.1038	2.0505	0	2.9628	2.5601	3.0825	3.0882	3.7723	2.4987	1.4741	3.299	1.8963	4.2098	1.6651	2.0633	3.9602	2.9617	0	2.0926	2.6409	1.8884	2.9971	4.516	2.305	1.6286	2.4036	3.5139	3.5093	1.9348	2.6482	2.7593	3.0939	2.8792	3.8806	3.3079	2.5188	2.3734	1.7516	2.3827	1.9454	2.0334
ENSG00000249996.1	1.4007	1.8093	0	0	1.1459	2.3462	1.4638	0	0	0	0	1.2383	2.0926	0	1.5241	0	0	1.4741	0	0	0	1.0606	0	1.1465	1.8938	0	1.3965	0	0	0.9984	0	1.2103	0	0	1.9921	0	1.27	0	2.2771	1.3263	0	0	2.3094	0	1.0324	2.1861	0	2.3997	1.3487
ENSG00000248842.1	0	0	0	0	0	0	0	0	0	0	0	0	0	0	0	0	0	0	0	0	0	0	0	0	0	0	0	0	0	0	0	0	0	0	0	0	0	0	0	0	0	0	0	0	0	0	0	0	0
ENSG00000230080.2	0	0	0	0	0	0	0	0	0	0	0	0	0	0	0	0	0	0	0	0	0	0	0	0	0	0	0	0	0	0	0	0	0	0	0	2.1578	0	0	0	0	0	0	0	0	0	0	0	0	0
ENSG00000253829.1	0	1.4167	0	1.3543	0	0	0	0	0	0	0	0	0	1.4115	0	2.6006	0	0	0	0	1.8076	0	0	0	0	0	0	0	1.8884	0	0	0	0	0	1.3156	0	0	1.2124	0	0	0	1.4415	0	2.0545	0	1.7516	1.6358	1.2784	0
ENSG00000282041.1	0	0	0	0	0	0	0	0	0	0	0	0	0	0	0	0	0	0	0	0	0	0	0	0	0	0	0	0	0	0	0	0	0	0	0	0	0	0	0	0	0	0	0	0	0	0	0	0	0
ENSG00000175309.14	10.6441	11.219	11.0116	11.0283	10.4151	11.4751	10.775	10.2848	10.8483	10.8167	11.675	11.0756	10.874	10.7483	11.0771	11.1029	11.4139	11.3811	11.3512	10.8178	11.5138	10.4904	11.3302	10.8048	10.9717	11.2563	11.124	10.9647	10.8851	10.8763	10.7743	11.3096	10.8994	11.0228	11.3265	11.1019	10.8915	11.0184	11.1994	11.0917	11.1375	11.6812	10.7837	11.1466	10.7042	11.2466	11.0993	10.8722	11.0904
ENSG00000204713.10	10.6544	11.1697	10.8746	11.131	10.6444	11.2517	10.9735	10.8938	10.775	10.6593	11.5448	11.0181	11.6493	11.1535	11.0428	11.7238	11.2389	11.3979	11.3738	10.9428	10.7784	10.8991	11.3549	10.8689	11.044	10.7008	10.9124	10.6452	11.6257	10.7871	11.3361	11.5743	10.848	10.8998	11.3758	10.9511	12.0095	11.3588	11.2629	11.8676	10.8718	11.7396	11.0116	11.3016	11.2563	11.0277	10.7768	11.0621	10.7069
ENSG00000275592.1	0	0	0	0	0	0	0	0	0	0	0	0	0	0	0	0	0	0	0	0	0	0	0	0	0	0	0	0	0	0	0	0	0	0	0	0	0	0	0	0	0	0	0	0	0	0	0	0	0
ENSG00000248935.1	0	0	0	0	0	0	0	0	0	0	0	0	0	0	0	0	0	0	0	0	0	0	0	0	0	0	0	0	0	0	0	0	0	0	0	0	0	0	0	0	0	0	0	0	0	0	0	0	0
ENSG00000231203.1	2.0978	0	1.2995	4.5106	2.2136	1.2398	2.6496	0	0	0	3.4935	0	2.5601	2.9337	2.2486	5.0294	2.8485	3.9283	1.9809	3.3327	3.0878	0	4.5395	0	2.3432	1.9941	3.0612	3.2296	2.3372	0.9984	1.7787	0	1.0329	2.1483	3.5139	0	1.27	4.3756	1.5477	3.5302	0	4.0396	0.9922	0	2.3734	2.5197	1.0383	0	3.249
ENSG00000241809.1	0	0	1.2995	0	0	0	0	0.8978	0	1.0338	0	0	2.0926	0	1.5241	0	0	0.9177	0	1.4931	0	0	0	0	0	0	0	1.6299	0	0	0	0	0	0	3.0781	0	0	1.2124	1.5477	0	1.1836	0	0	0	0	1.1267	0	0	0
ENSG00000238731.1	0	0	0	0	0	0	0	0	0	0	0	0	0	0	0	0	0	0	0	0	0	0	0	0	0	0	0	0	0	0	0	0	0	0	0	0	0	0	0	0	0	0	0	0	0	0	0	0	0
ENSG00000011052.21	6.7051	8.7345	7.61	9.4639	7.7526	8.7525	8.3654	8.9303	8.5131	9.1831	9.5009	8.777	7.4297	8.6146	8.2612	7.9974	8.5849	9.7055	7.6854	9.362	8.6834	8.5192	8.9432	8.6006	8.2343	9.7361	8.4152	8.3567	9.2048	6.5513	8.3196	8.4038	8.3269	8.3985	8.1264	7.8533	9.0159	8.5048	8.7154	8.2191	9.3203	8.3685	8.7723	7.8532	8.8254	8.6132	8.1681	7.1071	9.4877
ENSG00000236690.2	0	0	0	0	0	0	0	0	0	0	0	0	0	0	0	0	0	0	0	0	0	0	0	0	0	0	0	0	0	0	0	0	0	0	0	0	0	0	0	0	0	0	0	0	0	0	0	0	0
ENSG00000181649.5	5.4478	9.5131	7.6837	9.3307	7.3954	5.896	7.5633	4.3213	4.6605	2.8649	8.9398	4.1136	7.8324	8.7681	4.1607	8.951	8.1536	6.6899	5.5449	5.448	2.5853	5.8714	9.7632	3.7156	6.2678	5.5159	8.1551	4.0628	9.3582	5.1261	5.8911	6.6749	5.8712	4.3743	10.7464	6.562	8.9224	9.5466	4.7008	8.3974	4.3272	7.6319	5.4442	5.3924	6.9339	5.7301	6.0051	7.4389	5.7439
ENSG00000110395.4	8.3906	9.0732	8.488	8.5432	8.3488	7.53	8.1231	8.3159	8.6811	7.6739	9.1035	8.447	8.8344	8.3687	8.8178	8.6617	7.3829	8.6121	8.2154	9.2	8.8411	8.4846	9.7867	8.9896	8.7936	7.431	8.2039	8.0779	8.7183	9.0107	6.9084	10.5859	8.6194	8.5349	8.5894	7.541	8.2768	9.264	9.6251	8.2623	8.3952	9.174	9.4273	7.7301	9.0946	9.2707	8.4107	8.1461	8.54
ENSG00000223922.1	3.4385	1.8093	4.3218	5.3742	4.1682	3.998	5.3729	4.1211	3.7786	4.9716	2.6163	6.1635	6.4783	2.3647	0	3.7723	4.2933	4.0102	5.5897	2.6882	4.0003	3.2759	5.6056	2.2145	1.2376	4.3501	2.0926	4.7648	5.885	2.5822	3.4229	2.6452	4.3837	3.6038	0	2.1578	4.1651	2.9234	1.5477	5.3821	4.2327	5.3987	0.9922	3.1513	3.5178	4.3174	5.3591	4.0603	5.6132
ENSG00000112305.14	9.5168	9.6912	9.891	10.0106	9.911	9.5662	9.7227	9.7509	9.7274	9.676	10.0542	9.5791	9.6919	9.8801	10.0332	9.8521	9.7638	9.6885	10.1115	9.7181	9.7034	9.8293	9.7893	9.3096	10.2501	9.1906	9.8546	9.5056	10.0092	9.5281	9.9052	10.4352	9.6778	9.7641	10.2829	9.813	9.6815	10.304	9.9537	9.8512	9.846	9.958	10.0478	9.8706	9.8665	9.7782	10.4364	9.8926	9.7551
ENSG00000254425.1	0	0	0	0	0	0	0	0	0	0	0	0	0	0	0	0	0	0	0	0	0	0	0	0	0	0	0	0	0	0	0	0	0	0	0	0	0	0	0	0	0	0	0	0	0	0	0	0	0
ENSG00000167014.10	4.1212	2.9409	5.3384	5.1395	3.049	1.8966	6.3554	4.8391	6.0646	5.8206	4.428	5.2876	4.5762	5.6432	5.6374	3.1041	4.9289	2.6632	5.4014	4.8189	5.4433	4.5729	3.9361	5.7975	4.1125	2.8006	2.9127	6.8078	3.9875	2.9971	6.9084	1.8591	4.5858	3.6038	4.7971	3.2714	4.0468	3.1543	2.2771	4.8143	5.7315	5.6658	3.686	4.877	5.6775	5.0425	6.3034	5.4041	6.4013
ENSG00000276499.1	0	0	0	0	0	0	0	0	0	0	0	0	0	0	0	0	0	0	0	0	0	0	0	0	0	0	0	0	0	0	0	0	0	0	0	0	0	0	0	0	0	0	0	0	0	0	0	0	0
ENSG00000107018.7	1.4007	0	1.2995	0	1.1459	0	2.1752	0	1.1088	0	0	1.8947	0	0	0	1.1804	0	0	0	1.4931	0	0	1.3728	0	1.8938	0	0.861	0	1.2333	0	0	2.6452	0	0.894	0	1.4495	0	0	0	0	0	2.148	0	1.3657	0	1.1267	0	0	0
ENSG00000248480.1	0	0	0	0	0	0	0	0	0	0	0	0	0	0	0	0	0	0	0	0	0	0	0	0	0	0	0	0	0	0	0	0	0	0	0	0	0	0	0	0	0	0	0	0	0	0	0	0	0
ENSG00000254174.1	0	0	0	0	0	0	0	0	0	0	0	0	0	0	0	0	0	0	0	0	0	0	0	0	0	0	0	0	0	0	0	0	0	0	0	0	0	0	0	0	0	0	0	0	0	0	0	0	0
ENSG00000239679.3	0	0	0	0	0	0	0	0	0	0	0	0	0	0	0	0	0	0	0	0	0	0	0	0	0	0	0	0	0	0	0	0	0	0	0	0	0	0	0	0	0	0	0	0	0	0	0	0	0
ENSG00000228790.1	0	0	0	0	0	0	0	0	0	0	0	0	0	0	0	0	0	0	0	0	0	0	0	0	0	0	0	0	0	0	0	0	0	0	0	0	0	0	0	0	0	0	0	0	0	0	0	0	0
ENSG00000260799.1	0	0	0	1.3543	1.1459	1.8966	0	0	0	0	0	0	0	0	2.2486	1.8208	0	0.9177	2.4386	1.4931	3.4598	0	0	1.1465	2.6854	1.9941	0	0	0	0.9984	0	1.8591	1.0329	1.4418	2.7983	0	1.27	0	2.2771	1.3263	0	2.148	2.3094	0	1.628	0	1.6358	1.2784	0
ENSG00000249234.1	0	0	0	0	0	0	0	0	0	0	0	0	0	0	0	0	0	0	0	0	0	0	0	0	0	0	0	0	0	0	0	0	0	0	0	0	0	0	0	0	0	0	1.5746	0	0	0	0	0	0
ENSG00000234363.1	0	0	0	0	0	0	0	0	0	0	0	0	0	0	0	0	0	0	0	0	0	0	0	0	0	0	0	0	0	0	0	0	0	0	0	0	0	0	0	0	0	0	0	0	0	0	0	0	0
ENSGR0000167393.16	0	0	0	0	0	0	0	0	0	0	0	0	0	0	0	0	0	0	0	0	0	0	0	0	0	0	0	0	0	0	0	0	0	0	0	0	0	0	0	0	0	0	0	0	0	0	0	0	0
ENSG00000266246.1	0	0	0	0	0	0	0	0	0	0	0	0	0	0	0	0	0	0	0	0	0	0	0	0	0	0	0	0	0	0	0	0	0	0	0	0	0	0	0	0	0	0	0	0	0	0	0	0	0
ENSG00000223905.1	0	0	0	0	0	0	0	0	0	0	0	0	0	0	0	0	0	0	0	0	0	0	0	0	0	0	0	0	0	0	0	0	0	0	0	0	0	0	0	0	0	0	0	0	0	0	0	0	0
ENSG00000260743.1	3.2018	2.9409	2.4287	0	2.8205	3.1969	3.2915	0	3.1853	2.8649	3.4935	3.7261	1.3965	1.8033	2.2486	2.6006	2.036	2.1878	4.4351	3.1965	2.5853	2.6845	1.3728	3.2473	3.1935	1.3172	2.0926	3.0587	1.8884	3.167	0	1.2103	2.049	2.6205	4.5445	2.1578	2.3882	2.3079	2.7593	3.5302	2.6055	0	2.9863	2.5188	3.5178	2.5197	3.7703	1.9454	1.7313
ENSG00000227560.1	2.0978	0.8757	1.9719	3.9079	1.1459	2.6885	1.4638	0	1.1088	1.0338	4.0352	0	1.3965	0	1.5241	4.0176	1.3508	0	2.4386	0	3.0878	1.0606	0	0	1.8938	0	0	2.3757	3.1869	0	0	1.8591	0	0	3.8481	0	3.918	1.8617	0	1.3263	0	0	1.5746	2.0545	2.6385	0	2.057	3.4568	0.8265
ENSG00000167880.7	6.587	5.4176	4.6078	5.9475	7.6862	3.572	0	3.3917	4.7868	1.0338	4.0352	1.8947	4.7613	6.6995	2.7286	4.4102	1.3508	1.4741	3.065	3.8691	3.0878	2.0899	4.0787	3.5757	5.2864	3.3149	3.0612	6.3328	6.2087	2.8045	2.5515	3.525	5.3112	4.7414	4.3475	3.7135	0	3.3534	0	2.8136	1.1836	3.7019	1.9883	0	2.6385	4.6924	4.931	5.6696	2.283
ENSG00000270930.1	1.4007	0.8757	0	0	0	0	0	0	1.1088	0	0	0	0	0	0	1.8208	0	0.9177	1.3067	0	0	0	0	0	0	0	0	0	0	0	0	2.305	1.0329	0	0	1.4495	0	0	0	0	0	0	1.5746	0	1.628	0	0	0	0.8265
ENSG00000279273.1	0	0	0	0	0	0	0	0	0	0	1.8342	0	0	0	0	0	0	0	1.3067	0	0	0	0	0	0	0	0	0	0	0	0	0	0	0	0	0	0	0	0	0	0	0	0	0	0	0	0	1.2784	0
ENSG00000139656.6	0	1.4167	0	0	1.1459	0	0	0	0	1.0338	0	0	0	0.8719	0	0	0	0	0	0	1.8076	0	0	0	0	0	0	0	0	0	0	0	0	0.894	1.3156	0	1.27	0	0	1.3263	1.1836	1.4415	0.9922	0	0	0	0	1.9454	0.8265
ENSG00000139988.9	7.5918	3.8438	6.8269	8.2283	6.5971	5.6046	7.4076	5.3775	7.4755	3.5204	7.8734	9.2654	6.6755	7.2875	7.5303	7.8148	7.0531	7.4966	7.3366	5.9496	5.6003	4.9727	6.984	6.4256	6.3661	5.3143	7.8324	5.1943	7.0302	5.7247	7.335	8.2441	8.3777	6.1399	6.8537	7.4582	4.2744	6.6408	8.1189	7.0787	7.4103	9.4885	7.2882	7.7407	5.2718	8.056	6.7042	7.7279	6.4532
ENSG00000254418.1	0	0	0	0	0	0	0	0.8978	0	0	0	0	0	0.8719	0	0	0	0	0	0	0	0	0	0	0	0	0	1.0338	0	0	0	0	1.0329	0	0	0	0	0	0	0	0	0	0	0	0	0	1.0383	0	0
ENSG00000104998.3	6.5622	7.4958	6.061	8.3708	6.5418	7.1421	7.199	7.1642	7.7481	6.8607	7.5569	7.1942	7.5603	7.8617	7.2029	8.1532	5.1963	7.8809	6.8936	8.475	6.7948	6.8455	8.6091	7.3756	8.2146	5.8503	6.9285	7.0776	8.0833	6.3543	5.4842	10.2868	7.2642	7.4173	7.8096	7.7527	7.8786	8.7228	7.6514	8.1519	7.0986	8.2757	8.398	6.7789	7.7076	7.6256	7.2349	6.9496	7.0411
ENSG00000279952.1	0	0	0	0	0	0	0	0	0	0	0	0	0	0	0	0	0	0	0	0	0	0	0	0	0	0	0	0	1.2333	0	0	0	0	0	0	0	0	0	0	0	0	0	0	0	0	0	0	0	0
ENSG00000230806.1	0	0.8757	0	0	0	0	0	0	0	0	0	1.2383	0	0	0	0	0	0	0	0.9317	0	0	0	0	0	0	0	0	0	0	0	1.2103	0	0	0	0	0	0	0	0	0	0	0	0	0	0	0	0	0
ENSG00000237338.1	1.4007	0	0	0	0	0	0	0	0	0	0	0	0	0	0	1.8208	0	0	1.3067	1.4931	0	0	0	1.7771	1.2376	1.3172	0	0	0	0	0	1.2103	0	0	0	0	0	1.2124	0	0	0	1.4415	1.9883	0	1.628	0	1.6358	0	1.7313
ENSG00000186723.3	0	0	0	0	0	0	0	0	0	0	0	0	0	0	0	0	0	0	0	0	0	0	0	0	0	0	0	0	0	0	0	0	0	0	0	0	0	0	0	0	0	0	0	0	0	0	0	0	0
ENSG00000137948.18	0	0	0	0	0	0	0	1.447	0	0	0	0	0	0	0	0	0	0	0	0	0	0	0	0	1.2376	0	0	0	1.2333	0	0	0	0	0	0	0	0	0	0	0	0	0	0	0	0	0	1.0383	0	0
ENSG00000281302.1	0	0	0	0	0	0	0	0	0	0	0	0	0	0	0	0	0	0	0	0	0	0	0	0	0	0	0	0	0	0	0	0	0	0	0	0	0	0	0	0	0	0	0	0	0	0	0	0	0
ENSG00000082068.8	8.8308	8.7763	8.8902	9.3618	8.9607	9.0664	9.116	9.017	9.0072	9.1382	9.8528	9.4336	8.865	8.8842	9.2632	9.1247	9.4455	8.9829	9.2021	9.2653	8.8723	9.0462	9.2334	8.8787	9.3356	8.8885	9.2428	9.0975	9.0552	8.9882	8.7114	9.7553	9.1916	8.8352	9.4031	9.6359	9.0737	9.7211	9.4694	8.8242	9.6128	9.8468	9.2652	9.4601	8.9828	9.3089	9.3067	9.0574	9.0954
ENSG00000235204.1	1.4007	0	1.2995	2.0403	1.1459	1.2398	0	0	0	0	0	1.2383	0	0	0	2.6006	1.3508	0	1.3067	0	0	0	0	1.1465	1.2376	0	0.861	1.0338	1.2333	0.9984	1.7787	0	0	0	0	0	0	1.2124	0	0	0	1.4415	0	0	0	1.1267	0	0	0.8265
ENSG00000136319.11	7.6161	7.5157	7.066	7.9019	7.7607	7.3369	7.6792	7.7076	7.3685	7.7945	8.2098	8.0775	7.9889	7.6751	7.7969	7.7736	7.5712	8.0158	7.8694	7.8994	7.9719	7.8046	7.9691	7.5907	7.9787	8.0338	7.6333	7.7104	7.4647	7.7911	7.7314	8.6501	8.0014	7.6509	7.3775	6.6885	7.3392	8.4784	8.366	7.446	7.737	8.3458	8.2882	7.6187	7.2031	7.9356	8.4932	7.5637	7.6025
ENSG00000223911.1	0	0	0	0	0	0	0	0	0	0	0	0	0	0	0	0	0	0	0	0	0	0	0	0	0	0	0	0	0	0	0	0	0	0	0	0	0	0	0	0	0	0	0	0	0	0	0	0	0
ENSG00000232167.1	0	0	0	0	0	0	0	0	0	0	0	0	0	0	0	0	0	0	0	0	0	0	0	0	0	0	0	0	0	0	0	0	0	0	0	0	0	0	0	0	0	0	0	0	0	0	0	0	0
ENSG00000153044.9	5.7847	4.7926	4.4236	6.5844	6.2968	5.0142	5.0289	6.1829	6.0138	4.9226	6.2849	4.8169	5.5457	6.1272	6.9637	5.6183	6.0806	5.9622	5.7563	5.8846	5.2671	4.1994	5.5082	5.2254	4.9485	5.3143	5.5707	6.0431	4.6622	4.6973	5.8308	6.6373	5.2331	5.3694	5.6901	5.3511	5.3902	6.2495	5.3714	5.1568	5.8634	5.7602	6.8047	6.0018	4.8691	5.6975	5.659	5.2505	6.3199
ENSG00000244657.1	0	0	0	0	0	0	0	0	0	0	0	0	0	0	0	0	0	0	0	0	0	0	0	0	0	0	0	0	0	0	0	0	0	0	0	0	0	0	0	0	0	0	0	0	0	0	0	0	0
ENSG00000241231.1	0	0	0	0	0	0	0	0	0	0	0	0	0	0	0	0	0	0	0	0	0	0	0	0	0	0	0	0	0	0	0	0	0	0	0	0	0	0	0	0	0	0	0	0	0	0	0	0	0
ENSG00000255774.1	3.9784	0	0	0	2.2136	1.2398	1.4638	3.5057	1.7283	0	0	0	2.0926	2.7678	3.3758	0	1.3508	0	1.3067	3.956	0	1.0606	0	0	0	0	0.861	2.0505	1.8884	0.9984	0	0	0	0	1.3156	0	0	1.8617	0	1.3263	0	0	2.9863	0	0	0	2.057	1.9454	0.8265
ENSG00000280282.1	5.2752	1.4167	4.7711	5.4786	4.5875	4.5101	3.5298	4.191	5.0612	5.8206	3.7896	5.9581	1.3965	4.648	3.3758	4.7185	5.473	3.306	6.3324	2.6882	5.0664	1.6651	4.4374	5.0249	5.7172	4.2405	4.0452	3.2296	4.6622	3.9038	5.7019	3.3501	2.8632	4.1133	5.2565	5.7262	5.6146	0	0	5.577	4.8566	6.4397	4.3774	4.6238	4.8691	4.0345	4.6575	4.1786	4.1078
ENSG00000226544.4	0	0	1.2995	0	0	0	0	0	0	0	0	0	1.3965	0	0	0	0	0	0	0.9317	0	0	0	1.1465	0	0	0	1.0338	0	0	0	0	0	0	0	0	0	0	2.2771	0	1.1836	0	0	1.3657	0	0	1.0383	1.2784	0
ENSG00000079819.16	9.8448	10.9722	9.8527	10.485	10.2795	9.3841	10.0491	10.0501	10.1016	9.6944	11.5778	9.9659	9.7312	10.29	10.4304	10.2975	8.1692	10.4313	9.6593	10.7639	10.0482	10.8643	10.2053	9.9813	10.4524	9.3704	10.1252	9.9434	10.2507	10.6567	7.611	12.0631	9.4658	10.1536	10.0166	9.3938	9.8366	11.6135	10.9473	9.1301	9.7036	10.7912	10.8267	9.3701	10.6934	10.6901	10.6754	9.4056	10.2662
ENSG00000201920.1	0	0	0	0	0	0	0	0	0	0	0	0	0	0	0	0	0	0	0	0	0	0	0	0	0	0	0	0	0	0	0	0	0	0	0	0	0	0	0	0	0	0	0	0	0	0	0	0	0
ENSG00000234460.1	5.3351	0	3.0543	4.5106	2.2136	2.965	2.6496	3.1324	4.0033	3.6464	3.7896	2.9628	4.8456	1.4115	1.5241	2.8742	3.7447	0.9177	3.6769	3.4571	4.0003	2.0899	4.0787	2.2145	1.8938	5.1421	2.3452	4.0628	4.8085	0	4.354	3.3501	3.9676	1.8379	5.0121	1.4495	3.4438	1.2124	3.1201	0	2.2674	3.7019	2.3094	4.0678	2.6385	2.5197	3.0663	1.9454	2.6812
ENSG00000223418.1	0	0	0	0	0	0	0	0	0	0	0	0	0	0	0	0	0	0	0	0	0	0	0	0	0	0	0	0	0	0	0	0	0	0	0	0	0	0	0	0	0	0	0	0	0	0	0	0	0
ENSG00000260494.1	0	0	0	0	0	0	0	0	0	0	0	0	1.3965	0	0	1.1804	0	0	0	0.9317	0	0	0	0	0	1.3172	0	0	1.2333	0	0	0	0	0	0	0	0	0	0	0	0	0	0	1.3657	0	0	0	0	0
ENSG00000197927.12	2.9186	3.3482	3.823	3.7499	1.7763	1.8966	3.5298	2.9829	3.7786	3.6464	4.5905	2.9628	2.5601	4.9095	3.0882	3.9002	2.4987	3.8415	4.7828	2.8782	4.2098	4.0179	3.6003	3.7156	3.3932	3.3149	3.5375	4.2332	2.3372	3.167	0	4.0676	4.8175	3.1251	3.0781	5.2232	3.4438	3.9532	4.7008	1.3263	4.9186	5.6658	5.7126	2.5188	1.628	3.6821	3.2373	3.2561	4.2317
ENSG00000221725.1	0	0	0	0	0	0	0	0	0	0	0	0	0	0	0	0	0	0	0	0	0	0	0	0	0	0	0	0	0	0	0	0	0	0	0	0	0	0	0	0	0	0	0	0	0	0	0	0	0
ENSG00000251359.4	3.4385	3.0898	4.6078	3.9079	4.7262	3.572	4.0725	4.4408	4.846	4.7648	5.2064	5.0714	4.474	3.6578	5.4643	4.0176	5.0688	5.4487	4.3333	4.6203	5.2671	4.3606	3.778	5.2715	4.5902	2.8006	4.9253	5.589	2.9552	4.1668	6.2549	4.4609	4.5858	5.0337	2.7983	3.8924	4.4708	4.1798	5.1548	4.2548	5.624	5.5116	4.3774	4.7132	2.0483	4.8188	5.0274	4.1786	4.0416
ENSG00000254146.1	0	0	0	0	0	0	0	0	0	0	0	0	0	0	0	0	0	0	0	0	0	0	0	0	0	0	0	0	0	0	0	0	0	0	0	0	0	0	0	0	0	0	0	0	0	0	0	0	0
ENSG00000253346.1	0	0	0	0	0	0	0	0	0	0	0	0	0	0	0	0	0	0	0	0	0	0	0	0	0	0	0	0	0	0	0	0	0	0	0	0	0	0	0	0	0	0	0	0	0	0	0	0	0
ENSG00000143793.12	7.7866	6.8914	8.2104	8.6365	8.0453	8.1016	8.1322	7.9128	8.0357	8.2215	9.0694	9.0965	8.4049	8.3133	8.3958	8.962	8.7077	8.8887	8.6505	8.434	8.1728	7.2574	8.2434	8.4078	8.2854	7.8779	8.2394	8.0033	8.1603	7.6188	9.5172	8.6311	7.8329	7.786	8.8112	9.0845	8.4787	8.6252	8.0988	8.7853	8.6585	9.2853	8.0012	8.748	7.7076	8.2758	8.4974	8.5599	7.8304
ENSG00000134333.13	14.6815	15.8038	15.5214	15.0166	15.5061	15.5326	15.1979	14.64	14.2905	14.958	16.1288	15.0352	15.3178	14.5324	14.3373	15.5954	15.7369	14.8869	15.0727	14.5689	14.8366	15.6006	15.4596	14.7572	14.775	14.6167	15.4052	14.4057	15.7633	15.1203	15.3812	15.2712	14.9455	14.814	15.6443	15.1669	16.111	15.2983	15.2664	15.5597	15.5334	15.1007	14.5386	15.754	15.1244	14.954	15.1494	15.1001	14.3784
ENSG00000275212.1	0	0	0	0	0	0	0	0	0	0	1.8342	0	0	2.1112	0	1.8208	0	0.9177	0	0.9317	0	0	0	1.1465	0	0	0	1.0338	0	0	0	0	0	0	0	0	0	0	0	0	0	2.148	0	0	0	0	1.0383	0	0
ENSG00000244544.2	0	0	0	0	0	0	0	0	0	0	0	0	0	0	0	0	0	0	0	0	0	0	0	0	0	0	0	0	0	0	0	0	0	0	0	0	0	0	0	0	0	0	0	0	0	0	0	0	0
ENSG00000143184.4	3.6417	4.212	3.0543	5.0743	4.7262	5.7209	4.0725	4.191	6.0893	3.5204	5.4796	3.8672	5.5952	5.8441	4.5554	5.4192	4.4031	4.4228	5.1846	5.2558	4.2098	4.0179	4.2084	4.6596	5.3357	4.7998	3.895	4.3114	4.6622	3.5819	3.4229	5.9411	2.8632	4.1831	5.3116	4.1947	3.7766	6.0631	5.7777	3.3285	4.9186	4.313	6.726	3.9253	3.6438	4.935	5.9812	4.3895	4.2899
ENSG00000182872.15	10.5462	10.448	10.6063	10.74	10.4099	10.8352	10.2311	10.6137	10.4707	11.1806	11.6727	11.4973	10.9605	10.7209	10.8184	11.2609	11.2174	11.298	11.0954	10.7304	10.8189	10.4618	10.9869	10.9658	10.9863	11.0197	10.9996	10.7143	11.1134	10.531	11.5629	11.366	10.7861	10.8206	11.2394	11.2446	10.9839	11.3177	11.0916	11.0202	11.3805	11.7597	10.8244	11.3141	10.126	11.0933	10.852	10.6949	10.5083
ENSG00000261798.1	0	0	0	0	1.1459	0	0	0	0	0	0	0	0	0.8719	0	0	0	1.4741	0	0.9317	0	0	0	1.7771	0	0	0	1.0338	0	0.9984	0	0	0	0	0	0	0	0	0	0	0	1.4415	1.5746	1.3657	0	1.1267	1.0383	0	0
ENSG00000273704.1	0	0	0	0	0	0	0	0	0	0	0	0	0	0	0	0	0	0	0	0	0	0	0	0	0	0	0	0	0	0	0	0	0	0	0	0	0	0	0	0	0	0	0	0	0	0	0	0	0
ENSG00000272337.1	0	0	0	0	0	0	0	0	0	0	0	0	0	0	0	0	0	0	0	0	0	0	0	0	0	0	0	0	0	0	0	0	0	0	0	0	0	0	0	0	0	0	0	0	0	0	0	0	0
ENSG00000119772.16	8.7779	8.3328	8.7207	8.3776	7.9914	8.238	7.9286	9.0337	8.2427	8.0092	8.9093	8.1345	8.4594	8.9726	9.3023	9.173	8.177	9.0998	8.9418	8.9317	8.6746	8.4221	9.183	8.4535	9.3656	7.914	8.2433	8.5745	8.5826	9.0107	7.5929	9.7706	8.2644	8.272	8.8675	8.8118	8.4957	9.4494	9.3847	8.5091	8.5839	9.2245	9.4043	9.0306	8.7292	8.447	8.6067	8.6751	8.7359
ENSG00000171954.12	9.7709	8.4784	8.6225	8.1032	7.265	9.5944	7.5086	9.3273	8.7869	9.3476	9.2198	7.5899	8.5812	7.9563	8.9219	8.6481	8.5732	8.3106	9.5726	8.4188	9.3076	7.6416	9.6248	7.825	9.1411	10.9043	8.8826	7.8932	8.8339	8.6333	8.6945	9.1679	8.2546	9.3325	9.4251	9.2779	7.7614	8.5204	8.5476	8.5959	9.8299	9.044	9.6709	9.8971	8.1671	8.3717	9.8136	9.2622	7.957
ENSG00000223561.6	0	0.8757	0	2.0403	1.1459	0	2.6496	0.8978	1.7283	3.0587	0	1.2383	0	1.4115	2.7286	0	2.036	0	1.9809	0.9317	1.8076	0	0	0	0	0	0.861	1.0338	1.2333	0.9984	3.4229	1.2103	1.0329	0	1.3156	1.4495	1.9348	3.3534	1.5477	2.0054	0	0	0.9922	2.0545	0	2.1861	0	0	1.3487
ENSG00000213509.4	0	0	0	0	0	0	0	0	0	0	0	0	1.3965	0	0	1.1804	0	0.9177	0	0	0	0	0	1.1465	0	0	0	0	0	0	0	0	0	0	1.3156	0	0	0	0	0	0	2.148	0	0	1.0324	0	0	0	0
ENSG00000271821.1	0	0	1.9719	0	0	0	1.4638	1.8439	0	0	0	0	0	0	0	2.6006	0	1.4741	1.9809	0	0	0	0	1.7771	0	0	0	1.0338	0	0.9984	0	1.8591	0	0.894	0	0	1.27	1.2124	2.2771	0	0	2.9753	0	0	1.0324	2.5197	0	0	1.7313
ENSG00000138735.15	7.1504	6.1858	7.6734	6.3008	7.0962	6.5271	5.7481	6.7669	6.7156	6.6956	6.1867	6.8306	6.6755	6.5794	6.5951	8.1273	6.3782	6.0995	6.9462	7.4306	6.0984	7.0835	6.871	6.7523	6.4356	6.296	6.5045	6.6208	7.3013	6.9509	7.1984	7.5103	6.368	6.563	6.8537	6.0236	6.0118	6.6784	7.2929	6.1364	6.2239	6.676	7.1544	7.3801	5.7908	7.2187	8.2452	6.8815	7.0241
ENSG00000250426.2	0	0	0	0	0	0	0	0	0	0	0	0	0	0	0	0	0	0	0	0	0	0	0	0	0	0	0	0	0	0	0	0	0	0	0	0	0	0	0	0	0	0	0	0	0	0	0	0	0
ENSG00000251838.1	0	0	0	0	0	0	0	0	0	0	0	0	0	0	0	0	0	0	0	0	0	0	0	0	0	0	0	0	0	0	0	0	0	0	0	0	0	0	0	0	0	0	0	0	0	0	0	0	0
ENSG00000265727.2	0	0	0	0	0	0	0	0	0	0	0	0	0	0	0	0	0	0	0	0	0	0	0	0	0	0	0	0	0	0.9984	0	0	0	0	0	0	0	0	0	0	0	0	0	0	0	0	0	0	0
ENSG00000275491.1	0	0	0	2.8534	1.1459	1.8966	0	1.8439	0	1.6299	0	0	0	0.8719	0	0	1.3508	0	1.3067	0.9317	1.8076	1.6651	0	1.7771	3.1935	1.9941	1.3965	0	1.2333	0	0	1.8591	0	0	1.3156	2.1578	0	0	1.5477	0	1.1836	1.4415	1.5746	0	1.0324	0	0	0	1.3487
ENSG00000252130.1	0	0	0	0	0	0	0	0	0	0	0	0	0	0	0	0	0	0	0	0	0	0	0	0	0	0	0	0	0	0	0	0	0	0	0	0	0	0	0	0	0	0	0	0	0	0	0	0	0
ENSG00000279013.1	0	0	0	0	1.1459	0	1.4638	0.8978	1.7283	1.0338	0	1.8947	1.3965	0.8719	0	1.1804	0	0.9177	0	0	0	0	2.0633	1.1465	1.8938	0	1.3965	0	0	1.5828	0	1.2103	0	0.894	1.3156	0	0	0	0	0	0	2.148	0	0	0	0	0	1.9454	0
ENSG00000271180.1	0	0	0	0	0	0	0	0	0	0	0	0	0	0	0	0	0	0	0	0	0	0	0	0	0	1.3172	0	0	0	0	0	0	0	0.894	0	0	0	0	0	0	0	0	0	0	0	0	0	0	0
ENSG00000280186.1	0	0	1.2995	2.5034	3.049	0	0	1.447	0	3.0587	4.0352	3.8672	4.1148	1.8033	3.3758	0	0	3.0201	0	2.6882	0	0	1.3728	0	2.3432	0	2.0926	2.6409	0	2.9971	0	3.9498	1.0329	3.3842	1.9921	2.6308	1.27	2.9234	2.7593	0	2.2674	0	1.9883	0	1.628	1.7516	1.6358	2.3997	2.283
ENSG00000131845.14	7.2625	7.1422	6.9851	7.8048	7.0442	7.114	7.5498	7.4894	7.2529	7.5664	8.2346	7.7533	7.8427	7.603	7.8447	7.2571	7.1973	7.5177	8.0726	8.0748	7.4392	7.2471	7.6303	7.922	7.8906	6.9288	7.6333	7.861	7.8996	7.5124	6.9373	8.5676	7.7858	7.5619	7.8	5.9447	6.9018	8.2848	8.1776	7.4335	7.4941	8.1679	8.1034	7.4468	7.456	8.8087	7.493	7.427	7.8786
ENSG00000182220.13	11.6399	11.9793	11.9173	11.9098	12.0714	11.8615	11.6562	11.5815	11.7883	11.6509	12.6346	12.0135	11.923	11.8732	12.1218	11.9251	11.607	11.6522	12.0571	11.882	11.5754	12.0431	11.8621	11.5665	12.2072	11.952	11.832	11.8041	12.0358	11.505	11.7083	12.7075	11.8763	11.7018	12.1931	11.7413	11.9256	12.2964	12.0122	11.7886	11.9817	12.1365	12.2752	11.9019	11.8778	11.8158	12.1984	11.9958	11.922
ENSG00000241757.3	0	0	0	0	0	0	0	0	0	0	0	0	0	0	0	0	0	0	0	0	0	0	0	0	0	0	0	0	0	0	0	0	0	0	0	0	0	0	0	0	0	0	0	0	0	0	0	0	0
ENSG00000253153.1	0	0	0	0	0	0	0	0	0	0	0	0	0	0	0	0	0	0	0	0	0	0	0	0	0	0	0	0	0	0	0	0	0	0	0	0	0	0	0	0	0	0	0	0	0	0	0	0	0
ENSG00000166896.7	7.0106	6.2972	7.8574	8.2506	7.2421	7.5406	8.1501	6.877	7.6011	7.4674	7.8414	8.4413	6.6755	7.2798	8.0629	7.7052	7.7992	7.0214	8.5001	7.8884	8.0283	7.1065	7.687	7.4172	6.961	7.2162	6.9666	7.6211	6.4507	6.6972	8.2863	6.3885	7.4569	7.8889	7.2978	7.0693	7.2076	7.493	6.0943	6.5618	7.0715	8.2186	7.6987	7.5475	6.0403	7.8043	8.5672	7.9438	7.2608
ENSG00000280007.1	3.2018	2.3714	3.0543	3.3702	2.2136	1.8966	4.0725	2.9829	2.1603	2.0505	2.6163	2.6864	3.8136	3.3407	3.6155	4.4937	2.8485	3.5446	3.8342	3.1965	3.4598	1.0606	3.778	3.7156	4.2215	0	3.0612	3.3823	3.5618	2.8045	2.5515	3.3501	2.8632	1.4418	4.2379	2.6308	4.0468	3.3534	3.8545	2.8136	3.4818	5.8052	3.4452	4.1974	3.8669	3.9263	4.071	4.2879	3.6554
ENSG00000232177.1	0	2.9409	0	0	0	0	0	0	0	0	0	0	0	2.3647	4.4354	0	0	0	0	0	0	0	4.2084	0	0	1.3172	0.861	0	0	0	1.7787	1.2103	1.0329	0	3.5139	0	7.1078	0	0	0	0	0	2.3094	0	0	0	0	0	1.3487
ENSG00000275944.1	4.9319	3.2248	4.6918	5.576	5.1767	4.6729	6.0456	5.1154	5.4528	6.5256	4.2449	6.079	4.8456	4.695	7.1468	3.7723	5.6616	4.5377	5.9407	4.9088	6.8583	4.1115	3.1616	6.2979	6.7034	6.1215	5.2062	4.6491	5.7099	6.126	5.1308	6.0308	5.7362	5.6166	5.0772	2.9864	3.4438	5.4313	7.104	5.6653	5.3369	5.6162	5.9846	5.8123	4.5206	5.4466	6.0968	5.5864	5.8637
ENSG00000201683.1	0	0	0	0	0	0	0	0	0	0	0	0	0	0	0	0	0	0	0	0	0	0	0	0	0	0	0	0	0	0	0	0	0	0	0	0	0	0	0	0	0	0	0	0	0	0	0	0	0
ENSG00000185839.3	4.3704	4.212	3.9648	5.4273	5.1275	4.8193	5.3104	4.882	5.1103	5.3872	5.5602	5.4309	4.3639	5.2613	5.792	6.5847	5.9419	5.083	3.9761	4.5097	5.1703	4.9219	6.1806	5.2254	5.3835	5.5622	5.6895	5.8206	5.4224	4.0844	6.7216	5.2892	5.6182	4.9954	4.9439	5.8612	5.529	5.3866	4.8037	5.3821	5.8946	5.3987	5.0723	5.0924	4.7621	4.935	4.2414	4.5736	5.5903
ENSG00000233290.1	0	0	0	0	0	0	0	0	0	0	0	0	0	0	0	0	0	0	0	0	0	0	0	0	0	0	0	0	0	0	0	0	0	0	0	0	0	0	0	0	0	0	0	0	0	0	0	0	0
ENSG00000223608.1	0	0	0	0	0	0	0	0	0	0	0	0	0	0	0	0	0	0	0	0	0	0	0	0	0	0	0	0	0	0	0	0	0	0	0	0	0	0	0	0	0	0	0	0	0	0	0	0	0
ENSG00000231261.1	0	0	0	0	0	0	0	0	0	0	0	0	0	0	0	0	0	0	0	0	0	0	0	0	0	0	0	0	0	0	0	0	0	0	0	0	0	0	0	0	0	0	0	0	0	0	0	0	0
ENSG00000257151.1	6.1932	5.4176	5.9288	6.8012	5.7964	6.0522	6.2594	6.0576	6.1375	5.7095	7.3904	6.6274	6.5802	5.9252	6.6501	7.6517	6.1765	6.0995	6.8573	7.0107	6.7948	4.8147	6.705	6.7523	5.6407	4.9466	5.7993	6.6956	6.7514	6.4886	5.7678	7.63	6.6937	6.1574	6.8161	5.5239	6.3729	6.9484	7.1633	5.6653	6.6826	7.7401	6.5544	7.4205	6.33	7.4414	6.733	5.8228	6.5276
ENSG00000281214.1	0	0	0	0	0	0	0	0	0	0	0	0	0	0	0	0	0	0	0	0	0	0	0	0	0	0	0	0	0	0	0	0	0	0	0	0	0	0	0	0	0	0	0	0	0	0	0	0	0
ENSG00000261507.1	0	0	0	0	0	0	0	0	0	0	0	0	0	0	0	0	0	0	0	0	0	0	0	0	0	0	0	0	0	0	0	0	0	0	0	0	0	0	0	0	0	0	0	0	0	0	0	0	0
ENSG00000229456.1	0	0	0	0	0	0	0	0.8978	0	0	0	0	0	0.8719	0	0	0	0	0	0.9317	0	0	0	0	1.2376	0	0.861	0	0	1.5828	0	1.2103	0	1.8379	0	0	0	0	0	0	0	0	0.9922	0	1.628	1.1267	0	0	0
ENSG00000281222.1	0	0	0	0	0	0	0	0	0	0	0	0	0	0	0	0	0	0	0	0	0	0	0	0	0	0	0	0	0	0	0	0	0	0	0	0	0	0	0	0	0	0	0	0	0	0	0	0	0
ENSG00000213187.3	0	0	0	0	0	0	0	0	0	0	0	0	0	0	0	0	0	0	0	0	0	0	0	0	0	0	0	0	0	0	0	0	0	0	0	0	0	0	0	0	0	0	0	0	0	0	0	0	0
ENSG00000207176.1	0	0	0	0	0	0	0	0	0	0	0	0	0	0	0	0	0	0	0	0	0	0	0	0	0	0	0	0	0	0	0	0	0	0	0	0	0	0	0	0	0	0	0	0	0	0	0	0	0
ENSG00000199077.2	0	0	0	0	0	0	0	0	0	0	0	0	0	0	0	0	0	0	0	0	0	0	0	0	0	0	0	0	0	0	0	0	0	0	0	0	0	0	0	0	0	0	0	0	0	0	0	0	0
ENSG00000227076.1	0	0	0	0	0	0	0	0	0	0	0	0	0	0	0	0	0	0	0	0	0	0	0	0	0	0	0	0	2.3372	0	0	0	0	0	0	0	0	0	0	0	0	0	0	0	0	0	0	0	0
ENSG00000118094.11	9.9224	7.1077	9.2432	10.1256	9.4677	6.2197	8.894	9.4283	10.1799	8.1111	6.4207	5.6419	8.274	9.031	9.3278	7.5085	8.8979	7.041	7.5782	8.0102	8.6021	8.2578	7.2927	9.1086	9.4715	9.4495	5.6432	9.9647	10.0594	5.3891	9.6541	5.5542	7.9776	8.1896	8.8767	6.0984	9.7446	6.3692	7.4755	8.6565	7.0851	7.6067	8.9181	6.5552	10.0269	5.8826	7.3512	9.1688	9.3695
ENSG00000279640.1	0	0	0	0	0	0	1.4638	0	2.1603	0	0	0	0	0	0	0	0	0.9177	0	0.9317	1.8076	1.6651	1.3728	2.2145	0	0	0	0	0	1.5828	0	1.8591	0	0.894	0	0	0	0	0	0	1.1836	2.6202	0.9922	1.3657	1.0324	0	1.0383	0	2.0334
ENSG00000270507.1	0	0	0	0	0	0	0	0	0	0	0	0	0	0	0	0	0	0	0	0	0	0	0	0	0	0	0	0	0	0	0	0	0	0	0	0	0	0	0	0	0	0	0	0	0	0	0	0	0
ENSG00000048162.19	8.5632	9.5213	9.2674	10.3794	9.4825	9.3841	9.7317	8.9175	9.4505	8.8901	10.6035	9.2429	10.1596	10.1077	9.4909	10.6351	9.6597	9.8667	10.0305	8.9344	8.8333	8.8463	9.7312	8.5594	9.1342	9.4058	9.4097	9.2665	10.6734	8.0682	10.0999	9.6341	9.147	8.846	10.8004	9.6391	10.5805	9.9401	9.259	10.6443	9.4121	9.8114	9.322	9.6589	10.0225	9.1911	9.1388	9.6453	9.416
ENSG00000135547.8	8.1285	7.4689	8.2456	9.0033	7.8991	9.0405	8.8285	8.4104	8.3126	9.5446	9.2073	9.632	7.8931	8.7403	9.0551	8.4377	9.5566	8.5484	9.058	8.3482	8.1089	8.0666	8.8166	8.4684	9.172	9.6096	8.0435	8.0324	7.8413	8.4313	8.964	8.7282	8.8657	8.6473	8.6333	8.0825	7.9544	8.7931	8.3059	8.9614	9.3739	9.7263	8.7788	9.4601	7.903	9.512	9.8254	8.9534	8.4149
ENSG00000274363.1	0	0.8757	0	0	1.1459	1.8966	0	0	1.1088	0	0	1.2383	0	0.8719	0	0	0	0.9177	1.3067	0	2.5853	0	1.3728	0	1.8938	0	0	0	1.2333	0	0	0	0	0	0	1.4495	0	0	0	0	0	0	0	2.5188	0	1.1267	0	0	0.8265
ENSG00000168306.12	12.9656	12.5188	13.5082	13.2439	12.4372	13.0561	12.8881	13.633	12.9884	13.804	13.8641	13.8821	12.9531	12.4201	13.287	12.8492	13.6494	12.5744	13.677	12.9484	13.3354	12.8756	13.5288	12.8272	13.6241	13.5951	12.7311	13.5239	12.8299	12.5015	13.3543	12.9009	13.3466	13.2406	13.3919	12.5652	12.8488	12.5965	12.986	13.1918	13.7431	13.8874	13.2258	13.2328	13.1774	13.2409	13.7581	13.3013	13.3245
ENSG00000064102.14	8.5695	9.1042	9.0736	9.1994	9.4628	9.1655	9.2046	9.0713	9.1725	9.0724	9.4647	9.4251	9.1106	8.9241	9.2094	9.569	9.2051	9.1091	9.3496	8.974	8.9546	8.9888	9.2258	8.7746	9.4267	7.8408	9.4806	8.9646	9.7933	8.6797	8.971	9.8343	8.9041	9.2352	9.5958	8.5168	9.3006	9.5106	9.2316	9.288	9.2943	9.569	9.5768	9.1675	8.9465	9.2926	9.6281	8.4347	9.1076
ENSG00000263716.1	0	0	0	0	0	0	0	0	0	0	0	0	0	0	0	0	0	0	0	0	0	0	0	0	0	0	0	0	0	0	0	0	0	0	0	0	0	0	0	0	0	0	0	0	0	0	0	0	0
ENSG00000168070.11	2.5658	2.5872	3.9648	4.1798	4.0675	3.998	3.0059	3.3917	2.9892	4.3114	6.4207	4.1136	4.3639	2.9337	2.7286	1.1804	3.7447	2.8527	4.7034	3.0461	2.5853	1.6651	2.5283	3.2473	3.866	3.3149	3.0612	1.0338	3.7181	2.9971	4.9152	3.9498	1.6286	2.4036	2.4508	4.1947	4.3759	2.6482	3.4084	2.8136	4.0231	3.7019	3.156	4.4263	3.227	3.9263	3.8777	3.023	1.7313
ENSG00000249916.1	0	0	0	0	0	1.2398	0	0	1.1088	1.0338	0	0	2.0926	1.8033	1.5241	0	0	0.9177	1.3067	2.6882	0	1.0606	0	0	2.3432	0	0.861	0	1.2333	0.9984	0	1.8591	0	1.8379	1.3156	2.6308	0	2.6482	0	1.3263	0	2.6202	0.9922	1.3657	0	0	0	1.2784	0.8265
ENSG00000148426.12	10.4497	10.0043	10.6992	10.2209	10.317	10.3593	10.2788	9.9704	10.2266	9.8742	11.6556	10.2578	9.5482	10.2012	10.4126	10.4411	10.8234	11.4724	11.0649	10.2513	10.3895	10.152	10.7846	10.0849	10.6036	11.4694	11.2945	9.948	10.9167	9.6351	10.988	10.851	10.1283	9.8948	11.2394	10.9024	10.5138	11.5072	10.6589	11.0034	10.312	10.9783	9.7542	10.6846	10.3155	10.812	11.0535	10.7497	10.4207
ENSG00000115685.14	10.4748	10.5022	10.9404	11.3567	10.9821	11.0808	10.7339	10.7385	10.7769	10.9984	11.7521	11.2378	10.85	10.9421	11.0091	11.1079	11.1132	10.9571	11.2395	10.8621	10.6763	10.5152	11.1175	10.6124	11.0789	11.1033	11.214	10.769	10.6212	10.451	11.7639	11.3731	10.9726	10.7367	11.3113	11.8027	10.9296	11.1704	10.9515	10.883	11.5107	11.4662	11.1053	11.2295	10.7204	10.9013	11.1349	11.0162	10.795
ENSG00000122566.20	13.5288	13.8893	14.2937	14.2386	14.3278	14.1195	13.553	13.9209	13.785	14.2533	14.6921	14.4576	14.098	14.0201	14.1119	14.2537	14.1821	13.7159	14.4425	14.1948	13.944	13.7791	14.0286	13.7835	14.3051	13.6693	14.2852	14.1681	14.4272	13.8133	13.7625	14.5625	13.6329	13.6101	14.6329	13.9446	14.1391	14.5832	14.1258	14.0894	14.5017	14.2112	14.2781	14.3351	14.0027	14.2868	14.4252	14.0406	14.1934
ENSG00000228404.1	0	0	0	0	0	0	0	0	0	0	0	0	0	0	0	0	0	0	0	0	0	0	0	0	0	0	0	0	0	0	0	1.2103	0	0	0	0	0	0	0	0	0	0	1.9883	0	0	0	0	0	0
ENSG00000264530.2	0	0	0	0	0	0	0	0	0	0	0	0	0	0	0	0	0	0	0	0	0	0	0	0	0	0	0	0	0	0.9984	0	0	0	0	0	0	0	0	0	0	0	0	0	0	0	0	0	0	0
ENSG00000275859.1	0	0	0	0	0	0	0	0	0	0	0	0	0	0	0	0	0	0	0	0	0	0	0	0	0	0	0	0	0	0	0	0	0	0	0	0	0	0	0	0	0	0	0	0	0	0	0	0	0
ENSG00000249309.1	0	0	0	0	0	0	0	0	0	0	0	0	0	0	0	0	0	0	0	0	0	0	0	0	0	0	0	0	0	0	0	0	0	0	0	0	0	0	0	0	0	0	0	0	0	0	0	0	0
ENSG00000167332.7	0	0	2.4287	1.3543	0	0	0	0	0	0	0	0	0	0	4.1607	0	0	0	0	0	0	0	0	1.1465	0	0	0	0	0	0.9984	0	0	0	1.4418	0	0	0	0	0	0	0	1.4415	0.9922	0	0	1.7516	0	0	0
ENSG00000255248.6	7.4365	5.5521	7.3506	7.2331	6.6847	6.4618	7.5633	6.9187	6.9631	7.1539	7.6335	8.4582	7.2711	7.2006	7.9902	7.5675	6.9116	6.4172	7.5782	7.8378	6.5473	6.3651	7.0718	7.1962	7.9864	6.4517	5.9403	7.2464	7.045	6.1053	7.3566	7.6771	6.6937	6.7587	7.4157	6.7593	7.1938	8.2352	6.8631	6.9787	7.1251	7.3118	7.093	6.9171	6.6332	7.9564	7.4588	6.4353	7.0241
ENSG00000255236.2	2.9186	1.8093	2.4287	2.8534	3.049	2.3462	2.1752	2.9829	2.4923	1.6299	4.2449	4.1136	0	0.8719	0	0	2.8485	1.4741	1.9809	3.4571	0	1.6651	2.0633	0	2.9617	0	2.0926	2.6409	1.8884	0.9984	3.4229	3.6809	2.6393	1.8379	2.4508	3.2714	1.9348	2.9234	1.5477	2.0054	1.825	2.6202	1.5746	0	2.0483	2.5197	1.6358	2.3997	2.283
ENSG00000130649.9	17.7566	18.6066	18.1552	18.4303	18.0958	18.4211	18.9027	18.9898	18.8265	19.0222	16.5747	18.8763	17.467	16.2321	17.2732	15.4909	19.1287	18.807	18.5728	18.5483	18.4636	19.67	18.2944	18.7682	18.2588	18.0365	17.6063	18.5941	18.226	18.0076	19.0692	15.7544	17.9016	18.3751	19.0647	18.4761	18.2898	16.5827	17.8923	18.7759	19.7131	17.8917	17.4565	18.4696	18.5963	17.5482	18.6963	18.8219	18.3796
ENSG00000255535.2	0	0	0	0	0	0	0	0	0	0	0	0	0	0	0	0	0	0	0	0	0	0	0	0	0	0	0	0	0	0	0	0	0	0	0	0	0	0	0	0	0	0	0	0	0	0	0	0	0
ENSG00000100029.17	10.6157	10.8793	10.8008	11.4155	11.0222	11.1781	10.7264	10.737	10.7529	11.2083	12.1129	11.1858	11.2699	11.1467	11.1551	11.9975	11.522	12.0655	11.2535	10.793	10.6938	10.8414	11.5769	10.6992	11.1005	11.5216	11.1193	10.7116	11.5041	10.6451	11.7425	11.5204	11.0859	10.8564	11.7201	12.101	11.5457	11.7626	10.9304	11.4943	11.67	11.9331	10.9559	11.5608	11.0541	10.9879	10.9869	11.2058	10.8267
ENSG00000248574.1	0	0	0	0	0	0	0	0	0	0	0	0	0	0	0	0	0	0	0	0	0	0	0	0	0	0	0	0	0	0	0	0	0	0	0	0	0	0	0	0	0	0	0	0	0	0	0	0	0
ENSG00000259248.5	4.1212	4.703	5.4868	4.5106	5.6987	5.7209	5.1046	5.0791	4.7868	5.5573	4.9905	5.0714	5.0726	4.1377	4.955	4.9724	5.905	4.6441	5.6332	5.644	5.4433	4.3606	4.8882	5.0249	5.5178	5.0148	4.9253	4.5876	5.0034	4.9037	5.6329	5.594	5.2331	4.8739	5.5595	4.1947	5.1815	5.0845	5.1548	4.8143	5.09	6.0111	4.3774	5.8123	4.7054	4.3174	5.1609	5.1382	5.2526
ENSG00000211685.3	6.2871	4.505	5.1132	3.1348	6.0551	1.8966	2.1752	3.7099	1.7283	3.6464	7.1509	6.5247	6.0861	2.9337	5.1956	3.9002	2.036	6.6521	6.5968	9.5004	4.5549	4.0179	2.8795	3.9602	1.8938	6.9111	5.0726	7.5901	3.8591	6.0411	6.3001	9.1646	5.1075	3.7022	5.771	6.1344	4.3759	6.0912	1.5477	2.0054	3.1092	4.0396	5.5994	6.5552	5.0621	4.935	1.6358	5.5429	2.283
ENSG00000268620.1	0	0	0	0	0	0	0	0	0	0	0	0	0	0	0	0	0	0	0	0	0	0	0	0	0	0	0	0	0	0	0	0	0	0	0	0	0	0	0	0	0	0	0	0	0	0	0	0	0
ENSG00000207620.1	0	0	0	0	0	0	0	0	0	0	0	0	0	0	0	0	0	0	0	0	0	0	0	0	0	0	0	0	0	0	0	0	0	0	0	0	0	0	0	0	0	0	0	0	0	0	0	0	0
ENSG00000252540.1	0	0	0	0	0	0	0	0	0	0	0	0	0	0	0	0	0	0	0	0	0	0	0	0	0	0	0	0	0	0	0	0	0	0	0	0	0	0	0	0	0	0	0	0	0	0	0	0	0
ENSG00000229086.3	0	0	0	0	0	0	0	0	0	0	0	0	0	0	0	0	0	0.9177	0	0	0	0	0	0	0	0	0	0	0	0	0	0	0	0	0	0	0	0	0	0	0	0	0	0	0	0	0	0	0
ENSG00000228929.1	2.0978	1.4167	1.2995	2.8534	2.5487	2.3462	0	2.6275	1.1088	2.0505	4.5905	3.7261	2.0926	2.1112	3.0882	3.9002	2.036	2.445	1.9809	0.9317	3.0878	2.0899	2.8795	0	0	2.8006	3.5375	2.3757	2.9552	2.5822	0	4.6985	3.2278	2.6205	1.9921	2.9864	3.2433	1.2124	0	1.3263	2.6055	2.6202	2.3094	2.8695	1.628	1.1267	2.6482	1.2784	2.0334
ENSG00000119471.14	12.6552	12.7741	13.4721	13.2346	13.4137	13.105	13.3782	13.1559	12.9628	13.2329	13.0635	13.2604	12.9033	12.2233	12.6075	12.8708	13.3951	12.5842	13.3272	12.7911	13.3143	13.1105	13.2442	13.1618	13.183	12.6763	13.5741	12.7087	13.4554	13.0881	13.4927	12.5436	12.5046	12.7523	13.3569	13.1748	13.0949	12.6756	12.7582	13.1259	13.2436	12.8437	12.6906	13.0443	13.541	12.9796	13.3944	12.7241	12.5062
ENSG00000264054.1	0	0	0	0	0	0	0	0	0	0	0	0	0	0	0	0	0	0	0	0	0	0	0	0	0	0	0	0	0	0	0	0	0	0	0	0	0	0	0	0	0	0	0	0	0	0	0	0	0
ENSG00000231061.1	0	0	0	0	0	0	0	0	0	0	0	0	0	0	0	0	0	0	0	0	0	0	0	0	0	0	0	0	0	0	0	0	0	0	0	0	0	0	0	0	0	0	0	0	0	0	0	0	0
ENSG00000132300.18	10.6485	10.7787	10.8553	11.1118	10.9708	10.9076	11.1265	10.9894	10.6866	11.0167	11.2071	11.4178	10.8125	9.8204	10.9852	10.8602	11.1755	10.9629	11.1794	11.1535	11.0182	11.0662	10.9721	11.0672	10.8239	10.7504	11.2313	11.2032	10.9653	10.8968	10.6597	11.175	10.9222	10.9432	11.0649	10.6145	10.8623	11.143	11.166	11.0757	11.3506	11.2092	11.0565	11.1028	11.0808	11.2197	11.2285	11.0476	11.1559
ENSG00000172345.13	9.7816	9.6498	10.771	9.6709	10.4765	10.8341	10.6432	10.3174	10.4046	11.1437	10.1156	9.4336	9.42	10.7462	10.7143	8.8556	11.3251	9.6666	10.5618	10.1797	10.6496	10.2414	9.4909	9.8809	10.8884	10.6826	10.2436	10.3313	9.1747	11.0037	11.3429	10.1434	9.8215	10.1383	10.4067	10.2151	10.1407	9.2328	10.8649	9.9424	10.5871	10.3708	10.3969	10.9525	9.4193	9.6858	10.8805	9.6833	9.5766
ENSG00000175894.14	1.4007	1.4167	3.0543	1.3543	2.8205	2.965	3.0059	3.7099	2.4923	3.5204	1.8342	1.8947	2.0926	2.1112	4.0008	2.2628	2.4987	1.8747	3.065	2.6882	1.8076	1.6651	3.3976	3.7156	2.9617	2.8006	2.9127	2.3757	1.2333	2.8045	3.4229	3.3501	2.049	3.2604	3.3124	1.4495	4.2744	2.3079	3.6486	1.3263	3.9056	3.8806	4.4445	2.5188	3.0562	3.6821	3.7703	2.7448	3.1266
ENSG00000126698.10	10.6217	10.6086	10.7854	11.464	11.1562	11.21	11.1106	10.9396	10.8672	11.3792	12.1997	11.6959	11.0947	11.2001	11.2592	11.5267	11.0681	11.3993	11.3665	11.2198	10.9322	10.7259	11.3453	10.9446	11.3941	10.8873	11.337	11.1563	10.9818	10.8137	11.6462	11.8058	11.2153	10.9927	11.3604	11.4442	11.3157	11.7977	10.9641	11.1007	11.6109	11.7359	11.308	11.3257	10.904	11.3246	11.538	11.1758	11.2335
ENSG00000236461.1	0	0	0	0	0	0	0	0	0	0	0	0	0	0	0	0	0	0	0	0	0	0	1.3728	1.1465	0	0	0	0	0	0	0	0	0	0	0	0	0	0	0	0	0	0	0	0	0	0	0	0	0
ENSG00000229107.2	0	0.8757	0	0	0	0	0	0	0	1.0338	1.8342	0	0	0	0	2.6006	0	0	0	0	0	1.0606	2.0633	0	0	1.3172	0	0	0	0	0	0	0	0	0	1.4495	1.27	0	0	0	0	0	0	1.3657	0	0	0	0	0
ENSG00000211779.3	0	1.8093	0	0	0	1.8966	0	0	1.1088	0	0	0	0	2.1112	0	0	0	0.9177	0	2.4692	0	0	0	1.7771	2.6854	0	1.3965	1.0338	0	0	0	4.0676	1.0329	1.4418	0	0	1.9348	2.3079	2.2771	0	0	0	1.9883	1.3657	0	0	1.0383	1.2784	0
ENSG00000271028.1	0	0	0	0	0	0	0	0	0	0	0	0	0	0	0	0	0	0	0	0	0	0	0	0	0	0	0	0	0	0	0	0	0	0	1.9921	0	0	0	0	0	0	0	0	0	0	0	0	0	0
ENSG00000213777.5	0	0.8757	0	0	0	1.8966	2.6496	0	2.1603	0	1.8342	0	0	2.1112	0	3.4765	0	1.8747	0	0	1.8076	0	0	1.1465	0	1.9941	0	1.6299	1.2333	0.9984	0	2.9202	0	0	3.3124	1.4495	1.9348	0	2.2771	0	1.1836	0	0.9922	0	0	0	2.3827	0	2.283
ENSG00000133226.16	10.6066	10.8011	11.1581	11.4399	10.9184	10.6617	10.8931	10.7731	10.8023	11.1923	11.693	10.9671	11.3067	10.8407	11.4542	11.2452	10.7872	10.9947	11.2422	10.8865	11.119	10.9531	11.4416	10.9858	11.2845	10.7702	10.8614	10.8449	11.1318	11.0016	10.5163	11.71	10.8056	10.8868	11.174	10.0196	11.6011	11.3012	11.1018	11.2976	11.131	11.341	11.2529	11.1735	11.1368	11.3633	11.5609	10.9861	10.606
ENSG00000223985.1	0	0	0	0	0	0	0	0	0	0	0	0	0	0	0	0	0	0	0	0	0	0	0	0	0	0	0	0	0	0	0	0	0	0	0	0	0	0	0	0	0	0	0	0	0	0	0	0	0
ENSG00000248309.5	2.5658	1.8093	1.9719	2.5034	3.049	1.2398	1.4638	2.1548	1.1088	2.0505	2.6163	1.8947	3.6355	1.4115	2.7286	2.2628	2.036	2.445	1.9809	2.211	1.8076	2.0899	1.3728	1.1465	2.6854	0	2.5601	2.0505	1.2333	2.5822	0	4.2776	1.6286	1.4418	1.3156	2.6308	0	2.3079	1.5477	1.3263	1.1836	2.6202	2.794	3.1513	2.0483	2.1861	2.057	1.9454	1.3487
ENSG00000207041.1	0	0	0	0	0	0	0	0	0	0	0	0	0	0	0	0	0	0	0	0	0	0	0	0	0	0	0	0	0	0	0	0	0	0	0	0	0	0	0	0	0	0	0	0	0	0	0	0	0
ENSG00000162076.12	7.977	7.8281	8.0526	8.608	8.1352	8.784	7.8538	7.4614	8.0609	7.7032	9.4114	8.3116	8.3909	8.6919	9.1002	8.6929	8.2523	8.9522	8.292	8.449	8.6568	7.9383	8.0142	7.4274	8.9758	8.4454	7.8681	7.7945	7.9399	7.7178	8.4457	9.1546	8.4135	7.9652	7.929	9.452	8.1606	8.7093	8.332	8.1053	8.2521	9.2853	8.6319	8.8303	6.6025	8.6562	8.4677	7.6786	8.3098
ENSG00000250813.1	0	0	0	0	0	0	0	0	0	0	0	0	0	0	0	0	0	0	0	0	0	0	0	0	0	0	0	0	0	0	0	0	0	0	0	0	0	0	0	0	0	0	0	0	0	0	0	0	0
ENSG00000182667.14	4.7679	3.2248	3.823	2.8534	3.049	2.6885	0	3.6114	2.9892	1.6299	3.1206	1.8947	3.972	3.2174	2.7286	2.6006	3.9026	1.8747	1.3067	5.2211	1.8076	2.0899	4.2084	3.7156	1.2376	1.3172	2.5601	3.3823	4.9413	3.8043	3.052	4.6985	2.049	2.4036	4.8724	4.1947	1.9348	6.3461	4.0346	2.0054	2.2674	4.1828	3.686	3.7672	2.6385	4.3174	3.7703	3.2561	4.2899
ENSG00000260933.1	0	0	0	0	0	0	0	0	0	0	0	0	0	0	0	0	0	0	0	0	0	0	0	0	0	0	0	0	0	0	0	0	0	0	0	0	0	0	0	0	0	1.4415	0	0	1.0324	0	0	0	0
ENSG00000130520.10	11.1596	10.0908	10.9722	11.5924	10.902	11.0997	11.2874	10.7631	11.0204	10.8531	11.7924	11.1361	10.7386	11.1281	11.1868	11.4413	11.2952	11.4396	11.2939	10.9328	10.627	10.3402	11.3266	10.6456	11.0698	11.6893	10.954	11.1878	10.9866	9.7682	11.8679	11.4056	11.2436	10.5041	11.7009	12.0173	10.7766	11.1472	10.7632	10.9261	11.226	12.1583	11.0329	11.0598	10.4606	10.9287	10.5339	10.7473	11.0515
ENSG00000197919.4	0	0	0	0	0	0	0	0	0	0	0	0	0	0	0	0	0	0	0	0	0	0	0	0	0	0	0	0	0	0	0	0	0	0	0	0	0	0	0	0	0	0	0	0	0	0	0	0	0
ENSG00000263878.1	0	0	0	0	0	0	0	0	0	0	0	0	0	0	0	0	0	0	0	0	0	0	0	0	0	0	0	0	0	0	0	0	0	0	0	0	0	0	0	0	0	0	0	0	0	0	0	0	0
ENSG00000271052.1	0	0	0	0	0	0	0	0	0	0	0	0	0	0	0	0	0	0	0	0	0	0	0	0	0	0	0	0	0	0	0	0	0	0	0	0	0	0	0	0	0	0	0	0	0	0	0	0	0
ENSG00000255460.1	0	0	0	0	0	0	0	0	0	0	0	0	0	0	0	0	0	0	0	0	0	0	0	0	0	0	0	0	0	0	0	0	0	0	0	0	0	0	0	0	0	0	0	0	0	0	0	0	0
ENSG00000215301.9	12.4463	14.1092	13.6521	13.2285	13.5731	13.0135	13.414	12.6423	12.7477	13.1394	13.9799	13.2392	13.6989	12.5119	12.5468	13.8074	13.432	12.6631	12.6662	13.5036	12.8377	13.4757	14.1755	13.072	13.2629	12.4322	13.7798	12.4062	14.1322	13.4801	12.5071	13.549	12.9476	13.4317	13.3774	12.0717	14.7234	13.6134	13.1356	14.0981	13.3141	13.1164	12.7997	12.8928	14.1186	13.5415	13.9252	13.3889	12.8336
ENSG00000250694.1	0	0	0	0	0	0	0	0	0	0	0	0	0	0	0	0	0	0	0	0	0	0	0	0	0	0	0	0	0	0	0	0	0	0	0	0	0	0	0	0	0	0	0	0	0	0	0	0	0
ENSG00000242976.3	0	0	0	0	0	0	0	0	0	0	0	0	0	0	0	0	0	0	0	0	0	0	0	0	0	0	0	0	0	0	0	0	0	0	0	0	0	0	0	0	0	0	0	0	0	0	0	0	0
ENSG00000229117.8	13.4223	13.7453	13.2046	13.9319	13.4658	14.0459	14.256	13.8005	13.2145	13.9792	15.4445	14.7293	14.1772	13.6499	13.7427	14.1324	14.1173	14.1984	14.3365	13.9244	13.375	13.3599	13.7475	13.5724	14.0543	13.7715	14.0694	13.8095	14.4548	13.2798	14.4858	14.4744	14.6279	12.9256	14.6176	15.1299	13.5204	14.4672	13.7797	13.8992	14.7111	14.8094	13.8723	14.0546	13.9053	14.1976	13.9828	13.8374	13.8549
ENSG00000225675.2	0	0.8757	0	0	1.1459	0	0	0	0	0	0	0	0	0.8719	0	0	0	0	0	0	0	0	0	0	0	0	0	0	0	0	0	0	0	0	0	0	0	0	0	0	0	0	0	0	0	0	0	1.9454	0
ENSG00000249741.2	2.5658	0	2.4287	0	2.5487	0	2.6496	0.8978	3.5122	1.0338	0	1.2383	0	0	0	0	1.3508	2.8527	1.9809	1.8963	0	1.0606	0	2.8214	0	3.3149	2.0926	2.0505	1.2333	1.5828	0	1.2103	2.6393	2.1483	0	0	1.27	3.3534	1.5477	1.3263	1.1836	0	2.794	2.0545	1.0324	1.1267	1.0383	0	2.4958
ENSG00000206617.1	0	0	0	0	0	0	0	0	0	0	0	0	0	0	0	0	0	0	0	0	0	0	0	0	0	0	0	0	0	0	0	0	0	0	0	0	0	0	0	0	0	0	0	0	0	0	0	0	0
ENSG00000207249.1	0	0	0	0	0	0	0	0	0	0	0	0	0	0	0	0	0	0	0	0	0	0	0	0	0	0	0	0	0	0	0	0	0	0	0	0	0	0	0	0	0	0	0	0	0	0	0	0	0
ENSG00000259177.1	0	0	0	0	0	0	0	0	0	0	0	0	0	0	0	0	0	0	0	0	0	0	0	0	0	0	0	0	0	0	0	0	0	0	0	0	0	0	0	0	0	0	0	0	0	0	0	0	0
ENSG00000281162.2	8.936	7.1591	7.663	7.8347	8.5159	8.3506	7.8093	7.9485	7.6601	9.1084	8.977	9.1733	7.2402	6.3637	7.1275	7.4575	8.1218	7.9131	8.8526	8.0404	9.7376	6.8041	7.9132	8.7666	9.0104	8.5752	8.1675	8.2466	6.7514	8.974	9.0852	8.0068	8.3222	8.1853	7.2421	7.541	6.2445	7.1888	8.5251	8.6127	9.8178	8.7309	8.381	8.6663	7.0748	9.1345	9.1576	8.1315	8.7644
ENSG00000264212.1	0	0	0	0	0	1.2398	0	0	0	0	0	0	0	0	0	1.1804	0	0	0	0	0	0	0	0	0	0	0	0	1.2333	0	0	0	0	0	0	0	0	0	0	0	0	1.4415	0	0	0	0	0	0	0
ENSG00000201699.1	0	0	0	0	0	0	0	0	0	0	0	1.2383	0	0	0	0	0	0	0	0	0	0	0	0	0	0	0	0	0	0	0	0	0	0	0	0	0	0	0	0	0	0	0	0	0	0	0	0	0
ENSG00000251905.1	0	0	0	0	0	0	0	0	0	0	0	0	0	0	0	0	0	0	0	0	0	0	0	0	0	0	0	0	0	0	0	0	0	0	0	0	0	0	0	0	0	0	0	0	0	0	0	0	0
ENSG00000225716.1	0	0	0	0	0	0	0	0	0	0	0	0	0	0	0	0	0	0	0	0	0	0	0	0	0	0	0	0	0	0	0	0	0	0	0	0	0	0	0	0	0	0	0	0	0	0	0	0	0
ENSG00000227372.10	8.6245	7.9837	8.1072	8.7241	7.9209	8.2829	8.27	8.3276	8.2371	8.6442	9.3672	9.1901	7.7027	8.5993	9.0753	8.7061	8.5908	9.0006	8.5118	9.0023	8.8876	8.0548	8.8115	9.1462	8.7891	7.9493	8.4527	8.707	8.2138	8.9451	8.2522	9.6648	8.2888	8.0886	8.1867	8.3041	8.065	9.2233	9.1989	8.1671	9.3375	9.6265	9.0532	8.9909	8.2237	9.0501	8.4285	8.1961	8.6853
ENSG00000251810.1	0	0	0	0	0	0	0	0	0	0	0	0	0	0	0	0	0	0	0	0	0	0	0	0	0	0	0	0	0	0	0	0	0	0	0	0	0	0	0	0	0	0	0	0	0	0	0	0	0
ENSG00000254866.2	0	0	1.9719	1.3543	0	0	0	0	0	0	0	0	0	0	0	0	0	0	0	0	0	0	0	0	0	0	0	0	0	0	0	0	0	0	0	0	0	0	0	0	0	1.4415	0	0	0	0	0	0	0.8265
ENSG00000057149.14	0	0	0	0	0	0	0	0	0	0	0	0	0	0	0	0	0	0	0	0	0	0	0	0	0	0	2.5601	5.5573	0	0	0	0	0	5.071	0	0	0	0	0	0	0	0	0	1.3657	0	1.7516	0	0	2.283
ENSG00000276162.1	0	0	0	0	0	0	0	0	0	0	0	0	0	0	0	0	0	0	0	0	0	0	0	0	0	0	0	0	0	0	0	0	0	0	0	0	0	0	0	0	0	0	0	0	0	0	0	0	0
ENSG00000100628.11	3.8199	5.2055	5.7046	6.0862	3.9591	4.5938	4.2159	4.7494	6.5474	5.1093	6.4207	5.4756	4.2447	6.1941	5.4017	4.4937	3.7447	5.083	4.5302	6.9591	5.3579	3.2759	6.1806	5.2715	6.4356	4.3501	4.8456	5.1093	4.2145	4.6973	2.5515	8.9892	4.763	4.7869	5.8098	5.1548	1.9348	6.0051	6.4202	3.0939	4.4992	6.3815	7.2699	5.4455	4.8691	5.4466	5.0274	2.7448	5.31
ENSG00000251919.1	0	0	0	0	0	0	0	0	0	0	0	0	0	0	0	0	0	0	0	0	0	0	0	0	0	0	0	0	0	0	0	0	0	0	0	0	0	0	0	0	0	0	0	0	0	0	0	0	0
ENSG00000243250.1	0	0	0	0	0	0	1.4638	0.8978	1.1088	0	0	0	0	0	0	1.1804	0	0	2.4386	0	0	0	0	0	1.2376	0	2.0926	0	0	0.9984	0	1.2103	0	0	2.4508	0	0	0	2.7593	0	1.1836	1.4415	0	1.3657	1.0324	1.1267	0	0	0.8265
ENSG00000272461.1	0	0	0	0	0	0	0	0	0	0	0	0	1.3965	0	0	1.1804	0	0.9177	0	0	0	0	0	0	0	0	0	0	0	0	0	0	0	0	0	0	0	0	0	0	0	0	0	0	0	0	0	0	0
ENSG00000158481.12	5.3925	5.8934	5.2853	6.7604	4.2624	6.4839	6.2594	6.7669	3.8953	6.2949	6.3769	6.8133	6.2185	7.2721	5.9752	2.6006	4.5051	4.9648	6.3842	8.1365	5.8077	4.3606	7.2176	6.5982	6.8634	5.8871	5.5457	5.7936	5.7825	6.0191	5.2276	8.4694	6.6642	5.9326	5.6043	6.0615	5.2896	7.1888	6.0107	4.5615	7.1119	7.4876	7.9269	5.8523	5.2322	6.4496	5.8021	5.1954	6.1258
ENSG00000270863.1	0	0	0	0	1.1459	1.2398	0	0	0	0	0	0	1.3965	0	0	0	0	0	0	0	0	0	0	1.1465	0	0	0.861	0	0	0	0	1.2103	0	1.4418	1.3156	0	0	0	0	0	0	0	0	0	0	0	0	0	0
ENSG00000257454.1	0	0	0	0	0	0	0	0	0	0	0	0	0	0	0	0	0	0	0	0	0	0	0	0	0	0	0	0	0	0	0	0	0	0	0	0	0	0	0	0	0	0	0	0	0	0	0	0	0
ENSG00000173272.13	10.1498	8.7708	9.6446	10.9924	9.4726	10.4756	10.5016	10.0288	10.074	10.2836	11.4801	10.8208	10.178	9.2356	9.6135	9.8756	10.7118	10.8911	10.76	9.7289	9.8356	9.4016	10.0011	9.8046	9.9841	10.2204	10.3439	10.2884	10.8706	9.0438	11.9842	9.9859	10.687	9.3908	11.0066	11.5826	9.7446	10.4992	10.2118	10.4261	10.8952	11.2371	9.2973	10.7228	9.4346	9.607	9.8034	10.1073	9.52
ENSG00000075914.12	9.1511	9.2498	9.5633	9.9184	9.3412	9.632	9.6329	9.5954	9.3543	9.3977	10.2493	10.0662	9.6337	9.6234	9.926	9.9606	9.8775	9.8361	9.9997	9.3857	9.4942	9.1128	9.4878	9.0437	9.8504	9.6795	9.6053	9.5706	9.8259	9.0356	10.3353	10.0373	9.8593	9.1242	10.3337	10.2606	9.9083	9.8169	9.5677	9.7688	10.0483	10.3097	9.6621	10.1117	9.5698	9.4252	9.7949	9.8464	9.4209
ENSG00000214295.4	0	0	0	0	0	0	0	0.8978	0	0	0	0	0	0	0	0	0	0	0	0	0	0	0	0	0	0	0	0	1.2333	0	0	0	0	0	0	0	0	0	0	0	0	0	0	0	0	0	0	0	0
ENSG00000222346.1	0	0	0	0	0	0	0	0	0	0	0	0	0	0	0	0	0	0	0	0	0	0	0	0	0	0	0	0	0	0	0	0	0	0	0	0	0	0	0	0	0	0	0	0	0	0	0	0	0
ENSG00000253755.1	8.9742	7.4205	7.2434	9.0758	9.3994	7.0708	4.7747	7.5236	8.5223	5.9966	10.142	8.2355	8.7273	2.1112	7.5448	6.6946	4.9289	9.6729	9.7084	10.4534	7.7718	8.3519	7.8843	8.1175	9.1411	8.1671	7.2088	9.793	9.7236	7.7583	5.8308	10.3375	7.596	5.5911	10.1568	9.2939	2.7326	9.7893	9.3722	5.0294	6.2239	8.8484	7.7526	8.7427	7.671	7.5727	6.3784	6.81	8.7899
ENSG00000108469.14	9.1174	8.4233	8.989	9.6928	8.9034	9.0442	8.7184	8.9854	9.1983	9.3955	9.5659	9.9058	8.6177	9.1348	9.4412	9.3401	9.3146	9.6363	9.3496	9.407	9.4942	8.7802	9.3988	9.5269	9.6577	9.5039	9.0935	9.5098	8.929	8.8763	9.6885	9.8006	8.6869	8.8621	9.4682	9.7124	9.1758	9.5415	9.4377	9.1797	9.5432	10.2641	9.4762	9.5986	8.5597	9.2872	9.3701	9.0458	9.1978
ENSG00000169981.10	5.6498	6.3572	6.1821	6.8012	6.2516	5.4333	6.7346	5.6743	5.3337	5.8471	7.8575	5.9262	6.5554	6.6995	6.538	6.6407	6.6248	6.2075	6.6186	6.5196	5.7418	6.3266	6.9473	6.4051	6.6653	5.5159	6.6405	6.0431	6.822	5.9036	6.688	7.2237	5.6784	6.1044	6.7969	6.1344	7.1657	7.6526	6.1734	5.9729	5.7989	6.9204	7.2133	6.3751	7.097	6.41	6.3414	5.4041	6.2917
ENSG00000254814.1	0	0	0	2.5034	0	0	0	0	3.1853	1.6299	0	0	0	0	0	0	0	2.8527	0	1.4931	0	0	0	0	0	0	1.3965	0	0	0	0	0	0	0	0	0	0	0	0	0	0	0	0	0	0	1.7516	0	1.9454	1.3487
ENSG00000197444.9	13.4681	12.4379	12.9425	13.5943	12.9586	13.3437	13.1625	13.252	13.3093	13.449	13.4997	13.8378	13.0988	12.6161	12.9282	12.8574	13.5734	12.4217	13.3552	13.2257	13.4358	12.8073	13.6015	13.8507	13.119	13.8649	13.6721	13.5671	13.2994	12.8426	13.5015	13.2257	13.6912	13.3632	13.104	13.1326	13.0357	13.2585	13.5385	13.3922	13.6219	13.7764	12.9362	13.3863	13.1621	13.4375	13.1093	13.2543	13.1053
ENSG00000233376.1	2.0978	0	0	1.3543	0	1.2398	0	0.8978	1.1088	1.6299	0	0	1.3965	0.8719	1.5241	0	1.3508	0	1.9809	0	0	1.6651	0	0	2.3432	0	0.861	2.0505	0	0.9984	0	0	0	0	0	1.4495	1.27	0	2.2771	0	1.1836	1.4415	0	2.0545	2.0483	0	1.0383	1.2784	1.7313
ENSG00000007952.17	0	1.4167	0	1.3543	7.2987	0	1.4638	0.8978	0	0	0	0	2.0926	0.8719	1.5241	0	2.036	1.4741	2.4386	0	0	0	0	0	0	0	0	1.0338	1.2333	0	0	1.2103	1.0329	0	1.3156	2.9864	0	0	3.4084	2.0054	0	2.6202	1.9883	1.3657	0	0	0	0	0.8265
ENSG00000137440.4	0	0	0	0	3.5747	0	0	0	0	0	0	0	2.5601	0	0	2.2628	0	0	0	0	0	0	0	0	0	0	2.0926	4.8194	2.6791	0	0	0	0	4.3743	1.3156	0	0	1.2124	0	0	0	0	0	0	1.0324	0	2.6482	1.2784	2.0334
ENSG00000249908.2	1.4007	0	0	1.3543	0	0	0	0.8978	0	0	2.6163	1.2383	2.9127	0	0	0	1.3508	0.9177	0	0	0	0	0	2.8214	1.2376	0	1.3965	0	2.3372	0	0	0	1.0329	0	0	0	0	0	0	0	0	3.2601	1.5746	0	2.0483	0	2.057	1.2784	0.8265
ENSG00000240626.3	0	0	0	0	0	0	0	0	0	0	0	0	0	0	0	0	0	0	0	0	0	0	0	0	0	0	0	0	0	0	0	0	0	0	0	0	0	0	0	0	0	0	0	0	0	0	0	0	0
ENSG00000158483.15	7.0646	7.1164	7.0341	7.2331	7.1831	6.8671	7.2665	7.1021	7.091	7.4152	7.7754	6.8814	7.2088	7.4193	7.8447	7.2451	6.8548	8.1663	7.6328	7.1183	7.0878	7.0003	7.1385	6.4658	7.321	7.6611	6.8284	6.8477	6.4507	6.6549	8.0943	7.8348	7.1835	6.9001	7.6899	7.0506	7.0779	7.7263	7.6514	7.2167	7.0578	7.819	7.7853	7.5353	7.2534	6.996	7.2248	7.077	7.0663
ENSG00000212961.4	0	0	0	0	0	0	0	0	0	0	0	0	0	0	0	0	0	0	0	0	0	0	0	0	0	0	0	0	0	0	0	1.2103	0	0	0	0	0	0	0	0	0	0	0	0	0	0	0	0	0
ENSG00000275894.1	2.5658	3.5672	4.4236	4.2987	4.6585	3.572	4.2159	4.0477	2.4923	2.3757	4.5905	3.9957	3.4323	1.8033	3.0882	6.813	4.5051	2.1878	4.4351	4.6203	5.3579	3.1044	4.5395	2.5496	6.1623	1.9941	3.7273	2.8649	3.7181	4.3892	5.4036	4.6236	3.2278	2.6205	5.3116	3.2714	6.3972	4.7732	1.5477	4.2548	2.8792	4.741	3.4452	3.9253	3.7596	4.4793	5.5333	5.5864	3.3619
ENSG00000235861.1	0	0	0	0	0	0	0	0	0	0	0	0	0	0	0	0	0	0	0	0	0	0	0	0	0	0	0	0	0	0	0	0	0	0	0	0	0	0	0	0	0	0	0	0	0	0	0	0	0
ENSG00000232806.1	0	0	0	1.3543	0	0	0	0	0	0	0	0	0	0	0	0	0	0	0	0	0	0	0	0	0	0	0	0	0	0	0	0	0	0	0	0	0	0	0	0	0	0	0	0	0	0	0	0	0
ENSG00000165195.13	7.5918	9.1366	8.0124	8.198	8.6482	8.2765	8.8341	8.0317	7.7481	7.7461	9.2136	8.1621	7.9225	7.7823	8.132	8.5443	8.0645	8.2103	8.4523	8.0796	7.4598	8.7033	8.2128	7.3861	8.4569	7.2016	8.5751	7.7248	8.8382	8.5085	7.5184	9.083	7.9165	7.9602	9.3612	7.8641	8.7392	9.0584	8.1871	8.5618	8.1396	8.9768	8.7592	8.0203	8.6563	8.4123	9.508	7.785	8.5988
ENSG00000265737.1	0	0	0	0	0	0	0	0	0	0	1.8342	0	0	0	0	0	0	0.9177	0	0	0	0	0	0	0	0	0	0	0	0	0	1.2103	0	0	1.3156	1.4495	0	1.2124	0	0	0	0	1.5746	0	0	1.7516	0	0	0
ENSG00000070444.14	8.4927	9.2772	8.8902	9.0336	8.885	8.3506	8.9412	8.4853	8.2861	8.3288	9.4383	9.2875	8.1634	8.5297	8.7752	8.6974	9.5625	8.9829	8.4401	9.2045	8.8645	8.5235	9.7658	8.8898	9.0516	9.1072	8.5055	8.196	8.8081	9.1666	8.2975	9.5657	8.9444	8.1201	9.0569	8.2061	8.4264	9.2578	9.1509	9.3053	9.114	9.569	8.8883	8.7999	8.7257	8.7856	8.5551	8.21	9.0624
ENSG00000249184.1	0	0	0	0	0	0	0	0	0	0	0	0	0	0	0	0	0	0	0	0	0	0	0	0	0	0	0	0	0	0	0	0	0	0	0	0	0	0	0	0	0	0	0	0	0	0	0	0	0
ENSG00000260694.1	0	0	0	0	0	0	0	0	0	0	0	0	0	0	0	0	0	0	0	0	0	0	0	0	0	0	0	0	0	0	0	0	0	0	0	0	0	0	0	0	0	0	0	0	0	0	0	0	0
ENSG00000265457.1	0	0	0	0	0	0	0	0	0	0	0	0	0	0	0	0	0	0	0	0	0	0	0	0	0	0	0	0	0	0	0	0	0	0	0	0	0	0	0	0	0	0	0	0	0	0	0	0	0
ENSG00000279995.1	0	0	0	0	0	0	0	0	0	0	0	0	0	0	0	0	0	0	0	0	0	0	0	0	0	0	0	0	0	0	0	0	0	0	0	0	0	0	0	0	0	0	0	0	0	0	0	0	0
ENSG00000236998.2	0	0	0	1.3543	0	0	0	0	0	0	0	0	0	0.8719	0	0	1.3508	0	0	0	0	0	0	1.7771	0	0	0	0	0	0	0	2.6452	0	0	0	0	0	0	0	0	1.825	0	0	0	1.0324	0	1.0383	0	0
ENSG00000218227.3	1.4007	3.2248	3.823	4.5106	5.0766	4.225	3.0059	3.9704	3.7786	3.3823	5.3033	4.1136	4.1148	4.4431	3.6155	5.4192	4.5051	4.5919	3.299	4.566	2.5853	1.6651	4.3274	4.2635	3.866	3.9926	4.3055	4.5234	3.9875	2.8045	5.4036	5.8455	3.7605	4.5432	4.5445	5.411	4.8695	4.627	3.1201	3.7071	4.4992	5.5116	2.9863	5.0241	3.6438	4.1351	4.5316	4.2879	4.4516
ENSG00000236317.1	0	0	0	0	0	0	0	0	0	0	0	0	0	0	0	0	0	0	0	0	0	0	0	0	0	0	0	0	0	0	0	0	0	0	0	0	0	0	0	0	0	0	0	0	0	0	0	0	0.8265
ENSG00000066697.14	8.355	8.5951	8.5171	9.3989	8.5301	8.6825	8.4257	8.5197	8.0979	7.8013	9.8766	8.3779	8.9861	8.689	8.7056	9.5497	8.3027	8.3583	8.6505	8.5149	8.4862	8.1789	9.143	7.7374	8.7211	7.9922	8.7952	8.3194	9.6838	7.9567	8.229	9.3445	8.1308	8.129	9.7385	8.9894	9.8718	9.9895	8.5986	9.5279	8.5501	8.8322	8.6848	8.5066	8.8288	8.3351	8.8403	8.7342	8.5579
ENSG00000239022.1	0	0	0	0	0	0	0	0	0	0	0	0	0	0	0	0	0	0	0	0	0	0	0	0	0	0	0	0	0	0	0	0	0	0	0	0	0	0	0	0	0	0	0	0	0	0	0	0	0
ENSG00000265574.1	0	0	0	0	0	1.8966	0	1.447	0	1.6299	0	0	1.3965	0	0	0	0	0.9177	0	0	0	0	2.0633	0	0	1.9941	0.861	2.3757	0	1.5828	0	0	1.6286	0	0	0	0	0	0	0	0	0	0	0	0	0	0	1.9454	0
ENSG00000226053.1	0	0	0	0	0	0	0	0	0	0	0	0	0	0	0	0	0	0	0	0	0	0	0	0	0	0	0	0	0	0	0	0	0	0	0	0	0	0	0	0	0	0	0	0	0	0	0	0	0
ENSG00000237390.1	0	0	0	0	0	0	0	0	0	0	0	0	0	0	0	0	0	0	0	0.9317	0	0	0	0	0	0	0	0	0	0	0	0	0	0	0	0	0	0	0	0	0	0	0	0	0	0	0	0	0
ENSG00000182613.1	0	0	0	0	0	0	0	0	0	0	0	0	0	0	0	0	0	0	0	0	0	0	0	0	0	0	0	0	0	0	0	0	0	0	0	0	0	0	0	0	0	0	0	0	0	0	0	0	0
ENSG00000083444.16	12.9305	12.3166	13.0134	12.8911	12.8162	13.4396	12.4623	12.8367	13.1193	13.3684	13.8835	13.2534	12.4936	12.733	13.1182	12.7787	13.0474	12.6992	13.0336	12.754	13.2792	13.0768	12.613	12.6016	13.2631	13.683	12.5601	12.6834	12.8532	12.4177	13.4207	12.8466	13.2405	12.7004	13.1272	13.0458	12.7769	13.0087	12.7934	12.9317	13.3433	13.5125	13.2856	13.1373	12.9747	12.6502	13.2818	13.2248	13.021
ENSG00000247775.2	0	0	0	0	0	0	0	0	0	0	0	0	0	0	0	0	0	0.9177	0	0	0	0	0	0	0	0	0	0	0	0	0	0	0	0	0	0	0	0	0	0	0	0	0	0	0	0	0	0	0
ENSG00000224535.1	0	0	0	0	0	0	0	0	0	0	0	0	0	0	0	0	0	0	0	0	0	0	0	0	0	0	0	0	0	0	0	0	0	0	0	0	0	0	0	0	0	0	0	0	0	0	0	0	0
ENSG00000235444.2	0	0	0	0	0	0	0	0	0	0	0	1.8947	0	0	0	0	0	0	0	0	0	0	0	0	0	0	0	1.0338	0	0	0	0	1.0329	0	0	0	0	0	0	0	0	1.4415	0	0	0	0	0	0	0
ENSG00000200883.1	0	0	0	0	0	0	0	0	0	0	0	0	0	0	0	0	0	0	0	0	0	0	0	0	0	0	0	0	0	0	0	0	0	0	0	0	0	0	0	0	0	0	0	0	0	0	0	0	0
ENSG00000246526.2	2.0978	2.1175	1.2995	3.1348	3.2463	3.1969	3.2915	3.9704	3.8953	3.7623	4.7365	3.5698	2.0926	4.4971	5.582	2.2628	3.9026	4.4814	3.6769	4.038	1.8076	2.4176	3.3976	3.2473	3.866	3.3149	3.5375	4.3856	2.6791	3.167	0	6.9902	2.6393	3.8809	4.5445	2.9864	3.918	4.3756	3.6486	1.3263	3.4818	4.313	4.2331	4.6238	3.227	4.1351	2.8724	3.4568	3.6554
ENSG00000255458.5	3.9784	1.8093	4.5186	3.3702	4.5875	4.3264	3.0059	2.9829	3.358	3.8696	3.4935	4.9497	3.1958	2.1112	2.7286	4.6474	2.8485	3.0201	3.299	3.4571	1.8076	2.9097	3.1616	3.4208	2.3432	4.2405	3.3189	4.0628	3.7181	2.8045	3.052	3.6809	4.2314	3.4981	4.7177	4.8429	3.7766	3.5283	3.4084	2.4654	4.1317	5.5116	3.4452	4.3164	3.0562	3.0182	3.8777	3.023	3.9722
ENSG00000199910.1	0	0	0	0	0	0	0	0	0	0	0	0	0	0	0	0	0	0	0	0	0	0	0	0	0	0	0	0	0	0	0	0	0	0	0	0	0	0	0	0	0	0	0	0	0	0	0	0	0
ENSG00000253026.1	0	0	0	0	0	0	0	0	0	0	0	0	0	0	0	0	0	0	0	0	0	0	0	0	0	0	0	0	0	0	0	0	0	0	0	0	0	0	0	0	0	0	0	0	0	0	0	0	0
ENSG00000259042.2	0	0	0	0	0	0	0	0	0	0	0	0	0	0	0	0	0	0	0	0	0	0	0	0	0	0	0	0	0	0	0	0	0	0	0	0	0	0	1.5477	0	0	0	0	0	0	0	0	0	0
ENSG00000273720.1	0	0	0	0	0	0	0	0.8978	0	0	0	0	0	0	1.5241	0	0	0	0	0	0	0	1.3728	0	0	0	0	0	1.2333	0	0	0	0	0	0	0	0	0	0	0	0	0	0	0	0	0	0	0	0
ENSG00000007312.12	7.308	6.797	6.0291	6.972	6.8455	7.2232	6.9954	7.1112	7.7246	6.4924	8.4927	7.85	6.6287	7.54	6.7287	6.2182	5.0688	8.1928	6.9634	7.7794	6.4266	6.6093	7.9507	7.4969	8.208	7.3141	6.797	7.0089	5.6334	6.3366	3.052	8.7766	7.274	6.6395	7.1084	8.5834	7.288	7.1221	8.4557	5.577	7.1251	7.5681	7.4763	5.8123	6.0172	6.7164	6.7753	6.6139	6.9981
ENSG00000145982.11	8.7117	8.7791	9.1236	9.5917	9.1696	9.4276	9.0068	9.1675	8.9272	9.5884	10.1998	9.8367	9.2292	9.158	9.3194	9.1666	9.8632	8.5823	9.3332	9.346	9.1765	9.1043	9.4846	9.1212	9.6865	9.7361	9.3586	9.0268	9.4362	8.9126	9.6454	9.5657	9.631	9.0537	9.3147	10.334	9.505	9.7368	9.4377	9.2492	9.7534	9.6107	9.0903	9.7569	9.2035	9.194	9.5693	9.3687	9.2035
ENSG00000254015.1	0	0	0	0	0	0	0	0	0	0	0	0	0	0	0	0	0	0	0	0	0	0	0	0	0	0	0	0	0	0	0	0	0	0	0	0	0	0	0	0	0	0	0	0	0	0	0	0	0
ENSG00000274979.1	2.5658	0.8757	2.7752	6.2127	3.2463	3.1969	4.5764	3.802	3.5122	4.1505	1.8342	4.2227	3.972	5.2922	3.3758	6.3584	4.774	5.7402	3.6769	6.2368	5.1703	2.9097	4.8882	6.7027	1.8938	1.3172	3.5375	6.4924	4.3158	4.5818	2.5515	5.5133	3.3806	4.6943	3.6907	3.5093	3.6198	1.8617	4.7008	5.0945	4.0231	6.3815	3.8923	5.7713	4.7054	6.43	2.8724	3.9314	5.0316
ENSG00000181381.13	8.7285	8.6501	8.6853	10.1495	8.9885	8.8408	9.544	10.1846	9.7116	9.8367	9.9155	8.6064	9.5003	11.5847	11.415	9.0265	9.4228	9.0762	8.4942	8.9344	10.0584	9.4154	9.7526	9.6884	11.2447	8.0173	9.5732	9.4089	8.7044	8.9392	8.384	10.2944	8.9807	9.5397	9.5564	8.7021	10.106	9.0936	10.7471	9.7886	9.5603	10.5367	11.0705	9.0436	9.1803	9.4498	9.3352	9.4267	9.8182
ENSG00000112303.13	7.743	9.5213	7.4261	7.5168	6.8302	8.1016	7.7037	6.4905	6.6507	6.1534	8.9988	6.8979	7.7905	9.2728	6.6229	7.8937	6.4048	6.9297	5.9407	7.9266	6.468	8.1182	7.4452	7.0049	7.9552	7.0637	7.2088	6.7387	7.8413	8.1515	4.9152	8.8233	8.9536	7.1903	6.8161	7.9063	7.3887	9.3912	8.4318	7.5541	8.0455	8.1418	8.6779	7.5106	6.8448	7.3184	7.1194	6.8988	6.822
ENSG00000212314.2	0	0	0	0	0	0	0	0	0	0	0	0	0	0	0	0	0	0	0	0	0	0	0	0	0	0	0	0	0	0	0	0	0	0	0	0	0	0	0	0	0	0	0	0	0	0	0	0	0
ENSG00000255949.1	0	0	0	0	0	0	0	0	0	0	0	0	0	0	0	0	0	0	0	0	0	0	0	0	0	0	0	0	0	0	0	0	0	0	0	0	0	0	0	0	0	0	0	0	0	0	0	0	0
ENSG00000227335.1	0	0	0	0	0	0	0	0	0	0	0	0	0	0	0	0	0	0	0	0	0	0	0	0	0	0	0	0	0	0	0	0	0	0	0	0	0	0	0	0	0	0	0	0	0	0	0	0	0
ENSG00000232987.1	1.4007	0	1.2995	2.0403	0	0	1.4638	1.447	0	0	0	0	2.0926	1.4115	1.5241	0	0	0.9177	0	0.9317	0	0	2.0633	2.2145	1.8938	0	2.5601	1.0338	0	1.5828	0	1.8591	1.0329	0	1.3156	0	0	0	3.1201	0	1.1836	2.6202	0	2.5188	2.0483	1.1267	1.0383	0	0.8265
ENSG00000241098.1	0	0	0	0	0	0	0	0	0	0	0	0	0	0	0	0	0	0	0	0	0	0	0	0	0	0	0.861	0	0	0	0	0	0	0	1.3156	0	0	0	0	0	0	0	0	0	0	0	0	0	0
ENSG00000142552.7	8.7779	7.752	8.5228	8.9633	8.5904	8.5732	7.4518	8.4573	8.6689	7.9554	10.092	9.2969	8.3482	8.7736	8.7503	9.4089	8.2885	9.7419	8.7624	9.4147	8.9975	7.6018	8.9571	9.2155	9.2577	8.6306	8.6415	8.8015	8.8296	8.2062	8.275	10.2041	7.9227	8.2518	9.0888	10.1418	8.5014	10.3929	8.8112	8.1131	8.5549	10.1533	8.7658	9.2482	7.9217	8.7224	8.3421	8.5761	8.4819
ENSG00000281611.1	0	0	0	0	0	0	0	0	0	0	0	0	0	0	0	0	0	0	0	0	0	0	0	0	0	0	0	0	0	0	0	0	0	0	0	0	0	0	0	0	0	0	0	0	0	0	0	0	0
ENSG00000149923.13	11.521	11.0526	11.7505	12.4807	11.244	11.6491	11.8117	11.3653	11.2887	11.3471	12.4934	11.7875	11.9865	11.7328	11.9408	12.6191	11.9307	12.1503	12.037	11.3777	11.4023	11.0382	12.1624	11.3086	11.9318	11.8565	11.7488	11.1003	12.0837	10.8453	12.408	12.2875	11.712	11.4511	12.3564	12.6754	12.2184	12.103	11.9448	12.0261	12.0701	12.7386	11.7604	11.8688	11.7592	11.7229	11.9631	12.0336	11.3432
ENSG00000235141.1	0	0	0	0	0	0	0	0	0	0	0	0	0	0	0	0	0	0	0	0	0	0	0	0	0	0	0	0	0	0	0	0	0	0	0	0	0	0	0	0	0	0	0	0	0	0	0	0	0
ENSG00000226431.1	0	0.8757	0	0	0	0	0	0	0	0	0	0	0	0	0	0	0	1.4741	1.3067	0.9317	0	0	0	1.1465	0	0	0.861	0	1.2333	1.5828	0	0	1.0329	0	0	2.9864	0	0	0	0	0	1.4415	0	0	0	0	0	0	0
ENSG00000188385.11	2.9186	2.3714	2.7752	2.5034	0	2.965	3.0059	2.1548	2.9892	1.0338	0	3.1947	2.9127	3.0825	4.4354	2.2628	0	1.8747	3.065	4.038	3.0878	2.0899	3.6003	3.5757	2.3432	2.8006	1.7861	3.6464	1.8884	2.3193	0	4.4609	2.049	2.809	2.4508	2.6308	3.0105	3.1543	3.6486	2.8136	3.9056	3.4978	4.0728	3.3871	1.628	3.5426	3.2373	1.9454	3.1266
ENSG00000231434.1	0	0	0	0	0	1.2398	1.4638	1.447	1.1088	0	0	1.2383	1.3965	1.4115	0	0	1.3508	1.4741	0	0	1.8076	0	0	0	0	0	0	0	0	0	0	1.2103	1.0329	1.4418	1.3156	0	1.9348	0	0	0	0	1.4415	1.5746	1.3657	0	1.1267	0	1.2784	1.3487
ENSG00000279410.1	0	0	0	0	0	0	0	0	0	0	0	0	0	0	0	0	0	0	0	0	0	0	0	0	0	0	0	0	1.2333	0	0	0	0	0	1.3156	1.4495	0	0	0	0	0	1.4415	0.9922	0	0	0	0	0	0
ENSG00000272079.2	7.5162	5.5262	6.7309	6.5368	6.0285	5.3871	6.7106	6.2822	6.0138	6.6361	6.0813	6.9143	6.3685	7.54	6.8033	7.2208	6.4819	6.476	6.7027	7.0208	5.8077	5.2447	7.278	6.6339	6.8465	8.3952	6.2026	5.235	7.1029	5.4562	7.681	6.6373	6.4041	7.0478	7.8567	6.6641	6.1615	7.4172	5.7777	7.4335	6.3642	7.2643	7.2133	6.0369	6.7639	7.0867	7.5428	6.4589	5.8444
ENSG00000149925.16	12.5215	13.18	12.872	13.3933	12.9531	12.7088	12.7469	12.3376	12.6177	12.1708	14.2406	12.5733	12.9959	13.0608	13.275	13.6178	12.6017	13.3963	12.8785	12.7371	12.4843	12.7853	13.5656	12.2513	13.2491	13.303	12.8988	12.3832	13.4995	12.0139	12.5493	13.9613	12.9979	12.4599	13.8708	13.4668	13.8527	13.8473	13.0915	13.6564	12.6985	14.0633	13.3609	12.6404	13.074	12.9377	12.7099	12.8059	12.4999
ENSG00000242163.1	0	0	0	0	0	0	0	0	0	0	0	0	0	0	0	0	0	0	0	0	0	0	0	0	0	0	0.861	0	0	0	0	0	0	0	1.3156	0	0	0	0	0	0	0	0	1.3657	0	0	0	0	0
ENSG00000254222.1	0	0	0	0	0	0	0	0	0	0	0	0	0	0	0	0	0	0	0	0	0	0	0	0	0	0	0	0	0	0	0	0	0	0	0	0	0	0	0	0	0	0	0	0	0	0	0	0	0
ENSG00000271321.1	0	0	0	0	0	0	0	0	0	0	0	0	0	0	0	0	0	0	0	0	0	0	0	0	2.3432	0	0	0	3.3865	0	0	3.3501	0	0	0	0	1.9348	0	0	0	0	2.9753	2.3094	0	0	0	0	0	0
ENSG00000216523.1	0	0	0	0	0	0	0	0	0	0	0	0	0	0	0	0	0	0	0	0	0	0	0	0	0	0	0	0	0	0	0	0	0	0	0	0	0	0	0	0	0	0	0	0	0	0	0	0	0
ENSG00000144959.9	7.8392	9.4	7.9109	8.8462	7.9495	7.0997	8.1767	7.766	7.8089	7.6813	9.1169	7.7892	8.2664	8.9093	8.5554	10.0234	6.6473	7.3705	7.9997	8.5848	7.4598	8.6222	8.6496	7.4476	8.3348	6.7801	8.2316	7.6211	9.6695	8.1766	6.2082	10.3019	7.7085	8.264	8.9908	7.8747	8.0343	10.2252	9.2992	7.6761	7.8918	8.5838	9.0639	7.4205	8.802	8.5912	8.3041	7.2355	8.3133
ENSG00000111783.12	0	0	1.2995	0	0	1.2398	0	0	2.1603	0	0	0	0	0	0	3.4765	0	0	0	3.5717	0	0	1.3728	1.1465	0	0	0.861	0	1.2333	1.5828	0	1.2103	0	0	2.4508	1.4495	0	3.3534	1.5477	1.3263	0	0	0	0	0	0	0	0	1.7313
ENSG00000197893.13	4.8522	5.1387	5.4868	5.3742	4.0675	4.8193	4.4659	4.5511	5.2484	5.0649	5.3033	4.5077	4.474	5.3811	4.865	5.1372	5.4218	4.4814	4.9295	4.566	5.1703	5.0692	5.9404	4.7919	4.8157	4.6363	4.474	3.6464	5.3285	4.1668	4.1714	5.1889	5.4898	4.9156	5.3647	4.325	5.0647	4.4644	5.1548	5.1568	5.467	5.4562	5.5083	4.877	5.3103	4.935	5.2027	5.1954	5.1928
ENSG00000159733.13	8.1536	8.1328	8.6542	8.5906	7.5713	8.2638	8.4549	7.3589	8.5313	8.6704	9.3274	9.0893	8.0613	7.877	8.2434	7.3496	8.8405	7.7677	8.8434	8.8144	7.8676	8.0489	8.7542	9.1615	8.468	8.1967	8.4594	9.5139	8.381	8.363	8.4152	9.3904	7.7157	7.9602	8.4793	8.5505	8.6354	8.3149	8.2247	7.7787	8.6987	9.2286	8.4922	8.6663	7.903	7.6513	8.3089	7.6886	8.6881
ENSG00000223864.1	0	0	0	0	0	0	0	0	0	0	0	0	0	0	0	0	0	0	0	0	0	1.0606	0	0	0	0	0	0	0	0	0	1.2103	0	0	0	0	0	0	0	0	0	0	0	0	0	0	0	0	0
ENSG00000277539.1	0	0	0	0	0	0	0	0	0	0	0	0	0	0	0	0	0	0	0	0	0	0	0	0	0	0	0	1.0338	0	0	0	0	0	0	0	0	0	1.2124	0	0	0	0	0	0	0	0	0	0	0
ENSG00000117602.11	7.3376	6.9115	7.5992	7.0418	7.8392	7.0111	6.5575	7.5962	7.6351	6.6661	7.652	6.9464	7.585	8.0269	7.7599	8.3675	6.0806	7.1261	7.4864	8.6932	6.8269	7.1622	8.4542	6.8767	8.2408	6.476	6.976	7.0776	8.2527	7.052	6.2082	9.917	6.5561	7.0003	8.2086	6.9532	7.8435	8.9891	8.4156	7.973	7.1893	8.1679	9.0233	7.498	7.6487	7.3914	7.8167	6.8462	7.1784
ENSG00000276532.1	0	0	0	0	0	0	0	0	0	0	0	0	0	0	0	0	0	0	0	0	0	0	0	0	0	0	0	0	1.2333	0	0	0	0	0	0	0	0	0	0	0	0	0	0	0	0	0	0	0	0
ENSG00000207257.1	0	0	0	0	0	0	0	0	0	0	0	0	0	0	0	0	0	0	0	0	0	0	0	0	0	0	0	0	0	0	0	0	0	0	0	0	0	0	0	0	0	0	0	0	0	0	0	0	0
ENSG00000054983.16	9.6582	9.7483	9.1311	9.2371	10.3669	9.1133	9.4886	8.7967	8.9843	9.4527	10.6271	9.4892	9.2793	9.0915	9.5281	9.3514	10.6167	9.7299	9.2093	9.4032	8.9103	9.7258	9.1226	9.7908	9.7356	9.645	9.5482	9.0354	9.2407	9.8624	8.2975	10.5747	10.0365	9.1743	9.3645	9.0982	10.1079	10.0748	9.9254	8.8146	9.668	9.7437	9.6228	10.0973	9.1803	10.2723	9.6902	9.4267	8.7949
ENSG00000265144.1	0	0	0	0	0	0	0	0	0	0	0	0	0	0	0	0	0	0	0	0	0	0	0	0	0	0	0	0	0	0	0	0	0	0	0	0	0	0	0	0	0	0	0	0	0	0	0	0	0
ENSG00000112200.16	9.3087	9.882	9.6963	9.825	9.8326	9.3454	10.2269	9.5809	9.6773	9.7143	10.1583	10.1166	10.0031	9.5974	9.875	9.8441	9.7167	9.7434	10.168	9.9673	9.9088	9.6997	9.8797	9.8716	9.9841	8.4268	9.987	9.9045	10.0703	9.8073	9.6454	10.3564	9.4529	9.9244	10.194	9.1951	9.9459	9.9478	10.0005	9.8464	10.0994	10.0237	10.2961	9.9532	9.9016	10.0078	10.4976	9.9664	9.9538
ENSG00000207944.1	0	0	0	0	0	0	0	0	0	0	0	0	0	0	0	0	0	0	0	0	0	0	0	0	0	0	0	0	0	0	0	0	0	0	0	0	0	0	0	0	0	0	0	0	0	0	0	0	0
ENSG00000249614.1	0	0	0	0	0	0	0	0	0	0	0	0	0	0	0	0	0	0	0	0	0	0	0	0	0	0	0	0	0	0	0	0	0	0	0	0	0	0	0	0	0	0	0	0	0	0	0	0	0
ENSG00000223634.1	0	0	1.2995	1.3543	1.7763	0	0	0	0	0	0	1.2383	0	0	2.2486	0	0	0	0	2.211	0	0	0	0	1.2376	0	0.861	0	0	0	0	0	0	0	0	0	0	0	1.5477	0	1.1836	0	1.5746	1.3657	0	0	0	1.2784	1.3487
ENSG00000231597.1	0	0	0	0	0	0	0	0	0	0	0	0	0	0	0	0	0	0	0	0	0	0	0	0	0	0	0	0	0	0	0	0	0	0	0	0	0	0	0	0	0	0	0	0	0	0	0	0	0
ENSG00000262619.1	0	0	0	0	0	0	0	0	0	0	0	0	0	0	0	0	0	0	0	0	0	0	0	0	0	0	0	0	0	0	0	0	0	0	0	0	0	0	0	0	0	0	0	0	0	0	0	0	0
ENSG00000101236.16	7.3808	7.341	7.3762	7.0073	6.7512	6.7442	6.8491	7.0085	7.1509	6.7245	7.8734	7.4623	7.5223	7.7155	7.7219	8.0808	6.1452	7.6829	7.2131	7.6744	6.7948	6.6252	8.7001	7.4375	7.7245	6.0583	6.6639	6.8737	8.0616	7.6478	6.8789	8.8968	7.6038	6.8366	7.6795	7.6569	6.5133	8.5911	7.7578	6.7554	6.9581	8.4415	7.8486	7.0258	7.2435	7.8859	7.2043	6.9987	7.2824
ENSG00000263831.1	0	0	0	0	0	0	0	0	0	0	0	0	0	0	0	0	0	0	0	0	0	0	0	0	0	0	0	0	0	0	0	0	0	0	0	0	0	0	0	0	0	0	0	0	0	0	0	0	0
ENSG00000244155.1	0	0.8757	0	0	0	0	0	0	0	0	0	0	0	0	0	0	0	0	0	0	0	0	0	0	0	0	0	0	0	0	0	0	0	0	0	0	0	0	0	0	0	0	0	0	0	0	0	0	0
ENSG00000113360.16	9.4507	9.6134	9.6707	9.435	9.5817	9.4103	9.5941	9.761	9.2997	10.0326	10.2432	9.9058	9.5639	9.5896	10.0865	9.7088	9.5743	9.792	9.9053	9.8908	9.7418	9.9291	9.9533	9.7282	9.844	9.5157	9.7422	9.5035	9.4278	10.0655	9.541	10.3822	9.5568	9.361	9.6041	9.1823	9.4795	10.073	10.014	9.4921	9.8795	10.1727	10.015	9.9624	9.5717	10.2044	10.1429	9.5052	9.6127
ENSG00000099385.11	9.3272	9.0185	9.344	10.2322	9.3706	9.7347	9.6233	9.4641	9.6996	9.5486	10.8954	10.4648	9.5794	9.6639	9.539	10.1685	10.0027	10.0937	9.8137	9.7056	9.1889	8.4803	9.7203	9.4639	9.2089	10.0214	9.5962	9.687	9.282	8.8328	11.0588	10.5484	9.9868	9.113	10.0104	11.527	9.2941	10.3279	9.6426	9.213	10.4652	10.9233	9.4762	10.2168	8.8054	9.4474	9.457	9.4533	9.4642
ENSG00000250990.1	1.4007	0.8757	0	1.3543	0	0	0	0	0	0	0	0	0	0	0	0	0	0	0	0	0	0	0	0	0	0	0	1.0338	0	0	0	0	0	0	1.3156	0	0	0	0	0	0	0	0	0	0	0	0	0	0.8265
ENSG00000223856.1	0	0	0	0	0	0	0	0	0	0	0	0	0	0	0	0	0	0	0	0	0	0	0	0	0	0	0	0	0	0	0	0	0	0	0	0	0	0	0	0	0	0	0	0	0	0	0	0	0
ENSG00000161904.11	9.6958	9.7623	9.832	10.2544	9.6443	10.0298	9.6393	9.3058	9.7294	9.6001	10.4768	10.2973	9.8861	10.0262	10.1944	10.4345	10.0114	10.3072	10.0941	10.1718	9.7874	9.42	10.3334	9.8975	10.041	9.6069	10.2289	9.948	10.2666	9.4334	10.1378	10.5395	9.4464	9.4593	10.4099	10.2987	10.2367	10.4606	10.0432	9.986	10.238	11.0278	10.1252	10.2931	9.7919	10.0931	9.769	9.9725	9.7832
ENSG00000207247.1	0	0	0	0	0	0	0	0	0	0	0	0	0	0	0	0	0	0	0	0	0	0	0	0	0	0	0	0	0	0	0	0	0	0	0	0	0	0	0	0	0	0	0	0	0	0	0	0	0
ENSG00000186265.9	3.6417	3.6654	0	4.1798	3.4198	2.3462	3.2915	3.1324	5.6317	3.3823	3.7896	3.1947	2.5601	5.0961	5.0397	2.6006	2.036	4.2312	3.065	5.6699	1.8076	2.6845	5.3485	5.0249	5.3835	1.3172	3.5375	3.5204	3.5618	1.9975	0	7.6863	2.6393	3.2604	4.1193	3.5093	3.7766	4.7019	4.5899	1.3263	3.4818	3.7019	5.3067	3.1513	3.3797	3.388	2.3827	0	3.6554
ENSG00000266715.1	0	0	0	0	0	0	0	0	0	0	0	0	0	0	0	0	0	0	0	0	0	0	0	0	0	0	0	0	0	0	0	0	0	0	0	0	0	0	0	0	0	0	0	0	0	0	0	0	0
ENSG00000179111.8	0	0	0	1.3543	1.1459	0	0	0	0	0	0	0	0	0	0	0	0	0	0	0	0	0	0	0	0	0	1.3965	0	0	0	0	1.2103	0	0	1.3156	0	0	0	0	0	0	0	0	0	0	0	1.0383	0	0
ENSG00000273792.1	1.4007	1.4167	2.7752	1.3543	1.1459	1.2398	2.6496	2.6275	2.762	2.0505	1.8342	2.6864	1.3965	1.4115	1.5241	2.6006	2.4987	0.9177	2.4386	2.8782	3.4598	0	2.5283	1.1465	1.8938	0	2.7471	1.6299	0	1.9975	0	1.8591	2.3742	2.4036	3.5139	1.4495	3.7766	2.6482	0	2.8136	1.1836	2.6202	0	2.0545	3.5178	1.7516	1.6358	2.7448	2.0334
ENSG00000170325.14	7.4089	7.8751	7.7537	7.9929	7.4263	7.2621	6.9551	7.8814	7.4848	7.5584	8.0089	8.0775	7.903	7.7381	8.0322	7.9685	7.1028	7.7794	7.4864	8.1458	7.9862	7.3658	8.5182	8.053	8.4231	6.8188	7.7582	8.0723	7.979	7.5892	6.468	8.4907	7.322	7.7804	7.8752	6.6885	7.8346	7.9502	7.7958	7.4707	7.6575	8.0326	8.3724	7.8133	7.6784	8.2976	8.3421	7.8666	7.5076
ENSG00000211679.2	11.4287	10.2982	10.4126	11.6298	12.2902	9.8328	9.2302	8.9952	10.6662	8.9797	12.5986	10.7152	11.4491	13.6764	11.8255	10.3091	8.0048	12.3394	11.0934	11.8344	11.4547	10.6932	9.9717	9.7869	10.9541	11.6006	11.0342	11.6788	12.0325	10.3674	9.6322	14.3133	10.8545	9.7741	11.7615	12.3394	10.333	12.8895	12.8688	7.5656	9.8949	9.5852	12.5924	11.3737	10.2513	10.3211	9.2504	8.4228	10.9125
ENSG00000276699.1	0	0	0	0	0	0	0	0	0	0	0	0	0	0	0	0	0	0	0	0	0	0	0	0	0	0	0	0	0	0	0	0	0	0	0	0	0	0	0	0	0	0	0	0	0	0	0	0	0
ENSG00000104142.10	10.0838	9.7623	10.1109	10.4677	9.6355	9.9762	10.3851	9.8595	9.9394	10.0809	11.43	10.2368	10.0594	10.3933	10.6263	10.2261	10.563	10.1703	10.542	10.0707	10.1501	10.0742	11.1831	9.8163	10.282	10.8505	9.8302	9.7982	10.2298	9.6059	10.7962	10.6224	10.371	9.8751	10.8501	10.7799	10.7673	10.878	10.1594	10.8656	10.1243	11.1817	10.4448	10.211	10.5224	10.3567	10.5101	10.1676	10.1472
ENSG00000261504.1	2.9186	1.8093	1.9719	3.7499	1.1459	3.1969	1.4638	2.4104	0	2.6409	4.428	1.8947	2.5601	1.8033	2.2486	3.1041	2.4987	3.306	2.4386	2.4692	1.8076	2.0899	2.0633	1.1465	1.8938	3.0805	3.1958	2.8649	2.3372	2.5822	3.052	2.6452	2.049	1.4418	1.3156	1.4495	1.27	2.6482	3.1201	0	2.2674	2.6202	1.9883	1.3657	1.628	2.5197	2.6482	1.2784	3.5641
ENSG00000199767.1	0	0	0	0	0	0	0	0	0	0	0	0	0	0	0	0	0	0	0	0	0	0	0	0	0	0	0	0	0	0	0	0	0	0	0	0	0	0	0	0	0	0	0	0	0	0	0	0	0
ENSG00000278761.1	0	0	0	0	0	0	0	0	0	0	0	0	0	0	0	0	0	0	0	0	0	0	0	0	0	0	0	0	0	0	0	0	0	0	0	0	0	0	0	0	0	0	0	0	0	0	0	0	0
ENSG00000277770.1	0	0	0	0	0	0	0	0	0	0	0	0	0	0	0	0	0	0	0	0	0	0	0	0	0	0	0	0	0	0	0	0	0	0	0	0	0	0	0	0	0	0	0	0	0	0	0	0	0
ENSG00000230107.1	2.5658	0	0	0	1.1459	0	0	0	0	1.0338	0	0	0	0	0	1.8208	0	0	0	0	0	0	0	0	0	0	0	0	0	0	0	1.8591	0	0	0	0	0	0	0	0	0	0	0	0	0	0	0	0	0
ENSG00000156467.9	12.3634	11.9831	12.3522	13.1659	13.1193	12.7335	12.9281	12.429	12.4261	12.636	13.7473	13.4863	12.9531	12.3196	12.7361	13.0439	12.7432	12.4014	13.2258	12.6142	12.1428	12.1541	12.5558	12.2853	12.7538	12.8282	13.0197	13.2071	13.0923	11.9028	13.7083	13.1382	13.1556	12.0554	13.511	13.6821	12.6988	13.0032	12.473	12.6389	13.1458	13.6094	12.7311	12.9952	12.5173	12.556	12.8244	12.6918	12.7025
ENSG00000256566.1	2.5658	2.1175	2.7752	0	0	2.3462	3.2915	0	2.762	3.9694	0	2.3442	2.0926	0	0	0	0	3.7492	0	2.8782	0	3.1044	2.8795	0	2.6854	1.9941	0	0	2.3372	0	0	0	0	0	3.3124	0	0	2.3079	0	3.0939	0	0	0	2.8695	0	2.1861	2.057	0	2.8454
ENSG00000264720.2	0	0	0	0	0	0	0	0	0	0	0	0	0	0	0	0	0	0	0	0	0	0	0	0	0	0	0	0	0	0	0	0	0	0	0	0	0	0	0	0	0	0	0	0	0	0	0	0	0
ENSG00000261532.1	0	0	0	0	0	0	0	0	0	0	0	0	0	0	0	0	0	0	0	0	0	0	0	0	0	0	0	0	0	0	1.7787	0	0	0.894	0	0	0	1.8617	1.5477	0	0	0	0	0	0	0	0	0	0
ENSG00000165716.9	7.9098	7.0723	7.8844	8.3084	6.9196	8.0433	7.1641	8.4031	8.3488	8.4154	9.8923	8.5447	7.7473	7.2875	8.4355	7.3384	8.5255	9.1548	8.9547	7.7493	8.8253	7.6179	8.6208	8.614	8.7623	8.5921	7.7636	8.1804	7.7356	7.8485	9.0259	8.1133	8.6271	7.9301	8.4733	8.2312	7.5276	7.6336	7.8328	8.0156	7.8205	9.6265	7.7658	8.2469	7.9586	8.6219	8.1786	8.7957	8.0314
ENSG00000204314.10	5.0792	4.5571	5.6214	5.9475	5.7645	5.9917	5.3104	5.52	5.2917	5.6803	6.4633	6.5667	5.6432	4.7847	5.582	5.9785	5.9778	5.3887	6.3057	5.5632	6.0447	4.4349	5.5577	5.9182	5.6407	5.9923	4.8456	5.7936	4.8085	5.2062	7.335	6.6181	4.9698	4.956	6.2087	6.27	5.4842	5.5577	5.3027	5.5307	5.6607	6.8362	4.5086	6.2611	5.2322	6.1938	6.183	5.4981	5.1928
ENSG00000224870.6	9.5136	7.8121	9.0055	9.3955	9.0754	9.7393	9.1476	9.335	9.6915	9.9295	9.4855	9.9892	9.6128	9.4765	9.6442	9.7066	9.6033	9.9546	10.1192	9.6431	9.9421	9.0842	9.3256	10.0223	9.8462	9.498	9.2233	10.1583	9.1781	9.0682	10.44	10.0026	9.8674	9.731	9.0447	9.8157	9.4994	9.9688	10.0405	9.6788	10.2695	10.8352	9.6568	10.491	8.6451	9.4931	9.681	9.3084	9.6423
ENSG00000254028.1	2.0978	0	0	2.0403	1.1459	0	2.1752	0.8978	1.1088	1.6299	0	2.3442	1.3965	0.8719	0	0	0	0	0	0	1.8076	0	0	2.2145	0	0	1.3965	1.6299	1.2333	0.9984	0	1.2103	0	0.894	0	0	0	0	1.5477	1.3263	0	3.2601	1.5746	0	0	1.7516	0	0	0
ENSG00000204308.7	11.5441	11.4414	11.932	12.4222	11.909	12.1198	12.2626	11.6455	11.8938	12.2987	12.9233	12.5839	12.096	11.6152	11.8322	12.4436	12.456	11.7123	12.3739	11.6734	11.9995	11.7209	12.0684	11.5882	12.0562	12.5521	11.8982	12.1161	12.1245	11.3663	12.8118	12.2064	12.2674	11.8164	12.4793	11.9234	12.2646	12.0489	11.8889	11.9806	12.5136	12.8138	11.9584	12.2804	11.452	11.8514	11.9866	11.7905	12.0019
ENSG00000169856.8	8.5757	7.4205	7.8483	6.8212	7.1588	7.2748	8.4835	8.7161	7.3985	8.4719	7.7062	7.8068	7.3882	7.6274	9.7423	7.3384	7.2715	6.9915	7.1987	7.8994	9.3469	8.8395	7.4052	8.3922	8.9203	6.8377	6.9666	8.1381	6.9536	8.3847	5.1308	7.4136	8.4179	8.3076	7.0448	4.8429	6.2173	7.2525	8.9746	7.6108	7.8205	7.6689	8.924	7.523	7.8517	8.2703	9.3539	7.3534	7.8927
ENSG00000183206.16	0	0	0	0	0	0	0	0	0	0	0	0	0	0	0	0	0	0	0	0	0	0	0	0	0	0	0	0	0	0	0	0	0	0	0	0	0	0	0	0	0	0	0.9922	0	0	0	0	1.2784	0
ENSG00000207548.2	0	0	0	0	0	0	0	0	0	0	0	0	0	0	0	0	0	0	0	0	0	0	0	0	0	0	0	0	0	0	0	0	0	0	0	0	0	0	0	0	0	0	0	0	0	0	0	0	0
ENSG00000278455.1	0	0	0	0	0	0	0	0	0	0	0	0	0	0	0	0	0	0	0	0.9317	0	0	0	0	0	0	0	0	0	0.9984	0	0	1.0329	0	0	1.4495	0	0	0	0	0	0	0	0	1.0324	0	0	0	0
ENSG00000265802.2	0	0	0	0	0	0	0	0	1.7283	0	0	0	0	0	0	0	0	0	0	0	0	0	0	0	0	0	0	1.0338	0	0	0	1.2103	0	0	0	0	0	0	0	0	0	1.4415	1.5746	0	0	0	0	0	0
ENSG00000268830.1	0	0	0	0	0	0	0	0	0	0	0	0	0	0	0	0	0	0	0	0	0	0	0	0	0	0	0	0	0	0	0	0	0	0	0	0	0	0	0	0	0	0	0	0	0	0	0	0	0
ENSG00000277127.1	0	0	0	0	0	0	0	0	0	0	0	0	0	0	0	0	0	0	0	0	0	0	0	0	0	0	0	0	0	0	0	0	0	0	0	0	0	0	0	0	0	0	0	0	0	0	0	0	0
ENSG00000260281.5	0	0	0	0	0	0	0	0	0	0	0	0	0	0.8719	0	0	0	0	0	0	0	0	0	0	0	0	0	0	0	0	0	0	0	0	0	0	0	0	0	0	0	0	0	0	0	0	0	0	0.8265
ENSG00000173093.12	0	0	0	0	0	0	0	0	0	0	0	0	0	0	1.5241	0	0	0	0	0	0	0	0	0	0	0	0	0	0	0	0	0	0	0	0	0	0	0	0	0	0	0	0	0	0	1.1267	0	0	0
ENSG00000132964.11	8.5316	8.665	8.7985	8.708	8.9179	8.5886	8.9046	8.719	8.6188	8.5013	9.1102	9.2969	9.2213	8.8993	9.1582	8.9982	8.5255	8.7316	9.3365	8.6741	8.7008	8.8497	8.9478	8.5501	8.9797	7.7735	9.0475	8.781	9.1406	8.4724	8.2975	9.194	8.6271	8.7515	8.9951	8.1008	9.2072	9.1449	8.8835	9.0002	9.1756	9.4323	9.2323	8.855	9.0554	8.9292	9.1442	9.088	8.7464
ENSG00000226232.8	4.9319	4.9568	6.2667	7.7433	6.1319	6.1931	5.6505	5.5733	4.846	4.9226	5.3941	6.269	5.4944	5.736	3.6155	7.0794	6.1132	5.9826	6.4586	5.1117	6.468	4.3606	4.8882	7.3861	6.5446	3.0805	5.9209	7.0089	5.6722	4.4563	5.027	6.9752	4.3837	3.3842	6.7377	6.0236	6.9187	6.1459	5.5597	5.0294	6.3642	7.3427	6.5391	5.9658	4.3828	5.0934	5.3591	6.4114	6.0604
ENSG00000232464.1	0	0	0	0	0	0	0	0	0	0	0	0	0	0	0	0	0	0	0	0	0	0	0	0	0	0	0	0	0	0	0	0	0	0	0	0	0	0	0	0	0	0	0	0	0	0	0	0	0
ENSG00000280903.1	0	0	0	0	0	0	0	0	0	0	0	0	0	0	0	0	0	0	0	0	0	0	0	0	0	0	0	0	0	0	0	0	0	0	0	0	0	0	0	0	0	0	0	0	0	0	0	0	0
ENSG00000234740.1	0	0	0	0	0	0	0	0.8978	0	0	0	1.2383	0	0	0	0	0	0	0	0	0	0	0	0	0	1.3172	0	0	0	0	0	0	0	0	0	0	0	1.2124	0	0	0	1.4415	0	1.3657	0	0	0	0	0
ENSG00000183570.16	5.0792	4.6074	4.3218	5.1395	4.5875	4.5101	4.2159	5.4647	4.7868	2.8649	4.9905	4.1136	4.3639	5.0961	4.865	5.7599	4.0449	6.8204	4.7828	5.644	4.8332	4.8147	6.1487	4.3519	5.1273	5.4186	5.5952	4.2332	5.0629	3.9969	4.6617	6.0308	3.7605	4.3743	4.7971	5.5239	4.1651	6.501	6.0531	5.577	4.3272	6.0859	5.1547	3.5896	4.1478	4.5539	3.2373	5.1382	4.2899
ENSG00000211884.1	0	0	0	0	0	0	0	0	0	0	0	0	0	0	0	0	0	0	0	0	0	0	0	0	0	0	0	0	0	0	0	0	0	0	0	0	0	0	0	0	0	0	0	0	0	0	0	0	0
ENSG00000101680.13	5.9848	4.3364	5.9288	3.7499	4.7262	4.748	4.5764	5.3473	4.1977	4.5876	4.428	6.6857	5.9781	3.3407	6.8743	7.4575	3.9026	5.1923	4.7034	5.1117	5.2671	4.2822	5.1689	5.3594	3.725	5.0798	3.4323	4.8719	5.8517	5.4886	5.6329	6.8161	4.8701	4.9156	5.3116	5.4686	4.3759	6.733	6.6586	4.8143	4.4158	6.1913	6.3596	4.7975	5.4201	5.7301	6.6294	5.7482	4.2899
ENSG00000255284.1	6.9544	5.3892	7.8574	7.7948	7.3317	6.9958	7.9076	7.3513	6.747	7.4588	8.1845	8.1063	7.2246	6.5541	6.0988	7.2085	8.0134	7.1534	8.1791	6.756	7.4182	6.4748	7.2927	7.3436	7.7701	7.4185	7.5095	6.9367	6.8047	6.2256	8.686	6.9137	6.7509	6.6884	8.194	8.8556	6.6614	6.9938	6.8146	6.9614	8.1589	7.9246	6.5992	8.0203	6.9583	7.5179	7.8697	6.9826	6.6769
ENSG00000223200.1	0	0	0	0	0	0	0	0	0	0	0	0	0	0	0	0	0	0	0	0	0	0	0	0	0	0	0	0	0	0	0	0	0	0	0	0	0	0	0	0	0	0	0	0	0	0	0	0	0
ENSG00000225814.1	0	0	0	0	0	0	0	0	0	0	0	0	0	0	0	0	0	0	0	0	0	0	0	0	0	0	0	0	0	0	0	0	0	0	0	0	0	0	0	0	0	0	0	0	0	0	0	0	0
ENSG00000111785.18	8.5819	9.3892	10.0102	9.9574	8.3701	8.2829	9.2922	8.4819	8.2316	8.0266	9.1302	9.1935	9.3532	8.9364	9.3775	9.9824	9.103	8.2275	8.9023	8.9263	8.8333	8.5149	9.1671	8.3392	9.2122	7.7133	8.9768	8.196	10.0521	8.2775	8.384	9.4512	8.2246	7.9897	9.1506	7.8747	9.904	10.3234	9.259	9.3156	8.1589	9.2245	8.9984	8.6551	9.5717	9.0693	8.9581	9.1936	8.8247
ENSG00000261279.5	2.9186	0	0	0	0	0	0	0	0	1.0338	0	0	0	0	0	0	0	0	0	0	0	0	0	1.7771	1.2376	0	0	0	0	0	0	2.6452	1.0329	0	1.9921	0	0	1.2124	0	0	0	0	0	0	2.8624	0	0	0	0
ENSG00000173846.12	7.6281	10.3917	9.5266	11.4261	8.7654	8.7884	9.3438	7.3282	7.1152	7.5012	11.9946	8.868	10.0394	9.4899	7.0479	11.8637	10.3464	8.5243	8.142	8.9661	7.1141	8.5362	11.4629	7.1599	9.4352	8.6468	9.3746	7.0437	11.302	8.5551	8.2172	10.7257	7.9595	7.4811	11.4795	9.3215	11.1535	11.6804	7.6235	10.6845	8.1907	11.0571	8.4356	8.0971	10.2074	9.8465	9.6772	9.6324	7.916
ENSG00000168303.6	10.4581	9.5098	10.7698	10.6422	10.697	10.3397	10.8716	10.7421	10.3822	11.0676	11.502	11.8747	10.6738	10.162	10.5952	11.1195	11.1472	10.9119	11.5228	10.718	10.583	10.5034	10.6282	11.2968	11.3721	11.0656	11.1429	11.0079	10.2745	10.3332	11.4458	10.5969	10.8699	10.7796	11.4298	11.2018	9.9745	11.0184	10.2071	10.7313	11.0709	11.9413	10.6435	10.9106	9.9527	11.2016	11.2929	10.2168	10.4505
ENSG00000242559.3	0	0	0	0	0	0	0	0	0	0	0	0	0	0	0	0	0	0	0	0	0	0	0	0	0	0	0	0	0	0	0	0	0	0	0	0	0	0	0	0	0	0	0	0	0	0	0	0	0
ENSG00000204022.9	1.4007	2.9409	2.4287	0	2.2136	2.6885	1.4638	0	2.9892	3.2296	3.1206	2.9628	0	2.3647	2.2486	1.1804	3.1298	2.8527	0	1.8963	3.4598	0	1.3728	3.4208	1.8938	2.453	2.5601	2.8649	0	3.167	0	3.6809	3.057	0.894	1.9921	3.2714	1.9348	2.9234	3.4084	0	2.6055	3.2601	2.3094	2.5188	0	3.0182	2.8724	3.023	3.1266
ENSG00000163064.6	0	1.4167	0	0	0	0	0	0	0	0	0	0	0	0	0	1.1804	0	0	0	0	0	0	0	0	0	0	0	0	0	0	0	0	0	0	0	1.4495	0	0	0	0	0	0	0	0	0	0	1.0383	0	0
ENSG00000133027.17	12.2524	12.1331	12.496	13.1129	12.1451	12.5742	12.5474	12.4252	12.2861	12.8324	12.9558	12.5944	12.1493	11.2672	13.0769	12.4215	12.8957	12.1967	12.4996	12.0984	13.2616	12.3672	13.2893	12.4285	12.8562	13.525	12.7495	12.0616	12.3213	11.8609	13.0492	11.4021	12.3388	12.695	12.0765	13.2066	12.8215	11.6417	12.195	12.9138	12.6465	12.8387	12.4075	12.4978	12.6109	11.3782	12.8522	12.5743	12.2482
ENSG00000213128.3	0	0	0	0	0	0	0	0	0	0	0	0	0	0	0	0	0	0	0	0	0	0	0	0	0	0	0	0	0	0	0	0	0	0	0	0	0	0	0	0	0	0	0	0	0	0	0	0	0
ENSG00000124900.12	0	0	0	0	0	0	0	0	0	0	0	0	0	0	0	0	0	0	0	0	0	0	0	0	0	0	0	0	0	0	0	0	0	0	0	0	0	0	0	0	0	0	0	0	0	0	0	0	0
ENSG00000126562.16	2.0978	7.1591	3.0543	1.3543	4.0675	2.965	2.1752	6.4483	3.358	1.0338	5.2064	3.9957	3.4323	4.3286	3.8209	2.2628	2.036	3.0201	2.4386	1.4931	2.5853	6.071	3.3976	2.8214	3.866	1.9941	3.7273	4.1505	3.8591	2.5822	0	4.2776	3.6446	4.1831	4.2379	4.6575	3.2433	3.9532	8.2154	3.0939	2.2674	5.1425	3.686	4.7132	2.8624	3.215	4.6575	2.3997	2.283
ENSG00000200303.1	0	0	0	0	0	0	0	0	0	0	0	0	0	0	0	0	0	0	0	0	0	0	0	0	0	0	0	0	0	0	0	0	0	0	0	0	0	0	0	0	0	0	0	0	0	0	0	0	0
ENSG00000278382.1	0	0	0	0	0	0	0	0	0	0	0	0	0	0	0	0	0	0	0	0	0	0	0	0	0	0	0	0	0	0	0	0	0	0	0	0	0	0	0	0	0	0	0	0	0	0	0	0	0
ENSG00000231880.2	0	0	0	0	1.1459	2.3462	0	0	0	1.0338	1.8342	0	2.0926	0	0	1.8208	1.3508	0.9177	0	0	0	0	1.3728	1.7771	1.2376	0	1.3965	3.0587	0	0.9984	0	2.6452	0	0.894	0	1.4495	0	1.2124	0	0	1.1836	0	0.9922	0	0	2.1861	1.6358	2.3997	0
ENSG00000240870.2	0	0	0	0	0	0	0	0	0	0	0	0	0	0	0	0	0	0	0	0	0	0	0	0	0	0	0	0	0	0	0	0	0	0	0	0	0	0	0	0	0	0	0	0	0	0	0	0	0
ENSG00000256098.1	0	0	0	0	0	0	0	0	0	0	0	0	0	0	0	0	0	0	0	0	0	0	0	0	0	0	0	0	0	0	0	0	0	0	0	0	0	0	0	0	0	0	0	0	0	0	0	0	0
ENSG00000249488.1	0	0	0	0	0	0	1.4638	0.8978	0	0	0	0	0	0	0	0	0	0	0	0.9317	0	0	0	0	0	0	0	0	0	0	0	0	0	0	0	0	0	0	0	0	1.825	0	0	0	0	0	0	0	0
ENSG00000113441.15	9.406	9.7014	9.2742	9.6205	9.8345	9.1274	9.1386	9.8979	10.0268	9.3842	9.7491	9.7391	9.3167	9.8531	10.4918	9.4565	9.0949	9.4834	10.5305	10.04	9.9997	9.6381	9.6592	9.6799	10.2469	8.5118	9.7102	9.7896	9.7282	9.9421	9.3818	11.0221	9.8787	9.7584	9.3481	8.9596	9.4064	10.1686	10.3981	9.346	9.5892	10.1136	10.9766	9.5417	9.724	9.8539	10.2112	9.5276	9.559
ENSG00000256195.2	0	0	0	1.3543	0	0	0	0	0	0	0	0	0	0	0	2.6006	0	0	1.3067	0	0	0	0	0	0	0	0.861	0	1.2333	0	0	1.2103	0	0	0	0	0	0	0	0	0	0	0.9922	2.0545	0	1.7516	0	1.9454	0
ENSG00000221164.1	0	0	0	0	0	0	0	0	0	0	0	0	0	0	0	0	0	0	0	0	0	0	0	0	0	0	0	0	0	0	0	0	0	0	0	0	0	0	0	0	0	0	0	0	0	0	0	0	0
ENSG00000265655.1	0	0	0	0	0	0	0	0	0	0	0	0	0	0	0	0	0	0	0	0	0	0	0	0	0	0	0	0	0	0	0	0	0	0	0	0	0	0	0	0	0	0	0	0	0	0	0	0	0
ENSG00000203356.2	1.4007	1.4167	0	0	0	0	2.1752	0	1.1088	1.0338	1.8342	1.2383	0	0	0	1.1804	0	2.1878	0	1.4931	1.8076	0	1.3728	0	1.8938	0	1.7861	2.0505	1.2333	1.5828	0	1.2103	1.0329	1.4418	0	1.4495	0	0	1.5477	0	0	0	1.5746	1.3657	2.0483	1.1267	1.0383	0	0
ENSG00000251236.1	0	0	0	0	0	0	0	0	0	0	0	0	0	0	0	0	0	0	0	0	0	0	0	0	0	0	0	0	0	0	0	0	0	0	0	0	0	0	0	0	0	0	0	0	0	0	0	0	0
ENSG00000266542.1	0	0	0	0	0	0	0	0	0	0	0	0	0	0	0	0	1.3508	0	0	0	0	0	0	0	0	0	0	0	0	0	0	0	0	0	0	0	0	0	0	0	0	0	0	0	1.0324	0	0	0	0
ENSG00000266908.1	0	0	0	0	0	0	0	0	0	0	0	0	0	0	0	0	0	0	0	0	0	0	0	0	0	0	0	0	0	0	0	0	0	0	0	0	0	0	0	0	0	0	0	0	0	0	0	0	0
ENSG00000251377.1	0	0.8757	0	0	0	1.2398	0	0	0	0	0	1.2383	0	0	0	0	1.3508	0.9177	0	0	1.8076	0	0	0	0	0	0	0	0	1.9975	0	0	0	0.894	0	0	0	0	0	0	1.1836	0	0.9922	0	0	0	0	0	0.8265
ENSG00000179165.10	1.4007	2.5872	1.9719	1.3543	0	1.8966	0	1.8439	0	0	0	1.2383	0	1.4115	2.2486	0	0	0	0	1.4931	0	0	0	0	0	1.3172	0.861	1.0338	0	1.5828	0	1.8591	1.0329	0	2.7983	0	1.9348	0	2.2771	0	1.1836	0	3.156	0	1.0324	1.1267	1.0383	0	0
ENSG00000257198.6	0	0.8757	0	0	0	0	0	0	0	1.0338	0	0	0	0.8719	0	0	0	0	0	0	0	0	0	1.7771	0	0	0	0	0	0	0	0	0	0	0	0	0	0	0	0	0	0	0	0	0	1.1267	1.0383	0	0
ENSG00000082515.16	9.3382	9.4369	9.7512	10.582	9.9697	9.9506	10.0029	9.7567	9.7624	9.895	10.4948	10.1855	9.7145	10.141	10.0358	10.1102	10.1713	10.1262	10.2419	9.7997	9.5434	9.4561	9.8894	9.5828	9.9349	9.9687	10.055	9.8742	9.9114	9.305	10.5703	9.9422	9.8915	9.6362	10.378	10.2483	10.0629	10.0025	9.5823	9.9643	10.2858	10.5433	9.9872	10.178	9.6376	9.8354	9.9988	9.593	9.8182
ENSG00000221010.2	0	0	0	0	0	0	0	0	0	0	0	0	0	0	0	0	0	0	0	0	0	0	0	0	0	0	0	0	0	0	0	0	0	0	0	0	0	0	0	0	0	0	0	0	0	0	0	0	0
ENSG00000242104.3	0	0	0	0	0	0	0	0	0	0	0	0	0	0	0	0	0	0	0	0	0	0	0	0	0	1.3172	0	1.0338	0	0	0	0	0	0	0	0	0	0	0	0	0	0	0	0	0	0	1.0383	0	0
ENSG00000276584.1	0	0	0	0	0	0	0	0	0	0	0	0	0	0	0	0	0	0	0	0	0	0	0	0	0	0	0	0	0	0	0	0	0	0	0	0	0	0	0	0	0	0	0	0	0	0	0	0	0
ENSG00000253943.1	0	0	0	0	0	0	0	0.8978	0	0	1.8342	1.2383	0	0	0	0	0	0.9177	0	0	0	0	1.3728	1.1465	0	0	0	1.0338	0	0	0	0	0	0.894	0	0	0	0	1.5477	0	0	1.4415	0.9922	0	0	0	0	1.2784	0
ENSG00000151012.13	2.9186	5.9722	3.6658	3.7499	4.2624	1.8966	2.1752	2.4104	1.1088	3.2296	2.6163	4.6705	2.5601	5.2297	1.5241	5.3759	0	6.8541	1.9809	4.451	0	0	4.7244	3.8431	4.3229	0	4.0452	3.5204	6.6188	2.3193	1.7787	7.2364	2.8632	2.4036	2.7983	3.2714	3.918	3.9532	0	3.3285	4.7919	4.5428	3.686	2.5188	2.6385	4.4006	2.8724	1.9454	4.597
ENSG00000214027.3	0	0	0	0	0	0	0	0	0	1.0338	0	0	0	0	0	1.1804	0	0	0	0	0	0	0	0	0	0	0	0	0	0	0	1.2103	0	0	0	0	0	1.2124	0	0	0	0	0	0	0	0	0	0	0.8265
ENSG00000278060.1	1.4007	0	0	0	0	0	0	0	0	0	0	0	0	0.8719	0	0	0	0	0	0	0	0	1.3728	0	0	0	1.7861	0	0	0	0	0	1.0329	0	0	0	1.27	0	2.2771	0	0	0	0	0	0	0	0	0	0
ENSG00000219951.4	0	0	0	1.3543	1.1459	0	0	0	0	0	0	0	0	0	0	0	0	0.9177	0	0	0	1.0606	0	0	0	0	0	1.0338	0	0	0	1.2103	0	0	0	0	1.9348	1.2124	0	1.3263	0	0	0	0	0	0	0	0	0
ENSG00000130287.13	2.0978	2.1175	0	2.0403	2.2136	1.2398	3.0059	2.6275	2.762	2.6409	1.8342	1.2383	2.0926	2.7678	1.5241	1.1804	2.8485	2.445	3.065	3.1965	3.4598	2.4176	1.3728	1.1465	3.1935	2.453	1.3965	2.3757	1.8884	2.3193	1.7787	4.0676	3.057	2.4036	2.7983	1.4495	1.9348	1.8617	1.5477	0	1.825	2.6202	1.9883	2.0545	0	1.7516	3.2373	0	4.1711
ENSG00000232412.1	0	2.1175	1.2995	0	2.2136	0	0	1.447	0	2.0505	3.1206	1.8947	2.0926	0	0	1.8208	1.3508	1.4741	2.7855	1.8963	0	0	0	1.7771	1.2376	1.9941	1.7861	1.0338	0	0.9984	1.7787	1.2103	0	1.4418	3.3124	2.6308	0	1.2124	1.5477	1.3263	1.825	1.4415	0	2.0545	1.0324	1.1267	0	0	0
ENSG00000256657.1	0	0	0	0	0	0	0	0	0	0	0	0	0	0	0	0	0	0	0	0	0	0	0	0	0	0	0	0	0	0	0	0	0	0	0	0	0	0	0	0	0	0	0	0	0	0	0	0	0
ENSG00000271288.1	0	0.8757	0	0	0	0	1.4638	0.8978	2.1603	1.0338	0	1.2383	0	0.8719	0	0	0	0	1.3067	0	0	0	0	0	0	0	1.7861	0	0	0	0	0	0	0	0	0	0	0	1.5477	0	0	0	0	0	0	0	1.6358	0	0
ENSG00000234275.1	0	0	0	0	0	0	0	0	0	0	0	0	0	0	0	0	0	0	0	0	0	0	0	0	0	0	0	0	0	0	0	0	0	0	0	0	0	0	0	0	0	0	0	0	0	0	0	0	0
ENSG00000223761.1	0	0	0	0	0	0	0	0	0	0	0	0	0	0	0	0	0	0	0	0	0	0	0	0	0	0	0	0	0	0	0	0	0	0	0	0	0	0	0	0	0	0	0	0	0	0	0	0	0
ENSG00000222990.1	0	0	0	0	0	0	0	0	0	0	0	0	0	1.4115	0	0	0	0	0	0	0	0	0	0	0	0	0	0	0	0	0	0	0	0	0	0	0	0	1.5477	0	0	0	0	0	0	0	0	0	0
ENSG00000269444.1	0	0	0	0	0	0	0	0	0	0	0	0	0	0	0	0	0	0	0	0	0	0	0	0	0	0	0	0	0	0	0	0	0	0	0	0	0	0	0	0	0	0	0	0	0	0	0	0	0
ENSG00000253840.1	0	0	0	0	0	0	0	0	0	0	0	0	0	0	0	0	0	0	0	0	0	0	0	0	0	0	0	0	0	0	0	0	0	0	0	0	0	0	0	0	0	0	0	0	0	0	0	0	0
ENSG00000228502.1	4.3704	4.451	4.6918	4.4085	4.5129	4.8193	4.6789	4.4408	5.0103	5.5573	6.5449	6.1359	4.9253	4.8275	4.3046	6.0353	5.5704	5.5886	5.4508	5.3867	5.3579	4.3606	5.6056	5.5583	3.9945	5.4681	5.6665	5.1943	5.228	4.7517	5.7678	6.7472	6.0182	5.4845	4.7971	5.5239	4.8695	5.849	3.8545	5.329	5.1428	6.5757	9.6952	5.4968	4.5206	4.6248	4.5316	5.3547	10.3403
ENSG00000141028.6	1.4007	1.4167	1.2995	0	0	0	0	0.8978	1.1088	0	0	0	0	0	1.5241	0	0	0	1.9809	1.8963	0	0	0	0	1.8938	0	0.861	1.0338	0	0.9984	0	1.2103	0	0	0	0	0	0	0	0	0	0	0.9922	1.3657	0	0	0	0	0.8265
ENSG00000268181.3	0	0	0	0	0	0	0	0	0	0	0	0	0	0	0	0	0	0	0	0	0	0	0	0	0	0	0	0	0	0	0	0	0	0	0	0	0	0	0	0	0	0	0	0	0	0	0	1.2784	0
ENSG00000275270.1	0	0	0	0	0	0	0	0	0	0	0	0	0	0	0	0	0	0	0	0	0	0	0	0	0	0	0	0	0	0	0	0	0	0	0	0	0	0	0	0	0	0	0	0	0	0	0	0	0
ENSG00000251568.1	0	0	0	0	0	0	0	0	0	0	0	0	0	0	0	0	0	0	0	0	0	0	0	0	0	0	0	0	0	0	0	2.6452	0	0	0	0	0	0	0	0	0	0	0	0	0	0	0	0	0
ENSG00000270015.1	6.0928	5.4455	6.4466	7.0073	6.2284	5.6046	6.0067	6.2334	7.0026	5.9966	7.2021	6.778	5.9781	6.0925	5.3362	6.9375	6.8929	6.5325	6.7626	6.6426	6.8891	6.0237	6.9286	6.7844	6.8802	5.5622	6.3968	7.0776	6.0113	6.3187	6.3865	7.601	5.9219	6.0679	7.2563	6.562	6.0735	6.6408	6.5443	6.2551	6.9873	7.9348	6.6139	7.4205	6.7639	6.6669	6.467	6.7153	6.1417
ENSG00000224354.2	0	0	0	0	0	0	0	0	0	0	0	0	0	0	0	0	0	0	0	0	0	0	0	0	0	0	0	0	0	0	0	0	0	0	0	0	0	0	0	0	1.1836	0	0	0	0	0	0	0	0
ENSG00000259474.1	0	0	0	0	0	0	0	0	0	0	0	0	0	0	0	0	0	0	0	0	0	0	0	0	0	0	0	0	0	0	0	0	0	0	0	0	0	0	0	0	0	0	0	0	0	0	0	0	0
ENSG00000011677.12	0	0.8757	0	0	2.2136	0	0	0	0	0	0	0	1.3965	0.8719	0	0	0	0	0	0.9317	0	0	0	0	0	0	0	0	0	0	0	0	0	0	2.4508	0	0	1.2124	0	0	0	0	0	0	0	0	3.5283	1.9454	0
ENSG00000135905.18	7.743	8.8797	8.2175	8.7399	8.4474	7.8267	8.5992	8.9581	9.2011	8.3931	9.4595	8.6064	8.5751	8.6085	8.4816	6.6768	8.0307	8.5621	8.6021	9.4526	8.8173	8.9161	9.1102	8.6051	9.3892	7.431	8.2587	8.1274	8.0976	8.6727	6.8181	11.1718	8.0927	8.8911	8.4178	7.5002	8.1748	9.3769	9.575	8.0652	7.9743	8.9669	9.8928	7.2061	8.7221	9.2651	8.6067	7.3152	8.7924
ENSG00000231740.1	0	0	0	0	0	0	0	0	0	0	0	0	0	0	0	0	0	0	0	0	0	0	0	0	0	0	0	0	0	0	0	0	0	0	0	0	0	0	0	0	0	0	0	0	0	0	0	0	0
ENSG00000117682.16	9.8703	9.8692	9.724	9.9709	9.6508	9.8111	9.7758	9.8256	9.6854	10.0711	10.5051	9.7998	9.6397	9.914	10.7881	9.929	9.7791	10.1251	9.8829	9.8573	9.8037	9.9275	10.0667	9.4957	10.2976	10.7529	9.9107	9.7516	9.9572	9.5261	10.0211	10.2121	9.9073	9.8404	10.1995	9.9631	10.1728	10.4416	10.0589	9.973	10.0008	10.4927	10.4054	9.7169	9.9266	9.5938	9.9459	10.135	9.85
ENSG00000228571.1	0	0	0	0	0	0	0	0	0	0	0	0	0	0	0	0	0	0	0	0	0	0	0	0	0	0	0	0	0	0	0	0	0	0	0	0	0	0	0	0	0	0	0	0	0	0	0	0	0
ENSG00000276934.1	0	1.8093	1.2995	1.3543	0	0	0	0.8978	0	1.0338	0	0	0	0	1.5241	1.8208	0	0	1.9809	0	0	0	0	1.1465	0	0	1.7861	1.0338	1.8884	0	0	1.2103	0	0	1.9921	0	1.27	0	0	0	0	0	0	0	1.0324	0	1.0383	0	0
ENSG00000244265.1	1.4007	1.4167	3.2881	2.5034	2.2136	1.8966	3.5298	1.447	2.762	2.8649	0	2.3442	0	1.8033	2.2486	1.1804	2.4987	0	1.9809	2.211	0	1.0606	1.3728	1.1465	1.8938	1.3172	1.7861	3.6464	1.8884	0.9984	3.4229	0	1.6286	1.8379	3.6907	0	1.27	1.2124	2.7593	3.7071	3.3075	0	1.9883	2.0545	3.5178	2.7904	2.057	1.2784	2.4958
ENSG00000227719.1	0	0.8757	0	2.0403	0	0	0	0.8978	1.7283	0	0	0	0	0	1.5241	0	0	0	0	0	0	0	0	0	1.2376	0	0	0	0	0	0	1.2103	0	0	0	1.4495	0	0	0	0	0	0	1.5746	0	0	1.1267	0	0	0
ENSG00000233139.1	0	0	0	0	0	0	0	0	0	0	0	0	0	0	0	1.1804	0	0	0	0	0	0	0	0	0	0	0	0	0	0	0	0	0	0	0	0	0	0	0	0	0	1.4415	0	0	0	0	0	0	0
ENSG00000154493.17	3.4385	0	3.4893	2.5034	3.7145	2.3462	2.1752	2.8161	0	2.0505	3.1206	2.9628	2.0926	0.8719	3.8209	4.0176	1.3508	2.1878	2.4386	3.6778	2.5853	3.4292	3.6003	1.1465	2.9617	2.453	1.3965	2.6409	1.8884	0	0	4.8376	0	2.9756	3.3124	1.4495	0	2.3079	4.3388	1.3263	0	4.8308	3.3079	2.8695	2.8624	3.215	2.8724	0	2.8454
ENSG00000174197.16	9.3309	9.906	9.344	9.2702	9.2522	9.1026	9.0975	9.8487	9.1811	9.4022	9.8568	9.6096	9.7613	9.3593	10.0254	9.6779	9.186	9.6459	9.7778	9.823	9.7206	9.551	9.8991	9.7446	9.8819	8.1215	9.689	9.4762	9.7955	9.9711	8.9356	10.1383	9.1734	9.7426	9.3415	8.6961	9.6025	10.101	10.0086	9.0171	9.5481	9.7695	10.1278	9.3667	9.2009	10.2302	10.2176	9.2454	9.6713
ENSG00000280224.1	0	0	0	0	0	0	0	0	0	0	0	0	0	0	0	0	0	0	1.3067	0.9317	0	0	0	0	1.2376	0	0.861	0	0	0	0	0	0	0	0	0	0	0	0	0	0	0	1.5746	0	1.0324	0	0	1.2784	0
ENSG00000263525.1	0	0	0	0	0	0	0	0	0	0	0	0	0	0	0	0	0	0	0	0	0	0	0	0	0	0	0	0	0	0	0	0	0	0	0	0	0	0	0	0	0	0	0	0	0	0	0	0	0
ENSG00000254971.1	0	0	0	0	0	0	0	0	0	0	0	0	0	0	0	0	0	0	0	0	0	0	0	0	0	0	0	0	0	0	0	0	0	0	0	0	0	0	0	0	0	0	0	0	0	0	0	0	0
ENSG00000239180.1	0	0	0	0	0	0	0	0	0	0	0	0	0	0	0	0	0	0	0	0	0	0	0	0	0	0	0	0	0	0	0	0	0	0	0	0	0	0	0	0	0	0	0	0	0	0	0	0	0
ENSG00000175643.8	6.9921	5.3601	4.7711	7.5168	5.6646	4.8872	5.245	7.3589	6.1842	3.9694	5.3033	3.8672	5.8203	8.0677	7.9795	5.9194	5.0005	5.3578	6.6401	6.756	6.295	4.3606	6.3019	3.8431	5.7898	7.5846	5.7122	7.0551	5.3285	4.6407	5.949	7.6107	4.2314	5.1074	5.5595	6.302	4.6437	7.0665	6.2843	4.1361	6.3189	5.3987	8.342	6.2611	4.1478	4.1351	6.4841	5.5864	6.9448
ENSG00000100626.16	7.1336	8.554	7.1426	6.9897	6.7991	7.4536	6.6103	7.5236	7.296	6.6054	8.1459	6.4814	6.8284	7.1509	7.7599	6.5847	6.3782	8.698	7.6435	8.8173	8.2459	7.095	7.9963	7.0974	7.788	7.0311	7.858	7.2856	7.7447	7.8105	6.9373	7.9619	6.7082	7.343	7.4283	7.741	6.9684	8.8227	7.8924	7.6547	7.4736	7.6567	8.0123	8.3341	7.151	7.7734	7.7334	7.8218	7.7703
ENSG00000237816.1	0	0	0	0	0	0	0	0	0	0	0	0	0	0	0	0	0	0	0	0	0	0	0	0	0	0	0.861	0	0	0	0	0	0	0	0	0	0	0	0	0	0	0	0	0	0	0	0	0	0
ENSG00000228797.2	3.4385	3.3482	3.9648	4.4085	3.842	4.8872	3.0059	4.4408	4.2859	3.7623	5.6366	4.2227	3.4323	3.9947	4.769	4.5726	5.1963	4.7903	3.9761	3.5717	3.7552	4.3606	4.5395	4.8538	4.5902	5.0798	3.895	3.9694	4.7372	3.6974	4.354	2.9202	4.5858	4.4891	4.1193	5.9847	4.1651	5.0845	2.7593	4.4664	4.653	5.5116	3.7928	3.1513	3.6438	3.8094	4.4644	4.3895	3.4665
ENSG00000206717.1	0	0	0	0	0	0	0	0	0	0	0	0	0	0	0	0	0	0	0	0	0	0	0	0	0	0	0	0	0	0	0	0	0	0	0	0	0	0	0	0	0	0	0	0	0	0	0	0	0
ENSG00000259402.1	0	0.8757	0	0	0	0	0	0	0	0	0	0	0	0	0	1.1804	0	0	0	0	0	0	0	0	0	0	0	0	0	0	0	0	0	0	0	0	0	0	0	0	0	0	0	0	0	0	0	0	0
ENSG00000269968.1	10.0122	9.4159	9.832	11.7017	10.3748	9.2421	6.9136	4.6033	0	4.5234	0	10.7509	10.122	0	8.5116	11.1071	10.1906	10.294	10.7927	7.1828	0	7.8392	0	6.2754	10.9688	7.9837	9.76	9.0947	11.0273	9.3231	11.9393	10.7312	9.4399	5.2443	11.4514	13.534	9.9826	10.0588	0	9.2421	9.5868	10.0356	10.7208	10.9662	9.2685	3.6821	9.5451	9.5221	8.8897
ENSG00000166509.10	0	0	0	0	1.1459	0	0	0	0	0	0	0	1.3965	0	0	0	0	0	0	0	0	0	0	0	0	0	0	0	1.8884	0	0	0	0	0	2.4508	0	0	0	0	0	0	0	0	0	1.0324	1.1267	2.057	3.4568	1.3487
ENSG00000216205.1	0	0	0	0	0	0	0	0	0	0	0	0	0	0	0	0	0	0	0	0	0	0	0	0	0	0	0	0	0	0	0	0	0	0	0	0	0	0	0	0	0	0	0	0	0	0	0	0	0
ENSG00000126088.12	11.5441	11.1245	11.8016	12.611	11.705	12.0451	12.0807	11.921	11.9315	12.076	12.6352	12.4389	11.82	11.6293	11.9381	11.8474	12.3292	12.0966	12.1634	12.0837	12.0825	11.4005	11.9069	11.6041	12.0543	12.2891	11.9056	12.0035	12.0067	11.4633	12.7433	12.0772	11.9779	11.6977	12.5788	12.8251	12.1559	12.0773	11.8771	11.9308	12.5732	12.4005	11.8184	12.285	11.8766	11.8656	12.0492	12.2085	11.9968
ENSG00000136631.12	8.9505	8.9299	8.8858	9.3652	9.1264	8.9281	8.894	9.2639	9.0137	8.8183	9.5997	9.405	8.4727	9.4408	9.7168	8.9802	8.9844	9.1904	9.343	9.5201	9.0186	8.9949	8.7806	8.9045	9.4604	8.9594	9.4062	9.3614	8.6997	8.6971	8.8162	9.8933	8.7195	8.7995	9.4712	9.2412	8.7675	9.7914	9.2177	8.6672	9.1596	9.407	9.9386	9.1027	8.5677	9.3382	9.422	9.1253	9.378
ENSG00000251101.1	0	0	0	1.3543	0	0	0	2.1548	0	0	0	0	0	0.8719	0	0	0	0	1.9809	0	0	0	1.3728	1.1465	1.2376	0	0.861	0	0	1.5828	0	0	0	1.4418	0	0	0	0	0	0	0	2.148	2.794	2.0545	0	1.7516	0	0	2.283
ENSG00000261710.1	0	0	0	0	0	0	0	0	0	0	0	0	0	0	0	0	0	0	0	0	0	0	0	0	0	0	0.861	0	0	0	0	0	0	0	0	1.4495	0	0	0	0	0	0	0	0	0	0	0	0	0
ENSG00000279576.1	0	0	0	0	6.7991	4.225	0	0	0	3.2296	6.6592	0	0	6.4484	0	8.1849	3.9026	0	0	5.448	0	0	0	0	0	1.3172	3.0612	3.6464	0	0	5.027	6.6181	3.2278	4.7869	0	0	6.6206	0	0	0	5.5476	7.5014	0	4.9524	0	0	0	0	5.9201
ENSG00000252809.3	0	0	0	0	0	0	0	0	0	0	0	0	0	0	0	0	0	0	0	0	0	0	0	0	0	0	0	0	0	0	0	0	0	0	0	0	0	0	0	0	0	0	0.9922	0	0	0	0	0	0
ENSG00000257748.1	0	0	0	0	0	0	0	0	0	0	0	0	0	0	0	0	0	0	0	0	0	0	0	0	0	0	0	0	0	0	0	0	0	0	0	0	0	0	0	0	0	0	0	0	0	0	0	0	0
ENSG00000196338.12	4.3704	3.9253	4.6078	3.5725	2.5487	3.7284	1.4638	2.9829	2.1603	3.6464	3.4935	3.7261	3.1958	3.9947	4.5554	3.4765	3.9026	4.1612	3.8342	4.451	1.8076	2.6845	4.6349	3.7156	3.866	0	4.1812	3.9694	4.9413	3.319	2.5515	5.743	3.057	2.809	3.6907	3.7135	2.3882	4.548	3.1201	2.4654	3.1092	4.0396	4.0728	3.3871	3.3797	4.6248	3.6544	4.3895	3.4665
ENSG00000230274.1	0	0	0	0	0	0	1.4638	0.8978	0	0	0	0	0	0	0	0	0	0	0	0	0	0	0	0	0	0	0	1.0338	0	0	1.7787	0	1.0329	0	0	0	1.27	0	0	0	0	0	0	0	0	0	0	0	0
ENSG00000066777.8	10.0728	10.6757	10.338	10.1515	10.0577	10.1314	10.3832	10.5734	10.3196	10.2267	10.5076	10.7348	10.3628	10.3682	10.9197	10.5765	10.1399	10.1625	10.2783	10.665	10.4028	10.5913	10.6383	10.5841	10.591	9.0062	10.6505	10.4794	10.6948	10.592	9.8455	11.0267	10.2399	10.7022	10.4942	9.4449	10.5831	10.7281	10.8723	10.4667	10.7006	10.5842	10.953	10.1422	10.5508	10.7676	10.9756	10.6224	10.5371
ENSG00000251429.1	1.4007	0	1.2995	0	0	0	0	0	0	0	0	0	0	1.4115	0	0	1.3508	0.9177	0	1.4931	0	0	1.3728	0	1.8938	0	1.3965	1.6299	0	1.5828	0	1.8591	1.0329	0.894	2.4508	0	0	1.2124	1.5477	0	0	0	1.9883	0	0	1.1267	1.0383	2.3997	1.3487
ENSG00000164404.8	3.6417	3.0898	4.5186	3.3702	3.4198	3.3966	3.2915	2.9829	2.1603	4.3856	4.2449	3.5698	3.8136	6.0925	4.955	4.7185	3.5673	4.6441	3.9761	3.6778	3.4598	1.6651	3.3976	3.05	4.2215	3.9926	3.7273	4.0628	3.8591	3.6974	0	4.6236	3.2278	3.4981	4.2379	2.9864	4.7981	3.825	4.5899	4.5615	4.5782	4.995	2.9863	3.5896	3.9667	4.1351	4.7165	3.9314	4.2317
ENSG00000240292.1	0	0	0	0	0	0	0	0	0	0	0	1.2383	0	0	0	0	0	0	0	0	0	0	0	0	0	0	0	0	0	0	0	0	0	0	0	0	0	0	0	0	0	0	0	0	0	0	0	1.2784	0
ENSG00000186675.6	0	0	0	0	1.1459	0	1.4638	0	0	1.0338	0	1.2383	0	0.8719	0	1.1804	0	0	0	0	0	0	0	0	0	0	0.861	1.0338	0	0	0	2.305	0	0	0	0	0	0	1.5477	0	0	0	0	0	0	0	0	0	0
ENSG00000184979.9	9.8525	7.8228	9.3178	10.6673	8.9712	9.4304	9.0505	10.4471	10.1756	9.5982	10.3176	9.4974	9.3351	12.2392	12.2672	8.9249	9.2609	9.4268	9.8395	9.2696	9.6505	8.8049	10.2207	9.1798	11.9591	10.3011	8.9461	9.1909	8.5255	8.9509	9.0722	9.7531	9.4224	9.8227	8.7773	8.8502	9.3102	9.5492	10.6399	10.0072	10.2636	11.0904	11.9232	10.2785	8.0917	9.3772	10.4429	10.0714	10.3291
ENSG00000242571.1	0	2.5872	1.9719	1.3543	2.5487	1.8966	0	2.4104	1.7283	2.6409	3.1206	1.2383	2.5601	1.4115	0	2.8742	2.8485	0.9177	0	0	0	1.0606	1.3728	1.7771	1.2376	0	3.0612	2.6409	0	0.9984	1.7787	3.9498	2.6393	1.4418	1.3156	0	0	2.3079	0	2.0054	1.825	3.4978	0.9922	2.0545	1.628	2.1861	0	1.9454	2.6812
ENSG00000272335.1	7.64	7.5611	7.971	8.3708	8.5994	7.7917	7.4805	7.4183	7.8237	8.1001	8.2589	7.9164	8.4256	7.6633	7.9249	8.3225	8.1057	8.2445	8.7427	7.9794	8.2695	7.9699	8.0406	8.1792	8.0094	7.0637	8.33	7.8995	7.9478	7.9156	8.7362	8.3755	7.7085	7.9096	8.2932	7.0878	8.341	8.1641	8.2432	7.6972	8.1067	8.6895	7.956	8.7427	7.7003	8.1789	8.7654	8.189	8.0858
ENSG00000271511.1	0	0	0	0	0	0	0	0	0	0	0	0	0	0	0	0	0	0	1.3067	0	0	0	0	0	0	0	0	0	0	0	0	0	0	0	0	0	0	0	1.5477	0	0	0	0	0	0	1.1267	0	0	0
ENSG00000226427.1	0	0	0	0	0	0	0	0	0	0	0	0	0	0	0	1.1804	0	0	0	0	0	0	0	0	0	0	0	0	0	0	0	0	0	0	0	0	0	0	0	0	0	0	0	1.3657	0	0	0	0	0
ENSG00000199322.1	0	0	0	0	0	0	0	0	0	0	0	0	0	0	0	0	0	0	0	0	0	0	0	0	0	0	0	0	0	0	0	0	0	0	0	0	0	0	0	0	0	0	0	0	0	0	0	0	0
ENSG00000238419.1	0	0	0	0	0	0	0	0	0	0	0	0	0	0	0	0	0	0	0	0	0	0	0	0	0	0	0	0	0	0	0	0	0	0	0	0	0	0	0	0	0	0	0	0	0	0	0	0	0
ENSG00000240480.1	0	0	0	0	1.1459	0	0	0	0	0	0	0	0	0	0	0	0	0	0	0	0	0	0	0	0	0	0	0	0	0	0	0	0	0	0	0	0	0	0	0	0	0	0	0	0	0	0	1.2784	0
ENSG00000233996.1	0	0.8757	0	0	0	0	0	0.8978	1.1088	1.0338	0	0	1.3965	0	0	0	1.3508	0	0	0.9317	1.8076	0	0	1.1465	0	0	0.861	0	0	0.9984	0	0	1.0329	0	0	0	0	0	0	0	0	1.4415	0	0	0	0	0	2.3997	0
ENSG00000171243.7	2.5658	1.8093	2.7752	1.3543	4.0675	2.6885	2.6496	0	1.1088	1.0338	0	2.3442	1.3965	0.8719	0	3.3023	0	4.5377	0	2.4692	0	2.0899	3.6003	2.2145	0	0	2.9127	0	2.3372	2.8045	0	1.8591	1.6286	1.8379	1.3156	1.4495	1.27	1.8617	0	0	2.6055	1.4415	2.794	2.8695	1.628	1.7516	1.0383	1.2784	1.7313
ENSG00000282692.1	5.1475	3.0898	4.2123	2.5034	4.912	3.3966	5.4905	3.6114	2.9892	2.3757	4.5905	4.7456	1.3965	4.5492	5.3362	3.632	2.036	1.4741	3.5003	3.5717	5.0664	5.4377	3.778	3.5757	5.8923	2.8006	3.8136	5.7381	3.9875	1.5828	3.4229	2.9202	3.3806	3.1251	3.9901	3.2714	5.3408	2.9234	2.2771	4.6508	4.1317	4.8308	4.1552	4.4263	2.6385	4.1351	4.5959	2.7448	4.3459
ENSG00000267041.5	5.6498	5.675	5.5779	5.9475	5.315	4.748	5.1765	5.2847	5.2484	5.5249	6.8951	6.1078	6.2185	5.3224	5.6374	4.9724	4.774	5.8555	6.6401	6.0518	5.4433	5.8714	5.4569	6.2979	5.859	4.5471	6.2185	5.3506	5.9807	6.8547	5.027	6.5987	5.523	5.8705	5.6478	5.411	5.8796	6.2742	5.7777	5.2165	5.8946	6.676	6.194	5.7713	5.7633	6.4496	6.2644	4.8119	6.2773
ENSG00000250180.1	0	0	0	0	0	0	0	0	0	0	0	0	0	0	0	0	0	0	0	0	0	0	0	0	0	0	0	0	0	0	0	0	0	0	0	0	0	0	0	0	0	0	0	0	0	0	0	0	0
ENSG00000251535.1	0	0	0	0	0	0	0	0	0	0	0	0	0	0	0	0	0	0	0	0	0	0	0	0	0	0	0	0	1.2333	0	0	0	0	0	0	0	0	0	0	0	0	0	0	0	0	0	0	0	0
ENSG00000280387.1	1.4007	0.8757	1.2995	0	0	0	0	0	0	0	0	1.8947	0	0.8719	0	2.2628	0	0	0	0	0	0	0	0	0	1.3172	0.861	0	0	0	0	2.9202	0	0	1.3156	0	0	0	0	0	0	0	0.9922	0	0	1.7516	1.0383	0	0.8265
ENSG00000230335.1	0	0	0	0	0	0	0	0	0	0	0	0	0	0	0	0	0	0	0	0	0	0	0	0	0	0	0	0	0	0	0	0	0	0	0	0	0	0	0	0	0	0	0	0	0	0	0	0	0
ENSG00000277297.1	0	0	0	0	0	0	0	0	0	0	0	0	0	0	0	0	0	0	0	0	0	0	0	0	0	0	0	0	0	0	0	0	0	0	0	0	0	0	0	0	0	0	0	0	0	0	0	0	0
ENSG00000223202.1	0	0	0	0	0	0	0	0	0	0	0	0	0	0	0	0	0	0	0	0	0	0	0	0	0	0	0	0	0	0	0	0	0	0	0	0	0	0	0	0	0	0	0	0	0	0	0	0	0
ENSG00000147081.14	0	0	0	0	0	1.2398	0	0	0	0	0	0	0	0	0	0	0	0.9177	0	0	0	0	0	0	0	0	0	0	1.2333	0	0	1.2103	0	0	0	0	0	0	0	0	0	0	0	0	0	0	0	0	0
ENSG00000244089.1	0	0	0	0	0	0	0	0	0	0	0	0	0	0	0	0	0	0	0	0	0	0	0	0	0	0	0	0	0	0	0	0	0	0	0	0	0	0	0	0	0	0	0	0	0	0	0	0	0
ENSG00000266761.1	0	0	0	0	0	0	0	0	0	0	0	0	0	0	0	0	0	0	0	0	0	0	0	0	0	0	0	0	0	0	0	0	0	0	0	0	0	0	0	0	0	0	0	0	0	0	0	0	0
ENSG00000260084.1	0	0	0	1.3543	0	0	0	0	0	0	0	0	0	0	0	0	0	0	0	0	0	0	0	0	0	0	0	0	0	0	0	0	0	0	0	0	0	0	0	0	0	0	0	0	0	0	0	0	0
ENSG00000231369.1	0	0	0	0	0	1.2398	0	0	0	0	1.8342	2.3442	0	0	1.5241	1.8208	2.036	0	1.3067	0	0	1.6651	0	1.7771	1.2376	1.3172	1.7861	0	0	0	0	1.8591	1.6286	1.8379	0	1.4495	0	1.2124	1.5477	1.3263	0	1.4415	0	0	0	0	0	0	0
ENSG00000251080.1	0	0	0	0	0	0	0	0	0	0	0	0	0	0	0	0	0	0	0	0	0	0	0	0	0	0	0	0	0	0	0	0	0	0	0	0	0	0	0	0	0	0	0	0	0	0	0	0	0
ENSG00000251353.1	0	0	0	0	0	0	0	0	0	0	0	0	0	0	0	0	0	0	0	0	0	0	0	0	0	0	0	0	0	0	0	0	0	0	0	0	0	0	0	0	0	0	0	0	0	0	0	0	0
ENSG00000111530.12	11.0721	11.5033	11.3681	11.1469	11.1798	11.0478	11.3392	11.5038	11.1699	11.409	11.8345	11.5121	11.6683	11.3526	11.7203	11.6971	11.3468	11.3182	11.4388	11.2784	11.2901	11.4484	11.7803	11.3271	11.6684	10.9009	11.5073	11.0584	11.744	11.293	10.8693	11.7106	11.2689	11.3869	11.3456	10.7439	11.7398	11.6948	11.5544	11.5396	11.3443	11.5245	11.7355	11.1921	11.524	11.7107	12.0151	11.3316	11.2858
ENSG00000120457.11	4.7679	5.1387	4.4236	6.2127	4.1682	4.5101	3.9132	4.8391	5.2039	4.5234	8.451	5.7552	5.4411	5.619	4.5554	5.0294	2.4987	5.083	4.1052	6.5196	4.9545	4.1994	5.6519	5.6998	5.0701	3.6932	6.2026	4.7648	4.9413	5.423	1.7787	8.6782	6.234	5.7375	3.6907	5.1548	4.0468	8.5762	5.4996	4.6508	4.0231	7.4024	5.5994	3.3871	4.5206	8.2139	3.9775	4.3895	4.5018
ENSG00000231234.2	0	2.1175	2.7752	3.7499	3.049	4.225	4.3463	3.1324	3.1853	2.3757	0	5.2365	2.5601	3.4543	3.3758	3.7723	2.036	4.0877	1.9809	3.4571	4.7008	2.0899	2.5283	3.4208	3.3932	1.9941	2.0926	3.8696	1.8884	4.2448	4.6617	3.525	1.6286	2.9756	3.6907	2.6308	3.0105	4.627	2.7593	4.7349	2.2674	4.0396	1.9883	2.8695	3.5178	3.0182	3.9775	3.023	3.1266
ENSG00000131538.7	0	0	0	1.3543	0	0	0	0	0	0	0	0	0	0	0	0	0	0	0	0	0	0	0	0	0	0	0	0	0	0	0	1.2103	1.0329	0	0	0	0	0	0	0	0	0	0	0	0	0	0	0	0
ENSG00000258629.1	0	0	0	0	0	0	0	0	0	0	0	0	0	0	0	0	0	0	0	0	0	0	0	0	0	0	0	0	0	0	0	0	0	0	0	0	0	0	0	0	0	0	0	0	0	0	0	0	0
ENSG00000268407.1	0	0	0	0	0	0	0	0	0	0	0	0	0	0	0	0	0	0	0	0	0	0	0	0	0	0	0	0	0	0	0	0	0	0	0	0	0	0	0	0	0	0	0	0	0	0	0	0	0
ENSG00000187486.5	4.5828	5.3601	4.9859	4.4085	5.1275	5.5636	5.4905	2.9829	5.4141	4.3114	4.428	3.8672	5.2686	6.2891	6.1378	4.4937	3.7447	6.2075	4.5302	5.5067	5.8707	5.2854	4.3274	2.5496	5.4297	5.3143	3.8136	4.3856	6.2087	4.1668	0	5.6704	5.421	5.5388	5.4159	5.9035	5.2896	6.4145	6.1344	5.7885	5.0351	5.6658	5.8175	4.3164	6.4727	4.1351	4.2414	6.1756	4.597
ENSG00000272989.1	5.827	3.8438	7.3506	6.1821	4.969	4.8193	3.9132	5.1154	4.593	2.8649	4.428	5.6807	3.4323	5.0961	3.6155	4.0176	5.0005	4.6945	3.9761	5.9066	4.9545	4.0179	5.6519	3.8431	3.866	4.6363	5.1071	4.6491	1.8884	4.1668	6.2549	5.1889	5.7076	3.2604	5.3116	6.6641	2.3882	5.7465	4.8037	4.0068	4.9186	6.2576	6.444	5.7713	4.2305	4.4793	3.7703	3.7899	6.5984
ENSG00000271978.1	2.9186	3.0898	1.9719	2.5034	4.1682	2.6885	4.0725	3.3917	3.358	4.2332	5.2064	1.8947	0	2.9337	2.7286	3.1041	3.7447	5.6914	3.5003	3.3327	3.7552	4.4349	1.3728	3.05	2.9617	2.453	4.7613	3.3823	2.6791	3.5819	0	4.0676	3.6446	2.6205	3.9901	2.9864	2.7326	3.3534	2.7593	3.0939	4.7241	3.4978	3.4452	2.5188	2.0483	2.7904	3.9775	3.6329	4.5018
ENSG00000214176.9	7.0995	7.311	7.3635	8.1514	7.1588	7.0997	7.0915	6.3901	6.9764	6.4924	8.4615	7.2207	6.8075	7.3178	7.0683	8.074	7.1819	7.0794	7.5445	7.7061	7.6692	6.2668	6.5907	7.5998	8.017	6.3232	7.1184	7.4674	7.54	6.6832	6.7545	8.9007	6.064	7.0003	8.0875	7.1061	8.0951	8.3149	7.8924	7.2312	6.7523	8.6157	7.5992	7.5596	7.6259	7.3396	7.323	7.5637	7.4577
ENSG00000100122.5	2.9186	4.656	3.0543	4.2987	3.7145	2.965	4.4659	3.3917	3.6515	3.9694	5.1025	4.5077	2.0926	4.068	4.1607	2.6006	2.4987	4.7432	3.065	3.7766	3.7552	4.3606	3.9361	3.2473	3.5686	3.0805	4.1148	2.8649	2.6791	3.6974	1.7787	4.5445	3.057	3.4981	5.0772	5.0073	3.0105	5.1395	4.9899	2.0054	4.4158	4.4325	4.6288	2.0545	3.9667	2.7904	3.3901	1.2784	3.7414
ENSG00000092529.22	7.754	6.2818	8.2934	9.2847	10.0312	7.3124	8.5046	6.898	8.1865	8.0779	8.1327	10.744	6.6755	7.4052	6.1378	8.8907	9.1589	6.7267	8.0244	7.6354	8.338	9.2707	7.278	8.5407	8.0544	6.4517	7.0928	9.4244	6.4728	7.5666	9.4784	8.5168	7.2244	7.1473	7.8474	7.8959	9.4994	8.0753	7.9829	9.7462	8.0245	10.2702	7.7526	8.029	9.6262	7.7889	8.1521	8.9575	7.2967
ENSG00000154975.13	0	0	0	0	0	0	0	0.8978	1.7283	0	0	0	0	1.8033	0	0	0	0	0	0	0	0	0	1.1465	0	0	0	0	1.2333	0	0	0	0	0	0	0	0	0	0	0	0	0	0.9922	2.0545	0	0	0	0	0.8265
ENSG00000257389.1	0	0	0	0	0	0	0	0	0	0	0	0	0	0	0	0	0	0	0	0	0	0	0	0	0	0	0	0	0	0	0	0	0	0	0	0	0	0	0	0	0	0	0	0	0	0	0	0	0
ENSG00000056972.18	8.5252	9.2772	8.9123	9.8761	8.8207	7.8943	8.5861	8.9201	9.4881	8.9028	10.9338	9.1935	8.4661	9.2844	9.1002	10.0785	9.1975	8.6949	9.1012	8.9843	8.8013	8.9063	9.5068	9.7829	9.1024	9.1979	9.6674	8.7672	10.265	8.7246	9.4182	9.1679	8.5486	8.3347	9.3114	9.3975	9.9906	10.2721	9.2948	10.1385	8.801	9.4781	8.5197	9.1754	9.4755	8.9361	8.4762	9.1508	8.6662
ENSG00000112818.9	2.0978	3.3482	1.2995	2.0403	2.5487	0	0	2.1548	2.4923	1.0338	4.0352	0	0	0.8719	2.7286	1.1804	0	2.1878	1.3067	4.6725	0	2.9097	0	1.7771	1.8938	0	1.7861	0	1.8884	0.9984	0	4.9024	0	0.894	3.8481	2.1578	0	2.9234	2.7593	0	1.1836	0	3.5706	0	2.0483	2.7904	2.8724	3.023	3.1266
ENSG00000200842.1	0	0	0	0	0	0	0	0	0	0	0	0	0	0	0	0	0	0	0	0	0	0	0	0	0	0	0	0	0	0	0	0	0	0	0	0	0	0	0	0	0	0	0	0	0	0	0	0	0
ENSG00000113492.13	10.935	13.316	13.0838	12.1426	13.0721	13.4331	12.4815	12.2989	11.7003	12.425	12.5283	12.8423	12.2557	11.5548	11.2212	12.1395	13.2822	11.5019	12.554	12.2936	12.3387	13.3218	11.1772	12.4477	12.2146	11.9709	11.7887	12.4198	12.3243	13.1229	12.408	12.4859	12.6854	12.51	12.3034	12.6624	11.9145	11.6524	13.0281	12.6905	13.3357	11.8637	11.9055	12.8394	11.9344	12.4514	12.9494	12.3293	11.7933
ENSG00000143157.11	9.4675	11.0418	10.4064	10.1711	9.8853	9.7208	10.3369	10.0216	9.7431	9.2089	10.9338	9.9541	10.4862	10.5541	10.2532	10.9028	10.13	10.4698	10.1643	10.2132	10.0379	10.0901	10.8206	10.0687	10.1433	9.495	10.5291	9.5425	10.7892	10.1311	9.7871	10.8925	9.6157	9.8565	10.6018	9.1386	10.4757	10.9364	10.4625	10.5761	10.1471	10.6193	10.2264	10.1281	10.4965	10.4838	10.4934	10.4136	10.0777
ENSG00000181371.3	0	0	0	0	0	0	0	0	0	0	0	0	0	0	0	0	0	0	0	0	0	0	0	0	0	0	0	0	0	0	0	0	0	0	0	0	0	0	0	0	0	0	0	0	0	0	0	0	0
ENSG00000266097.1	0	0	0	0	0	0	0	0	0	0	0	0	0	0	0	0	0	0	0	0	0	0	0	0	0	0	0	0	0	0	0	0	0	0	0	0	0	0	0	0	0	0	0	0	0	0	0	0	0
ENSG00000250413.1	1.4007	1.8093	1.9719	3.3702	0	1.8966	2.6496	2.6275	1.7283	0	2.6163	1.8947	0	0.8719	0	1.1804	0	0	2.4386	0	0	0	2.0633	1.7771	1.2376	0	0	1.6299	0	1.5828	0	0	1.6286	1.8379	3.3124	0	0	0	1.5477	0	1.1836	1.4415	1.5746	0	2.6385	1.1267	0	1.2784	1.7313
ENSG00000275778.1	4.8522	4.3948	4.6078	4.6953	4.912	4.4212	3.2915	4.8391	4.593	4.2332	5.2064	5.1285	3.1958	4.9095	4.865	4.913	0	4.2979	5.2419	5.1855	0	2.0899	4.0787	3.9602	2.9617	3.3149	5.1739	2.3757	4.7372	3.319	3.7176	4.9024	3.6446	3.9626	4.6337	3.5093	5.0025	5.4747	0	3.3285	5.0351	3.4978	5.5697	4.877	3.8669	5.2808	5.2027	4.6575	4.7291
ENSG00000254129.1	0	0	0	0	0	0	0	0	0	0	0	0	0	0	0	0	0	0	0	0	0	0	0	0	0	0	0	0	0	0	0	0	0	0	0	0	0	0	0	0	0	0	0	0	0	0	0	0	0
ENSG00000253735.1	0	0	0	0	0	0	0	0	0	0	0	0	1.3965	0	0	0	0	0	1.3067	0	0	0	0	0	0	0	0	1.0338	0	0	0	1.2103	1.0329	0	0	0	0	0	0	0	0	0	0	0	0	0	0	0	0.8265
ENSG00000142875.19	9.9028	10.1105	10.2245	10.202	10.4329	9.7712	10.5362	10.3493	10.4386	10.1248	10.4948	10.2926	10.2141	9.5114	10.3182	10.058	9.6262	9.8667	10.4838	10.3459	10.2031	10.3783	10.1599	9.983	10.5589	9.1795	10.3575	10.0427	10.4506	10.0288	10.0312	11.2408	9.7052	10.4635	9.9957	9.4698	10.0086	10.5109	10.5032	9.9512	9.9516	10.5987	10.7208	9.8971	9.8873	10.3158	11.0571	9.8307	9.8536
ENSG00000239547.3	0	0	0	0	0	0	0	0	0	0	0	0	0	0	0	0	0	0	0	0	0	0	0	0	0	0	0	0	0	0	0	0	0	0	0	0	0	0	0	0	0	0	0	0	0	0	0	0	0
ENSG00000237478.2	0	0	0	0	0	0	0	0	0	0	0	0	0	0	0	0	0	0	0	0	0	0	0	0	0	0	0	0	0	0	0	0	0	0	0	0	0	0	0	0	0	0	0	0	0	0	0	0	0
ENSG00000075790.10	10.1848	10.5013	10.3183	10.4028	10.6597	10.5443	10.8036	10.3971	10.5696	10.2242	11.1738	10.4154	10.6029	10.6164	10.8363	10.6363	10.2688	10.2504	10.9287	10.3924	10.5473	10.4607	10.5886	10.067	10.6212	9.2413	10.5861	10.2981	10.7342	10.0934	10.5841	11.1946	10.3093	10.532	11.0055	10.1702	10.8568	10.9499	10.4897	10.4835	10.6421	10.85	10.8085	10.7691	10.3791	10.4512	10.9892	10.6133	10.8625
ENSG00000016602.9	0	0	0	0	2.5487	0	0	0	0	1.6299	1.8342	0	0	0	0	0	0	0	0	0	0	0	0	0	0	0	0.861	0	1.2333	0	0	0	0	0.894	1.3156	0	0	0	0	0	0	0	0	0	0	1.1267	0	0	0
ENSG00000253099.1	0	0	0	0	0	0	0	0	0	0	0	0	0	0	0	0	0	0	0	0	0	0	0	0	0	0	0	0	0	0	0	0	0	0	0	0	0	0	0	0	0	0	0	0	0	0	0	0	0
ENSG00000203616.2	1.4007	0	0	0	0	0	0	0	0	0	0	1.2383	0	0	0	0	0	0	0	0	0	0	0	0	0	0	0	0	0	0	0	0	0	0	1.3156	0	0	0	0	0	0	0	0	0	0	0	0	1.2784	0
ENSG00000140522.11	0	0	0	0	0	0	0	0	0	0	0	0	0	0	0	0	0	0.9177	0	0	0	0	0	0	0	0	0	0	0	0	0	0	0	0	0	0	0	0	0	0	0	1.4415	0	0	0	0	0	0	0
ENSG00000168172.8	9.4642	10.0763	9.9195	9.6233	9.7456	9.3087	9.8791	9.7753	9.745	9.3242	10.2092	9.6171	9.8885	10.0636	10.2421	10.3177	9.657	9.7177	10.0725	9.9369	10.1277	9.8328	9.9694	9.699	10.191	7.6717	10.2348	9.457	10.5318	10.1591	9.0722	10.4784	9.0928	9.9806	10.3666	9.2739	9.9335	10.872	10.3436	9.6439	9.5844	10.2129	10.3681	9.8287	10.0555	10.2388	10.7275	10.1729	10.2378
ENSG00000256709.2	0	0	0	0	0	0	0	0	0	0	0	0	0	0	0	0	0	0	0	0	0	0	0	0	0	0	0	0	0	0	0	0	0	0	0	0	0	0	0	0	0	0	0	0	0	0	0	0	0
ENSG00000233829.1	0	0	1.2995	0	0	0	0	0	0	0	0	0	0	0	0	0	0	0	0	0	0	0	0	0	0	0	0	0	1.2333	0	0	0	0	0	0	0	0	0	0	0	0	0	0.9922	0	0	0	0	0	0
ENSG00000266620.1	0	0	0	0	0	0	0	0	0	0	0	0	0	0	0	0	0	0	0	0	0	0	0	0	0	0	0	0	0	0	0	0	0	0	1.3156	0	0	0	0	0	0	0	0	0	0	0	0	0	0
ENSG00000109606.12	10.3874	11.5418	11.0499	11.2427	10.8565	10.8901	10.9985	11.0161	10.7017	10.7098	11.7745	11.1849	11.1865	11.033	10.9678	11.6518	10.9015	11.2195	10.9621	11.1156	10.9542	10.9672	11.5092	10.8782	11.0606	10.5921	11.3636	10.7965	11.766	10.8539	10.0007	11.6232	10.6897	10.9817	11.2978	10.1462	11.5538	11.8014	11.1081	11.259	10.9444	11.1944	11.1518	10.8279	11.3155	11.3099	11.3844	11.0803	11.0023
ENSG00000225928.2	0	0	0	0	0	0	0	0	0	0	0	0	0	0	0	0	0	0	0	0.9317	0	0	0	0	0	0	0	0	0	0	0	1.2103	0	0	0	0	0	0	0	0	0	0	0	0	0	0	0	0	0
ENSG00000120451.10	11.306	10.9382	10.8891	10.4661	10.8846	10.8459	11.2167	10.9931	11.107	11.209	11.2503	11.0892	10.7578	11.0719	11.3921	10.8334	11.1823	11.1647	11.057	10.7833	10.9099	11.1793	11.4408	11.0931	11.0235	10.8748	10.7598	11.076	11.101	11.4224	10.5886	11.5003	11.2689	11.0609	10.8857	10.0969	10.8008	11.3566	11.2719	10.7466	10.9247	11.5404	11.4707	10.9352	11.1823	11.4749	10.8949	11.0515	10.9514
ENSG00000226536.1	0	0	0	0	0	0	0	0	0	0	0	0	0	0	0	0	0	0	0	0	0	0	0	0	0	0	0	0	0	0	0	0	0	0	0	0	0	0	0	0	0	0	0	0	0	0	0	0	0
ENSG00000113520.10	0	0	0	0	0	1.2398	0	0	1.1088	0	0	0	0	0	0	0	0	0	0	0	0	1.0606	0	0	0	0	0	1.0338	0	0	0	0	0	1.4418	0	0	0	0	0	0	0	0	0.9922	0	0	1.1267	0	0	0
ENSG00000279897.1	0	0	1.2995	0	2.2136	0	0	0	0	0	0	0	0	0	0	0	0	0	1.3067	0	1.8076	0	0	0	0	0	0	0	0	0.9984	0	0	0	0	0	0	1.27	0	0	0	0	0	1.5746	0	0	0	0	0	0
ENSG00000213180.4	0	0	0	0	0	0	0	0	0	1.0338	0	0	0	0	0	0	0	0	0	0	0	0	0	0	0	0	0	0	0	0	0	0	0	0	0	0	0	0	0	0	0	0	0	0	0	0	0	0	0
ENSG00000206832.1	0	0	0	0	0	0	0	0	0	0	0	0	0	0	0	0	0	0	0	0	0	0	0	0	0	0	0	0	0	0	0	0	0	0	0	0	0	0	0	0	0	0	0	0	0	0	0	0	0
ENSG00000277333.1	0	0	0	0	0	0	0	0	0	0	0	0	0	0	0	0	0	0	0	0	0	0	0	0	0	0	0	0	0	0	0	0	0	0	0	0	0	0	0	0	0	0	0	0	0	0	0	0	0
ENSG00000239486.1	0	0	0	0	0	0	0	0	0	0	0	0	0	0	0	0	0	0	0	0	0	0	0	0	0	0	0	0	0	0	0	0	0	0.894	0	0	0	0	0	0	0	0	0	0	0	0	0	0	0
ENSG00000276746.1	0	0	0	0	0	0	0	0	0	0	0	0	0	0	0	0	0	0	0	0	0	0	0	0	0	0	0	0	0	0	0	0	0	0	0	0	0	0	0	0	0	0	0	0	0	0	0	0	0
ENSG00000200799.1	0	0	0	0	0	0	0	0	0	0	0	0	0	0	0	0	0	0	0	0	0	0	0	0	0	0	0	0	0	0	0	0	0	0	0	0	0	0	0	0	0	0	0	0	0	0	0	0	0
ENSG00000215915.9	6.485	7.3777	6.8454	8.9812	7.1831	7.9979	9.0361	8.9278	9.3821	5.7095	8.4404	5.1835	6.1865	7.4193	10.074	8.3785	8.5194	7.2408	6.4094	5.448	9.0529	9.0193	9.4357	8.7905	9.5284	9.498	6.1702	8.3521	7.7806	4.5204	8.2522	8.7102	8.3548	8.3076	9.3547	9.813	8.7439	6.3225	6.0943	6.491	7.4423	6.7468	9.0151	4.0678	5.7908	5.9112	8.0865	8.1019	9.1217
ENSG00000234409.6	2.0978	0	0	1.3543	1.1459	1.2398	0	1.8439	0	0	0	1.2383	1.3965	1.8033	1.5241	0	0	0.9177	1.9809	2.4692	1.8076	0	1.3728	1.7771	1.2376	0	1.3965	1.0338	1.8884	0.9984	2.5515	2.305	1.0329	1.4418	1.3156	1.4495	0	0	0	0	0	2.148	0	1.3657	1.628	1.1267	0	1.2784	1.7313
ENSG00000276291.4	5.501	5.6271	5.3895	5.7107	5.3583	5.6444	6.1564	5.7914	5.665	5.4917	6.5449	6.9143	5.0726	5.1307	6.0988	5.8888	5.8672	6.0028	6.0729	6.4908	5.7418	5.4377	5.6519	6.1821	5.8923	4.8751	6.1033	6.4237	5.0629	5.3187	5.4842	7.2489	5.9947	6.0306	6.1494	5.8612	4.3759	6.5423	6.0107	5.4828	6.3863	6.049	6.2514	6.0018	5.6477	6.1464	5.8291	5.6696	6.4784
ENSG00000117133.10	8.9789	9.5744	9.5064	9.9091	9.7976	9.5816	9.7902	9.3427	9.4481	9.4288	11.1099	10.0497	10.0146	9.866	9.5856	10.6881	9.8218	9.8667	10.0203	9.5761	9.2788	9.2934	9.9579	9.2562	9.6674	9.4557	10.0236	9.4847	10.0757	9.3028	10.0007	10.3765	9.7409	9.5347	9.9703	10.0808	10.3155	10.1752	9.5677	9.8722	9.7994	10.589	9.6046	10.0679	9.7328	9.885	9.9973	9.718	9.5486
ENSG00000085999.11	2.0978	2.1175	3.0543	4.2987	6.1319	2.3462	3.2915	4.6033	3.6515	2.0505	1.8342	0	3.6355	5.1975	5.4017	3.3023	2.036	4.0877	3.9761	3.6778	2.5853	2.9097	2.0633	2.5496	2.3432	3.8507	2.5601	3.9694	1.8884	1.9975	0	4.0676	1.6286	3.1251	3.8481	3.5093	1.9348	3.5283	3.4084	2.4654	2.2674	3.7019	6.0721	3.5896	2.3734	2.5197	2.057	3.4568	3.7414
ENSG00000265891.1	0	0	0	0	0	0	0	0	0	0	0	0	0	0	0	0	0	0	0	0	0	0	0	0	0	0	0	0	0	0	0	0	0	0	0	0	0	0	0	0	0	0	0	0	0	0	0	0	0
ENSG00000280148.1	0	0	0	0	0	0	0	0	0	0	0	0	0	0	0	0	0	0	0	0	0	0	0	0	0	0	0	0	0	0	0	2.305	0	0	0	0	0	0	0	0	1.1836	0	0	0	0	0	0	0	0.8265
ENSG00000228403.1	0	0	0	0	0	0	0	0	0	0	0	0	0	0	0	0	0	0	0	0	0	0	0	0	0	0	0	0	0	0	0	0	0	0	0	0	0	0	0	0	0	0	0	0	0	0	0	0	0
ENSG00000110172.11	8.4729	9.1281	9.5963	8.8847	8.9536	9.2454	8.7832	8.3994	9.2458	8.433	9.1693	9.3368	9.8584	8.5743	7.7473	10.1701	8.9666	8.5277	9.5947	9.2352	8.6388	8.5149	9.7419	8.7381	9.1272	7.5958	9.034	8.4547	9.4968	8.2207	9.2556	9.4674	8.3174	8.6929	9.4621	7.9063	9.6311	9.1582	8.924	9.1871	8.7293	8.8802	8.9731	9.4008	8.8904	9.692	9.1226	8.1242	8.5097
ENSG00000165646.11	5.2128	5.3305	4.7711	5.753	6.7183	4.3264	6.0456	5.3775	5.0103	4.8719	9.0416	6.6274	5.0008	2.9337	4.0008	3.1041	2.8485	6.1364	5.5897	5.3867	6.2	6.2255	3.778	3.4208	5.4744	3.6932	2.7471	4.4561	4.8085	5.3543	4.1714	5.5542	0	5.2766	4.1193	3.8924	5.1815	4.4644	5.0747	2.0054	4.653	6.3515	5.8175	4.6238	5.9937	5.3241	4.2414	2.3997	3.3619
ENSG00000221016.1	0	0	0	0	0	0	0	0	0	0	0	0	0	0	0	0	0	0	0	0	0	0	0	0	1.2376	0	0	0	0	0	0	0	0	0	0	0	0	1.2124	0	0	0	0	0	0	0	0	0	0	0
ENSG00000258337.1	0	0	0	0	0	0	0	0	0	0	0	0	0	0	0	0	0	0	0	0	0	0	0	0	0	0	0	0	0	0	0	0	0	0	0	0	0	0	0	0	0	0	0	0	0	0	0	0	0
ENSG00000248770.1	0	0	0	0	0	0	0	0	0	0	0	0	0	0	0	0	0	0	0	0	0	0	0	0	0	0	0	0	0	0	0	0	0	0	0	0	0	0	0	0	0	0	0	0	0	0	0	0	0
ENSG00000167384.10	7.3808	7.1925	7.8298	7.9481	7.6255	7.3964	8.0194	8.074	7.6765	8.1165	8.9322	8.5604	7.822	7.6574	7.9249	7.3496	7.4095	7.8589	8.3387	8.1178	7.7385	7.703	7.8549	7.8479	7.8487	6.1821	8.0568	8.1274	7.3853	8.0682	7.2909	8.6407	7.73	7.6447	7.7904	6.8269	7.6543	8.054	7.8082	7.4081	8.3053	8.3305	7.8236	7.863	7.8775	8.1492	8.0753	7.6786	7.8007
ENSG00000225124.1	0	0	0	0	0	0	0	0.8978	0	0	0	0	0	0	0	0	0	0	0	0	0	0	0	0	0	0	0	0	0	0	0	0	0	0	0	0	0	0	0	0	0	0	0	0	0	0	0	0	0
ENSG00000113732.8	11.8779	11.7004	12.1788	12.5595	12.5185	12.288	12.4824	11.7987	12.042	12.2151	13.3836	12.74	12.2364	12.4418	12.3426	12.7214	12.444	12.4897	12.6692	12.2404	11.9995	12.3411	12.1664	11.5854	12.6464	12.7014	12.2553	12.1276	12.2406	11.7045	12.6753	13.1746	12.4675	11.9731	12.8698	13.0716	12.2663	12.8334	12.1825	12.2574	12.7016	13.1043	12.5461	12.4954	12.0826	12.1698	12.588	12.1985	12.2108
ENSG00000248577.1	0	0	0	0	0	0	0	0	0	0	0	0	0	0	0	0	0	0	0	0	0	0	0	0	0	0	0	0	0	0	0	0	0	0	0	0	0	0	0	0	0	0	0	0	0	0	0	0	0
ENSG00000281136.1	0	0	0	0	0	0	0	0	0	0	0	0	0	0	0	0	0	0	0	0	0	0	0	0	0	0	0	0	0	0	0	0	0	0	0	0	0	0	0	0	0	0	0	0	0	0	0	0	0
ENSG00000278603.1	2.5658	1.4167	3.0543	1.3543	2.2136	1.2398	1.4638	2.4104	1.7283	2.6409	3.1206	1.8947	0	2.9337	3.3758	1.8208	0	1.4741	0	2.8782	3.4598	1.0606	1.3728	2.5496	2.9617	0	2.3452	1.0338	2.3372	0.9984	1.7787	2.9202	2.8632	0.894	2.4508	2.9864	0	2.3079	2.7593	0	2.6055	2.9753	2.794	2.0545	2.0483	3.0182	1.6358	1.2784	2.9929
ENSG00000255618.1	0	0	0	0	0	0	0	0	0	0	0	0	0	0	0	0	0	0	0	0	0	0	0	0	0	0	0	0	0	0	0	0	0	0	0	0	0	0	0	0	0	0	0	0	0	0	0	0	0
ENSG00000277041.1	0	0	0	0	0	0	0	0	0	0	0	0	0	0	0	0	0	0	0	0	0	0	0	0	0	0	0	0	0	0	0	0	0	0	0	0	0	0	0	0	0	0	0	0	0	0	0	0	0
ENSG00000238067.1	0	0	0	0	0	0	0	0	0	0	0	0	0	0	0	0	0	0	0	0	0	0	0	0	0	0	0	0	0	0	0	0	0	0	0	0	0	0	0	0	0	0	0	0	0	0	0	0	0
ENSG00000106809.10	6.4312	6.083	7.4138	7.0073	4.5875	5.3871	4.4659	5.4926	5.8207	5.235	6.6221	6.6471	5.6895	6.1442	6.7287	4.7185	4.774	5.8105	7.3627	7.526	5.4433	3.5677	5.4569	6.0025	3.9945	3.9926	5.5707	5.3131	7.7264	7.4479	6.1599	6.7115	5.3853	4.2497	5.8476	5.6782	6.4212	7.855	4.1947	4.7349	5.467	5.5116	6.4275	7.8032	4.2305	6.9415	7.1411	5.4981	6.4275
ENSG00000252891.1	0	0	0	0	0	0	0	0	0	0	0	0	0	0	0	0	0	0	0	0	0	0	0	0	0	0	0	0	0	0	0	0	0	0	0	0	0	0	0	0	0	0	0	0	0	0	0	0	0
ENSG00000138152.8	7.939	7.3992	7.3762	8.0017	8.5111	8.1016	7.6029	6.7783	6.2514	7.6959	8.0373	7.3822	7.6093	6.4346	5.8865	8.4057	7.5945	6.3714	6.8202	6.7316	7.52	7.3941	7.9691	7.6702	7.2063	6.9809	7.7851	7.3884	7.5294	8.052	8.5708	7.6395	7.596	7.6509	6.961	7.787	7.8435	7.3015	8.0988	8.0072	7.63	8.1242	6.6139	8.9998	6.7914	6.8408	8.51	7.1071	6.6326
ENSG00000230428.1	0	0	0	0	0	0	0	0	0	0	0	0	0	0	0	0	0	0	0	0	0	0	0	0	0	0	0	0	0	0	0	0	0	0	0	0	0	0	0	0	0	0	0	0	0	0	0	0	0
ENSG00000232896.1	0	0	0	0	0	0	0	0	0	0	0	0	0	0	0	0	0	0.9177	0	0	0	0	0	0	0	0	0	0	0	0	0	0	0	0	0	0	0	0	0	0	0	0	0	0	0	0	0	0	0
ENSG00000257178.3	1.4007	0	0	0	0	0	0	0	0	0	0	0	0	0	0	0	0	0.9177	0	1.8963	0	0	0	0	0	0	0	0	0	0	0	1.2103	0	0	0	1.4495	0	0	0	0	0	0	0	0	0	0	0	0	0
ENSG00000213421.4	0	0	0	0	0	0	0	0	0	0	0	0	0	0	0	0	0	0	0	0	0	0	0	0	0	0	0	0	0	0	0	0	0	0	0	0	0	0	0	0	0	0	0	0	0	0	0	0	0
ENSG00000201432.1	0	0	0	0	0	0	0	0	0	0	0	0	0	0	0	0	0	0	0	0	0	0	0	0	0	0	0	0	0	0	0	0	0	0	0	0	0	0	0	0	0	0	0	0	0	0	0	0	0
ENSG00000264957.1	0	0	0	0	0	0	0	0	0	0	0	0	0	0	0	0	0	0	0	0	0	0	0	0	0	0	0	0	0	0	0	0	0	0	0	0	0	0	0	0	0	0	0	0	0	0	0	0	0
ENSG00000279001.1	0	0	0	0	0	0	0	0	0	0	0	0	0	0	0	0	0	0	0	0	0	0	0	0	0	0	0	0	0	0	0	0	0	0	0	0	0	0	0	0	0	0	0	0	0	0	0	0	0
ENSG00000253983.2	0	0	0	0	0	0	1.4638	0	0	0	0	0	0	0	1.5241	0	0	0	1.9809	0	0	0	0	0	1.8938	1.3172	0.861	0	0	0	0	0	0	0.894	0	0	0	0	0	0	0	0	0	0	1.0324	0	0	0	0.8265
ENSG00000102921.7	10.203	10.0763	9.8843	10.3174	9.7456	9.6221	9.8242	9.5211	9.7624	9.8167	10.866	10.3981	9.9985	10.8601	10.5651	10.4146	10.0071	10.3263	9.7923	10.2077	10.2062	9.7424	10.9127	10.3759	10.4965	9.3769	9.8533	10.0137	10.2167	10.289	9.9555	11.0537	10.2032	9.6517	9.8263	9.6701	10.1244	10.6103	10.5222	10.5195	10.4807	11.1406	10.5447	10.2225	10.306	10.5273	9.9958	9.5023	9.8917
ENSG00000239545.3	0	0	0	0	0	0	0	0	0	0	0	0	0	0	0	0	0	0	0	0	0	0	0	0	0	0	0	0	0	0	0	0	0	0	0	0	0	0	0	0	0	0	0	0	0	0	0	0	0
ENSG00000143178.12	4.3704	5.6513	5.1729	5.6672	4.969	5.7576	4.5764	4.7494	5.4141	4.9226	6.3769	6.1359	4.8456	5.0606	5.582	5.6183	4.774	5.2939	4.6194	5.7693	5.5239	4.1994	4.3274	5.6657	6.0778	3.5164	4.9253	5.4229	4.4105	5.0412	2.5515	6.9448	5.4898	4.9156	5.9203	4.5549	5.6954	5.8816	5.3714	4.2548	5.624	6.4397	5.8915	5.5942	5.3844	5.4852	4.931	5.5429	4.9971
ENSG00000207874.1	0	0	0	0	0	0	0	0	0	0	0	0	0	0	0	0	0	0	0	0	0	0	0	0	0	0	0	0	0	0	0	0	0	0	0	0	0	0	0	0	0	0	0	0	0	0	0	0	0
ENSG00000276376.1	0	0	0	0	0	0	0	0	0	0	0	0	0	0	0	0	0	0	0	0	0	0	0	0	0	0	0	0	0	0	0	0	0	0	0	0	0	0	0	0	0	0	0	0	0	0	0	0	0
ENSG00000199279.1	0	0	0	0	0	0	0	0	0	0	0	0	0	0	0	0	0	0	0	0	0	0	0	0	0	0	0	0	0	0	0	0	0	0	0	0	0	0	0	0	0	0	0	0	0	0	0	0	0
ENSG00000267513.3	0	0	0	0	0	0	0	0	0	0	0	0	0	0	0	0	0	0	0	0	0	0	0	0	0	0	0	0	0	0	0	0	0	0	0	0	0	0	0	0	0	0	0	0	0	0	0	0	0
ENSG00000152409.8	9.4337	9.5229	9.3211	9.0421	9.6703	9.5868	9.8325	9.9237	9.6996	9.3637	10.3263	9.683	9.1484	9.0218	9.8222	9.1666	9.5831	10.295	9.8161	9.5914	9.8317	10.0987	9.1631	9.5054	9.9528	8.541	9.929	9.3289	9.573	9.5261	9.0124	9.8446	8.7928	9.7266	9.4062	8.8173	9.0237	9.6614	9.6564	10.6726	9.3318	9.4954	10.2048	9.4762	10.0225	9.9978	11.2959	10.3661	9.8427
ENSG00000236246.1	0	0	0	0	0	0	0	0	0	0	0	0	0	0	0	0	0	0	0	0	0	0	0	0	0	0	0	0	0	0	0	0	0	0	0	0	0	0	0	0	0	0	0	0	0	0	0	0	0
ENSG00000282265.1	0	0	0	0	0	0	0	0	0	0	0	0	0	0	0	0	0	0	0	0	0	0	0	0	0	0	0	0	0	0	0	0	0	0	0	0	0	0	0	0	0	0	0	0	0	0	0	0	0
ENSG00000223575.2	0	0	0	0	0	0	0	0	1.1088	0	0	0	0	0	0	1.1804	0	0	0	0	0	0	0	0	0	0	0	0	0	0	0	0	0	0	0	0	0	0	0	0	0	0	0	0	0	0	0	0	0
ENSG00000201444.1	0	0	0	0	0	0	0	0	0	0	0	0	0	0	0	0	0	0	0	0	0	0	0	0	0	0	0	0	0	0	0	0	0	0	0	0	0	0	0	0	0	0	0	0	0	0	0	0	0
ENSG00000232573.1	7.5033	9.2537	8.9167	9.1249	9.7798	7.951	7.4518	9.2598	8.0857	8.3194	10.1872	8.7681	9.7695	11.4034	6.538	9.1602	8.8885	9.0056	10.5938	7.9742	7.7215	8.3567	8.0665	7.2774	9.1618	8.1746	8.8031	8.5586	9.7143	8.7314	12.7428	10.336	7.672	8.1111	10.4823	12.4323	8.6507	8.1773	7.6514	7.8081	8.3788	9.5916	8.6319	9.4075	8.9648	9.2286	9.2776	9.7541	7.8499
ENSG00000261431.1	1.4007	0	1.2995	3.1348	0	1.2398	1.4638	1.8439	2.1603	1.6299	1.8342	2.9628	3.4323	0	0	0	2.036	1.8747	1.9809	0.9317	1.8076	1.0606	0	1.1465	0	0	0.861	1.6299	1.8884	0.9984	2.5515	0	2.049	0	1.9921	1.4495	1.27	1.8617	2.2771	1.3263	0	2.9753	0.9922	1.3657	1.0324	2.5197	2.057	2.7448	0.8265
ENSG00000253164.5	0	0	0	0	0	0	0	0	0	0	0	0	0	0	0	0	0	0	0	0	0	0	0	0	0	0	0	0	0	0	0	0	0	0	0	0	0	0	0	0	0	0	0	0	0	0	0	0	0
ENSG00000250697.1	0	0	0	0	0	0	0	0	0	0	0	0	0	0	0	0	0	0	0	0	0	0	0	0	0	0	0	0	0	0	0	0	0	0	1.3156	0	0	0	0	0	0	0	0	0	0	0	0	0	0
ENSG00000277323.1	0	0	0	0	0	0	0	0	0	0	0	0	0	0	0	0	0	0	0	0	0	0	0	0	0	0	0	0	0	0	0	0	0	0	0	0	0	0	0	0	0	0	0	0	0	0	0	0	0
ENSG00000176256.10	0	0	0	0	0	0	0	0	0	0	0	0	0	0	0	0	0	0	0	0	0	0	0	0	0	0	0	0	1.8884	0	0	0	0	0	0	0	0	0	0	0	0	0	0	0	0	0	0	0	0
ENSG00000232163.2	0	0	0	0	0	0	0	0	0	0	0	0	0	0	0	0	0	0	0	0	0	0	0	0	0	0	0	0	0	0	0	0	0	0	0	0	0	0	0	0	0	0	0	0	0	0	0	0	0
ENSG00000241792.1	0	0	0	0	0	0	0	0	0	0	0	0	0	0	0	0	0	0	0	0	0	0	0	0	0	0	0	0	0	0	0	0	0	0	0	0	0	0	0	0	0	0	0	0	0	0	0	0	0
ENSG00000278395.1	0	0	0	0	0	0	0	0	0	0	0	0	0	0	0	0	0	0	0	0	0	0	0	0	0	0	0	0	0	0	0	0	0	0	0	0	0	0	0	0	0	0	0	0	0	0	0	0	0
ENSG00000167178.15	4.6783	2.5872	3.4893	2.8534	3.4198	3.3966	3.5298	4.2576	3.8953	5.0649	4.428	4.3241	3.8136	2.7678	3.0882	1.8208	5.0688	4.6441	3.8342	4.566	4.0003	2.6845	4.0787	4.0685	2.9617	4.7204	3.895	3.0587	3.1869	5.3891	5.2276	5.594	3.6446	4.0399	3.3124	2.6308	3.0105	5.1924	3.4084	3.0939	5.1939	4.741	2.9863	4.5284	3.227	5.0934	4.7165	3.6329	3.6554
ENSG00000232775.6	0	0	0	1.3543	0	0	0	0	0	0	0	0	0	0	0	0	1.3508	0	0	0	0	0	0	0	0	0	0	0	0	0	0	0	0	0	0	1.4495	0	1.2124	0	0	0	0	0	0	0	0	0	0	0
ENSG00000260092.1	2.5658	0.8757	1.2995	0	3.2463	0	0	0	1.1088	1.6299	0	0	0	0.8719	0	1.1804	0	1.8747	1.9809	0	0	1.0606	3.1616	1.7771	0	1.3172	0	1.0338	0	1.9975	0	1.2103	2.049	0	2.7983	0	0	1.2124	3.1201	0	2.2674	2.6202	1.5746	1.3657	0	1.1267	0	0	1.3487
ENSG00000092054.12	0	0	0	0	0	0	0	0	2.1603	0	0	0	0	0	0	0	0	0.9177	0	0	0	0	0	1.7771	2.6854	0	0.861	0	1.2333	0	0	1.2103	0	0.894	0	0	0	0	0	0	0	0	1.5746	0	0	0	1.6358	1.2784	0.8265
ENSG00000206989.1	0	0	0	0	0	0	0	0	0	0	0	0	0	0	0	0	0	0	0	0	0	0	0	0	0	0	0	0	0	0	0	0	0	0	0	0	0	0	0	0	0	0	0	0	0	0	0	0	0
ENSG00000176752.6	0	0	0	0	0	0	0	0	0	0	0	0	0	0	0	0	0	0	0	0	0	0	0	0	0	0	0	0	0	0	0	0	0	0	0	0	0	0	0	0	0	0	0	0	0	0	0	0	0
ENSG00000223082.1	0	0	0	0	0	0	0	0	0	0	0	0	0	0	0	0	0	0	0	0	0	0	0	0	0	0	0	0	0	0	0	0	0	0	0	0	0	0	0	0	0	0	0	0	0	0	0	0	0
ENSG00000237714.1	0	0	0	0	0	0	0	0	0	0	0	2.6864	0	0	0	0	2.036	0	0	0	0	0	1.3728	0	0	0	0	0	0	0	0	0	1.6286	0	0	0	0	0	0	0	1.1836	0	0	0	0	0	0	0	0
ENSG00000200959.1	0	0.8757	0	3.3702	1.1459	0	0	0	0	0	0	1.8947	0	0	0	0	0	0	0	0.9317	1.8076	0	0	0	0	0	0.861	1.0338	1.2333	4.6973	3.052	0	1.6286	0	1.3156	0	0	0	0	0	1.825	0	0	0	0	0	0	2.3997	0
ENSG00000270971.2	0	0	0	0	0	0	0	0	0	0	0	0	0	0	0	0	0	0	0	0	0	0	0	0	0	0	0	0	0	0	0	0	0	0	0	0	0	0	0	0	0	0	0	0	0	0	0	0	0
ENSG00000267313.6	4.9319	1.8093	2.4287	2.5034	1.1459	2.6885	1.4638	3.5057	2.1603	0	2.6163	4.3241	1.3965	1.4115	2.7286	4.4102	3.3651	1.8747	1.9809	3.3327	3.7552	2.0899	3.1616	3.8431	3.3932	0	3.7273	3.0587	2.3372	2.5822	0	2.305	0	2.6205	3.0781	1.4495	0	0	1.5477	2.4654	2.6055	4.4325	2.5719	2.8695	1.628	2.1861	3.7703	0	0
ENSG00000105865.10	7.308	6.8397	7.1866	7.5885	7.6431	7.0853	7.5086	7.5031	7.4083	7.4241	7.9944	7.9722	7.4834	7.3028	8.0008	7.9316	7.6623	7.7677	7.7755	7.3685	7.2147	7.095	7.233	7.2887	7.6679	6.9464	7.6509	7.6739	7.2764	7.2062	7.0738	7.7841	7.2445	7.446	7.7806	7.2443	7.1225	7.6899	7.5514	7.2456	8.0175	8.2269	7.6211	7.2957	6.8448	7.4216	7.8697	7.7182	7.4125
ENSG00000151632.16	12.2111	11.7697	15.2243	14.4466	12.3124	14.3686	13.3537	14.172	13.7592	13.1789	13.5225	13.5979	13.1756	13.6486	13.4576	12.5428	13.1604	15.1461	13.6434	13.5506	12.7644	12.5201	14.3352	12.9809	13.2081	13.3126	13.5788	14.2752	13.3253	11.0486	15.0283	11.4537	13.4834	13.4842	14.4794	15.5985	13.3332	11.9273	13.7945	13.9577	14.1385	13.2147	15.0603	13.4757	13.0864	13.9705	13.8712	13.2659	13.6771
ENSG00000258999.1	2.9186	1.4167	1.2995	1.3543	2.2136	2.965	1.4638	2.1548	1.7283	2.6409	2.6163	2.6864	1.3965	1.4115	1.5241	0	2.036	2.1878	3.065	1.4931	1.8076	2.0899	2.5283	3.05	2.6854	1.9941	1.3965	1.0338	2.3372	1.9975	0	1.2103	1.6286	2.4036	2.4508	0	0	1.8617	1.5477	0	0	2.9753	1.9883	2.5188	2.6385	3.0182	3.3901	1.2784	2.4958
ENSG00000078295.15	1.4007	0	0	2.0403	1.1459	0	0	0.8978	0	0	1.8342	1.2383	0	0.8719	0	1.8208	0	0	0	1.4931	0	1.0606	1.3728	1.1465	0	1.3172	1.3965	0	2.3372	0.9984	0	0	0	0	0	1.4495	0	0	0	0	0	0	0	1.3657	0	1.7516	1.6358	2.7448	1.3487
ENSG00000180089.5	10.9802	10.4078	10.4923	11.6481	10.1422	10.6385	10.7007	11.0669	11.3997	10.1936	11.9028	11.1883	10.874	10.3718	11.5293	11.2505	11.1938	10.9903	11.2209	10.5298	11.1043	10.3689	10.8294	10.5715	11.0579	11.0135	10.3815	10.9775	11.1204	9.6315	11.5193	10.987	11.2714	10.3599	12.0223	12.0173	9.9188	10.6463	10.676	11.635	11.1871	12.0844	10.7267	10.6152	10.7133	10.4838	10.3827	10.7195	10.7549
ENSG00000253892.1	0	0	0	0	0	0	0	0	0	0	0	0	0	0	0	0	0	0	0	0	0	0	0	0	0	0	0	0	0	0	0	0	0	0	0	0	0	0	0	0	1.825	0	0	0	0	0	0	0	0
ENSG00000147509.13	1.4007	0	0	0	0	0	0	0	0	0	0	0	2.0926	1.4115	0	1.8208	0	0	0	2.211	1.8076	1.0606	0	0	0	0	2.3452	2.0505	1.2333	0.9984	0	1.8591	0	0	0	0	0	0	0	0	0	0	0.9922	0	0	0	1.6358	0	0
ENSG00000250796.1	1.4007	0.8757	0	0	0	0	0	0	0	0	1.8342	0	0	0	0	0	0	0	0	0	0	0	0	0	0	0	0	0	0	0	0	1.8591	1.0329	0	0	0	0	0	0	1.3263	0	0	0	0	0	0	0	0	0
ENSG00000270965.1	0	0	0	0	0	0	0	0	0	0	0	0	0	0	0	0	0	0	0	0	0	0	0	0	0	0	0	0	0	0	0	0	0	0	0	0	0	0	0	0	0	0	0	0	0	0	0	0	0
ENSG00000272601.1	0	0	2.4287	2.5034	3.049	1.2398	1.4638	1.447	1.7283	1.0338	0	0	0	2.1112	0	3.9002	0	1.8747	2.4386	1.4931	2.5853	1.6651	2.5283	2.2145	0	0	1.7861	1.0338	2.3372	2.9971	2.5515	0	0	0.894	3.0781	0	4.2744	3.1543	0	3.3285	1.825	1.4415	2.5719	2.0545	2.3734	2.1861	0	0	0.8265
ENSG00000084623.11	11.9799	12.1416	12.0355	12.7976	12.3878	12.3082	12.451	12.3499	12.352	12.1761	13.2589	12.5912	12.3003	12.6054	13.0471	12.7596	12.2967	12.6443	12.9396	12.3102	12.2724	12.0161	12.3039	11.7418	12.3866	12.6724	12.3331	12.4651	12.7224	11.6442	12.6372	12.7345	12.5601	12.0366	13.0661	12.8098	12.6159	12.9364	12.3449	12.604	12.5101	13.0627	12.7148	12.6101	12.3125	12.3711	12.5876	12.521	12.4375
ENSGR0000223511.5	0	0	0	0	0	0	0	0	0	0	0	0	0	0	0	0	0	0	0	0	0	0	0	0	0	0	0	0	0	0	0	0	0	0	0	0	0	0	0	0	0	0	0	0	0	0	0	0	0
ENSG00000115705.20	0	0	0	0	2.8205	0	0	0	1.1088	0	0	0	0	0	0	0	0	0.9177	1.9809	1.8963	0	0	0	0	0	1.3172	0.861	0	1.2333	0.9984	0	0	0	0	0	4.0514	0	1.2124	0	0	0	0	0	1.3657	0	0	1.0383	1.9454	0
ENSG00000251455.1	1.4007	0	0	1.3543	1.7763	0	0	0.8978	0	0	0	0	0	0.8719	0	0	0	0	0	1.4931	0	1.0606	2.0633	2.5496	1.2376	0	0.861	0	0	0.9984	0	2.9202	0	0	0	0	0	1.2124	3.1201	1.3263	0	1.4415	0	1.3657	1.628	0	0	3.023	0.8265
ENSG00000226394.2	0	0	0	0	0	0	0	0	0	0	0	0	0	0	0	0	0	0	0	0	0	0	0	0	0	0	0	0	0	0	0	0	0	0	0	0	0	0	0	0	0	0	0	0	0	0	0	0	0
ENSG00000258985.1	2.5658	2.7749	1.9719	3.3702	3.4198	2.3462	2.1752	3.3917	3.5122	2.0505	1.8342	2.3442	2.0926	3.3407	1.5241	4.6474	4.0449	2.1878	4.3333	2.4692	1.8076	0	2.0633	1.7771	2.3432	1.3172	2.9127	3.2296	1.2333	1.5828	3.4229	3.525	2.6393	0	2.4508	4.5549	2.7326	3.6843	3.8545	2.4654	3.3075	4.8308	3.3079	2.8695	2.3734	2.1861	1.6358	0	0
ENSG00000221042.1	0	0	0	0	0	0	0	0	0	0	0	0	0	0	0	0	0	0	0	0	0	0	0	0	0	0	0	0	0	0	0	0	0	0	0	0	0	0	0	0	0	0	0	0	0	0	0	0	0
ENSG00000211725.3	0	0	0	0	1.1459	0	0	0	0	0	0	0	0	0.8719	0	0	0	0	1.3067	2.4692	0	0	0	0	1.8938	0	0	1.0338	0	0	0	2.6452	1.0329	0	0	0	0	0	1.5477	0	0	0	2.3094	0	0	1.1267	0	0	1.3487
ENSG00000164104.11	8.9789	9.0552	8.5285	9.4318	10.2553	9.2615	8.9099	9.5346	9.5518	9.1909	10.2186	9.9541	9.0452	9.696	9.72	9.3373	8.801	10.0116	9.8625	9.8402	8.8723	8.5737	9.2673	9.0135	9.7054	9.0311	9.5623	9.8032	9.095	9.1915	9.0981	11.1326	9.155	9.1175	9.7207	9.0566	9.3388	10.198	9.7004	9.5657	10.0044	10.1641	10.3863	10.1642	9.044	9.5002	9.8486	9.9787	9.6395
ENSG00000268234.1	0	0	1.2995	0	0	0	0	0	0	1.0338	0	0	0	0	0	0	0	0	0	0	0	0	0	0	0	0	0	0	0	0	0	0	0	0	0	0	0	0	0	0	0	0	0	0	0	0	0	0	0
ENSG00000222011.8	7.8184	7.8596	8.1224	8.1671	7.6947	8.2117	8.1854	8.2189	7.8672	8.5666	8.2947	8.5021	8.1132	8.0038	8.5554	8.1207	8.5255	7.9078	8.5406	7.9585	8.2459	8.3229	8.1169	7.9075	8.7304	8.3028	8.0255	8.1541	8.3274	7.7314	8.1814	8.2125	8.2936	8.1245	8.2445	7.7056	8.1677	8.1169	7.904	8.3974	8.5982	8.5312	8.2698	8.0719	8.2136	7.9286	8.6641	8.2031	7.9068
ENSG00000188991.3	0	0	0	0	0	0	0	0	0	0	0	0	0	0	0	0	0	0	0	0	1.8076	0	0	1.1465	0	0	0	0	1.8884	0	0	0	0	0	0	0	0	0	0	0	0	0	0	0	0	0	0	0	0
ENSG00000177889.9	10.3297	10.7746	10.8173	11.1598	11.048	10.4852	11.2146	10.656	10.5238	10.4847	11.8626	10.8688	11.1915	11.0511	11.013	11.4073	10.8768	10.8381	11.27	10.7086	10.518	10.5923	11.0936	10.3208	10.8843	10.8091	11.0127	10.4858	11.3528	10.4198	11.0322	11.553	10.834	10.6684	11.3215	10.1173	11.4175	11.4369	10.7374	10.8314	10.9444	11.1017	11.0067	11.1496	10.9649	11.0285	11.2436	11.0573	11.1077
ENSG00000204392.10	8.9215	8.9	8.8813	9.4121	8.9712	9.2805	9.4815	8.9903	8.6852	9.0526	10.2493	9.7574	9.5545	9.1412	9.2499	9.8221	9.3181	9.7494	9.7084	9.2948	8.6568	8.6882	9.3256	8.7585	9.6109	9.5705	9.0318	9.2292	9.4941	8.728	10.0412	10.0481	9.1916	8.3424	9.7903	10.0854	9.1184	9.8295	9.1113	9.0503	9.8479	10.1024	9.4356	9.7621	8.3212	9.3487	9.3701	9.2589	8.9223
ENSG00000253270.1	0	0	0	0	0	0	0	0	0	0	0	0	0	0	0	2.8742	0	0	0	0	0	0	0	0	0	0	0	0	0	0	0	0	0	0	0	0	0	1.2124	0	0	0	0	0	0	0	0	0	0	0
ENSG00000227023.1	0	0	0	0	0	0	0	0	0	0	0	0	0	0	0	0	0	0	0	0	0	0	0	0	0	0	0	0	0	0	0	0	0	0	0	0	0	0	0	0	0	0	0	0	0	0	0	0	0
ENSG00000154678.16	2.0978	2.5872	3.4893	2.5034	3.2463	1.2398	0	3.5057	0	2.0505	2.6163	1.8947	1.3965	2.1112	3.6155	4.851	1.3508	3.7492	2.4386	4.566	2.5853	2.6845	3.3976	1.7771	3.3932	1.3172	3.1958	2.0505	4.5831	1.9975	2.5515	4.3722	2.049	2.4036	2.4508	2.9864	2.3882	5.5975	4.0346	0	2.6055	3.2601	3.156	2.0545	1.628	3.215	3.2373	2.3997	3.1266
ENSG00000200530.1	0	0	0	0	0	0	0	0	0	0	0	0	0	0	0	0	0	0	0	0	0	0	0	0	0	0	0	0	0	0	0	0	0	0	0	0	0	0	0	0	0	0	0	0	0	0	0	0	0
ENSG00000237595.3	2.5658	2.1175	3.2881	2.8534	1.7763	2.6885	2.6496	2.4104	2.4923	1.6299	0	2.9628	2.5601	2.7678	2.2486	3.1041	2.4987	2.445	3.6769	2.6882	2.5853	3.2759	1.3728	3.9602	1.2376	2.8006	2.9127	3.5204	1.2333	1.5828	4.1714	3.1511	2.6393	0	4.2379	3.5093	3.0105	3.825	1.5477	2.8136	3.4818	3.7019	2.3094	2.8695	3.0562	3.9263	3.8777	1.9454	3.1266
ENSG00000281146.1	0	0	0	0	0	0	0	0	0	0	0	0	0	0	0	0	0	0	0	0	0	0	0	0	0	0	0	0	0	0	0	0	0	0	0	0	0	0	0	0	0	0	0	0	0	0	0	0	0
ENSG00000234421.2	0	0	0	0	0	0	0	0	0	0	0	0	0	0	0	0	0	0	0	0	0	0	0	0	0	0	0	0	0	0	0	0	0	0	0	0	0	0	0	0	0	0	0	0	0	0	0	1.2784	0
ENSG00000227172.2	0	0	0	0	0	0	0	0	0	0	0	0	0	0	0	0	0	0	0	0	0	0	0	1.1465	0	0	0	1.0338	0	0	0	0	0	0	0	0	0	0	0	0	0	0	0	1.3657	0	0	0	0	0
ENSG00000201142.1	0	0	0	0	0	0	0	0	0	0	0	0	0	0	0	0	0	0	0	0	0	0	0	0	0	0	0	0	0	0	0	0	0	0	0	0	0	0	0	0	0	0	0	0	0	0	0	0	0
ENSG00000165029.15	11.8653	13.1722	12.4068	12.472	12.3058	12.025	12.4171	11.8489	12.0542	12.3655	12.319	11.6044	12.5877	12.1522	12.7229	11.3643	12.6139	12.2982	12.461	11.975	12.6545	12.4136	12.9252	12.408	12.1471	10.6588	12.4716	11.7867	13.0889	13.0653	11.7759	12.3505	12.1594	12.7825	12.084	11.1098	13.2348	11.7805	13.3832	12.6612	12.6902	12.0233	12.5189	12.4708	13.1813	12.8166	12.534	12.5652	12.3125
ENSG00000221598.2	0	0	0	0	0	0	0	0	0	0	0	0	0	0	0	0	0	0	0	0	0	0	0	0	0	0	0	0	0	0	0	0	0	0	0	0	0	0	0	0	0	0	0	0	0	0	0	0	0
ENSG00000254577.1	0	0	0	0	0	0	0	0	0	0	0	0	0	0	0	0	0	0	0	0	0	0	0	0	0	0	0	0	0	0	0	0	0	0	0	0	0	0	0	0	0	0	0	0	0	0	0	0	0
ENSG00000239523.5	1.4007	1.8093	2.4287	1.3543	1.1459	2.6885	2.6496	1.8439	2.9892	2.3757	4.428	3.5698	2.9127	1.8033	0	3.632	2.4987	1.4741	2.4386	2.6882	1.8076	1.0606	2.8795	3.05	1.2376	1.9941	2.9127	2.6409	1.8884	0	0	2.6452	3.3806	1.8379	2.7983	3.2714	1.27	2.9234	2.2771	2.0054	1.825	3.4978	2.5719	3.3871	1.628	3.8094	2.8724	3.7899	2.6812
ENSG00000237986.2	0	0	0	0	0	0	0	0	0	0	0	0	0	0	0	0	0	0	0	0	0	0	0	0	0	0	0	0	0	0	0	0	0	0	0	0	0	0	0	0	0	0	0	0	0	0	0	0	0
ENSG00000222760.1	0	0	0	0	0	0	0	0	0	0	0	0	0	0	0	0	0	0	0	0	0	0	0	0	0	0	0	0	0	0	0	0	0	0	0	0	0	0	0	0	0	0	0	0	0	0	0	0	0
ENSG00000224336.2	0	0	0	0	0	0	0	0	0	0	0	0	0	0	0	0	0	0	0	0	0	0	0	0	0	0	0	0	0	0	0	0	0	0	0	0	0	0	0	0	0	0	0	0	0	0	0	0	0
ENSG00000196290.14	8.588	8.7486	8.8991	9.3342	8.9747	9.0882	8.6379	9.1056	8.8497	9.3289	9.4855	9.3728	8.7548	9.1047	9.4017	8.7828	9.1783	9.0279	9.4803	9.3679	8.8568	8.8632	9.1184	8.9226	9.1237	9.0716	9.2831	9.3265	8.4327	8.7483	8.7114	9.6694	9.0649	9.0699	9.51	8.9343	8.7675	9.479	9.086	8.8761	9.57	9.37	9.2882	9.2997	8.6601	9.2762	9.3115	8.3678	9.2933
ENSG00000148677.6	6.2252	6.2818	4.4236	6.8012	2.8205	3.998	3.0059	4.497	1.1088	0	5.9676	1.2383	0	4.387	3.0882	4.9724	3.3651	4.5919	4.1052	7.568	4.2098	4.0179	6.4137	1.1465	4.7444	3.5164	5.2686	3.0587	6.9536	5.2822	0	8.036	2.049	3.3842	5.6478	5.2232	3.4438	12.4462	5.6173	5.329	1.1836	6.0111	4.5086	3.5896	3.9667	4.5539	4.3938	4.8833	6.4532
ENSG00000240912.1	0	0	0	0	0	0	0	0	0	0	0	0	0	0	0	0	0	0	0	0	0	0	0	0	0	0	0	0	0	0	0	0	0	0	0	0	0	0	0	0	0	0	0	0	0	0	0	0	0
ENSG00000264434.2	0	0	0	0	0	0	0	0	0	0	0	0	0	0	0	0	0	0	0	0	0	0	0	0	0	0	0	0	0	0	0	0	0	0	0	0	0	0	0	0	0	0	0	0	0	0	0	0	0
ENSG00000153898.12	4.2512	3.9253	2.7752	5.576	4.6585	4.3264	2.6496	3.802	5.4904	2.8649	4.8691	2.9628	3.4323	5.8648	4.769	3.9002	0	4.0877	3.6769	5.9282	4.0003	1.6651	5.1689	4.8538	6.4128	2.453	4.2447	5.019	3.3865	2.5822	0	8.8564	3.6446	4.6943	4.7177	4.5549	4.1651	5.849	5.8274	2.0054	3.6373	6.3209	6.4275	3.1513	4.7054	4.2291	3.2373	1.2784	4.1711
ENSG00000233625.1	0	0	0	0	0	0	0	0	0	0	0	0	0	0	0	0	1.3508	0	0	0	0	0	0	0	0	0	0	1.0338	0	0	0	1.2103	0	0	0	0	0	0	0	0	0	0	0	0	0	0	0	0	0
ENSG00000146085.7	13.0104	12.7549	13.1636	13.7774	13.3157	13.1346	13.5944	13.486	13.2082	13.9082	14.3218	14.4015	13.6734	12.6394	13.6953	13.5336	13.6607	12.8705	13.6822	13.2242	13.2154	13.2112	12.7921	13.4726	13.6286	12.9983	13.3809	13.8854	13.6471	13.1649	13.0807	13.213	14.2038	13.7467	13.6955	12.4816	13.4055	12.7624	13.4855	13.7151	14.0123	13.6163	13.5672	13.413	13.4484	13.886	14.3677	13.4281	13.56
ENSG00000213669.2	0	0	0	0	0	0	0	0	0	0	0	0	0	0	0	0	0	0	0	0	0	0	0	0	0	0	0	0	0	0	0	0	0	0	0	0	0	0	0	0	0	0	0	0	0	0	0	0	0
ENSG00000009844.15	10.213	10.2867	10.5242	10.5403	10.7148	10.3757	10.7501	10.4488	10.5674	10.5396	11.0846	10.9244	10.7496	10.6286	10.9377	10.9246	10.5362	10.468	11.1147	10.5289	10.4526	10.4224	10.7911	10.2735	10.8358	10.2595	10.6157	10.6396	10.7547	10.2576	10.5611	10.7654	10.7453	10.6384	10.765	9.8834	10.5263	10.8225	10.4327	10.5861	10.7311	10.7181	10.6995	10.6123	10.396	10.5121	11.0188	10.5947	10.7143
ENSG00000227624.2	0	0	0	0	0	0	0	0	0	0	0	0	0	0	0	0	0	0	0	0	0	0	0	0	0	0	0	0	0	0	0	0	0	0	0	0	0	0	0	0	0	0	0	0	0	0	0	0	0
ENSG00000257703.5	0	0	0	0	0	0	0	0	0	1.0338	0	0	0	0	0	0	0	0	0	0.9317	1.8076	0	0	0	0	0	0	0	0	0	0	0	0	0	0	0	0	0	0	0	0	0	0	0	0	0	0	0	0.8265
ENSG00000131368.7	10.9423	10.4245	10.6903	11.3973	11.0027	11.0753	10.9608	10.7172	10.9522	11.047	11.4233	11.3283	10.91	11.0029	11.8247	11.1931	11.238	11.2076	11.4502	10.6961	10.8622	10.6004	10.9857	10.9113	11.4919	11.5318	10.9581	11.1734	11.3189	9.8137	11.6528	11.1071	11.1968	10.4644	11.3726	11.9967	11.1383	11.1438	11.1852	11.2349	11.2121	11.826	11.287	11.2604	10.7996	10.7976	11.0399	10.8929	10.8945
ENSG00000253926.1	0	0	0	0	0	0	0	0	0	0	0	0	0	0	0	0	0	0	0	0	0	0	0	0	0	0	0	0	0	0	0	0	0	0	0	0	0	0	0	0	0	0	0	0	0	0	0	0	0
ENSG00000159263.15	4.7679	5.0323	5.2853	5.753	5.7964	5.4333	3.9132	4.3213	4.7868	5.235	6.0813	5.0118	5.3284	4.5995	4.6661	5.1372	5.5704	4.1612	5.9056	5.448	5.1703	4.5055	4.4374	5.3161	4.4176	4.7998	5.0371	4.0628	4.9413	5.6115	6.11	5.2399	4.8701	4.6943	5.0121	5.6782	5.4379	4.9679	4.7008	4.6508	5.5863	5.0707	4.5086	5.8911	5.1065	5.3661	5.2027	5.4981	5.0983
ENSG00000221376.1	0	0	0	0	0	0	0	0	0	0	0	0	0	0	0	0	0	0	0	0	0	0	0	0	0	0	0	0	0	0	0	0	0	0	0	0	0	0	0	0	0	0	0	0	0	0	0	0	0
ENSG00000236900.1	0	0	0	0	0	0	0	0	0	0	0	0	0	0	0	0	0	0	0	0	0	0	0	0	0	0	0	0	0	0	0	0	0	0	1.3156	0	0	0	0	0	0	0	0	0	0	0	0	0	0
ENSG00000248810.1	3.6417	4.212	1.9719	4.9344	5.4003	3.572	4.6789	2.4104	4.369	2.8649	4.2449	0	4.1148	2.3647	2.2486	1.1804	2.8485	4.9648	2.7855	3.8691	7.0611	5.0218	2.8795	1.7771	2.3432	2.8006	5.0008	3.2296	1.2333	2.3193	0	5.1889	1.6286	3.2604	2.7983	3.5093	2.7326	4.4644	2.2771	2.0054	1.1836	5.3388	0	0	2.8624	4.757	4.1587	2.3997	4.7706
ENSG00000276605.1	0	0	0	0	0	0	0	0.8978	0	0	0	0	0	0	0	0	1.3508	0.9177	0	0	1.8076	0	0	2.2145	1.2376	0	0	1.0338	0	0	0	0	0	1.8379	0	0	0	0	0	1.3263	0	0	0.9922	0	0	1.1267	1.0383	0	0
ENSG00000279361.1	1.4007	0	0	0	0	0	0	0	0	0	0	0	0	0	0	0	0	0	0	0	0	0	0	0	0	0	0	0	0	0	0	0	0	0	0	0	0	1.2124	0	1.3263	0	0	0	0	0	0	0	0	0
ENSG00000275832.4	8.8919	8.3914	8.5285	9.4415	7.6605	8.4325	8.2368	9.1826	8.4382	7.6739	9.7662	8.1414	9.2014	8.3431	9.2851	9.3653	6.5067	9.4042	8.2852	9.2568	8.3155	8.2578	9.5193	8.4283	8.7936	8.7098	8.7711	8.2907	9.5934	8.7075	7.4991	9.6341	7.8196	7.6934	9.3839	8.1008	9.5787	9.6939	9.0654	8.2764	8.1067	8.7992	8.7788	8.2318	8.7608	8.8388	8.8633	7.9521	8.7721
ENSG00000005421.8	13.3207	14.049	14.613	14.9988	14.9277	14.2791	15.1911	15.2739	15.3057	15.6928	16.075	15.732	14.8579	14.8849	15.3026	14.5351	15.6953	14.0866	15.5792	14.6279	15.269	14.6944	14.8843	14.301	14.139	15.072	14.7978	15.1273	14.8887	14.389	15.7033	15.1105	15.3341	14.7894	15.2573	14.3845	14.5469	14.4553	15.1531	13.8297	16.0842	14.7201	15.3062	15.1774	15.0148	14.3662	15.5131	15.4287	15.3116
ENSG00000089116.3	0	0	0	1.3543	0	0	0	0	0	0	0	0	0	0	0	0	0	0	0	0	0	0	0	0	0	0	0	0	1.2333	0	0	0	0	0	1.3156	0	0	0	0	0	0	0	0	0	0	0	0	0	0
ENSG00000229613.1	0	0	0	0	0	0	0	0	1.1088	0	0	0	0	0.8719	0	0	0	0	0	0	0	0	0	0	0	0	0	0	0	0	0	1.2103	0	0	0	0	0	0	0	0	0	0	0	0	0	0	0	0	0
ENSG00000121766.14	8.3184	8.5379	8.7504	9.299	8.907	8.924	9.1698	8.7967	8.7212	8.8448	10.0119	9.47	8.8498	9.3738	9.232	9.1049	8.9486	9.5065	9.3593	9.2199	8.8173	8.6261	9.0203	8.6229	9.1618	8.3759	9.264	8.8048	8.7044	8.6442	9.136	9.6902	8.9228	8.6255	9.2098	9.1737	9.0962	9.7279	9.086	8.7704	9.4881	9.6012	9.3353	9.2925	8.7077	9.1315	9.4041	8.7771	8.8394
ENSG00000255347.1	0	0	0	0	0	0	0	0	0	0	0	0	0	0	0	0	0	0	0	0	0	0	0	0	0	0	0	0	0	0	0	0	0	0	0	1.4495	0	0	0	0	0	0	0	0	0	0	0	0	0
ENSG00000180846.8	0	0	0	0	0	0	0	0	0	0	2.6163	0	0	0	0	0	0	0	0	0	0	0	0	0	0	0	0.861	0	0	0	0	0	0	0	0	0	0	0	0	0	0	0	0	0	0	0	0	2.7448	0
ENSG00000048342.15	7.1833	6.8078	7.1574	7.2626	6.9483	6.5271	6.8044	7.4614	7.0663	6.9612	7.5371	7.2338	7.2862	6.057	7.4551	7.1454	5.9778	7.8367	7.1091	7.6088	7.0878	7.0603	7.2481	7.1476	7.0524	6.7604	7.3882	7.3426	6.9536	7.5359	6.11	7.8431	6.9833	7.1987	7.0448	6.9532	5.772	8.0611	7.6788	6.167	7.3441	7.5284	7.3064	6.8789	6.253	7.4801	8.0411	6.8988	7.2896
ENSG00000238075.1	0	0	0	0	0	0	0	0	0	0	0	0	0	0	0	0	0	0	0	0	0	0	0	0	0	0	0	0	0	0	0	0	0	0	1.3156	0	0	0	0	0	0	0	0	0	0	0	0	0	0
ENSG00000178623.11	4.8522	3.7573	4.6918	5.4786	6.8302	4.116	3.2915	3.802	5.0103	2.6409	5.3941	3.1947	3.972	6.5413	3.6155	5.4192	4.1744	4.2312	3.9761	5.2211	3.7552	4.2822	7.3916	4.9701	4.9485	3.5164	4.8041	4.7648	5.1751	3.319	2.5515	6.9293	4.5215	2.809	4.4493	5.7726	6.0118	6.2742	4.8037	3.3285	3.7777	6.1219	4.57	2.8695	3.5178	5.4069	3.3901	4.5736	3.9722
ENSG00000116690.11	14.5446	13.9382	15.0585	14.7849	14.5196	14.6392	14.1309	14.4476	14.3252	14.8824	13.3296	14.4547	14.1648	13.5332	15.1864	13.4477	14.359	12.1079	14.1217	13.7641	14.76	14.639	14.36	14.1718	15.1982	14.3649	13.8833	14.4429	14.7433	14.1495	13.8854	13.6097	14.1192	14.7412	13.9492	13.3806	14.6653	13.094	14.9284	14.9524	14.1973	13.3947	15.0284	14.045	15.032	13.8212	15.4807	14.9845	14.1669
ENSG00000204899.5	7.5545	7.2957	7.1276	7.6569	8.2941	7.6619	8.114	7.0277	7.7558	7.4588	8.7116	8.196	8.0346	7.8973	7.4081	8.1974	7.3695	7.5591	8.201	7.8089	7.4182	7.2471	7.2481	7.5632	7.4386	6.9637	7.9418	7.659	7.1856	7.3187	8.1693	8.7592	7.3684	7.6874	7.981	7.4723	7.3392	8.3848	7.8806	6.4418	8.1265	7.9648	7.7526	7.9299	6.8448	7.5994	8.2149	7.0305	7.7856
ENSG00000227293.1	0	0	0	0	0	0	0	0	0	0	0	0	0	0	0	0	0	0	0	0	0	0	0	0	0	0	0	0	0	0	0	0	0	0	0	0	0	0	0	0	0	0	0	0	0	0	0	0	0
ENSG00000081853.14	5.2128	6.2972	6.7109	5.9475	6.3406	5.2389	5.7001	6.1126	5.2484	5.4229	6.584	5.9893	6.8284	5.0243	6.0588	7.1836	5.1339	5.615	5.4986	6.1837	7.4598	6.4026	6.8512	6.133	5.925	5.2018	6.6755	5.4917	6.0113	6.6261	5.8911	6.6562	5.8187	7.2807	5.0772	3.8924	6.6614	6.9637	5.7777	6.167	6.6826	4.6453	4.1552	4.5284	6.5063	7.0741	7.4588	6.2586	5.2526
ENSG00000271222.1	0	0	0	0	0	0	0	0	0	0	0	0	0	0	0	0	0	0	0	0	0	0	0	0	0	0	0	0	0	0	0	0	0	0	0	0	0	0	0	0	0	0	0	0	0	0	0	0	0
ENSG00000202119.1	0	0	0	0	0	0	0	0	0	0	0	0	0	0	0	0	0	0	0	0	0	0	0	0	0	0	0	0	0	0	0	0	0	0	0	0	0	0	0	0	0	0	0	0	0	0	0	0	0
ENSG00000104804.7	2.0978	0	2.4287	0	0	1.2398	1.4638	0.8978	1.1088	3.9694	3.7896	1.2383	0	0	0	0	3.1298	4.0102	1.3067	2.211	1.8076	1.0606	0	1.1465	1.2376	1.9941	2.9127	1.0338	1.2333	3.9969	0	0	0	0	1.9921	1.4495	0	0	0	2.8136	1.825	0	0	0	0	0	0	2.3997	0
ENSG00000226432.3	1.4007	0.8757	1.2995	2.0403	1.7763	1.2398	0	1.8439	0	2.3757	1.8342	0	1.3965	2.1112	0	1.8208	1.3508	1.8747	1.9809	1.8963	0	1.0606	2.5283	1.1465	2.3432	0	2.0926	0	0	0.9984	0	1.2103	2.049	3.4981	1.3156	1.4495	0	1.2124	0	0	2.8792	1.4415	0	1.3657	3.0562	1.1267	0	0	2.6812
ENSG00000221420.2	0	0	0	1.3543	0	0	0	0	0	0	0	0	0	0	0	0	0	0	0	0	0	0	0	0	0	0	0	0	1.2333	4.5204	0	0	0	0	0	0	0	0	0	0	0	0	0	0	0	0	0	4.6575	0
ENSG00000140854.12	8.6541	8.1371	8.3201	9.0716	8.4966	8.8279	8.4183	8.6922	8.6482	9.1302	9.5363	9.0821	8.2664	8.9118	9.4097	8.8829	8.9621	9.3736	8.4764	8.8602	8.6021	8.3519	8.9571	8.7746	9.07	9.6663	8.4727	8.934	8.0905	8.2351	8.7197	9.3061	8.9444	8.5679	8.8255	8.8981	8.8536	9.4192	8.969	8.7902	9.1435	9.4954	9.2767	8.8252	8.3812	8.7934	8.6338	8.4524	8.8779
ENSG00000212719.10	8.1029	7.9055	7.3377	7.3059	6.934	7.1696	8.1679	6.3601	6.357	7.6739	7.0979	7.7071	7.04	7.0001	7.6564	7.1454	6.8548	8.0306	7.5445	8.0552	7.1399	6.071	8.7489	8.645	7.6679	7.7133	7.0578	8.0667	7.1585	8.2867	7.3987	7.4136	8.2246	6.5366	6.835	5.0829	7.2349	7.3489	6.7387	8.0489	6.5904	8.1679	7.5769	7.8334	7.4035	7.9564	5.8291	7.3152	6.8121
ENSG00000170959.14	3.9784	3.2248	6.7109	7.2626	6.2744	5.7935	8.3343	5.2847	5.2917	7.1217	6.1867	9.038	5.5457	5.4096	3.0882	7.233	7.257	5.0446	6.0729	6.6162	7.7718	5.325	6.2725	8.0662	5.4297	4.2405	7.5665	5.1943	7.1721	5.5817	5.5605	5.7072	5.063	6.9511	6.3205	5.2232	6.1897	4.7019	7.6922	6.6725	7.2865	6.6515	5.4766	7.1591	7.1721	7.3501	8.3837	6.5049	6.4784
ENSG00000223377.1	0	0	0	0	0	0	0	0	0	0	0	0	0	0	0	0	0	0	0	0	0	0	0	0	0	0	0	0	0	0	0	0	0	0	0	0	0	0	0	0	0	0	0	0	0	0	0	0	0
ENSG00000234467.1	0	0	0	0	0	0	0	0	0	0	0	0	0	0	0	0	0	0	0	0	0	0	0	0	0	0	0	0	0	0	0	0	0	0	0	0	0	0	0	0	0	0	0	0	0	0	0	0	0
ENSG00000276862.1	0	0	0	0	0	0	0	0	0	0	0	0	0	0	0	0	0	0	0	0	0	0	0	0	0	0	0	0	0	0	0	0	0	0	0	0	0	0	0	0	0	0	0	0	0	0	0	0	0
ENSG00000281490.1	6.3465	5.1387	5.5331	5.576	5.315	5.2389	5.6505	6.2822	5.2917	5.1093	3.1206	5.1835	3.972	5.7802	6.4786	5.1882	5.256	5.3578	6.0729	6.5756	7.52	4.1115	6.984	6.7844	6.6262	1.9941	5.4944	6.5419	5.885	5.8296	0	8.036	4.9698	5.5388	6.9084	3.2714	5.529	5.7815	7.1438	4.8896	5.9251	5.8488	6.6427	7.4337	6.3111	6.3485	6.4145	6.6139	6.1883
ENSG00000272921.1	3.9784	7.125	6.4942	3.3702	6.7833	0	0	7.1291	0	0	0	3.5698	6.3968	4.5995	5.582	0	0	4.5919	7.3234	2.4692	0	6.9378	0	0	0	5.3674	4.9253	0	6.5372	0	5.8308	0	0	0	8.0796	7.6692	7.4941	0	6.8146	0	0	5.8911	6.9387	0	6.2331	4.4006	5.5658	5.7482	0
ENSG00000163221.8	1.4007	6.1858	6.061	5.9106	6.1319	6.5271	7.0915	2.4104	2.9892	4.4561	6.3316	1.8947	6.9285	3.6578	4.865	6.1427	4.0449	4.4228	4.2238	4.7717	5.0664	6.0475	4.9637	1.7771	6.2421	5.6505	5.2686	2.8649	5.6334	2.9971	2.5515	5.594	7.0869	3.7943	7.3904	5.7262	7.4827	4.9059	4.4698	6.8337	3.1092	4.741	3.686	2.8695	6.0172	5.3661	5.6286	6.5495	3.5641
ENSG00000271322.1	0	0	0	0	0	0	0	0	0	0	0	0	0	0	0	0	0	0	0	0	0	0	0	0	0	0	0	0	0	0	0	0	0	0	0	0	0	0	0	0	0	0	0	0	0	0	0	0	0
ENSG00000253583.1	0	0	0	0	0	0	0	0	0	0	0	0	0	0	0	0	0	0	0	0	0	0	0	0	0	0	0	0	0	0	0	0	0	0	0	0	0	0	0	0	0	0	0	0	0	0	0	0	0
ENSG00000006377.10	0	0	0	0	0	0	0	0	1.7283	0	0	0	0	0	0	0	0	0	0	0	0	0	0	0	0	1.3172	0	0	0	0	0	0	1.0329	0	0	0	0	0	0	0	0	0	0	0	0	0	0	0	0
ENSG00000281098.1	0	0	0	0	0	0	0	0	0	0	0	0	0	0	0	0	0	0	0	0	0	0	0	0	0	0	0	0	0	0	0	0	0	0	0	0	0	0	0	0	0	0	0	0	0	0	0	0	0
ENSG00000256420.1	0	0	0	0	0	0	0	0	0	0	0	0	0	0	0	0	0	0	0	0	0	0	0	0	0	0	0	0	0	0	0	0	0	0	0	0	0	0	0	0	0	0	0	0	0	0	0	0	0
ENSG00000232751.1	0	0	0	0	0	0	0	0	0	0	0	0	0	0	0	0	0	0	0	0	0	0	0	0	0	0	0	0	0	0	0	0	0	0	0	0	0	0	0	0	0	0	0	0	0	0	0	0	0
ENSG00000198105.11	7.1995	7.241	6.9683	7.2479	7.3098	7.4196	7.2991	7.4754	7.3685	7.5423	7.3226	7.9643	7.3882	7.3402	7.5592	7.3496	7.1973	7.347	7.8964	8.0453	7.6334	7.0603	7.1865	7.5161	7.8823	6.1215	7.2008	7.6057	6.8728	7.423	7.3566	8.3409	6.7509	7.3954	7.2702	7.2443	6.7958	7.1221	8.0473	6.5846	7.3665	8.042	8.1392	7.9667	6.5552	7.8787	8.0411	7.0305	7.6196
ENSG00000095794.19	9.2936	10.8038	10.8802	10.6052	10.7033	10.3757	11.8054	9.9365	11.0902	10.649	12.474	10.2481	10.2022	10.0456	9.6238	10.9321	11.2609	9.3775	11.2896	9.4822	10.3485	10.4051	10.0646	9.3531	10.5287	8.9851	10.4813	9.5221	11.4005	9.3343	10.8235	10.3228	9.4114	9.8725	11.9557	10.6475	11.4579	11.4141	9.9537	10.9317	10.1044	10.74	10.1963	9.7114	11.3575	10.0916	11.8128	10.1423	10.5152
ENSG00000242757.1	0	0	0	0	0	0	0	0	0	0	0	0	0	0	0	0	0	0	0	0	0	0	0	0	0	0	0	0	0	0	0	0	0	0	0	0	0	0	0	0	0	0	0	0	0	0	0	0	0
ENSG00000231857.1	0	0	0	0	0	0	0	0	0	0	0	0	0	0	0	0	0	0	0	0	0	0	0	0	0	0	0	0	0	0	0	0	0	0	0	0	0	0	0	0	0	0	0	0	0	0	0	0	0
ENSG00000206997.1	0	0	0	0	0	0	0	0	0	0	0	0	0	0	0	0	0	0	0	0	0	0	0	0	0	0	0	0	0	0	0	0	0	0	0	0	0	0	0	0	0	0	0	0	0	0	0	0	0
ENSG00000243053.2	0	0	0	0	0	0	0	0	0	0	0	0	0	0	0	0	0	0	0	0	0	0	0	0	0	0	0	0	0	0	0	0	0	0	0	0	0	0	0	0	0	0	0	0	0	0	0	0	0
ENSG00000249613.1	0	0	0	0	0	0	0	0	0	0	0	0	0	0	0	0	0	0	0	0	0	0	0	0	0	0	0	0	0	0	0	0	0	0	0	0	0	0	0	0	0	0	0	0	0	0	0	0	0
ENSG00000270850.1	0	0	0	0	0	0	0	0	0	0	0	0	0	0	0	0	0	0	0	0	0	0	0	0	0	0	0	0	0	0	0	0	0	0	0	0	0	0	0	0	0	0	0	0	0	0	0	0	0
ENSG00000257730.1	0	0	0	0	0	0	0	0	0	0	0	0	0	0	0	0	0	0	0	0	0	0	0	0	0	0	0	0	0	0	0	0	0	0	0	0	0	0	0	0	0	0	0	0	0	0	0	0	0
ENSG00000107551.20	10.219	10.279	10.6801	10.2943	10.1515	11.3132	9.7495	9.916	10.2718	9.5547	10.7823	10.414	9.8068	11.7237	11.2515	10.8884	10.1017	11.6072	10.6689	10.7804	10.9937	10.7434	9.8991	10.0506	11.8214	10.4283	10.8346	10.49	10.5106	10.341	10.3939	12.2749	9.7285	9.9904	10.6654	11.2353	10.5495	11.6399	11.0226	10.445	10.6084	11.4118	11.9121	10.4198	11.0377	10.2846	10.4549	10.2661	10.9793
ENSG00000023041.11	9.7184	9.851	10.3876	10.3861	10.2176	10.0651	10.3525	9.9186	10.097	10.343	11.0307	10.4923	10.3229	9.8506	10.0202	10.8865	10.1099	10.3422	10.5044	9.9983	9.9385	9.9371	10.3789	10.1215	10.3526	9.7537	10.2932	10.1858	10.0757	9.8701	10.2047	10.6848	10.3093	10.1284	10.0228	9.8781	10.301	10.4846	10.0615	10.0693	10.2902	10.7912	10.1767	10.5635	9.8404	10.473	10.5912	10.1604	9.9288
ENSG00000258878.1	0	0	0	0	0	0	0	0	0	0	0	0	0	0	0	0	0	0	0	0	0	0	1.3728	0	1.8938	0	0	0	0	0	0	0	0	0	0	0	0	0	0	0	0	0	0	0	0	0	0	0	0
ENSG00000275922.1	0	0	0	0	0	0	0	0	0	0	0	0	0	0	0	0	0	0	0	0	0	0	0	0	0	0	0	0	0	0	0	0	0	0	0	0	0	0	0	0	0	0	0	0	0	0	0	0	0
ENSG00000278725.1	0	0	0	1.3543	0	0	0	0	0	0	0	0	0	0	0	0	0	0	0	0	0	0	0	0	0	0	0	1.0338	0	0	0	0	0	0	0	0	0	0	0	0	0	0	0	0	0	0	0	0	0
ENSG00000221304.1	0	0	0	0	0	0	0	0	0	0	0	0	0	0	0	0	0	0	0	0	0	0	0	0	0	0	0	0	0	0	0	0	0	0	0	0	0	0	0	0	0	0	0	0	0	0	0	0	0
ENSG00000080910.11	11.481	12.4881	13.0593	14.2128	13.9787	14.3834	13.2714	11.822	13.7601	13.9904	15.2859	14.4681	14.0091	13.2395	12.5337	14.6936	14.4261	13.4861	13.5284	13.0753	12.4486	12.7153	13.2644	13.9379	12.8287	12.445	13.5564	12.3863	14.1579	12.1591	14.8218	14.3571	13.4203	13.7939	14.6982	15.2236	14.8265	14.0957	12.0862	13.8851	14.4579	14.5175	12.7089	15.0729	13.583	14.2189	14.9828	13.8249	12.8979
ENSG00000184271.15	7.0468	6.2186	7.1574	7.6457	6.3189	6.9804	6.5841	6.1656	6.9361	6.6361	8.2947	7.6201	7.0928	7.1509	6.9419	7.8548	6.6473	7.7736	7.31	7.7186	6.5853	6.1831	7.7091	7.7042	7.461	6.6361	6.8992	7.1854	6.5581	7.1465	6.5071	8.6216	7.1089	6.6018	7.4773	7.3087	7.2349	7.8467	7.5365	6.7951	7.8286	8.8537	7.1841	7.4727	7.006	7.9836	7.1625	6.864	6.9717
ENSG00000229910.1	0	0	0	0	0	0	0	0	0	0	0	0	0	0	0	0	0	0	0	0	0	0	0	0	0	0	0	0	0	0	0	0	0	0	0	0	0	0	0	0	0	0	0	0	0	0	0	0	0
ENSG00000173546.7	7.0106	5.3892	8.7985	7.8445	6.4245	7.1967	4.7747	6.3601	6.4553	6.9733	7.5764	5.7552	7.1766	6.1099	6.4786	6.8292	5.0005	6.6393	6.3585	6.5338	6.0984	5.9496	6.6604	6.2295	6.3421	5.5159	5.9209	5.0649	8.6472	8.0574	6.9935	8.5116	6.4041	5.1074	6.1494	6.8702	5.8796	7.2772	6.2843	5.577	4.1317	7.1115	6.6139	8.7533	4.9688	8.0104	8.4018	7.4507	4.1711
ENSG00000233451.1	0	0	0	0	0	0	0	0	0	0	0	0	0	0	0	0	0	0	0	0	0	0	0	0	0	0	0	0	0	0	0	0	0	0	0	0	0	0	0	0	0	0	0	0	0	0	0	0	0
ENSG00000242747.1	1.4007	0	0	0	0	0	0	0	0	1.0338	1.8342	0	0	0	0	1.1804	0	1.4741	0	0	0	1.6651	0	1.1465	0	1.9941	0	0	0	0	0	2.6452	0	0	1.3156	1.4495	0	0	1.5477	0	0	0	0	1.3657	0	0	0	0	0
ENSG00000250066.1	0	0	0	0	0	0	0	0	0	0	0	0	0	0.8719	0	0	0	0	0	0	0	0	0	0	0	0	0	0	0	0	0	0	0	0	1.3156	0	0	0	0	0	0	0	0	0	0	0	0	0	0
ENSG00000178372.7	0	0	0	0	0	0	0	0	0	1.6299	0	0	0	0	0	0	0	0	0	0	0	0	0	0	0	0	0.861	3.6464	1.8884	0	0	0	0	6.2252	2.4508	0	0	0	0	0	0	0	0	0	0	0	0	2.7448	0
ENSG00000199836.1	0	0	1.2995	0	0	0	0	0	0	0	0	0	0	1.4115	0	0	0	0	0	0	1.8076	1.0606	0	0	0	0	0	0	0	0.9984	0	0	0	0	0	0	0	0	1.5477	0	0	0	0	0	0	0	0	0	0
ENSG00000171044.10	2.9186	1.4167	2.7752	3.1348	3.4198	0	1.4638	2.1548	1.1088	3.0587	2.6163	1.8947	3.1958	2.3647	3.0882	3.9002	2.036	1.4741	1.9809	2.6882	3.7552	3.4292	2.0633	1.1465	1.8938	1.3172	2.9127	2.3757	2.9552	1.5828	0	3.8216	0	2.4036	1.9921	3.5093	0	2.3079	3.1201	2.0054	1.1836	3.8806	2.9863	0	2.6385	2.5197	2.8724	3.2561	2.8454
ENSG00000271704.1	0	0	0	0	0	0	0	0	0	0	0	0	0	0	0	0	0	0.9177	0	0	0	0	0	0	0	0	0	0	0	0	0	0	0	0	0	0	0	0	0	0	0	0	0	0	0	0	0	0	0
ENSG00000272130.1	0	0	0	0	0	0	0	0	0	0	0	0	0	0	0	0	0	0	0	0	0	0	1.3728	0	0	0	0	0	0	0.9984	0	1.2103	0	0	1.3156	0	0	0	0	0	0	2.148	0	1.3657	0	0	0	0	0
ENSG00000215264.4	0	0	0	0	0	0	0	0	0	0	0	0	0	0	0	0	0	0	0	0	0	0	0	0	0	0	0	0	0	0	0	0	0	0	0	0	0	0	0	0	0	0	0	0	0	0	0	0	0
ENSG00000201998.1	0	0	0	4.0503	0	0	0	0	0	0	0	2.3442	0	0	0	0	0	0	0	0	1.8076	0	0	0	0	0	0	1.0338	2.6791	4.4563	0	0	0	0	1.3156	2.1578	0	1.2124	0	0	1.1836	0	0.9922	0	1.0324	0	0	0	0
ENSG00000147439.11	8.5316	8.8196	8.9383	9.7617	8.9215	8.8747	8.936	8.3198	8.8094	8.9433	10.3234	9.2906	9.3314	9.0126	8.4197	10.2185	9.3965	9.4061	9.3032	9.01	8.8013	8.5859	9.5835	8.587	9.1855	9.2306	9.0295	8.8415	9.4641	8.4602	9.7221	10.1383	8.7722	8.4943	9.8956	9.9904	9.5681	9.9478	8.8296	9.1493	9.6859	10.0566	8.6952	9.5749	9.1906	8.9327	9.0839	8.8095	8.9631
ENSG00000176383.8	2.0978	3.4618	3.0543	2.8534	4.1682	2.3462	3.0059	2.6275	2.4923	0	3.1206	2.6864	1.3965	4.1377	2.2486	4.3216	3.9026	4.0877	2.7855	2.6882	2.5853	2.9097	0	3.4208	3.725	0	2.3452	2.8649	3.3865	3.4564	2.5515	3.6809	2.3742	2.9756	3.9901	2.1578	0	3.6843	0	2.0054	3.4818	4.1828	3.686	3.9253	3.0562	2.1861	2.3827	3.7899	3.4665
ENSG00000229834.1	0	0	0	0	0	0	0	0	0	0	0	0	0	0	0	0	0	0	0	0	0	0	0	0	0	0	0	0	0	0	0	0	0	0	0	0	0	0	0	0	0	0	0	0	0	0	0	0	0
ENSG00000123560.13	4.3704	2.7749	6.9851	5.2018	1.1459	3.998	2.6496	3.2679	3.358	2.8649	4.8691	4.8169	3.4323	4.7405	3.8209	3.632	5.0688	5.0446	3.9761	5.6954	2.5853	1.0606	4.8882	5.6308	1.8938	2.453	4.526	4.1505	6.2087	4.9037	3.7176	6.2459	5.4898	3.2604	1.9921	2.9864	2.7326	4.627	1.5477	2.4654	4.5782	5.7602	4.1552	3.5896	0	6.0973	4.931	3.2561	2.0334
ENSG00000196092.12	5.6962	4.505	1.9719	2.0403	2.8205	3.998	1.4638	4.9641	4.9029	2.6409	4.5905	4.4188	3.4323	4.987	4.955	2.6006	2.4987	4.2312	1.3067	5.8396	3.0878	3.1044	6.4404	6.32	7.0671	1.9941	2.5601	4.9716	0	3.6974	2.5515	6.5388	1.6286	2.6205	3.9901	2.9864	3.0105	4.9059	8.366	1.3263	3.1092	2.9753	6.3244	2.8695	2.0483	4.0345	2.8724	0	3.5641
ENSG00000278313.1	0	0	0	0	0	0	0	0	0	0	0	0	0	0	0	0	0	0	0	0	0	0	0	0	0	0	0	0	0	0	0	0	0	0	0	0	0	0	0	0	0	0	0	0	0	0	0	0	0.8265
ENSG00000271916.1	1.4007	0	0	1.3543	2.5487	0	0	1.447	0	0	0	2.9628	0	2.1112	0	0	1.3508	0	1.9809	0.9317	0	0	1.3728	1.7771	2.3432	0	2.3452	2.0505	0	0.9984	0	0	0	0.894	1.9921	1.4495	0	0	0	0	0	3.4978	2.3094	2.0545	1.628	2.1861	1.0383	0	0
ENSG00000275223.1	1.4007	1.4167	1.9719	0	1.7763	0	0	2.1548	1.7283	1.6299	2.6163	1.8947	0	2.1112	2.7286	1.1804	2.036	1.4741	1.9809	2.211	0	0	1.3728	1.1465	0	1.3172	2.0926	1.0338	2.6791	0.9984	0	0	1.0329	1.4418	3.0781	2.6308	2.3882	0	1.5477	2.0054	1.825	2.148	3.156	0	2.0483	0	1.6358	0	3.249
ENSG00000234068.6	0	0	0	0	1.1459	0	0	0	0	1.0338	0	0	0	0	0	1.8208	0	0	0	6.5053	0	0	0	0	0	0	0	2.6409	0	0	0	0	0	0	0	0	0	0	0	0	0	0	0	0	0	0	0	0	0.8265
ENSG00000255032.1	0	0	0	0	0	0	0	0	0	0	0	0	0	0	0	0	0	0	0	0	0	0	0	0	0	0	0	0	0	0	0	0	0	0	0	0	0	0	0	0	0	0	0	0	0	0	0	0	0
ENSG00000125744.11	6.3465	6.8812	5.963	7.7222	7.0174	6.5483	6.5303	6.4049	7.1152	6.388	9.356	7.9245	6.9853	7.1593	7.4396	7.233	5.9778	8.0404	7.4982	7.5401	7.8521	7.1178	6.5423	6.0025	7.0524	6.8188	6.732	7.2263	8.0976	6.5966	5.949	8.6264	7.2244	6.5366	8.1032	8.6961	6.1328	8.2602	7.8082	6.167	6.6826	8.4344	6.7789	7.3101	6.253	7.0741	6.467	6.7915	7.8595
ENSG00000250234.1	0	0	0	0	0	0	0	0	0	0	0	0	0	0	0	0	0	0	0	0	0	0	0	0	0	0	0	0	0	0	0	0	0	0	0	0	0	0	0	0	0	0	0	0	0	0	0	0	0
ENSG00000237906.1	0	0	0	0	0	0	0	0	0	0	0	0	0	0	0	0	0	0	0	0	0	0	0	0	0	0	0	0	0	0	0	0	0	0	0	0	0	0	0	0	0	0	0	0	0	0	0	0	0
ENSG00000259660.2	0	1.8093	1.2995	0	1.1459	0	0	1.8439	0	0	0	1.2383	2.0926	0.8719	1.5241	1.1804	0	0.9177	0	1.4931	0	0	2.5283	1.1465	2.6854	0	1.3965	1.0338	2.3372	0.9984	0	2.305	2.049	0.894	3.0781	0	0	0	2.7593	0	1.1836	0	1.9883	0	2.6385	1.7516	0	0	1.3487
ENSG00000273966.1	0	0	0	0	0	0	0	0	0	0	0	0	0	0	0	0	0	0	0	0	0	0	0	0	0	0	0	0	0	0	0	0	0	0	0	0	0	0	0	0	0	0	0	0	0	0	0	0	0
ENSG00000090382.6	10.5604	11.4929	10.7256	12.843	9.48	11.2645	11.6819	10.8398	11.6927	10.4452	11.9115	9.7299	10.7727	15.1088	11.7187	9.9842	9.5506	10.8493	10.6425	12.8433	10.6063	10.5636	11.7777	11.4741	11.7158	9.5128	11.0626	11.1923	11.6095	11.0301	7.6464	15.3963	11.9214	11.3041	11.6879	10.1217	10.378	12.9203	11.5953	10.8945	9.7255	11.8946	13.7572	9.7303	11.3569	12.6422	10.3458	9.2656	11.4428
ENSG00000273805.1	0	1.4167	0	3.3702	1.1459	0	0	0	1.1088	1.0338	0	1.2383	1.3965	1.4115	1.5241	1.8208	2.036	0.9177	0	0.9317	1.8076	0	0	0	0	1.3172	1.3965	1.0338	0	0.9984	0	0	0	0	1.3156	2.6308	0	1.2124	2.2771	0	1.1836	0	0.9922	0	2.0483	2.7904	0	1.2784	2.0334
ENSG00000015532.9	9.7763	8.952	9.4106	9.3754	9.0158	9.4017	9.336	9.5446	9.617	9.6214	10.1998	9.9119	9.3056	9.555	10.3225	9.6187	9.8143	9.8121	9.8874	9.8741	9.9495	9.3449	9.6014	9.5782	9.9469	10.2276	9.355	9.4331	9.0626	9.3186	9.9696	10.1716	9.3549	9.5162	9.746	10.2108	8.6252	10.2675	9.962	9.557	10.1243	10.415	10.2275	10.1622	9.2513	9.6649	9.7139	9.5957	9.581
ENSG00000249231.7	1.4007	0	0	0	0	0	0	0	0	0	0	0	0	0	0	0	0	1.4741	0	0	0	0	0	0	1.2376	0	0.861	0	0	0	0	0	0	0	0	0	0	0	0	0	0	0	0	0	0	0	0	0	0
ENSG00000230757.1	0	0	0	0	0	0	0	0	0	0	0	0	0	0	0	0	0	0	0	0	0	0	0	0	0	0	0	0	0	0	0	0	0	0	0	0	0	0	0	0	0	0	0	0	0	0	0	0	0
ENSG00000280904.1	0	0	0	0	0	0	0	0	0	0	0	0	0	0	0	0	0	0	0	0	0	0	0	0	0	0	0	0	0	0	0	0	0	0	0	0	0	0	0	0	0	0	0	0	0	0	0	0	0
ENSG00000265538.1	0	0	0	0	0	0	0	0	0	0	0	0	0	0	0	0	0	0	0	0	0	0	0	0	0	0	0	0	0	0	0	0	0	0	0	0	0	0	0	0	0	0	0	0	0	0	0	0	0
ENSG00000218643.2	0	0	0	0	0	0	0	0	0	0	0	0	0	0	0	0	0	0	0	0	0	0	0	0	0	0	0	0	0	0	0	0	0	0	0	0	0	0	0	0	0	0	0	0	0	0	0	0	0
ENSG00000215381.3	0	0	0	0	1.1459	0	0	0	0	0	0	0	0	0	0	0	0	0	0	0	0	0	0	0	0	0	0	0	0	0	0	0	0	0	0	0	0	0	0	0	0	0	0	0	0	0	0	0	0
ENSG00000238026.1	0	0	0	0	0	0	0	0	0	0	0	0	0	0	0	0	0	0	0	0	0	0	0	0	0	0	0	0	0	0	0	0	0	0	0	0	0	0	0	0	0	0	0	0	0	0	0	0	0
ENSG00000165732.12	10.3945	12.5335	11.3609	11.5946	11.4113	11.1576	11.3987	10.8103	10.8033	10.5894	12.5782	10.6975	12.3526	11.3852	10.6635	12.5942	10.9611	11.6919	10.9012	10.8698	10.9024	11.3807	12.4508	10.6257	11.3846	9.8756	11.9743	10.2714	12.8925	10.8648	10.1928	11.3972	10.6253	11.1906	11.9432	9.6701	13.2466	12.1792	11.1256	12.5394	10.6961	10.9771	10.9025	10.1402	12.3743	11.7618	11.6661	11.8396	11.2078
ENSG00000275233.1	0	0	0	0	0	0	0	0	0	0	0	0	0	0	0	0	0	0	0	0	0	0	0	0	0	0	0	0	0	0	0	0	0	0	0	0	0	0	0	0	0	0	0	0	0	0	0	0	0
ENSG00000274149.1	0	0	0	0	0	0	0	0	0	0	0	0	0	0	0	0	0	0	0	0	0	0	0	0	0	0	0	0	0	0	0	0	0	0	0	0	0	0	0	0	0	0	0	0	0	0	0	0	0
ENSG00000253073.1	0	0	0	0	0	0	0	0	0	0	0	0	0	0	0	0	0	0	0	0	0	0	0	0	0	0	0	0	0	0	0	0	0	0	0	0	0	0	0	0	0	0	0	0	0	0	0	0	0
ENSG00000232594.1	0	0	0	0	0	0	0	0	0	0	0	0	0	0	0	0	0	0	0	0	0	0	0	0	0	0	0	0	0	0	0	0	0	0	0	0	0	0	0	0	0	0	0	0	0	0	0	0	0
ENSG00000199241.1	0	0	0	0	0	0	0	0	0	0	0	0	0	0	0	0	0	0	0	0	0	0	0	0	0	0	0	0	0	0	0	0	0	0	0	0	0	0	0	0	0	0	0	0	0	0	0	0	0
ENSG00000262920.5	0	0	2.4287	1.3543	0	0	1.4638	0	1.1088	0	0	0	0	0.8719	0	0	0	1.4741	0	0	0	0	0	0	0	0	0	2.0505	1.2333	0	0	0	0	0	1.3156	0	0	1.2124	0	0	0	3.2601	0	0	0	0	0	0	1.7313
ENSG00000201622.1	0	0	0	0	0	0	0	0	0	0	0	0	0	0	0	0	0	0	0	0	0	0	0	0	0	0	0	0	0	0	0	0	0	0	0	0	0	0	0	0	0	0	0	0	0	0	0	0	0
ENSG00000185437.13	6.7716	6.951	7.298	7.8445	7.862	8.2638	7.1641	6.6724	7.0284	7.4588	7.6147	7.7624	6.9285	7.0001	7.7473	7.2808	7.2715	6.7267	7.8694	7.3685	7.3754	6.9757	6.3019	7.0974	7.2063	6.8377	7.5414	7.2953	6.658	7.2635	8.042	7.0198	7.4222	6.6763	8.0229	7.4723	7.4008	6.8197	7.491	7.3952	7.0986	7.5681	7.6355	7.793	6.3486	7.3076	8.1628	6.916	6.6877
ENSG00000103043.14	10.3112	10.7489	10.2032	10.6576	10.2724	10.3245	10.1101	10.0895	10.221	10.5191	10.9243	10.3864	10.0461	10.6088	10.7095	10.6725	10.4283	10.6313	10.1268	10.1899	10.3732	10.2568	10.733	10.2607	10.6975	11.2607	10.1007	10.1871	9.9844	10.1927	10.8693	11.3457	10.3721	10.1339	10.402	10.6584	10.2451	10.7192	10.7145	10.15	10.6119	11.1764	10.4932	10.5605	10.4038	10.4646	10.3411	10.3629	10.1174
ENSG00000226270.3	0	0	0	0	0	0	0	0	0	0	0	0	0	0	0	0	0	0	0	0	0	0	0	0	0	0	0	0	0	0	0	0	0	0	0	0	0	0	0	0	0	0	0	0	0	0	0	0	0
ENSG00000257510.1	0	0	0	0	0	0	0	0	0	0	0	0	0	0	0	0	0	0	0	0	0	0	0	0	0	0	0	0	0	0	0	0	0	0	0	0	0	0	0	0	0	0	0	0	0	0	0	0	0
ENSG00000176812.7	0	0	0	0	0	0	0	0	0	0	0	0	0	0	0	0	0	0	0	0	0	0	0	0	0	0	0	0	0	0	0	0	0	0	0	0	0	0	0	0	0	0	0	0	0	0	0	0	0
ENSG00000236828.1	0	0	0	0	0	0	0	0	0	0	0	0	0	0	0	0	0	0	0	0	0	0	0	0	0	0	0	0	0	0	0	0	0	0	0	0	0	0	0	0	0	0	0	0	0	0	0	0	0
ENSG00000226567.1	0	0	0	0	0	0	0	0	0	0	0	0	0	0	0	0	0	0	0	0	0	0	0	0	0	0	0	0	0	0	0	0	0	0	0	0	0	0	0	0	0	0	0	0	0	0	0	0	0
ENSG00000225513.1	0	0	0	0	0	0	0	0	0	0	0	0	0	0	0	0	0	0	0	0	0	0	0	0	0	0	0	0	0	0	0	0	0	0	0	0	0	0	0	0	0	0	0	0	0	0	0	0	0
ENSG00000154642.10	8.1453	10.2575	9.9771	9.9864	9.9092	9.6271	10.5051	8.873	9.2292	10.1437	9.6965	9.4533	9.3675	8.7092	8.9874	9.1082	10.3274	9.0833	10.5305	8.8743	10.1212	9.4738	8.9432	8.7007	9.3142	7.7437	10.1627	8.5055	9.9012	9.8593	9.267	9.6971	9.2044	10.2685	9.5564	8.366	9.7422	9.3996	10.0537	9.5541	10.1027	9.4572	9.3131	9.2445	8.9678	10.0471	11.3235	9.7301	9.9827
ENSG00000164105.3	6.2871	7.0083	6.3466	6.954	7.5896	6.9489	6.8709	6.6846	6.8663	6.6661	8.0373	7.5061	6.7648	7.2087	6.851	7.1061	6.7956	7.1802	7.4504	7.1277	6.3841	6.7174	6.6375	6.8002	6.8465	6.1215	7.5351	6.7667	6.8728	6.5203	7.2909	8.2751	7.0869	6.1399	7.6899	7.5807	7.0929	7.9731	6.8631	6.8898	7.2982	7.5811	7.1841	7.7513	7.0522	7.0225	6.9453	6.6348	6.8609
ENSG00000216105.1	0	0	0	0	0	0	0	0	0	0	0	0	0	0	0	0	0	0	0	0	0	0	0	0	0	0	0	0	0	0	0	0	0	0	0	0	0	0	0	0	0	0	0	0	0	0	0	0	0
ENSG00000227213.1	0	0	0	0	0	0	0	0	0	0	2.6163	0	0	0	0	0	0	0	0	0	2.5853	0	0	0	0	0	0	0	0	0	0	0	0	0	0	0	0	0	0	0	0	0	0	0	0	0	0	0	0
ENSG00000143319.16	9.3012	9.926	9.6551	9.9161	9.5908	9.7232	10.0729	9.6273	9.4718	9.7948	10.6934	10.0934	10.1555	9.8609	9.875	10.1717	10.0287	10.1411	10.0547	9.8143	9.5816	9.5385	10.3101	9.641	9.731	9.9162	9.7256	9.4222	10.2249	9.6279	9.9378	10.5471	9.8658	9.6439	10.0756	9.3864	10.358	10.5044	9.7464	10.23	10.1696	10.3949	9.8299	9.6813	9.9251	10.1484	10.2048	9.4995	9.5501
ENSG00000240577.3	0	0	0	0	0	0	0	0.8978	0	0	0	0	0	0	0	0	0	0	0	0	0	0	0	0	0	0	0	0	0	0	0	0	0	0	0	0	0	0	0	0	0	0	0	0	0	0	0	0	0
ENSG00000264862.2	0	0	0	0	0	0	0	0	0	0	0	0	0	0	0	0	0	0	0	0	0	0	0	0	0	0	0.861	1.0338	0	0	0	0	0	0	0	0	0	0	0	0	0	0	0	0	0	0	0	0	0
ENSG00000275634.1	0	0	0	0	0	0	0	0	0	0	0	0	0	0	0	0	0	0	0	0	0	0	0	0	0	0	0	0	0	0	0	0	0	0	0	0	0	0	0	0	0	0	0	0	0	0	0	0	0
ENSG00000250740.1	0	0	0	0	0	0	0	0	0	0	0	0	0	0	0	0	0	0.9177	0	0	0	0	0	0	0	0	0	0	0	0	0	0	0	0	0	0	0	0	0	0	0	0	0	0	1.0324	1.7516	0	0	0
ENSG00000166140.17	9.7763	9.1663	9.9518	9.9864	9.1264	9.9144	10.2747	10.1771	9.8608	10.1248	10.9147	10.6653	9.3568	9.4217	9.7611	9.9102	10.2706	9.7949	10.2242	9.5536	10.295	9.1464	9.8724	9.5246	10.1826	10.133	9.7532	10.0498	9.7933	9.1131	10.1253	10.378	9.9628	9.5212	10.668	11.0939	9.613	9.8106	10.077	9.2167	10.2873	10.922	9.5843	9.9137	9.3095	9.8032	9.8203	9.218	10.0548
ENSG00000236495.1	0	0	0	0	0	0	0	0	0	0	0	0	0	0	0	0	0	0	0	0	0	0	0	0	0	0	0	0	0	0	0	0	0	0	0	0	0	0	0	0	0	0	0	0	0	0	0	0	0
ENSG00000207981.1	0	0	0	0	0	0	0	0	0	0	0	0	0	0	0	0	0	0	0	0	0	0	0	0	0	0	0	0	0	0	0	0	0	0	0	0	0	0	0	0	0	0	0	0	0	0	0	0	0
ENSG00000226234.2	0	0	0	0	0	0	0	0	0	0	0	0	0	0	0	0	0	0	0	0	0	0	0	0	0	0	0	0	0	0	0	0	0	0	0	0	0	0	0	0	0	0	0	0	0	0	0	0	0
ENSG00000201354.1	0	0	0	0	0	0	0	0	0	0	0	0	0	0	0	0	0	0	0	0	0	0	0	0	0	0	0	0	0	0	0	0	0	0	0	0	0	0	0	0	0	0	0	0	0	0	0	0	0
ENSG00000251983.1	0	0	0	0	0	0	0	0	0	0	0	0	0	0	0	0	0	0	0	0	0	0	0	0	0	0	0	0	0	0	0	0	0	0	0	0	0	0	0	0	0	0	0	0	0	0	0	0	0
ENSG00000268750.6	4.4805	4.0757	3.2881	3.7499	2.5487	1.2398	3.5298	2.8161	3.1853	3.3823	1.8342	2.3442	3.1958	2.7678	5.0397	1.1804	3.1298	3.5446	3.6769	4.5097	0	3.1044	3.1616	3.4208	1.8938	0	3.0612	3.5204	3.1869	3.319	4.6617	3.8216	1.0329	3.7022	3.6907	0	3.4438	3.1543	4.8998	3.3285	0	2.9753	3.3079	3.3871	4.4534	3.0182	2.3827	4.7367	3.6554
ENSG00000230994.1	0	0	0	0	0	0	0	0	0	0	0	0	0	0	0	0	0	0	0	0	0	0	0	0	0	0	0	0	0	0	0	0	0	0	0	0	0	0	0	0	0	0	0	0	0	0	0	0	0
ENSG00000264595.1	0	0	0	0	0	0	0	0	0	0	0	0	0	0	0	0	0	0	0	0	0	0	0	0	0	0	0	0	0	0	0	0	0	0	0	0	0	0	0	0	0	0	0	0	0	0	0	0	0
ENSG00000253678.1	0	0	0	0	0	0	0	0	0	0	0	0	0	0	0	2.2628	0	0	0	0	1.8076	1.0606	0	1.1465	0	0	1.3965	1.0338	0	0	0	0	0	0	0	1.4495	0	0	0	0	0	0	0	0	1.0324	0	0	0	0
ENSG00000226705.1	0	0	0	0	0	0	0	0	0	0	0	0	0	0	0	0	0	0	0	0	0	0	0	1.1465	0	0	0	0	0	0	0	0	0	0	0	0	0	0	0	0	0	0	0	0	0	0	0	0	0
ENSG00000265918.2	0	0	0	0	0	0	0	0	0	0	0	0	0	0	0	0	0	0	0	0	0	0	0	0	0	0	0	0	0	0	0	0	0	0	0	0	0	0	0	0	0	0	0	0	0	0	0	0	0
ENSG00000207323.1	0	0	0	0	0	0	0	0	0	0	0	0	0	0	0	0	0	0	0	0	0	0	0	0	0	0	0	0	0	0	0	0	0	0	0	0	0	0	0	0	0	0	0	0	0	0	0	0	0
ENSG00000165730.14	2.9186	1.8093	0	3.7499	4.912	3.998	3.0059	4.0477	5.2039	3.6464	5.9072	4.3241	2.0926	2.9337	3.0882	2.6006	3.7447	2.8527	5.4508	3.4571	5.5239	2.9097	3.1616	5.7975	2.3432	4.3501	2.3452	3.0587	5.1201	4.8548	3.4229	6.2707	4.061	4.1133	4.7971	2.9864	2.7326	5.2928	3.4084	1.3263	4.0231	4.9152	2.5719	3.7672	3.227	4.3174	3.9775	3.023	4.0416
ENSG00000259590.1	0	0	0	0	0	0	0	0	0	0	0	0	0	0	0	0	0	0	0	0.9317	0	0	0	0	0	0	0	0	0	0	0	1.8591	0	0	0	0	0	1.8617	0	0	0	1.4415	0	0	0	0	0	0	0
ENSG00000221017.1	0	0	0	0	0	0	0	0	0	0	0	0	0	0	0	0	0	0	0	0	0	0	0	0	0	0	0	0	0	0	0	0	0	0	0	0	0	0	0	0	0	0	0	0	0	0	0	0	0
ENSG00000175745.11	9.6553	9.9554	9.4442	10.2001	10.2206	9.5919	9.4087	9.6491	9.372	9.6574	11.4233	10.2155	10.01	9.9078	10.1354	9.8987	8.9441	10.7619	10.2697	10.4497	10.0617	9.4108	10.0211	9.9899	10.0993	9.0676	9.8302	9.663	10.2427	10.2363	9.185	10.7988	8.9103	9.7455	10.1245	9.7736	10.0552	10.9709	9.9139	9.6192	10.1727	10.3252	9.8807	9.8085	9.8825	10.5445	9.91	9.8686	10.3877
ENSG00000186017.14	7.1167	7.0723	7.3114	7.2181	7.0834	6.9958	7.8863	7.7887	7.8163	7.4928	7.6147	8.0703	7.7582	7.3178	7.7846	7.5961	6.9483	7.4237	8.008	7.5045	7.5965	6.9632	7.8549	7.8172	7.1659	4.9466	7.3952	7.3974	6.9218	7.008	7.681	7.8918	7.1731	7.5619	7.3645	6.0236	7.6339	7.0087	7.4755	7.3559	7.8606	8.1506	7.6709	7.7301	6.7073	8.0624	7.6751	7.5637	7.4953
ENSG00000236481.1	0	0	0	1.3543	1.1459	0	0	0	0	0	1.8342	0	0	1.4115	0	0	0	0	0	1.4931	0	0	0	0	0	0	0.861	1.0338	1.2333	0	0	1.8591	0	0	1.3156	0	0	0	0	0	0	2.6202	0	0	0	0	0	0	0
ENSG00000212581.1	0	0	0	0	0	0	0	0	0	0	0	0	0	0	0	0	0	0	0	0	0	0	0	0	0	0	0	0	0	0	0	0	0	0	0	0	0	0	0	0	0	0	0	0	0	0	0	0	0
ENSG00000221852.4	0	0	0	0	0	0	0	0	0	0	0	0	0	0	0	0	0	0	0	0	0	0	0	0	0	0	0	0	0	0	0	0	0	0	0	0	0	0	0	0	0	0	0	0	0	0	0	0	0
ENSG00000123562.16	12.0974	12.5694	12.5879	12.5018	12.7836	12.6038	12.5933	12.3104	12.3761	12.4932	13.1873	12.3823	12.5812	12.6207	12.6354	12.97	12.5294	12.3644	12.7368	12.5823	12.4493	12.18	12.5451	12.0145	12.8236	12.3799	12.8864	12.4638	12.9812	12.0987	12.3338	12.8683	12.3787	12.2967	13.0045	11.6004	13.2413	12.9368	12.4553	12.5383	12.4129	12.9411	12.6741	12.5792	12.69	12.32	12.7671	12.7332	12.5294
ENSG00000272419.5	7.293	6.8292	6.7893	6.8604	7.2188	7.1281	6.4743	7.0277	7.5751	6.7387	7.8414	6.9143	6.6755	8.2439	8.2874	7.5867	5.5704	7.3705	7.6435	7.7794	7.4182	6.3651	7.8648	7.1476	7.687	7.2162	6.4783	7.4674	6.6188	7.1465	6.3439	9.4044	7.1938	7.0939	7.6152	7.0124	6.3481	8.0104	8.2793	6.9614	6.9728	8.3534	8.3551	7.2214	6.3111	6.6329	7.2649	6.3113	7.0411
ENSG00000139977.13	9.9077	10.2176	10.2175	9.7117	10.0462	9.9742	10.6143	10.1389	10.1942	10.0456	10.5819	10.5614	10.6752	9.9628	10.5344	10.393	10.2152	10.0629	10.5348	10.1988	10.2122	10.3807	10.523	10.1464	10.1433	9.7587	10.3183	10.0484	10.5502	10.1091	9.9484	10.3636	10.2109	10.2884	10.109	9.4698	10.648	10.2995	10.125	10.434	10.3307	10.3501	10.2904	10.1622	10.3723	10.4192	10.6339	10.3831	9.7184
ENSG00000264653.1	0	0	0	0	0	0	0	0	0	0	0	0	0	0	0	0	0	0	0	0	0	0	0	0	0	0	0	0	0	0	0	0	0	0	0	0	0	0	0	0	0	0	0	0	0	0	0	0	0
ENSG00000255400.1	0	0	0	0	0	0	1.4638	0	0	0	0	0	0	0	0	0	0	0	0	0	0	0	0	0	0	0	0	0	0	0	0	0	0	0	0	0	0	1.2124	0	0	0	0	0	0	1.0324	0	0	0	0
ENSG00000229508.2	0	0	0	0	0	0	0	0	0	0	0	0	0	0	0	0	0	0	0	0	0	0	0	0	0	0	0	0	0	0	0	0	0	0	0	0	0	0	0	0	0	0	0	0	0	0	0	0	0
ENSG00000272420.1	2.5658	2.1175	1.9719	3.9079	3.049	0	1.4638	3.1324	2.762	2.3757	3.7896	2.9628	2.9127	3.0825	0	2.6006	3.5673	2.6632	3.9761	2.8782	0	1.6651	2.0633	2.5496	2.3432	0	2.7471	3.3823	2.6791	2.3193	4.354	2.6452	0	1.8379	1.9921	0	2.3882	2.9234	2.2771	1.3263	2.8792	3.4978	2.3094	4.1974	2.3734	3.215	2.8724	1.2784	1.7313
ENSG00000261122.6	0	0	0	0	0	0	0	0	0	0	0	0	1.3965	0	0	0	0	0	0	0	0	0	0	0	0	0	0	0	0	0	0	0	0	0	0	0	0	0	0	0	0	0	0	0	0	0	0	0	0
ENSG00000073756.11	7.6636	7.3631	6.9169	7.7222	6.8756	6.2967	4.4659	6.7204	6.1842	7.0437	7.9798	8.0107	8.251	6.8315	7.2746	9.7602	5.905	6.9609	7.9142	9.7258	6.7619	6.4392	8.5368	7.0715	8.2728	5.2018	8.6356	6.6512	9.4613	7.604	5.4842	8.3869	10.1011	7.5554	7.6261	7.1061	6.9845	10.4	5.967	6.3109	5.8634	7.8728	7.9386	6.9542	6.367	6.5441	7.493	5.5864	6.6549
ENSG00000217231.2	0	0	0	0	0	0	0	0	0	0	0	0	0	0	0	0	0	0	0	0	0	0	0	0	0	0	0	0	0	0	0	0	0	0	0	0	0	0	0	0	0	0	0	0	0	0	0	0	0
ENSG00000251576.1	0	0	0	0	0	0	0	0	0	0	0	0	0	0	0	0	0	0	0	0	0	0	0	0	0	0	0	0	0	0	0	0	0	0	0	1.4495	0	0	0	0	0	0	0	0	0	0	0	0	0.8265
ENSG00000074755.14	10.3962	10.0252	9.5991	9.8568	9.7105	9.3841	9.6677	9.9926	9.8644	9.8854	10.3939	10.046	9.2054	9.8788	10.4899	9.7261	9.9652	10.1902	9.4071	10.3489	9.9961	9.7732	10.9801	10.6897	9.9429	9.6369	9.8836	10.1397	9.4586	10.5388	8.9428	11.3486	10.3129	9.7296	10.0311	9.3524	9.373	10.4112	10.8694	9.1417	10.5187	10.8079	10.5637	9.9394	10.3769	10.4573	9.5059	9.593	10.2032
ENSG00000201658.1	0	0	0	0	0	0	0	0	0	0	0	0	0	0	0	0	0	0	0	0	0	0	0	0	0	0	0	0	0	0	0	0	0	0	0	0	0	0	0	0	0	0	0	0	0	0	0	0	0
ENSG00000164299.6	0	0	0	0	0	0	0	0	0	0	0	0	0	0	0	0	0	0	0	0	0	0	0	0	0	0	0	0	0	0	0	0	0	0	0	0	0	0	0	0	0	0	0	0	0	0	0	0	0
ENSG00000256167.1	0	2.7749	4.0939	2.8534	1.7763	2.3462	2.6496	2.1548	2.1603	1.6299	4.0352	2.6864	3.4323	2.3647	1.5241	2.2628	1.3508	2.6632	3.5003	2.211	3.0878	1.0606	2.0633	1.7771	3.725	1.3172	3.5375	2.6409	2.6791	2.5822	3.7176	3.525	1.0329	2.4036	2.4508	2.6308	3.6198	1.8617	2.7593	2.0054	2.8792	1.4415	2.3094	2.8695	2.8624	3.215	3.5283	3.7899	2.4958
ENSG00000279248.1	0	0	0	0	0	0	0	0	0	0	0	0	0	0	0	0	0	0	0	0	0	0	0	0	0	0	0	0	0	0	0	0	0	0	0	0	0	0	0	0	0	0	0	0	0	0	0	0	0
ENSG00000250886.1	0	0	0	0	0	0	0	0	0	1.0338	0	0	0	0	0	0	0	0	0	0	0	0	0	0	0	0	0	1.0338	1.2333	0	0	0	0	0	0	0	0	0	0	0	0	0	0	0	0	0	1.0383	0	0.8265
ENSG00000137500.9	10.1352	9.8717	10.5055	10.2907	10.6113	10.4449	10.9442	10.7666	10.2906	10.6424	11.1299	11.4077	10.3929	10.0748	10.6433	10.721	10.6781	10.0029	10.6896	10.6585	10.2572	10.1143	10.4577	10.8557	11.0496	9.0556	10.4944	10.8855	10.0829	10.2517	10.7823	10.8955	10.7584	10.4253	10.8982	10.7627	10.106	10.6103	10.6912	10.2282	11.1569	11.0813	10.8509	10.814	10.1501	10.3437	11.2022	10.3346	10.6017
ENSG00000263447.1	0	0	0	0	0	0	0	0	0	0	0	0	0	0	0	0	0	0	0	0	0	0	0	0	0	0	0	0	0	0	0	0	0	0	0	0	0	0	0	0	0	0	0	0	0	0	0	0	0
ENSG00000255510.1	0	0	0	0	0	0	0	0	0	0	0	0	0	0	0	0	0	0	0	0	0	0	0	0	0	0	0	0	0	0	0	0	0	0	0	0	0	0	0	0	0	0	0	0	0	0	0	0	0
ENSG00000159082.17	8.1865	8.5794	8.1375	8.0701	8.1961	7.8181	8.27	8.3734	8.323	8.375	8.8782	8.8468	8.6993	8.3687	8.8708	8.282	7.829	7.929	8.552	8.7368	8.574	8.6022	8.4542	8.7463	8.5487	7.6179	8.2778	8.3659	8.2527	8.5513	6.7866	9.5174	8.4485	8.7458	8.3404	7.2277	8.1025	8.7496	8.8296	7.7787	8.4329	8.7251	8.8299	8.327	8.2387	9.0597	8.8988	8.0407	8.3203
ENSG00000228000.1	0	0	0	0	0	0	0	0	0	0	0	0	0	0	0	0	0	0	0	0.9317	0	0	0	0	0	0	0	0	1.2333	0	0	0	0	0.894	0	0	0	0	0	0	0	0	0	0	1.0324	0	0	0	0
ENSG00000248498.3	0	0	0	0	0	0	0	0	0	0	0	0	0	0	0	0	0	0	0	0	0	0	0	0	0	0	0	0	0	0	0	0	0	0	0	0	0	0	1.5477	0	0	3.7019	0	0	0	0	0	0	0
ENSG00000264134.1	0	0	0	0	0	0	0	0	0	0	0	0	0	0	0	0	0	0	0	0	0	0	0	0	0	0	0	0	0	0	0	0	0	0	0	0	0	0	0	0	0	0	0	0	0	0	0	0	0
ENSG00000267430.1	0	0	0	0	0	0	0	0.8978	0	0	0	0	0	0	0	0	0	0	1.9809	0.9317	0	0	0	0	0	0	0	0	0	0	0	0	0	0	1.3156	0	0	0	0	0	0	0	1.5746	0	1.0324	0	0	0	0
ENSG00000159202.17	10.7344	11.3581	11.0439	11.3115	10.5876	10.9198	11.1712	10.9635	10.6288	10.8902	11.7163	11.2008	11.3113	11.4435	11.4647	11.6512	11.1253	11.0399	11.3082	11.1466	10.8049	10.9696	11.4966	10.6257	11.5149	11.1101	10.9909	10.9334	11.6164	10.9141	10.9636	12.0916	10.3503	10.7605	11.584	11.189	11.3473	11.9457	11.4441	11.2066	11.2206	11.4154	11.7897	11.0437	11.5433	11.2738	11.3394	11.2222	11.1152
ENSG00000277349.1	0	0	0	0	0	0	0	0	0	0	0	0	0	0.8719	0	0	0	0	0	0	0	0	0	1.1465	0	0	0.861	0	0	0	0	1.2103	0	0	0	0	0	0	0	0	0	0	0	0	0	0	0	2.3997	0
ENSG00000232829.3	0	0	0	0	0	0	0	0	0	1.0338	0	0	0	0	0	0	0	0	0	0.9317	0	0	0	0	0	0	0	0	0	0	0	0	0	0	0	0	0	0	0	0	0	0	0	0	0	1.1267	0	0	0
ENSG00000253312.1	0	0	0	0	0	0	0	0	0	0	0	0	0	0	0	0	0	0	0	0	0	0	0	0	0	0	0	0	0	0	0	0	0	0	0	0	0	0	0	0	0	0	0	0	0	0	0	0	0
ENSG00000136861.17	10.6992	10.1587	10.4923	10.5907	10.2879	10.5043	10.126	11.2184	10.5125	10.233	10.848	10.4154	9.6514	11.1697	11.0982	10.534	10.8552	10.2919	10.5993	11.1649	10.8525	10.4958	10.5975	10.4874	10.8411	10.5795	10.6365	10.7008	10.0149	10.4876	10.0839	10.8855	10.1457	10.5245	10.7859	10.6646	10.1851	11.2365	10.9834	10.5195	10.4935	10.5165	11.1686	10.8254	10.2637	11.1088	10.9234	10.5652	11.0614
ENSG00000224653.1	0	0	0	0	0	0	0	0	0	0	0	0	0	0	0	0	0	0	0	0	0	0	0	0	0	0	0	0	0	0	0	0	0	0	0	0	0	0	0	0	0	0	0	0	0	0	0	0	0
ENSG00000250031.1	0	0.8757	0	1.3543	1.1459	0	0	0.8978	0	0	0	0	0	0	0	0	0	0.9177	0	0	1.8076	0	0	0	1.2376	0	0.861	0	0	0	0	1.8591	1.6286	0.894	0	0	0	0	0	0	0	1.4415	1.5746	1.3657	0	0	1.0383	0	0.8265
ENSG00000254388.1	0	0	0	0	0	0	0	0	0	0	0	0	0	0	0	0	0	0	0	0	0	0	0	0	0	0	0	0	0	0	3.4229	0	0	0	1.3156	0	0	0	0	0	0	0	0	0	0	0	0	0	0
ENSG00000280081.3	0	0	0	0	3.049	1.2398	0	0	0	0	0	0	0	0	0	0	0	0	0	0	0	0	0	0	0	0	0	0	0	0	0	0	0	0	0	1.4495	2.3882	0	0	0	0	0	0	0	0	0	1.0383	0	0
ENSG00000219627.1	0	0	0	0	0	0	0	0	0	0	0	0	0	0	0	0	0	0	0	0	0	0	0	0	0	0	0	0	0	0	0	0	0	0	0	0	0	0	0	0	0	0	0	0	0	0	0	0	0
ENSG00000198937.8	8.9552	8.9617	9.4012	9.8175	9.6155	10.2523	9.5131	9.4693	9.2676	9.5486	8.9916	9.4892	8.5935	8.8299	9.019	8.7192	9.5801	8.2317	9.5754	9.2653	9.1063	8.5859	9.2561	8.4232	9.5284	9.6477	8.8136	9.6272	9.7464	8.1964	10.6135	9.4834	9.2323	8.6534	9.9767	10.6875	9.3451	9.3275	8.8417	9.1721	9.5892	9.642	9.1468	9.4108	8.5557	8.1492	8.86	9.2454	9.2646
ENSG00000118113.11	1.4007	1.4167	0	1.3543	2.8205	1.2398	0	0	1.1088	0	3.4935	1.8947	2.0926	0.8719	3.0882	1.1804	0	1.8747	0	2.4692	0	2.6845	0	0	2.3432	1.3172	0	1.0338	1.2333	0	0	0	1.0329	1.4418	4.1193	0	1.9348	1.2124	2.2771	0	0	1.4415	3.4452	0	1.0324	1.7516	0	0	0
ENSG00000277941.1	0	0	0	0	0	0	0	0	0	0	0	0	0	0	0	0	0	0	0	0	0	0	0	0	0	0	0	0	0	0	0	0	0	0	0	0	0	0	0	0	0	0	0	0	0	0	0	0	0
ENSG00000131849.10	5.9848	5.0687	5.051	6.272	5.2704	5.6444	6.2259	5.6743	5.4528	4.2332	6.4633	6.3673	5.4411	6.7996	6.538	5.0843	5.473	6.8978	6.0729	6.756	5.5239	5.0692	5.2312	5.5206	5.9569	5.3674	5.5952	6.1103	5.2791	5.2062	5.3183	6.9137	6.2736	6.3819	5.8844	5.411	4.9376	6.1986	6.0943	5.0294	5.624	6.2896	6.7527	5.8911	4.1478	6.8408	5.6888	5.8937	5.5903
ENSG00000120937.8	0	0	0	0	0	0	0	0	0	0	0	0	0	1.8033	0	0	0	0	0	0	0	0	0	0	0	0	0	0	0	0.9984	0	0	0	0	2.4508	0	0	6.2243	0	0	0	2.148	0	0	0	1.1267	0	0	0
ENSG00000216710.1	0	0	0	0	0	0	0	0	0	0	0	0	0	0	0	0	0	0	0	0	0	0	0	0	0	0	0	0	0	0	0	0	0	0	0	0	0	0	0	0	0	0	0	0	0	0	0	0	0
ENSG00000266305.1	0	0	0	0	0	0	0	0	0	0	0	0	0	0	0	0	0	0	0	0	0	0	0	0	0	0	0	0	0	0	0	0	0	0	0	0	0	0	0	0	0	0	0	0	0	0	0	0	0
ENSG00000236358.1	0	0	0	0	0	0	0	0	0	0	0	0	0	0	0	0	0	0	0	0	0	0	0	0	0	0	0	0	0	0	0	0	0	0	0	0	0	0	0	0	0	0	0	0	0	0	0	0	0.8265
ENSG00000215190.8	6.0577	6.1692	5.7046	6.9173	6.2049	6.2715	6.0835	6.7439	6.1842	6.4755	7.9944	6.414	6.8893	6.2581	5.4643	6.8292	6.8548	7.4386	7.2966	6.6686	6.6586	4.6989	7.0718	6.6514	6.7405	5.3143	6.687	6.9118	6.0412	6.6114	7.1498	7.8595	6.064	6.3819	6.9084	5.1548	6.8673	6.853	6.8391	6.0071	7.0851	6.676	6.1545	7.3525	6.1506	6.7643	7.1625	6.6956	6.5869
ENSG00000253799.1	0	0	0	0	2.2136	0	0	0	0	0	0	0	0	0	0	0	0	0	0	0	0	0	0	0	0	0	0	0	0	0	0	0	0	0	0	0	0	0	0	0	0	0	0	0	0	0	0	0	0
ENSG00000179460.5	0	0	0	0	0	0	0	0	0	0	0	0	0	0.8719	0	0	0	0	0	0	0	0	0	0	0	0	0	0	0	0	0	0	0	0	0	0	0	0	0	0	0	0	0	0	0	0	0	0	0
ENSG00000278517.1	0	0	0	0	0	0	0	0	0	0	0	0	0	0	0	0	0	0	0	0	0	0	0	0	0	0	0	0	0	0	0	0	0	0	0	0	0	0	0	0	0	0	0	0	0	0	0	0	0
ENSG00000254299.1	0	0	0	0	0	0	0	0	0	0	0	0	0	0	0	0	0	0	0	0.9317	0	0	2.0633	0	0	0	0	0	0	0	0	0	0	0	0	0	0	0	0	0	0	0	0	0	0	0	0	0	0
ENSG00000188352.12	8.66	8.6591	8.4342	8.4628	8.7205	8.7249	8.1854	8.9098	8.2149	8.3288	8.5531	8.33	8.2198	8.8663	9.3977	8.2282	8.1614	8.471	8.3776	9.0251	8.849	8.8326	8.9663	8.488	8.8328	8.9551	8.8344	8.6888	8.6617	8.5854	7.764	9.396	8.6385	8.484	8.5838	8.8393	8.042	9.2169	9.0706	7.9201	8.631	8.5708	9.3788	8.3481	8.5597	8.908	8.6901	8.8141	8.9653
ENSG00000225920.2	0	0.8757	1.9719	0	1.1459	0	2.1752	0	0	0	0	0	0	1.4115	0	1.8208	1.3508	0.9177	0	1.4931	1.8076	0	2.0633	2.2145	0	0	2.0926	2.0505	0	0.9984	0	1.8591	0	1.4418	0	0	1.27	0	0	0	0	0	1.5746	2.5188	0	1.1267	1.0383	3.023	2.0334
ENSG00000003147.17	8.8046	10.1524	7.1124	9.725	7.5713	9.2837	9.3747	9.1011	8.7172	6.6361	9.2686	8.336	9.1233	9.2356	9.4255	8.7661	9.5082	8.3583	10.4123	8.9019	6.7283	8.9764	9.9853	8.4535	9.4267	6.9111	8.9814	6.681	7.1448	7.1964	9.0393	8.1202	8.8029	9.3131	9.5819	7.2929	8.6658	10.0044	9.368	6.1052	7.7794	9.1952	9.921	10.0658	6.7777	7.2187	8.1733	8.9492	7.4513
ENSG00000266038.1	0	0	0	0	0	0	0	0	0	0	0	0	0	0	0	0	0	0	0	0	0	0	0	0	0	0	0	0	0	0	0	0	0	0	0	0	0	0	0	0	0	0	0	0	0	0	0	0	0
ENSG00000260524.1	0	0	0	0	0	0	0	0	0	0	0	0	0	0	0	0	0	0	0	0	0	0	0	0	0	0	0	0	0	0	0	0	0	0	0	0	0	0	0	0	0	0	0	0	0	0	0	0	0
ENSG00000154025.15	4.2512	1.4167	5.051	4.859	4.3508	5.3394	3.5298	1.8439	3.1853	3.7623	4.2449	4.8169	5.2686	2.9337	3.8209	0	4.774	2.1878	4.2238	2.8782	5.4433	3.5677	3.9361	3.7156	4.5902	7.958	4.5762	4.6491	4.3158	3.319	0	4.1764	3.3806	4.1133	5.1395	4.1947	3.918	3.9532	3.8545	4.0068	3.3075	3.7019	3.686	3.3871	4.9199	4.1351	4.3938	4.3895	5.5191
ENSG00000279717.1	0	0	1.2995	0	0	0	2.6496	1.447	0	0	0	0	0	0	0	0	2.036	0	0	0.9317	0	0	0	1.1465	0	0	0	0	0	0	0	0	1.0329	0	1.3156	0	0	0	0	0	1.1836	0	0	0	0	2.1861	0	0	0
ENSG00000178464.6	5.0792	6.2972	5.9288	6.5844	6.4843	6.4393	5.1046	7.2403	6.3365	6.5256	8.0926	6.8133	7.1927	6.0205	5.5244	7.7568	6.5551	7.4011	7.949	6.4614	4.9545	7.0485	6.4665	6.4458	7.0376	7.187	6.6984	7.0089	6.6961	7.2062	7.0475	8.2751	6.8846	7.3122	6.961	6.0984	7.5386	7.0233	5.3714	6.6292	6.7692	6.8144	6.3065	7.094	7.1404	7.2749	7.3512	6.9329	6.6099
ENSG00000021762.19	7.7972	7.5801	7.2153	7.7007	7.6947	7.2493	6.8269	7.5636	7.7712	7.3884	8.8464	7.7442	7.3598	7.6983	7.7723	7.4678	6.1132	8.7164	7.2693	8.3562	7.5395	7.2368	7.7734	7.4774	7.8143	7.5846	7.4965	7.1325	7.8996	7.7715	5.7678	8.8727	7.322	7.1208	7.7106	7.1768	7.1657	8.5562	7.6922	6.7145	7.1382	8.2916	7.7526	7.1591	7.7003	7.9074	7.5987	7.3659	7.8205
ENSG00000218305.3	1.4007	1.4167	0	0	0	2.6885	1.4638	0	1.1088	0	1.8342	1.8947	1.3965	0	0	0	0	1.4741	1.3067	1.8963	0	2.0899	2.0633	0	0	1.3172	1.3965	1.6299	0	1.9975	0	2.305	1.0329	1.8379	0	0	0	2.3079	0	0	1.825	1.4415	0.9922	1.3657	0	1.7516	0	1.9454	1.7313
ENSG00000232379.1	0	0	0	0	0	0	0	0	0	0	0	0	0	0	0	0	0	0	0	0	0	0	0	0	0	0	0	0	0	0	0	0	0	0	0	0	0	0	0	0	0	0	0	0	0	0	0	0	0
ENSG00000197214.5	0	0	0	0	0	0	0	0	0	0	0	0	0	0	0	0	0	0	0	0	0	0	0	0	0	0	0	0	0	0	0	0	0	0	0	0	0	0	0	0	0	0	0	0	0	0	0	0	0
ENSG00000150750.6	1.4007	0	2.4287	3.3702	2.2136	1.2398	0	0	2.4923	1.6299	1.8342	1.2383	0	4.2041	1.5241	1.1804	0	0	1.9809	1.4931	0	0	2.0633	2.8214	0	2.453	1.3965	0	3.9875	0	0	0	0	0	0	0	0	0	0	0	1.1836	0	0.9922	2.0545	0	1.1267	1.6358	0	0
ENSG00000241959.3	0	0	0	0	0	0	0	0	0	0	0	0	0	0	0	0	0	0	0	0	0	0	0	0	0	0	0.861	0	0	0	0	0	0	0.894	0	0	0	0	0	0	0	0	0	0	0	0	0	0	0.8265
ENSG00000248714.6	0	0.8757	0	0	0	1.2398	0	0.8978	0	0	0	1.2383	0	0.8719	0	1.1804	0	0	1.3067	0	0	0	0	0	0	0	0.861	0	1.2333	0.9984	0	2.9202	0	0.894	0	0	0	0	0	1.3263	0	0	0	1.3657	1.0324	0	1.0383	0	0.8265
ENSG00000274268.1	0	0	0	0	0	0	0	0	0	0	0	0	0	0	0	0	0	0	0	0	0	0	0	0	0	0	0	0	0	0	0	0	0	0	0	0	0	0	0	0	0	0	0	0	0	0	0	0	0
ENSG00000233718.5	0	0	0	0	0	1.2398	0	0	1.7283	1.6299	0	0	0	0	2.7286	0	0	0.9177	0	0	2.5853	0	0	0	1.2376	0	0	0	1.8884	0	0	0	0	0	0	0	0	0	0	0	0	0	0.9922	0	0	0	1.0383	0	0
ENSG00000156076.9	1.4007	0	0	1.3543	0	0	0	0	0	1.0338	0	0	2.5601	0.8719	0	0	0	0.9177	0	0	0	0	1.3728	1.7771	0	0	0	1.0338	0	0	0	0	1.0329	0	1.3156	0	0	0	0	0	0	1.4415	0	0	1.0324	2.1861	1.0383	0	1.3487
ENSG00000235862.2	0	0	0	0	1.1459	0	0	0	0	0	2.6163	1.2383	1.3965	1.4115	0	0	0	0.9177	1.3067	0.9317	0	0	0	0	0	0	2.3452	1.0338	0	1.9975	0	0	1.0329	0	1.3156	1.4495	0	0	0	0	0	1.4415	0	0	0	0	0	0	0.8265
ENSG00000160867.14	12.4207	10.8318	11.9624	12.4609	11.3795	12.1959	11.9457	12.3309	12.271	12.765	12.7658	12.7582	11.863	11.9271	12.7569	12.1005	12.5883	11.9912	12.5484	11.8681	12.5934	11.5077	12.4832	12.3038	12.1306	13.1954	11.9492	12.0701	11.7916	11.4198	12.9595	11.8211	12.5925	12.0363	12.0382	12.4877	11.6659	11.9214	11.9686	12.7345	13.0614	13.15	12.2353	12.3492	11.663	12.08	12.0983	12.1545	12.049
ENSG00000255176.1	0	0	0	0	1.1459	0	0	0	0	0	0	0	0	0	0	0	0	0	0	0.9317	0	0	0	0	1.2376	0	0.861	1.0338	2.3372	0	0	2.305	0	1.4418	1.3156	0	1.9348	1.8617	0	2.0054	0	0	0	2.0545	1.0324	0	1.0383	2.7448	0
ENSG00000281780.1	0	0	0	0	0	0	0	0	0	0	0	0	0	0	0	0	0	0	0	0	0	0	0	0	0	0	0	0	0	0	0	0	0	0	0	0	0	0	0	0	0	0	0	0	0	0	0	0	0
ENSG00000121060.14	10.1868	9.4317	9.2044	9.7197	9.2946	8.7929	9.6201	8.9681	9.1811	8.8283	9.506	9.6758	8.5055	10.3817	10.314	9.5399	9.5386	9.3364	9.4195	9.6803	9.1828	8.3662	10.5432	10.6886	10.1188	8.7898	9.165	10.4805	8.7458	10.4795	9.413	10.5471	11.371	8.9845	9.7634	8.9445	9.7564	9.687	10.3669	8.7804	9.8539	10.9881	10.3648	10.2858	9.6915	9.6754	8.2896	8.5043	9.7395
ENSG00000261241.5	3.6417	4.0025	2.4287	2.8534	3.4198	5.7935	5.8832	3.1324	4.0033	6.2949	4.2449	5.9581	3.972	5.6669	5.6374	3.7723	4.6898	2.8527	5.7563	5.5632	2.5853	4.1994	0	5.6308	6.9921	2.8006	3.972	2.8649	3.1869	5.5514	7.6638	3.1511	4.2314	6.0115	4.1193	5.5239	4.7981	2.6482	6.9554	5.5307	7.3776	2.9753	6.671	7.0603	3.7596	3.0182	6.5826	5.4519	2.4958
ENSG00000261268.1	0	0.8757	0	0	0	0	0	0	0	0	0	0	0	0	1.5241	0	0	1.4741	1.3067	0.9317	1.8076	0	0	0	0	1.3172	0	1.0338	0	0	0	0	1.0329	0	1.3156	0	0	0	1.5477	0	2.6055	0	0	0	0	1.1267	0	0	0.8265
ENSG00000254676.1	0	2.3714	2.4287	1.3543	0	1.2398	1.4638	0	0	1.6299	0	2.3442	1.3965	1.4115	0	2.8742	1.3508	1.4741	2.4386	3.4571	0	1.6651	1.3728	3.2473	2.6854	1.9941	1.3965	2.0505	0	1.9975	0	2.9202	1.0329	0	1.9921	0	1.9348	2.3079	0	1.3263	2.6055	1.4415	1.5746	2.8695	2.6385	2.5197	1.6358	2.3997	1.7313
ENSG00000207849.2	0	0	0	0	0	0	0	0	0	0	0	0	0	0	0	0	0	0	0	0	0	0	0	0	0	0	0	0	0	0	0	0	0	0	0	0	0	0	0	0	0	0	0	0	0	0	0	0	0
ENSG00000134987.11	9.9585	11.0605	10.3622	10.4645	10.0144	10.009	10.5156	10.2037	10.0442	9.8564	10.868	10.4368	10.9319	10.0836	10.4767	10.9826	10.1944	10.6036	10.5161	10.191	10.3178	10.3219	11.1186	10.3002	10.5576	9.486	10.6731	9.895	10.9217	10.1964	10.1928	10.7708	10.3561	10.4387	10.7736	8.9894	11.242	10.4209	10.4124	10.8691	10.4717	10.4241	10.3938	10.2804	10.7106	10.6556	10.9832	10.5597	10.1784
ENSG00000280269.1	0	0	0	0	0	1.8966	0	0	1.1088	0	0	1.2383	0	0	0	1.1804	0	0	0	0.9317	0	0	1.3728	0	2.3432	0	0	0	0	0.9984	0	1.8591	0	0	1.3156	0	1.27	0	0	0	0	0	0	0	0	0	2.8724	0	0
ENSG00000223091.1	0	0	0	0	0	0	0	0	0	0	0	0	0	0	0	0	0	0	0	0	0	0	0	0	0	0	0	0	0	0	0	0	0	0	0	0	0	0	0	0	0	0	0	0	0	0	0	0	0
ENSG00000220730.2	0	0	0	0	0	0	0	0	0	0	0	0	0	0	0	0	0	0	0	0	0	0	0	0	0	0	0	0	0	0	0	0	0	0	0	0	0	0	0	0	0	0	0	0	0	0	0	0	0
ENSG00000197233.7	0	0	0	0	0	0	0	0	0	0	0	0	0	0	0	0	0	0	0	0	0	0	0	0	0	0	0	0	0	0	0	0	0	0	0	0	0	0	0	0	0	0	0	0	0	0	0	0	0
ENSG00000263921.1	0	0	0	0	0	0	0	0	0	0	0	0	0	0	0	0	0	0	0	0	0	0	0	0	0	0	0	0	0	0	0	0	0	0	0	0	0	0	0	0	0	0	0	0	0	0	0	0	0
ENSG00000187527.10	0	0	1.2995	1.3543	1.1459	0	0	0	1.1088	0	0	0	1.3965	1.4115	0	0	0	0.9177	0	0	0	0	0	0	0	0	0	1.0338	0	1.5828	0	1.8591	0	0	2.7983	1.4495	0	0	1.5477	2.0054	0	0	0	0	0	1.1267	1.0383	0	0.8265
ENSG00000233880.1	0	0	0	0	0	0	0	0	0	0	0	0	0	0	0	0	0	0	0	0	0	0	0	0	0	0	0	0	0	0	0	0	0	0	0	0	0	0	0	0	0	0	0	0	0	0	0	0	0
ENSG00000172197.10	7.293	8.8513	7.2153	6.1188	6.5418	7.1421	6.5026	6.4049	6.2293	5.1943	6.8637	6.6075	6.4244	7.0995	8.3958	6.8292	6.7753	5.5063	6.7229	6.6162	7.397	8.0069	8.3666	7.0585	7.3332	6.4269	6.6755	6.9971	8.8339	6.0411	2.5515	8.0787	6.5879	6.5761	7.6261	3.2714	8.2964	7.624	7.491	7.4584	6.9873	7.2962	8.0825	5.3372	8.7747	7.1482	7.9456	7.3022	7.3108
ENSG00000281219.2	0	0	0	0	0	0	0	0	0	0	0	0	0	0	0	0	0	0	0	0	0	0	0	0	0	0	0	0	0	0	0	0	0	0	0	0	0	0	0	0	0	0	0	0	0	0	0	0	0
ENSG00000130545.15	9.0067	8.2988	8.4643	8.9315	8.4573	8.7706	9.1386	8.8272	8.7252	9.2191	9.7957	9.4672	8.3336	9.6415	9.9699	9.1698	9.4422	9.7389	8.9112	8.953	9.0393	8.7257	9.106	8.9081	8.8456	9.8171	8.9	8.8773	9.095	8.363	9.7304	8.5219	9.4658	8.8727	8.9824	9.4907	8.6608	9.6209	8.969	9.2421	9.6058	9.7466	8.8141	8.6208	8.7077	8.774	8.4417	8.6239	9.1729
ENSG00000235280.2	5.1475	5.9529	6.1527	5.8339	5.5939	5.5636	6.0456	5.8996	5.2039	5.3506	7.1247	6.5872	6.3104	6.4484	6.3182	5.5806	5.3134	6.0616	5.9749	4.9934	6.2	5.1596	4.4374	5.8889	6.1347	5.607	6.3542	5.6505	5.5936	4.8042	6.11	5.6704	5.8968	3.7943	6.6334	5.411	6.1035	6.2243	6.6586	5.4333	5.624	7.2152	6.4108	6.1692	4.8691	5.793	5.7746	5.5864	4.9617
ENSG00000261573.1	0	0	0	0	0	0	0	0	0	0	0	0	0	0	0	0	0	0	0	0	0	0	0	0	0	0	0	0	0	0	0	0	0	0	0	0	0	0	0	0	0	0	0	0	0	0	0	0	0
ENSG00000258673.1	0	0	0	0	0	0	0	0	0	0	0	0	0	0	0	0	0	0	0	0	0	0	0	0	0	0	0	0	0	0	0	0	0	0	0	0	0	0	0	0	0	0	0	0	0	0	0	0	0
ENSG00000132953.16	9.0296	9.3802	8.8451	9.0464	9.0591	8.668	8.9718	9.4265	8.8534	8.8448	9.4958	9.1562	9.2054	9.2296	9.7517	9.0849	8.9395	9.1947	9.0857	9.4243	9.2256	9.3521	9.3434	9.0203	9.3019	8.9978	9.3496	8.9797	9.1267	9.6114	8.8772	9.7265	9.2719	9.4767	9.0609	8.3041	9.3293	9.5287	9.5004	9.1223	9.2162	9.2532	9.6969	8.9819	9.2538	9.6837	9.6883	9.1544	9.3645
ENSG00000100012.11	6.876	3.4618	6.7109	7.4283	6.7349	6.6099	7.1463	7.0747	7.2085	5.9966	4.0352	4.2227	5.4944	3.0825	7.709	4.913	7.3963	3.4302	5.1846	5.3551	7.2388	6.1393	6.6604	6.7844	8.2917	7.8314	3.895	6.2157	7.6605	5.2447	6.8488	4.4609	6.234	6.6145	5.3647	4.325	7.9379	3.5283	6.1734	6.6292	6.5321	4.6453	7.1644	4.7132	6.9215	4.5539	7.9701	8.0563	6.0266
ENSG00000248551.1	0	0	0	0	0	0	0	0	0	0	0	0	0	0	0	0	0	0	0	0	0	0	0	0	0	0	0	0	0	0	0	0	0	0	1.3156	1.4495	0	0	0	0	0	0	0	0	0	0	0	0	0
ENSG00000262583.1	0	0	0	0	0	0	0	0	0	1.0338	0	0	0	0	0	0	0	0	0	0	0	0	0	0	0	0	0	0	0	0	0	0	0	0	0	0	0	0	0	0	0	0	1.9883	0	0	0	0	0	0
ENSG00000112697.15	12.5351	12.6373	12.7225	12.6916	12.9334	12.5909	12.6704	12.2817	12.8101	12.5946	13.1228	12.6537	12.8925	12.2476	12.6905	12.6255	12.3796	12.2178	13.0216	12.5686	12.7451	12.8934	12.518	12.431	12.8459	12.1861	12.6999	12.4244	12.9141	12.5838	12.5316	12.9558	12.5201	12.7442	12.9269	11.9227	12.8051	12.7838	12.8658	12.7396	12.6232	12.6624	12.9313	12.4277	12.8086	12.766	13.4114	12.8453	12.8053
ENSG00000273249.1	1.4007	0	1.2995	0	0	0	0	0	0	0	0	0	1.3965	0	2.2486	0	0	0.9177	0	0	0	1.0606	0	0	0	1.3172	1.7861	0	0	1.5828	0	0	0	0	0	0	1.27	0	1.5477	0	0	0	0	0	0	0	0	1.2784	0.8265
ENSG00000250438.1	0	0	0	0	0	0	0	0	0	0	0	0	0	0	0	0	0	0	0	0	0	0	0	0	0	0	0	0	0	0	0	0	0	0	0	0	0	0	0	0	0	0	0	0	0	0	0	0	0
ENSG00000266319.1	0	0	0	0	0	0	0	0	0	0	0	0	0	0	0	0	0	0	0	0	0	0	0	0	0	0	0	0	0	0	0	0	0	0	0	0	0	0	0	0	0	0	0	0	0	0	0	0	0
ENSG00000223730.1	0	0	0	0	0	0	0	0	0	0	0	0	0	0	0	0	0	0	0	0	0	0	0	0	0	0	0	0	0	0	0	0	0	0	0	1.4495	0	0	0	0	0	0	0	0	0	0	0	0	0
ENSG00000273870.1	0	0	0	0	0	0	0	0	0	0	0	0	0	0	0	0	0	0	0	0	0	0	0	0	0	0	0	0	0	0.9984	0	0	0	0	0	0	0	0	0	0	0	0	0	0	0	0	0	0	0
ENSG00000223198.1	0	0	0	0	0	0	0	0	0	0	0	0	0	0	0	0	0	0	0	0	0	0	0	0	0	0	0	0	0	0	0	0	0	0	0	0	0	0	0	0	0	0	0	0	0	0	0	0	0
ENSG00000134463.14	11.3023	10.9528	12.913	12.9808	12.1904	12.3767	12.6088	12.1858	12.5562	12.6535	12.0366	13.159	11.8611	12.7465	12.3285	12.0626	13.1524	12.7453	12.9114	11.8782	12.5216	12.0578	12.9741	11.5722	11.9408	12.8001	12.8342	11.871	12.4602	11.7352	13.6505	11.2748	13.1725	12.5151	12.1331	13.1861	12.4756	12.4551	12.9151	12.7705	12.6732	12.8193	12.7189	12.3183	12.4547	11.5331	12.2499	12.6597	12.1619
ENSG00000226263.1	0	1.4167	2.4287	1.3543	0	1.2398	1.4638	0	0	0	1.8342	0	0	0	0	0	0	0	0	0	0	1.0606	0	0	1.2376	0	0	0	0	0.9984	0	0	0	0	0	0	0	0	1.5477	0	0	0	0	0	0	0	0	0	0
ENSG00000225328.1	0	0	0	0	0	0	0	0	0	0	0	0	0	0	0	0	0	0	0	0	0	0	0	0	0	0	0	0	0	0	0	1.2103	0	0	0	0	0	0	0	0	0	0	0	0	0	0	0	0	0
ENSG00000261048.1	0	0	0	0	0	0	0	0	0	0	0	0	0	0	0	0	0	0	0	0	0	0	0	0	0	0	0	0	0	0	0	0	0	0	0	0	0	0	0	0	0	0	0	0	0	0	0	0	0
ENSG00000255238.1	0	0	0	0	0	0	0	0	0	0	0	0	0	0	0	0	0	0	0	0	0	0	0	0	0	0	0	0	0	0	0	0	0	0	0	0	0	0	0	0	0	0	0	0	0	0	1.0383	0	0
ENSG00000214485.6	7.7866	7.4621	7.271	7.668	8.907	8.3626	7.3621	6.9392	7.6267	8.725	9.9829	8.8553	6.8893	7.5271	7.6429	10.2917	8.3446	9.0352	8.142	8	7.7043	7.2978	8.7056	8.7706	7.5578	8.6197	8.9268	9.6156	7.3499	7.4725	8.8394	10.1633	9.1337	9.2082	7.2702	8.9189	9.5022	9.128	7.4439	8.0814	8.5982	9.2733	6.7919	8.6663	7.0408	7.5364	7.6374	7.8309	8.285
ENSG00000222051.1	0	0	0	0	0	0	0	0	0	0	0	0	0	0	0	0	0	0	0	0	0	0	0	0	0	0	0	0	0	0	0	0	0	0	0	0	0	0	0	0	0	0	0	0	0	0	0	0	0
ENSG00000274541.1	0	0	0	0	0	0	0	0	0	0	0	0	1.3965	0	0	0	0	0	0	0	0	0	0	0	0	0	0	0	0	0	0	0	0	0	0	0	0	0	0	0	0	0	1.5746	0	0	0	0	0	0
ENSG00000200235.1	0	0	0	0	0	0	0	0	0	0	0	0	0	0	0	0	0	0	0	0	0	0	0	0	0	0	0	0	0	0	0	0	0	0	0	0	0	0	0	0	0	0	0	0	0	0	0	0	0
ENSG00000228108.1	0	0	0	0	0	0	0	0.8978	0	1.0338	1.8342	1.2383	0	0.8719	0	0	0	0.9177	0	0.9317	0	0	0	0	0	0	0	1.0338	1.2333	0	0	0	0	0.894	0	0	0	1.2124	0	0	0	0	0	0	0	0	0	0	0
ENSG00000138658.15	5.4478	4.9568	5.3384	5.4786	5.1767	3.8695	4.5764	5.52	4.1038	4.2332	4.9905	5.0714	3.4323	5.6669	5.0397	5.4613	4.5051	4.3617	5.6754	5.6699	5.1703	3.5677	5.2312	5.4423	4.8836	2.8006	5.6194	5.3506	4.8764	5.423	2.5515	6.6373	4.6473	4.6943	5.8098	3.7135	5.0647	5.2928	5.0747	3.8647	4.9186	5.5648	6.8549	5.5942	5.2718	5.2362	4.98	5.0164	5.6581
ENSG00000185753.12	9.0296	9.7427	9.4801	9.7461	9.2579	9.1168	9.6425	9.1413	9.0582	9.2342	10.3263	9.602	9.1149	9.7387	9.4796	10.1003	9.5476	9.3002	9.2897	9.5058	9.2256	9.1184	10.0078	9.4811	9.2894	8.4699	9.584	8.7178	9.1371	9.2279	9.136	10.1534	8.9926	9.0699	9.4923	9.4196	9.6104	9.8358	9.6495	9.3493	9.5457	9.642	9.7409	9.2888	9.7024	9.1526	9.5813	9.5052	9.0995
ENSG00000249816.6	0	0.8757	0	2.8534	0	0	0	0	1.1088	0	0	1.2383	0	0	0	0	1.3508	0	1.9809	0	2.5853	0	1.3728	2.8214	0	0	0.861	2.0505	0	0	0	0	0	0	0	0	2.3882	0	0	0	0	0	0.9922	0	1.628	0	1.0383	2.3997	0
ENSG00000253309.6	0	0	0	0	1.1459	1.2398	3.0059	0.8978	0	0	0	1.2383	0	1.4115	1.5241	0	0	0	0	0	0	0	2.0633	1.1465	0	0	1.7861	0	0	0	0	1.2103	1.6286	0	1.3156	0	1.9348	0	0	0	0	0	0	0	0	1.7516	0	0	1.7313
ENSG00000227471.8	2.0978	0.8757	5.8579	2.0403	0	2.3462	0	1.447	2.1603	1.6299	0	0	0	8.0038	5.5244	2.2628	1.3508	1.4741	0	5.1117	0	0	3.3976	1.7771	0	0	1.7861	2.0505	3.1869	0	3.4229	1.8591	1.0329	3.8809	3.6907	5.2232	1.27	4.3756	5.2306	2.8136	3.6373	0	7.539	4.3164	0	1.1267	0	2.3997	2.9929
ENSG00000274642.1	1.4007	0.8757	1.9719	2.5034	2.5487	2.6885	3.0059	2.1548	3.7786	2.6409	3.4935	1.2383	2.0926	0	0	0	1.3508	0.9177	0	0	1.8076	1.0606	0	1.1465	1.8938	2.453	3.1958	2.3757	0	0.9984	0	1.8591	2.6393	2.1483	1.3156	0	3.2433	1.2124	1.5477	2.4654	0	3.2601	0	1.3657	2.6385	2.5197	2.6482	0	1.3487
ENSG00000189376.11	8.3331	8.8873	8.7843	8.9543	9.0326	9.3056	9.3321	8.2601	8.4808	8.7034	9.7534	9.2844	9.3568	9.109	8.769	9.3429	9.2536	8.8941	9.2931	8.8518	8.8093	8.8049	9.0552	8.4929	9.1411	8.6032	8.9768	8.6815	9.3552	8.3276	9.0124	9.4294	8.7123	8.7048	9.7054	9.2819	9.6641	9.1549	8.7863	9.2492	9.0428	9.569	9.1137	9.2407	9.0469	8.7779	9.297	8.7864	8.7541
ENSG00000255218.1	0	0	0	0	0	0	0	0	0	0	0	0	0	0	0	0	0	0	0	0	0	0	0	0	0	0	0	0	0	0	0	0	0	0	0	0	0	0	0	0	0	0	0	0	0	0	0	0	0
ENSG00000204580.11	9.4405	9.1892	9.6393	9.9551	8.4771	8.6729	8.2945	9.8146	9.868	8.8316	10.2061	9.2299	9.3496	10.7881	8.982	11.3616	8.9621	9.1793	9.501	9.4968	8.6297	8.0898	11.0477	9.3261	9.2768	9.1721	8.2316	8.906	10.5861	8.8391	8.8846	9.9287	8.8495	9.1286	9.8168	8.3736	9.0508	11.1218	9.4772	9.346	10.3658	10.1834	9.0851	8.7999	8.7816	9.6775	9.6754	9.747	9.9728
ENSG00000242012.1	0	0	0	0	0	0	0	0	0	0	0	0	0	0	0	0	0	0	0	0	0	0	0	0	0	0	0	0	0	0	0	0	0	0	0	0	0	0	0	0	0	0	0	0	0	0	0	0	0
ENSG00000242510.1	0	0	1.2995	0	0	0	0	0	0	0	0	0	0	0	0	0	0	0	0	0	0	0	0	0	0	0	0	0	0	0	0	0	0	0	0	0	2.3882	0	0	0	0	0	0	0	0	0	0	0	0
ENSG00000273806.1	0	0	0	0	0	0	0	0	0	0	0	0	0	0	0	0	0	0	0	0	0	0	0	0	0	0	0	0	0	0	0	0	0	0	0	0	0	0	0	0	0	0	0	0	0	0	0	0	0
ENSG00000262561.1	0	0	0	0	0	0	0	0	0	0	0	0	0	0	0	0	0	0	0	0	0	0	0	0	0	0	0	0	0	0	0	0	0	0	0	0	0	0	0	0	0	0	0	0	0	0	0	0	0
ENSG00000160505.15	0	0	0	0	0	0	0	0	0	0	2.6163	0	0	0	0	0	0	0	0	0.9317	1.8076	1.0606	0	0	1.2376	0	0	0	0	0	0	0	0	0	2.4508	1.4495	0	0	1.5477	0	1.1836	0	0.9922	0	0	0	0	0	0
ENSG00000235920.1	0	0	0	0	0	0	0	0	0	0	0	0	2.0926	0	0	0	0	0	0	0	0	0	1.3728	0	0	0	0	0	0	0	0	0	0	0	2.4508	0	0	0	0	0	0	0	0	0	0	0	0	0	0
ENSG00000277942.1	0	0	0	0	0	0	0	0	0	0	0	0	0	0	0	0	0	0.9177	0	0.9317	0	0	1.3728	0	0	0	0	0	0	0	0	0	0	0	0	0	0	0	0	0	0	0	0	0	1.0324	0	0	0	0
ENSG00000212154.1	0	0	0	0	0	0	0	0	0	0	0	0	0	0	0	0	0	0	0	0	0	0	0	0	0	0	0	0	0	0	0	0	0	0	0	0	0	0	0	0	0	0	0	0	0	0	0	0	0
ENSG00000241067.2	0	0	0	0	0	0	0	0	0	0	0	0	0	0	0	0	0	0	0	0	0	0	0	0	0	0	0	0	0	0	0	0	0	0	0	0	0	0	0	0	0	0	0	0	0	0	0	0	0
ENSG00000252357.1	0	0	0	0	0	0	0	0	0	0	0	0	0	0	0	0	0	0	0	0	0	0	0	0	0	0	0	0	0	0	0	0	0	0	0	0	0	0	0	0	0	0	0	0	0	0	0	0	0
ENSG00000273461.5	0	0	0	0	0	0	0	0	0	0	0	0	0	0	0	0	0	0	0	0	0	0	0	0	0	0	0	0	0	0	0	0	0	0	0	0	0	0	0	0	0	0	0	0	0	0	0	0	0
ENSG00000242600.6	4.2512	5.3305	4.8463	4.6953	4.1682	5.8285	4.7747	3.2679	3.6515	3.3823	4.9905	5.6807	3.4323	3.6578	1.5241	6.1935	6.1132	4.2312	5.1846	5.7693	5.7418	2.6845	5.8637	5.9469	5.4744	1.9941	4.9636	4.9716	5.5936	6.8041	4.354	5.081	3.3806	4.0399	5.1992	5.9447	6.2972	4.7019	4.3388	4.7349	5.1939	6.3515	4.8429	6.4808	4.1478	4.8781	5.0274	5.4519	3.9722
ENSG00000239481.1	0	0	0	0	0	0	0	0	0	0	0	0	0	0	0	0	0	0	0	0	0	0	0	0	0	0	0	0	0	0	0	0	0	0	0	0	0	0	0	0	0	0	0	0	0	0	0	0	0
ENSG00000234202.2	0	0	0	0	0	0	0	0	0	0	0	0	0	0	0	0	0	0	0	0	0	0	0	0	0	0	0	0	0	0	0	0	0	0	0	0	0	0	0	0	0	0	0	0	0	0	0	0	0
ENSG00000239179.1	0	0	0	0	0	0	0	0	0	0	0	0	0	0	0	0	0	0	0	0	0	0	0	0	0	0	0	0	0	0	0	0	0	0	0	0	0	0	0	0	0	0	0	0	0	0	0	0	0
ENSG00000219867.1	0	0	0	0	0	0	0	0	0	0	0	0	0	0	0	0	0	0	0	0	0	0	0	0	0	0	0	0	0	0	0	0	0	0	0	0	0	0	0	0	0	0	0	0	0	0	0	0	0
ENSG00000248724.6	2.0978	1.4167	1.9719	3.5725	1.1459	1.2398	1.4638	0	1.1088	1.6299	0	1.2383	3.1958	1.8033	0	2.2628	0	2.1878	2.7855	1.4931	0	0	2.5283	0	2.3432	1.3172	1.7861	1.6299	3.3865	1.9975	0	1.2103	0	0.894	1.9921	3.2714	3.0105	1.8617	1.5477	2.4654	0	0	0.9922	2.0545	1.628	0	2.057	0	1.3487
ENSG00000229716.2	0	0	0	0	0	0	0	0	0	0	0	0	0	0	0	0	0	0	0	0	0	0	0	0	0	0	0	0	0	0	0	0	0	0	0	0	0	0	0	0	0	0	0	0	0	0	0	0	0
ENSG00000266217.2	0	0.8757	0	0	1.7763	0	0	0.8978	0	2.0505	0	0	0	0.8719	0	0	0	0	1.3067	0	1.8076	0	1.3728	3.7156	0	0	1.3965	1.6299	0	1.9975	1.7787	1.2103	1.6286	0	1.9921	0	1.27	0	0	0	1.825	1.4415	0.9922	3.5896	0	2.5197	2.6482	0	2.0334
ENSG00000277904.1	0	0	0	0	0	0	0	0	0	0	0	0	0	0	0	0	0	0	0	0	0	0	0	0	0	0	0	0	0	0	0	0	0	0	0	0	0	0	0	0	0	0	0	0	0	0	0	0	0
ENSG00000113361.12	7.6518	7.2569	8.3846	7.2626	5.6987	6.0522	6.8044	8.2723	6.8663	5.6803	6.8316	6.8133	7.7798	8.1668	8.519	10.9056	6.3234	5.3262	7.0621	8.3157	5.9311	7.4843	8.1251	6.3843	7.3453	4.4519	6.465	6.8477	9.9394	7.1363	7.5746	8.5168	6.064	6.941	8.5894	7.1768	6.2711	11.0212	8.78	6.2551	4.978	9.0947	8.2323	7.3244	6.7777	6.7485	8.4063	7.2759	7.9435
ENSG00000066336.11	8.3184	9.6868	8.9254	10.5449	9.2862	9.0027	9.4087	8.7101	9.8662	8.7707	11.0466	9.2002	9.3958	9.3409	9.2544	9.0916	7.7058	9.9967	8.7575	9.4224	9.2256	9.5236	9.8201	8.9618	9.8819	9.4434	9.5514	8.8382	8.9606	9.0438	6.5451	11.8258	9.2522	9.0349	9.8096	9.9018	9.4213	10.6115	9.9197	8.7804	8.9568	10.812	10.1568	8.0463	10.2795	9.5872	8.63	8.7486	8.972
ENSG00000249338.1	0	0	0	0	0	0	0	0	0	0	0	0	0	0	0	0	0	0	0	0	0	0	0	0	0	0	0	0	0	0	0	0	0	0	0	0	0	0	0	0	0	0	0	0	0	0	0	0	0
ENSG00000263711.5	0	0	3.0543	0	1.1459	0	0	0	0	5.7661	0	0	4.1148	0	0	1.1804	0	0	8.3583	1.4931	0	0	0	0	0	0	0	0	5.3762	0	1.7787	0	0	0	0	0	0	0	0	0	0	0	0	0	0	0	0	0	0
ENSG00000182405.5	5.7411	5.9529	5.8579	5.9106	6.181	5.9605	6.1916	6.2661	6.1842	6.4924	7.0145	6.7957	6.3968	5.7583	5.84	6.2182	6.7548	6.5869	6.8202	6.8037	5.8077	6.1831	5.6968	6.4854	5.9569	5.0798	6.4914	6.388	5.8175	6.9392	6.468	6.7992	6.293	6.6519	6.1188	6.2038	5.5724	6.2742	6.7387	5.5307	6.8025	7.594	6.5391	7.0083	5.9456	6.8703	6.5505	5.7094	6.4532
ENSG00000221649.1	0	0	0	0	0	0	0	0	0	0	0	0	0	0	0	0	0	0	0	0	0	0	0	0	0	0	0	0	0	0	0	0	0	0	0	0	0	0	0	0	0	0	0	0	0	0	0	0	0
ENSG00000268754.1	0	0	1.2995	1.3543	0	0	0	0	0	0	0	0	0	0	0	0	0	0	0	0	1.8076	0	0	0	0	0	0	0	0	0	0	1.2103	0	0	0	0	0	0	0	0	0	0	0	0	0	1.7516	0	0	0
ENSG00000251260.1	1.4007	0	0	0	0	0	0	0	0	0	0	0	0	0	0	0	0	0	0	0	0	0	0	0	0	0	0	0	0	0	0	0	0	0	0	0	0	0	0	0	0	0	0.9922	0	0	0	0	0	0
ENSG00000254988.1	0	0	0	0	0	0	0	0	0	0	0	0	0	0	0	0	0	0	0	0	0	0	0	0	0	0	0	0	0	0	0	0	0	0	0	0	0	0	0	0	0	0	0	0	0	0	0	0	0
ENSG00000266207.1	0	0	0	0	0	0	0	0	0	0	0	0	0	0	0	0	0	0	0	0	0	0	0	0	0	0	0	0	0	0	0	0	0	0	0	0	0	0	0	0	0	0	0	0	0	0	0	0	0
ENSG00000218180.2	0	0	0	0	0	0	0	0	0	0	0	0	0	0	0	0	0	0	0	0	0	0	0	0	0	0	0	0	0	0	0	0	0	0	0	0	0	0	0	0	0	0	0	0	0	0	0	0	0
ENSG00000200389.1	0	0	0	0	0	0	0	0	0	0	0	0	0	0	0	0	0	0	0	0	0	0	0	0	0	0	0	0	0	0	0	0	0	0	0	0	0	0	0	0	0	0	0	0	0	0	0	0	0
ENSG00000234770.1	0	0	0	0	0	0	0	0	0	0	0	0	0	0	0	0	0	0	0	0	0	0	0	1.1465	0	0	0	0	0	0	0	1.2103	0	0	0	0	0	0	0	0	0	0	0	0	0	1.7516	0	0	0
ENSG00000197782.14	8.4255	8.0848	8.3332	8.6022	8.5949	8.3506	8.7124	8.4957	8.4855	8.3886	8.8464	9.3093	8.9049	8.3505	8.5116	8.7492	8.3583	8.6731	9.0974	8.8461	8.8093	8.318	8.3736	8.7984	8.6449	7.5846	8.6993	8.6778	8.4988	8.4397	8.6516	9.1446	8.813	8.477	8.5725	8.8229	8.0186	8.649	9.146	8.2264	9.0737	9.2813	8.9269	9.0565	7.7917	8.9706	8.8924	8.4406	8.549
ENSG00000179774.8	3.4385	2.3714	4.9178	4.6953	1.7763	4.8193	2.1752	3.2679	4.1038	2.8649	4.7365	4.8848	4.474	4.7405	3.3758	3.7723	5.256	2.445	4.858	4.326	3.4598	3.1044	2.5283	5.3594	3.9945	2.453	3.4323	3.6464	2.6791	1.5828	3.7176	3.1511	0	3.2604	3.6907	4.325	3.918	4.281	4.1947	2.0054	4.3272	4.1828	4.3774	2.0545	2.3734	5.1426	4.2414	4.6575	2.4958
ENSG00000184741.5	0	0	0	0	0	0	0	0	0	0	0	0	0	0	0	0	0	0	0	0	0	0	0	0	0	0	0	0	0	0	0	0	0	0	0	0	0	0	0	0	0	0	0	0	0	0	0	0	0
ENSG00000228089.1	0	0.8757	0	0	0	0	0	0	0	1.0338	1.8342	0	0	0	1.5241	1.8208	0	0.9177	0	0	0	0	0	1.1465	0	1.3172	0	0	0	0	0	0	0	0	0	0	1.27	0	0	0	0	0	0	0	0	0	1.0383	0	0
ENSG00000212535.1	0	0	0	0	0	0	0	0	0	0	0	0	0	0	0	0	0	0	0	0	0	0	0	0	0	0	0	0	0	0	0	0	0	0	0	0	0	0	0	0	0	0	0	0	0	0	0	0	0
ENSG00000266184.1	0	0	0	0	0	0	0	0	0	0	0	0	0	0	0	0	0	0	0	0	0	0	0	0	1.2376	0	0	1.0338	0	0	0	0	0	0	0	0	0	0	0	0	0	0	0	0	0	0	0	0	0
ENSG00000274555.1	0	0	0	0	0	0	0	0	0	0	0	0	0	0	0	0	0	0	0	0	0	0	0	0	0	0	0	0	0	0	0	0	0	0	0	0	0	0	0	0	0	0	0	0	0	0	0	0	0
ENSG00000233516.1	0	0	0	0	0	0	0	0	0	0	0	0	0	0	0	0	0	0	0	0	0	0	0	0	0	0	0	0	0	0	0	0	0	0	0	0	0	0	0	0	0	0	0	0	0	0	0	0	0
ENSG00000218472.2	0	0	0	0	0	0	0	0	0	0	0	0	0	1.4115	0	0	0	0	0	0	0	0	0	0	0	0	0	0	0	0	1.7787	0	0	0	0	0	0	0	0	0	0	0	0	0	0	0	1.0383	0	0
ENSG00000186951.16	12.363	12.0073	11.9922	12.0376	11.7433	11.5621	12.4802	12.1553	11.5952	12.3874	12.9147	13.1269	11.6905	11.759	12.0704	12.0647	12.7844	12.3247	12.0027	12.2886	12.3581	12.1123	12.9351	13.7437	11.7053	11.2492	12.4385	12.5831	11.234	13.0848	11.7719	12.0604	12.4952	11.7824	11.7988	11.7486	11.0157	11.9214	13.1307	11.5649	12.7701	12.8701	12.1742	12.1966	12.3069	13.3667	11.5472	11.3324	11.469
ENSG00000090020.10	8.1783	8.3624	8.2934	8.5312	8.129	7.8093	7.2162	8.0832	8.2861	7.3239	9.2322	8.1758	8.3041	8.4221	8.6926	9.1279	6.9301	8.8279	7.9404	8.7368	8.3601	8.2527	8.3527	8.0596	8.3826	8.0583	8.3661	7.874	8.7091	8.1	7.6638	9.9878	7.5241	7.6814	8.4489	8.6657	8.042	9.3007	8.5326	7.8369	7.711	9.2079	8.6639	7.7301	7.9155	8.7543	8.4932	8.1677	8.0817
ENSG00000220773.1	0	0	0	0	0	0	0	0	0	0	0	0	0	0	0	0	0	0	0	0	0	0	0	0	0	0	0	0	0	0	0	0	0	0	0	0	0	0	0	0	0	0	0	0	0	0	1.0383	0	0
ENSG00000239028.1	0	0	0	0	0	0	0	0	0	0	0	0	0	0	0	0	0	0	0	0	0	0	0	0	0	0	0	0	0	0	0	0	0	0	0	0	0	0	0	0	0	0	0	0	0	0	0	0	0
ENSG00000204947.8	5.4478	3.8438	4.5186	5.9106	5.2704	5.0738	5.7481	5.5469	5.7604	6.4584	6.9855	6.6666	5.9781	5.3521	5.1956	4.7863	4.9289	6.1901	5.4986	5.6699	5.0664	5.608	6.116	6.206	5.4297	5.4186	5.3284	6.02	5.5105	5.2447	5.027	6.2207	5.8712	5.2766	5.3116	4.6575	4.9376	5.7465	5.967	5.9019	5.9842	6.3209	5.792	5.3372	4.8166	6.598	5.9323	5.6286	5.7229
ENSG00000101425.12	5.2128	4.3948	5.1132	5.5281	5.4412	6.3458	4.8645	2.9829	4.2859	6.0659	3.7896	0	6.2498	1.8033	4.0008	4.7185	6.351	4.0877	4.6194	4.451	4.9545	4.1115	3.778	4.2635	3.725	5.8125	3.1958	3.6464	5.7825	5.5817	6.0047	5.7072	5.1075	4.1831	4.8724	4.9274	5.2366	4.548	5.2306	6.3109	4.7241	3.7019	3.156	4.4263	5.0162	3.388	6.1406	5.4041	2.0334
ENSG00000263814.1	0	0	0	0	0	0	0	0	0	0	0	0	0	0	0	0	0	0	0	0	0	0	0	0	0	0	0	0	0	0	0	0	0	0	0	0	0	0	0	0	0	0	0	0	0	0	0	0	0
ENSG00000259377.1	0	0	0	0	0	0	0	0	1.7283	0	0	0	0	0	0	0	0	0	0	0	0	0	0	0	0	0	0	0	0	0	0	0	0	0	0	0	0	0	0	0	0	0	0	0	0	0	0	0	0
ENSG00000262899.1	0	0	0	0	0	1.2398	0	0	0	0	0	0	0	0	0	0	0	0	0	0	0	0	0	0	0	0	0.861	0	0	0.9984	0	0	0	0	1.3156	0	0	0	0	0	0	0	0.9922	0	0	0	0	0	0
ENSG00000272080.1	0	0	0	0	0	0	0	0	0	0	0	0	0	0	0	0	0	0	0	0	0	0	0	0	0	0	0	0	0	0	0	0	0	0	0	0	0	0	0	0	0	0	0	0	0	0	0	0	0
ENSG00000269713.7	10.0772	9.7371	10.0305	10.0062	10.0279	10.1173	10.3111	9.6829	9.4142	10.1636	10.613	10.088	9	10.1547	10.0512	9.7088	10.3134	10.0363	9.8874	10.1222	10.0885	9.6673	10.6354	10.3167	10.7393	9.492	10.1627	10.2355	9.7889	10.322	9.1171	10.5471	9.7619	9.9708	10.1226	9.4049	10.8818	10.2157	11.0106	10.3161	10.6972	10.6349	10.7845	10.4164	10.7953	9.6858	10.2678	10.5295	10.2341
ENSG00000263909.1	0	0	0	0	0	0	0	0	0	0	0	0	0	0	0	0	0	0	0	0	0	0	0	0	0	0	0	0	0	0	0	0	0	0	0	0	0	0	0	0	0	0	0	0	0	0	0	0	0
ENSG00000170100.13	6.5112	7.0176	6.9342	7.1564	6.5229	6.2715	6.9551	6.4195	6.8374	6.406	7.6703	6.9934	6.8693	7.3328	7.108	7.2085	6.8353	6.9191	7.078	7.2007	6.8891	6.2668	7.5712	6.9494	6.8465	6.6361	6.3827	6.7528	7.117	7.0948	5.8308	7.3912	7.0187	6.4822	7.5931	5.6782	7.4008	7.2772	7.021	7.5308	6.9433	7.555	7.1342	6.5792	7.6336	7.1956	6.6139	6.7347	6.5516
ENSG00000121335.11	1.4007	0	0	0	0	1.2398	1.4638	0	0	0	0	0	0	0	0	0	1.3508	0	0	0	1.8076	0	0	1.1465	0	0	0.861	0	1.2333	0	0	0	0	0.894	0	0	0	0	0	0	0	0	0	1.3657	1.628	1.1267	1.6358	0	0
ENSG00000233531.1	0	0	0	0	0	0	0	0	0	0	0	0	0	0	0	0	0	0	0	0	0	0	0	0	0	0	0	0	0	0	0	0	0	0	0	0	0	0	0	0	0	0	0	0	0	0	0	0	0
ENSG00000273964.1	0	0	0	0	0	0	0	0	0	0	0	0	0	0	0	0	0	0	0	0	0	0	0	0	0	0	0	0	0	0	0	0	0	0	0	0	0	0	0	0	0	0	0	0	0	0	0	0	0
ENSG00000251219.1	0	0	0	0	0	0	0	0	0	0	0	0	0	0	0	0	0	0	0	0	0	0	0	0	0	0	0	0	0	0	0	0	0	0	0	0	0	0	0	0	0	0	0	0	0	0	0	0	0
ENSG00000253747.1	0	0	0	0	0	0	0	0	0	0	0	0	0	0	0	0	0	0	0	0	0	0	0	0	0	0	0	0	0	0	0	0	0	0	0	0	0	0	0	0	0	0	0	0	0	0	0	0	0
ENSG00000257343.1	0	0	0	0	0	0	0	0	0	0	0	0	0	0	0	0	0	0	0	0	0	0	0	0	0	0	0	0	0	0	0	0	0	0	0	0	0	0	0	0	0	0	0	0	0	0	0	0	0
ENSG00000249337.2	0	0	0	0	0	0	0	0	0	0	0	0	0	0	0	0	0	0	0	0	0	0	0	0	0	0	0	1.0338	0	0	0	0	0	0	0	0	0	0	0	0	0	0	0	0	0	0	0	0	0.8265
ENSG00000261496.1	2.5658	1.8093	1.9719	1.3543	2.5487	2.3462	0	2.6275	2.1603	1.0338	2.6163	0	2.0926	0	3.6155	2.2628	0	2.1878	2.4386	2.4692	1.8076	1.6651	2.0633	1.7771	1.2376	0	2.7471	1.0338	2.3372	2.5822	1.7787	3.3501	1.0329	1.8379	0	2.9864	1.27	2.9234	0	1.3263	1.825	0	2.5719	2.0545	1.628	0	2.6482	2.3997	0.8265
ENSG00000251557.2	0	0	0	0	0	0	0	0	0	0	0	0	0	0	0	0	0	0	0	0	1.8076	0	0	1.7771	0	0	0	0	0	0	0	0	0	0	0	0	0	0	0	0	0	0	0	0	0	0	0	0	0
ENSG00000121064.12	9.8448	10.5211	11.2388	10.4388	10.0724	10.3918	10.0682	9.907	10.0474	9.8032	11.0931	10.5193	10.0236	10.698	10.9705	10.4332	9.5144	10.3173	10.0079	10.6905	9.8822	10.4871	10.5615	10.0423	11.6026	10.1671	10.281	10.2267	10.1819	9.9768	10.0312	12.0755	10.3515	10.7633	10.8255	10.6224	10.1569	10.9709	10.2071	9.7861	10.3589	10.8189	11.7772	9.6505	10.3237	10.5319	10.7725	10.0287	11.562
ENSG00000211798.3	0	0	0	0	0	0	0	0	0	0	0	0	0	0	0	1.1804	0	0	0	0	0	0	0	0	0	0	0	0	0	0	0	1.2103	0	0	0	0	1.27	0	1.5477	0	0	0	0.9922	0	0	0	0	0	0
ENSG00000281386.1	0	0	0	0	0	0	0	0	0	0	0	0	0	0	0	0	0	0	0	0	0	0	0	0	0	0	0	0	0	0	0	0	0	0	0	0	0	0	0	0	0	0	0	0	0	0	0	0	0
ENSG00000243660.9	5.8681	5.8523	5.8579	6.781	6.7183	5.8285	6.5575	6.5581	6.0138	6.5091	8.271	6.6666	6.3968	6.3925	6.5086	7.1193	6.4567	5.7874	6.9971	6.2711	5.9311	6.1613	6.8512	5.6657	6.7945	5.9581	6.1538	6.6661	6.9693	5.9036	6.8789	6.7992	6.0413	5.7375	7.4652	6.993	6.9845	7.5243	6.0531	6.9959	6.2958	7.1115	7.0289	6.2311	6.6781	6.5623	7.3325	6.3622	6.5869
ENSG00000229728.1	0	1.4167	0	0	1.7763	0	1.4638	1.8439	1.7283	0	0	1.2383	0	0	1.5241	0	0	0.9177	0	0	1.8076	1.0606	1.3728	1.7771	0	0	0.861	0	0	0	1.7787	2.6452	0	2.1483	3.0781	0	2.3882	0	1.5477	0	1.1836	0	0	1.3657	0	2.7904	2.3827	0	0.8265
ENSG00000145321.12	17.4954	17.8485	17.7518	17.6017	17.6298	17.9978	17.6455	17.8414	17.6925	18.2166	18.9015	18.6	17.7443	17.6832	18.0197	17.3204	18.31	17.3374	17.9341	17.6386	18.0375	18.0562	18.137	17.8824	18.2517	17.815	17.7353	17.9462	17.8574	17.9303	17.6856	17.6565	18.3556	17.9119	17.7144	18.0425	17.8784	17.5373	18.039	18.3831	18.6078	18.1302	17.9741	17.8103	18.1805	17.7818	18.5121	18.0598	17.8996
ENSG00000205707.10	10.4137	9.8601	11.0588	11.2128	10.9408	10.6061	11.3245	10.7378	10.983	11.0851	11.4956	11.3237	10.7847	10.2374	11.1129	10.8102	11.2343	10.7441	11.7503	10.3082	10.9705	10.5023	10.3227	10.718	11.6325	10.3214	11.0888	10.8815	10.9157	10.3254	11.3855	10.8945	11.0741	11.0405	11.3571	10.546	11.1993	10.5187	10.739	11.0747	11.2719	11.3023	11.0157	11.2789	10.7124	10.6932	11.7208	10.859	10.8945
ENSG00000179097.5	0	0	0	1.3543	0	1.2398	0	0	0	0	0	0	0	0	0	0	0	0	0	0	0	0	0	1.1465	1.8938	0	0.861	0	0	0.9984	0	0	0	0	0	1.4495	1.27	0	0	0	0	1.4415	0	0	0	0	0	0	0
ENSG00000275167.1	0	0	0	0	0	0	0	0	0	0	0	0	0	0	0	0	0	0	0	0	0	0	0	0	0	0	0	0	0	0	0	0	0	0	0	0	0	0	0	0	0	0	0	0	0	0	0	0	0
ENSG00000237713.1	0	0	0	0	0	0	0	0	0	0	0	0	0	0	0	0	0	0	0	0	0	0	0	0	0	0	0	0	0	0	0	0	0	0	0	0	0	0	0	0	0	0	0	0	0	0	1.0383	0	0
ENSG00000260649.1	0	0	0	0	0	0	0	0	0	0	0	0	0	0	0	0	0	0	0	0	0	0	0	0	0	0	0	0	0	0	0	0	0	0	0	0	0	0	0	0	0	0	0	0	0	0	0	0	0
ENSG00000143756.11	9.9538	10.3434	10.9275	10.7135	10.3562	10.5509	10.7174	10.5142	10.2363	10.431	11.1786	10.9234	11.4857	10.0513	10.5775	10.7467	10.5615	10.2599	10.8731	10.2362	10.6474	10.7073	10.782	10.496	10.5458	10.2804	10.5746	10.085	11.1533	10.53	10.5977	10.7435	10.3676	10.6592	10.5382	10.1832	11.1748	10.5796	10.7822	10.9406	10.4947	10.6458	10.5148	10.3912	10.5777	10.7597	11.4971	10.58	10.3625
ENSG00000167004.12	14.0961	15.0135	14.9008	14.5234	14.8786	15.2792	13.6617	14.6229	14.2882	14.5066	15.015	14.4526	14.3389	14.9223	15.0001	14.2791	14.5166	13.9243	14.9135	14.4145	14.596	14.3038	14.4594	13.7856	15.0937	14.5878	14.5364	14.4939	14.8124	14.2702	14.8753	14.7987	14.2932	14.1207	14.6419	14.8524	14.4481	14.9255	14.8494	14.4801	14.8596	14.8167	15.2642	14.9534	14.3648	13.6564	14.3033	14.8761	14.5539
ENSG00000257360.1	0	0	0	0	0	0	0	0	0	0	0	0	0	0	0	0	0	0	0	0	0	0	0	0	0	0	0	0	0	0	0	0	0	0	0	0	0	0	0	0	0	0	0	0	0	0	0	0	0
ENSG00000204031.3	0	0	0	0	0	0	0	0	0	0	0	0	0	0	0	0	0	0	0	0	0	0	0	0	0	0	0	0	0	0	0	0	0	0	0	0	0	0	0	0	0	0	0	0	0	0	0	0	0
ENSG00000231781.1	0	0	0	0	0	0	0	0	0	0	0	0	0	0	0	0	0	0	0	0	0	0	0	0	0	0	0	0	0	0	0	0	0	0	0	0	0	0	0	0	0	0	0	0	0	0	0	0	0
ENSG00000124120.10	11.8038	10.7517	11.1339	10.8524	11.4101	11.2191	11.9521	11.0687	11.1583	11.7534	11.1299	10.0626	10.3082	10.411	11.5053	9.5026	11.7253	10.0605	11.9168	10.4921	12.1412	11.7937	10.837	10.0556	11.235	11.3516	10.0932	11.2013	11.5392	11.3039	10.6684	10.9767	11.5826	11.9743	10.9305	10.0552	11.1482	10.1079	11.4511	11.6953	11.4949	10.9857	11.3242	10.8662	11.4352	10.8091	11.5654	10.8299	11.3176
ENSG00000252691.1	0	0	0	0	0	0	0	0	0	0	0	0	0	0	0	0	0	0	0	0	0	0	0	0	0	0	0	0	0	0	0	0	0	0	0	0	0	0	0	0	0	0	0	0	0	0	0	0	0
ENSG00000270133.1	0	0	0	0	0	0	0	0	0	0	0	0	0	0	0	0	0	0	0	0	0	0	0	0	0	0	0	1.0338	0	0	0	0	0	0	0	0	0	0	1.5477	0	0	0	0	0	0	0	0	0	0
ENSG00000151461.19	9.4841	9.7186	9.7585	9.9975	9.7917	9.7935	9.7642	10.1663	10.1272	9.6834	10.2124	10.9583	10.7192	10.0924	10.6433	10.22	9.6844	10.2271	10.1772	10.5378	10.2453	9.9467	10.2974	10.5044	10.2533	8.1059	10.4505	10.1302	10.7041	9.7927	9.185	10.5982	9.6924	10.0073	9.708	9.0613	10.2799	10.678	10.3669	10.3681	10.3434	10.4059	10.3063	10.0889	10.1699	10.4464	10.5226	10.1818	10.2461
ENSG00000123572.16	3.2018	2.5872	3.0543	2.0403	1.7763	0	0	1.447	1.7283	1.0338	3.1206	2.9628	1.3965	2.1112	2.2486	0	2.4987	1.8747	1.3067	4.7717	2.5853	0	0	1.7771	2.6854	0	2.0926	1.6299	3.8591	2.9971	2.5515	2.6452	2.3742	0	0	2.6308	0	4.3756	0	0	1.1836	2.9753	2.3094	2.8695	2.0483	2.5197	3.7703	1.2784	2.0334
ENSG00000224791.1	0	0	1.2995	1.3543	0	1.2398	1.4638	0	1.1088	0	0	1.2383	0	0	0	0	2.4987	1.8747	0	0	0	0	1.3728	0	1.2376	0	0.861	1.0338	0	1.5828	0	0	0	0	1.3156	0	1.9348	1.8617	0	0	0	0	0	0	1.0324	0	0	0	0
ENSG00000278462.1	0	0	1.2995	1.3543	0	0	0	0	0	0	0	0	0	0.8719	0	1.8208	0	0	0	0	0	0	0	0	0	0	0	0	0	0	0	0	0	0	0	1.4495	1.9348	1.2124	0	1.3263	0	0	0	0	1.628	0	1.0383	0	0
ENSG00000225258.1	0	0	0	0	0	0	0	0	0	0	0	0	0	0	0	0	0	0	0	0	0	0	0	0	0	0	0	0	0	0	0	0	0	0	0	0	0	0	0	0	0	0	0	0	0	0	0	0	0
ENSG00000281205.1	2.5658	3.2248	3.2881	3.1348	3.4198	2.6885	3.2915	3.1324	2.4923	4.0628	3.4935	3.8672	2.0926	3.7497	3.0882	3.1041	2.036	3.0201	3.6769	4.451	3.0878	2.0899	5.1037	5.1778	3.9945	3.3149	3.3189	4.3114	3.1869	3.9038	3.9623	4.3722	4.4543	3.6038	4.1193	3.7135	2.7326	3.6843	4.1947	2.0054	3.4818	5.3388	4.0728	4.0678	1.628	3.5426	2.8724	3.6329	3.8225
ENSG00000226397.7	0	0	0	0	0	0	0	0	0	0	0	0	0	0	0	0	0	0	0	0	0	0	1.3728	0	0	0	0	0	0	0	0	0	0	0	0	0	0	0	0	0	0	0	0	0	0	0	0	0	0
ENSG00000205636.3	0	0	0	0	0	0	0	0	0	0	0	0	0	0	0	0	0	0	0	0	0	0	0	0	0	0	0	0	0	0	0	0	0	0	0	0	0	0	0	0	0	0	0	0	0	0	0	0	0
ENSG00000249474.1	0	0	0	0	0	0	0	0	0	1.0338	0	0	0	0	0	1.1804	1.3508	0	0	0	0	0	0	0	0	0	0	0	0	0	0	0	0	0.894	1.3156	0	0	0	0	0	0	0	0	1.3657	0	0	0	0	0
ENSG00000124107.5	12.0026	10.7923	11.7158	12.3423	13.0357	12.1273	11.4458	11.3338	11.4732	11.0746	12.7874	11.8128	11.0465	12.412	13.1029	11.7388	11.8372	9.7193	12.3493	11.0066	11.6265	12.4718	9.7176	9.3315	12.5871	11.826	10.3762	11.2708	12.2558	11.1356	12.173	12.0697	11.4933	10.3362	12.0036	12.9366	11.1941	11.9155	12.266	12.344	10.6839	12.1926	13.1618	12.3378	10.9382	11.0253	11.6652	11.4236	11.7201
ENSG00000251456.1	0	0	0	0	0	0	0	0	0	0	0	0	0	0	0	0	0	0	0	0	0	0	0	0	0	0	0	0	0	0	0	0	0	0	0	0	0	0	0	0	0	0	0	0	0	0	0	0	0
ENSG00000270123.3	0	0	0	0	0	0	0	0	0	0	0	0	0	0	0	0	1.3508	0	0	0	0	0	0	0	0	0	0	0	0	0	0	0	0	0	1.3156	0	0	0	0	0	0	0	0	0	1.628	0	0	0	0.8265
ENSG00000281899.1	0	0	0	0	0	0	0	0	0	0	0	1.2383	0	1.4115	1.5241	0	0	0	1.3067	0	0	0	1.3728	1.7771	0	0	0	0	0	0	0	0	0	1.4418	0	1.4495	0	0	0	0	0	0	0	0	2.3734	0	1.6358	0	0
ENSG00000241334.2	0	0	0	0	0	0	0	0	0	0	0	0	0	0	0	0	0	0	0	0	0	0	0	0	0	0	0	0	0	0	0	0	0	0	0	0	0	0	0	0	0	0	0	0	0	0	0	0	0
ENSG00000279152.1	5.0792	2.5872	1.2995	0	0	0	3.7342	0	4.1977	3.8696	0	0	2.5601	0	4.865	0	0	4.2312	3.299	0	0	4.5055	2.8795	0	0	5.0798	0	0	0	1.9975	0	0	3.2278	3.3842	0	0	4.5599	4.4644	4.9899	0	0	0	4.4445	0	3.3797	0	0	2.3997	0
ENSG00000248126.1	0	0.8757	0	0	1.7763	0	0	0	0	0	0	0	0	0	0	0	0	0	1.3067	0	0	1.0606	0	0	0	0	0.861	0	0	0	0	0	0	0	0	0	0	0	0	0	0	0	0.9922	1.3657	1.0324	0	0	1.9454	0
ENSG00000237232.7	0	2.1175	2.7752	2.5034	2.2136	7.9431	0	2.6275	0	3.5204	0	1.2383	0	2.3647	0	4.851	1.3508	0.9177	1.3067	0	4.5549	1.0606	3.778	1.1465	4.7444	3.5164	1.7861	1.0338	2.3372	5.8041	1.7787	2.305	3.057	2.9756	1.9921	6.4234	3.4438	0	3.1201	5.329	1.1836	2.148	1.9883	1.3657	6.5869	1.7516	3.8777	0	2.8454
ENSG00000259367.1	1.4007	1.8093	1.2995	0	0	0	0	0	0	0	0	0	0	1.4115	2.2486	0	0	0	0	2.211	0	0	1.3728	0	2.6854	0	1.3965	0	3.1869	1.9975	0	1.8591	1.0329	0.894	1.3156	0	0	2.3079	0	0	0	0	1.5746	0	1.0324	3.0182	2.3827	2.7448	0
ENSG00000234765.1	0	0	0	0	0	0	0	0	0	0	0	0	0	0	0	0	0	0	0	0	0	0	0	0	0	0	0	0	0	0	0	0	0	0	0	0	0	0	0	0	0	0	0	0	0	0	0	0	0
ENSG00000237400.1	0	0	0	1.3543	0	0	1.4638	0	0	0	2.6163	1.2383	0	0	0	0	0	0	4.1052	2.6882	4.3927	1.0606	0	0	3.5686	4.4519	0.861	0	2.6791	3.4564	0	0	1.0329	0	0	0	0	1.2124	5.4369	2.4654	0	0	0	2.5188	4.0601	3.9263	2.6482	3.2561	0
ENSG00000142856.16	7.1669	5.81	7.4979	8.3843	8.0845	7.7467	7.5362	6.6724	6.4168	7.1957	7.6147	8.1414	6.8693	7.6091	7.1845	8.8034	7.6733	7.5523	7.9746	7.7248	7.0338	5.9747	6.116	7.5257	7.7701	6.3498	7.7798	7.2464	7.6214	7.7846	6.9935	8.5064	6.3121	5.9326	6.9084	8.0165	6.8847	8.1641	6.7645	7.3426	7.9889	8.7251	7.8548	7.9667	7.2924	6.8848	6.9453	6.7153	7.2164
ENSG00000240477.1	0	0.8757	0	0	0	0	0	0	0	0	0	0	0	0.8719	0	0	0	0	0	0	0	0	0	0	0	0	0	0	0	0	0	0	0	0	0	0	0	0	0	0	0	0	0	0	0	0	0	0	0
ENSG00000242461.1	0	0	0	0	0	0	0	0	0	0	0	0	0	0	0	0	0	0	0	0	0	0	0	0	0	0	0	0	0	0	0	0	0	0	0	0	0	0	0	0	0	0	0	0	0	0	0	0	0
ENSG00000198113.2	8.355	8.2363	8.1889	8.5906	8.0585	7.9979	8.0862	8.252	8.0229	7.874	9.7577	7.8156	7.822	9.1155	8.8766	8.7192	7.1819	9.157	7.983	8.3442	7.8982	8.371	9.179	8.2952	8.468	8.152	8.2276	7.7808	8.7322	7.9451	6.9657	9.4211	8.1522	7.6134	8.8255	8.1544	7.5923	9.1781	8.9801	7.1871	7.9374	9.305	8.8822	7.498	8.2926	8.6262	8.1306	7.5853	8.3133
ENSG00000213397.10	8.2265	8.5668	8.2663	8.9176	8.4573	8.757	8.2618	8.2803	8.3892	8.4547	9.6186	8.5129	8.499	8.2518	8.2344	9.0849	8.8932	8.8307	8.8011	8.4111	8.4454	7.9699	8.5973	8.0662	8.4569	8.8187	8.6056	8.1752	8.5569	7.9797	9.4436	9.4321	8.2936	7.9452	9.1879	9.5352	9.1402	8.9626	8.3146	8.6457	9.0076	9.212	8.5543	9.2218	8.3353	8.7061	8.3137	8.3041	8.0228
ENSG00000275053.1	0	0	0	0	0	0	0	0	0	0	0	0	0	0	0	0	0	0	0	0	0	0	0	0	0	0	0	0	0	0	0	0	0	0	0	0	0	0	0	0	0	0	0	0	0	0	0	0	0
ENSG00000125686.11	9.2162	9.7952	9.1828	9.2556	9.3057	8.8536	9.2217	9.5463	8.9577	9.3147	9.7534	9.4251	9.5886	9.4596	9.9833	9.5594	8.9711	9.4174	9.1656	9.7595	9.6728	9.6577	9.7149	9.5222	9.5856	8.7752	9.699	9.264	9.5959	9.6656	8.686	10.0409	9.2448	9.5128	9.1842	8.7318	9.2973	9.965	9.9452	9.213	9.3849	9.3011	9.9688	9.2594	9.3563	10.0695	9.9131	9.3811	9.4193
ENSG00000261470.1	0	0	0	0	0	0	0	0	0	0	0	0	0	0	0	0	0	0	0	0	0	0	0	0	0	0	0	0	0	0	0	0	0	0	0	0	0	0	0	0	0	0	0	0	0	0	0	0	0
ENSG00000235321.1	0	0	0	0	0	0	0	0	0	0	0	0	0	0	0	0	0	0	0	0	0	0	0	0	0	0	0	0	0	0	0	0	0	0	0	0	0	0	0	0	0	0	0	0	0	0	0	0	0
ENSG00000243986.2	0	0	0	1.3543	0	0	0	0	0	0	0	1.2383	0	0	0	0	0	0	0	0	0	0	0	0	0	0	0	0	0	0	0	1.8591	0	0	0	0	0	0	0	0	0	0	0	0	0	0	0	0	0
ENSG00000147571.4	0	0	0	0	0	0	0	0	0	0	0	0	0	0	0	0	0	0	0	0	0	0	0	0	0	0	0	0	0	0	0	0	0	0	0	0	0	0	0	0	1.1836	1.4415	0	0	0	0	0	0	0.8265
ENSG00000254890.1	0	0	0	0	0	0	0	0	0	0	0	0	0	0	0	0	0	0	0	0	0	0	0	0	0	0	0	0	0	0	0	0	0	0	0	0	0	0	0	0	0	0	0	0	0	0	0	0	0
ENSG00000161594.6	1.4007	1.8093	1.2995	2.5034	1.7763	1.8966	1.4638	2.4104	2.4923	1.6299	1.8342	2.3442	0	0.8719	2.2486	1.8208	1.3508	1.8747	3.299	1.4931	1.8076	2.0899	0	2.2145	0	3.3149	1.7861	2.6409	0	1.9975	0	3.1511	2.8632	2.1483	1.3156	2.1578	1.9348	3.1543	0	2.0054	3.3075	2.9753	1.9883	0	2.3734	2.1861	2.6482	1.9454	2.0334
ENSG00000269504.1	0	0	0	0	0	0	0	0	0	0	0	0	0	0	0	0	0	0	0	0	0	0	0	0	0	0	0	0	0	0	0	0	0	0	0	0	0	0	0	0	0	0	0	0	0	0	0	0	0
ENSG00000271550.1	1.4007	1.4167	1.2995	1.3543	0	0	0	0	3.7786	0	4.0352	0	0	1.4115	2.2486	0	0	0	0	2.211	0	1.0606	1.3728	0	0	0	0.861	1.0338	0	0	0	2.6452	0	0	2.7983	0	0	2.3079	3.1201	0	1.1836	0	1.5746	0	1.628	0	2.3827	0	0.8265
ENSG00000227685.1	0	0	0	0	0	0	0	0	0	0	0	0	0	0	0	0	0	0	0	0	0	0	0	0	0	0	0	0	0	0	0	0	0	0	0	0	0	0	0	0	0	0	0	0	0	0	0	0	0
ENSG00000261446.2	0	0	0	0	0	0	0	0	0	0	0	0	1.3965	0.8719	0	0	0	0	0	0	0	1.0606	0	0	0	0	0	0	0	0	0	0	0	0	0	0	0	0	0	0	0	0	0	0	0	0	0	0	0
ENSG00000174950.10	0	4.3948	0	0	0	0	2.1752	0	0	0	0	0	5.0726	0.8719	0	1.1804	4.1744	0	0	3.0461	0	0	3.6003	0	0	0	0	1.0338	1.2333	6.4397	0	0	0	0	0	0	0	0	1.5477	0	0	0	0	0	1.0324	0	1.0383	0	0.8265
ENSG00000157150.4	4.2512	3.0898	2.4287	3.3702	3.7145	3.3966	4.9491	3.3917	3.358	3.6464	5.8442	4.3241	3.8136	4.068	6.3845	4.2272	2.4987	6.5463	3.6769	4.5097	3.7552	4.3606	1.3728	3.2473	4.4176	3.5164	4.5762	3.3823	4.2145	3.167	3.052	6.1424	5.2727	4.3134	3.0781	6.0236	3.918	5.2928	2.2771	3.7071	3.3075	6.0859	3.156	5.22	3.0562	4.5539	4.5316	4.1786	3.249
ENSG00000231827.3	0	0	0	0	0	0	0	0	0	0	0	0	0	0	0	0	0	0	0	0	0	0	0	1.1465	0	0	0	0	0	0	0	0	0	0	0	0	0	0	1.5477	0	0	1.4415	0	0	0	1.1267	0	1.2784	0
ENSG00000263615.1	0	0	0	0	0	0	0	0	0	0	0	0	0	0	0	0	0	0	0	0	0	0	0	0	0	0	0	0	0	0	0	0	0	0	0	0	0	0	0	0	0	0	0	0	0	0	0	0	0
ENSG00000244462.7	9.9961	10.2702	10.1485	10.4692	10.1499	9.8773	10.1215	10.056	9.9206	10.0312	11.3486	9.9281	10.6029	10.4662	10.2904	11.2926	10.1771	10.6297	10.3887	10.4903	10.197	10.4258	11.0628	10.2834	10.4608	9.8051	10.6119	10.2255	10.5213	10.4592	9.4385	11.2297	10.3387	10.4154	10.4657	9.6762	10.5684	11.2349	10.4994	10.4055	10.0587	10.8298	10.5665	10.2263	10.5367	10.6641	11.0283	10.3202	10.3802
ENSG00000150593.15	10.5303	10.6925	11.454	11.0153	11.0701	11.0598	11.0568	10.9421	10.9378	10.8016	11.5705	11.3689	11.3845	10.5589	11.3408	10.9395	11.0909	10.6538	11.0359	11.2539	10.956	11.0434	10.9914	10.7024	11.7401	10.182	10.8223	10.8774	11.2054	10.7756	10.806	12.2298	10.8089	10.7037	11.0376	10.5139	11.2045	11.0697	11.3324	11.2376	11.0337	11.1152	11.5361	10.8927	11.8474	10.7725	11.8777	11.3795	10.647
ENSG00000242520.5	0	0	0	0	0	0	0	0	0	0	0	0	0	0	0	0	0	0	0	0	0	0	0	0	0	0	0	0	0	0	0	0	0	0	0	0	0	0	0	0	0	0	0	0	0	0	0	0	0
ENSG00000211593.2	0	0	0	0	0	0	0	0	0	0	0	0	0	0	0	0	0	0	0	0	0	0	0	0	0	0	0	0	0	0	0	0	0	0	0	0	0	0	0	0	0	0	0	0	0	0	0	0	0
ENSG00000281181.1	14.3144	13.8377	15.4428	20.0468	14.6996	14.4352	14.2527	14.2926	15.1937	13.351	16.0399	17.9406	14.0584	14.0702	13.9244	14.2228	15.5133	14.1514	15.4636	15.1966	18.5458	13.47	14.3165	14.5496	14.3872	15.532	14.2841	14.9801	16.2405	20.2189	17.2926	14.1261	15.3736	13.6317	15.2278	18.0397	15.1151	15.6062	14.256	16.158	16.7896	15.6582	15.3164	14.9571	14.2451	13.2142	14.4983	19.1508	13.2325
ENSG00000261683.1	0	0	0	0	0	0	0	0	0	0	0	0	0	0	0	0	0	0	0	0	0	0	0	0	0	0	0	0	0	0	0	0	0	0	0	0	0	0	0	0	0	0	0	0	0	0	0	0	0
ENSG00000184898.6	8.5507	7.3992	7.7439	8.287	8.3163	7.7649	7.9797	8.6922	8.6811	8.0835	8.3525	8.4967	8.1716	8.9167	9.6908	7.9974	7.7481	8.1209	8.6974	8.7213	8.5549	7.8863	7.6758	8.9653	9.0479	6.9288	8.5184	8.8933	7.7537	8.2207	7.6638	8.7371	8.3502	8.4131	7.5012	6.6392	7.8524	8.3619	8.8776	8.248	8.3283	8.8047	9.1214	8.3199	8.1513	8.131	8.7443	8.2976	8.531
ENSG00000234406.1	0	0	0	0	0	0	0	0	0	0	0	0	0	0	0	0	0	0	0	0	0	0	0	0	0	0	0	0	0	0	0	0	0	0	0	0	0	0	0	0	0	0	0	0	0	0	0	0	0
ENSG00000256399.1	0	0	0	0	0	0	0	0	0	0	0	0	0	0	0	0	0	0	0	0	0	0	0	0	0	0	0	0	1.2333	0	0	2.305	1.0329	0	1.3156	0	0	0	0	0	0	0	0	0	0	0	0	0	0
ENSG00000245857.2	1.4007	0.8757	0	0	0	0	0	0.8978	0	0	0	0	1.3965	0	0	1.1804	0	0	1.3067	0.9317	0	1.0606	0	0	0	0	0	0	0	0	0	0	0	0	0	1.4495	1.9348	1.2124	1.5477	0	0	0	1.5746	1.3657	0	0	0	0	1.3487
ENSG00000172324.4	0	0	0	0	0	0	0	0	0	0	0	0	0	0	0	0	0	0	0	0	0	0	0	0	0	0	0	0	0	0	0	0	0	0	0	0	0	0	0	0	0	0	0	0	0	0	0	0	0
ENSG00000100271.16	6.4035	5.3892	6.1821	6.3567	6.5229	6.4618	6.0067	5.8357	6.1842	6.1745	6.8951	6.2942	5.0726	6.9133	7.0479	6.1427	5.7474	6.9506	6.4342	6.78	6.2483	6.1393	6.2425	6.0822	6.7034	6.5921	5.9967	6.1534	5.7467	6.3005	6.468	7.8097	5.8187	6.0679	6.6549	7.1768	4.9376	7.7173	6.6858	4.2548	6.2239	7.3728	7.3595	6.758	5.1915	6.4496	6.7473	5.9939	5.8637
ENSG00000188710.2	0	1.8093	1.2995	0	0	1.2398	0	0.8978	1.7283	1.0338	4.0352	0	2.0926	2.1112	2.2486	1.8208	0	0.9177	0	0.9317	1.8076	0	0	2.2145	1.2376	0	1.7861	1.6299	0	0	0	2.9202	1.6286	0	1.3156	0	0	2.9234	1.5477	0	1.1836	2.148	0.9922	1.3657	1.0324	0	1.6358	0	0
ENSG00000167459.16	0	0	0	0	0	0	0	0	0	0	0	0	0	0	0	0	0	0	0	0	0	0	0	0	0	0	0	0	0	0	0	0	0	0	0	0	0	0	0	0	0	0	0	0	0	0	1.0383	0	0.8265
ENSG00000153922.10	9.184	10.8371	10.3233	10.0703	10.0229	9.7553	10.331	9.9121	9.6854	9.6907	11.0743	10.2562	10.6666	9.7733	9.6238	10.4411	10.2652	9.7253	10.0507	10.1865	9.92	10.0829	10.7742	10.0539	10.1276	7.6288	10.496	9.6348	11.0778	10.0177	9.6585	10.6651	9.348	10.0145	10.7173	8.9894	11.0197	10.7831	10.2118	10.7275	9.838	10.4096	10.2686	9.8461	10.4702	10.7861	11.1076	10.4914	9.8354
ENSG00000265593.1	0	0	0	0	0	0	0	0	0	0	0	0	0	0	0	0	0	0	0	0	0	0	0	0	0	0	0	0	0	0	0	0	0	0	0	0	0	0	0	0	0	0	0	0	0	0	0	0	0
ENSG00000228120.2	1.4007	0	0	0	1.1459	0	0	0.8978	1.1088	1.0338	0	0	0	0	2.2486	0	0	0.9177	0	2.211	1.8076	0	0	1.1465	2.3432	0	0	0	1.8884	0	0	0	1.0329	0.894	0	0	0	1.2124	0	0	0	1.4415	0	1.3657	0	0	0	1.2784	0.8265
ENSG00000232952.1	0	0	0	1.3543	0	0	0	0	1.1088	1.0338	0	0	0	0	0	1.1804	0	0	1.3067	0	1.8076	0	0	0	1.2376	1.3172	0	0	0	0	0	1.2103	0	0.894	0	0	1.27	0	0	1.3263	0	0	0	0	1.0324	1.1267	0	0	0.8265
ENSG00000161996.17	8.2344	7.0989	7.9541	8.9176	7.7926	8.08	7.9697	7.998	8.644	8.3841	9.0275	8.6363	7.4022	8.6686	9.2455	9.03	8.2151	8.5416	8.0326	8.6644	8.9473	7.2777	8.3666	8.8023	8.3884	8.2543	7.9322	9.0383	8.0616	7.8105	7.7148	8.5973	7.8129	7.925	8.5949	8.1008	8.5939	8.7047	8.7416	7.9468	8.3397	9.1782	8.8486	8.4557	7.8319	8.702	7.9081	7.9438	8.6216
ENSG00000141639.11	2.5658	8.8643	7.2846	4.5106	7.1341	7.0561	4.5764	2.1548	4.4476	4.7081	2.6163	5.0714	6.1538	5.3521	4.955	6.9523	5.8284	4.2979	4.3333	4.1156	5.4433	4.2822	5.0354	3.8431	5.7898	3.5164	6.4107	3.5204	7.6015	8.4561	6.4278	3.3501	2.6393	6.4543	5.8476	5.0829	10.8883	4.9679	6.5737	8.7402	2.8792	2.148	6.6139	4.1974	9.2831	2.1861	8.7793	6.7153	4.8883
ENSG00000254166.1	0	4.3948	3.2881	3.3702	0	1.2398	3.0059	1.447	0	0	0	0	0	3.8361	2.7286	4.7863	3.1298	0.9177	1.3067	0.9317	1.8076	1.6651	0	0	2.9617	0	2.9127	1.0338	2.6791	0.9984	0	0	0	1.4418	5.1395	2.1578	0	4.281	2.7593	0	0	3.2601	1.5746	2.5188	4.6464	0	1.0383	5.1954	2.9929
ENSG00000231333.2	0	0	0	0	0	0	0	0	0	0	0	0	0	0	0	1.1804	0	0	0	0	0	0	0	0	0	0	0	0	0	0	0	0	1.0329	0	0	0	0	0	0	0	0	0	0	0	0	0	0	0	0
ENSG00000254392.1	0	0	0	0	0	0	0	0	0	0	0	0	0	0	0	0	0	0	0	0	0	0	0	0	0	0	0	0	0	0	0	0	0	0	0	0	0	0	0	0	0	0	0	0	0	0	0	0	0
ENSG00000276095.2	0	0	0	0	0	0	0	0	0	0	0	0	0	0	0	0	0	0	0	0	0	0	0	0	0	0	0	0	0	0	0	0	0	0	0	0	0	0	0	0	0	0	0	0	0	0	0	0	0
ENSG00000267004.1	0	0	0	0	0	0	0	0	0	0	0	0	0	0	0	0	0	0	0	0	0	0	0	0	0	0	0	0	0	0	0	0	0	0	0	0	0	0	0	0	0	0	0	0	0	0	0	0	0
ENSG00000144460.11	0	0	0	2.0403	0	0	0	0	0	0	0	0	0	0.8719	0	0	0	0	0	0	0	0	0	0	0	0	0	0	0	0	0	0	0	0	0	1.4495	0	0	0	0	0	0	0	0	0	0	0	0	0
ENSG00000277504.1	0	0	0	0	0	1.2398	0	0.8978	0	0	0	0	0	0	0	0	0	0	0	0	0	0	0	0	0	0	0.861	0	0	0	0	0	0	0.894	0	0	0	0	1.5477	0	0	0	0.9922	0	0	0	0	0	0.8265
ENSG00000249984.1	0	0	0	0	0	0	0	0	0	0	0	1.2383	0	0	0	0	0	0	0	0	0	0	0	1.1465	1.2376	0	0	0	0	0.9984	0	0	0	0	0	0	0	0	0	0	0	0	0.9922	0	0	0	0	1.2784	0
ENSG00000274292.1	2.0978	3.6654	1.9719	4.4085	4.2624	3.7284	1.4638	3.1324	3.7786	3.5204	3.1206	2.9628	3.4323	2.7678	3.6155	4.3216	4.0449	4.0877	0	4.326	0	2.4176	3.778	4.5886	4.1125	2.453	3.4323	4.6491	4.1055	2.9971	3.9623	4.1764	3.057	3.8809	5.2565	0	4.9376	0	3.4084	2.4654	4.4158	4.4325	3.3079	4.0678	3.7596	4.4006	3.6544	4.4845	2.9929
ENSG00000231062.1	0	0	0	0	0	0	0	0	0	0	0	0	0	0	0	0	0	0	0	0	0	0	0	0	0	0	0	0	0	0	0	0	0	0	0	0	1.27	0	0	0	0	0	0	0	0	0	0	0	0
ENSG00000231207.1	0	0	0	0	0	0	0	0	0	0	0	0	0	0	0	0	0	0	0	0	0	0	0	0	0	0	0	0	0	0	0	0	0	0	0	0	0	0	0	0	0	0	0	0	0	0	0	0	0
ENSG00000224114.1	1.4007	0	0	0	0	1.2398	1.4638	1.447	0	0	2.6163	0	4.474	0	0	0	0	0	4.4351	0	0	0	1.3728	0	1.8938	2.453	0	0	5.0629	0	0	1.8591	1.6286	0.894	0	0	1.27	1.8617	3.8545	1.3263	0	0	0.9922	0	4.7621	0	0	1.2784	0
ENSG00000237593.1	0	0	0	0	0	0	0	0	0	0	2.6163	0	0	0	0	0	0	0	0	0	0	0	0	0	0	0	0	0	0	0	1.7787	1.8591	0	0	0	0	0	1.2124	0	0	0	0	0	1.3657	0	0	0	0	0
ENSG00000115592.11	0	0	0	1.3543	0	1.2398	0	0	1.1088	0	0	1.2383	0	0	0	0	0	0	0	0.9317	0	0	1.3728	0	0	0	0.861	2.0505	0	0	0	0	0	0	0	0	0	0	0	0	0	0	0	0	0	0	0	0	0
ENSG00000273069.1	0	0	0	1.3543	0	0	0	0	0	1.0338	0	0	0	0	0	0	0	0	0	0.9317	0	0	1.3728	1.7771	0	0	0	1.0338	0	0	0	0	0	0	0	1.4495	0	0	0	0	0	1.4415	0	0	0	0	1.0383	0	0
ENSG00000232204.1	0	0	0	0	0	0	0	0	0	0	0	0	0	0	0	0	0	0	0	0	0	0	0	0	0	0	0	0	0	0	0	0	0	0	0	0	0	0	0	0	0	0	0	0	0	0	0	0	0
ENSG00000198301.11	9.3779	9.9984	9.4977	9.725	9.3838	9.7439	9.7525	9.8324	9.8281	9.7498	10.4426	9.8894	10.0528	10.3071	10.1828	9.9045	9.5625	10.0191	9.6697	9.8544	9.6772	10.0179	10.1877	9.7116	9.9409	8.9594	9.9589	9.5139	10.0937	9.6133	9.1484	10.3346	9.5747	9.8445	9.812	7.8315	10.0912	10.301	9.9786	10.2676	9.7724	9.8142	10.1816	9.3974	9.9558	9.9468	10.2125	10.1295	10.0818
ENSG00000231141.1	0	0	0	0	0	0	0	0	0	0	0	0	0	0	0	0	0	0	0	0	0	0	0	0	0	0	0	0	0	0	0	0	0	0	0	0	0	0	0	0	0	0	0	0	0	0	0	0	0
ENSG00000232752.1	0	0	0	0	0	0	0	0	0	0	0	0	0	0	0	0	0	0	1.3067	0	0	0	0	0	0	0	0	0	0	0	0	0	0	0	0	0	0	0	0	0	0	0	0.9922	0	0	0	0	0	0
ENSG00000238819.1	0	0	0	0	0	0	0	0	0	0	0	0	0	0	0	0	0	0	0	0	0	0	0	0	0	0	0	0	0	0	0	0	0	0	0	0	0	0	0	0	0	0	0	0	0	0	0	0	0
ENSG00000259379.1	2.0978	0.8757	0	1.3543	1.1459	0	0	0.8978	0	0	0	1.2383	0	0	0	0	1.3508	0	1.9809	0	0	0	0	0	1.8938	0	0	0	1.2333	0.9984	0	0	0	0	1.3156	0	1.27	0	0	0	0	0	0	0	0	1.1267	1.0383	0	0
ENSG00000231897.1	0	0	0	0	0	0	0	0	0	0	0	0	0	0	0	0	0	0	0	0	0	0	0	0	0	0	0	0	0	0	0	0	0	0	0	0	0	0	0	0	0	0	0	0	0	0	0	0	0
ENSG00000280683.1	0	0	0	0	0	0	0	0	0	0	0	0	0	0	0	0	0	0	0	0	0	0	0	0	0	0	0	0	0	0	0	0	0	0	0	0	0	0	0	0	0	0	0	0	0	0	0	0	0
ENSG00000279390.1	2.0978	0.8757	2.4287	0	0	0	0	0	0	0	0	0	0	0	0	2.8742	0	0	1.3067	0.9317	1.8076	0	1.3728	1.1465	1.2376	0	0	1.6299	1.2333	2.8045	0	0	0	0	1.3156	0	0	0	1.5477	1.3263	1.825	0	0	0	1.628	0	0	3.2561	0
ENSG00000184414.2	5.0792	2.9409	5.5331	2.8534	5.0766	4.225	5.0289	4.7494	4.725	5.1093	4.2449	5.0118	4.1148	3.4543	3.8209	4.5726	4.2933	2.8527	4.4351	4.1156	4.5549	4.0179	2.0633	5.2254	5.2353	4.4519	3.5375	4.3856	4.6622	4.0844	6.3439	1.8591	3.8678	3.7943	6.4973	3.5093	4.7981	3.6843	3.8545	5.0294	3.1092	5.6162	4.2331	4.1974	5.522	3.6821	5.0274	4.2879	2.283
ENSG00000064932.15	10.4395	11.5239	10.7973	11.14	10.6477	10.9538	10.3091	9.8688	9.8354	9.9449	11.6613	10.0571	10.9816	10.4806	10.4518	11.7086	10.9015	11.0097	9.8487	10.3549	10.5735	10.5943	11.4208	10.3916	10.915	10.6668	10.7585	9.8032	11.8096	10.0842	10.2996	10.7881	9.8248	10.2594	10.9642	10.2524	12.1621	11.7599	11.4078	11.5527	10.3378	11.0559	10.538	10.091	11.288	10.5411	10.0895	10.572	10.0025
ENSG00000104870.12	13.9919	13.7097	13.9939	14.4507	13.8123	14.3008	14.5065	13.9979	14.3504	14.4907	15.5854	14.7871	14.0364	13.603	14.1912	13.932	14.5786	14.2399	14.3971	13.9382	14.3793	14.006	14.3443	14.1855	14.3775	14.8172	13.6587	13.9771	14.141	13.8933	14.9763	14.7757	14.6025	14.1574	14.5157	14.8398	14.4755	14.3893	14.3514	14.4755	14.8185	15.0748	13.9747	14.4024	14.0774	14.0167	14.1986	14.2477	14.0144
ENSG00000103742.11	3.9784	2.7749	3.0543	1.3543	3.4198	0	1.4638	3.5057	0	0	3.4935	2.3442	1.3965	1.8033	1.5241	3.7723	2.036	3.1702	1.9809	4.5097	1.8076	2.0899	3.778	3.2473	2.6854	1.3172	0.861	2.3757	2.3372	2.3193	0	5.6327	1.6286	0.894	1.9921	1.4495	1.9348	5.5577	4.8037	1.3263	0	4.0396	3.156	2.5188	1.0324	2.5197	4.071	1.9454	2.4958
ENSG00000249115.8	7.8698	7.6656	8.1889	8.8066	7.9424	7.9824	7.3621	8.074	7.8744	7.9121	8.8464	8.2026	7.2711	8.0942	8.4197	8.7278	8.392	8.5722	8.1718	8.434	8.234	7.4217	7.9783	7.9786	8.5435	8.4454	8.274	8.3099	7.8498	7.7314	8.5708	9.121	7.5803	7.9402	8.5782	8.1368	7.7234	8.7228	8.4398	7.8178	8.8653	8.6094	8.6814	8.4229	7.6106	8.0496	8.2602	7.9014	8.0099
ENSG00000267517.1	0	0	0	0	0	0	0	0	0	0	0	0	0	0	0	0	0	0	0	0	0	0	0	0	0	0	0	0	0	0	0	0	0	0	0	0	0	0	0	0	0	0	0	0	0	0	0	0	0
ENSG00000200807.1	0	0	0	0	0	0	0	0	0	0	0	0	0	0	0	0	0	0	0	0	0	0	0	0	0	0	0	0	0	0	0	0	0	0	0	0	0	0	0	0	0	0	0	0	0	0	0	0	0
ENSG00000235268.2	0	0	0	0	0	0	0	0	0	0	0	0	0	0	0	0	0	0	0	0	1.8076	0	0	0	0	0	0	0	0	0	0	0	0	0	0	0	0	0	0	0	0	0	0	0	0	0	0	0	0
ENSG00000136367.13	4.4805	4.7926	4.6918	4.5106	5.0238	4.225	4.0725	4.8391	4.725	4.5876	3.1206	5.0118	4.7613	4.869	5.2676	5.0294	4.5051	4.2979	4.3333	5.5353	4.3927	4.758	5.6519	4.6596	5.3357	4.7998	4.9253	4.0628	4.7372	4.951	5.1308	5.0239	4.5215	4.4891	5.0121	4.0514	1.9348	5.1924	5.0747	4.3644	4.653	4.995	5.6851	4.9524	3.6438	5.2808	3.6544	4.1786	4.5502
ENSG00000256037.1	0	0	0	1.3543	1.1459	0	0	0	0	0	0	0	0	0	0	0	0	0	0	0.9317	0	0	0	0	0	0	0	0	0	0	0	0	0	0	1.9921	0	0	0	0	0	0	1.4415	0	0	1.628	0	1.0383	0	0.8265
ENSG00000232187.1	8.068	6.6124	6.7701	8.5312	8.3595	7.9824	8.0096	6.5314	8.2967	8.7533	9.3616	8.5552	6.2185	7.7931	7.9902	8.7321	8.5255	8.5923	6.7821	7.9158	7.8982	7.1065	9.2636	8.5074	6.7767	8.0823	8.446	7.5823	6.2604	6.1667	8.5523	9.5303	8.194	9.0349	6.676	9.004	9.1581	8.8311	8.4557	8.3041	8.8415	9.1305	6.9845	8.3551	6.618	6.5803	6.5505	6.8282	7.7023
ENSG00000220349.4	0	0	0	0	0	0	0	0	0	0	0	0	0	0	0	0	0	0	0	0	0	0	0	0	0	0	0	0	0	0	0	1.2103	0	0	0	0	0	0	0	0	0	0	0	0	0	0	0	0	0
ENSG00000277769.1	0	0	0	0	0	0	0	0	0	0	0	0	0	0	0	0	0	0	0	0	0	0	0	0	0	0	0	0	0	0	0	0	0	0	0	0	0	0	0	0	0	0	0	0	0	0	0	0	0
ENSG00000204659.4	0	0	1.2995	1.3543	0	1.8966	1.4638	2.4104	2.4923	2.0505	2.6163	2.3442	0	0	1.5241	1.1804	2.4987	0.9177	1.9809	0.9317	1.8076	0	3.1616	1.7771	0	0	0	0	1.8884	1.5828	1.7787	2.305	2.3742	0.894	1.9921	0	1.27	1.2124	2.2771	1.3263	1.1836	3.2601	1.9883	2.5188	1.0324	2.5197	1.0383	0	0.8265
ENSG00000233452.6	2.9186	3.4618	2.4287	2.0403	1.7763	1.8966	3.2915	0.8978	1.7283	1.0338	2.6163	1.8947	2.0926	3.2174	2.2486	3.632	2.4987	2.6632	3.299	2.6882	1.8076	1.0606	3.6003	1.7771	1.8938	0	2.9127	2.3757	2.6791	2.3193	1.7787	5.4278	2.6393	1.8379	1.9921	0	0	4.071	3.1201	2.8136	1.1836	2.6202	3.3079	2.0545	2.3734	3.215	2.6482	2.7448	2.0334
ENSG00000173545.4	9.4841	10.1354	9.8663	10.2096	9.7798	10.183	10.0752	9.663	9.8464	10.5129	11.7468	10.3937	10.105	10.2234	10.0689	10.3503	10.611	10.6728	10.6157	9.8388	9.9531	10.0843	10.3789	9.7282	9.8117	10.3759	10.4258	9.7375	10.5106	9.9509	10.609	10.4717	10.2683	10.2564	10.4657	11.0031	10.7615	10.8056	10.0059	10.5001	10.3349	10.8581	9.8252	10.2564	10.071	10.1913	10.47	9.8619	10.1284
ENSG00000211796.1	0	0	0	0	0	0	0	0	0	0	0	0	0	1.4115	2.2486	0	0	1.8747	0	0.9317	0	0	0	1.1465	1.8938	0	0	1.6299	0	0	0	3.8216	0	0	0	0	1.27	0	0	0	0	0	1.5746	0	1.628	1.1267	1.0383	0	0
ENSG00000162601.9	8.3693	8.7708	8.1375	8.7915	8.4221	7.9668	8.76	8.3809	8.4948	7.9554	8.6015	8.4967	7.9418	8.6568	9.0397	9.1666	8.0728	8.4997	8.5234	9.1479	8.9834	8.0666	8.6496	8.9548	9.0553	6.0903	9.1505	8.8933	8.7322	8.7041	6.3865	9.6971	8.0189	8.7658	8.7724	6.8487	9.1758	9.0936	9.034	8.3314	8.1844	9.0533	9.5599	8.7638	8.8288	9.1676	9.2303	8.8049	9.0222
ENSG00000232928.2	0	0	1.9719	0	0	1.2398	0	0.8978	1.1088	1.0338	0	1.2383	0	0	0	1.1804	0	0	1.3067	0	0	0	0	1.1465	1.2376	0	0	0	0	0.9984	0	0	0	0.894	1.9921	0	0	1.2124	0	1.3263	0	0	0	0	0	0	0	1.2784	0
ENSG00000216824.2	0	0	0	0	0	0	0	0	0	0	0	0	0	0	0	0	0	0	0	0	0	0	0	0	0	0	0	0	0	0	0	0	0	0	0	0	0	0	0	0	0	0	0	0	0	0	0	0	0
ENSG00000238460.1	0	0	0	0	0	0	0	0	0	0	0	0	0	0	0	0	0	0	0	0	0	0	0	0	0	0	0	0	0	0	0	0	0	0	0	0	0	0	0	0	0	0	0	0	0	0	0	0	0
ENSG00000229707.1	0	0	0	0	0	0	0	0	0	0	0	0	0	0	0	0	0	0	0	0	0	0	0	0	0	0	0	0	0	0	0	0	0	0	0	0	0	0	0	0	0	0	0	0	0	0	0	0	0
ENSG00000215263.2	0	0	0	0	0	0	0	0	0	0	0	0	0	0	0	0	0	0	0	0	0	0	0	0	0	0	0	0	0	0	0	0	0	0	0	0	0	0	0	0	0	0	0	0	0	0	0	0	0
ENSG00000258254.1	0	0	0	0	0	0	0	0	0	0	0	0	0	0	0	0	0	0	0	0	0	0	0	0	0	0	0	0	0	0	0	0	0	0	0	0	0	0	0	0	0	0	0	0	0	0	0	0	0
ENSG00000138772.12	7.0106	6.3863	7.1426	8.7134	7.2188	6.5691	6.8491	6.8663	6.7778	6.406	7.92	6.319	7.2088	7.2328	6.703	9.3818	6.6473	6.4903	7.2693	7.3446	5.8077	6.6252	7.6418	5.9182	7.0376	6.2114	6.4914	6.2755	9.2975	6.7649	7.3131	8.1065	6.6791	6.7239	7.7309	6.8914	7.1657	9.7346	7.9496	7.6438	6.2958	8.0326	6.9503	7.4468	6.8837	7.3076	7.5509	6.7915	7.1861
ENSG00000266561.2	0	0	0	0	0	0	0	0	0	0	0	0	0	0	0	0	0	0	0	0	0	0	0	0	0	0	0	0	0	0	0	0	0	0	0	0	0	0	0	0	0	0	0	0	0	0	0	0	0
ENSG00000225605.1	0	0	0	0	0	0	0	0	0	0	0	0	0	0	0	0	0	0	0	0	0	0	0	0	0	0	0	0	0	0	0	0	0	0	0	0	0	0	0	0	0	0	0	0	0	0	0	0	0
ENSG00000241891.1	0	0	0	0	0	0	0	0	0	0	0	0	0	0	0	0	0	0	0	0	0	0	0	0	0	0	0	0	0	0	0	0	0	0	0	0	0	0	0	0	0	0	0	0	0	0	0	0	0
ENSG00000254595.1	0	2.9409	1.9719	2.8534	1.1459	2.6885	3.7342	0.8978	2.1603	2.0505	1.8342	2.6864	2.5601	0.8719	1.5241	2.2628	2.4987	3.1702	1.9809	2.211	1.8076	2.0899	2.0633	1.1465	3.725	0	2.0926	2.0505	3.1869	1.5828	1.7787	3.3501	0	1.8379	3.5139	3.5093	1.27	2.6482	3.1201	2.8136	3.3075	2.148	3.4452	3.9253	3.227	3.388	2.3827	1.9454	1.3487
ENSG00000214300.7	7.5033	6.5623	7.1124	7.492	6.934	7.0263	7.3926	7.6406	7.1857	7.4328	7.227	7.2596	6.5554	7.2721	7.9137	6.7121	7.6175	6.9915	7.4625	7.5189	7.5588	7.1065	7.3073	7.1962	7.1384	8.0173	6.9477	7.6959	7	7.1666	6.9657	7.1852	7.2041	7.3199	7.2421	6.27	7.0475	7.372	7.6375	6.8337	7.03	7.2962	7.6498	7.2061	7.5394	7.6513	7.415	7.1512	7.3928
ENSG00000233014.1	0	0	0	0	0	0	0	0	0	0	0	0	0	0	0	0	0	0	0	0	0	0	0	0	0	0	0	0	0	0	0	0	0	0	0	0	0	0	0	0	0	0	0	0	0	0	0	0	0
ENSG00000273678.1	0	0	0	0	0	0	0	0	0	0	0	0	0	0	0	0	0	0	0	0	0	0	0	0	0	0	0	0	0	0	0	0	0	0	0	0	0	0	0	0	0	0	0	0	0	0	0	0	0
ENSG00000153976.2	5.6962	5.3892	4.9178	4.2987	4.4341	5.5636	6.0456	4.9236	5.1103	5.7936	5.3033	5.1835	5.4411	4.2677	6.4786	4.2272	5.1963	4.5377	4.5302	4.723	5.5239	6.1393	5.6056	5.8591	5.859	5.7736	4.526	4.1505	5.9495	5.6972	1.7787	6.3885	6.1084	5.5652	5.6043	4.6575	4.723	4.9679	6.2843	5.4828	5.3369	6.1571	4.3071	4.0678	5.9699	6.0205	6.5505	6.7153	5.3378
ENSG00000214650.2	0	0	0	0	0	0	0	0	0	0	0	0	0	0	0	0	0	0	0	0	0	0	0	0	0	0	0	0	0	0	0	0	0	0	0	1.4495	1.27	0	0	0	0	0	0	0	0	0	0	0	1.3487
ENSG00000267751.5	2.9186	2.3714	2.4287	1.3543	4.1682	2.3462	3.7342	3.2679	2.1603	2.0505	2.6163	3.8672	3.6355	2.1112	3.3758	1.8208	3.7447	3.6505	3.065	4.3899	0	3.1044	0	2.8214	3.1935	3.6932	3.4323	2.8649	2.3372	3.5819	4.354	3.525	2.8632	2.4036	3.6907	3.2714	0	3.6843	2.2771	1.3263	2.8792	3.7019	3.3079	2.8695	1.628	2.5197	3.0663	1.9454	2.283
ENSG00000184220.10	8.3331	8.0803	8.1889	8.9989	8.8701	8.8536	8.1412	8.5697	8.5223	8.3241	9.5212	8.834	8.5184	8.6508	8.8058	9.0018	8.4948	8.6316	8.7963	8.5292	8.234	7.8663	8.4145	7.8172	8.8198	8.7404	9	8.6442	8.7906	8.0301	9.267	9.1745	8.7859	8.2919	8.6441	8.366	9.0393	8.8924	8.4557	8.935	8.9382	9.0947	8.5843	8.6551	8.9708	8.7464	8.7156	8.3299	8.8612
ENSG00000271199.1	0	0	0	0	0	0	0	0	0	0	0	0	0	0	0	0	0	0	0	0	0	0	0	0	0	0	0	0	0	0	0	0	0	0	0	0	0	0	0	0	0	0	0	0	0	0	0	0	0
ENSG00000259628.1	1.4007	0	0	0	1.1459	0	0	0	0	0	0	1.2383	2.0926	0.8719	0	0	0	0	0	0.9317	0	0	0	1.1465	2.3432	0	0.861	0	0	0.9984	0	1.2103	0	0	1.3156	0	0	1.8617	0	0	0	0	0	0	1.0324	1.1267	0	0	0.8265
ENSG00000267626.1	0	0	0	0	0	0	0	0	0	0	0	0	0	0	0	0	0	0	0	0	0	0	0	0	0	0	0	0	0	0	0	0	0	0	0	0	0	0	0	0	0	0	0	0	0	0	0	0	0
ENSG00000269584.1	0	0	0	0	0	0	0	0	0	0	0	0	0	0	0	0	0	0	0	0	1.8076	1.0606	0	0	0	0	0	0	0	0	0	0	0	0	1.3156	0	0	0	0	0	0	0	0.9922	0	0	0	1.0383	0	0
ENSG00000055070.16	11.7374	11.4933	11.6439	11.8238	11.5052	11.5796	12.0049	11.5606	11.4236	11.8226	12.5927	11.9361	11.4373	11.7318	11.8594	11.7939	11.9786	11.9112	11.6367	11.6774	11.5456	11.2948	12.3326	11.6754	11.588	11.9585	11.6024	11.6007	11.6422	11.7246	11.9241	12.4892	12.1485	11.3437	11.7284	12.0221	11.4521	12.1401	11.9357	11.6254	12.1686	12.6055	11.7973	11.7384	11.803	11.8309	11.4364	11.44	11.8015
ENSG00000247011.2	5.7411	1.8093	4.2123	3.3702	2.8205	4.3264	4.6789	5.3775	5.2039	1.0338	5.3941	2.3442	3.4323	3.0825	1.5241	3.1041	3.9026	2.1878	5.125	3.1965	2.5853	4.1115	4.0787	1.1465	3.725	5.3143	3.895	5.4577	3.8591	1.9975	4.794	3.6809	4.4543	4.7869	4.8724	4.0514	4.3759	3.6843	5.0747	4.4664	3.6373	5.211	3.9853	4.1974	5.4201	3.9263	4.5959	3.6329	4.4516
ENSG00000087495.16	4.3704	5.1041	4.3218	5.8339	5.2243	4.8193	3.5298	5.0034	4.369	4.0628	6.7987	4.1136	4.5762	5.1307	4.769	5.4192	4.5051	5.8775	3.9761	5.2558	4.0003	4.2822	5.9404	5.2254	5.5178	4.7204	5.7345	4.7081	5.228	4.9037	3.7176	6.0308	4.7063	3.9626	4.5445	4.9274	3.7766	5.849	4.3388	4.3644	4.1317	5.5648	5.1141	3.5896	4.5206	5.0934	5.8291	5.1954	4.2317
ENSG00000235519.1	0	0	0	0	0	0	0	0	0	0	0	0	0	0	0	0	0	0	0	0	0	0	0	0	0	0	0	0	0	0	0	0	0	0	0	0	0	0	0	0	0	0	0	0	0	0	0	0	0
ENSG00000260490.2	0	2.1175	0	0	2.8205	1.2398	0	1.447	0	1.6299	0	3.7261	0	2.3647	0	2.6006	1.3508	1.4741	1.9809	2.4692	0	1.0606	2.8795	0	0	1.9941	2.0926	2.3757	1.8884	1.5828	3.4229	1.8591	1.0329	1.4418	2.4508	0	2.7326	1.8617	0	1.3263	2.6055	2.148	1.5746	1.3657	2.0483	0	1.6358	0	2.0334
ENSG00000121957.12	6.587	7.1422	7.1574	7.0588	7.8239	6.2715	6.8709	6.989	6.6	5.9484	7.1768	6.6666	6.5302	7.1509	6.9852	7.3937	6.7753	5.9622	7.4258	7.0508	7.3754	7.0603	6.4404	6.8767	7.1929	5.2591	6.732	6.8477	7.3736	6.6261	4.516	7.7316	6.1084	6.6395	7.061	5.9847	7.0929	7.1888	7.1826	6.7951	6.6093	6.9204	7.7853	7.2665	6.8837	6.8703	7.5264	7.3659	7.0155
ENSG00000258413.1	0	0	0	0	1.7763	0	1.4638	0	0	0	0	2.3442	0	0	0	1.1804	0	0.9177	0	0	0	0	0	0	0	0	0	0	0	0	0	1.8591	0	0	0	1.4495	0	0	2.2771	0	0	0	1.5746	0	1.0324	1.7516	0	0	0
ENSG00000259364.1	0	0	0	0	0	0	0	0	0	0	0	0	0	0	0	0	0	0	0	0	0	0	0	0	0	0	0	0	0	0	0	0	0	0	0	0	0	0	0	0	0	0	0	0	0	0	0	0	0
ENSG00000277452.1	0	0	0	0	0	0	0	0	0	0	0	0	0	0	0	0	0	0	0	0	0	0	0	0	0	0	0.861	0	0	0.9984	0	0	1.0329	0	0	0	0	0	0	0	1.1836	0	0	0	0	0	0	1.9454	0
ENSG00000264446.1	0	0	0	0	0	0	0	0	0	0	0	0	0	0	0	0	0	0	0	0	0	0	0	0	0	0	0	0	0	0	0	0	0	0	0	0	0	0	0	0	0	0	0	0	0	0	0	0	0
ENSG00000253074.1	0	0	0	0	0	0	0	0	0	0	0	0	0	0	0	0	0	0	0	0	0	0	0	0	0	0	0	0	0	0	0	0	0	0	0	0	0	0	0	0	0	0	0	0	0	0	0	0	0
ENSG00000151962.7	1.4007	2.1175	2.7752	2.8534	2.5487	1.2398	2.6496	1.8439	2.1603	1.6299	0	2.3442	2.0926	1.4115	1.5241	3.4765	3.1298	0.9177	3.065	3.3327	3.0878	2.4176	0	2.2145	1.2376	0	1.7861	2.8649	1.2333	2.3193	3.052	2.9202	1.0329	2.4036	0	0	1.27	1.8617	2.2771	2.0054	1.825	2.9753	2.9863	2.5188	1.628	3.0182	2.057	1.2784	2.6812
ENSG00000169246.16	8.1453	7.1422	8.6063	8.9723	7.8695	7.3369	8.4621	6.4049	7.5575	7.5823	8.6205	8.8383	7.416	8.0315	7.7969	8.4586	7.9605	8.4746	8.5856	8.752	8.7094	6.672	8.5973	8.25	9.4238	6.3759	8.1259	8.1001	8.3574	7.4805	8.7927	9.7421	6.8193	6.4822	7.5707	7.7293	8.4085	8.8311	8.4714	7.9987	8.2819	9.5916	7.6709	8.9774	8.9062	8.2647	8.2452	8.2444	8.1773
ENSG00000251703.1	0	0	0	0	0	0	0	0	0	0	0	0	0	0	0	0	0	0	0	0	0	0	0	0	0	0	0	0	0	0	0	0	0	0	0	0	0	0	0	0	0	0	0	0	0	0	0	0	0
ENSG00000152990.13	11.8294	11.9897	12.031	11.6641	12.7482	12.7367	12.0361	11.2303	12.0853	12.3755	12.2393	12.5447	11.8661	10.193	11.3512	11.2377	12.7513	11.6601	12.4711	11.1926	12.3765	12.5428	12.2961	12.2505	11.1226	11.9979	12.427	11.9053	12.6192	12.6385	11.9919	12.4241	12.4143	12.5824	11.7207	11.0344	12.8093	11.5065	12.5715	12.2977	13.0689	12.3644	11.2611	12.8949	12.2349	12.3435	12.3986	12.5381	11.8503
ENSG00000140521.11	10.8695	10.2575	10.3034	10.516	10.1109	10.5377	10.2747	10.2474	10.3078	10.6415	11.0726	10.7857	9.7422	10.5541	10.6467	10.3821	10.7171	10.7485	10.355	10.6438	10.4552	10.0478	11.3186	10.7959	10.1502	10.7603	10.4207	10.4688	10.6639	10.4735	9.8146	11.2656	10.8165	10.3236	10.2409	10.5122	10.3408	10.906	10.9543	10.6016	11.1553	11.1966	10.6092	10.5285	10.608	10.6567	9.6883	10.0618	10.5749
ENSG00000218052.5	1.4007	2.3714	0	0	1.1459	1.2398	0	2.1548	1.7283	2.0505	2.6163	0	1.3965	2.3647	2.7286	1.1804	1.3508	0.9177	1.9809	2.4692	0	0	1.3728	0	2.6854	0	0	1.6299	1.2333	0	3.052	3.1511	1.0329	0.894	3.3124	1.4495	0	2.3079	1.5477	0	1.825	2.148	2.794	0	0	1.7516	1.0383	0	0.8265
ENSG00000140443.13	7.6636	7.5482	7.4862	7.4669	7.9353	6.8157	7.4662	7.4684	6.7625	7.6813	8.8464	7.9083	7.8832	7.134	8.1701	7.4153	6.6694	7.9025	7.983	8.2179	7.0878	7.2878	8.1815	7.7209	7.9473	6.7404	7.7418	7.1645	8.4327	8.6902	6.6183	9.2292	7.9595	7.5619	7.8933	7.194	6.468	8.4018	8.2247	6.7145	7.4633	8.3834	7.539	7.498	8.3492	8.9569	8.2896	8.5922	7.7652
ENSG00000112167.9	8.96	8.4021	8.6802	8.88	8.7493	8.757	8.7541	8.8244	8.8388	8.8448	9.561	9.2969	8.9341	8.779	9.0803	9.4036	8.9258	9.1044	9.5329	8.9556	8.9975	8.5571	8.7858	8.6274	9.28	9.1646	8.8523	8.8481	8.6227	8.3005	9.7304	9.4965	8.9041	8.78	9.4803	9.0234	8.8135	9.2702	8.8776	8.6565	9.1851	9.5916	9.2132	9.5749	7.9155	8.6176	9.3446	8.5869	8.6799
ENSG00000279207.1	6.8557	7.2331	7.3246	6.8986	7.6605	7.5719	7.6288	7.0085	7.1742	7.5584	7.8891	7.2975	7.2862	7.0641	6.7789	7.2085	7.8774	7.7736	7.8511	7.4306	7.2858	6.5436	7.6532	7.4069	6.7405	6.4269	7.1184	7.0664	6.4283	7.7246	7.698	8.1337	7.7085	6.6395	7.1842	6.8702	7.0779	7.1757	7.4117	6.0406	7.3099	7.5811	6.5391	8.0634	6.9943	7.8195	6.7473	7.2355	6.8609
ENSG00000230014.1	0	0	0	0	0	0	0	0	0	0	0	0	0	0	0	0	0	0	0	0	0	0	0	0	0	0	0	0	0	0	0	0	0	0	1.3156	0	0	0	0	0	0	0	0	0	0	0	0	0	0
ENSG00000164220.6	4.1212	5.1041	7.0341	7.0418	5.0238	6.7071	5.245	4.882	6.2069	3.5204	6.135	6.6666	6.6984	5.6432	6.3182	5.2851	1.3508	6.0806	6.5061	4.2593	5.9311	7.0835	4.6349	7.4069	7.6485	3.3149	6.7096	6.2558	5.7467	4.3188	2.5515	5.743	7.4222	6.0863	6.835	4.8429	6.9018	6.0912	5.4996	6.1052	6.0129	4.741	7.3064	3.7672	4.8166	6.7954	7.4845	5.7482	5.5432
ENSG00000200972.1	0	0	0	0	0	0	0	0	0	0	0	0	0	0	0	0	0	0	0	0	0	0	0	0	0	0	0	0	0	0	0	0	0	0	0	0	0	0	0	0	0	0	0	0	0	0	0	0	0
ENSG00000251731.1	0	0	0	0	0	0	0	0	0	0	0	0	0	0	0	0	0	0	0	0	0	0	0	0	0	0	0	0	0	0	0	0	0	0	0	0	0	0	0	0	0	0	0	0	0	0	0	0	0
ENSG00000237588.2	0	0	0	0	0	0	0	0	0	0	0	0	0	0	0	0	0	0	0	0	0	0	0	0	0	0	0	1.0338	0	0	0	0	0	0	0	0	0	0	0	0	0	0	0	0	0	0	0	0	0
ENSG00000239997.1	0	0	0	0	0	0	0	0	0	0	0	0	0	0	0	0	0	0	0	0	0	0	0	0	0	0	0	0	0	0	0	0	0	0	0	0	0	0	0	0	0	0	0	0	0	0	0	0	0
ENSG00000171484.4	0	0	0	0	0	0	0	0	0	0	0	0	0	0	0	0	0	0	0	0	0	0	0	0	0	0	0	0	0	0	0	0	0	0	0	0	0	0	0	0	0	0	0	0	0	0	0	0	0
ENSG00000270646.1	0	0	0	0	0	0	0	0	0	0	0	0	0	0	0	0	0	0	0	0	0	0	0	0	0	0	0	0	0	0	0	0	0	0	0	0	0	0	0	0	0	0	0	0	0	0	0	0	0
ENSG00000155926.13	8.25	10.073	8.0526	9.8	9.5329	8.7015	9.7902	8.1505	9.6794	7.8868	10.9395	8.2225	7.9608	9.1891	8.5554	8.0187	6.6473	9.2035	8.4883	9.2717	8.6921	9.3993	9.0422	7.6354	9.6913	8.7353	9.1401	8.0324	9.2114	8.341	5.7678	12.2634	8.2397	8.5282	9.9378	9.1951	9.6156	10.8901	9.7137	8.579	8.2641	9.7057	9.9357	7.0773	10.4336	9.0339	8.6864	9.4146	8.9919
ENSG00000104872.10	10.1787	10.1257	10.1761	10.9095	10.4266	11.2346	10.7457	10.5495	10.7567	10.8491	12.0401	11.2983	10.7108	10.1526	10.6365	11.1342	11.1755	11.3676	11.1757	10.6174	10.59	10.4178	10.6398	10.3466	10.658	11.2677	10.7934	10.7017	10.9045	10.1026	11.5882	11.3724	10.7835	10.6125	11.4125	11.7318	10.9839	10.9557	10.9031	10.8242	11.477	11.7852	10.4438	11.3088	10.3143	10.8504	10.74	10.908	10.5602
ENSG00000255385.1	0	0.8757	1.2995	2.0403	1.1459	0	1.4638	3.2679	2.1603	2.8649	3.1206	3.1947	2.9127	0	1.5241	0	1.3508	1.4741	3.6769	2.4692	1.8076	0	0	2.8214	0	1.9941	2.0926	3.7623	1.8884	1.9975	0	2.305	2.6393	0.894	1.3156	0	1.27	0	1.5477	0	2.8792	2.6202	0	2.8695	0	4.1351	2.6482	1.9454	1.7313
ENSG00000259173.2	0	0	0	0	0	0	0	0	0	0	0	0	0	0	0	0	0	0	0	0	0	0	0	0	0	0	0	0	0	0	0	0	0	0	0	0	0	0	0	0	0	0	0	0	0	0	0	0	0
ENSG00000272970.1	2.0978	2.5872	1.2995	2.5034	1.7763	1.8966	1.4638	2.4104	2.4923	2.3757	4.428	3.5698	2.0926	1.4115	1.5241	1.8208	1.3508	3.8415	2.4386	3.7766	1.8076	2.0899	0	1.7771	3.5686	1.3172	2.5601	1.6299	2.3372	2.9971	2.5515	3.9498	0	0.894	2.4508	4.0514	2.7326	4.3756	2.7593	1.3263	3.1092	4.1828	3.156	4.1974	2.3734	2.7904	1.0383	0	2.4958
ENSG00000227101.1	0	0	0	0	0	0	0	0	0	0	0	0	0	0	0	0	0	0	0	0	0	0	0	0	0	0	0	0	0	0	0	0	0	0	0	0	0	0	0	0	0	0	0	0	0	0	0	0	0
ENSG00000200494.1	0	0	0	0	0	0	0	0	0	0	0	0	0	0	0	0	0	0	0	0	0	0	0	0	0	0	0	0	0	0	0	0	0	0	0	0	0	0	0	0	0	0	0	0	0	0	0	1.2784	0
ENSG00000172809.12	12.5215	12.4187	12.673	13.6331	12.9458	13.0447	13.006	12.5517	12.5918	12.8627	14.2835	13.6107	13.1562	12.7051	12.7229	13.5009	13.055	13.2988	13.613	12.8406	12.4047	12.0233	12.8066	12.6234	12.9453	12.8243	13.1237	12.8915	13.3376	12.149	14.225	13.6971	13.1719	11.9945	13.7629	14.4561	12.7976	13.3418	12.7457	12.7751	13.513	13.9652	12.6691	13.422	12.7815	13.1961	12.8616	12.9964	12.5413
ENSG00000164256.9	0	0	0	0	1.1459	0	1.4638	0	0	0	0	0	0	0	0	0	0	0	0	0	0	1.0606	0	0	0	2.453	0	0	0	0	0	0	0	0	0	0	0	0	0	1.3263	0	0	0	0	0	0	0	0	0
ENSG00000243012.1	0	0	0	0	0	0	0	0	0	0	0	0	0	0	0	0	0	0	0	0	0	0	0	0	0	0	0	0	0	0	0	0	0	0	0	0	0	0	0	0	0	0	0	0	0	0	0	0	0
ENSG00000273904.1	0	0	0	0	0	0	0	0	0	0	0	0	0	0	0	0	0	0	0	0	0	0	0	0	0	0	0	0	0	0	0	0	0	0	0	0	0	0	0	0	0	0	0	0	0	0	0	0	0
ENSG00000237579.2	0	0	0	0	0	0	0	0	0	0	0	0	0	0	0	0	0	0	0	0	0	0	0	0	0	0	0	0	0	0	0	0	0	0	0	0	0	0	0	0	0	0	0	0	0	0	0	0	0
ENSG00000279352.1	0	0.8757	1.9719	1.3543	0	0	2.6496	0	1.1088	1.0338	1.8342	1.2383	1.3965	2.3647	0	2.2628	2.036	1.8747	1.9809	0.9317	2.5853	0	2.0633	0	0	1.9941	1.7861	0	0	0.9984	0	1.2103	2.049	1.4418	2.4508	2.1578	2.3882	1.8617	2.7593	0	2.8792	3.2601	0.9922	0	1.0324	0	1.6358	1.2784	2.0334
ENSG00000224545.1	0	0	0	0	0	0	0	0	0	0	0	0	0	0	0	0	0	0	0	0	0	0	0	0	0	0	0	0	0	0	0	0	0	0	0	0	0	0	0	0	0	0	0	0	0	0	0	0	0
ENSG00000242349.5	1.4007	3.4618	3.823	3.1348	3.049	3.8695	1.4638	3.2679	2.1603	2.6409	3.7896	3.8672	2.5601	2.3647	1.5241	4.2272	4.0449	4.1612	3.065	3.7766	3.4598	1.6651	3.3976	3.7156	4.3229	1.3172	3.6355	3.5204	2.6791	1.5828	4.516	4.9644	1.0329	2.6205	5.3647	2.6308	4.0468	4.1798	2.7593	3.0939	2.8792	4.6453	3.5706	3.1513	4.7621	3.6821	3.6544	4.1786	4.2317
ENSG00000127947.15	9.6786	11.0147	10.7281	10.6892	10.5237	10.1296	10.2012	10.0952	10.1031	9.5506	11.2195	10.2594	10.8307	10.7188	10.4323	11.1615	10.0222	10.3333	10.4749	10.5003	10.2892	10.6104	10.6892	9.8846	10.7348	8.9332	10.5807	10.0441	11.288	10.1666	9.0056	11.5094	9.6118	10.1569	10.8801	9.4377	11.2352	11.2982	10.6709	10.5889	10.3335	10.8567	10.7055	10.0931	10.7722	10.6439	10.8043	10.4567	10.1706
ENSG00000178297.12	6.2252	5.8313	6.6066	7.2479	7.1341	8.0433	7.0346	4.3823	6.1136	6.3515	5.7092	3.7261	6.4783	5.9641	7.2746	6.6036	7.996	7.2065	7.1091	6.6557	8.3927	6.1169	7.1707	6.7844	5.6407	8.1137	7.4501	3.3823	7.8996	6.4397	6.0583	7.077	6.8458	7.9301	6.567	6.6139	7.1225	8.4837	4.7008	7.7688	7.8606	7.3427	6.3769	3.1513	5.8178	6.3693	6.2243	6.337	6.8318
ENSG00000277100.1	0	0	0	0	0	0	0	0	0	0	0	0	0	0	0	0	0	0	0	0	0	0	0	0	0	0	0	0	0	0	0	0	0	0	0	0	0	0	0	0	0	0	0	0	0	0	0	0	0
ENSG00000006831.9	12.7226	12.5343	13.195	12.909	12.3504	12.6098	13.3004	13.1444	12.606	13.1753	13.1107	12.7116	12.7727	12.6441	13.3066	13.1261	13.1553	12.24	13.4286	12.9499	12.9958	12.4301	13.934	12.6956	13.3276	12.705	12.805	13.1075	12.8651	12.5496	12.9449	12.6656	12.6438	13.0491	13.4646	11.7522	13.3446	12.5832	12.4543	13.6107	13.315	13.1404	13.6572	12.5829	13.5242	12.8218	13.5892	13.6452	12.8278
ENSG00000227863.2	0	0	0	0	0	0	0	0	0	0	0	0	0	0	0	0	0	0	0	0	0	0	0	0	0	0	0	0	0	0	0	0	0	0	0	0	0	0	0	0	0	0	0	0	0	0	0	0	0
ENSG00000274808.4	3.8199	1.8093	3.4893	2.8534	2.2136	2.3462	2.1752	3.1324	1.1088	1.6299	3.4935	3.7261	1.3965	2.3647	2.7286	2.6006	3.3651	3.6505	3.065	3.7766	3.7552	1.6651	0	3.7156	3.9945	1.3172	3.4323	3.9694	3.3865	2.3193	3.7176	2.9202	2.049	3.2604	3.3124	1.4495	2.3882	2.9234	4.0346	3.3285	3.3075	3.7019	2.794	3.1513	1.0324	3.0182	2.3827	4.2879	3.6554
ENSG00000256019.1	0	0	0	0	0	0	0	0	0	0	0	0	0	0	0	0	0	0	0	0.9317	0	0	0	1.1465	1.8938	0	0	0	0	0	0	0	0	0	0	0	0	0	0	0	0	0	0	0	0	0	0	0	0
ENSG00000200823.1	0	0	0	0	0	0	0	0	0	0	0	0	0	0	0	0	0	0	0	0	0	0	0	0	0	0	0	0	0	0	0	0	0	0	0	0	0	0	0	0	0	0	0	0	0	0	0	0	0
ENSG00000238282.1	0	0	0	0	0	0	0	0	0	0	0	0	0	0	0	0	0	0	0	0	0	0	0	0	0	0	0	0	0	0	0	0	0	0	0	0	0	0	0	0	0	0	0	0	0	0	0	0	0
ENSG00000070193.4	2.0978	2.3714	2.7752	1.3543	0	1.8966	0	2.1548	0	1.0338	2.6163	2.3442	1.3965	2.9337	2.2486	2.2628	1.3508	0.9177	1.9809	3.0461	0	1.6651	2.0633	1.1465	0	0	2.7471	2.3757	3.1869	2.8045	1.7787	1.8591	3.057	0.894	1.3156	2.6308	1.27	3.9532	1.5477	1.3263	1.1836	1.4415	1.5746	2.0545	2.0483	3.6821	3.2373	1.9454	0
ENSG00000106615.9	10.3224	10.7773	11.0696	11.6212	11.0297	11.031	11.3826	10.5453	10.6266	10.5406	12.0688	11.1326	11.1804	11.0696	10.88	11.8031	11.0826	11.2504	11.4008	10.5964	10.3868	10.4416	11.3741	10.402	11.0579	10.6169	11.3006	10.688	11.3089	10.2856	11.1293	11.4612	10.7115	10.5813	11.7391	10.9674	11.4477	11.308	10.5576	11.274	11.2404	11.7228	11.0672	10.9966	10.9626	10.8806	11.1342	10.9197	11.0515
ENSG00000277427.1	1.4007	0	0	0	0	0	0	0.8978	0	0	0	0	0	0	1.5241	0	0	0.9177	0	0	0	0	0	0	0	0	0	0	0	0	0	0	0	0	0	0	0	0	0	0	0	0	0	0	0	1.1267	0	0	0
ENSG00000100302.6	2.9186	2.3714	3.2881	4.0503	3.7145	4.3264	1.4638	2.9829	4.1038	3.6464	3.1206	2.9628	2.9127	3.3407	4.6661	4.0176	2.036	3.4302	2.4386	3.956	4.0003	2.0899	2.5283	4.1693	3.5686	1.9941	2.3452	3.0587	3.7181	2.8045	2.5515	4.7697	3.6446	3.7022	4.3475	3.7135	3.2433	4.1798	1.5477	1.3263	1.825	3.7019	2.794	4.9524	2.8624	3.215	4.1587	4.7367	1.3487
ENSG00000171467.15	9.5297	9.5521	9.3145	9.0421	8.8322	8.7615	9.3899	9.8675	9.2513	9.4591	9.8687	9.8216	9.5639	9.3054	10.1545	9.6689	9.4487	9.6233	9.6327	9.7564	9.8669	9.9467	9.7971	9.6948	9.6601	8.8794	9.7353	9.4762	9.0516	9.9524	9.1044	10.08	9.6099	9.3779	9.645	8.1976	8.5939	9.8949	9.9759	8.8385	9.7276	9.8655	9.9151	9.4794	9.5638	10.1164	9.6735	9.1936	9.7971
ENSG00000253499.2	0	0	0	0	0	0	0	0	0	0	0	0	0	0	0	0	0	0	0	0	0	0	0	0	0	0	0	0	0	0	0	0	0	0	0	0	0	0	0	0	0	0	0	0	0	0	0	0	0
ENSG00000239830.1	0	1.8093	0	0	0	0	0	0	0	1.6299	0	0	0	1.8033	0	3.7723	0	1.4741	2.4386	0.9317	0	0	0	1.7771	1.2376	1.3172	0	1.0338	1.2333	0.9984	2.5515	2.9202	1.0329	2.4036	0	1.4495	1.9348	1.2124	0	0	3.3075	0	2.5719	2.0545	0	1.7516	2.8724	1.2784	0
ENSG00000117242.7	7.1669	7.6715	7.6526	7.0755	7.0962	7.4647	6.2259	7.5371	7.2308	7.3519	7.9046	7.1256	7.3598	7.4193	6.9197	7.6698	7.4226	7.0312	7.9997	7.2445	7.6869	7.0603	7.2631	7.3544	7.3573	7.7336	7.5727	6.8865	7.5812	7.5436	8.1323	7.5714	6.6937	7.0384	7.8381	6.8702	7.2749	7.4393	7.4755	7.0947	7.2982	7.6319	7.4439	7.7085	7.3583	7.3709	7.3039	7.6171	7.0411
ENSG00000255875.2	0	0	0	0	0	0	0	0	0	0	0	0	0	0	0	0	0	0	0	0	0	0	0	0	0	0	0	0	1.2333	0	0	1.2103	0	0	0	0	0	0	0	0	0	0	0	0	0	1.1267	1.0383	0	1.3487
ENSG00000200998.1	0	0	0	0	0	0	0	0	0	0	0	0	0	0	0	0	0	0	0	0	0	0	0	0	0	0	0	0	0	0	0	0	0	0	0	0	0	0	0	0	0	0	0	0	0	0	0	0	0
ENSG00000228007.1	0	0	0	0	0	0	0	0	0	0	1.8342	0	1.3965	0	0	0	0	0.9177	0	0	0	0	0	0	0	0	0	0	1.8884	0	0	0	0	0	0	0	0	0	0	0	0	0	0	0	0	0	0	0	0
ENSG00000167371.16	4.2512	3.2248	3.4893	3.7499	3.4198	3.572	1.4638	3.3917	1.7283	2.8649	4.0352	3.1947	2.5601	4.4971	2.2486	4.7185	1.3508	3.6505	3.5003	4.3899	2.5853	0	2.5283	4.0685	4.4176	2.453	3.7273	3.8696	3.8591	4.1668	0	5.1359	3.6446	2.9756	5.0121	2.9864	3.0105	3.9532	3.4084	2.0054	2.2674	3.7019	2.5719	4.4263	3.8669	3.6821	3.6544	3.6329	3.1266
ENSG00000207624.1	0	0	0	0	0	0	0	0	0	0	0	0	0	0	0	0	0	0	0	0	0	0	0	0	0	0	0	0	0	0	0	0	0	0	0	0	0	0	0	0	0	0	0	0	0	0	0	0	0
ENSG00000280190.1	0	0	0	0	0	0	0	0	0	0	0	0	0	0	0	0	0	0	0	0	0	0	0	0	0	0	0	0	1.2333	0	0	0	0	0	1.3156	0	0	1.2124	0	0	0	0	0	0	0	0	0	0	0
ENSG00000270800.1	6.4583	7.0361	6.7506	7.2916	7.4058	7.7467	7.5086	6.9392	6.5113	7.0089	8.0514	7.5061	7.6914	7.2248	7.7219	6.3805	7.5593	7.1443	7.5445	6.7681	6.6586	7.0719	7.1547	6.3631	8.0018	7.6926	7.503	6.5898	7.3618	5.6972	7.681	7.3336	6.331	6.1223	7.7106	7.0317	6.6412	8.1306	7.9496	6.9438	7.4211	7.8407	7.9033	6.8397	7.8775	6.469	7.6676	7.427	6.7512
ENSG00000228925.1	1.4007	1.4167	1.2995	2.5034	3.2463	0	2.1752	1.8439	0	1.0338	3.1206	3.1947	2.0926	1.8033	1.5241	3.7723	0	0.9177	1.9809	2.4692	1.8076	0	1.3728	2.5496	1.8938	0	1.3965	1.6299	2.6791	2.3193	0	4.0676	1.6286	1.8379	0	0	1.9348	1.2124	1.5477	2.4654	1.825	0	2.3094	1.3657	3.3797	2.1861	2.3827	1.2784	0.8265
ENSG00000238632.1	0	0	0	0	0	0	0	0	0	0	0	0	0	0	0	0	0	0	0	0	0	0	0	0	0	0	0	0	0	0	0	0	0	0	0	0	0	0	0	0	0	0	0	0	0	0	0	0	0
ENSG00000227252.1	3.8199	1.8093	2.4287	0	3.4198	2.6885	1.4638	2.8161	2.1603	3.2296	4.0352	1.8947	2.9127	2.9337	4.1607	3.3023	2.4987	3.5446	2.4386	3.4571	3.7552	2.4176	2.5283	3.05	2.9617	3.5164	3.0612	3.0587	2.3372	2.9971	1.7787	4.0676	3.2278	2.6205	2.4508	2.1578	1.9348	3.3534	3.6486	1.3263	3.3075	4.313	3.156	3.1513	1.0324	3.388	2.6482	1.2784	3.5641
ENSG00000271776.1	0	0	0	2.0403	1.1459	0	0	0.8978	0	0	0	0	1.3965	0	0	0	0	0	0	0	0	0	0	0	0	1.3172	2.0926	0	1.8884	0	0	0	0	0	0	2.6308	0	1.2124	0	0	1.1836	0	0	0	0	0	0	0	0
ENSG00000236646.1	0	0	0	1.3543	0	0	0	0	0	0	0	0	0	0	0	0	0	0	0	0	0	0	0	0	0	0	0	0	0	0	0	0	0	0	0	0	0	0	0	0	0	0	0	0	0	0	0	0	0
ENSG00000275881.1	0	0	0	0	0	0	0	0	0	0	0	0	0	0	0	0	0	0	0	0	0	0	0	0	0	0	0	0	0	0	0	0	0	0	0	0	0	0	0	0	0	0	0	0	0	0	0	0	0
ENSG00000231006.1	2.0978	0.8757	1.2995	3.1348	2.2136	1.2398	0	0.8978	1.7283	1.6299	3.1206	3.1947	1.3965	1.8033	0	2.2628	2.036	1.4741	1.3067	2.211	0	2.4176	0	1.1465	0	1.3172	1.3965	2.6409	1.8884	0	3.052	2.9202	3.057	3.1251	0	1.4495	1.9348	0	0	2.0054	1.1836	7.4598	0	3.1513	2.0483	0	0	2.3997	1.3487
ENSG00000160949.16	7.3949	6.2346	6.9342	7.0755	6.9624	6.8157	6.7583	7.8111	7.091	7.5823	7.2515	7.4171	6.2185	7.5075	7.7347	6.5847	7.5593	7.3071	7.4258	7.0801	7.4598	6.8725	6.0132	7.3219	7.4499	7.5391	6.6047	7.6515	6.4946	6.974	7.4194	7.3798	7.1198	7.0195	7.6261	7.3399	6.4908	7.5448	7.2751	6.9438	7.4211	7.6067	7.8609	7.3937	6.6781	6.78	7.0057	7.3783	7.5676
ENSG00000220993.1	0	0	0	0	0	0	0	0	0	0	0	0	0	0	0	0	0	0	0	0	0	0	0	0	0	0	0	0	0	0	0	0	0	0	0	0	0	0	0	0	0	0	0	0	0	0	0	0	0
ENSG00000229255.1	0	0	0	0	0	0	0	0	0	0	0	0	0	0	0	0	0	0	0	0	0	0	0	0	0	0	0.861	0	0	0	0	0	0	0	0	0	0	0	0	0	0	0	0	0	0	0	0	0	0
ENSG00000267573.1	0	3.3482	4.0939	2.5034	2.2136	1.8966	0	3.7099	0	0	1.8342	1.2383	3.6355	3.6578	1.5241	2.2628	2.4987	2.6632	3.065	1.4931	0	2.6845	3.6003	1.1465	2.6854	1.9941	2.9127	2.0505	3.9875	0.9984	3.052	1.8591	2.049	2.4036	4.2379	0	1.27	3.6843	1.5477	3.0939	2.2674	2.6202	2.3094	0	3.6438	3.6821	3.2373	1.9454	2.0334
ENSG00000277081.1	0	0	0	0	0	0	0	0	0	0	0	0	0	0	0	0	0	0	0	0	0	0	0	0	0	0	0	0	0	0	0	0	0	0	0	0	0	0	0	0	0	0	0	0	0	0	0	0	0
ENSG00000179195.15	11.414	11.4954	11.7158	11.4751	11.7081	11.4472	11.4006	11.7127	11.6785	11.5072	11.8284	11.6709	11.7817	11.4704	11.7816	11.5446	11.1599	11.4819	11.6892	11.3418	11.3996	11.7835	11.5671	11.3461	11.756	11.186	11.6966	11.5119	11.6176	11.7533	11.2864	11.7957	11.1891	11.307	11.8774	10.837	11.4908	11.8325	11.9463	11.4685	11.475	11.694	12.1683	11.2267	11.7834	11.8702	11.8845	11.6304	11.9383
ENSG00000227224.1	0	0	0	0	0	0	0	0	0	0	0	0	0	0	0	0	0	0	0	0	0	0	0	0	0	0	0	0	0	0	0	0	0	0	0	0	0	0	0	0	0	0	0	0	0	0	0	0	0
ENSG00000206637.1	0	0	0	0	0	0	0	0	0	0	0	0	0	0	0	0	0	0	0	0	0	0	0	0	0	0	0	0	0	0	0	0	0	0	0	0	0	0	0	0	0	0	0	0	0	0	0	0	0
ENSG00000281005.1	3.8199	3.5672	3.0543	4.859	3.842	4.9521	3.0059	3.8887	3.358	4.5876	4.0352	4.2227	3.1958	3.7497	4.3046	3.7723	2.8485	4.3617	3.8342	4.6725	4.5549	2.6845	2.8795	5.2254	5.0701	4.1219	3.6355	4.3856	3.8591	3.319	1.7787	6.3885	4.3096	3.7022	5.2565	4.6575	3.7766	4.7732	4.5899	3.8647	3.7777	5.3388	4.7398	3.7672	3.8669	4.5539	3.6544	4.4845	4.0416
ENSG00000110324.9	8.9457	10.1879	8.5113	10.1416	9.7858	9.0442	9.9371	9.6949	10.4731	9.4022	11.3906	9.956	8.9907	10.0077	9.9966	8.5685	7.606	10.5685	9.5387	11.0609	10.2689	10.5044	10.634	9.4539	10.6844	9.4526	9.6975	10.0541	8.5724	10.0802	5.6329	12.6772	9.7774	9.9571	10.322	10.155	9.0623	10.8003	10.8619	8.1519	9.5334	11.0583	10.9371	8.2089	10.7842	10.0227	9.5633	8.3986	10.206
ENSG00000230568.1	0	0	0	0	0	0	0	1.8439	1.1088	1.0338	0	0	0	0.8719	0	0	0	0.9177	0	0	0	1.0606	1.3728	0	1.2376	0	0	1.0338	0	0	0	0	0	0	1.3156	1.4495	0	0	0	0	1.1836	0	0.9922	0	0	1.1267	1.0383	1.2784	0
ENSG00000105397.13	10.6863	10.5892	10.8813	11.1637	10.5117	10.8608	10.7068	10.6675	10.6214	11.0492	11.2149	11.2322	10.2042	10.7759	11.0895	11.466	11.2618	11.2414	10.9199	11.1529	11.1731	10.5543	11.1792	10.9508	11.2021	10.9529	10.9451	10.8075	10.5874	10.5741	10.6705	11.8966	10.3434	10.8829	11.1675	10.7884	10.9809	11.1497	11.264	10.8933	11.5144	11.6917	11.2423	11.1436	10.8139	10.9718	10.8837	11.1507	11.1082
ENSG00000134183.11	2.0978	1.4167	1.2995	3.9079	1.7763	3.3966	3.5298	2.6275	3.7786	4.2332	3.4935	3.8672	2.0926	3.2174	4.6661	1.8208	3.7447	3.4302	0	4.038	3.4598	3.9179	2.8795	1.1465	4.2215	3.8507	1.7861	3.5204	3.5618	0.9984	3.052	3.525	4.061	2.809	1.3156	2.9864	4.1651	2.3079	3.1201	3.3285	3.7777	2.6202	5.1141	0	4.9199	3.0182	4.7732	2.3997	3.8225
ENSG00000200070.1	0	0	0	0	0	0	0	0	0	0	0	0	0	0	0	0	0	0	0	0	0	0	0	0	0	0	0	0	0	0	0	0	0	0	0	0	0	0	0	0	0	0	0	0	0	0	0	0	0
ENSG00000257336.1	0	0	0	0	0	0	1.4638	0	0	0	0	0	0	0	0	0	0	0	0	0	0	0	0	0	0	0	0.861	0	0	0	0	1.2103	0	0	0	0	0	0	0	0	0	0	0	0	0	0	0	0	0.8265
ENSG00000221475.1	0	0	0	0	0	0	0	0	0	0	0	0	0	0	0	0	0	0	0	0	0	0	0	0	0	0	0	0	0	0	0	0	0	0	0	0	0	0	0	0	0	0	0	0	0	0	0	0	0
ENSG00000249830.1	0	0	0	0	0	0	0	0	0	0	0	0	0	0	0	0	0	0	0	0	0	0	0	0	0	0	0	0	0	0	0	0	0	0	0	0	0	0	0	0	0	0	0	0	0	0	0	0	0
ENSG00000187553.8	0	0.8757	0	0	1.1459	1.2398	0	1.447	0	0	0	0	1.3965	0	1.5241	1.1804	0	1.8747	1.9809	1.4931	0	1.6651	1.3728	0	0	0	0.861	1.6299	0	0.9984	0	0	1.0329	0.894	0	0	0	1.2124	1.5477	1.3263	2.6055	1.4415	0.9922	1.3657	1.0324	1.1267	1.6358	0	1.3487
ENSG00000254846.1	0	0	0	0	0	0	0	0	0	0	0	0	0	0	0	0	0	0	0	0	0	0	0	0	0	0	0	0	0	0	0	0	0	0	0	0	0	0	0	0	0	0	0	0	0	0	0	0	0
ENSG00000161912.17	3.8199	4.0025	3.9648	4.859	3.2463	4.225	4.2159	3.3917	3.8953	3.5204	3.1206	4.5914	2.9127	5.3521	3.6155	5.4192	3.9026	2.445	3.6769	5.3551	4.5549	1.0606	3.1616	5.6998	4.4176	0	3.895	4.9716	4.1055	4.6973	3.9623	5.3831	2.3742	3.3842	4.1193	3.8924	4.6437	3.5283	4.5899	3.3285	4.3272	5.5116	4.1552	5.4455	2.6385	5.3241	4.931	4.1786	4.9617
ENSG00000236634.1	0	0	0	0	0	0	0	0	0	0	0	0	0	0	0	0	0	0	0	0	0	0	0	0	0	0	0	0	0	0	0	0	0	0	0	0	0	0	0	0	0	0	0	0	0	0	0	0	0
ENSG00000250385.1	0	0	0	0	0	0	0	0	0	0	0	0	0	0	0	0	0	0	0	0	0	0	0	0	0	0	0	0	0	0	0	0	0	0	0	0	0	0	0	0	0	0	0	0	0	0	0	0	0
ENSG00000147378.11	0	0	1.2995	0	1.1459	0	0	1.447	1.1088	0	0	0	0	0.8719	0	0	1.3508	0	1.9809	0.9317	1.8076	1.0606	0	0	1.8938	0	0	1.0338	2.3372	0	0	0	1.0329	0	0	0	0	0	2.2771	0	1.1836	0	0	1.3657	1.0324	1.1267	1.0383	2.7448	0
ENSG00000233997.5	0	0	0	0	0	0	0	0	0	0	0	0	0	0	0	0	0	0	0	0	0	0	0	0	0	0	0	0	0	0	0	0	0	0	0	0	0	0	0	0	0	0	0	0	0	0	0	0	0
ENSG00000144199.11	8.3977	7.125	6.9851	8.1275	6.7833	7.8943	6.7346	7.653	7.7088	7.6057	9.3672	7.4843	7.3161	8.3171	9.2894	7.6334	7.2859	7.8254	7.9997	7.932	7.5778	7.129	8.615	7.0974	7.823	9.027	6.8893	8.5262	7.1989	7.2159	8.0943	8.1997	8.3222	7.0384	7.2702	8.4893	7.7234	8.4406	7.8205	7.4584	8.1396	9.0156	8.621	7.6187	6.0403	7.842	7.6676	7.6171	7.7076
ENSG00000258100.1	0	0	0	0	0	0	0	0.8978	0	0	0	1.2383	0	1.4115	0	0	0	1.4741	0	0.9317	0	0	0	0	0	0	0	0	0	0	0	2.305	0	0	0	0	0	0	0	0	0	0	0	0	0	0	1.6358	0	0.8265
ENSG00000243911.3	0	0	0	0	0	0	0	0	0	0	0	0	0	0	0	0	0	0	0	0	0	0	0	0	0	0	0	0	0	0	0	0	0	0	0	0	0	0	0	0	0	0	0	0	0	0	0	0	0
ENSG00000197475.11	0	0	0	0	0	0	0	0	0	0	0	0	0	0	0	0	0	0	0	0	0	0	0	0	0	0	0	0	0	0	0	0	0	0	0	0	0	0	0	0	0	0	0	0	0	0	0	0	0
ENSG00000271831.1	0	0	0	0	0	0	0	0	0	0	0	0	0	0	0	0	0	0	0	0	0	0	0	0	0	0	0	0	0	0	0	0	0	0	0	0	0	0	0	0	0	0	0	0	0	0	0	0	0
ENSG00000075131.9	5.9469	6.6124	6.3975	6.5124	6.934	6.5057	6.1916	6.1126	6.3365	6.5256	7.5764	6.8647	6.3685	6.756	6.754	7.4985	6.237	7.0015	7.2273	6.7067	6.5082	6.4923	6.5423	7.0974	6.7221	6.0583	7.1847	6.4237	6.2087	6.1053	6.8181	7.0198	6.331	6.3966	6.6969	6.9123	6.2711	7.3015	6.3538	5.7486	6.9283	7.0568	6.3939	6.8789	6.253	7.0741	6.6895	5.9279	6.782
ENSG00000246363.2	0	0	1.9719	1.3543	2.2136	0	2.6496	0.8978	0	0	1.8342	1.2383	0	1.4115	1.5241	0	1.3508	0.9177	1.9809	0.9317	1.8076	1.0606	0	1.7771	1.2376	0	0	0	0	0.9984	0	2.6452	0	1.4418	1.3156	2.1578	0	1.8617	0	1.3263	1.1836	0	1.5746	1.3657	2.3734	1.1267	0	2.3997	2.0334
ENSG00000225394.1	0	0	0	0	0	0	0	0	0	0	0	0	0	0	0	0	0	0	0	0	0	0	0	0	0	0	0	0	0	0	0	0	0	0	0	0	0	0	0	0	0	0	0	0	0	0	0	0	0
ENSG00000251719.1	0	0	0	0	0	0	0	0	0	0	0	0	0	0	0	0	0	0	0	0	0	0	0	0	0	0	0	0	0	0	0	0	0	0	0	0	0	0	0	0	0	0	0	0	0	0	0	0	0
ENSG00000221461.2	0	0	0	0	0	0	0	0	0	0	0	0	0	0	0	0	0	0	0	0	0	0	0	0	0	0	0	0	0	0	0	0	0	0	0	0	0	0	0	0	0	0	0	0	0	0	0	0	0
ENSG00000184274.3	1.4007	0.8757	0	0	1.7763	1.8966	0	0	0	0	0	1.2383	0	0.8719	0	1.1804	1.3508	0	1.3067	0	1.8076	1.0606	0	1.1465	1.2376	0	1.3965	0	1.2333	0	0	1.2103	1.6286	0.894	1.3156	1.4495	0	1.8617	1.5477	0	0	0	0	0	1.0324	0	0	0	0.8265
ENSG00000100804.18	11.291	11.2361	11.505	12.0253	11.2454	11.8027	11.6834	11.6369	11.5103	11.5542	12.5673	12.0375	11.5764	11.9796	11.962	11.901	12.0174	11.8304	11.9408	11.6302	11.6024	11.3701	11.6572	11.2167	11.8413	12.0981	11.682	11.7139	11.8434	10.969	12.1631	11.9551	11.9666	11.3499	12.2311	12.2673	11.8343	12.0799	11.4786	11.7538	12.1138	12.0239	11.8924	12.1558	11.5397	11.3266	11.7217	11.6964	12.219
ENSG00000161267.11	13.5196	12.5012	13.7659	13.9469	13.2657	13.2047	13.4915	13.8341	13.3961	13.9019	13.6885	14.2704	13.0563	13.4092	13.3409	13.2653	14.0644	12.9868	13.8524	13.6903	13.853	12.8557	14.3058	13.9347	13.3741	14.0021	13.4448	13.8376	13.2598	12.7255	13.975	13.2374	13.3935	13.6382	13.7973	13.9153	13.036	13.4593	13.5016	13.9093	14.2037	13.8695	13.2522	13.9681	13.5504	13.6897	13.9426	13.6547	13.6623
ENSG00000237068.1	0	0	0	0	0	0	0	0	0	0	0	0	0	0	0	0	0	0	0	0	0	0	0	0	0	0	0	0	0	0	0	0	0	0	0	0	0	0	0	0	0	0	0	0	0	0	0	0	0
ENSG00000143437.20	11.427	11.1491	11.6713	11.3636	11.2796	11.2906	11.4431	11.6061	11.3886	11.9472	11.6533	11.4781	11.2594	10.6828	11.5566	11.4373	11.3966	11.2377	11.6043	11.384	11.4713	11.7534	12.0045	11.3162	11.4987	11.7342	11.1277	11.5717	11.496	11.5489	11.2115	11.7408	11.1371	11.6789	11.5951	10.6475	11.5484	11.3012	11.4629	11.7025	11.6144	11.4697	11.6169	11.0242	11.2538	11.6809	12.1234	11.3212	11.2624
ENSG00000258136.1	1.4007	1.4167	1.9719	1.3543	1.1459	0	1.4638	0	1.1088	0	1.8342	0	0	1.8033	0	2.2628	1.3508	0	0	0.9317	0	0	1.3728	1.1465	0	0	0	0	0	0.9984	0	1.2103	0	0	2.4508	0	0	1.8617	1.5477	2.0054	1.1836	2.148	0.9922	2.0545	1.0324	0	1.0383	0	0.8265
ENSG00000240216.7	1.4007	2.1175	2.4287	2.8534	2.2136	1.8966	1.4638	1.447	1.7283	2.6409	2.6163	2.9628	3.8136	3.0825	0	0	0	0	3.065	0	0	2.0899	1.3728	2.8214	1.2376	0	1.3965	2.8649	3.8591	2.3193	0	2.305	1.0329	2.9756	3.0781	0	2.3882	1.2124	2.7593	2.0054	2.8792	1.4415	2.794	1.3657	3.3797	3.8094	2.3827	3.6329	2.8454
ENSG00000254796.1	0	0	0	0	0	0	0	0	0	0	0	0	0	0	0	0	0	0	0	0	0	0	0	0	0	0	0	0	0	0	0	0	0	0	0	0	0	0	0	0	0	0	0	0	0	0	0	0	0
ENSG00000162623.15	8.5188	8.925	9.1046	9.5108	9.145	9.0517	9.5575	9.0146	8.733	9.2241	10.0047	9.8151	9.3958	9.1768	9.0086	9.2767	9.3389	9.4959	9.4442	9.261	9.2904	8.7943	9.6649	9.14	9.3715	8.2613	9.5685	8.9946	9.2147	9.3933	8.8622	9.6052	9.4551	9.095	9.3871	8.8448	9.7158	9.264	9.5232	9.3855	9.5334	9.6139	9.3198	9.377	9.1983	9.4716	10.034	8.9862	9.5016
ENSG00000144749.13	10.9814	12.2343	11.4074	10.6769	11.4068	12.2793	10.603	11.1278	10.4825	11.1464	11.2981	11.3585	11.9607	10.6293	11.0982	11.6318	12.1048	10.1636	10.7915	10.804	11.6379	12.3119	11.2702	11.2011	11.461	11.2833	10.4854	11.1437	11.4563	11.7624	11.1952	11.2018	10.7016	11.2436	10.7785	10.4967	12.6831	10.6953	11.7556	11.9817	11.5119	11.0927	11.4469	10.795	11.858	11.0203	11.6306	10.7461	10.8589
ENSG00000207616.1	0	0	0	0	0	0	0	0	0	0	0	0	0	0	0	0	0	0	0	0	0	0	0	0	0	0	0	0	0	0	0	0	0	0	0	0	0	0	0	0	0	0	0	0	0	0	0	0	0
ENSG00000261205.2	0	0	0	0	0	0	0	0	0	0	0	0	0	0	0	0	0	0	0	0	0	0	0	0	0	0	0	0	0	0	0	0	0	0	0	0	0	0	0	0	0	0	0	0	0	0	0	0	0
ENSG00000116833.13	10.77	11.8518	11.6615	11.7131	11.2404	11.3399	11.9256	11.1925	10.7596	11.1262	12.1541	11.6399	11.6748	10.9064	11.2201	11.9872	11.3681	11.0556	11.4303	11.0381	10.9812	11.614	11.9482	11.1026	11.6929	10.5029	11.1049	11.153	12.263	11.3723	10.806	11.2051	10.9369	11.2654	11.6096	10.4581	12.7437	11.3945	11.3441	12.4956	11.5991	11.5025	11.1328	11.0318	11.7791	11.5946	12.2383	11.211	10.9378
ENSG00000134250.17	11.9723	11.6315	11.5895	11.6696	11.254	11.079	11.3577	11.9274	11.366	11.7242	11.4866	11.4768	11.5578	11.3603	12.0629	11.3616	11.0867	11.4102	11.4008	11.711	11.8992	11.9143	12.5986	11.7667	12.0004	11.2651	11.2973	11.8138	12.1253	12.1626	10.435	12.3425	12.1725	11.8047	11.2394	10.5001	10.9359	12.3122	12.5313	11.5153	11.6462	11.8808	12.2423	11.1335	12.119	12.0076	11.7351	11.7361	11.7467
ENSG00000140104.13	7.0288	7.3034	7.2434	7.9752	7.3639	7.3247	6.9136	6.3448	7.3985	6.4412	8.0926	7.6594	7.6799	7.6274	7.4396	8.4482	7.4095	7.6953	7.3366	7.3202	5.9311	6.7757	7.2631	7.5161	6.8634	7.3276	7.1014	7.5584	7.8996	6.8422	7.4991	7.4136	6.7648	6.7701	7.7806	7.6445	8.62	8.1508	7.7188	7.446	7.6665	8.4557	7.4683	7.3937	7.8052	7.0356	6.9329	7.8127	7.3592
ENSG00000211947.2	7.5545	6.2186	5.4868	7.0247	8.1476	5.186	4.2159	5.6247	7.2419	2.8649	7.8575	4.5077	7.1927	7.9802	8.8357	5.3312	3.1298	6.8761	6.9289	8.332	7.006	7.1512	6.4137	5.9182	8.3409	7.7437	5.2062	8.061	7.6115	6.5513	0	9.359	6.0864	5.2443	5.6043	6.4234	4.5599	7.3015	10.4585	2.8136	4.4158	4.5428	9.4418	4.7975	6.1292	5.9939	6.2445	4.9514	6.6326
ENSG00000275527.1	0	0	3.0543	2.0403	0	2.3462	3.0059	2.4104	0	2.6409	0	3.1947	1.3965	1.4115	0	2.8742	1.3508	2.445	3.065	2.211	1.8076	1.6651	2.5283	2.5496	2.3432	1.3172	1.7861	1.6299	1.2333	0.9984	0	0	2.049	2.1483	2.4508	2.1578	0	1.2124	1.5477	3.0939	1.825	2.148	1.9883	2.0545	1.0324	1.1267	2.057	1.9454	0
ENSG00000004700.15	8.6003	9.4508	8.3846	9.0758	8.8887	8.8872	8.8061	9.2123	8.7793	8.6328	9.2924	8.651	8.7329	9.2176	9.2851	8.5685	7.6175	9.0106	8.2437	9.2738	8.8093	8.9733	9.0465	8.5122	8.7396	7.0475	9.51	8.9676	9.4474	8.7781	6.9084	10.442	8.5607	8.8832	8.8583	7.4582	9.1758	9.7677	9.3383	8.5959	8.8653	9.0011	9.6935	8.1461	9.0751	9.486	9.3861	8.9198	9.3577
ENSG00000141560.14	9.3382	9.7856	10.3067	9.9887	10.438	10.4715	10.6079	9.6934	9.6875	10.5416	10.5625	10.7198	9.567	10.396	9.4412	10.6131	10.8732	10.7846	11.2263	10.3246	10.2274	9.5677	10.7167	10.3706	10.3192	10.78	10.8294	10.2726	10.2069	10.026	11.4867	11.0758	10.4037	9.8605	10.6156	10.741	9.9439	10.873	10.6709	10.6699	10.9537	11.3543	9.833	11.3016	10.2964	10.3476	10.7121	10.9932	9.5766
ENSG00000005436.13	9.3955	9.3155	9.3697	10.1196	9.6573	9.0701	9.6361	9.5986	9.8208	9.5587	10.3176	9.7998	9.3604	9.5326	9.8922	10.1332	9.8168	9.7833	10.1736	9.6117	10.105	9.4108	9.5472	9.7588	9.7607	8.3759	9.7695	9.4762	9.4135	9.4643	9.755	10.3564	9.4092	9.7412	10.2373	9.2779	9.747	9.7279	9.7431	9.5599	9.3903	10.2336	9.4961	9.9647	9.8453	10.1118	10.8068	9.9664	10.1462
ENSG00000282602.1	0	0	0	0	0	0	0	0	0	0	0	0	0	0	0	0	0	0	0	0	0	0	0	0	0	0	0	0	0	0	0	0	0	0	0	0	0	0	0	0	0	0	0	0	0	0	0	0	0
ENSG00000246465.1	0	0.8757	0	0	1.1459	0	0	0	0	1.0338	0	0	0	1.4115	0	2.2628	2.036	0.9177	0	0.9317	0	0	0	0	0	0	0	1.6299	0	0	0	0	0	0	0	0	0	0	0	0	0	0	1.5746	0	1.0324	0	0	0	0
ENSG00000260239.1	0	0	0	0	0	0	0	0	0	0	0	0	0	0	0	1.1804	0	0	0	0	0	0	0	0	0	0	0	0	0	0	0	1.2103	0	0	0	0	0	0	0	0	0	0	0	0	0	1.1267	0	0	0
ENSG00000257021.1	0	0	0	0	0	0	0	0	0	0	0	0	0	0	0	0	0	0	0	0	0	0	0	0	0	0	0	0	0	0	0	0	0	0	0	0	0	0	0	0	0	0	0	0	0	0	0	0	0
ENSG00000211787.1	0	0	0	0	0	0	0	0	2.1603	0	0	0	0	0.8719	0	0	0	0	0	1.8963	1.8076	1.0606	0	1.7771	0	0	0	2.0505	1.8884	0	0	2.6452	0	0.894	0	0	0	0	1.5477	0	0	0	1.9883	0	1.0324	0	0	0	0
ENSG00000253487.1	0	0	0	0	0	0	0	0	0	0	0	0	0	0	0	0	0	0	0	0	0	0	0	0	0	0	0	0	0	0	0	0	0	0	0	0	0	0	0	0	0	0	0	0	0	0	0	0	0
ENSG00000273569.1	0	0	0	0	0	0	0	0	0	0	0	0	0	0	0	0	0	0	0	0	0	0	0	0	0	0	0	0	0	0	0	0	0	0	0	0	0	0	0	0	0	0	0	0	0	0	0	0	0
ENSG00000228612.2	0	1.4167	0	0	0	0	0	0	1.1088	0	0	0	0	0	1.5241	0	0	0	0	0	0	0	0	0	0	0	0	0	1.8884	0	0	0	0	0	1.3156	0	0	0	0	0	0	0	0	0	0	0	0	0	0
ENSG00000279630.1	0	0	0	0	0	0	0	0	0	0	0	0	0	0	0	0	0	0	0	0	0	0	0	0	0	0	0	0	0	0	0	0	0	0	0	0	0	0	0	0	0	0	0	0	0	0	0	0	0
ENSG00000201945.1	0	0	0	0	0	0	0	0	0	0	0	0	0	0	0	0	0	0	0	0	0	0	0	0	0	0	0	0	0	0	0	0	0	0	0	0	0	0	0	0	0	0	0	0	0	0	0	0	0
ENSG00000137726.15	9.8778	10.1051	9.5605	10.6919	10.0412	10.1847	9.9005	10.354	10.5318	10.2775	12.3841	10.9424	10.2338	9.6639	10.7696	10.178	9.2425	10.555	10.395	10.5769	10.197	10.5739	10.2226	10.0817	10.3822	10.4865	9.6933	10.2836	9.9805	10.2135	9.1422	11.3972	10.4964	10.1536	10.3764	10.88	10.7568	10.4899	10.0032	9.2385	10.3221	11.1764	10.1303	10.1898	9.8355	10.9786	10.8271	10.3153	10.5483
ENSG00000237506.3	0	3.0898	3.4893	2.5034	2.2136	2.965	0	3.802	2.1603	1.6299	4.8691	0	2.0926	2.1112	2.7286	0	2.4987	3.4302	3.8342	3.1965	0	0	2.5283	0	2.9617	2.453	3.1958	0	0	4.3188	2.5515	3.3501	3.5186	4.4891	0	2.9864	3.0105	0	3.4084	2.0054	1.1836	4.0396	3.5706	2.0545	2.8624	3.5426	2.8724	0	2.283
ENSG00000159111.12	9.779	9.678	9.8157	10.5267	9.6767	9.9801	10.1238	9.8635	10.1031	10.3301	11.1149	10.7891	10.1657	10.5437	10.5597	10.5848	10.3787	10.8041	10.4674	10.3185	10.1533	9.644	10.4931	10.1815	10.1792	10.7995	10.3109	10.2026	10.0035	9.7041	10.3299	10.7189	10.6243	10.072	10.386	10.3398	10.1407	10.6605	10.1472	10.1595	10.8078	10.9857	10.3605	10.35	9.8355	10.4646	10.4342	10.0904	10.0198
ENSG00000266537.1	0	0	0	0	0	0	0	0	0	0	0	0	0	0	0	0	0	0	0	0	0	0	0	0	0	0	0	0	0	0	0	0	0	0	0	0	0	0	0	0	0	0	0	0	0	0	0	0	0
ENSG00000253300.1	1.4007	0	0	0	0	0	0	0	0	0	0	0	0	0	0	0	0	0	0	0	0	0	0	0	0	0	0	0	1.8884	0	0	0	0	0	0	0	0	0	0	0	0	0	0	2.0545	0	0	0	0	0
ENSG00000213857.3	0	0	0	0	0	0	0	0	0	0	0	0	0	0	0	0	0	0.9177	0	0	0	0	0	0	0	0	0	0	0	0	0	0	0	0	0	2.1578	0	0	0	0	0	0	1.5746	0	0	0	1.0383	0	0
ENSG00000253546.1	0	0	0	0	0	0	0	0	0	0	0	0	0	0	0	0	0	0	0	0	0	0	0	0	0	0	0	0	0	0	0	0	0	0	0	0	0	0	0	0	0	0	0	0	0	0	0	0	0
ENSG00000235459.5	0	0.8757	1.2995	0	1.7763	0	0	0	1.7283	1.0338	1.8342	1.2383	0	1.4115	1.5241	1.1804	1.3508	0.9177	2.4386	0	0	0	0	1.1465	0	1.3172	0	1.6299	2.3372	0	0	0	1.6286	2.1483	1.9921	1.4495	1.9348	1.8617	0	0	2.2674	0	0	1.3657	1.0324	1.1267	2.057	1.2784	0.8265
ENSG00000232487.1	0	0	0	0	0	0	0	0	0	0	0	0	0	0	0	0	0	0	0	0	1.8076	0	0	0	0	0	0	0	0	0	0	0	0	0	0	0	0	0	0	0	0	0	0.9922	0	0	0	0	0	0
ENSG00000240527.1	0	0.8757	0	2.0403	1.1459	0	0	0	0	1.0338	1.8342	0	0	1.8033	0	0	0	0	0	0	0	0	0	0	0	0	0	0	0	0	0	0	2.049	0	3.0781	0	0	0	1.5477	0	0	0	0	0	0	0	2.057	0	0
ENSG00000279104.1	0	0	0	0	0	0	0	0	0	0	0	0	0	0	0	0	0	0	0	0	0	0	0	0	0	0	0	1.0338	0	0	0	1.2103	0	0	0	0	0	0	0	0	0	0	0	0	0	0	0	0	0
ENSG00000163291.14	8.0856	8.2363	8.1961	8.5372	9.1574	8.3017	9.0975	7.9932	8.7641	8.7637	8.3297	8.3239	7.7252	8.171	8.8298	8.373	8.2741	7.9654	8.0883	8.3033	8.4659	8.8326	7.9507	7.6788	8.533	7.3672	8.2118	8.0266	8.5927	8.126	7.6288	8.4205	7.6867	9.0039	8.4913	6.6641	9.3293	7.9731	8.5769	8.8097	7.8606	8.3382	9.0424	7.3385	8.7113	8.3509	9.1735	8.7817	8.4631
ENSG00000183911.7	0	0	0	0	0	1.2398	0	0	0	0	0	1.2383	0	0	0	0	0	0.9177	0	0	0	0	0	0	0	0	0	0	1.8884	0	0	0	0	0	0	0	0	0	0	0	0	0	0	0	0	0	0	0	0
ENSG00000113657.12	9.2632	8.6471	8.789	9.5262	8.6784	8.4268	7.6159	9.0666	7.7246	7.3703	9.7187	9.0455	10.2102	9.0424	9.582	9.0982	7.0017	9.1114	8.9927	10.3358	7.1902	7.8528	9.6364	8.5218	9.6625	8.1596	8.9603	8.3931	9.9728	8.6585	7.0207	10.5254	8.8396	7.5221	8.702	8.9746	9.004	11.1778	9.3764	8.8574	7.7541	9.0011	8.8943	7.3801	8.3259	9.6004	9.0527	8.665	8.5988
ENSG00000169429.10	8.5942	10.2436	9.1901	11.4047	8.7933	6.7071	8.1679	7.51	5.6975	6.7667	9.8648	6.6666	8.6117	10.3249	7.8447	11.5664	8.5732	5.9826	8.0162	10.4002	6.9192	7.9319	10.5766	6.5049	10.2945	6.2114	11.1915	6.132	11.625	8.864	7.4991	11.3986	9.6997	7.3506	10.0494	9.6202	9.122	13.3444	8.4156	9.6628	5.0351	10.0728	9.2156	6.7994	8.1618	8.4023	8.2502	9.1544	9.077
ENSG00000025770.18	9.52	9.2418	9.5633	10.5776	9.1264	9.6541	9.7671	9.6241	9.7758	9.8234	10.9895	10.2895	9.7775	9.5358	9.8311	10.5438	10.179	10.3442	9.9997	9.732	9.4992	9.0755	10.2169	9.63	9.8568	10.3028	9.8997	9.5262	9.751	9.2775	10.2312	10.2899	9.7532	9.6063	10.0795	10.5325	10.2316	10.4181	9.8371	10.0894	10.3206	10.9759	9.7242	10.0139	9.7987	10.1484	9.7355	10.0502	9.5575
ENSG00000222658.1	0	0	0	0	0	0	0	0	0	0	0	0	0	0	0	0	0	0	0	0	0	0	0	0	0	0	0	0	0	0	0	0	0	0	0	0	0	0	0	0	0	0	0	0	0	0	0	0	0
ENSG00000256627.1	0	0	0	0	0	0	0	0	0	0	0	0	0	0	0	0	0	0	0	0	0	0	0	0	0	0	0	0	0	0	0	0	0	0	0	0	0	0	0	0	0	0	0	0	0	0	0	0	0
ENSG00000207976.1	0	0	0	0	0	0	0	0	0	0	0	0	0	0	0	0	0	0	0	0	0	0	0	0	0	0	0	0	0	0	0	0	0	0	0	0	0	0	0	0	0	0	0	0	0	0	0	0	0
ENSG00000237574.1	0	0	0	0	1.1459	0	0	0	0	0	0	0	0	0	0	1.1804	0	0	0	0	0	0	0	0	0	0	0	0	0	0	0	0	0	0	1.3156	0	0	0	0	0	0	0	0	0	0	0	0	0	0
ENSG00000240342.3	8.9505	10.2135	8.4821	10.2134	9.2232	9.9781	9.8101	10.2069	9.6127	9.9045	11.3272	10.3143	10.1901	9.9152	10.3723	9.8814	8.9755	11.103	10.1643	10.0187	9.5578	9.8242	10.1955	9.9778	8.8709	9.2799	9.8508	10.0254	6.7147	9.7144	9.7831	7.63	10.5467	9.475	10.7968	10.213	9.5573	9.7435	9.368	10.0009	10.473	10.1069	10.1392	9.9555	9.2263	10.4814	9.8287	9.9868	10.1154
ENSG00000280959.1	0	0	0	0	0	0	0	0	0	0	0	0	0	0	0	0	0	0	0	0	0	0	0	0	0	0	0	0	0	0	0	0	0	0	0	0	0	0	0	0	0	0	0	0	0	0	0	0	0
ENSG00000150510.15	5.2128	5.873	5.4868	6.2127	5.1275	5.6444	5.0289	5.7457	5.3337	5.6201	7.0428	6.414	6.2804	5.7583	6.538	5.8258	5.1963	6.5045	6.041	6.4614	6.7283	5.6397	6.2425	6.3631	6.9292	5.1421	6.3968	4.8194	5.228	6.0411	4.6617	6.5388	5.1506	5.3391	5.8476	6.5082	6.1615	6.9637	6.1344	5.2165	5.9549	6.468	6.2514	5.729	5.5545	6.7001	6.7473	5.5864	5.4183
ENSG00000163297.16	11.5583	11.311	11.4977	11.1017	11.1783	10.669	11.1568	11.0848	10.7451	10.8694	11.9836	11.8188	12.0911	11.3314	12.0476	11.1734	11.3111	11.7582	11.8913	11.4482	11.348	11.1002	11.867	11.3924	11.8619	10.7479	11.6009	10.7803	11.5181	11.4417	11.3074	12.0564	11.5757	11.3655	11.5071	10.8997	10.7591	11.7165	11.8734	11.4585	11.7701	12.0221	11.722	11.5502	11.0116	11.7721	12.1086	11.8101	11.3938
ENSG00000253376.1	0	0	0	0	1.1459	0	0	0	0	0	0	0	0	0	0	0	0	0	0	0	0	0	0	0	0	0	0	0	0	0	0	0	0	0	0	0	0	0	0	0	0	0	0	0	0	0	0	0	0
ENSG00000252066.1	0	0	0	0	0	0	0	0	0	0	0	0	0	0	0	0	0	0	0	0	0	0	0	0	0	0	0	0	0	0	0	0	0	0	0	0	0	0	0	0	0	0	0	0	0	0	0	0	0
ENSG00000034053.14	5.2128	5.3892	4.9859	6.3008	5.2704	5.9605	4.3463	6.3139	6.1136	5.1093	5.9676	4.9497	5.3284	6.0205	5.7423	5.0843	3.9026	5.8991	5.2971	6.6028	5.1703	4.8693	6.5667	5.7975	6.2421	5.6927	5.468	6.1103	5.3762	4.8548	1.7787	7.649	5.063	5.9922	6.6969	5.9847	5.2366	6.9788	6.8391	5.2738	5.5863	6.676	6.8671	3.3871	5.6477	5.2808	5.8291	4.9514	6.0771
ENSG00000271737.1	4.9319	2.3714	4.2123	5.7107	3.5747	3.3966	5.0289	4.2576	2.9892	4.3856	5.2064	5.2876	5.0008	3.9947	4.4354	5.1372	4.9289	4.2979	4.9295	3.6778	3.7552	3.5677	4.5395	4.9131	4.2215	4.7204	4.2447	3.6464	5.1751	2.3193	6.5822	4.5445	4.9698	4.7869	5.1395	5.5772	4.1651	4.7732	4.1947	4.8896	4.7919	6.7	4.5086	5.22	3.9667	4.3174	3.9775	5.1382	3.249
ENSG00000173436.13	9.9052	9.7215	9.8504	10.784	10.3708	10.2114	10.58	10.0371	10.06	10.1085	11.0914	10.8709	10.3718	10.3221	10.5049	10.5609	10.4651	10.1547	10.6844	10.1489	9.7376	9.5881	10.2053	9.7548	10.3808	10.2489	10.5338	10.6291	10.5515	9.2327	11.0505	10.7849	10.2974	9.7016	10.9249	11.2487	10.2197	10.874	10.0589	10.1307	10.6363	10.8779	10.5936	10.398	10.1233	10.3305	10.0867	10.0209	10.2984
ENSG00000212368.1	0	0	0	0	0	0	0	0	0	0	0	0	0	0	0	0	0	0	0	0	0	0	0	0	0	0	0	0	0	0	0	0	0	0	0	0	0	0	0	0	0	0	0	0	0	0	0	0	0
ENSG00000260997.1	4.1212	4.505	3.2881	4.2987	3.049	3.8695	3.0059	3.1324	4.846	3.5204	3.7896	3.3944	2.0926	4.7405	3.3758	3.4765	2.4987	4.1612	4.5302	5.034	2.5853	3.5677	4.3274	2.8214	4.7444	3.6932	3.7273	4.0628	3.9875	3.319	0	7.091	4.061	3.8809	3.6907	3.2714	4.0468	5.3866	4.4698	1.3263	3.6373	5.2763	5.4442	2.0545	3.9667	4.5539	2.8724	3.9314	3.5641
ENSG00000163536.12	5.9081	5.6271	6.3204	6.6969	6.362	6.7258	6.3554	5.6985	5.665	6.6956	7.5569	7.0536	5.8614	6.711	6.3182	6.3584	5.5704	5.5886	6.194	6.6295	5.989	5.6397	6.0132	5.6308	5.7898	5.1421	6.2026	6.132	6.6771	6.4397	6.4278	7.3453	6.6642	6.2085	5.5595	5.9447	6.6412	6.2243	6.5443	5.5307	6.3417	7.4457	7.2324	6.8981	6.8448	6.3485	7.5181	6.4114	6.5397
ENSG00000258544.1	0	0	0	0	0	0	0	0	0	0	0	0	0	0	0	0	0	0	0	0	0	0	0	0	0	0	0	0	0	0	0	0	0	0	0	0	0	0	0	0	0	0	0	0	0	0	0	0	0
ENSG00000215922.1	0	0	0	0	0	0	0	0	0	0	0	0	0	0	0	0	0	0	0	0	0	0	0	0	0	0	0	0	0	0	0	0	0	0	0	0	0	0	0	0	0	0	0	0	0	0	0	0	0
ENSG00000270701.1	0	0	0	0	0	0	0	0	0	0	0	0	0	0	0	0	0	0	0	0	0	0	0	0	0	0	0	0	0	0	0	0	0	0	0	0	0	0	0	0	0	0	0	0	0	0	0	0	0
ENSG00000277997.1	0	0	0	0	0	0	0	0	0	0	0	0	0	0	0	0	0	0	0	0	0	0	0	0	0	0	0	0	0	0	0	0	0	0	0	0	0	0	0	0	0	0	0	0	0	0	0	0	0
ENSG00000224854.3	0	0	0	0	0	0	0	0	0	0	0	0	0	0	0	0	0	0	0	0	0	0	0	0	0	0	0	0	0	0	0	0	0	0	0	0	0	0	1.5477	0	0	0	0	0	0	0	0	0	0
ENSG00000223821.1	0	0	0	0	0	0	1.4638	0	0	1.0338	0	0	0	0	0	0	0	0	0	0	0	0	0	0	2.3432	0	0	0	0	0	0	1.2103	0	0	0	0	0	0	0	0	0	0	0	1.3657	0	0	0	0	0
ENSG00000262566.1	0	0	0	0	0	0	0	0	0	0	0	0	0	0	0	0	0	0	0	0	0	0	0	0	0	0	0	0	0	0	0	0	0	0	0	0	0	0	0	0	0	0	0	0	0	0	0	0	0
ENSG00000277493.1	0	0	0	0	0	0	0	0	0	0	0	0	0	0	0	0	0	0	0	0	0	0	0	0	0	0	0	0	0	0	0	0	0	0	0	0	0	0	0	0	0	0	0	0	0	0	0	0	0
ENSG00000198833.6	10.4292	11.5706	11.1927	11.0549	11.203	11.1585	11.3959	11.0756	11.0833	10.5687	12.055	10.7486	11.4063	10.907	11.0796	11.491	10.8552	11.11	11.4586	10.7871	10.8834	11.1087	11.1978	10.5966	11.0366	10.0338	11.4137	10.3741	11.4577	10.9675	10.9601	12.056	10.6574	10.9037	11.3718	10.5543	11.9587	11.5032	11.3118	11.0977	10.73	11.2217	11.1686	11.1049	11.5018	11.0807	11.3092	11.3443	10.8768
ENSG00000267365.1	1.4007	2.7749	2.7752	2.5034	1.7763	2.6885	2.1752	1.447	3.5122	0	3.4935	0	2.5601	2.5803	1.5241	4.1262	1.3508	3.4302	3.065	3.1965	1.8076	2.0899	2.5283	2.2145	2.9617	2.453	0	2.0505	3.3865	3.9038	0	4.2776	2.049	2.4036	2.4508	3.2714	2.3882	3.825	3.1201	1.3263	1.825	0	1.9883	2.0545	2.8624	2.1861	2.6482	1.2784	1.3487
ENSG00000163508.12	5.4478	6.4971	5.051	6.4623	6.2744	6.3458	5.5991	5.6743	7.2638	6.0883	6.6221	6.3434	6.015	6.0748	6.754	5.8577	4.4031	6.6774	5.8697	6.9485	5.8077	5.1596	6.5667	6.736	7.1244	6.4016	5.6895	6.949	5.1201	5.8041	1.7787	9.3357	5.8712	6.4822	6.9782	5.1548	5.6556	6.733	6.9995	4.0068	6.7003	6.6267	7.4357	5.4455	6.3111	6.3274	7.1084	4.8119	6.0771
ENSG00000227834.1	0	0	0	0	0	0	1.4638	0	1.1088	0	0	1.2383	0	0	0	0	0	0.9177	1.3067	0.9317	1.8076	0	2.0633	1.1465	1.2376	1.3172	0	0	0	0.9984	0	0	1.0329	1.4418	0	0	0	0	1.5477	0	0	0	0	0	0	0	1.6358	0	0
ENSG00000270482.1	1.4007	0	0	2.0403	0	1.2398	0	1.447	1.1088	1.6299	0	2.6864	2.0926	0	0	1.1804	0	1.8747	0	0.9317	0	1.0606	0	2.2145	1.2376	0	0.861	1.0338	0	0	0	2.305	0	0.894	0	0	0	1.8617	2.2771	0	1.1836	0	0	1.3657	0	0	0	0	1.3487
ENSG00000258572.1	3.9784	1.8093	5.1729	5.5281	5.0238	3.8695	4.8645	3.802	4.7868	5.9966	3.4935	4.5914	4.8456	4.3286	5.3362	3.9002	5.0688	4.1612	4.858	2.211	4.9545	4.6989	3.1616	3.7156	5.7898	5.4186	2.3452	4.7081	4.2145	4.1668	5.4842	4.5445	4.9208	5.071	3.8481	4.1947	2.7326	3.5283	4.1947	5.6653	4.4158	5.4562	5.5083	3.1513	4.9199	2.7904	5.283	4.3895	4.1711
ENSG00000260992.1	3.2018	0	3.0543	2.8534	1.1459	2.965	3.0059	2.1548	3.1853	3.2296	4.5905	3.7261	2.9127	2.1112	4.1607	2.8742	1.3508	4.0102	3.5003	3.1965	2.5853	2.6845	1.3728	3.4208	2.9617	2.453	1.7861	3.0587	2.9552	3.8043	0	5.1359	3.2278	3.1251	2.7983	3.2714	1.27	3.3534	2.7593	2.0054	3.1092	3.8806	4.3774	3.3871	2.0483	2.7904	3.5283	3.2561	2.0334
ENSG00000167807.15	3.9784	3.7573	3.4893	4.6953	4.7262	0	3.7342	3.802	4.2859	4.3114	5.5602	5.7552	4.474	3.6578	3.0882	5.4192	3.7447	4.2312	3.9761	4.7717	5.1703	0	3.1616	4.9131	4.5065	3.9926	4.6248	4.1505	4.8764	3.8043	5.5605	5.5133	2.6393	4.2497	4.8724	4.8429	4.1651	5.3404	0	4.2548	4.0231	4.995	4.5086	5.0924	3.7596	4.757	3.7703	4.8119	4.0416
ENSG00000183578.5	6.5112	6.9799	6.2667	6.7604	6.5605	6.8331	6.3241	6.0576	5.4141	4.6491	7.4967	4.8848	6.6755	6.0925	6.0176	6.813	5.4218	6.6774	6.7626	7.1088	4.7008	7.3077	6.7483	5.0777	7.2711	5.1421	5.9014	4.8719	8.0976	6.8169	6.6536	7.601	5.9708	5.0337	6.4242	7.2109	8.1818	7.7529	6.4522	7.519	4.7919	6.6014	6.4275	5.9658	6.8448	6.5623	7.0057	6.6139	5.4945
ENSG00000251256.1	0	0	0	0	0	0	0	0	0	0	0	0	0	0	0	0	0	0	0	0	0	0	0	0	0	0	0	0	0	0	0	0	0	0	0	0	0	0	0	0	0	0	0	0	0	0	0	0	0
ENSG00000265222.1	0	0	0	0	1.1459	0	0	0.8978	0	0	0	0	0	0	0	0	0	0	0	0.9317	0	1.0606	0	0	0	0	1.3965	0	0	0	0	1.2103	0	0.894	0	0	0	0	1.5477	0	0	0	0	0	0	1.1267	0	1.2784	0.8265
ENSG00000124664.10	1.4007	1.4167	2.7752	2.0403	3.5747	1.8966	0	0.8978	1.7283	2.3757	2.6163	2.3442	5.9014	4.2041	4.5554	2.2628	2.036	1.8747	1.3067	1.8963	0	0	0	2.8214	1.2376	2.453	3.5375	1.0338	6.8047	2.9971	0	2.6452	1.0329	0.894	6.8904	2.1578	1.27	2.6482	0	1.3263	0	2.6202	1.5746	1.3657	5.1497	5.4466	5.8556	7.3534	2.283
ENSG00000260883.1	0	0	0	0	0	0	0	0	0	0	0	0	0	0	0	0	0	0	0	0	0	0	0	0	0	0	0	0	0	0	0	0	0	0	0	0	0	0	0	0	0	0	0	0	0	0	0	0	0
ENSG00000253497.1	0	0	0	0	0	0	0	0	0	0	0	1.2383	0	1.8033	0	0	0	0	0	0	0	0	0	0	0	0	0	0	0	0	1.7787	0	0	0.894	0	0	0	0	1.5477	0	0	0	0.9922	0	0	0	2.057	0	1.3487
ENSG00000116299.16	3.2018	3.4618	3.9648	4.5106	6.3189	2.6885	3.5298	3.9704	3.8953	2.6409	2.6163	2.3442	7.6684	4.4971	4.6661	4.4937	2.036	4.0877	3.6769	5.0734	3.4598	3.2759	4.2084	5.3594	5.0701	2.8006	2.0926	3.0587	8.1466	3.5819	0	6.1153	4.763	3.4981	7.9724	4.0514	2.7326	5.0274	4.8998	3.8647	3.1092	4.0396	5.1942	2.5188	6.5391	6.8992	7.4238	8.705	3.5641
ENSG00000170469.10	5.5523	5.3305	6.1527	6.5844	6.181	5.6831	6.1916	6.0387	5.9878	6.0883	7.2756	6.4814	5.6432	5.7583	5.4017	6.6407	5.6616	5.716	6.8013	5.9913	5.9311	5.7889	6.1806	5.3161	6.3178	6.1821	6.1033	6.2359	6.0113	5.2447	7.1984	5.9411	6.331	5.7605	6.4973	7.0124	5.8796	6.5218	6.5142	5.6653	6.628	6.8789	6.4275	6.5308	5.6173	5.6975	6.3966	5.8937	6.0935
ENSG00000223800.1	0	0	0	0	0	0	0	0	0	0	0	0	0	0	0	0	0	0	0	0	0	0	0	0	0	0	0	0	0	0	0	0	0	0	0	0	0	0	0	0	0	0	0	0	0	0	0	0	0
ENSG00000263595.2	0	0	0	0	0	0	0	0	0	0	0	0	0	0	0	0	0	0	0	0	0	0	0	0	0	0	0	0	0	0	0	0	0	0	0	0	0	0	0	0	0	0	0	0	0	0	0	0	0
ENSG00000184319.15	7.1336	6.9314	7.4138	7.6457	7.7198	7.719	7.5633	7.7717	7.5034	7.3519	8.7551	8.3955	7.5223	7.3103	7.3759	7.6055	7.3002	8.1024	7.8326	7.969	7.0611	6.8318	7.7091	7.1721	7.7611	7.3141	7.822	8.0092	7.5504	7.2062	8.1447	8.9966	7.7582	7.343	8.2932	8.4823	6.9355	8.6347	7.6922	6.9787	8.3397	8.3305	7.7526	7.7193	6.6332	7.3501	7.6825	7.2218	7.6139
ENSG00000277775.1	0	0	1.2995	0	0	0	0	0	0	0	0	0	0	0	0	0	0	0	0	0	0	0	0	0	0	0	0	0	0	0	0	0	0	0	0	0	0	0	0	0	0	0	0	0	0	0	0	0	0
ENSG00000277889.1	0	0	0	0	0	0	0	0	0	0	0	0	0	0	0	0	0	0	0	0	0	0	0	0	0	0	0	0	0	0	0	0	0	0	0	0	0	0	0	0	0	0	0	0	0	0	0	0	0
ENSG00000142233.11	2.0978	1.4167	2.7752	2.0403	1.1459	1.2398	2.6496	1.8439	1.7283	1.6299	0	3.5698	0	1.8033	4.1607	3.3023	3.1298	2.1878	1.9809	1.4931	1.8076	0	3.1616	3.8431	1.8938	0	1.3965	2.0505	1.8884	3.167	0	2.6452	0	2.1483	3.0781	2.1578	1.9348	2.3079	0	1.3263	2.2674	4.313	3.3079	2.5188	3.0562	2.1861	2.3827	3.2561	2.6812
ENSG00000139890.9	2.5658	1.8093	2.7752	2.8534	1.7763	1.8966	0	0.8978	2.1603	1.6299	3.1206	3.1947	0	2.3647	2.2486	4.6474	1.3508	2.1878	2.4386	2.8782	3.0878	1.6651	3.3976	1.7771	2.6854	1.3172	2.5601	2.0505	1.8884	0.9984	3.052	2.6452	1.0329	1.4418	3.3124	3.5093	3.2433	3.9532	1.5477	2.4654	2.8792	4.313	3.4452	2.0545	2.8624	1.7516	3.0663	1.2784	2.0334
ENSG00000249882.1	0	0	0	0	0	0	0	0	0	0	0	0	0	0	0	0	0	0	0	0	0	0	0	0	0	0	0	0	0	0	0	0	0	0	0	0	0	0	0	0	0	0	0	0	0	0	0	0	0
ENSG00000152082.13	11.533	10.5334	11.3776	12.353	11.0205	11.6889	12.0025	11.1866	11.3256	11.5816	12.7546	12.2597	11.4575	11.1206	11.543	11.5286	11.988	12.1085	12.0887	11.0725	11.5468	10.4326	11.7573	11.4467	11.1667	11.9714	11.5826	11.3786	11.9011	10.1988	13.3795	11.3259	11.9965	10.8888	12.0565	13.0458	11.4586	11.7153	11.4048	11.8196	11.913	12.6497	10.8109	11.9137	10.8961	11.2459	11.018	11.4664	11.2583
ENSG00000253770.1	0	0	0	0	0	0	0	0	0	0	0	0	0	0	0	0	0	0	0	0	0	0	0	0	0	0	0	0	0	0	0	0	0	0	0	0	0	0	0	0	0	0	0	0	0	0	0	0	0
ENSG00000260100.1	1.4007	0	0	0	0	0	1.4638	0	0	1.6299	0	0	0	0	0	0	0	0	0	0	0	0	0	0	0	0	0	0	0	0	0	1.2103	1.0329	0	0	0	0	1.2124	0	0	0	0	0	0	0	0	0	0	0
ENSG00000227379.2	1.4007	0	0	1.3543	2.8205	0	0	0	1.1088	1.0338	1.8342	0	0	0	0	2.2628	0	1.8747	0	0	0	0	0	0	0	0	0	1.6299	0	0	0	0	0	1.4418	0	1.4495	1.27	0	0	1.3263	0	0	0	1.3657	0	0	0	0	0
ENSG00000196581.10	5.6019	3.4618	4.4236	6.272	2.5487	3.1969	3.0059	4.5511	3.7786	3.9694	7.0979	4.9497	4.474	5.0606	5.1956	5.6909	3.3651	4.5377	3.9761	5.2211	3.7552	4.5055	4.8086	5.2254	4.8836	4.1219	4.5762	4.4561	5.3762	6.1667	4.9152	5.8121	5.9708	4.6457	3.6907	2.1578	2.3882	6.8364	5.7262	2.8136	3.6373	4.6453	2.9863	5.1576	5.1065	6.0466	4.5316	3.023	4.6424
ENSG00000147885.4	0	0	0	0	0	0	0	0	0	0	0	0	0	0	0	0	0	0	0	0	0	0	0	0	0	0	0	0	0	0	0	0	0	0	0	0	0	0	0	0	0	0	0	0	0	0	0	0	0
ENSG00000253613.2	0	0	0	0	0	0	0	0	0	0	0	0	0	0	0	0	0	0	0	0	0	0	0	0	0	0	0	0	0	0	0	0	0	0	0	0	0	0	0	0	0	0	0	0	0	0	0	0	0
ENSG00000201277.1	0	0	0	0	0	0	0	0	0	0	0	0	0	0	0	0	0	0	0	0	0	0	0	0	0	0	0	0	0	0	0	0	0	0	0	0	0	0	0	0	0	0	0	0	0	0	0	0	0
ENSG00000225240.1	0	0	0	0	0	0	0	0	0	0	0	0	0	0	0	0	0	0	0	0	0	0	0	0	0	0	0	0	0	0	0	0	0	0	0	0	0	0	0	0	0	0	0	0	0	0	0	0	0
ENSG00000237000.1	0	0	0	0	0	0	0	0	0	0	0	0	0	0	0	0	0	0	0	0	0	0	0	0	0	0	0	0	0	0	0	0	0	0	0	0	0	0	0	0	0	0	0	0	0	0	0	0	0
ENSG00000207765.1	1.4007	0	0	1.3543	1.7763	0	0	1.447	0	0	0	0	0	0	2.2486	0	0	0	0	0	1.8076	2.0899	0	0	0	2.453	0	1.0338	0	0.9984	0	0	0	0	1.3156	0	0	0	1.5477	0	0	0	2.794	0	0	1.1267	0	0	2.0334
ENSG00000201649.1	0	0	0	0	0	0	0	0	0	0	0	0	0	0	0	0	0	0	0	0	0	0	0	0	0	0	0	0	0	0	0	0	0	0	0	0	0	0	0	0	0	0	0	0	0	0	0	0	0
ENSG00000260007.1	0	0	0	0	0	0	0	0	0	0	0	2.3442	3.1958	0	0	3.1041	0	2.6632	0	0	0	0	2.8795	0	3.3932	3.0805	0	0	3.5618	0	0	0	3.6446	3.4981	3.3124	3.2714	0	0	0	3.3285	0	2.9753	0	0	3.3797	0	3.7703	0	0
ENSG00000143384.12	13.1288	16.3109	15.3529	15.2036	14.5744	14.5627	14.9921	13.3045	13.3684	13.4642	15.9915	14.1077	15.2476	14.2261	13.6206	15.8065	15.5261	14.1495	14.1486	14.801	13.5524	14.6028	15.8142	13.408	14.8198	13.6807	15.4395	13.4746	16.341	14.7656	13.9906	15.433	14.0978	13.8191	16.3006	14.3133	16.1917	15.8683	14.0749	15.8515	14.0898	14.8912	14.3677	13.9171	15.2036	15.3091	15.1634	14.4352	14.3502
ENSG00000248986.1	0	0	0	0	0	0	0	0	0	0	0	0	0	0	0	0	0	0	0	0	0	0	0	0	0	0	0	0	0	0	0	0	0	0	0	0	0	0	0	0	0	0	0	0	0	0	0	0	0.8265
ENSG00000223876.1	0	0	0	0	0	0	0	0	0	0	0	1.2383	0	0	0	0	0	0	0	0	0	0	0	0	0	0	0	0	0	0	0	0	0	0	0	0	0	1.2124	0	0	0	0	0	0	0	0	0	0	0
ENSG00000277541.1	0	0	0	0	0	0	1.4638	0	0	0	0	0	0	0	0	0	0	0	0	0	0	0	0	0	0	0	0.861	0	0	0	0	0	0	0	1.3156	1.4495	0	0	0	0	0	0	0	0	0	0	0	0	0.8265
ENSG00000162692.10	9.4165	11.1628	9.344	10.1594	10.6335	9.1926	9.4456	9.5986	10.1698	9.8217	12.1221	10.6833	10.3859	9.6727	10.3845	10.1953	7.6175	11.4002	10.2366	10.7327	10.7262	10.9459	10.6019	10.0977	10.3451	9.2089	10.018	9.2665	8.933	11.397	7.2454	12.251	9.5527	10.8117	10.0555	10.3379	9.0699	10.5659	11.7419	7.938	9.7036	10.9053	10.3853	8.9222	10.5488	10.645	10.6745	8.374	9.9583
ENSG00000132429.9	0	0	0	0	2.5487	0	0	0	0	0	1.8342	0	0	0	0	0	0	0	0	0	0	1.0606	1.3728	0	0	0	0.861	1.0338	1.2333	0	0	1.2103	0	0	0	1.4495	0	0	0	0	0	1.4415	0	0	0	1.1267	0	0	0.8265
ENSG00000091583.10	18.017	17.8064	18.177	18.8904	18.5051	18.4505	18.5364	18.3353	18.2884	18.7076	19.2719	19.2113	18.5047	17.4975	17.4229	17.8909	18.7739	17.615	18.7509	18.4321	18.3982	17.9097	18.6946	18.3906	17.7897	18.4449	18.379	18.7904	18.5449	17.8864	19.1651	18.3017	18.9576	18.148	18.3657	18.6331	18.4896	18.0676	18.1296	18.6519	19.2252	18.7015	17.5951	18.7627	18.377	18.2742	18.8203	18.6895	18.4329
ENSG00000237691.1	0	0	0	0	0	0	0	0	0	0	0	0	0	0	0	0	0	0	0	0	0	0	0	0	0	0	0	0	0	0	0	0	0	0	0	0	0	0	0	0	0	0	0	0	0	0	0	0	0
ENSG00000240395.1	3.2018	2.1175	2.7752	2.8534	2.8205	2.3462	0	2.9829	3.5122	3.5204	4.428	2.3442	0	2.3647	3.3758	2.6006	2.036	1.8747	3.299	3.0461	2.5853	2.0899	2.5283	3.05	2.6854	1.9941	2.9127	3.0587	2.6791	1.5828	4.1714	4.0676	3.057	0	3.3124	2.1578	2.3882	2.6482	3.6486	1.3263	3.9056	3.4978	2.9863	2.0545	2.0483	2.5197	2.057	0	2.8454
ENSG00000187003.6	0	0	0	0	0	0	0	0	0	0	0	0	0	0	0	0	0	0	0	0	0	0	0	0	0	0	0	0	0	0	0	0	0	0	0	0	0	0	0	0	0	0	0	0	0	0	0	0	0
ENSG00000261195.1	0	0	0	0	0	1.2398	0	0	0	0	0	0	0	0	0	0	0	0.9177	0	0.9317	0	0	0	0	2.3432	0	0	0	0	0	0	3.3501	0	0	0	2.6308	0	1.2124	1.5477	0	0	1.4415	0	0	0	0	0	0	0
ENSG00000258887.2	0	0	0	0	0	0	0	0	0	0	0	0	0	0	0	0	0	0	0	0	0	0	0	0	0	0	0	0	0	0	0	0	0	0	0	0	0	0	0	0	0	0	0	0	0	0	0	0	0
ENSG00000269737.1	3.8199	2.5872	3.823	0	2.5487	0	1.4638	3.5057	5.2917	2.3757	0	1.2383	0	0	2.2486	1.1804	1.3508	0	4.4351	2.4692	4.3927	3.1044	2.5283	3.4208	3.866	0	1.7861	3.5204	1.8884	2.5822	1.7787	4.9644	2.049	2.809	4.3475	0	3.2433	1.2124	2.2771	0	3.7777	2.6202	3.156	3.7672	2.6385	2.5197	3.9775	2.3997	1.7313
ENSG00000177169.9	11.124	10.3153	11.2062	11.4097	11.1134	11.1316	10.7249	10.3454	11.6388	11.1517	11.0914	10.8782	9.6947	10.456	10.7207	11.0719	11.5289	10.6249	11.4638	10.718	11.5419	11.2265	11.4685	10.9797	11.0431	11.1266	10.7598	11.2763	11.9042	10.9718	11.0571	11.2946	10.9476	11.2938	11.2737	10.8827	11.366	10.9001	11.1131	11.4272	11.2593	11.6204	11.0157	10.9046	11.5649	10.5795	10.6893	10.84	11.6294
ENSG00000259019.1	0	0	0	0	0	0	0	0	0	0	0	0	0	0	0	0	0	0	0	0	0	0	0	0	0	0	0	0	0	0	0	0	0	0	0	0	0	0	0	0	0	0	0	0	0	0	0	0	0
ENSG00000276827.1	0	0	0	0	0	0	0	0	0	0	0	0	0	0	0	0	0	0	0	0	0	0	0	0	0	0	0	0	0	0	0	0	0	0	0	0	0	0	0	0	0	0	0	0	0	0	0	0	0
ENSG00000226783.1	0	0	0	0	0	0	0	0	0	1.0338	0	0	0	0	0	0	0	0	0	0	1.8076	0	0	0	1.2376	0	0	0	0	0	0	1.2103	0	0	0	0	0	0	0	0	0	0	0	0	0	0	0	1.2784	0
ENSG00000221175.2	0	0	0	0	0	0	0	0	0	0	0	0	0	0	0	0	0	0	0	0	0	0	0	0	0	0	0	0	0	0	0	0	0	0	0	0	0	0	0	0	0	0	0	0	0	0	0	0	0
ENSG00000162694.13	7.6867	7.8648	8.0995	8.3843	8.4771	8.1984	8.2864	8.1194	8.2036	8.0779	8.6484	8.8764	8.2892	8.2557	8.6991	8.384	7.9605	8.2944	8.6184	8.3562	8.3927	8.2527	8.0665	8.5265	9.0028	7.0797	8.4152	8.6213	8.4439	8.4061	7.681	8.5525	8.0189	8.219	8.3337	7.8205	8.1958	8.8016	8.4156	7.9816	8.3733	8.8047	8.6101	8.6438	7.8385	8.4568	8.679	7.9686	8.6881
ENSG00000252539.1	0	0	0	0	0	0	0	0	0	0	0	0	0	0	0	0	0	0	0	0	0	0	0	0	0	0	0	0	0	0	0	0	0	0	0	0	0	0	0	0	0	0	0	0	0	0	0	0	0
ENSG00000185630.18	9.738	8.4163	8.7006	10.1633	9.2174	9.081	9.0361	9.8118	9.8152	7.9915	10.4585	9.5055	9.5514	8.0269	9.6065	9.5929	7.7789	8.5621	9.3099	9.4712	9.2256	8.998	9.7067	8.517	9.4688	9.6848	8.3409	10.0767	9.862	9.4643	9.136	10.1026	9.2095	8.6002	9.2314	9.1908	8.7439	10.5684	9.5931	8.0733	7.796	9.7864	9.5712	9.2142	8.1775	10.2514	9.7514	8.9409	9.5693
ENSG00000229015.1	0	0	0	0	0	0	0	0	0	0	0	0	0	0.8719	0	0	0	0	0	0	0	0	0	0	0	0	0	0	0	0	0	0	0	0	0	0	0	0	0	0	0	0	0	0	0	0	0	0	0
ENSG00000188186.10	10.0529	9.9578	10.3908	11.0748	10.4839	10.864	10.991	10.2361	10.4132	10.7269	12.0748	11.2897	10.4829	10.2364	10.2904	11.2735	11.0461	10.9706	11.1544	10.6065	10.3121	9.9403	10.5676	10.2579	10.6604	11.0187	10.5307	10.6433	10.8056	9.8531	12.0125	11.7557	11.2141	9.9794	11.5071	12.7951	10.5977	11.2318	10.5335	10.569	11.076	11.7901	10.2973	11.195	10.071	10.5984	10.5704	10.4136	10.621
ENSG00000122068.12	10.3768	11.3663	10.9468	10.8753	10.7314	10.6882	11.3255	10.7844	10.774	10.5627	11.4943	10.7768	11.2195	10.7847	11.0286	11.1607	10.7396	10.6712	11.0389	10.6593	10.7133	10.886	11.3853	10.4566	10.8946	10.0882	10.9717	10.3797	11.3647	10.6123	10.3162	11.18	10.6639	10.8178	10.9781	10.1285	11.7332	11.1192	10.9431	11.1769	10.7861	11.1017	11.1014	10.4542	11.2759	10.9426	11.4159	10.9687	10.5771
ENSG00000241022.1	0	0	0	0	0	0	0	0	0	0	0	0	0	0	0	0	0	0	0	0	0	0	0	0	0	0	0	0	0	0	0	0	0	0	0	0	0	0	0	0	0	0	0	0	0	0	0	0	0
ENSG00000166535.19	0	0	0	0	2.2136	0	0	0	0	0	0	0	1.3965	0	0	0	0	0	0	0	0	0	0	0	0	0	2.3452	5.0649	0	0	1.7787	0	0	4.1831	1.3156	2.1578	0	0	0	0	0	0	0	0	1.0324	1.1267	0	2.3997	0.8265
ENSG00000082293.12	2.0978	0	1.2995	0	3.2463	2.965	0	0.8978	0	1.6299	1.8342	1.2383	2.5601	0.8719	0	3.632	0	3.306	2.4386	1.8963	0	3.2759	0	2.5496	3.1935	1.3172	0.861	1.6299	1.8884	4.0844	0	3.525	3.2278	3.1251	0	0	1.27	1.2124	2.2771	0	1.1836	2.148	2.5719	3.1513	0	4.6924	5.4313	1.2784	1.7313
ENSG00000235961.5	10.8245	10.9308	9.626	9.7746	8.5949	8.7387	9.9653	10.2443	10.543	8.7106	11.4247	9.6614	10.5536	10.2755	9.1956	10.2352	10.6917	11.79	10.2593	9.352	9.6595	9.1156	9.7867	10.4666	10.6471	10.3791	10.3174	9.0181	10.3481	8.9854	9.9835	11.074	9.6574	10.3897	9.8333	10.8315	9.0315	10.319	9.4811	10.3398	10.6727	10.7615	9.4315	11.7622	9.8809	10.1972	8.9272	9.9119	10.0558
ENSG00000278107.1	3.9784	4.703	5.1132	4.1798	4.1682	4.225	3.9132	4.2576	4.6605	4.3114	4.8691	4.6705	5.0726	4.1377	4.0008	5.0294	3.7447	4.2979	5.9056	4.038	4.3927	2.9097	4.4374	4.7273	4.6694	4.8751	3.5375	4.1505	4.3158	3.5819	5.949	4.4609	3.8678	4.1133	5.3116	5.4686	3.6198	3.9532	4.8037	3.5302	4.7241	5.1425	4.6854	4.877	3.6438	5.2808	3.9775	3.9314	3.3619
ENSG00000207196.1	0	0	0	0	0	0	0	0	0	0	0	0	0	0	0	0	0	0	0	0	0	0	0	0	0	0	0	0	0	0	0	0	0	0	0	0	0	0	0	0	0	0	0	0	0	0	0	0	0
ENSG00000265813.2	0	0	0	0	0	0	0	0	0	0	0	0	0	0	0	0	0	0	0	0	0	0	0	0	0	0	0	0	0	0	0	0	0	0	0	0	0	0	0	0	0	0	0	0	0	0	0	0	0
ENSG00000146221.9	1.4007	1.4167	0	1.3543	1.1459	2.3462	0	2.1548	2.9892	3.3823	1.8342	3.8672	0	3.0825	0	2.6006	2.8485	1.8747	1.3067	3.4571	1.8076	1.0606	2.0633	3.4208	0	1.9941	2.7471	2.8649	0	1.5828	0	2.9202	2.3742	1.4418	2.7983	2.6308	2.3882	2.3079	0	1.3263	2.6055	3.4978	0	3.3871	0	2.5197	1.0383	3.4568	2.0334
ENSG00000168243.10	2.9186	0.8757	1.9719	2.0403	7.6777	0	2.1752	0	1.1088	2.0505	0	3.9957	1.3965	4.987	0	1.1804	0	0.9177	0	0	0	4.4349	3.1616	1.7771	3.1935	1.3172	2.5601	2.3757	2.6791	5.1667	3.7176	1.8591	0	0.894	3.9901	4.7532	3.0105	4.627	1.5477	2.4654	1.1836	2.148	2.5719	3.7672	0	1.1267	0	1.9454	3.5641
ENSG00000222915.1	0	0	0	0	0	0	0	0	0	0	0	0	0	0	0	0	0	0	0	0	0	0	0	0	0	0	0	0	0	0	0	0	0	0	0	0	0	0	0	0	0	0	0	0	0	0	0	0	0
ENSG00000182747.4	0	0	0	0	5.2704	0	1.4638	0	0	0	0	0	0	0	0	0	0	0	0	0	1.8076	0	0	1.1465	0	0	0	0	0	0	0	0	0	0	0	0	1.27	0	0	0	0	0	0	0	0	0	0	0	0
ENSG00000163534.14	4.2512	2.7749	0	2.8534	2.2136	1.2398	1.4638	1.447	4.725	0	0	3.9957	1.3965	3.2174	0	1.1804	0	2.6632	1.3067	4.2593	3.0878	1.6651	4.3274	5.0777	5.7898	0	1.7861	3.5204	0	1.9975	0	5.8781	1.0329	2.6205	3.0781	0	2.7326	2.3079	5.6728	0	1.825	1.4415	4.8918	1.3657	2.0483	2.5197	2.3827	0	3.1266
ENSG00000233101.10	2.9186	0.8757	2.7752	3.3702	3.049	1.8966	2.1752	1.447	0	1.6299	3.4935	1.8947	2.5601	2.5803	2.2486	2.2628	0	2.445	1.3067	0.9317	0	1.0606	2.0633	0	1.8938	1.9941	1.3965	1.0338	1.2333	1.5828	2.5515	2.6452	0	0.894	1.3156	4.0514	1.9348	1.8617	2.7593	0	1.1836	1.4415	2.5719	2.5188	0	2.1861	1.6358	0	0.8265
ENSG00000186480.12	14.1871	13.3552	15.888	14.9902	15.3653	15.2737	15.3009	14.6381	14.7002	14.0796	15.3085	14.5303	15.2871	12.0168	14.3488	14.28	15.2624	11.1013	15.6089	14.0566	14.9933	14.5801	15.6058	13.136	15.5272	15.0525	14.1971	13.5584	14.9137	13.4685	14.6692	14.757	14.2257	14.9964	16.4431	14.8145	15.5075	13.0094	14.762	15.641	14.8807	14.6488	15.194	13.4354	15.7326	13.7589	16.309	16.5144	14.0449
ENSG00000253519.1	0	0	0	0	0	0	0	0	1.1088	0	0	0	0	0	0	2.2628	1.3508	0	0	0.9317	0	0	0	0	0	0	0	0	0	0	0	0	0	0	0	0	0	1.2124	0	0	1.1836	0	0	0	0	0	0	0	0
ENSG00000183495.13	9.8601	10.0908	9.7969	9.6847	9.5656	9.2421	9.3281	9.7408	9.4904	9.6998	10.1222	9.6468	9.5639	9.7923	10.2127	10.0598	9.6346	9.8612	9.809	10.1558	9.9012	9.7533	10.438	10.0703	9.8525	9.1608	9.8798	9.7089	9.7143	10.1816	8.7688	10.7643	9.6461	9.7825	9.8096	9.4232	9.4243	10.2284	10.5539	9.3659	9.844	10.3406	10.1938	9.7516	9.9903	10.2416	9.6068	9.8597	10.1234
ENSG00000254333.1	2.0978	0.8757	1.2995	2.0403	3.9591	0	1.4638	3.8887	4.0033	1.0338	0	1.8947	2.5601	0	1.5241	1.1804	0	0.9177	3.299	0	0	0	0	0	3.725	1.9941	0	2.8649	3.8591	2.9971	1.7787	1.2103	1.0329	1.8379	0	0	1.27	1.2124	1.5477	1.3263	1.825	2.148	0	2.0545	1.628	4.757	0	1.9454	1.3487
ENSG00000254024.1	2.0978	0.8757	0	0	1.1459	0	0	0	0	0	2.6163	0	1.3965	0	1.5241	1.8208	0	0	0	0	0	0	0	0	0	0	0	0	0	0	0	0	0	0	1.9921	0	0	0	0	0	0	0	0.9922	0	0	0	0	0	0
ENSG00000252456.1	0	0	0	0	0	0	0	0	0	0	0	0	0	0	0	0	0	0	0	0	0	0	0	0	0	0	0	0	0	0	0	0	0	0	0	0	0	0	0	0	0	0	0	0	0	0	0	0	0
ENSG00000237292.1	0	0.8757	0	0	0	0	0	0	0	0	0	0	0	0	0	0	0	0	0	0	0	0	0	0	0	0	0	0	0	0	0	0	0	0	0	0	0	0	0	0	0	0	0	0	0	0	0	0	0
ENSG00000143382.13	11.3833	10.2367	11.4213	11.14	10.4151	11.0952	10.3756	10.463	10.7548	11.7344	11.4995	11.137	9.3887	11.0151	12.1707	10.7948	11.8414	11.6167	10.7951	10.9461	11.3101	11.0315	10.4297	10.924	11.171	11.7717	10.1503	10.9872	10.6481	10.5873	11.1325	11.0705	10.3527	11.5691	10.7785	10.3379	11.395	11.6405	11.1318	11.5011	12.002	10.9066	11.1468	11.1705	10.0298	10.6061	11.1722	11.4198	11.0147
ENSG00000221916.3	4.8522	4.505	6.0291	5.8339	5.8275	5.186	5.9255	5.2524	5.8207	5.7936	6.4207	5.9581	6.1203	5.2613	5.2676	5.9194	5.6616	5.8105	6.4094	5.4777	4.9545	3.9179	5.9404	5.0249	5.3835	5.6505	6.1702	5.7661	5.2791	3.9969	6.9935	5.8121	5.8187	5.5652	5.8844	5.5772	4.6437	5.2434	5.6173	5.9379	5.467	7.1643	4.9849	5.3924	5.3478	5.1426	5.5975	5.4519	5.4945
ENSG00000230663.1	0	5.3892	0	0	0	0	0	0	3.8953	0	0	0	0	0	0	0	0	0	0	0	5.2671	0	0	0	0	4.7998	0	2.6409	4.8085	0	0	4.3722	0	0	4.8724	0	0	5.9135	5.4369	0	0	0	3.156	0	0	5.3241	0	0	0
ENSG00000154556.17	12.2693	11.5781	12.1897	11.7899	12.375	11.7722	12.5554	12.6906	12.5358	12.6963	12.8679	12.6004	11.8924	11.708	12.6376	12.355	12.4628	11.9798	12.8305	12.402	12.5561	12.7213	12.3577	12.4821	12.3931	12.0353	12.8732	12.6164	12.8963	11.9625	12.3345	12.5362	12.1846	12.7785	12.6877	11.381	12.654	13.0617	12.7101	12.8703	12.4796	12.8552	12.7212	12.4776	12.5651	12.6182	12.9981	12.5318	12.3617
ENSG00000232023.2	0	0.8757	0	1.3543	1.7763	0	0	0	1.1088	0	0	0	1.3965	0	0	0	0	0	0	0	2.5853	1.0606	0	0	0	0	2.0926	0	0	0.9984	0	0	0	0	0	1.4495	0	0	0	1.3263	2.2674	1.4415	0	2.5188	0	0	1.6358	0	0
ENSG00000256229.7	5.0792	4.7926	5.2302	4.6059	4.1682	4.5938	4.8645	5.0791	5.1103	4.2332	5.6366	5.2365	5.3859	4.387	5.3362	4.7863	1.3508	5.5063	4.7828	6.0319	4.3927	4.2822	5.1037	5.0249	5.859	3.0805	4.7172	4.5234	5.6722	4.9037	3.4229	6.8819	4.3096	4.9156	5.6043	4.5549	4.2744	4.841	5.7262	4.2548	4.7241	5.6658	5.5393	4.877	3.9667	5.8826	5.2434	5.3036	5.0983
ENSG00000205858.9	0	0	0	0	0	0	0	0	0	0	0	0	0	0	0	0	0	0	0	0	0	0	0	0	0	0	0	0	0	0	0	0	0	0	0	0	0	0	0	0	0	0	0	0	0	0	0	0	0
ENSG00000119522.15	10.6588	10.1755	10.504	10.5583	10.1713	10.3276	10.2971	10.4524	10.2377	10.9828	11.2334	10.6024	9.9302	10.3978	10.9705	10.3362	10.8073	9.9585	10.2559	10.2438	10.7112	10.8354	10.692	10.3043	10.7416	11.0515	10.2211	10.2077	10.3615	10.5503	10.8447	10.8541	10.5963	10.1901	10.7212	10.6995	10.6493	10.4753	10.7916	10.7185	10.4443	10.982	10.5806	10.5544	11.1515	10.5028	10.4407	10.4316	10.3064
ENSG00000250630.1	0	0	0	0	0	0	0	0	0	0	0	0	0	0	0	0	0	0	0	0	0	0	0	0	0	0	0	0	0	0	0	0	0	0	0	0	0	0	0	0	0	0	0	0	0	0	0	0	0
ENSG00000154451.14	6.8143	8.3914	7.066	9.629	7.5713	7.6025	8.2028	8.3315	9.5628	7.0437	9.1035	7.9164	7.3013	10.5088	9.2185	7.9241	5.6167	8.2903	8.2646	9.715	8.5453	7.7763	8.4802	7.6177	9.6109	7.0637	9.1994	8.9555	5.228	8.4479	4.516	12.6702	7.6496	8.4666	8.9696	8.0733	7.6942	9.3364	9.334	6.491	8.0933	9.5948	11.1169	6.6489	10.8511	7.8568	7.8826	6.2586	8.0981
ENSG00000155275.18	8.0592	7.9646	8.1375	8.5372	7.9775	8.238	8.1767	7.9485	7.9839	7.8675	8.886	8.3541	8.2276	8.4735	8.6049	8.1403	8.392	8.545	8.4942	8.5363	7.9862	7.6179	8.6032	8.1671	8.2917	7.7437	8.0346	8.1856	8.6128	7.7382	8.229	8.5875	7.5803	8.2231	8.9083	8.4326	8.5014	8.7758	8.2247	8.7146	8.3169	8.5643	8.2698	8.5679	8.3212	8.3031	8.5672	8.1388	8.2885
ENSG00000252662.1	0	0	0	0	0	0	0	0	0	0	0	0	0	0	0	0	0	0	0	0	0	0	0	0	0	0	0	0	0	0	0	0	0	0	0	0	0	0	0	0	0	0	0	0	0	0	0	0	0
ENSG00000272498.1	2.0978	2.3714	2.7752	1.3543	2.2136	3.572	2.6496	3.1324	2.4923	2.0505	4.0352	3.5698	3.1958	3.0825	2.7286	2.2628	3.1298	2.6632	3.6769	3.8691	3.4598	1.6651	2.5283	3.2473	1.8938	1.9941	3.8136	3.2296	1.2333	0.9984	1.7787	4.5445	3.057	2.1483	3.0781	2.6308	1.27	3.1543	4.1947	2.4654	4.2327	3.2601	2.5719	2.0545	2.6385	1.1267	3.5283	3.023	2.8454
ENSG00000118849.9	6.7498	7.1422	6.2938	7.8542	7.1588	6.3215	6.8491	6.9988	6.7778	6.5256	8.0514	6.9622	6.6287	7.3328	5.4643	7.3937	6.3782	7.4679	6.6821	7.49	6.295	6.5931	7.6186	6.7523	7.7245	5.5622	7.2787	6.7101	6.6385	6.7649	6.9084	10.1146	6.1084	6.3669	7.3114	7.3552	7.5386	9.8869	7.8924	7.0787	7.6392	7.9041	7.2419	7.0432	6.0631	7.5456	6.733	6.6756	6.7921
ENSG00000177133.10	3.8199	1.8093	5.2302	4.1798	2.2136	3.3966	1.4638	3.9704	3.7786	2.6409	3.7896	3.3944	2.0926	4.869	5.0397	5.1372	2.8485	3.8415	3.9761	3.4571	0	1.6651	3.3976	3.7156	4.5065	2.453	2.7471	3.0587	4.3158	4.1668	4.794	4.3722	2.3742	2.9756	3.5139	4.7532	3.4438	3.825	4.0346	2.8136	2.2674	4.9152	4.7398	3.7672	3.227	3.8094	3.8777	4.1786	2.283
ENSG00000140043.11	9.749	9.5569	10.0956	10.2489	10.1298	9.7462	9.8129	9.3097	9.6996	9.7498	10.6059	10.1906	9.7422	9.2095	9.223	9.9968	10.1655	9.4212	10.1115	9.7196	9.2495	9.4131	9.4224	9.8356	10.1759	9.2589	9.6113	10.0268	9.6575	9.8809	10.2166	10.0552	9.9971	9.6221	9.8682	9.9122	9.9418	9.8148	9.9537	9.5628	9.9349	10.2861	9.7575	10.4863	9.3836	10.1855	10.2935	9.8509	9.2682
ENSG00000250753.2	1.4007	0	0	0	0	0	0	0	0	1.0338	0	0	0	0	0	0	0	0	0	0.9317	0	0	0	0	1.8938	0	1.3965	1.0338	0	0	1.7787	0	0	0	0	0	0	1.2124	2.2771	0	0	0	0	1.3657	0	0	0	0	0
ENSG00000242246.2	0	0	0	0	0	0	0	0	0	0	0	0	0	0	0	0	0	0	0	0	0	0	0	0	0	0	0	0	0	0	0	0	0	0	0	0	0	0	0	0	0	0	0	0	0	0	0	0	0
ENSG00000243307.2	0	0.8757	0	0	0	0	0	0	0	0	0	0	0	0	0	1.1804	0	0	0	0	0	0	0	0	0	0	0	1.0338	0	0.9984	0	1.2103	1.0329	0	0	2.1578	0	1.2124	0	0	0	1.4415	0	0	0	0	0	0	0
ENSG00000112619.7	2.5658	2.1175	1.9719	3.9079	2.5487	1.2398	2.1752	2.6275	2.762	2.8649	3.7896	3.1947	3.8136	2.3647	0	3.1041	2.4987	4.0102	2.4386	3.3327	3.4598	3.2759	3.1616	2.2145	0	2.453	2.9127	1.6299	3.9875	3.167	0	3.525	2.8632	2.1483	2.7983	2.9864	1.27	4.071	3.1201	2.8136	1.1836	2.148	0.9922	2.8695	3.0562	3.0182	3.0663	2.3997	2.8454
ENSG00000092009.10	3.9784	5.4729	4.3218	2.8534	3.842	5.0738	4.2159	1.447	2.1603	3.3823	6.956	2.9628	5.6432	0	2.2486	0	2.036	0	0	3.3327	3.4598	2.9097	3.6003	2.5496	4.2215	3.9926	0.861	2.0505	4.4994	3.5819	0	4.1764	3.6446	3.8809	1.9921	3.5093	4.1651	0	2.7593	0	0	5.6162	4.8918	0	2.0483	4.2291	1.0383	0	1.3487
ENSG00000184351.7	0	0	0	0	0	0	0	0	0	0	0	0	0	0	0	0	0	0	0	0	0	0	0	0	0	0	0	0	0	0	0	0	0	0	0	0	0	0	0	0	0	0	0	0	0	0	0	0	0
ENSG00000251249.1	0	0	0	0	0	0	0	0	0	0	0	0	0	0	0	0	0	0	0	0	0	0	0	0	0	0	0	0	0	0	0	0	0	0	0	0	0	0	0	0	0	0	0	0	0	0	0	0	0
ENSG00000261599.5	2.0978	2.7749	2.4287	1.3543	1.7763	0	0	0.8978	1.1088	1.6299	0	2.6864	1.3965	0.8719	1.5241	0	0	0.9177	1.9809	2.4692	1.8076	1.0606	0	1.1465	3.725	1.3172	1.7861	0	1.2333	2.5822	0	2.9202	1.0329	0	1.3156	2.6308	0	2.3079	0	0	1.825	3.4978	1.9883	1.3657	2.0483	0	2.3827	2.7448	1.7313
ENSG00000229382.1	0	0	0	0	0	0	0	0	0	0	0	0	0	0	0	0	0	0	0	0	0	0	1.3728	0	0	0	0	0	0	0	0	0	0	0	0	0	0	0	0	0	0	0	0	0	0	0	0	0	0
ENSG00000265090.1	0	0	0	0	0	0	0	0	0	0	0	0	0	0	0	0	0	0	0	0	0	0	0	0	0	0	0	0	0	0	0	0	0	0	0	0	0	0	0	0	0	0	0	0	0	0	0	0	0
ENSG00000159792.9	10.0053	8.377	8.7504	8.7711	8.9215	9.1791	9.4492	8.8968	9.254	9.4527	10.1808	10.1737	8.3554	8.8637	9.4984	7.8705	9.983	9.9006	8.8526	9.5201	8.7685	8.692	10.3858	10.067	8.3708	10.133	9.0114	9.8886	8.278	9.9953	8.7444	10.2185	10.7338	8.9548	8.4427	10.0026	7.7425	9.3597	9.8907	8.4481	10.473	10.6612	9.0877	9.4208	9.0807	9.667	7.2747	8.0563	9.7237
ENSG00000243649.8	17.6573	18.3348	18.135	17.9835	18.3703	18.3419	17.3881	17.6507	17.4253	17.9697	18.9472	17.9431	17.5957	18.3046	17.5555	17.4506	18.625	17.3796	18.0666	17.8402	18.0303	18.6882	17.8749	17.7809	17.8637	17.6022	18.2043	17.6689	17.8403	18.3593	18.0612	18.0534	17.5798	17.6942	17.8351	18.9292	18.0899	18.2528	18.4541	18.2075	18.7195	18.1023	18.1328	18.684	18.0868	17.8199	17.8883	17.8209	17.4353
ENSG00000229001.1	0	0	0	0	0	0	0	0	0	0	1.8342	0	0	0	0	0	0	0.9177	0	0.9317	0	0	0	0	0	0	0	0	0	0	0	1.2103	0	0	0	1.4495	1.9348	0	0	0	0	0	0	0	0	0	0	0	0
ENSG00000261396.1	0	0	0	0	1.1459	0	0	0	0	0	0	0	0	0	0	0	0	0	0	0	0	0	0	0	0	0	0	0	0	0	0	0	0	0	0	0	0	0	0	0	0	0	0	0	0	0	0	1.2784	0
ENSG00000264304.1	0	2.3714	0	1.3543	0	0	0	0	0	0	0	0	0	0	0	0	0	0	0	0	0	1.0606	1.3728	1.1465	0	0	0	1.0338	0	0.9984	0	2.9202	0	0	1.3156	0	0	0	0	0	1.1836	0	0.9922	2.0545	1.628	0	2.3827	0	0
ENSG00000183643.4	0	0	0	0	0	0	0	0	0	0	0	0	0	0	0	0	0	0	0	0	0	0	0	0	0	0	0	0	0	0	0	0	0	0	0	0	0	0	0	0	0	0	0	0	0	0	0	0	0
ENSG00000234877.2	0	0	0	0	0	0	0	0	0	0	0	0	0	0	0	0	0	0	0	0	0	0	0	0	0	0	0	0	0	0	0	0	0	0	0	0	0	0	0	0	0	0	0	0	0	0	0	0	0
ENSG00000223765.2	0	0	0	0	0	0	0	0	0	0	0	0	0	0	0	0	0	0	0	0	0	0	0	0	0	0	0	0	0	0	0	0	0	0	0	0	0	0	0	0	0	0	0	0	0	0	0	0	0
ENSG00000246145.1	3.4385	2.1175	1.9719	2.0403	3.049	1.8966	3.7342	2.1548	2.1603	2.3757	3.1206	1.8947	2.9127	2.5803	4.1607	1.1804	2.4987	2.6632	2.7855	3.5717	3.0878	2.6845	2.0633	3.4208	3.5686	1.9941	2.7471	4.5876	2.9552	2.8045	1.7787	3.1511	0	2.9756	0	2.9864	1.27	3.1543	2.2771	3.7071	1.825	2.6202	3.3079	1.3657	1.0324	3.6821	2.3827	1.9454	3.8225
ENSG00000212545.1	0	0	0	0	0	0	0	0	0	0	0	0	0	0	0	0	0	0	0	0	0	0	0	0	0	0	0	0	0	0	0	0	0	0	0	0	0	0	0	0	0	0	0	0	0	0	0	0	0
[truncated: 58,652 more rows]
[truncated: 111 more columns]
