# Supplementary material for: A hybrid feature selection algorithm and its application in bioinformatics
Source: PeerJ Comput Sci. 2022 Mar 22;8:e933. doi: 10.7717/peerj-cs.933 (PMC9044222; doi:10.7717/peerj-cs.933)
Supplement: Supplemental Information 5 [file peerj-cs-08-933-s005.zip]

Archive with 1 entries (1 files):
- data_tumor.csv
