# Supplementary material for: A hybrid feature selection algorithm and its application in bioinformatics
Source: PeerJ Comput Sci. 2022 Mar 22;8:e933. doi: 10.7717/peerj-cs.933 (PMC9044222; doi:10.7717/peerj-cs.933)
Supplement: Supplemental Information 5 [file peerj-cs-08-933-s005.zip › data_tumor.csv]

ID	TCGA-DD-AADF-01	TCGA-DD-AACE-01	TCGA-DD-AACF-01	TCGA-DD-A116-01	TCGA-DD-AAED-01	TCGA-FV-A4ZP-01	TCGA-UB-AA0V-01	TCGA-DD-AACY-01	TCGA-ED-A459-01	TCGA-DD-A4NQ-01	TCGA-G3-AAV0-01	TCGA-DD-A73A-01	TCGA-DD-A4NH-01	TCGA-DD-A39Z-01	TCGA-DD-AACL-01	TCGA-NI-A4U2-01	TCGA-EP-A26S-01	TCGA-DD-AADL-01	TCGA-DD-A73D-01	TCGA-XR-A8TF-01	TCGA-DD-A118-01	TCGA-G3-AAV1-01	TCGA-DD-A3A9-01	TCGA-DD-AAEA-01	TCGA-NI-A8LF-01	TCGA-DD-AAEI-01	TCGA-YA-A8S7-01	TCGA-G3-A7M5-01	TCGA-2Y-A9H6-01	TCGA-DD-AADR-01	TCGA-BC-A10S-01	TCGA-DD-AACQ-01	TCGA-DD-A1EH-01	TCGA-DD-AACZ-01	TCGA-DD-A11D-01	TCGA-DD-A4NP-01	TCGA-2V-A95S-01	TCGA-DD-AACX-01	TCGA-ZP-A9CV-01	TCGA-G3-A5SK-01	TCGA-DD-A4NB-01	TCGA-FV-A4ZQ-01	TCGA-MI-A75H-01	TCGA-EP-A2KC-01	TCGA-DD-AAEH-01	TCGA-DD-AADQ-01	TCGA-DD-A1EI-01	TCGA-2Y-A9H5-01	TCGA-BD-A2L6-01
ENSG00000242268.2	0	0	0	0	0	0	0	0	0	2.1288	0	2.2215	1.7918	1.3937	0	0	0	4.2397	0	3.4574	0.6637	0	1.1244	2.1404	0	0	0	0	2.0716	2.4975	0	3.8608	0	3.8671	0	0	5.3169	0	0	0	0	0	0	0	0	3.2394	4.1765	0	0
ENSG00000259041.1	0	0	0	0	0	0	0	0	0	0	0	0	0	0	0	0	0	0	0	0	0	0	0	0	0	0	0	0	0	0	0	0	0	0	0	0	0	0	0	0	0	0	0	0	0	0	0	0	0
ENSG00000270112.3	0	0	0	0	0	0	0	0	0	0	0	0	0	0	0	0	0	0.9957	0	0	0.6637	0	0	0	0	0	0	0	0	0	0	0	0	1.1607	2.1264	0	0	0	0	0	0	0	0	0	0	1.1416	0	0	0
ENSG00000167578.16	11.7776	10.2772	10.2133	11.335	11.3448	11.0842	8.7453	9.923	10.7249	10.5991	11.5906	9.8664	11.7309	10.7189	11.3191	10.6391	9.2989	10.0946	9.3953	8.5506	9.6855	8.9433	11.2729	11.053	10.2737	9.5587	10.9157	11.3759	10.8628	9.1168	9.8597	10.4184	9.7281	10.048	11.1203	9.1735	11.1147	10.5278	10.0121	10.639	10.1111	9.7623	9.426	10.4312	9.992	9.6561	10.2622	10.3564	10.8252
ENSG00000278814.1	0	0	0	0	0	0	0	0	0	0	0	0	0	0	0	0	0	0	0	0	0	0	0	0	0	0	0	0	0	0	0	0	0	0	0	0	0	0	0	0	0	0	0	0	0	0	0	0	0
ENSG00000078237.5	5.187	8.0282	8.8948	7.7227	7.3293	7.0121	7.2854	7.3969	8.9015	9.3563	7.4059	8.5496	9.8676	7.7537	8.7406	8.8354	7.1978	8.7328	7.7447	7.3287	7.2396	8.3517	8.1509	8.2171	7.4685	9.7873	9.0116	8.5513	8.9115	8.3084	8.0199	7.5158	9.3246	9.2265	9.1113	5.898	8.3686	8.5684	8.435	9.2337	8.5387	7.2937	7.2048	7.8599	6.9267	7.9275	8.5321	8.3376	6.6822
ENSG00000269416.5	3.6791	0	5.8683	2.7076	6.3696	1.5007	0	2.368	5.2076	4.519	0	2.2215	5.651	1.3937	8.9328	4.2746	3.4623	5.1209	0	4.51	3.5254	1.6817	1.1244	2.1404	0	1.659	0	2.7882	1.3795	5.7037	0	4.4533	3.8396	1.7954	4.8037	0	3.3682	2.9122	1.4962	0	2.0983	5.4585	0	3.5789	0	0	7.879	6.8018	5.5177
ENSG00000263642.1	0	0	0	0	0	0	0	0	0	0	0	0	0	0	0	0	0	0	0	0	0	0	0	0	0	0	0	0	0	0	0	0	0	0	0	0	0	0	0	0	0	0	0	0	0	0	0	0	0
ENSG00000146083.11	10.5217	11.7459	9.8305	10.7862	11.397	7.5233	9.4818	9.5126	11.1707	10.5151	9.2	11.0174	11.8541	9.3948	12.1262	9.6524	9.4419	10.2093	10.0581	10.9244	11.1401	11.2616	10.6471	10.6062	10.9549	11.1711	11.0191	10.2053	11.3754	10.3506	9.7609	10.4669	11.252	11.1521	11.3497	8.4491	11.6319	11.6948	10.127	10.2325	10.2601	11.2897	9.4795	11.5388	9.9566	10.0434	11.7367	11.2045	10.5058
ENSG00000158486.13	4.3144	2.2537	0	1.9131	0	3.967	0	0	3.1971	2.5994	2.7683	1.5017	2.5667	1.3937	4.0911	5.7891	1.3238	0.9957	0	0.9318	4.0168	1.0731	1.7486	2.1404	5.448	3.2679	2.3022	0	1.3795	1.1122	0.9196	0	2.8371	2.571	0	0	2.0387	0	0	2.0127	0	0	0	1.2441	0	0	1.5351	4.3899	0
ENSG00000273639.4	0	0	0	0	0	0	0	0	0	0	0	0	0	0	0	0	0	0	0	0	0	0	0	0	0	0	0	0	0	0	0	0	0	0	0	0	0	0	0	0	0	0	0	0	0	0	0	0	0
ENSG00000198242.13	15.244	15.369	14.4588	14.5107	16.4155	18.4542	13.0988	14.4646	14.2626	13.3707	14.2615	13.5632	14.4857	15.5099	15.4519	13.7707	13.3585	13.5074	15.5298	14.6886	12.6956	14.2641	15.1448	14.0083	14.0722	15.1435	13.4919	14.9012	13.6599	13.9697	14.2396	14.3685	14.5423	14.7455	13.8437	12.6113	14.6308	15.2695	12.5399	13.8983	12.7945	14.4424	13.9217	15.1067	13.9764	14.125	14.5808	13.7806	14.9169
ENSG00000231981.3	0	0	0	0	0	0	0	0	0	2.1288	0	0	0	0	0	0	0	0	0	0	0	0	0	0	0	0	0	0	0	0	0	0	0	0	0	0	0	0	0	0	0	0	0	0	0	0	0.9628	1.3424	0
ENSG00000269475.2	0	0	0	0	0	0	0	0	0	0	0	0	0	0	0	0	0	0.9957	0	0.9318	0	0	0	0	0	0	0	0	0	0	0	1.1569	0	0	0	0	0	0	0	0	0	3.1691	0	0	0	0	0	0	0
ENSG00000134108.12	12.1091	13.0202	11.4336	12.2055	12.085	11.366	10.9636	10.9137	12.3518	12.1447	10.8255	11.7866	14.1159	11.3335	12.9181	12.2002	10.6733	12.585	11.7802	11.0777	11.3177	12.3945	11.2736	12.2951	12.4282	11.9988	12.4045	11.7077	11.8164	11.2877	11.1832	11.9117	12.2033	12.7735	12.3789	10.1534	11.8757	13.0507	11.1952	12.3712	11.863	11.8004	10.6338	12.0078	11.3316	11.1065	12.2513	11.7659	12.4687
ENSG00000261030.1	0	0	0	0	0	0	0	0	0	0	0	1.5017	0	0	0	0	0	0	0	0	0	0	0	0	0	0	0.9877	0	0	0	0	0	0	0	0	0	0	0	0	0	0	0	1.6222	0	0	0	0	1.3424	0
ENSG00000172137.18	3.0154	0	0	3.217	0	6.3161	3.4808	0	2.914	3.4751	0	1.5017	4.5336	2.0891	4.901	0	0.586	0	0	0	2.6455	1.0731	1.7486	2.1404	3.5858	0	5.7571	0	0	0	1.8776	0	2.0261	4.3764	0	3.3961	4.0482	1.6672	0.934	0	3.4391	0.9995	0	1.9021	0	0	1.9438	1.3424	1.4455
ENSG00000276644.4	0	3.0939	4.535	3.217	0	0	7.1756	0	5.074	4.6214	3.1295	3.3447	6.1781	3.1918	4.0911	5.2368	3.2507	1.5792	3.761	2.4695	4.9168	5.7547	4.3134	3.4888	6.6248	0	2.7862	0	4.55	3.5181	5.4527	3.5932	5.1211	4.7521	4.6184	3.8997	2.5016	4.0207	3.9605	7.6093	5.519	9.3277	2.3665	3.4034	1.2456	3.0422	6.3178	6.1315	2.9808
ENSG00000240423.1	0	0	0	0	0	0	0	0	1.3974	0	0	0	0	1.3937	2.0733	0	0	0	0	0	0	0	0	0	0	0	0	0	1.3795	0	0	0	0	1.7954	0	0	3.1329	0	0	0	1.0663	3.9991	0	0	0	0	0	0	0
ENSG00000271616.1	0	0	0	0	0	0	0	0	0	0	0	0	0	0	0	0	0	0	0	0	0	0	0	0	0	0	0	0	0	0	0	0	0	0	0	0	0	0	0	0	0	0	0	0	0	0	0	0	0
ENSG00000234881.1	0	0	0	0	0	0	0	0	0	0	0	0	0	0	0	0	0	0	0	0	0	0	0	0	0	0	0	0	0	0	0	0	0	0	2.1264	0	0	0	0	0	0	0	0	0	0	0	0	0	0
ENSG00000236040.1	0	0	0	0	0	0	0	0	0	0	0	0	0	0	0	0	0	0	0	0	0	0	0	0	0	0	0	0	0	0	0	0	0	0	0	0	0	0	0	0	0	0	0	0	0	0	0	0	0
ENSG00000231105.1	1.7493	0	1.2047	0	4.4796	0	2.2665	1.029	0	0	0	3.5839	3.9795	0	2.0733	2.8315	0.586	1.5792	0	0	1.4607	0	1.7486	2.1404	2.9781	0	0.9877	2.3041	3.7881	0	0.9196	2.2294	1.6082	1.7954	3.4723	1.07	3.9059	0	1.4962	2.0127	2.0983	1.9993	0	1.2441	2.3543	0	2.5223	2.0256	1.4455
ENSG00000094963.13	2.517	7.7283	0	5.0957	3.5429	0	8.0443	4.9134	3.8149	4.9709	5.57	4.1282	7.092	4.921	4.3399	6.1257	7.8827	5.3839	6.6969	4.8192	3.0017	3.9403	6.7122	4.4231	9.2177	3.802	5.8087	3.886	7.4822	5.2101	7.3272	3.978	6.9532	4.4598	6.7645	5.3812	6.3545	1.6672	6.621	9.064	8.4602	2.5842	5.7268	4.2322	7.3829	2.2075	7.6114	6.4173	6.3877
ENSG00000182141.9	7.3364	6.8806	5.7682	5.8157	8.9189	4.7342	7.2131	5.5797	6.4798	6.0974	5.0002	6.6427	8.9611	6.5	8.3012	6.7455	6.1528	6.5613	5.7107	6.8272	5.2842	6.7263	6.166	5.5019	5.8083	5.1509	7.2043	4.9326	7.6754	5.7971	5.423	6.4846	8.2777	7.2337	7.0475	4.9045	6.9336	4.0207	4.2638	7.1358	7.4508	7.7473	4.5766	7.1214	5.6542	5.657	8.4286	7.9195	7.7348
ENSG00000280143.1	8.8054	9.8929	7.7306	8.2475	9.0211	9.4206	9.6163	7.9275	8.0803	7.9983	9.0915	7.3739	10.4958	7.0534	8.2413	8.9334	7.6215	6.6496	5.8021	6.8272	6.769	6.8557	10.3088	8.7838	9.7681	5.8892	7.9811	8.6107	9.4029	7.3748	8.9971	8.0183	8.4269	7.1357	8.0235	7.158	9.0485	7.4873	7.2919	9.1202	10.3107	6.4748	7.95	8.0729	9.8642	7.8238	8.7512	8.8461	9.682
ENSG00000251334.2	0	0	0	0	0	0	0	0	0	0	0	0	0	0	0	0	0	0	0	0	0	0	0	0	0	0	0	0	0	0	0	0	0	0	0	0	0	0	0	0	0	0	0	0	0	0	0	0	0
ENSG00000231112.1	0	0	0	0	0	0	0	0	0	0	0	0	0	0	0	0	0	0	0	0	0	0	0	0	0	0	0	0	0	0	0	0	0	0	0	0	0	0	0	0	0	0	0	0	0	0	0	0	0
ENSG00000258610.1	7.3573	7.1721	7.8082	7.0183	8.7507	6.9494	6.3406	5.8893	6.3982	5.1867	8.4504	7.2228	8.3812	6.8239	9.3495	6.9908	6.3694	7.131	5.9156	5.7454	6.4695	6.0712	7.5774	8.0037	6.6448	5.3924	7.9922	8.5438	7.6867	5.3807	6.2288	8.0183	6.4093	5.5835	6.3538	2.8539	7.5629	6.0023	6.0165	6.9357	6.2978	5.4254	6.6843	7.0337	7.2592	6.5712	7.095	8.481	8.9781
ENSG00000264981.1	0	0	0	0	0	0	0	0	0	0	0	0	0	0	0	0	0	0	0	0	0	0	0	0	0	0	0	0	0	0	0	0	0	0	0	0	0	0	0	0	0	0	0	0	0	0	0	0	0
ENSG00000275265.1	0	2.2537	1.2047	0	2.1864	4.5208	0	0	0	0	1.5547	0	0	0	2.0733	1.3389	0	0	0	0	0.6637	1.6817	0	2.1404	1.2485	0	0	1.5701	0	0	0	0	1.6082	0	0	0.4504	1.353	1.6672	0	0	0	1.5843	0	0	0	0	0	0	0
ENSG00000185105.4	3.0154	0	1.2047	4.8411	0	0	0	0	2.0937	0	2.2856	0	3.4395	1.3937	2.8909	0	1.0016	2.315	2.1456	0	0	0	2.1828	2.9667	1.9076	0	2.5644	0	2.0716	0	0	1.1569	1.0174	0	0	0.7932	3.5705	2.4201	0	0	0	1.9993	1.6222	2.3522	1.2456	0	0.9628	0	1.4455
ENSG00000233540.1	3.0154	2.2537	0	0	0	0	0	1.029	1.3974	0	1.5547	0	1.7918	0	0	0	0	0	2.9726	0.9318	0	1.0731	0	0	0	0	0	0	1.3795	0	0	0	0	0	0	0	1.353	0	1.4962	0	0	0	0	0	1.9039	1.1416	0	0	0
ENSG00000102174.8	3.3851	3.0939	5.8023	2.3644	3.0185	4.2703	3.4808	0	10.1977	7.9983	2.2856	2.6995	8.6524	1.3937	5.6185	1.3389	0.586	6.7858	0	0.9318	2.7743	3.1256	3.0145	4.1734	5.2006	2.9019	6.0632	2.7882	3.7881	5.5333	0.9196	3.4381	4.0325	3.5994	0	0	4.6038	6.4953	1.4962	2.0127	8.0118	6.169	0	3.2036	1.9039	2.8138	4.4515	4.6765	0
ENSG00000166391.14	12.0485	12.9044	9.5732	11.5101	9.1973	0	11.9099	6.4142	11.2932	8.1938	14.1586	12.4368	4.5336	4.9965	6.9416	11.6762	11.4535	12.051	6.5464	6.3697	1.1165	9.5154	4.6883	12.1005	11.9248	12.702	7.5828	13.4403	5.0459	9.6486	11.6402	11.8472	2.8371	5.4675	7.5139	10.5399	3.9059	8.9126	10.6866	11.1242	6.2364	8.2891	11.3558	8.252	12.617	9.4649	9.5412	8.2311	12.2791
ENSG00000232001.1	2.517	0	0	0	0	0	0	0	0	0	0	0	0	0	2.8909	0	0	0	0	0	0	0	0	0	0	0	0	0	0	0	0	0	0	0	0	0	0	0	0	0	0	3.8065	0	0	0	0	0	0	0
ENSG00000270469.1	0	0	0	0	2.1864	0	0	0	0	0	0	0	2.5667	0	0	0	0	0	0	0	0	0	0	0	0	0	0	0	0	0	0	0	1.0174	0	0	0	0	0	0	0	0	0	0	0	0	0	0.9628	0	1.4455
ENSG00000225275.4	0	0	0	0	0	0	0	0	0	0	0	0	0	0	0	0	0	0	0	0	0	0	0	0	0	0	0	0	0	0	0	0	0	0	0	0	0	0	0	0	0	0	0	0	0	0	0	0	0
ENSG00000234253.1	0	0	0	0	0	2.698	0	0	0	0	0	0	0	0	0	0	0	0	0	0	0	0	0	0	0	0	0	0	0	0	0	0	0	0	0	0	0	0	0	0	0	0.9995	0	0	0	0	0	0	0
ENSG00000070087.13	10.244	6.7853	5.6974	8.5163	3.9266	8.8056	9.0657	6.483	7.9718	10.4347	9.1118	7.187	10.3859	7.8382	12.0188	9.8919	7.6288	9.1284	5.1395	5.6703	6.9018	10.3337	8.1922	9.2311	7.9896	6.0853	9.4183	7.9144	8.722	10.0186	7.6617	6.7047	7.9293	11.7382	9.8507	8.5723	8.3273	5.7918	10.4404	8.9711	10.0379	11.43	5.9372	9.7468	7.3224	6.457	8.6628	8.5535	7.3336
ENSG00000262950.1	0	0	0	0	0	0	0	0	0	0	1.5547	0	0	0	0	0	0	0	0	0	0	0	0	0	0	0	0	0	0	0	0	0	1.0174	0	0	0.4504	0	0	0	0	0	0	0	0	0	0	0.9628	0	0
ENSG00000255420.1	0	0	0	0	0	0	0	0	0	0	0	0	0	0	0	0	0	0	0	0	0	0	0	0	1.9076	0	0	0	0	0	0	0	0	0	0	0	0	0	0	0	0	0	0	0	0	0	0	0	0
ENSG00000280038.1	1.7493	4.3107	3.9405	1.2529	7.6935	3.3432	2.8782	2.6329	2.0937	3.6789	4.0446	4.1282	6.8972	4.572	4.0911	3.957	2.9096	3.9919	3.3409	4.0383	1.1165	3.7163	5.4027	5.7041	3.8835	4.0096	3.9769	3.1501	4.4478	1.7327	0.9196	4.9315	4.4925	3.8671	3.4723	1.9751	3.7479	4.9756	2.6922	4.264	2.0983	3.6996	2.6313	4.1231	4.336	3.7074	3.7374	4.5871	3.2658
ENSG00000153561.12	12.4899	14.1607	12.159	12.241	13.0296	10.2457	12.2363	11.9396	12.3065	11.294	12.7323	12.8586	13.3149	11.7296	12.3134	12.9404	11.5247	12.8788	12.7224	12.6739	11.5835	12.3954	10.9358	12.2073	13.0683	12.6607	10.7803	12.1252	12.2143	11.8282	11.8662	13.3392	13.3738	12.5346	13.076	10.5809	11.6445	12.4342	11.3098	13.0533	11.3876	11.8752	11.3552	12.465	12.4924	11.1622	12.7069	12.7003	13.85
ENSG00000251538.5	0	0	0	0	0	0	0	0	0	0	0	0	0	0	2.0733	0	0	0	0	0	0	0	0	0	0	0	0	0	0	0	0	0	0	0	0	0	0	0	0	0	0	0	0	0	0	0	0	0	0
ENSG00000269148.1	2.517	0	1.8519	0	0	0	2.6045	2.0432	0	3.4751	0	3.0579	3.9795	0	2.8909	1.72	1.587	0.9957	1.0987	2.4695	0.6637	1.6817	1.1244	2.9667	3.5858	0	2.7862	0	2.0716	1.7327	0	2.5654	1.0174	1.7954	2.1264	0	0	3.2786	0.934	3.7161	1.0663	0.9995	1.028	2.6949	1.9039	1.1416	1.5351	3.3525	2.9808
ENSG00000253438.2	0	2.2537	0	3.4171	4.2295	1.5007	3.3065	0	1.3974	0	1.5547	1.5017	3.9795	1.3937	0	0	1.3238	2.315	0	0	0.6637	1.0731	2.5161	2.1404	1.2485	2.4104	2.7862	1.5701	2.8889	1.7327	1.4767	1.1569	1.0174	1.1607	0	0	2.0387	0	1.4962	2.0127	1.6727	0	2.0418	2.3522	2.697	2.2075	2.5223	3.8896	1.4455
ENSG00000235411.1	3.3851	0	1.2047	2.9847	3.0185	0	1.8241	0	3.1971	3.2378	1.5547	0	2.5667	0	0	1.3389	1.3238	1.9935	2.4767	2.2113	0	1.6817	3.0145	0	2.7012	3.5595	0.9877	2.3041	2.5374	2.1652	0	1.7906	1.6082	1.7954	2.1264	1.07	2.8515	2.4201	0	2.8219	2.0983	1.5843	0	1.9021	2.3543	0	0.9628	2.0256	1.4455
ENSG00000179262.9	14.061	14.0738	12.8384	13.1502	13.6792	11.7834	11.8062	12.5474	13.5277	11.6465	12.8269	12.2508	13.628	12.9899	12.4504	12.4309	11.783	12.5455	12.6916	12.1443	12.0829	12.6611	13.4733	13.0646	13.2551	13.2056	12.5268	13.513	12.9126	12.2961	12.2665	12.3954	12.3908	12.5155	13.4443	11.1031	13.0831	13.9582	11.5408	12.5188	12.2184	11.9246	12.1613	13.1049	12.4253	12.0649	11.9379	12.6325	13.3682
ENSG00000278099.1	1.7493	0	0	0	0	0	0	0	0	0	0	0	0	0	0	0	0	0	0	0	0	0	0	2.1404	0	0	0	0	0	0	0	0	0	0	0	0	0	0	0	0	0	0	0	0	0	0	0	0	0
ENSG00000104833.10	4.9866	4.5615	1.2047	10.9635	3.5429	4.8301	7.4412	9.6422	7.7042	1.4258	1.5547	2.2215	12.4777	2.9088	5.7098	3.5492	2.81	8.9368	11.5463	1.8965	6.8516	4.6604	4.0305	6.3717	8.5517	10.0826	0	1.5701	3.6103	10.088	4.1651	1.1569	9.1716	3.8671	4.1563	4.612	3.7479	12.6988	2.8824	2.0127	0	5.5226	2.3665	7.5896	3.8788	10.2099	5.5699	9.283	5.3449
ENSG00000166368.2	0	0	0	0	0	0	0	0	0	0	0	0	0	0	2.0733	0	0	0	0	0	0	0	0	0	0	0	0	0	0	0	0	0	0	0	0	0	0	0	0	0	0	0	0	0	0	0	0	0	0
ENSG00000206072.12	0	0	0	0	6.3696	0	0	0	0	1.4258	0	0	0	0	3.4095	0	0	0	0	0	0	1.0731	1.1244	0	0	0	0	3.4391	1.3795	0	0	0	0	6.6594	0	0	0	1.6672	0.934	0	1.6727	0	0	0	0	0	0	0	0
ENSG00000006695.10	9.2423	9.7103	9.0413	8.2075	9.9746	8.4227	8.4632	8.6756	9.6323	9.0607	8.9116	9.449	9.9417	8.8453	10.1549	8.7119	8.8328	9.311	9.3682	9.3362	10.0055	8.7236	9.565	9.0388	9.1668	9.3019	8.1994	10.1413	9.8586	8.9336	8.8319	9.6041	8.9917	9.5551	9.1799	8.5998	9.39	9.8814	9.2828	9.4927	9.3962	8.754	8.7383	8.0947	9.265	8.5962	9.4285	9.1174	8.4335
ENSG00000258630.1	4.6217	2.2537	3.1423	4.1373	5.0429	5.6021	3.7766	1.029	3.4337	2.1288	5.7366	3.9685	0	4.921	2.8909	3.3472	3.4623	3.7993	4.086	3.333	3.371	2.4372	2.1828	4.6358	3.5858	3.5595	0	7.6288	2.8889	3.7845	3.3097	4.5321	3.2008	0	4.1563	2.6997	2.0387	4.6401	4.1201	4.4756	0	1.5843	2.0418	4.1231	0	3.8348	1.5351	4.3899	6.7062
ENSG00000187513.8	9.2812	11.2389	8.3882	9.989	6.0208	10.3444	9.6256	9.7279	8.2755	7.2555	9.953	9.3309	9.3079	8.6252	8.5561	9.5279	7.913	8.2721	7.3597	7.446	9.0819	9.5241	11.4507	7.4215	10.1181	9.5083	8.6793	9.6936	10.7057	9.2216	9.6801	9.1527	9.39	7.6611	10.2759	8.4806	9.1819	8.492	8.904	8.9624	11.1568	6.5689	9.469	9.8973	9.7516	7.3131	10.7311	10.233	10.927
ENSG00000225269.2	0	0	1.2047	0	0	5.9821	1.183	0	0	0	0	0	3.7346	0	0	0	0	0	0	0	0	0	0	0	0	0	3.5624	1.5701	0	1.1122	0	1.1569	0	0	0	0.7932	2.0387	0	0	2.0127	0	0	0	0	0	0	1.5351	0	1.4455
ENSG00000214062.5	0	0	0	1.2529	0	0	0	0	0	0	0	0	0	0	0	0	0	0	0	0	0.6637	0	0	2.1404	1.2485	0	0	0	0	0	0	0	0	0	2.1264	0	0	0	0	0	1.0663	0	0	0	0	0	0	0	0
ENSG00000095587.8	2.517	0	2.9116	5.7431	3.0185	5.301	1.183	1.029	4.2461	5.9866	1.5547	1.5017	6.6004	3.8094	6.9416	0.8195	1.0016	2.7999	2.1456	0.9318	4.6409	3.2975	6.2579	2.9667	1.2485	0	2.9784	2.7882	5.2419	4.3751	2.6666	2.8378	3.3532	1.7954	0	2.9253	6.0164	4.3634	0.934	0	4.1219	5.321	1.028	2.6949	1.2456	3.0422	3.5159	3.3525	0
ENSG00000167700.8	12.3868	12.284	10.5967	12.2651	10.7028	14.5837	9.5952	10.6563	11.5019	10.6829	10.6557	12.088	11.0967	12.2348	10.7808	11.0598	9.3585	10.8439	9.139	9.3076	11.088	11.0367	10.7653	11.5213	10.7999	13.2581	10.8146	12.1156	11.3376	11.733	11.8727	11.3631	10.5395	10.2475	11.6585	9.3907	11.8864	10.1591	9.9695	11.0579	10.3451	12.3849	11.6201	11.9116	11.4989	11.5714	12.1045	12.0041	12.3068
ENSG00000274219.1	0	0	0	0	0	0	0	0	0	0	0	0	0	0	0	0	0	0	0	0	0	0	0	0	0	0	0	0	0	0	0	0	0	0	0	0	0	0	0	0	0	0	0	0	0	0	0	0	0
ENSG00000254102.1	0	0	0	1.2529	0	0	2.6045	0	1.3974	0	1.5547	0	2.5667	0	2.8909	1.72	0	1.5792	0	0	0	1.0731	2.7867	2.1404	1.2485	0	6.3507	0	2.8889	0	0.9196	1.1569	0	0	0	0	2.0387	1.6672	1.8998	2.0127	4.516	0	0	2.3522	1.9039	0	2.7429	2.4873	2.6255
ENSG00000265096.1	0	0	4.2682	5.0957	6.24	8.9244	2.6045	2.0432	7.4037	7.5692	0	0	6.1282	0	2.0733	2.8315	0.586	0.9957	0	0	2.6455	3.7163	4.7529	0	3.7423	0	3.5624	0	5.3591	0	1.4767	0	3.3532	0	0	3.7107	4.6038	1.6672	3.0504	0	6.6519	0.9995	1.028	4.005	0	6.7914	4.1765	0	0
ENSG00000064601.16	14.079	15.2629	13.5973	14.1074	13.9524	14.5787	12.2786	14.4146	15.1375	14.3716	13.5556	13.1172	16.4288	15.496	15.798	14.6334	12.5904	14.3726	13.2137	13.2546	13.7436	14.2172	14.2264	14.535	14.299	15.1271	15.2393	14.4787	13.2925	13.4582	13.5192	13.5483	14.14	15.098	15.5463	11.9113	13.9178	16.6931	13.9805	14.3151	13.7606	14.2627	13.1849	14.5008	13.8671	14.1702	14.4791	13.7955	15.0536
ENSG00000227766.1	7.4769	4.7752	8.0405	6.1607	0	3.967	3.1082	5.3779	5.6446	8.2103	2.2856	6.0649	5.5785	5.1366	4.0911	3.957	1.3238	3.1622	2.9726	5.1494	5.2624	6.8964	6.8514	7.6591	7.364	9.7589	8.612	6.3178	6.9948	7.0973	7.6744	3.2643	2.6139	8.7883	7.6889	4.6546	7.1854	8.641	8.62	3.7161	7.0594	8.5765	6.3027	4.9594	5.1957	6.2439	5.4181	5.4082	7.6873
ENSG00000008517.16	14.2214	14.5802	16.8497	14.7227	15.9424	16.7398	13.5607	15.0827	18.587	14.2689	14.7506	16.0506	14.759	14.3256	13.8594	14.2171	11.0241	13.7028	13.3488	12.925	12.9244	14.7448	13.4263	15.2183	14.4844	17.6804	14.3888	16.4902	16.1054	16.8186	16.2979	14.9818	13.4365	14.9705	14.2428	13.2577	17.1364	15.9255	15.1321	15.5599	14.2404	13.6861	14.8204	14.9431	15.6118	17.2904	15.0166	16.2828	16.3172
ENSG00000264085.1	0	0	0	0	0	0	0	0	0	0	0	0	0	0	0	0	0	0	0	0	0	0	0	0	0	0	0	0	0	0	0	0	0	0	0	0	0	0	0	0	0	0	0	0	0	0	0	0	0
ENSG00000261475.2	0	0	0	0	0	0	0	0	0	0	0	0	0	0	0	0	0	0	0	0	0	0	0	0	0	0	0	0	0	0	0	0	0	0	0	0	0	0	0	0	0	0	0	0	0	0	0	0	0
ENSG00000229637.3	0	0	1.2047	3.217	2.1864	0	0	0	0	0	0	0	4.5336	0	0	0	0	1.5792	0	0	0	0	4.3966	0	0	0	0	0	0	0	0	0	0	0	0	0	7.72	0	1.4962	0	0	0	0	0	0	0	0	0	0
ENSG00000266644.1	0	2.2537	0	1.2529	0	2.2202	1.183	0	0	0	0	0	3.4395	2.0891	2.0733	0	1.0016	0	2.1456	0.9318	0	1.0731	0	0	1.2485	0	0.9877	0	2.5374	0	0	0	0	1.1607	0	0	0	0	0	2.8219	0	0	0	0	0	0	0.9628	1.3424	0
ENSG00000227896.2	6.5409	5.7486	5.1792	4.2465	7.7421	6.2131	4.022	3.221	5.2701	3.2378	5.6832	5.7085	7.9782	5.3241	6.2249	4.6708	3.8609	5.3135	3.9856	5.1121	3.371	5.3485	4.8147	5.8814	6.7953	4.7494	5.7037	5.4044	4.2187	4.0093	2.4483	5.378	4.6182	3.2704	4.4058	3.237	6.4083	6.0971	2.4732	3.7161	4.1219	5.7804	3.2193	5.4406	4.5196	4.5801	5.5111	5.4082	5.72
ENSG00000214541.3	0	0	0	0	0	0	0	0	0	0	0	0	0	0	0	0	0	0	0	0.9318	0.6637	0	0	0	0	0	0	0	0	0	0.9196	0	0	0	0	0	1.353	0	0	0	0	0	0	0	0	0	0.9628	0	0
ENSG00000070081.15	14.1154	9.7296	12.6492	11.9726	12.9088	10.4892	10.0678	12.4121	13.5251	12.6796	11.9413	11.2938	14.2854	12.2013	12.3765	12.9842	10.8427	11.2733	11.0143	10.8065	11.2083	10.8256	10.3169	12.3356	11.8084	11.0776	11.9094	11.1507	11.455	11.4666	10.0646	11.747	12.5367	11.3037	12.2473	10.7951	12.8102	11.611	11.2784	14.0647	11.9637	11.7329	10.978	11.6603	11.6548	12.5152	11.7716	12.0051	12.6304
ENSG00000166634.6	0	0	0	0	0	0	0	0	0	0	0	0	0	0	0	0	0	0	0	0	0	0	0	0	0	0	0	0	0	0	0	0	0	0	0	0	0	0	0	0	0	0	0	0	0	0	0	0	0
ENSG00000275479.1	2.517	0	1.2047	1.2529	2.1864	4.2703	0	0	0	0	0	0	3.0682	1.3937	0	1.3389	0	0.9957	1.7151	0	1.1165	2.1083	0	0	1.2485	0	1.5686	0	0	0	0	1.7906	0	0	0	0.4504	3.3682	1.6672	0	0	0	0	1.028	0	1.2456	2.2075	1.5351	0	2.1529
ENSG00000112309.10	4.132	4.5615	3.9405	7.2973	6.4303	0	5.2896	4.699	5.5472	6.0974	2.7683	3.789	6.2263	2.0891	5.7098	5.2072	3.8609	4.1618	3.495	6.2196	2.8925	5.5658	3.8054	7.1371	4.9018	2.9019	5.0635	0	5.1795	3.5181	1.8776	4.37	5.163	5.691	5.4842	2.6997	5.372	4.3634	4.0425	6.2646	5.1258	5.6715	1.6222	6.0889	3.7377	2.8138	4.6823	6.2815	4.4385
ENSG00000199812.1	0	0	0	0	0	0	0	0	0	0	0	0	0	0	0	0	0	0	0	0	0	0	0	0	0	0	0	0	0	0	0	0	0	0	0	0	0	0	0	0	0	0	0	0	0	0	0	0	0
ENSG00000261789.1	0	0	0	0	0	0	0	0	0	0	0	0	0	0	0	0	0	0	0	0	0	0	0	0	0	0	0	0	0	0	0	0	0	0	0	0	0	0	0	0	0	0	1.028	0	0	0	0	0	0
ENSG00000254092.1	0	0	0	0	0	0	1.183	0	0	0	0	0	0	0	0	1.72	0	0	0	0	0	0	1.7486	0	0	0	0	0	1.3795	0	0	0	0	0	0	0	0	0	0.934	0	0	0	0	0	0	0	0	0	0
ENSG00000158480.10	10.0128	11.4244	9.0974	9.6221	10.1244	9.722	8.6112	9.0288	10.1815	9.5858	9.366	9.4566	11.4247	8.8606	10.6047	8.3076	8.5247	9.5459	8.9588	8.5749	9.2338	9.7443	9.503	10.5151	8.9269	10.1744	9.7939	9.8184	9.4598	8.2763	9.2419	10.3896	10.4226	9.7519	10.0146	8.1153	9.3146	10.8315	9.4291	9.7584	9.2274	9.9268	8.7866	10.0485	9.4029	9.3629	9.644	10.19	10.4213
ENSG00000197421.9	2.517	0	0	4.4427	4.2295	0	0	3.9605	4.4754	4.6214	0	4.5224	6.0765	3.8094	4.901	0.8195	0	0	0	0	0	0	0	2.9667	4.0121	5.1509	2.7862	3.6798	2.5374	0	3.5483	3.0668	4.3549	5.9436	6.2299	1.834	2.0387	5.8474	2.6922	4.264	2.4266	1.9993	1.028	4.8265	0	3.4128	4.9713	2.8365	5.672
ENSG00000280171.1	0	0	0	0	0	0	0	0	0	0	0	0	0	0	4.5521	0	0.586	0.9957	0	0	0	0	2.5161	0	0	0	0	0	0	0	0	0	1.0174	0	0	0	0	0	0	0	0	0.9995	0	0	0	0	0	0	0
ENSG00000260900.1	0	0	0	0	0	0	0	0	0	0	0	0	0	1.3937	0	0	0	0	0	0	0	0	0	0	0	0	0	0	0	0	0	0	0	0	0	0	0	0	0	0	0	0	0	0	0	0	0	0	1.4455
ENSG00000266579.1	0	0	0	0	0	0	0	0	1.3974	0	0	0	0	0	0	0	0	0	0	0	0	0	0	0	0	0	0	0	0	0	0	1.1569	0	0	0	0	0	0	0	0	0	0	0	0	0	0	0	1.3424	0
ENSG00000278732.1	0	0	0	0	0	3.967	0	0	0	0	0	0	0	0	0	0	0	0	0	0	0	0	0	0	0	0	0	0	0	0	0	0	0	0	0	0	1.353	0	0	0	0	0	0	0	0	0	0	0	0
ENSG00000196167.9	3.3851	2.2537	5.5035	6.672	9.5651	7.9	6.2711	4.9134	7.2417	8.4588	5.1651	5.9414	10.2467	6.924	7.1837	2.6675	4.6177	7.2298	2.9726	5.2561	10.4196	5.3089	7.4566	6.7824	5.2006	6.4122	6.6621	8.0384	6.4773	5.7355	3.6542	7.3945	8.9917	7.2098	6.8926	1.9751	8.2558	2.9122	6.224	6.6167	2.6938	6.3914	3.7517	4.3336	3.4057	7.3131	7.2649	8.5594	5.72
ENSG00000264438.2	0	0	0	0	0	0	0	0	0	0	0	0	0	0	0	0	0	0	0	0	0	0	0	0	0	0	0	0	0	0	0	0	0	0	0	0	0	0	0	0	0	0	0	0	0	0	0	0	0
ENSG00000200288.1	0	0	0	0	0	0	0	0	0	0	0	0	0	0	0	0	0	0	0	0	0	0	0	0	0	0	0	0	0	0	0	0	0	0	0	0	0	0	0	0	0	0	0	0	0	0	0	0	0
ENSG00000207000.1	0	0	0	0	0	0	0	0	0	0	0	0	0	0	0	0	0	0	0	0	0	0	0	0	0	0	0	0	0	0	0	0	0	0	0	0	0	0	0	0	0	0	0	0	0	0	0	0	0
ENSG00000254131.1	0	2.2537	0	0	0	0	0	0	0	0	0	0	0	0	0	0	0	0	1.0987	0	0	1.0731	0	0	0	0	0	0	0	0	0	1.1569	0	0	0	0	1.353	0	0	0	1.0663	0	0	0	0	0	0	0	0
ENSG00000118972.1	0	0	1.2047	0	0	0	1.183	0	2.0937	3.4751	0	0	3.4395	0	2.8909	0	0	0	0	0	0	0	0	0	0	0	2.5644	0	0	1.1122	0	0	0	0	0	1.9751	0	0	0	7.3388	0	0.9995	0	1.2441	0	0	0.9628	1.3424	0
ENSG00000264104.1	0	0	0	0	0	0	0	0	0	0	0	0	2.5667	0	0	0	0	0	0	0	0	0	0	0	0	0	0	0	0	0	0	0	0	0	0	0	0	0	0	0	0	0	0	0	0	0	0	0	0
ENSG00000179833.4	11.1962	12.2285	9.5126	10.4619	11.3546	9.2228	9.8023	9.6138	9.7547	9.9553	9.8955	10.1577	12.3101	10.4801	10.786	9.8495	11.2071	10.3631	10.9442	9.9716	9.2338	10.2141	10.2088	10.5285	10.8187	10.6595	10.4561	11.2274	10.3603	8.9708	10.3795	10.6991	11.8988	11.084	10.7963	8.6174	10.1572	10.8055	9.7167	9.5811	9.7805	9.9892	9.1743	10.5518	10.3901	9.45	10.6719	11.7602	11.2958
ENSG00000165312.6	9.504	10.0345	9.1711	8.7428	10.8236	6.693	8.4787	8.9058	10.4084	8.2266	7.8794	8.6842	11.0738	7.8485	9.8179	8.704	7.6896	9.5838	8.8053	8.6453	9.0183	8.5346	8.6603	8.6555	8.8855	8.0577	9.813	9.2041	8.968	7.6246	8.6422	10.0328	9.352	10.0226	9.146	7.8014	9.3698	9.8167	8.0099	10.3275	9.1038	7.9821	7.6476	9.2333	8.893	8.3465	9.2488	9.2901	9.5255
ENSG00000159618.15	8.1399	6.8806	5.0713	7.0637	10.1917	11.4162	5.7304	10.4971	4.8471	7.6682	6.2588	6.2148	4.8118	3.9678	7.9357	3.2345	2.9096	6.5306	1.0987	6.5199	11.8475	3.7163	8.519	6.4859	9.7862	4.191	7.6897	9.88	12.0014	5.1165	5.0486	4.6068	7.4268	7.503	4.1563	3.345	9.3664	3.2786	4.8235	6.3205	10.2704	8.909	4.5766	4.1231	6.5156	6.1243	7.4948	8.358	9.3346
ENSG00000064225.12	11.0908	11.5052	10.3024	11.8149	12.4636	6.693	10.706	8.8419	10.375	8.8968	9.8896	11.4512	11.1225	10.5585	10.8799	11.8092	10.7306	10.2274	11.027	11.9415	7.6283	10.7435	9.3704	10.9273	12.189	11.092	10.591	11.3981	10.8302	10.1934	10.5641	10.4893	6.5578	6.7114	11.7231	10.7007	6.3817	12.1064	9.9942	11.9806	10.3268	10.5489	11.1776	10.7846	10.1041	9.4624	9.9147	9.0054	11.7451
ENSG00000221372.1	0	0	0	0	0	0	0	0	0	0	0	0	0	0	0	0	0	0	0	0	0	0	0	0	0	0	0	0	0	0	0	0	0	0	0	0	0	0	0	0	0	0	0	0	0	0	0	0	0
ENSG00000250571.6	10.3729	10.3582	9.0836	11.0078	10.5608	11.9844	7.2854	9.3123	9.922	9.6109	10.0511	9.6662	9.8055	9.735	10.3695	8.2326	8.334	9.1181	9.49	8.2912	7.9982	8.614	8.5236	10.6528	8.7491	10.5824	10.2304	10.0397	10.084	9.052	9.4177	10.1884	8.2144	9.4468	9.3383	7.7458	10.0128	10.1646	8.7231	8.7448	8.5513	9.8477	10.0008	11.4597	9.5553	9.4917	9.5935	10.0466	10.0951
ENSG00000057294.13	9.9384	11.9465	10.4684	11.1905	10.7601	7.3881	10.3137	7.155	10.9477	10.3719	9.5599	10.9825	11.8873	5.9737	10.23	11.1126	9.8911	11.7146	0	10.8972	9.6503	11.2726	9.2965	10.2623	11.1649	11.7914	6.3155	10.805	10.9272	10.5671	10.2492	9.8353	11.4377	10.4187	11.4813	9.3931	9.4458	9.9433	7.7662	10.1268	8.7218	9.5632	8.4476	11.1608	3.4057	9.5808	11.6267	10.7529	10.2317
ENSG00000226530.1	0	0	0	0	0	0	0	0	0	0	0	0	0	0	0	0	0	0	0	0	0	0	0	0	0	0	0	0	0	0	0	0	0	1.1607	0	0	0	0	0	0	0	0	0	0	0	0	0.9628	0	0
ENSG00000252628.2	0	0	0	0	0	0	0	0	0	0	0	0	0	0	0	0	0	0	0	0	0	0	0	0	0	0	0	0	0	0	0	0	0	0	0	0	0	0	0	0	0	0	0	0	0	0	0	0	0
ENSG00000134709.10	11.3173	12.2775	10.6004	9.0176	13.5463	8.2772	10.9736	10.4171	10.9808	11.2557	10.941	12.3493	11.9851	11.0409	10.4871	11.2498	9.7216	11.5261	9.8419	10.0416	10.1527	10.8474	9.0995	10.9524	10.1055	10.9946	7.2701	10.4845	10.6377	10.5945	9.5557	11.4751	11.7748	11.4208	12.2661	8.984	11.7129	10.6962	10.4461	11.5123	10.1671	10.8272	8.8002	10.8736	10.1005	10.4871	11.7419	11.4657	11.4016
ENSG00000166007.11	0	0	0	0	0	0	0	0	0	0	0	0	0	0	0	0	0	0	0	0	0	0	0	0	0	0	0	0	0	0	0	0	0	0	0	0	0	0	0	0	0	0	0	0	0	0	0	0	0
ENSG00000171861.10	10.5309	9.987	9.2097	9.8789	9.9175	12.9888	9.3504	10.2582	9.3511	9.3857	10.5157	10.5851	9.7935	10.8067	10.3904	9.279	9.9797	8.7825	10.5638	10.1516	9.2463	9.3737	10.2102	9.5785	9.6957	9.7225	9.0198	10.5294	10.3864	9.1526	10.3679	9.8411	9.2392	10.0664	9.0936	9.9053	10.4237	9.7307	10.2985	8.9711	9.334	9.9792	10.1782	9.3037	10.2526	10.0968	9.5685	9.9219	10.1244
ENSG00000278923.1	0	0	0	0	0	0	0	0	0	0	0	0	0	0	0	0	0	0	0	0	0	0	0	0	0	0	0	0	0	0	0	0	0	0	0	0	0	0	0	0	0	0	0	0	0	0	0	0	0
ENSG00000167768.4	0	0	2.2971	0	2.1864	0	2.6045	0	7.3613	0	0	0	3.7346	1.3937	4.0911	2.6675	1.587	0	0	0	1.9711	1.0731	7.4854	0	1.2485	0	0	0	1.3795	1.1122	0.9196	0	0	2.8436	0	3.827	1.353	0	0	0	2.0983	2.3212	1.028	3.4034	0	1.1416	0.9628	2.0256	1.4455
ENSG00000273637.1	0	0	0	0	0	0	0	0	2.914	0	0	0	0	1.3937	0	0	1.8096	0	0	0	0	0	0	0	0	0	0	0	0	1.7327	0	0	2.0261	2.2347	0	0	2.0387	0	0	0	0	0	0	0	0	0	0	0	0
ENSG00000280159.1	2.517	2.2537	2.6368	1.9131	4.4796	0	1.183	0	0	4.0162	1.5547	2.2215	3.4395	0	0	2.4825	2.3244	0.9957	0	0	1.1165	1.0731	0	3.4888	2.3583	2.4104	3.148	0	4.7349	0	0	2.2294	1.6082	1.1607	4.1563	1.07	3.1329	0	0.934	3.3372	2.0983	0	0	1.9021	1.2456	2.2075	0.9628	2.4873	2.1529
ENSG00000232216.1	7.157	2.2537	1.8519	1.9131	0	0	3.6363	0	0	0	2.7683	0	3.7346	0	5.3039	0	0.586	2.7999	0	0.9318	0	0	1.1244	0	1.2485	0	3.6777	1.5701	2.0716	2.4975	0	0	3.0304	4.938	0	0	10.2412	0	0	2.0127	0	9.8351	1.028	3.2036	3.5812	0	3.6309	2.0256	0
ENSG00000264172.1	0	0	0	0	0	0	0	0	0	0	0	0	0	0	0	0	0	0	0	0	0	0	0	0	0	0	0	0	0	0	0	0	0	0	0	0	0	0	0	0	0	0	0	0	0	0	0	0	0
ENSG00000199903.1	0	0	0	0	0	0	0	0	0	0	0	0	0	0	0	0	0	0	0	0	0	0	0	0	0	0	0	0	0	0	0	0	0	0	0	0	0	0	0	0	0	0	0	0	0	0	0	0	0
ENSG00000200058.1	0	0	0	0	0	0	0	0	0	0	0	0	0	0	0	0	0	0	0	0	0	0	0	0	0	0	0	0	0	0	0	0	0	0	0	0	0	0	0	0	0	0	0	0	0	0	0	0	0
ENSG00000177981.10	11.0924	11.651	10.4266	10.3998	11.1465	9.3934	10.1264	10.4528	11.0657	10.3138	10.5138	11.172	11.8435	10.2526	10.7649	10.4549	10.3363	10.8478	10.5692	10.5407	10.9462	10.9834	10.2274	10.7445	10.7977	11.4512	10.0361	11.0035	11.2746	10.2537	10.7049	11.3964	10.915	11.1252	10.9491	9.6055	10.8945	11.2528	10.4442	10.7499	10.2907	10.418	10.1587	10.5933	10.3467	10.3657	11.1297	11.0044	11.7092
ENSG00000275358.1	0	0	0	1.2529	3.9266	4.9201	0	2.6329	0	0	1.5547	1.5017	4.1888	2.9088	0	0	0	0	0	0	0	1.6817	3.5387	3.4888	0	0	3.148	1.5701	2.5374	1.1122	0	0	0	0	0	0	0	1.6672	0	0	0	0.9995	0	0	0	3.0422	0.9628	0	0
ENSG00000218358.2	2.517	2.2537	0	2.3644	5.1905	0	1.183	1.029	1.3974	3.6789	1.5547	2.6995	4.8118	2.5564	4.5521	1.3389	1.8096	3.6925	0	1.4933	0	1.0731	1.7486	0	0	0	2.3022	1.5701	3.9464	1.7327	0.9196	3.978	2.0261	2.571	2.1264	0	3.3682	4.3634	1.4962	2.0127	1.6727	2.9992	1.028	0	1.9039	1.1416	0.9628	2.0256	3.5036
ENSG00000264091.1	0	0	0	0	0	0	0	0	0	0	0	0	0	0	0	0	0	0	0	0	0	0	0	0	0	0	0	0	0	0	0	0	0	0	0	0	0	0	0	0	0	0	0	0	0	0	0	0	0
ENSG00000275367.1	2.517	0	1.2047	0	0	2.698	2.8782	1.029	0	1.4258	0	1.5017	4.5336	3.4283	2.0733	1.72	2.3244	1.9935	0	1.4933	2.1715	1.0731	2.1828	0	3.4102	1.659	1.9815	1.5701	4.55	1.1122	1.4767	2.2294	6.5261	2.571	0	1.07	0	0	0	2.0127	3.5778	0.9995	1.028	2.6949	2.3543	0	2.7429	4.6765	2.1529
ENSG00000238921.2	0	0	0	0	0	0	0	0	0	0	0	0	0	0	0	0	0	0	0	0	0	0	0	0	0	0	0	0	0	0	0	0	0	0	0	0	0	0	0	0	0	0	0	0	0	0	0	0	0
ENSG00000274815.1	0	0	0	0	0	0	0	0	0	0	0	0	0	0	0	0	0	0	0	0	0	0	0	0	0	0	0	0	0	0	0	0	0	0	0	0	0	0	0	0	0	0	0	0	0	0	0	0	0
ENSG00000269349.1	0	0	0	0	0	0	1.183	0	0	1.4258	0	0	0	0	0	0	0	1.9935	0	0	0	1.6817	0	0	1.2485	0	0.9877	0	0	0	0	0	2.3497	1.1607	0	0	0	0	0.934	0	1.6727	0	0	0	0	0	1.5351	1.3424	2.1529
ENSG00000200291.1	0	0	0	0	0	0	0	0	0	0	0	0	0	0	0	0	0	0	0	0	0	0	0	0	0	0	0	0	0	0	0	0	0	0	0	0	0	0	0	0	0	0	0	0	0	0	0	0	0
ENSG00000233614.6	2.517	3.6214	1.2047	0	4.2295	0	0	1.029	5.074	4.4088	0	3.3447	0	0	0	2.0211	2.3244	0	0	1.8965	1.1165	0	0	0	3.4102	1.659	2.5644	3.1501	0	0	0.9196	3.0668	1.0174	0	0	1.3021	2.5016	0	0	3.3372	0	2.8066	2.3665	0	0	0	0	1.3424	3.8865
ENSG00000022567.9	6.1671	8.1092	7.0811	7.531	11.5277	8.8803	7.8673	7.845	7.2261	7.5692	7.5169	7.6748	11.6712	10.7722	8.8144	6.8448	6.2125	6.4008	4.8846	5.2214	8.8219	7.3513	9.6158	5.9625	9.1839	7.3282	8.3933	8.0492	9.9917	6.2577	7.7951	9.4065	10.8833	8.5089	7.4035	5.5373	9.9484	5.8474	7.2407	6.2646	8.7875	7.6573	6.8494	7.4385	7.2199	6.2891	10.744	12.0196	11.3775
ENSG00000278933.1	0	0	0	0	0	0	0	0	0	0	0	0	0	0	0	0	0	0	0	0	0	0	0	0	0	0	0	0	0	0	0	0	0	0	0	0	0	0	0	0	0	0	0	0	0	0	0	0	0
ENSG00000202175.1	0	0	0	0	0	0	0	0	0	0	0	0	0	0	0	0	0	0	0	0	0	0	0	0	0	0	0	0	0	0	0	0	0	0	0	0	0	0	0	0	0	0	0	0	0	0	0	0	0
ENSG00000120662.15	7.7544	10.2507	6.9804	7.4305	9.4379	7.1671	8.202	7.9519	8.027	8.2103	7.7938	8.5913	9.1418	8.1257	8.4804	9.0813	8.3183	7.9629	9.2351	6.0911	6.5255	8.7862	6.8366	8.0601	9.1212	8.5399	7.6408	8.1325	8.5722	8.2156	7.8795	8.1677	8.6158	9.1407	8.2636	7.5481	8.7005	9.0901	8.4082	9.0964	8.6529	8.4989	8.5147	9.0443	8.6389	8.2062	8.2867	8.5999	9.2349
ENSG00000215274.5	1.7493	0	0	0	0	0	0	0	0	2.1288	0	0	0	0	4.3399	0	0	0	0	0	0	0	0	0	0	0	7.1354	0	0	0	0	0	0	6.2781	0	0	5.0722	0	0	0	0	0.9995	0	3.7354	0	0	0	1.3424	0
ENSG00000235523.1	0	0	2.6368	1.2529	5.6646	4.2703	0	4.3023	0	3.6789	3.1295	3.5839	1.7918	2.0891	0	0	0.586	0	0	0	0.6637	1.0731	0	2.9667	1.9076	0	2.5644	4.0664	3.7881	0	0.9196	1.1569	0	0	2.1264	0	0	2.9122	3.5761	2.8219	1.6727	0	1.028	0	1.9039	3.0422	1.5351	2.8365	2.9808
ENSG00000249848.1	0	0	0	0	0	0	0	0	0	0	0	0	0	0	0	0	0	0	0	0.9318	0	0	0	0	0	0	0	0	0	0	0	0	0	0	2.1264	0	0	0	0	0	0	0	0	0	0	0	0	0	0
ENSG00000277826.1	0	0	0	0	0	0	0	0	0	0	0	0	0	0	0	0	0	0	0	0	0	0	0	0	0	0	0	0	0	0	0	0	0	0	0	0	0	0	0	0	0	0	0	0	0	0	0	0	0
ENSG00000230225.1	0	0	0	0	0	0	0	0	0	0	0	0	0	0	0	0	0	0	0	0	0	0	0	0	0	0	1.5686	0	0	0	0	0	1.0174	0	0	0	0	0	0	0	0	0	0	0	0	0	0	0	0
ENSG00000239877.2	0	0	0	0	0	0	0	0	3.1971	0	0	0	2.5667	0	0	0	0	0	0	0	0	0	0	0	0	0	0	0	0	0	0	0	0	0	0	0	4.0482	0	0	0	0	0	0	0	0	0	0	0	0
ENSG00000201398.1	0	0	0	0	0	0	0	0	0	0	0	0	0	0	0	0	0	0	0	0	0	0	0	0	0	0	0	0	0	0	0	0	0	0	0	0	0	0	0	0	0	0	0	0	0	0	0	0	0
ENSG00000281474.1	0	0	0	0	0	0	0	0	0	0	0	0	0	0	0	0	0	0	0	0	0	0	1.7486	0	0	0	0	0	0	0	0	0	0	0	0	0	0	0	0	0	0	0	0	0	0	0	0	0	0
ENSG00000272905.1	3.6791	3.0939	0	2.3644	0	4.401	0	1.029	3.9734	2.9536	2.2856	3.0579	4.1888	1.3937	0	2.4825	2.3244	2.315	3.1685	2.4695	0	2.7049	1.7486	3.4888	2.9781	0	3.148	2.7882	2.0716	1.1122	0	2.5654	2.0261	3.2704	0	1.834	3.3682	2.9122	2.4732	2.8219	1.0663	2.3212	1.6222	4.1231	2.697	2.2075	0.9628	2.0256	2.1529
ENSG00000235571.1	0	0	0	0	0	0	0	0	0	0	0	0	0	0	0	0	0	0	0	0	0	0	0	0	0	0	0	0	0	0	0	0	0	0	0	0	0	0	0	0	0	0	0	0	0	0	0	0	0
ENSG00000259952.1	0	0	0	0	0	0	0	0	0	0	0	0	0	0	0	0	0	0	0	0	0	0	0	0	0	0	0	0	0	0	0	0	0	0	0	0	0	0	0	0	0	0	0	0	0	0	0	0	0
ENSG00000260812.1	0	0	0	0	0	0	0	0	0	1.4258	0	0	0	0	0	0	0.586	0	0	0	0	0	0	0	0	0	0.9877	0	0	0	0	0	0	0	2.1264	0	0	0	0	0	0	0	0	0	0	0	0	0	0
ENSG00000225630.1	13.5393	16.2928	11.9205	12.783	14.4843	10.5201	13.6225	12.3144	13.6139	13.6708	11.622	15.1221	15.4649	11.3853	12.9418	15.2367	14.5461	16.8485	15.1069	13.7334	12.8579	15.2332	10.2708	14.4197	16.0503	14.3601	11.3719	12.5529	13.5615	13.7199	12.9369	13.758	13.1594	13.2488	13.1263	11.3592	12.4188	14.7789	12.7253	14.9419	7.5636	11.1808	12.4685	14.2497	14.0835	12.4532	12.8586	12.5406	13.343
ENSG00000230231.1	1.7493	0	0	0	0	0	0	0	0	0	0	0	0	0	0	0	0	0	0	0	0	0	0	0	1.2485	0	0	0	0	1.1122	0	1.7906	0	0	0	0	1.353	0	0	0	1.0663	0.9995	0	1.2441	0	1.1416	0	0	0
ENSG00000164283.12	8.6273	10.2054	9.8429	8.6858	9.5309	8.047	5.034	8.242	11.7034	9.9988	6.9205	8.3372	12.3447	10.7105	9.2916	10.6894	8.672	8.9543	9.2622	8.7735	8.6458	10.3	6.6457	7.2053	10.3758	8.5648	6.6338	7.3441	6.5775	8.0981	9.1634	8.1046	10.2646	11.5357	11.3609	8.0228	7.373	10.4378	4.6772	8.583	6.9866	9.8679	8.9562	8.1304	9.7493	10.5511	6.4011	6.8979	9.5356
ENSG00000227489.1	0	0	0	0	0	0	0	0	0	0	0	0	0	0	0	0	0	0	0	0	0	1.0731	0	0	0	0	0	0	0	0	0	0	0	0	0	0	0	0	0	0	0	0	0	0	0	1.1416	0	0	0
ENSG00000254555.1	0	0	0	0	0	0	0	0	0	0	0	0	0	0	0	0	0	0	0	0	0	0	0	0	0	0	0	0	0	0	0	0	0	0	0	0	0	0	0	0	0	0	0	0	0	0	0	0	0
ENSG00000013392.7	9.3663	9.1066	8.2834	8.6712	10.3134	7.2212	8.5538	7.5806	9.8975	8.3806	8.8341	8.4089	9.9199	7.6523	9.3208	9.0649	7.7943	8.2582	8.6784	7.0804	7.1885	8.746	8.277	8.5675	8.6289	8.3526	7.4673	7.8295	9.0444	7.8592	7.73	9.1276	8.5581	8.4842	8.3702	7.2267	8.5531	10.0026	8.146	9.2117	8.41	8.5953	7.0208	9.584	7.5293	8.3834	8.7889	9.4789	9.7326
ENSG00000226688.6	4.8749	7.3493	4.7601	3.7493	4.6927	0	5.6954	5.3413	4.5777	5.7357	3.418	5.8062	8.0061	4.572	5.521	4.0925	5.4293	5.7989	6.9968	4.7233	5.2403	5.3089	4.9309	6.1816	5.2536	5.0605	4.8342	4.8364	5.1143	4.1098	5.1962	4.9885	6.649	5.9722	6.1637	2.7789	5.0039	6.6903	4.9564	5.1039	5.6505	6.0214	4.3746	6.1458	4.2345	4.3434	5.9257	5.1828	4.5489
ENSG00000258279.2	0	0	0	0	2.1864	0	0	0	0	0	0	0	0	0	0	0	0	0	0	0	0.6637	0	1.1244	0	0	0	0.9877	0	0	0	0	0	1.0174	0	0	0	0	0	0	0	0	0	0	0	1.2456	0	0.9628	1.3424	0
ENSG00000250929.2	0	0	0	0	2.1864	0	0	0	0	2.1288	0	0	0	0	0	0	0	0	0	0	0.6637	0	0	0	0	0	0	0	0	0	0	0	0	1.1607	0	0	0	0	0	0	0	0	0	0	0	0	0	0	0
ENSG00000204581.2	0	0	0	0	4.2295	0	1.183	0	0	0	0	0	0	0	0	2.4825	0.586	1.5792	1.7151	0	0.6637	1.6817	1.7486	2.1404	2.3583	0	0	0	1.3795	0	0	2.8378	1.0174	0	0	1.3021	0	0	0.934	0	0	0.9995	0	1.2441	0	0	0	0	2.6255
ENSG00000225620.1	0	0	0	0	0	0	0	0	0	0	0	0	0	0	0	0	0	0	0	0	0	0	0	0	0	0	0	0	0	0	0	0	0	0	0	0	0	0	0	0	0	0	0	0	0	0	0	0	0
ENSG00000271771.1	0	0	0	0	0	4.2703	0	0	0	0	0	0	1.7918	0	0	0	0	0	0	0	0	0	0	0	0	0	0.9877	0	0	0	0	0	0	1.1607	0	0.4504	0	0	0	0	0	0.9995	0	1.9021	0	1.1416	0	0	0
ENSG00000277919.1	0	0	0	0	0	0	0	0	0	0	0	0	0	0	0	0	0	0	0	0	0	0	0	0	0	0	0	0	0	0	0	0	0	0	0	0	0	0	0	0	0	0	0	0	0	0	0	0	0
ENSG00000184178.15	9.5411	11.0312	8.3426	8.318	8.5466	8.2856	8.3776	8.6384	9.6293	9.2242	9.2965	9.255	10.0225	8.8351	8.9233	8.833	8.0557	7.7329	9.3929	7.7001	9.3826	9.3323	8.0323	8.6059	8.8686	9.8828	10.2197	9.3064	9.1211	8.3398	9.1362	8.9808	10.6667	9.5336	9.8768	7.5981	8.6733	10.4536	8.9994	9.5522	9.3726	9.1914	9.2476	9.5891	8.8508	9.0774	9.4165	9.6787	10.1064
ENSG00000206260.3	0	0	0	0	0	0	0	0	0	0	0	0	0	0	0	0	0	0	0	0	0	0	0	0	0	0	0	0	0	0	0	0	0	0	0	0	0	0	0	0	0	0	0	0	0	0	0	0	0
ENSG00000237786.1	0	2.2537	0	0	0	0	0	0	0	0	0	0	0	0	0	0	0	0	0	0	0	0	0	0	0	0	0	0	0	0	0	0	0	0	0	0	0	0	0	0	0	0	0	1.2441	0	0	0	0	0
ENSG00000272911.1	0	2.2537	0	0	3.9266	0	0	0	0	0	0	0	2.5667	0	2.0733	0	0	0	2.1456	0	0	0	0	2.1404	1.9076	0	0	0	0	0	0	1.1569	0	0	0	0	2.0387	0	0	0	1.0663	0	1.028	1.2441	0	1.1416	0.9628	0	0
ENSG00000164112.12	7.6733	2.2537	1.2047	0	2.1864	0	1.8241	1.6234	2.914	5.0465	1.5547	0	4.3715	2.0891	4.3399	0	0.586	2.315	0	1.8965	2.6455	1.6817	3.8054	4.4231	0	2.4104	2.3022	0	3.1713	4.6666	1.4767	1.1569	2.8371	3.8671	3.8545	0	4.0482	0	0	0	3.1141	5.6429	1.028	3.2036	3.4057	1.1416	3.103	2.8365	1.4455
ENSG00000230039.1	0	0	0	0	0	0	0	0	0	0	0	0	0	0	0	0	0	0	0	0.9318	0	0	0	0	0	0	0	0	0	0	0	0	0	0	0	0	0	0	0	0	0	0	0	0	0	0	0.9628	0	0
ENSG00000130204.12	13.8483	12.3646	11.3056	12.1274	12.2645	13.6189	10.1378	11.6277	12.5378	12.6462	13.2181	11.651	12.6556	12.1761	13.398	11.2643	10.4492	11.6239	11.4613	11.0551	12.1306	11.3491	11.9488	13.145	11.4339	12.498	11.9098	12.4445	11.8686	11.3692	11.3654	11.4321	11.567	12.2396	11.6823	9.8048	11.7686	12.5217	10.5919	11.6644	10.7145	12.0068	10.975	11.9777	11.3903	12.1046	12.4402	11.6017	12.3394
ENSG00000271580.1	0	0	0	0	0	1.5007	0	1.029	1.3974	3.2378	0	1.5017	3.0682	0	0	0.8195	1.0016	0.9957	2.1456	2.2113	1.1165	2.1083	0	2.1404	0	0	1.5686	0	2.0716	0	0	1.1569	3.3532	2.2347	2.1264	0	0	2.4201	1.4962	2.0127	2.4266	1.5843	0	1.2441	0	0	0.9628	2.0256	0
ENSG00000252650.1	0	0	0	0	0	0	0	0	0	0	0	0	0	0	0	0	0	0	0	0	0	0	0	0	0	0	0	0	0	0	0	0	0	0	0	0	0	0	0	0	0	0	0	0	0	0	0	0	0
ENSG00000258529.5	0	0	0	0	0	0	0	0	2.914	0	0	1.5017	0	0	2.8909	0	0	0	0	0	0	2.4372	0	0	0	0	0	0	0	0	0	0	2.6139	1.1607	4.8037	0	0	0	0	2.8219	0	1.5843	0	0	0	0	0	1.3424	0
ENSG00000189099.11	0	0	0	0	0	0	0	0	0	0	0	0	0	1.3937	0	0	0	0	0	0	0	1.6817	0	0	0	0	0	0	0	0	0	0	0	0	0	0	0	0	0	0	0	1.9993	0	0	0	0	0	1.3424	0
ENSG00000232879.2	0	0	0	0	0	0	0	0	0	0	0	0	0	0	0	0	0	0	0	0	0	0	0	0	0	0	0	0	0	0	0	0	0	0	0	0	0	0	0	0	0	0	0	0	0	0	0	0	0
ENSG00000265897.2	0	0	0	0	0	0	0	0	0	0	0	0	0	0	0	0	0	0	0	0	0	0	0	0	0	0	0	0	0	0	0	0	0	0	0	0	0	0	0	0	0	0	0	0	0	0	0	0	0
ENSG00000111863.12	4.3144	5.126	6.4232	2.7076	5.7622	2.2202	5.9538	6.266	8.1232	6.5249	4.814	9.663	6.7399	9.9425	5.0481	5.8668	0.586	4.3841	0	1.8965	0.6637	3.2975	3.8054	3.4888	4.5245	9.0013	7.3505	3.886	6.1594	3.5181	6.3909	4.9885	3.3532	4.5386	7.0103	0	11.2011	0	3.0504	6.5246	5.2961	2.8066	2.0418	5.0215	3.4057	6.0735	4.5127	8.0423	5.9384
ENSG00000109618.11	10.7003	12.2056	9.7949	10.923	11.8609	8.7515	10.8168	9.9384	10.1129	9.6264	10.8829	11.5932	11.9719	11.0935	9.328	11.7119	10.1973	11.6143	11.2857	10.1107	10.7226	11.3399	10.5149	10.4672	11.2167	10.8231	8.495	11.1853	11.7702	10.901	10.6134	11.7619	11.9735	10.2533	11.835	10.4061	10.9968	11.9525	11.0798	12.2586	10.3181	9.8832	10.2685	11.2847	11.2348	10.7682	10.8671	11.3702	11.8983
ENSG00000279345.1	0	3.0939	0	0	3.5429	0	2.6045	1.6234	1.3974	2.5994	0	0	5.0449	0	2.0733	0	1.3238	1.9935	3.6341	2.6884	1.1165	2.4372	0	0	1.9076	2.4104	2.9784	0	3.1713	1.1122	0	1.1569	2.3497	2.8436	2.1264	0	2.5016	0	0.934	2.8219	1.0663	0	0	1.2441	1.2456	0	1.9438	3.3525	2.1529
ENSG00000214866.7	0	0	0	0	0	0	0	0	0	0	0	0	0	0	0	0	0	0	0	0	0	0	0	0	0	0	0	0	0	0	0	0	0	0	0	0.7932	0	0	0	0	0	0	0	0	0	0	0	0	0
ENSG00000254978.2	0	2.2537	0	0	3.0185	0	0	0	0	0	0	0	1.7918	1.3937	0	0.8195	0	0	0	0	0	0	0	0	1.2485	0	1.5686	0	2.5374	0	0	0	0	0	0	0	0	0	1.4962	0	0	0	0	0	0	0	0	0	1.4455
ENSG00000153015.15	10.0062	10.2816	9.6049	9.2051	10.0098	9.0592	8.6112	8.3146	9.9073	9.7043	8.4741	9.0658	10.2955	9.6586	10.4109	9.4273	8.8486	9.637	8.4943	9.2741	8.9921	9.4509	9.318	10.3703	9.2924	9.4781	9.3612	10.121	9.1978	9.274	8.7387	8.8446	9.8127	10.3751	9.9375	7.6906	9.8203	9.727	8.8957	9.7017	8.9303	10.3839	8.5065	9.8338	8.9857	9.8113	9.8479	9.5808	10.3411
ENSG00000260549.1	5.4434	6.8337	8.4965	8.7613	13.8275	5.7069	7.7359	3.221	8.3205	9.7446	5.085	5.3026	6.3182	2.9088	9.7225	5.6642	2.9096	8.2202	4.2679	7.353	3.2872	4.5286	5.6933	6.9106	8.2201	5.8357	7.7034	5.3357	5.1143	8.8342	5.6954	4.1872	4.0325	4.6844	8.4136	5.206	4.8569	10.0596	5.7978	8.6822	8.1953	8.0214	5.7823	7.4833	6.3066	4.1609	6.7956	5.3551	10.1769
ENSG00000202290.1	0	0	0	0	0	0	0	0	0	0	0	0	0	0	0	0	0	0	0	0	0	0	0	0	0	0	0	0	0	0	0	0	0	0	0	0	0	0	0	0	0	0	0	0	0	0	0	0	0
ENSG00000254578.1	0	0	0	0	5.0429	0	0	0	0	0	0	0	0	0	0	0	0	0	0	0	0	0	0	0	0	0	0	0	0	0	0	0	0	0	0	0	0	0	0	0	0	0	0	0	0	0	0	0	0
ENSG00000240710.1	0	0	0	0	0	0	1.183	1.029	0	1.4258	0	0	1.7918	0	0	0	0.586	0	2.1456	0.9318	1.4607	1.0731	0	0	1.9076	0	0.9877	0	2.5374	0	0	0	1.0174	2.2347	0	0	0	0	0	0	1.6727	0	0	1.9021	1.2456	0	0	0	0
ENSG00000268889.1	0	0	0	0	0	3.3432	0	0	0	1.4258	0	0	0	0	0	0	0	0	0	0	0	0	0	0	0	0	0	0	0	0	0.9196	0	1.6082	1.1607	0	0	0	0	0.934	0	0	0	0	0	0	0	0.9628	0	2.1529
ENSG00000250210.4	0	0	0	0	0	0	0	2.0432	3.1971	0	1.5547	0	0	0	0	0	0	0	0	0	0	2.1083	0	0	0	0	0	1.5701	1.3795	0	0	0	0	0	0	0	0	0	0	0	0	0	0	0	0	0	0	0	0
ENSG00000225215.1	0	0	0	0	0	0	0	0	0	0	0	1.5017	0	0	0	0.8195	0	0	0	0	0	0	0	0	0	0	0	0	0	0	0	1.1569	0	0	0	0	0	0	0	0	0	0	0	0	0	0	0	0	0
ENSG00000257246.1	0	0	0	0	0	0	0	1.029	0	1.4258	1.5547	0	1.7918	0	2.0733	0	0.586	0.9957	2.4767	1.4933	0.6637	1.0731	0	0	1.2485	0	2.3022	1.5701	2.5374	0	0	0	2.0261	0	0	0	2.0387	0	1.4962	0	1.0663	0	0	0	0	0	0.9628	1.3424	0
ENSG00000278616.1	0	6.0239	0	0	3.0185	0	4.723	1.6234	3.8149	2.5994	1.5547	0	3.4395	0	0	2.0211	3.3247	1.9935	2.4767	2.6884	2.5041	4.2222	0	2.9667	5.0288	0	3.148	0	5.6163	0	0	0	4.2027	1.7954	5.7777	0	2.5016	2.9122	3.337	2.0127	5.8552	5.5226	2.3665	1.9021	1.2456	0	4.3875	4.6765	0
ENSG00000280267.3	0	0	3.1423	0	3.9266	0	0	6.6113	7.9528	7.3629	0	1.5017	0	1.3937	0	0	0	0	0	0	0	1.6817	0	0	0	0	0	7.0758	0	0	0	0	0	0	2.9509	0	0	0	6.6862	0	0	0	0	0	0	0	11.4564	0	0
ENSG00000250885.1	0	0	0	0	0	0	0	0	0	0	0	0	0	0	0	0	0	0	0	0	0	0	0	0	0	0	0	0	0	0	0	0	0	0	0	0	0	0	0	0	0	0	0	0	0	0	0	0	0
ENSG00000273797.1	1.7493	0	1.8519	1.9131	0	0	1.8241	1.029	0	0	0	0	1.7918	0	0	0	0	0	0	0	0.6637	1.0731	0	2.1404	0	0	3.2997	1.5701	0	1.1122	0	1.1569	1.0174	1.1607	0	0	2.8515	1.6672	0.934	0	1.0663	0	1.028	0	0	0	0.9628	2.0256	2.6255
ENSG00000036448.9	2.517	6.7351	2.9116	6.0446	6.3696	0	7.8194	7.97	3.4337	3.8574	4.814	4.1282	3.7346	6.0106	5.8766	6.8921	3.2507	2.9924	3.1685	2.2113	9.8119	6.0947	6.5581	3.4888	5.2006	5.0605	4.8831	6.1678	7.9616	4.9638	3.4339	3.0668	4.4253	5.2029	5.9447	6.1119	7.2159	2.9122	2.6922	7.3115	7.0828	3.3211	5.8874	3.4034	7.0211	6.4767	7.7514	6.3373	5.0011
ENSG00000264583.1	0	0	0	0	0	0	0	0	0	0	0	0	0	0	0	0	0	0	0	0	0	0	0	0	0	0	0	0	0	0	0	0	0	0	0	0	0	0	0	0	0	0	0	0	0	0	0	0	0
ENSG00000164114.18	3.0154	4.5615	0	2.3644	3.5429	5.6021	6.531	2.6329	3.8149	3.8574	2.2856	4.5224	8.8501	2.0891	5.3039	5.0826	3.0027	3.3141	2.1456	2.2113	5.3885	3.7163	5.232	2.1404	5.5783	3.2679	4.1466	1.5701	6.0239	3.191	3.9322	2.5654	7.8925	4.5386	3.8545	1.6775	4.6038	1.6672	3.8736	5.2259	8.9811	4.4585	3.9587	3.8765	4.2345	1.1416	6.5977	6.0334	4.319
ENSG00000267552.6	0	0	0	0	0	0	0	0	0	0	0	0	0	0	0	0	0	0	0	0	0	0	0	0	0	0	0	0	0	0	0	0	0	0	0	0	0	0	0	0	0	0	0	0	0	0	0	0	0
ENSG00000224695.1	0	0	0	0	0	0	0	0	0	0	0	0	0	0	0	0	0	0	0	0	0	0	0	0	0	0	0	0	0	0	0	0	0	0	0	0	0	0	0	0	0	0	0	0	0	0	0	0	0
ENSG00000106038.12	0	0	4.7601	2.3644	0	2.2202	0	1.6234	3.4337	4.4088	4.0446	1.5017	3.4395	0	3.4095	0	0	4.9916	1.0987	0	0.6637	2.1083	0	2.9667	1.2485	2.4104	5.7307	0	3.4074	1.1122	0.9196	4.8721	1.6082	0	2.1264	0	2.5016	0	0.934	0	0	7.0544	4.8609	5.0811	0	0	1.9438	1.3424	3.2658
ENSG00000255189.1	1.7493	3.0939	1.2047	1.2529	0	0	1.8241	0	1.3974	1.4258	0	0	0	0	0	1.3389	2.1723	3.1622	0	0	0	1.6817	0	2.1404	1.2485	1.659	1.9815	1.5701	1.3795	1.1122	0	0	1.6082	2.2347	0	0	0	0	0	0	1.6727	0	1.6222	0	0	1.7708	0.9628	1.3424	0
ENSG00000238698.1	0	0	0	0	0	0	0	0	0	0	0	0	0	0	0	0	0	0	0	0	0	0	0	0	0	0	0	0	0	0	0	0	0	0	0	0	0	0	0	0	0	0	0	0	0	0	0	0	0
ENSG00000149089.12	10.7387	11.5476	9.6572	10.4647	11.99	8.0168	8.6976	9.3403	11.3913	10.4916	9.8046	10.4853	11.3532	10.825	10.897	11.623	9.763	10.1688	10.894	10.0341	9.3584	10.0021	9.8009	10.6313	10.3728	8.046	10.1553	10.4422	9.1539	9.2821	8.9354	9.9128	10.4302	10.5193	10.818	8.9555	10.4844	11.396	9.4157	11.0702	9.7841	11.5489	10.6893	10.8609	10.036	10.204	9.8118	10.296	11.047
ENSG00000114861.18	11.7531	11.6116	11.1108	12.7311	13.7434	11.8109	9.9091	10.8247	10.8642	10.6193	10.6171	11.1501	11.6831	11.504	12.2886	10.393	10.2295	10.8486	10.8474	12.005	11.2924	12.0823	11.4483	11.4909	11.3305	11.0338	10.6451	11.6672	11.2136	11.2695	10.5114	11.1763	12.4609	10.6984	12.4141	10.4327	12.237	12.9976	11.036	12.5143	10.8651	10.7142	11.3586	11.753	11.0438	10.4214	11.7222	12.0419	11.2648
ENSG00000238478.1	0	0	0	0	0	0	0	0	0	0	0	0	0	0	0	0	0	0	0	0	0	0	0	0	0	0	0	0	0	0	0	0	0	0	0	0	0	0	0	0	0	0	0	0	0	0	0	0	0
ENSG00000224570.1	0	2.2537	2.6368	3.217	4.8784	0	1.8241	2.8566	0	3.8574	0	3.9685	0	1.3937	2.0733	2.0211	0	1.5792	2.7459	5.9499	1.9711	4.9452	0	0	1.2485	3.2679	0	6.0441	0	1.1122	1.4767	0	0	3.8671	4.1563	2.2217	1.353	1.6672	1.4962	5.2259	0	0	1.6222	0	1.2456	1.1416	2.7429	2.0256	0
ENSG00000179632.9	12.9693	13.0761	11.5687	13.1898	12.4617	14.3558	10.844	12.334	12.8809	12.3234	11.7869	12.2835	12.6953	12.621	12.9559	11.3492	10.499	11.8462	12.1575	11.4901	11.7412	12.2529	12.0894	12.231	11.4943	13.4641	12.8399	11.951	12.0414	11.4553	13.3322	12.3513	11.6397	12.9345	12.0346	10.2723	13.545	12.8709	11.9129	11.738	11.6961	12.9116	12.3155	13.3008	12.3722	12.855	13.0962	12.3841	12.7467
ENSG00000113971.18	8.5476	9.9709	8.2342	7.7227	11.2512	5.7069	8.7957	7.89	9.277	9.005	8.2988	8.5981	10.5701	7.6983	9.8434	8.4595	7.9804	9.2558	8.8701	8.9638	7.3726	8.7754	7.3563	9.0938	9.286	7.7165	9.1047	7.9144	9.3113	7.5815	7.8795	8.7734	9.6456	9.2145	8.3993	7.2889	9.0819	9.3765	8.3409	9.8419	9.3019	9.027	7.5629	9.5528	8.0458	7.4084	9.1583	9.2937	9.1234
ENSG00000205030.1	0	0	0	0	0	0	0	0	0	0	0	0	0	0	0	0	0	0	0	0	0	0	0	0	0	0	0	0	0	0	0	0	0	0	0	0	0	0	0	0	0	0	0	0	0	0	0	0	0
ENSG00000243073.3	3.0154	6.4542	9.8932	0	7.0489	0	1.8241	3.0503	10.0653	3.2378	5.7366	4.1282	0	0	0	6.3853	0	5.1615	0	4.2596	1.1165	3.8327	0	7.3926	0	0	0	11.0724	2.5374	3.191	4.0915	2.2294	0	0	5.249	0	0	0	3.6822	8.4763	4.7094	0.9995	1.028	2.3522	11.6542	3.4128	4.2503	0	10.3564
ENSG00000138193.14	7.7701	9.755	8.6729	7.9576	9.6377	7.7364	8.1188	7.6644	10.6637	8.546	9.7794	7.9017	10.6563	8.5394	7.7331	8.1021	7.0529	9.7056	7.0844	7.2187	8.9278	8.1534	9.049	10.3924	8.4188	8.0809	8.6048	8.3828	8.7967	8.6462	7.5767	7.6631	9.1818	7.4117	9.0757	6.208	7.9369	8.1927	8.0302	8.0667	9.6213	7.2659	7.3125	7.9976	8.0155	7.4587	10.3104	9.5157	9.3912
ENSG00000240809.1	1.7493	4.7752	1.8519	0	0	0	2.2665	2.8566	4.4754	2.1288	0	0	3.7346	0	2.0733	2.0211	2.81	3.4516	1.0987	0	1.4607	2.4372	0	0	3.5858	4.3521	1.9815	1.5701	3.1713	1.1122	3.0237	1.1569	3.6168	3.7394	2.9509	0	2.0387	4.5084	1.8998	2.8219	1.6727	3.1691	1.6222	3.2036	1.2456	1.7708	3.391	2.8365	0
ENSG00000152942.18	10.4234	11.3451	10.1148	9.8249	10.8433	8.2427	9.4689	9.0027	10.5266	9.7474	9.5071	9.9728	10.9749	9.889	10.1262	10.6083	9.6021	10.6673	9.8843	9.5764	9.6988	10.4059	9.5939	10.5999	10.2031	9.7838	9.3373	11.1914	10.0408	9.5537	9.3185	10.453	10.565	10.1676	10.5944	8.7037	10.1335	10.8806	9.7276	10.6823	9.593	10.6943	8.8169	10.5531	9.612	10.1205	10.5319	10.3849	10.597
ENSG00000276692.1	0	0	0	0	0	0	0	0	0	0	0	0	0	0	0	0	0	0	1.0987	0	1.1165	0	0	0	0	0	0	0	1.3795	0	0	0	0	1.1607	0	0	0	2.4201	0	0	0	0	0	0	0	0	0	0	0
ENSG00000280004.1	0	0	0	0	0	0	0	0	0	0	0	0	0	0	0	0	0	0	0	0	0	0	0	0	0	0	0	0	0	0	0	0	0	0	0	0	0	0	0	0	0	0	0	0	0	0	0	0	0
ENSG00000224560.3	0	0	0	0	0	0	0	0	0	0	0	0	0	0	0	0	0	0	0	0	0	0	0	0	0	0	0	0	0	0	0	0	0	0	0	0	0	0	0	0	0	0	0	0	0	0	0	0	0
ENSG00000158411.10	9.8152	9.516	9.1042	8.8548	10.8208	7.7364	8.2749	8.5084	9.4352	9.7446	9.1809	9.268	11.8122	9.1398	10.5807	8.845	8.163	9.329	8.5259	8.2786	7.0427	9.0643	9.1057	9.9506	9.2243	9.2155	9.6282	9.6052	8.9954	9.0233	8.9169	8.8523	9.2634	10.0071	8.7657	7.5339	10.3344	9.6193	8.0649	9.2696	8.8053	9.6045	8.7028	9.719	9.043	9.2897	9.3614	9.5604	9.989
ENSG00000172667.10	12.365	11.0897	9.1178	10.3804	9.858	8.505	10.4405	9.4793	8.9736	9.8876	9.8658	11.3127	12.2625	10.2603	10.6047	10.4134	10.1855	10.0082	9.3607	9.038	9.0958	10.7919	9.6522	9.8315	10.0579	9.7696	9.5901	9.7039	10.8653	9.3427	10.426	10.3817	11.8234	10.3162	10.9143	8.5737	10.7313	10.6559	10.0658	10.8291	11.0107	9.4909	9.3907	11.4977	10.3176	9.7317	10.581	10.6213	11.4071
ENSG00000227233.1	0	0	0	0	0	0	0	0	0	0	0	0	0	0	2.0733	0	0	0	0	0	0	0	0	0	0	1.659	0	0	0	0	0	0	1.0174	0	0	0	0	0	0	0	0	0	0	0	0	0	0	0	0
ENSG00000118363.11	13.7424	13.6477	12.8664	12.8508	13.5972	11.355	11.4583	11.9499	13.1878	12.086	13.4221	12.672	14.2457	12.8712	12.8024	12.6303	11.2138	12.1873	12.3083	11.3477	11.6911	12.1303	12.3405	12.7751	12.1274	12.4387	11.916	12.4373	12.7786	12.2085	11.833	12.6767	12.8697	12.7923	12.7896	10.9378	13.3638	12.7101	11.7425	13.1926	11.813	12.8446	12.5271	12.6944	12.2155	12.9699	12.7685	12.941	13.2478
ENSG00000273311.1	4.9866	7.6761	5.4181	4.5317	7.7421	2.2202	5.1417	6.9638	6.1218	7.435	6.2218	6.2148	8.3046	6.3923	6.5052	6.6052	4.5265	6.6061	5.9691	6.5056	6.4504	6.5334	4.3134	5.3891	6.2607	6.4122	7.1752	5.706	6.1914	5.4966	6.1035	6.7711	8.0844	5.9436	11.2476	3.7893	5.372	8.2034	7.0654	7.0721	5.6187	5.8817	5.3394	6.2271	5.8383	3.9519	6.7454	6.7201	6.8425
ENSG00000136169.16	7.4769	9.6574	8.7183	8.1803	10.0296	7.607	8.5923	8.324	8.4202	7.5692	8.679	8.8651	9.6057	9.3702	8.8247	8.688	8.8297	8.3401	9.2324	7.1921	7.662	9.573	8.1747	8.5804	8.7583	7.9735	8.4471	7.9721	9.04	8.0735	8.8376	8.615	11.1613	8.998	9.5013	7.8753	9.641	10.106	9.0914	9.5405	9.0242	9.6357	8.4084	9.7096	9.6617	7.9059	8.7321	9.4944	10.1918
ENSG00000135903.18	0	0	0	1.9131	0	0	0	0	0	0	0	0	0	0	0	0	0.586	0	0	0	0	0	6.9092	0	0	0	0	0	0	0	0	0	0	0	0	0	0	0	0	0	0	0	0	0	0	0	0	0	0
ENSG00000121644.18	10.2127	12.3728	12.2391	9.9792	11.8513	8.562	9.6256	10.8918	11.9793	11.5556	10.0485	10.0865	13.5499	10.2962	12.0475	10.4231	9.8603	11.1031	11.0458	10.9278	9.5706	10.5144	10.7545	11.1579	9.9151	10.2808	10.6246	10.4825	10.4256	10.1848	9.8318	11.0271	12.2432	11.5054	11.5412	8.1343	11.6184	11.6049	10.6156	11.571	11.1457	10.2243	10.1691	10.9464	10.6522	9.756	10.7794	11.1392	10.499
ENSG00000279700.1	1.7493	5.126	1.8519	0	3.0185	3.3432	2.8782	4.0538	0	2.5994	2.2856	3.0579	5.9092	0	0	0.8195	1.8096	4.3841	3.3409	4.5664	2.3474	4.3835	0	3.4888	2.7012	0	3.148	2.7882	4.089	0	0	3.2643	2.8371	2.571	4.6184	0.4504	3.5705	3.2786	2.6922	4.8237	3.2857	0.9995	2.0418	4.2322	1.9039	2.5423	4.1765	4.3899	2.1529
ENSG00000205362.10	7.8899	7.3155	7.8082	9.5888	15.8432	6.641	8.4838	3.6376	9.7382	9.7948	6.3979	8.2269	4.5336	6.6002	8.1465	10.6391	6.3606	8.6779	1.0987	10.2888	3.5254	7.6258	5.907	7.7532	9.5967	7.0976	9.3869	9.0357	6.7591	10.9322	9.5035	4.5321	7.6711	3.5994	9.4257	6.7501	3.9059	12.2919	7.802	9.8796	6.9099	8.7967	8.5229	8.787	5.7675	9.7419	4.0988	2.4873	11.535
ENSG00000138495.6	12.9201	12.6474	12.0838	12.1211	13.7842	12.4597	10.6478	10.823	11.9233	11.0438	12.2934	11.6	12.5594	11.5241	12.5214	12.0571	10.4717	11.5353	10.9788	10.9896	11.0811	10.9842	11.8823	12.3337	12.1826	11.6857	10.5058	12.4526	11.9643	11.6441	11.3163	11.2799	10.2562	11.2454	11.8587	10.0222	11.9439	11.935	10.6222	11.8702	10.7562	11.1245	11.3506	11.5086	11.934	11.8709	11.6815	11.3363	12.6656
ENSG00000204528.3	1.7493	6.515	2.9116	3.5928	7.4219	2.698	1.8241	1.6234	5.5967	3.4751	3.8644	4.7358	2.5667	3.8094	0	1.3389	0	2.7999	2.7459	1.4933	0	1.6817	0	5.9625	4.2393	2.9019	1.5686	4.6224	0	3.9013	3.6542	5.5006	1.0174	3.7394	0	1.502	4.1778	3.5704	0	0	0	2.5842	2.3665	1.2441	0	2.2075	2.9342	2.0256	1.4455
ENSG00000251286.2	0	0	0	0	0	0	0	0	0	0	0	0	0	0	0	0	0	0	0	0	0	0	0	0	0	0	0	0	0	0	0	0	0	0	0	0	0	0	0	0	0	0	0	0	0	0	0	0	0
ENSG00000169992.9	5.3629	7.8975	5.6974	9.9492	6.24	7.0917	8.202	7.123	9.2424	6.602	6.8251	6.0249	10.3401	7.9469	7.1515	7.9807	5.588	8.8051	5.23	9.0355	7.6325	7.2292	8.5736	9.4855	8.3104	6.877	7.0945	6.6921	9.1044	7.8078	7.6361	6.6702	8.2095	5.5072	8.6374	9.0523	7.6436	5.4764	6.9102	7.6316	9.7219	9.5108	6.5626	8.0433	9.058	7.8766	9.3572	9.2026	8.5173
ENSG00000239344.1	0	2.2537	0	0	0	0	0	0	0	0	0	0	0	0	0	1.3389	0	0	0	0	0	0	0	0	1.2485	0	0	0	0	0	0	0	1.0174	1.1607	0	1.07	0	1.6672	0	0	1.0663	0	0	0	0	0	0	1.3424	0
ENSG00000101323.4	13.3122	14.6461	13.425	14.286	11.6491	10.8724	14.0469	13.4978	12.8509	12.0475	12.271	13.722	9.7364	12.8159	10.94	15.0508	13.2808	13.4361	13.4058	13.1944	13.669	14.1925	9.3575	12.8416	14.4504	14.6111	10.9725	15.1416	12.9848	13.4588	13.0986	13.7918	12.4051	10.56	13.6649	13.3287	11.6647	12.7819	12.7743	14.8824	12.9512	14.145	13.1996	13.6825	14.1098	12.8543	13.3	12.9863	15.2812
ENSG00000272456.1	7.3779	5.6437	5.4614	4.9091	6.4885	5.1605	3.7766	8.0055	6.2199	3.8574	5.51	7.7867	3.9795	8.9392	8.6513	1.3389	2.0023	4.6355	4.4295	2.2113	0.6637	4.996	1.7486	2.9667	4.2393	7.2485	3.7845	4.7334	1.3795	2.7674	7.0644	6.101	1.0174	4.2879	5.6863	2.5271	8.3133	4.9756	4.9134	5.8746	3.9281	1.9993	5.376	5.2974	7.7658	5.3507	6.0955	6.0669	6.3877
ENSG00000262662.1	0	0	0	0	0	0	0	0	0	0	0	0	0	0	0	1.3389	0	0	0	0	0	0	0	0	0	0	0	0	0	0	0	0	0	0	0	0	0	0	0	0	0	0	0	0	0	0	0.9628	0	0
ENSG00000219395.2	0	0	0	1.2529	0	0	1.8241	0	1.3974	1.4258	0	1.5017	2.5667	1.3937	3.7902	0	0.586	1.5792	2.4767	1.4933	0.6637	2.1083	1.1244	2.9667	0	1.659	1.5686	0	0	0	0.9196	1.1569	2.0261	2.8436	0	0.4504	0	3.2786	1.4962	0	2.4266	1.5843	0	2.3522	0	0	2.5223	0	1.4455
ENSG00000127564.16	10.9498	8.8	9.9187	9.517	7.9219	12.6872	5.4659	6.1651	10.5121	9.0238	8.2353	8.4397	9.1418	9.0047	10.2605	7.0994	6.1528	8.426	6.8758	6.0121	6.8443	7.7194	8.1864	9.2794	8.1589	9.829	10.1897	8.2492	8.2693	8.4445	7.6231	7.7888	7.4182	8.3757	7.641	4.0022	10.6925	10.1836	6.7363	6.4261	6.0102	8.8539	7.6401	8.7959	7.961	7.0886	8.2331	9.0973	10.7989
ENSG00000255349.1	0	0	0	0	0	0	0	0	0	0	0	0	0	0	0	0	0	0	0	0	0	0	0	0	0	0	0	0	0	0	0	0	0	0	0	0	0	0	0	0	0	0	0	0	0	0	0	0	0
ENSG00000277998.1	9.5273	9.0867	8.6729	8.9865	12.9221	8.3758	6.363	8.7083	6.6998	7.1046	9.4282	9.3633	8.7213	9.5872	9.5168	7.4542	5.588	6.9801	9.2649	8.0105	5.8784	8.1252	6.0679	9.4924	8.7765	8.7713	9.1873	9.5226	7.3887	9.6191	9.3084	8.0183	7.0231	9.5336	6.2299	7.1319	10.3906	9.2062	6.51	8.1615	5.9087	8.247	10.6646	8.2059	9.9725	9.9672	8.3426	7.4474	8.3291
ENSG00000275248.1	1.7493	0	0	1.2529	2.1864	0	0	0	0	0	0	0	1.7918	0	0	0	0.586	1.5792	0	2.2113	0	1.6817	0	2.1404	3.2103	0	0	0	2.0716	0	0	0	1.0174	0	0	0.4504	0	0	0	0	1.6727	0	1.028	1.2441	0	0	0	0	1.4455
ENSG00000226086.5	0	0	1.2047	1.2529	0	1.5007	0	1.029	0	0	0	0	0	0	0	2.2702	0	0	0	0.9318	0.6637	0	0	0	1.9076	0	0	1.5701	1.3795	0	0	1.1569	2.8371	1.1607	0	0	0	0	0	0	0	0	0	0	0	0	0.9628	2.0256	0
ENSG00000235023.1	0	0	0	2.7076	6.3696	3.967	1.8241	1.029	0	0	0	0	6.446	3.1918	5.0481	0	0	0	1.0987	1.4933	0	0	1.7486	0	3.2103	0	0.9877	0	3.6103	3.3638	0	1.7906	0	4.938	0	0	3.1329	0	0	0	1.6727	0	0	0	0	0	2.9342	3.5546	0
ENSG00000176973.7	12.2089	11.3113	10.5397	11.125	11.9837	10.7823	9.5445	9.4751	11.1961	10.2312	11.9505	10.2188	12.0189	10.7369	11.8295	10.5956	9.0393	10.5536	10.1624	9.9781	9.9588	9.6933	11.0882	11.2657	10.1861	11.211	10.964	11.0881	10.3655	10.1498	10.3294	10.87	10.4796	9.972	10.3961	8.9756	11.0443	11.191	9.2357	10.3173	10.1068	11.2261	10.5159	10.7379	11.2075	9.9014	9.9147	10.5403	11.6739
ENSG00000211682.2	0	0	0	0	0	0	0	0	0	0	0	0	0	0	0	0	0	0	0	0	0	0	0	0	0	0	0	0	0	0	0	0	0	0	0	0	0	0	0	0	0	0	0	0	0	0	0	0	0
ENSG00000231630.1	0	0	0	0	0	0	0	0	0	0	0	0	0	0	0	0	0	0	0	0	0	0	0	0	0	0	0	0	0	0	0	0	0	0	0	0	0	0	0	0	0	0	0	0	0	0	0	0	0
ENSG00000270997.1	0	0	0	0	0	0	0	0	0	0	0	0	0	0	0	0	0	0	0	0	0	0	0	0	0	0	0	0	0	0	0	0	0	0	0	0	0	0	0	0	0	0	0	0	0	0	0	0	0
ENSG00000249514.1	0	0	0	0	0	0	0	0	0	0	0	0	0	0	0	0	0	0	0	0	0	0	0	0	0	0	0	0	0	0	0	0	0	0	0	0	0	0	0	0	0	0	0	0	0	0	0	0	0
ENSG00000279115.1	1.7493	3.0939	1.2047	1.2529	2.1864	3.0564	1.183	2.0432	1.3974	2.5994	1.5547	2.2215	1.7918	3.8094	2.0733	2.4825	0	1.5792	1.7151	1.8965	0.6637	2.1083	2.1828	0	1.2485	1.659	0.9877	3.1501	1.3795	1.1122	0.9196	1.1569	1.0174	1.1607	0	1.07	2.8515	1.6672	0.934	2.0127	1.6727	0.9995	1.028	1.2441	1.2456	1.7708	0.9628	0	2.9808
ENSG00000159479.16	12.4648	12.2465	11.664	11.0165	12.6711	11.3428	10.2758	10.9821	12.9331	11.5179	11.5332	11.2833	12.0034	11.5634	12.7516	11.3424	9.9287	11.6019	11.1481	11.2782	10.0202	11.4407	10.8654	12.2402	11.3693	11.8097	11.0408	11.5574	10.8226	10.4159	10.6077	11.5616	10.4992	12.3139	11.8243	9.3653	11.9704	12.2711	10.9276	11.5331	10.2315	11.1444	10.4806	10.982	10.7993	11.0353	11.589	10.7771	11.7985
ENSG00000112511.17	11.8523	13.8648	11.1863	11.3488	12.4887	11.0068	9.8607	10.2933	10.7429	11.1547	10.7833	10.7212	13.2048	12.0834	12.0927	10.1506	10.5611	11.3626	11.4234	10.9505	9.9948	10.7702	11.4586	11.1275	11.8969	10.3776	11.1027	12.0872	11.3606	9.5846	10.5709	11.5096	11.6083	11.2629	11.2635	9.2159	11.7453	11.9908	11.0435	11.2154	10.3834	11.7829	11.3339	11.5819	11.7243	11.8755	11.3265	11.7742	11.6868
ENSG00000211950.2	9.5502	0	1.8519	1.9131	6.4303	0	3.1082	0	0	0	4.3489	0	3.0682	0	13.5346	0	0	0	1.0987	2.4695	1.1165	0	0	2.1404	0	0	5.9757	0	2.8889	1.1122	1.4767	1.1569	4.7338	3.0727	0	0.7932	9.1227	0	3.2008	4.0159	2.0983	6.8446	1.6222	7.8255	2.3543	0	4.3205	6.0669	0
ENSG00000202534.1	0	0	0	0	0	0	0	0	0	0	0	0	0	0	0	0	0	0	0	0	0	0	0	0	0	0	0	0	0	0	0	0	0	0	0	0	0	0	0	0	0	0	0	0	0	0	0	0	0
ENSG00000226663.2	0	0	0	0	0	0	0	0	0	0	0	0	0	0	0	0	0	0	0	0	0	0	0	0	0	0	0	0	0	0	0	0	0	0	0	0	0	0	0	0	0	0	0	0	0	0	0	0	0
ENSG00000154511.11	9.9279	10.8807	9.6548	9.4242	10.8654	8.5194	9.6326	8.5125	11.2876	10.3099	9.6073	10.2054	9.6638	9.3196	9.6379	11.0247	10.0597	10.0179	9.1708	9.4898	9.0409	10.6295	7.2596	9.4786	10.4214	11.2486	9.1251	9.8153	9.2251	11.177	9.0944	9.4091	8.6603	10.5047	10.8786	6.9299	10.1729	10.6144	8.8791	11.0884	9.9561	9.312	7.5708	9.8164	10.2428	9.1829	10.6267	10.6043	9.5289
ENSG00000253946.1	0	0	0	0	0	0	0	0	0	0	0	0	0	0	0	0	0	0	0	0	0	0	0	0	0	0	0	0	0	0	0	0	0	0	0	0	0	0	0	0	0	0	0	0	0	0	0	0	0
ENSG00000144504.15	8.6273	9.5381	9.6194	8.0508	9.6882	9.6872	8.1319	8.6497	7.9433	7.9791	9.301	9.6433	10.0395	7.7537	9.0067	8.3623	8.8657	8.5266	9.4434	8.4456	7.1295	8.4552	8.2934	8.8808	8.7212	8.834	9.2018	10.1005	9.505	7.6415	8.9588	9.9238	8.562	9.1873	9.6658	6.6536	9.2349	9.9842	9.6658	9.5108	8.2636	8.3566	8.7523	9.8208	8.5884	8.1944	9.0971	9.6706	9.5187
ENSG00000142507.9	13.5943	12.4389	11.9128	12.639	11.6618	14.1475	11.295	11.8522	11.9384	11.8328	13.214	12.2437	12.2968	12.483	13.0051	11.9334	11.9397	11.6624	12.4047	11.6705	11.2656	11.4361	13.3455	12.2372	12.2535	12.5039	11.6219	12.6445	12.9647	11.4055	12.336	11.3088	11.0632	12.4098	12.1178	11.7191	13.2656	12.4438	11.474	11.8407	12.0496	12.2925	12.4389	11.8541	12.4588	12.7793	12.3228	12.1251	12.9036
ENSG00000157884.10	0	0	0	0	0	0	0	0	0	0	1.5547	0	0	0	0	0	0	0	0	0	0.6637	0	0	0	0	0	0	0	0	0	0	0	0	0	0	0	0	0	0	0	0	0	0	0	0	0	0	0	0
ENSG00000259677.1	0	3.0939	2.6368	0	0	0	1.183	1.029	2.0937	1.4258	1.5547	0	1.7918	0	0	0	1.587	2.9924	1.0987	2.6884	1.1165	2.1083	0	0	0	1.659	0	1.5701	0	0	0.9196	0	1.6082	1.7954	0	0	2.0387	1.6672	0	2.0127	0	1.9993	0	0	1.9039	1.7708	0.9628	1.3424	0
ENSG00000164116.16	6.0173	7.5366	3.9405	7.0336	5.4469	8.1804	9.0657	7.8319	7.6347	6.5768	6.4627	7.1688	8.5037	4.921	9.8025	8.049	6.7513	7.4343	5.1395	4.6206	8.5879	7.8356	8.5097	6.4859	9.0405	7.1642	10.345	6.3873	8.9999	6.0457	6.6814	6.2714	9.7659	7.1855	8.7768	5.4063	7.2605	5.6738	7.3969	8.1615	11.1533	5.9991	6.6988	8.0729	8.3363	4.7187	10.0292	9.3388	8.2249
ENSG00000273305.1	3.3851	2.2537	3.6717	3.217	6.0208	6.2826	2.2665	1.6234	3.4337	2.5994	4.6001	3.789	4.3715	4.1106	3.7902	2.2702	3.0027	4.5153	3.8777	2.2113	2.3474	3.451	0	4.6358	4.4355	3.802	3.7845	2.3041	4.089	1.7327	3.1738	4.0864	1.0174	2.2347	4.8037	2.4323	4.2966	5.0721	2.8824	3.3372	2.4266	1.5843	2.0418	2.6949	2.3543	2.5423	3.6309	2.0256	4.5489
ENSG00000138669.9	0	0	0	0	0	0	3.1082	0	5.4958	2.1288	2.7683	0	3.0682	0	2.0733	0	0.586	1.9935	0	0	0	0	0	0	1.2485	0	3.6777	2.7882	2.0716	0	1.4767	0	1.0174	1.1607	2.1264	1.6775	1.353	1.6672	0	0	5.9087	0.9995	1.028	0	1.9039	0	0	2.0256	0
ENSG00000250927.1	0	0	0	0	0	0	0	0	0	0	0	0	0	0	0	0	0	0	0	0	0	0	0	0	0	0	0	0	0	0	0	0	0	0	0	0	0	0	0	0	0	0	0	0	0	0	0	0	0
ENSG00000174013.7	9.9522	11.1722	10.0735	9.9041	11.6523	9.8187	8.872	8.952	10.8655	10.2352	9.0966	9.4678	11.3667	9.436	11.3371	9.7009	8.2652	10.1116	10.2063	9.028	9.3712	9.5348	9.5007	10.4533	8.772	9.9536	9.7402	9.6125	9.5334	9.2356	9.3602	9.7554	10.642	10.2297	9.8402	7.3485	9.7042	10.5214	9.1458	10.2613	9.2116	9.7886	8.4857	9.6977	9.4	8.7697	9.9539	9.866	10.4321
ENSG00000235110.5	0	0	0	0	0	0	0	0	0	0	0	0	0	0	0	0	0	0	0	0	0	0	0	0	0	0	0	0	0	0	0	0	0	0	0	0	0	0	0	0	0	0	0	0	0	0	0	0	0
ENSG00000277670.1	0	0	0	0	0	0	0	0	0	0	0	0	0	0	0	0	0	0	0	0	0	0	0	0	0	0	0	0	0	0	0	0	0	0	0	0	0	0	0	0	0	0	0	0	0	0	0	0	0
ENSG00000196704.11	11.8551	11.4402	9.8592	10.2106	11.3349	10.8208	9.9053	9.1814	11.2667	11.0992	10.3901	10.3298	11.5161	10.4652	11.4018	10.712	10.0509	10.5659	11.7951	8.9717	9.8553	11.1761	10.8754	11.6645	10.7707	10.024	10.3752	11.0829	10.0647	10.3403	10.4101	11.104	10.4672	10.5517	10.3743	9.7164	11.5172	11.708	10.1606	11.4146	10.2117	10.3588	9.7558	11.6474	10.4953	10.0984	10.4264	10.0817	11.622
ENSG00000251332.1	0	0	0	0	0	0	1.183	0	0	0	0	0	0	0	0	0	0	0.9957	0	0	0	0	0	0	0	0	0	0	1.3795	0	0	0	1.0174	0	0	0	0	0	0	0	0	0	0	0	0	0	1.9438	1.3424	0
ENSG00000259235.1	0	0	0	0	0	0	0	0	0	0	0	0	0	0	0	0	0	0	0	0	0	1.0731	0	0	0	0	0	0	0	0	0	0	0	0	0	0.7932	2.8515	2.4201	0	0	0	0	0	0	0	0	0	0	0
ENSG00000258507.1	0	0	0	0	0	0	0	0	0	0	0	0	0	0	0	0	0	0	0	0	0	0	0	0	0	0	0	0	0	0	0	0	0	0	0	0	0	0	0	0	0	0	0	0	0	0	0	0	0
ENSG00000178821.12	8.267	8.763	7.5813	7.3349	8.3407	8.234	6.3851	8.1552	9.9954	6.8957	7.8794	6.616	8.1126	8.012	5.7956	4.1558	6.588	8.7793	7.6739	8.7765	6.2435	6.163	5.907	8.2817	7.9257	7.207	5.8826	8.9973	5.4143	6.6403	7.0353	8.1677	7.6927	1.1607	7.927	6.0089	6.1487	7.3008	5.9753	8.464	3.2857	6.1889	6.6696	8.1992	6.0914	6.2667	6.1154	7.9103	8.2332
ENSG00000244019.1	0	0	0	0	0	0	0	0	0	0	0	0	0	1.3937	0	0	0	0	0	0	0	0	0	0	0	0	0	0	0	0	0	0	0	0	0	0	0	0	0	0	0	0	0	0	0	0	0	0	0
ENSG00000222054.1	0	0	0	0	0	0	0	0	0	0	0	0	0	0	0	0	0	0	0	0	0	0	0	0	0	0	0	0	0	0	0	0	0	0	0	0	0	0	0	0	0	0	0	0	0	0	0	0	0
ENSG00000196126.10	13.8013	11.9299	12.2056	12.6555	11.5805	12.3329	11.7594	10.2322	15.2627	10.7494	11.0584	11.3677	11.2836	10.2017	14.0834	11.8599	9.5974	9.1959	10.3807	10.4312	12.8547	10.6405	13.6186	11.7455	11.583	12.1606	13.6518	11.2095	13.7813	11.0499	12.9249	7.4765	11.5983	13.906	10.8552	10.7672	14.044	13.4824	12.3753	14.2155	11.4057	14.7658	13.3044	11.9049	12.2766	13.467	12.3732	10.6939	11.4007
ENSG00000227987.1	0	0	0	0	0	0	0	0	0	0	0	0	0	0	0	0	0	0	0	0	0	0	0	0	0	0	0	0	0	0	0	0	0	0	0	0	0	0	0	0	0	0	0	0	0	0	0	0	0
ENSG00000232301.1	0	0	1.2047	1.2529	0	0	0	1.029	0	0	0	0	0	0	0	0	2.1723	0	0	0	0	0	0	0	0	2.4104	0	1.5701	0	0	0	1.1569	0	0	0	0	0	0	0	0	0	0	1.028	0	0	0	0	0	0
ENSG00000278896.1	1.7493	2.2537	0	0	4.8784	0	0	0	0	1.4258	1.5547	0	3.4395	1.3937	0	0	0.586	0.9957	1.0987	2.2113	0.6637	1.0731	2.1828	2.1404	2.7012	0	1.5686	1.5701	2.0716	0	0	1.1569	1.6082	1.7954	2.1264	0	0	0	0	0	0	0.9995	0	1.2441	0	1.7708	0.9628	2.0256	0
ENSG00000227851.1	0	0	0	0	0	0	0	0	0	0	0	0	0	0	0	0	0	0	0	0	0	0	0	0	0	0	0	0	0	0	0	0	0	0	0	0	0	0	0	0	0	0	0	0	0	0	0	0	0
ENSG00000225715.1	0	0	0	0	0	0	0	0	0	0	0	0	1.7918	0	0	0	0	0	0	0	0	0	0	0	0	0	0	0	0	0	0	0	0	0	0	0	0	0	0	0	0	0	0	0	0	0	0	0	0
ENSG00000271919.1	0	0	0	0	0	0	0	0	0	0	0	0	1.7918	0	0	0	0	0	0	0	0	0	0	0	0	0	0	0	0	0	0	0	0	0	0	0	0	0	0	0	1.0663	0	0	0	0	0	0	0	0
ENSG00000176928.5	8.6698	8.0072	7.4367	8.8418	5.7622	7.5376	7.6008	6.7847	8.921	6.8957	6.4627	7.1503	10.3753	8.0029	5.9533	6.7352	8.4809	7.0999	8.0972	7.4233	6.5969	9.0373	6.0679	9.7765	9.0216	5.3163	5.2239	5.1076	6.1914	7.4147	7.0155	4.37	9.0872	8.7095	8.7318	7.0344	8.0846	9.978	7.8597	7.9298	6.8289	5.9764	8.3591	9.8273	7.359	6.8974	9.4004	10.0212	8.3291
ENSG00000034239.10	6.0173	2.2537	2.6368	4.8411	2.1864	0	1.183	2.0432	7.0942	1.4258	2.2856	2.2215	4.8118	3.8094	2.8909	2.8315	3.5878	5.4834	1.0987	0	0.6637	1.6817	1.1244	2.1404	3.2103	2.9019	1.9815	1.5701	2.0716	0	1.8776	3.5932	1.0174	2.2347	0	2.8539	0	5.9525	0	5.4428	2.4266	1.9993	3.0486	1.2441	5.1957	1.1416	1.9438	3.3525	0
ENSG00000243514.2	0	0	0	0	4.4796	0	0	0	0	1.4258	0	0	0	0	0	0	0	0	0	0	0	0	0	0	0	0	0.9877	0	0	0	0	0	0	0	0	0	0	0	0	0	0	0	0	0	0	0	0	0	0
ENSG00000233714.1	1.7493	0	0	0	0	0	0	1.029	0	0	0	0	0	1.3937	2.8909	0	0	0	0	0	0	1.0731	0	0	0	0	0	0	0	0	0	1.1569	0	1.1607	0	0	1.353	1.6672	0	0	0	0	0	0	0	0	0	0	0
ENSG00000280746.1	0	0	0	0	0	0	0	0	0	0	0	0	0	0	0	0	0	0	0	0	0	0	0	0	0	0	0	0	0	0	0	0	0	0	0	0	0	0	0	0	0	0	0	0	0	0	0	0	0
ENSG00000129455.15	0	0	0	1.2529	0	3.0564	0	0	0	0	0	1.5017	0	0	0	0	0	0	0	0	0	0	4.0305	0	0	0	0	0	1.3795	0	0	0	0	0	0	0	0	0	0	0	0	1.5843	0	0	0	0	0	0	0
ENSG00000240250.3	0	0	0	0	0	0	1.183	0	0	0	0	0	1.7918	0	0	0	0	0	0	0	1.4607	1.0731	0	0	1.2485	0	0	0	0	0	0	2.2294	0	0	2.1264	0	0	0	0	0	0	0	0	0	0	0	0.9628	0	0
ENSG00000276215.1	0	0	0	0	0	0	0	0	0	0	0	0	0	0	0	0	0	0	0	0	0	0	0	0	0	0	0	0	0	0	0	0	0	0	0	0	0	0	0	0	0	0	0	0	0	0	0	0	0
ENSG00000216902.3	0	0	0	0	0	0	0	0	0	0	0	0	0	0	0	0	0	0	0	0	0	0	0	0	0	0	0	0	0	0	0	0	0	0	0	0	0	0	0	0	0	0	0	0	0	0	0	0	0
ENSG00000265875.1	0	0	0	0	0	0	0	0	0	0	0	0	0	0	0	0	0	0	0	0	0	0	0	0	0	0	0	0	0	0	0	0	0	0	0	0	0	0	0	0	0	0	0	0	0	0	0	0	0
ENSG00000254672.1	0	0	0	0	0	0	0	0	0	0	0	0	0	0	0	0	0	0	0	0	0	0	0	0	0	0	0	0	0	0	0	0	0	0	0	0	0	0	0	0	0	0	0	0	0	0	0	0	0
ENSG00000143033.17	9.1129	9.3258	8.6402	8.3489	11.6054	7.686	8.7623	7.8645	10.0069	9.4842	8.6584	9.3593	10.4226	8.6072	10.2793	8.8378	8.2534	9.5612	8.5785	8.6712	8.1631	8.9722	7.8672	9.7821	9.0518	9.5505	9.3805	8.4895	8.6023	8.6875	8.0298	9.5624	9.1379	10.1283	8.6128	7.0703	9.6907	9.3382	8.4159	9.0884	9.0059	10.053	8.25	9.0025	8.8117	8.484	9.8465	9.3007	10.5262
ENSG00000270757.1	5.2776	8.1859	5.5842	3.217	5.0429	0	6.2711	6.6266	6.677	5.9477	5.1651	5.4307	5.2455	5.6388	0	5.62	4.4624	6.4008	8.3852	0	6.431	7.164	4.9856	0	4.6874	6.6164	7.3153	6.2447	6.6251	4.9638	5.2648	0	7.6565	7.9621	7.0475	0	7.621	7.9729	5.3274	5.7171	6.2572	5.906	6.2044	5.9034	0	6.1243	7.8014	5.2425	6.3877
ENSG00000256150.1	0	0	0	0	0	0	0	0	0	0	0	0	0	0	0	0	0	0	0	0	0	0	0	0	0	0	0	0	0	0	0	0	0	0	0	0	0	0	0	0	0	0	0	0	0	0	0	0	0
ENSG00000257941.1	0	0	1.2047	0	0	0	1.183	1.6234	1.3974	2.1288	0	0	3.0682	0	0	0	0	1.9935	0	0.9318	0	1.0731	0	0	1.2485	0	1.5686	0	0	0	0	0	0	0	0	1.834	0	0	0	2.0127	2.0983	0	0	0	1.2456	0	0	0	1.4455
ENSG00000259956.1	11.6875	12.7638	11.4323	11.5352	11.7889	10.9965	10.593	10.1085	12.1847	11.0981	11.3812	11.5311	12.8218	11.3003	12.4725	10.6934	10.3063	11.7947	11.2258	11.3203	10.932	11.3853	10.7934	11.9948	11.4136	12.1262	11.5878	11.481	10.926	10.8012	11.2133	12.3103	11.9786	11.4999	11.2831	9.5245	11.5384	12.5643	10.6922	11.2678	11.032	11.4864	10.9839	11.749	11.4108	10.9812	11.8322	11.5751	12.0723
ENSG00000106410.14	0	0	0	0	0	0	0	0	0	0	0	0	0	0	0	0	0	0	0	0	0	0	0	0	0	0	0	0	0	0	0	0	0	0	0	0	0	0	0.934	0	0	0	0	0	0	0	0	0	0
ENSG00000227958.1	0	0	0	0	0	0	0	0	0	0	0	0	0	0	0	0	0	0	0	0	0	0	0	0	0	0	0	0	0	0	0	0	0	0	0	0	0	0	0	0	0	0	0	0	0	0	0	0	0
ENSG00000267083.1	0	0	0	0	0	0	0	0	0	0	0	0	1.7918	0	0	0	0	0	1.0987	0	0	0	0	0	0	0	0.9877	0	0	0	0	1.1569	0	0	0	0	0	0	0	0	0	0.9995	0	0	0	0	0	0	0
ENSG00000234041.1	0	0	0	0	0	0	0	0	0	0	0	0	0	0	0	0	0	0	0	0	0	0	0	0	0	0	0	0	0	0	0	0	0	0	0	0	0	0	0	0	0	0	0	0	0	0	0	0	0
ENSG00000259847.1	0	0	0	0	0	0	0	1.029	0	0	0	0	0	0	0	0	0	0	0	0	0	0	0	0	0	0	4.7836	0	0	0	0	0	0	0	0	0	0	0	0	0	1.6727	0	0	0	0	0	0	0	0
ENSG00000265243.1	0	0	0	1.2529	0	4.2703	0	0	2.5614	2.1288	0	0	0	0	0	1.3389	0	0	0	0	0	1.6817	0	0	1.9076	0	0	0	0	0	0	1.1569	0	0	0	0	0	1.6672	0	2.8219	0	0	1.028	0	0	0	0	0	0
ENSG00000226668.5	0	0	0	0	0	0	0	0	0	0	0	0	0	0	0	0	0	0	0	0	0	0	0	0	0	0	0	0	0	0	0	0	0	0	0	0	0	0	0	0	0	0	0	0	0	0	0	0	0
ENSG00000234900.1	0	0	0	0	0	0	0	0	0	0	0	0	0	0	0	0	0	0	0	0	0.6637	0	0	0	0	0	0.9877	0	1.3795	0	0	0	0	1.1607	0	0	0	0	0	0	0	0	0	0	0	0	0	0	0
ENSG00000268140.1	0	4.3107	1.8519	0	0	0	0	1.6234	2.5614	1.4258	1.5547	0	3.0682	0	2.0733	0.8195	1.3238	0	1.7151	2.4695	0.6637	1.6817	0	0	0	1.659	0	1.5701	0	1.1122	0.9196	0	2.3497	0	3.4723	1.9751	0	2.4201	0	0	1.0663	3.3211	1.028	1.9021	1.2456	1.1416	2.7429	1.3424	3.7077
ENSG00000278987.1	2.517	2.2537	1.8519	0	2.1864	4.1266	1.8241	0	2.0937	2.1288	1.5547	3.0579	0	0	2.0733	0	0	1.5792	2.4767	2.4695	2.7743	1.6817	0	2.9667	1.9076	2.9019	3.5624	0	2.0716	0	2.191	1.1569	0	2.8436	0	0	1.353	2.4201	0.934	3.7161	3.2857	0.9995	2.0418	2.3522	1.9039	2.2075	1.5351	4.1613	1.4455
ENSG00000250006.2	0	0	0	0	0	0	0	0	0	0	0	0	0	0	0	0	0	0	0	0	0	0	0	0	0	0	0	0	0	0	0	0	0	0	0	0	0	0	0	0	0	0	0	0	0	0	0	0	0
ENSG00000236313.1	0	0	0	0	0	0	0	0	0	0	0	0	0	0	0	0	0	0	0	0	0	0	0	0	0	0	0	0	0	0	0	0	0	0	0	0	0	0	0	0	0	0	0	0	0	0	0	0	0
ENSG00000250349.3	0	0	0	0	0	0	0	0	0	0	0	0	0	0	0	0	0	0	0	0	0	0	0	0	0	0	0	0	0	0	0	0	0	0	0	0	0	0	0	0	0	0	0	0	0	0	0	0	0
ENSG00000225352.1	0	0	0	0	0	0	0	0	0	0	0	0	0	0	0	0	0	0	0	0	0	0	0	0	0	0	0	0	0	0	0	0	0	0	0	0	0	0	0	0	0	0	0	0	0	0	0	0	0
ENSG00000273085.1	0	0	0	0	0	0	0	0	0	0	0	0	0	0	0	0	0	0	0	0	0	0	0	0	0	0	0	0	0	0	0	0	0	0	0	0	0	0	0	0	0	0	0	0	0	0	0	0	0
ENSG00000260729.1	3.0154	5.126	3.8124	3.5928	4.6927	4.1266	4.723	5.6107	5.2701	0	4.0446	6.4746	6.8048	0	0	4.3305	7.3825	4.8496	6.3585	7.1186	3.1981	6.7112	2.1828	4.9855	7.3149	4.0096	8.9179	5.8109	5.7934	3.191	0	4.6068	5.5257	7.123	6.3538	5.071	6.2105	8.5766	4.1938	7.4177	3.5778	6.321	7.3219	6.9564	4.1254	6.3544	4.2503	5.5089	3.8865
ENSG00000245667.2	0	2.2537	0	0	0	0	0	0	0	0	0	0	1.7918	0	2.8909	0	0	0.9957	0	0	0	1.0731	0	2.1404	0	1.659	0.9877	0	0	0	0	0	0	1.1607	0	0	1.353	0	0	0	0	0	0	0	0	0	0	0	0
ENSG00000203818.7	0	0	0	0	0	0	2.2665	1.029	0	0	1.5547	0	0	0	0	0	0	0	0	0	0	0	0	2.1404	0	0	0	0	0	0	0.9196	1.1569	1.0174	0	2.1264	0	0	0	0.934	0	1.6727	0.9995	0	0	0	0	0	0	0
ENSG00000202050.1	0	0	0	0	0	0	0	0	0	0	0	0	0	0	0	0	0	0	0	0	0	0	0	0	0	0	0	0	0	0	0	0	0	0	0	0	0	0	0	0	0	0	0	0	0	0	0	0	0
ENSG00000259799.1	0	0	1.2047	0	0	0	2.8782	0	1.3974	0	2.2856	0	1.7918	0	0	1.3389	0	0	0	1.4933	0.6637	1.0731	0	0	0	0	1.5686	0	1.3795	0	0	0	0	0	2.9509	0	1.353	1.6672	0	0	0	0.9995	1.028	0	0	0	0	2.4873	0
ENSG00000264326.1	0	0	0	0	0	0	0	0	0	0	0	0	0	0	0	0	0	0	0	0	0	0	0	0	0	0	0	0	0	0	0	0	1.0174	0	0	0	0	0	0	0	0	0	0	0	0	0	0	0	0
ENSG00000196296.13	5.5921	4.0068	4.3627	3.217	4.8784	8.2772	3.1082	2.368	5.4958	3.6789	5.3131	6.6427	4.3715	2.5564	4.3399	5.7487	4.5576	4.0793	4.992	3.572	2.3474	4.3051	2.7867	6.3717	3.2103	5.7223	5.4677	5.5928	6.2533	4.2037	4.8841	4.7456	2.0261	4.1936	5.3714	2.6997	5.7086	4.8722	2.2148	4.6601	3.8205	4.4585	5.0079	5.5288	4.6826	4.9615	4.9269	4.4919	4.0455
ENSG00000230481.2	0	0	0	0	0	0	0	0	0	0	0	0	0	0	0	0	0	0	0	0	0	0	0	0	0	0	0	0	0	0	0	0	0	0	0	0	0	0	0	0	0	0	0	0	0	0	0	0	0
ENSG00000185933.6	1.7493	0	0	0	3.0185	0	0	0	1.3974	0	0	0	0	0	0	0.8195	0.586	0	0	0	0	0	0	2.1404	0	0	0.9877	0	1.3795	0	0	0	1.0174	1.7954	0	0	0	1.6672	0.934	0	0	0.9995	1.6222	0	0	0	1.5351	0	0
ENSG00000280956.1	0	0	0	0	0	0	0	0	0	0	0	0	0	0	0	0	0	0	0	0.9318	0	0	0	0	0	0	0	0	0	0	0	0	0	0	0	0	0	0	0	0	0	0	0	0	0	0	0	0	0
ENSG00000221923.8	4.4762	9.1066	4.167	4.9091	3.0185	2.698	6.0399	3.0503	4.3653	8.1082	4.0446	5.0863	9.472	3.6314	8.5561	5.4283	3.7033	6.4672	3.6341	7.9161	4.4613	5.2681	5.4424	4.1734	4.3407	4.3521	5.2239	5.0227	8.7165	3.7845	4.9687	3.7332	9.6893	5.656	5.9447	3.8997	6.3817	4.0207	4.6772	7.7583	6.4857	4.6995	4.4452	4.4283	5.3491	5.2168	7.0126	8.4747	9.2955
ENSG00000109805.9	10.3548	8.9058	9.6618	8.9097	9.4672	9.6014	5.7304	5.8637	10.6839	10.9632	7.3034	8.8422	10.5678	8.7986	11.783	6.9105	6.0583	9.7176	7.4378	7.7251	8.0563	8.8737	7.7134	10.994	8.2788	9.5954	9.7084	6.8726	7.8658	10.3773	5.6704	8.4624	9.4334	11.0823	8.1656	3.7506	10.4006	11.2567	7.1694	6.9357	7.258	10.7706	7.5865	9.1662	8.9818	7.7286	9.7076	9.0395	11.2248
ENSG00000235653.1	0	0	0	0	0	0	0	0	0	0	0	0	0	0	0	0	0	0	0	0	0	0	0	0	0	0	0	0	0	0	0	0	0	0	0	0	0	0	0	0	0	0	0	0	0	0	0	0	0
ENSG00000211978.2	0	0	0	0	2.1864	0	1.183	0	0	0	0	1.5017	0	0	2.0733	0	0.586	0	0	1.4933	0	0	0	0	0	0	1.5686	0	0	0	0	1.1569	1.0174	0	0	0	0	0	0	2.0127	0	0.9995	0	0	0	0	0	0	0
ENSG00000240489.1	3.0154	4.5615	3.6717	0	0	0	2.8782	3.221	3.8149	4.717	2.2856	3.3447	4.6794	1.3937	3.7902	4.755	2.3244	2.5778	2.4767	2.2113	1.9711	2.9305	1.1244	0	1.9076	4.191	3.8839	1.5701	2.0716	3.5181	0.9196	1.1569	4.2027	3.8671	4.4058	2.616	3.9059	4.3634	0.934	2.0127	1.6727	3.3211	2.6313	1.9021	2.9737	2.5423	3.6309	2.8365	5.2824
ENSG00000212039.1	0	0	0	0	0	0	0	0	0	0	0	0	0	0	0	0	0	0	0	0	0	0	0	0	0	0	0	0	0	0	0	0	0	0	0	0	0	0	0	0	0	0	0	0	0	0	0	0	0
ENSG00000196748.9	0	0	0	2.7076	0	0	0	0	5.9028	1.4258	1.5547	0	3.7346	0	3.4095	0	0	0.9957	0	2.2113	0	0	0	0	0	0	0	0	0	0	0	1.1569	0	0	2.1264	0	2.0387	0	0	0	0	0	0	0	0	0	0	0	0
ENSG00000226753.1	0	0	0	0	0	0	0	0	0	0	0	0	0	0	0	0	0	0	0	0	0	0	0	0	0	0	0	0	0	0	0	0	0	0	0	0	0	0	0	0	0	0	0	0	0	0	0	0	0
ENSG00000163975.11	7.7857	4.7752	10.3099	7.7874	6.9693	9.9472	7.3764	5.8377	10.2625	7.207	6.1048	5.8527	12.5983	6.0106	8.9885	4.9098	5.603	6.5913	3.8777	7.7496	7.9513	7.2813	8.9037	8.132	6.3115	8.2126	9.6879	4.9326	8.8527	8.0981	8.1614	8.0851	8.5815	5.3846	5.4842	2.9253	8.3412	6.991	6.2927	4.9706	6.2153	6.0865	4.1397	5.87	5.1407	4.5054	7.3259	10.7218	7.0443
ENSG00000239893.1	0	0	0	0	0	3.7874	0	0	0	0	0	0	0	0	0	0	0	0	0	0	0	0	0	0	0	0	4.1466	0	0	0	0	0	0	0	0	0	0	0	0	0	0	0	0	0	0	0	0	0	0
ENSG00000270720.1	6.9243	5.408	4.0582	4.3479	5.3244	1.5007	4.723	4.2241	2.914	0	6.2948	6.4746	5.5021	5.9358	2.8909	6.5356	3.3951	4.9916	3.6341	3.9564	4.4225	4.596	2.5161	5.5019	2.7012	5.0605	4.9761	7.4776	5.7075	2.4975	4.927	5.5006	2.8371	1.7954	4.4058	1.3021	4.9323	4.9756	3.337	5.7171	3.5778	2.9992	5.1413	4.3336	4.6826	4.9045	2.5223	3.5546	7.7464
ENSG00000127329.14	8.1991	11.5692	8.602	8.9667	10.4295	7.5233	11.0007	9.5491	9.0378	8.3361	9.6001	9.7484	10.2699	8.2232	8.8041	11.0608	9.5777	9.3467	8.4144	9.0254	10.128	9.7954	9.7681	8.7384	11.632	9.8728	9.7518	8.9805	11.2156	9.6339	9.3365	7.9482	10.8492	8.599	10.4211	8.9448	9.0011	9.4411	9.8045	10.958	12.0929	7.6786	10.1743	10.0835	10.4718	8.3782	11.3158	10.6198	10.6397
ENSG00000262358.1	0	0	0	0	0	0	0	0	0	1.4258	0	0	0	0	0	0	0	0	0	0.9318	0	0	0	2.1404	0	0	0	0	0	0	0	0	1.0174	0	0	0	1.353	0	0	0	0	0	0	0	0	1.1416	0	0	0
ENSG00000250594.2	0	0	0	0	0	0	0	0	0	0	0	0	0	0	0	0	0	0	0	0	0	0	0	0	0	0	0	0	0	0	0	0	0	0	0	0	0	0	0	0	0	0	0	0	0	0	0	0	0
ENSG00000271148.1	0	0	0	0	0	0	0	0	0	0	0	0	0	0	0	0	0	0	0	0	0	0	0	0	0	0	0	0	0	0	0	0	0	0	0	1.3021	0	0	0	0	0	0	0	0	0	0	0	0	0
ENSG00000263570.1	0	0	0	0	0	0	0	0	0	0	0	0	0	0	0	0	0	0	0	0	0	0	0	0	0	0	0	0	0	0	0	0	0	0	0	0	0	0	0	0	0	0	0	0	0	0	0	0	0
ENSG00000143183.16	13.9424	14.8792	13.6076	13.2458	14.0338	11.1749	11.8411	13.3994	13.8822	13.5267	12.8838	12.805	15.0097	13.0724	13.6789	13.3119	12.1595	12.9541	13.5261	12.0343	12.5961	12.7173	13.4373	13.2757	12.8515	13.2236	11.9915	12.7058	13.8721	12.6177	12.3847	13.2156	13.6154	12.9249	13.7997	11.2049	13.7736	13.8972	13.1835	14.2277	12.7692	12.4498	12.8808	13.9571	13.1764	12.4885	12.9688	13.5616	13.5298
ENSG00000229941.5	1.7493	0	0	1.2529	0	6.3809	0	0	0	1.4258	0	0	0	0	0	0	0	0	0	0	0	0	0	0	1.9076	0	0	4.9326	0	0	0	0	1.0174	1.1607	0	1.3021	0	1.6672	0	0	1.6727	0.9995	0	0	0	1.1416	0	0	0
ENSG00000248315.1	0	0	0	0	0	0	0	0	0	0	0	0	0	0	0	0	0	0	0	0	0	0	0	0	0	0	0	0	0	0	0	0	0	0	0	0	0	0	0	0	0	0	0	0	0	0	0	0	0
ENSG00000108774.14	11.867	13.9459	12.5619	12.9294	11.5654	11.2879	11.4886	12.2351	13.1429	12.8587	11.7971	12.7241	13.9444	11.5941	13.2647	12.0731	11.6467	12.8977	13.5918	11.2618	12.2971	12.7771	12.9269	12.4777	12.9868	12.6355	12.4409	12.6977	12.9138	11.6915	12.3442	12.9699	12.848	12.3282	13.266	11.0392	12.672	14.0067	12.3594	12.8042	12.3445	12.3472	12.0618	13.8566	11.79	11.6569	12.8921	12.6146	13.3028
ENSG00000125522.3	0	0	0	0	0	0	0	0	0	0	0	0	0	0	0	0	0	0	0	0	0	0	0	0	0	0	0	0	0	0	0	0	0	0	0	0	0	0	0	0	0	0	0	0	0	0	0	0	0
ENSG00000183696.13	10.1837	9.4476	11.3753	10.1731	10.5843	13.5192	7.9877	8.8386	10.2314	10.5496	9.301	9.7698	12.1568	9.7487	11.5635	9.4096	7.4419	9.4872	8.8841	9.5522	8.9398	8.4866	10.2345	10.809	8.7945	9.1997	11.1521	10.0125	9.9573	9.0168	9.7309	9.9492	8.2342	11.1411	9.7186	6.0731	9.9116	10.3825	8.132	11.2994	9.4218	7.6284	7.7134	9.3499	9.4404	7.6441	10.0908	9.1013	10.2864
ENSG00000273826.1	0	0	0	0	0	0	0	0	0	0	0	0	0	0	0	0	0	0	0	0	0	0	0	0	0	0	0	0	0	0	0	0	0	0	0	0	0	0	0	0	0	0	0	0	0	0	0	0	0
ENSG00000228318.3	0	0	1.2047	0	0	0	0	1.6234	0	0	2.2856	1.5017	0	0	0	0	0	0	0	0	0	1.0731	0	2.1404	1.2485	0	0	0	0	0	0	0	0	0	0	0	1.353	1.6672	0.934	3.3372	1.0663	0	0	1.2441	0	0	0	0	0
ENSG00000275261.1	0	0	0	0	0	0	0	0	0	0	0	0	0	0	0	0	0	0	0	0	0	0	0	0	0	0	0	0	0	0	0	0	0	0	0	0	0	0	0	0	0	0	0	0	0	0	0	0	0
ENSG00000212025.3	0	0	0	0	0	0	0	0	0	0	0	0	0	0	0	0	0	0	0	0	0	0	0	0	0	0	0	0	0	0	0	0	0	0	0	0	0	0	0	0	0	0	0	0	0	0	0	0	0
ENSG00000279859.2	0	0	0	0	0	3.3432	0	0	0	1.4258	0	0	0	0	0	0.8195	0.586	0	0	0	0	0	0	0	1.2485	0	0	0	0	0	0	0	0	0	2.1264	0	1.353	0	0	0	0	0	0	0	0	0	0.9628	0	2.6255
ENSG00000269680.1	1.7493	3.0939	0	1.2529	6.0208	0	2.2665	0	3.6369	2.1288	1.5547	1.5017	4.1888	0	2.8909	1.3389	0	1.9935	2.1456	1.8965	1.9711	2.1083	0	3.4888	3.2103	0	2.3022	2.7882	2.8889	2.4975	1.4767	0	1.0174	3.4442	0	0.7932	1.353	2.9122	1.8998	4.264	1.6727	1.5843	1.028	1.2441	0	1.1416	1.9438	4.5871	2.6255
ENSG00000235944.7	7.0582	8.4574	6.3558	4.9091	4.4796	6.693	4.723	5.5155	4.3653	6.4982	6.1048	5.2341	7.4979	6.7386	6.6959	4.9098	4.7309	6.4992	6.8475	4.4513	5.9068	6.2906	5.4424	7.0283	4.9667	5.236	6.77	5.8109	6.6015	5.5333	4.8841	6.9963	7.2043	5.9722	6.5218	3.1798	6.2105	7.2807	4.8692	5.798	4.516	4.5841	4.7538	6.7146	5.6542	4.7187	4.9713	6.9703	6.776
ENSG00000092067.5	2.517	0	0	1.2529	0	3.0564	1.183	0	1.3974	3.2378	0	1.5017	5.3362	0	2.0733	1.72	1.3238	0.9957	1.0987	0	0	0	0	2.1404	0	1.659	3.5624	0	1.3795	0	3.1738	1.7906	1.6082	0	0	1.502	2.8515	0	0	0	1.0663	2.3212	0	1.9021	1.9039	0	2.2619	1.3424	0
ENSG00000269113.3	8.7191	4.9612	9.2474	8.0281	10.6654	7.7609	8.0443	7.3144	6.6998	3.8574	8.9573	8.2958	9.291	5.7301	9.6379	9.1663	8.5956	10.022	1.0987	10.7537	5.6954	9.2299	7.5685	9.1028	7.2381	10.5803	10.7641	9.4914	7.9145	8.6587	8.5897	8.6375	7.4182	9.0595	9.2613	5.7971	6.5102	5.9009	6.6989	10.2825	8.279	4.906	5.669	6.4692	9.7168	2.2075	9.9386	7.4346	6.7531
ENSG00000231302.1	0	0	0	0	0	0	0	0	0	0	0	0	0	0	0	0	0	0	0	0	0	0	0	0	0	0	0	0	0	0	0	0	0	0	0	0	0	0	0	0	0	0	0	0	0	0	0	0	0
ENSG00000268442.1	5.5197	0	1.2047	2.3644	5.0429	4.6315	2.6045	1.6234	0	0	0	4.2719	4.1888	2.0891	2.0733	3.6405	3.8609	2.7999	0	3.333	1.9711	3.1256	2.1828	2.1404	4.3407	4.0096	0	3.4391	5.3017	4.6666	1.4767	3.0668	3.9393	1.7954	0	1.834	3.9059	1.6672	2.8824	5.5401	2.0983	0	0	2.9715	2.697	2.2075	4.0165	4.0319	0
ENSG00000244031.3	0	0	0	0	0	0	0	0	0	0	0	0	0	0	0	0	0	0	0	0	0	0	0	0	0	0	0	0	0	0	0	0	0	0	0	0	0	0	0	0	0	0	0	0	0	0	0	0	0
ENSG00000268957.1	0	0	0	0	0	0	0	0	0	0	0	0	0	0	0	0	0	0	0	0	0	0	0	0	0	0	0	0	0	0	0	0	0	0	0	0	0	0	0	0	0	0	0	0	0	0	0	0	0
ENSG00000231392.1	0	0	0	0	0	0	0	0	0	0	0	0	0	0	0	0	0	0	0	0	0	0	0	0	0	0	0	0	0	0	0	0	0	0	0	0	0	0	0	0	0	0	0	0	0	0	0	0	0
ENSG00000227879.2	0	0	0	0	0	0	0	0	0	0	0	0	3.0682	0	5.7956	1.72	0	0	0	0	0	0	0	0	0	0	1.5686	2.3041	3.9464	0	0	0	0	0	0	0	0	0	1.4962	0	0	0	0	0	0	0	0	0	0
ENSG00000272512.1	0	5.5307	6.1326	4.6947	4.8784	5.5467	4.723	5.3038	6.6998	4.4088	4.3489	3.9685	6.6718	4.1106	0	4.755	0.586	4.5767	3.1685	4.1895	3.7297	5.4613	4.8147	7.9649	4.3407	5.5335	3.6777	5.0227	3.4074	1.1122	2.6666	5.6136	6.224	5.0499	2.9509	2.2217	4.8569	6.6596	3.5761	5.7171	5.9855	2.9992	2.6313	5.6517	0	3.2394	5.8327	6.1315	3.7077
ENSG00000129451.11	0	0	0	5.5858	0	0	5.3804	0	4.6732	0	1.5547	1.5017	2.5667	2.5564	2.0733	2.2702	2.1723	0.9957	1.7151	0	0	0	5.7888	0	2.3583	0	1.5686	1.5701	3.6103	0	1.4767	0	1.0174	1.1607	0	0	3.7479	0	0	0	1.0663	4.169	1.6222	1.2441	0	1.1416	4.0988	3.1175	1.4455
ENSG00000254312.1	0	0	0	0	0	0	0	0	0	0	0	0	0	0	0	0	0	0	0	0	0	0	0	0	0	0	0	0	0	0	0	0	0	0	0	0	0	0	0	0	0	0	0	0	0	0	0	0	0
ENSG00000117139.16	10.5286	10.5804	10.0978	9.3375	12.1929	6.6673	9.4001	10.9223	10.7593	11.2596	9.814	10.0914	13.1531	9.6293	11.9135	9.7746	10.2319	10.4228	10.3991	10.8952	10.4053	10.7601	11.0733	10.2421	9.1318	7.51	10.2608	9.892	11.0357	9.464	9.6209	10.2996	12.9221	8.9229	11.0894	8.1134	10.7856	11.0096	10.4832	10.9558	10.6364	10.267	9.0066	10.884	9.3062	9.7296	10.2284	12.2275	9.0456
ENSG00000001460.17	7.204	8.9614	7.3354	6.2938	7.8571	6.6143	7.084	6.877	7.3469	7.7721	7.2676	7.8794	8.6435	7.0356	8.2259	6.8639	7.122	9.2008	7.1783	4.9091	5.5044	5.9477	6.5028	9.7932	7.2898	7.593	8.5716	7.8543	7.213	6.7688	7.7055	8.3142	9.1274	8.599	7.641	5.3556	7.4391	7.7431	7.7842	8.3744	7.7872	6.2845	6.6398	8.0507	7.4968	5.8504	8.2512	7.9467	10.0181
ENSG00000227583.1	0	0	0	0	0	0	1.183	1.029	0	0	0	0	0	0	2.0733	0	0	0	0	0	0.6637	0	0	0	0	0	0	0	0	0	0	0	1.6082	1.1607	0	0	0	0	0	0	0	0	0	0	0	1.1416	0	2.0256	0
ENSG00000241057.1	2.517	0	1.2047	1.2529	0	0	1.183	1.029	2.0937	2.1288	3.1295	3.3447	1.7918	0	0	0.8195	1.587	0	1.7151	0.9318	0	1.0731	2.7867	2.1404	2.9781	1.659	2.9784	3.886	4.4478	0	1.4767	1.1569	0	2.571	0	1.3021	2.0387	2.4201	0	0	2.0983	0	1.028	4.1231	0	2.2075	1.5351	1.3424	2.6255
ENSG00000268434.5	0	0	1.2047	1.2529	0	0	0	0	0	0	0	0	0	0	0	0	0	0	1.0987	0	0	0	1.7486	0	0	0	0.9877	0	2.0716	0	0	1.1569	1.0174	0	0	0	0	0	0	0	0	1.5843	0	0	0	0	0.9628	1.3424	0
ENSG00000265806.1	0	0	0	0	0	0	0	0	0	0	0	0	0	0	0	0	0	0	0	0	0	0	0	0	0	0	0	0	0	0	0	0	0	0	0	0	0	0	0	0	0	0	0	0	0	0	0	0	0
ENSG00000221190.1	0	0	0	0	0	0	0	0	0	0	0	0	0	0	2.0733	0	0	0	0	0	0	0	0	0	0	0	0	0	0	0	0	0	1.0174	0	0	0	0	0	0	0	0	0	0	1.2441	0	0	0	0	0
ENSG00000080031.9	11.6926	6.6292	11.3004	8.0281	12.5919	11.0547	10.4058	12.1953	11.594	11.2183	10.647	10.0743	12.3818	11.2061	8.2865	3.2345	10.9656	9.3577	11.3028	12.2002	10.5456	11.1816	11.7501	8.9118	10.0278	9.118	9.2328	0	12.6725	8.6124	11.4339	8.8827	10.2646	9.299	11.0533	9.9997	11.8296	12.0296	12.3095	11.9967	10.5558	6.906	10.9017	11.1788	10.1605	7.9347	9.5171	12.2617	9.7267
ENSG00000274793.1	0	0	0	0	0	0	0	0	0	0	0	0	0	0	0	0	0	0	0	0	0	0	0	0	0	0	0	0	0	0	0	0	0	0	0	0	0	0	0	0	0	0	0	0	0	0	0	0	0
ENSG00000218476.2	0	0	0	0	0	0	0	0	0	0	0	0	0	0	0	0	0	0	0	0	0	0	0	0	0	0	0	0	0	0	0	0	0	0	0	0	0	0	0	0	0	0	0	1.2441	0	0	0	0	0
ENSG00000168300.13	10.7819	12.0321	10	10.1937	13.7586	8.7392	10.3065	9.298	11.0005	10.9111	10.601	10.9239	12.6479	10.1302	10.2492	11.2696	10.0746	11.1366	10.4101	10.1504	9.9375	10.9492	9.9339	11.1142	11.4396	11.8406	10.8341	9.8891	11.1336	11.0562	10.8659	10.6145	11.2014	10.7808	11.0279	9.4554	11.0272	10.8384	10.6347	11.8912	10.9545	11.3572	10.7757	12.4102	10.3588	11.2556	11.2931	10.2783	11.2186
ENSG00000234206.5	0	0	0	0	0	0	0	0	0	0	0	1.5017	0	0	0	0	0	0	0	0	0	0	0	0	0	0	0	0	0	0	0	0	1.0174	0	0	0	0	0	0	0	0	0	0	0	0	0	0.9628	1.3424	2.1529
ENSG00000279419.1	7.2936	5.408	6.2361	6.7295	7.3609	0	5.7304	5.7842	8.643	3.4751	7.562	6.3178	8.9323	1.3937	2.8909	7.0913	6.0475	6.0138	0	3.6781	7.234	2.1083	4.9309	6.9106	0	6.877	3.148	6.6644	7.0996	6.7534	5.9662	5.6494	6.649	1.1607	9.4674	5.1917	6.8964	0	3.5761	7.2836	6.8967	3.5841	1.028	5.6119	0	6.6599	7.1442	6.8018	8.2414
ENSG00000196772.3	0	0	0	0	0	0	0	0	0	0	0	0	0	0	0	0	0	0	0	0	0	0	0	0	0	0	0	0	0	0	0	0	0	0	0	0	0	0	0	0	0	0	0	0	0	0	0	0	0
ENSG00000255531.1	0	0	0	0	0	0	0	0	0	0	0	0	0	0	0	0	0	0	0	0	0	0	0	0	0	0	0	0	0	0	0	0	0	0	0	0	0	0	0	0	0	0	0	0	0	0	0	0	0
ENSG00000250420.8	6.3866	0	0	0	0	0	0	0	0	0	0	0	1.7918	0	0	1.72	0	0	0	0	0	0	0	0	0	0	3.2997	0	0	0	0.9196	0	0	4.3764	0	0	0	0	0	0	1.6727	0	0	0	0	0	0	0	8.6898
ENSG00000145451.12	0	0	0	0	0	0	0	0	1.3974	5.0465	0	2.2215	0	0	2.0733	0.8195	0	0.9957	0	0	0	0	1.1244	0	0	0	2.5644	4.371	1.3795	0	2.4483	1.1569	0	1.1607	0	0	2.0387	0	0	0	1.6727	0	0	1.2441	0	0	2.5223	1.3424	4.1887
ENSG00000268947.1	4.132	3.6214	3.6717	2.7076	4.6927	0	3.1082	1.6234	2.0937	0	3.8644	3.9685	5.0449	2.0891	3.7902	3.8074	2.3244	3.577	2.7459	3.333	1.9711	2.7049	3.0145	4.8212	5.0288	1.659	4.7836	0	2.5374	2.4975	0.9196	4.7456	2.0261	3.8671	3.8545	2.3308	3.1329	3.2786	0.934	6.3205	1.0663	1.5843	2.6313	4.4283	2.3543	4.2551	3.2542	4.2801	4.0455
ENSG00000231982.1	0	0	1.2047	0	0	3.0564	0	0	1.3974	1.4258	0	0	0	0	3.4095	0	0	0	0	0	0	0	0	0	0	0	0.9877	1.5701	0	1.7327	0.9196	0	1.0174	0	0	0	2.0387	1.6672	0	0	0	0	0	1.9021	1.2456	1.7708	0	0	2.1529
ENSG00000126391.13	11.1032	11.7283	10.2555	9.881	11.1465	10.1857	9.6256	10.3542	11.4723	11.004	10.5664	10.9522	12.4029	9.9802	11.1764	9.9331	8.9775	10.7866	10.055	9.2334	10.1914	10.1454	10.431	11.0851	10.6123	10.8144	11.0628	10.5158	11.2586	9.6979	10.4354	11.1137	11.2158	10.9326	11.1137	8.6806	11.8757	11.7164	10.1991	10.1307	10.4207	10.1501	9.5671	10.8449	10.3004	9.5988	11.014	11.3868	11.6164
ENSG00000258509.1	0	0	0	0	0	0	0	0	0	0	0	0	0	0	0	0	0	0	0	0	0	0	0	0	0	0	0	0	0	0	0	0	0	0	0	0	0	0	0	0	0	0	0	0	0	0	0	0	0
ENSG00000130589.16	10.5424	12.8663	11.1544	9.6347	10.8873	9.8361	10.0333	10.8288	12.0105	10.4453	10.5627	10.8542	11.6917	9.7838	10.4345	10.8025	8.8564	10.4208	9.2568	9.737	10.8905	11.4065	10.2597	11.9395	9.6885	12.0475	10.7007	11.8683	11.306	9.6276	10.4611	11.4689	10.8003	10.243	12.6378	9.1355	11.8906	13.0746	12.7394	12.227	10.1139	11.217	10.2153	12.154	10.3191	9.9655	10.8641	11.8595	11.5582
ENSG00000236764.4	0	0	0	0	0	0	0	0	0	0	0	0	0	0	0	0	0	0	0	0	0	0	0	0	0	0	0	0	0	0	0	0	0	0	0	0	0	0	0	0	0	0	0	0	0	0	0	0	0
ENSG00000106125.14	7.3573	8.1859	8.0333	8.0357	9.1165	9.9311	7.6102	8.3655	8.2291	8.9019	7.1544	7.187	9.0307	8.3437	7.4973	6.8352	6.3694	7.8556	7.2231	5.6443	7.3418	7.7194	8.3203	7.1371	7.8674	7.0747	8.8763	8.2304	8.405	6.6898	6.9125	7.9695	8.9505	8.3321	8.6616	5.5711	5.6202	8.6721	7.2144	8.3876	9.012	5.3914	6.3946	8.6364	7.3469	7.1993	9.0201	8.0755	7.2047
ENSG00000076984.17	11.8887	12.0217	10.7335	11.1854	12.3776	11.3819	10.0245	10.7253	11.2988	10.3061	11.7362	11.0489	12.1599	11.2721	10.6856	10.354	10.5364	11.0432	10.6359	10.7777	10.8815	10.6254	11.2846	11.2456	10.2014	11.622	10.9397	11.8515	11.3658	9.7455	10.6305	10.9376	11.1115	10.4636	11.7087	9.4448	11.38	11.7005	9.7537	10.6662	10.3775	10.7919	10.5965	11.6338	10.8409	10.0968	10.2397	11.6514	11.9266
ENSG00000226646.1	0	0	0	0	0	0	0	0	0	0	0	0	0	0	0	0.8195	0	0	0	0	0	0	0	0	0	0	0	0	0	0	0	0	0	0	0	0.4504	0	0	0	0	0	0	0	0	0	0	0.9628	0	0
ENSG00000234595.1	0	0	0	0	0	0	0	0	0	0	0	0	0	0	0	0	0	0	0	0	0	0	0	0	0	0	0	0	0	0	0	0	0	0	0	0	0	0	0	0	0	0	0	0	0	0	0	0	0
ENSG00000271824.1	1.7493	0	0	6.6914	10.4108	0	3.3065	0	5.2701	0	10.7577	3.3447	10.8516	4.6674	9.1922	2.6675	0	0.9957	0	0.9318	9.2981	1.6817	12.9265	6.2478	2.3583	0	1.5686	1.5701	10.4272	2.1652	3.5483	6.6875	10.754	0	0	1.07	0	0	0	3.3372	4.5834	3.6996	0	1.9021	1.2456	2.8138	9.8889	10.8108	4.7471
ENSG00000133624.13	8.759	8.8362	7.8249	7.9169	10.9087	8.3437	7.2254	7.6039	8.6011	7.8793	8.0683	8.4773	10.0225	8.1914	8.3012	8.5912	7.8548	8.7125	6.8331	7.9483	5.759	8.3468	7.1796	9.4786	7.9974	6.5515	9.0143	8.1823	9.166	6.4805	6.5775	8.8789	7.9829	7.8887	7.7352	7.0742	9.0314	8.138	6.8659	7.8934	7.962	8.2182	6.7131	9.4855	7.4747	6.9119	8.1294	8.3848	7.8362
ENSG00000253801.2	0	0	0	0	0	0	0	0	0	0	0	0	0	0	0	0	0	0	0	0	0	0	0	0	0	0	0	0	0	0	0	0	0	0	0	0	0	0	0	0	0	0	0	0	0	0	0	0	0
ENSG00000260590.1	0	0	0	0	0	0	0	0	0	0	0	0	0	0	0	0	0	0	0	0	0	0	0	0	0	0	0	0	0	0	0	0	0	0	0	0	0	0	0	0	0	0	0	0	0	0	0	0	0
ENSG00000233508.2	0	0	0	0	0	0	0	0	0	0	0	0	0	0	0	0.8195	0	0	0	0	0	0	0	0	0	0	0	0	0	0	0	0	0	0	0	0	0	0	0	0	0	0.9995	0	0	1.2456	0	0	0	0
ENSG00000155974.11	0	0	1.8519	1.9131	2.1864	0	3.9045	0	5.5967	1.4258	0	1.5017	6.6365	0	2.0733	2.0211	0.586	0.9957	0	0.9318	3.371	2.1083	4.0305	0	0	0	1.9815	0	5.3017	1.1122	2.8562	0	3.2008	4.7521	2.1264	2.6997	2.5016	1.6672	2.4732	2.0127	4.7094	1.9993	3.8589	3.5789	1.9039	3.0422	2.7429	3.5546	1.4455
ENSG00000243664.1	0	0	0	0	0	0	0	0	0	0	0	0	0	0	0	0	0	0	0	0	0	0	0	0	0	0	0	0	0	0	0	0	0	0	0	0	0	0	0	0	0	0	0	0	0	0	0	0	0
ENSG00000235976.2	0	0	0	0	0	0	0	0	0	0	0	0	0	0	0	0	0	0	0	0	0	0	0	0	0	0	0	0	0	0	0	0	0	0	0	0	0	0	0	0	0	0	0	0	0	0	0	0	0
ENSG00000267717.1	0	0	0	0	0	0	0	0	0	0	0	0	0	1.3937	0	0	1.3238	0	0	0	0	0	0	0	0	0	0	0	0	0	0.9196	0	0	0	0	0	0	0	0	0	0	0	0	0	0	0	0	0	0
ENSG00000232002.1	0	0	0	0	0	0	0	0	0	0	0	0	0	0	0	0	0	0	0	0	0	0	0	0	0	0	0	0	0	0	0	0	0	0	0	0	0	0	0.934	0	0	0	0	0	0	0	0	0	0
ENSG00000221539.1	0	0	0	0	0	0	0	0	0	0	0	0	0	0	0	0	0	0	0	0	0	0	0	0	0	0	0	0	0	0	0	0	0	0	0	0	0	0	0	0	0	0	0	0	0	0	0	0	0
ENSG00000279064.1	3.0154	4.0068	3.5159	1.2529	0	0	2.2665	1.6234	0	1.4258	3.6584	4.2719	0	2.0891	2.8909	3.7264	2.3244	1.9935	1.0987	0.9318	2.3474	3.8327	0	4.4231	4.2393	2.9019	2.3022	5.1076	3.1713	3.3638	2.8562	4.8721	4.2808	0	2.9509	2.616	2.8515	3.5704	1.4962	3.7161	2.6938	2.5842	1.028	2.9715	0	2.2075	2.5223	3.7318	4.6514
ENSG00000254920.1	0	0	0	0	0	3.5824	0	0	0	0	0	0	0	0	0	0	0	0	0	0	0	0	0	0	0	0	0	0	0	0	0	0	0	0	0	0	0	0	0	0	0	0	0	0	0	0	0	0	0
ENSG00000231378.1	1.7493	0	0	0	0	0	0	0	0	0	0	0	0	0	0	0	0	0	0	0	0	0	0	0	0	0	0	0	0	0	0	0	0	0	0	0	0	0	0	0	0	0	0	0	0	0	0	0	0
ENSG00000257323.1	0	0	0	0	0	0	0	0	0	0	0	0	0	0	0	0	0	0	0	0	0	0	0	0	0	0	0	0	0	0	0	0	0	0	0	0	0	0	0	0	0	0	0	0	0	0	0	0	0
ENSG00000257364.1	4.132	2.2537	0	0	0	0	0	0	0	5.1867	0	3.0579	0	0	5.9533	2.0211	3.5264	3.7993	4.4295	0	0	0	0	0	0	6.3752	2.9784	0	0	1.7327	0	0	0	0	4.1563	0	0	0	0	0	0	0	0	5.0811	0	0	0	0	2.1529
ENSG00000117394.19	9.6722	6.3909	6.2608	8.7334	7.5367	8.7997	6.0946	4.699	11.2619	11.7735	6.6131	7.7747	10.8264	7.0356	11.8622	6.4995	6.122	8.709	7.1783	9.1666	7.0491	9.5896	7.4272	7.7532	8.3413	6.738	11.4327	7.0967	8.3208	6.8437	8.0199	6.6527	6.6193	8.9875	9.0393	6.5614	8.7944	9.8613	8.1916	9.5108	8.8942	9.174	7.7205	8.0054	8.2151	6.9406	7.0019	7.46	5.4624
ENSG00000260286.3	5.6611	0	5.6974	5.261	0	0	0	2.368	4.2461	0	3.1295	0	3.4395	0	0	2.9787	0	0	0	4.7233	0	0	0	0	1.9076	2.4104	0	0	0	3.5181	0	0	0	0	0	0	0	0	1.8998	7.1967	0	0	0	1.9021	1.2456	0	0	0	0
ENSG00000226235.1	0	0	0	0	0	0	0	0	0	0	0	0	0	1.3937	0	0	1.3238	0.9957	0	0	0	1.0731	1.1244	0	1.2485	0	0	0	2.0716	0	0	0	0	0	0	0	0	0	0	0	0	0	1.028	0	0	0	0	1.3424	0
ENSG00000282520.1	0	0	0	0	0	0	0	0	0	0	0	0	0	0	0	0	0	0	0	0	0	0	0	0	0	0	0	0	0	0	0	0	0	0	0	0	0	0	0	0	0	0	0	0	0	0	0	0	0
ENSG00000261654.1	3.3851	6.1052	3.5159	4.1373	4.8784	3.0564	3.7766	3.0503	5.0023	2.9536	4.2048	3.0579	5.9671	2.5564	2.0733	3.3472	3.2507	4.3137	3.9856	2.2113	1.9711	2.7049	3.3842	4.9855	2.3583	4.191	3.437	4.0664	4.2187	3.5181	2.6666	4.2815	3.7325	1.7954	5.7777	1.9751	4.7774	4.7608	3.0504	5.1039	3.5778	2.9992	2.855	3.4034	4.2345	3.2394	3.6309	2.4873	5.4049
ENSG00000125084.11	0	0	0	0	0	0	0	0	0	2.1288	0	1.5017	1.7918	0	2.0733	0	0	0	0	0	1.1165	0	0	0	0	0	0.9877	0	2.8889	1.1122	0	0	1.0174	0	0	0	0	0	1.4962	0	2.4266	0	0	0	1.9039	7.5073	1.5351	0	0
ENSG00000264799.1	0	0	0	0	0	0	0	0	0	0	0	0	0	0	0	0	0	0	0	0	0	0	0	0	0	0	0	0	0	0	0	0	0	0	0	0	0	0	0	0	0	0	0	0	0	0	0	0	0
ENSG00000251615.3	6.9794	6.6292	7.2637	8.8676	7.0097	6.8385	7.4306	3.221	9.7737	5.1867	8.6858	5.1621	7.7163	6.7819	6.9788	7.6148	6.91	6.4509	5.6464	6.5199	8.3936	7.93	7.4073	8.0965	8.8728	5.3163	5.7307	5.5928	8.8922	8.1463	7.9643	6.8033	8.627	4.1936	6.2932	6.3181	7.2894	7.4155	5.8212	7.1358	6.7723	5.9533	5.8093	8.6214	6.6981	7.7849	8.0947	7.9646	8.3597
ENSG00000125743.10	13.5461	12.5717	12.4262	12.9385	13.0478	15.5885	10.7375	11.743	12.8429	12.9306	13.7088	11.9208	13.2688	13.1154	14.219	12.042	11.2439	12.0605	12.3417	11.7199	11.8034	11.5752	13.2715	13.1703	12.1546	13.0968	12.8841	13.212	12.1932	12.5147	12.2782	12.6562	12.1165	12.7998	11.5955	10.5586	13.0533	13.3401	11.1771	12.4632	11.5941	12.5936	12.4651	12.7384	12.1574	12.4294	12.7696	11.9012	13.57
ENSG00000254227.1	0	0	0	0	0	0	0	0	0	0	0	0	0	0	0	0	0	0	0	0	0	0	0	0	0	0	0	0	0	0	0	0	0	0	0	0	0	0	0	0	0	0	0	0	0	0	0	0	0
ENSG00000259443.1	0	0	0	0	0	0	0	0	0	0	0	0	0	0	0	0.8195	0	0	0	0	0	0	0	0	0	0	0	0	0	0	0	0	1.6082	0	0	0	0	1.6672	0	0	0	0	0	0	0	0	0	0	0
ENSG00000241537.1	0	0	0	0	0	0	0	0	0	0	0	0	0	0	0	0	0	0.9957	0	0	0	0	0	0	0	0	0	0	0	0	0	0	0	1.1607	0	0	0	0	0	0	0	0	0	0	0	0	0	0	0
ENSG00000249226.1	1.7493	2.2537	0	0	0	0	0	0	0	0	0	0	0	0	0	0	0.586	0	0	0	0	0	0	0	0	0	0	0	0	0	0	0	0	0	0	0	0	0	0	0	0	0	0	0	0	0	0	0	0
ENSG00000030304.12	0	0	0	0	0	0	2.8782	0	5.7795	7.4766	0	0	0	0	5.1817	0	8.2439	0	0	0	0.6637	0	0	0	0	0	1.5686	0	3.9464	0	0.9196	0	2.0261	0	2.1264	0	0	0	1.4962	2.0127	3.4391	0	0	1.2441	0	0	3.9294	3.1175	0
ENSG00000088179.8	9.1673	10.1442	8.4434	9.1983	10.073	7.686	9.0895	7.6644	9.0197	8.4862	8.5432	9.6499	10.7705	8.4279	9.2235	9.232	9.0502	9.6005	9.617	8.6188	7.9649	9.251	7.7534	9.3029	10.0202	9.4111	8.8672	8.7359	8.7967	8.4918	8.4966	9.1052	10.7549	9.1152	10.2992	7.6699	9.3562	9.6509	8.7446	10.0084	9.4148	9.3187	8.5945	9.1934	9.0764	8.303	9.5058	9.2101	9.5489
ENSG00000172288.7	0	0	0	0	0	0	0	0	0	0	0	0	0	0	0	0	0	0	0	0	0	0	0	0	0	0	0	0	0	0	0	0	0	0	0	0	0	0	0	0	0	0	0	0	0	0	0	0	0
ENSG00000270369.1	0	0	0	0	0	0	0	0	0	0	0	0	0	0	0	0	0	0	0	0	0	0	0	0	0	0	0	0	0	0	0	0	0	0	0	0	0	0	0	0	0	0	0	0	0	0	0	0	0
ENSG00000258678.1	0	0	0	0	0	0	0	0	0	0	0	0	0	0	0	0	0	0	0	0	0	0	0	0	0	0	0	0	0	0	0	0	0	0	0	0	0	0	0	0	0	0	0	0	0	0	0	0	0
ENSG00000267182.1	0	0	0	0	0	0	0	0	0	0	0	0	0	0	0	0	0	0	0	0	0	0	0	0	0	0	0	0	0	0	0	0	0	0	0	0	0	0	0	0	0	0	0	0	0	0	0	0	0
ENSG00000238211.1	0	0	0	0	0	0	0	0	0	0	0	0	0	0	0	0	0	0	0	0	0	0	0	0	0	0	0	0	0	0	0	0	0	0	0	0	0	0	0	0	0	0	0	0	0	0	0	0	0
ENSG00000248122.1	0	0	0	0	0	0	0	0	0	0	0	0	0	0	0	0	0	0	0	0	0	0	0	0	0	0	0	0	0	0	0	0	0	0	0	0	0	0	0	0	0	0	0	0	0	0	0	0	0
ENSG00000212497.1	0	0	0	0	0	0	0	0	0	0	0	0	0	0	0	0	0	0	0	0	0	0	0	0	0	0	0	0	0	0	0	0	0	0	0	0	0	0	0	0	0	0	0	0	0	0	0	0	0
ENSG00000280799.1	0	0	0	0	0	0	0	0	0	0	0	0	0	0	0	0	0	0	0	0	0	0	0	0	0	0	0	0	0	0	0	0	0	0	0	0	0	0	0	0	0	0	0	0	0	0	0	0	0
ENSG00000261840.2	6.4267	5.2738	4.7601	7.1506	5.0429	7.9436	3.4808	3.221	4.8471	3.6789	6.3643	5.3681	5.0449	3.9678	5.7956	4.7953	4.6754	4.2397	4.5748	2.8785	4.4225	4.0405	4.2251	7.1716	4.8338	4.8607	5.3682	4.6224	4.4478	3.3638	0.9196	5.378	3.2008	4.2879	4.1563	4.098	5.0039	5.3279	2.8824	3.7161	2.9192	5.8571	4.6971	5.9679	4.0074	4.1609	3.7374	4.9871	5.672
ENSG00000234769.7	5.5921	6.5732	5.5445	5.8849	6.24	3.967	2.2665	6.266	4.9268	3.6789	3.1295	0	6.6004	4.6674	6.5553	4.0264	4.1322	4.3137	4.2679	4.6206	4.8599	2.4372	4.5498	5.1329	4.9018	5.3163	6.0418	4.6224	4.3378	3.3638	5.0869	4.5321	4.8915	5.8844	5.7777	3.292	5.1997	5.734	3.337	4.8237	3.9281	4.6995	3.0486	6.0596	4.5196	4.4267	6.0342	6.0996	5.672
ENSG00000252705.1	0	0	0	0	0	0	0	0	0	0	0	0	0	0	0	0	0	0	0	0	0	0	0	0	0	0	0	0	0	0	0	0	0	0	0	0	0	0	0	0	0	0	0	0	0	0	0	0	0
ENSG00000162441.11	10.0773	11.2984	9.7843	8.8461	10.4406	9.9499	9.2989	9.1367	11.334	10.1984	9.4282	8.9951	10.1119	9.5087	10.4903	9.9655	9.3574	10.677	9.7377	8.5331	9.3468	9.4531	8.875	10.1926	9.7451	10.6105	9.5864	10.4625	9.0179	9.0425	8.9666	10.2096	9.7035	10.8422	9.3308	8.1567	9.9393	10.3707	9.1247	10.5686	9.1067	9.9283	8.0094	9.8164	9.5684	9.6582	10.3881	9.7499	10.855
ENSG00000261399.1	0	0	0	0	0	0	0	0	0	0	1.5547	0	0	0	0	0	0	0	0	0.9318	1.4607	0	0	0	0	0	0	0	0	0	0	0	0	0	0	0.4504	0	0	0	0	0	0	0	1.2441	0	0	0	0	1.4455
ENSG00000258467.1	0	0	0	0	0	0	0	0	0	0	0	0	0	0	0	0	0	0	0	0	0	0	0	0	0	0	0	0	0	0	0	0	0	0	0	0	0	0	0	0	0	0	0	0	0	0	0	0	0
ENSG00000241815.1	0	0	0	0	0	0	0	0	0	0	0	0	0	0	0	0	0	0	0	0	0	0	0	0	0	0	0	0	0	0	0	0	0	0	0	0	0	0	0	0	0	0	0	0	0	0	0	0	0
ENSG00000206344.6	6.6467	7.1339	5.8023	5.4554	7.5641	4.6315	4.2316	3.0503	5.8218	4.2894	6.2588	6.3178	8.0335	5.0682	5.6185	5.9225	3.5264	6.1614	4.8277	4.0383	2.6455	4.8379	4.1311	6.4859	7.1709	4.7494	6.0632	5.5928	5.4143	4.7312	2.6666	7.3733	5.163	4.6844	5.249	3.0582	8.241	6.9661	3.5761	5.8746	3.2857	5.6429	4.5766	7.6887	5.0239	5.7244	5.3187	5.9282	7.6506
ENSG00000274491.1	0	0	0	0	0	0	0	0	0	0	0	0	0	0	0	0	0	0	0	0	0	0	0	0	0	0	0	0	0	0	0	0	0	0	0	0	0	0	0	0	0	0	0	0	0	0	0	0	0
ENSG00000240877.3	3.6791	4.0068	1.8519	2.3644	3.0185	4.9201	0	0	0	0	0	0	3.0682	1.3937	2.0733	1.3389	1.3238	0.9957	2.4767	0	0	1.6817	1.7486	2.9667	1.2485	0	2.7862	2.3041	2.0716	0	0.9196	2.8378	0	0	2.1264	0.4504	1.353	0	0	0	0	0.9995	0	0	1.2456	1.1416	0.9628	2.0256	2.6255
ENSG00000278126.1	5.187	4.0068	4.535	5.1529	6.4885	5.7565	3.6363	3.3736	4.5777	4.519	4.48	4.9217	7.2167	5.3241	5.8766	4.5815	3.2507	4.2397	4.1798	4.8649	2.5041	4.1342	4.6207	5.7955	3.4102	4.497	4.7836	4.6224	4.7349	4.0093	3.5483	4.9315	5.0336	4.6844	4.6184	3.3961	5.2595	5.6109	4.7276	5.2259	4.4454	4.6995	3.5099	4.8945	5.2487	3.9519	4.5715	5.3551	4.0455
ENSG00000278981.1	0	0	0	0	0	0	0	0	0	0	0	0	1.7918	0	0	0	0	0	0	0	0.6637	0	0	0	0	0	2.3022	0	0	0	0	0	0	0	2.1264	0	0	0	0	0	0	0	0	0	0	0	0	2.0256	2.1529
ENSG00000214929.3	0	0	0	0	0	2.2202	0	0	0	2.9536	0	0	0	0	0	0	0	0.9957	0	0	0	0	0	0	0	0	0	0	0	0	0	0	0	0	6.2932	0	0	0	0	0	0	0.9995	0	0	0	0	0	0	0
ENSG00000009724.16	14.3253	14.955	14.3514	12.8486	14.8312	6.9915	12.7141	13.731	14.6857	13.2693	14.9185	12.615	11.0115	13.6251	13.1769	14.6688	12.6679	13.5723	13.1359	12.9021	12.9282	13.092	12.7683	14.5525	14.4937	14.3803	9.197	14.9715	12.751	12.1621	12.7027	13.5915	7.5343	12.7491	13.0619	12.847	8.1571	14.3324	13.2383	14.6924	13.7606	11.557	12.5269	13.8366	14.2013	14.5074	12.3155	12.3977	14.8252
ENSG00000251301.6	5.4434	0	3.6717	4.2465	0	0	1.8241	1.029	9.8599	8.5064	3.8644	8.6648	1.7918	1.3937	5.9533	3.1123	1.587	8.0412	2.7459	2.4695	0.6637	9.114	2.1828	7.945	7.071	9.5296	9.1251	8.7754	5.6626	9.3581	4.3656	9.5671	2.0261	3.4442	0	4.2446	5.7086	5.5452	2.2148	5.3385	3.4391	5.0866	2.855	1.9021	3.4057	4.3434	2.7429	3.1175	10.131
ENSG00000237424.1	9.2082	8.2228	7.7127	5.0362	10.2932	10.1903	4.7908	5.9872	7.924	7.6919	7.4059	8.9795	8.2933	7.6869	8.7406	7.0913	3.9571	7.5536	4.086	5.323	4.5717	5.8125	6.5399	9.5261	6.125	7.8574	9.7084	7.2539	6.8012	7.0726	7.8181	8.4574	6.9769	5.9143	7.5139	0.4504	8.6001	7.2188	5.7498	5.2259	5.519	5.906	4.4452	7.1214	5.0835	6.0991	7.0748	7.2285	9.5255
ENSG00000228045.1	0	0	0	0	0	0	0	0	0	0	0	0	0	0	0	1.3389	0	0	0	0	0	0	0	0	0	0	0	0	0	0	0	0	0	0	0	0	0	0	0	0	0	0	0	0	0	0	0	0	0
ENSG00000177519.3	0	0	0	0	0	0	0	0	1.3974	3.8574	0	0	0	0	2.8909	0	0	0	0	0	0	1.0731	0	0	0	0	4.5613	0	0	0	0.9196	0	0	0	0	0	0	0	0	0	0	3.8065	1.6222	0	0	0	0	0	0
ENSG00000164871.17	0	0	0	0	0	0	0	0	0	0	0	0	0	0	0	0	0	0	0	0	0	0	0	0	0	0	0	0	0	0	0	0	0	0	0	0	0	0	0	0	0	0	0	0	0	0	0	0	0
ENSG00000105048.16	3.6791	0	3.1423	7.9972	5.3244	11.9818	1.183	4.8102	3.4337	4.4088	2.2856	1.5017	5.8488	2.9088	7.5476	3.1123	0	3.4516	1.0987	1.4933	1.4607	0	4.6883	2.9667	2.9781	2.9019	3.8839	0	2.8889	4.5991	3.0237	1.1569	3.8396	2.571	0	0	6.084	3.5704	2.2148	0	0	4.0866	0	2.6949	2.9737	1.1416	3.2542	4.8401	1.4455
ENSG00000228360.1	0	0	0	0	0	0	1.183	0	0	0	0	0	1.7918	0	2.0733	0	0	0	0	0	0	0	0	0	0	0	1.9815	0	0	0	0	0	0	0	0	0	0	0	0	0	0	0.9995	0	1.9021	0	0	0.9628	0	0
ENSG00000228166.1	0	0	0	0	0	0	0	0	0	0	0	0	0	0	0	0	0	0	0	0	0	0	0	0	0	0	0	0	2.0716	0	0.9196	0	0	0	0	0	0	0	0	0	0	0	0	0	0	0	0	0	0
ENSG00000275591.4	0	0	1.2047	2.7076	0	0	0	0	0	0	0	0	0	0	2.0733	0.8195	0.586	1.5792	0	0	1.7383	1.6817	0	0	0	0	0	0	1.3795	0	0	0	3.3532	0	0	0.4504	0	0	0	0	0	0	0	0	1.2456	0	0	1.3424	0
ENSG00000260414.1	0	0	0	0	0	0	0	0	0	0	0	0	0	0	0	0	0	0	0	0	0	0	0	0	0	0	0	0	0	0	0	0	0	0	0	0	0	0	0	0	0	0	0	0	0	0	0	0	0
ENSG00000198888.2	19.2499	20.4936	17.4546	19.0607	19.5121	16.7746	18.3606	17.8028	17.8922	18.3651	18.0061	18.4669	19.7396	18.0089	18.7321	19.8318	17.273	18.9815	18.4439	17.8822	17.4979	18.6525	17.804	19.211	20.2041	18.9947	16.3369	18.5532	18.8713	18.5494	18.3017	18.9741	18.0528	17.5265	17.6883	16.9634	16.5573	19.8906	17.3366	19.7145	18.5875	15.4784	17.558	18.0827	18.4666	17.7121	18.1387	17.8378	18.5491
ENSG00000134072.10	11.1187	11.0822	10.919	11.3288	12.0933	12.2594	9.7308	10.1658	11.8695	10.9945	11.344	10.2232	11.0771	10.7355	12.0019	10.925	9.6297	10.6134	10.3202	9.9505	10.987	10.7416	10.5797	11.601	11.3466	10.7253	10.7939	11.9885	11.5374	9.9148	10.5582	10.5438	10.2133	11.444	10.8367	9.2221	10.1748	11.376	8.8105	10.5915	9.9983	10.1926	9.8692	10.5199	10.1862	10.3815	11.3313	10.0674	12.1592
ENSG00000280483.1	0	0	0	0	0	0	0	0	0	0	0	0	0	0	0	0	0	0	0	0	0	0	0	0	0	0	0	0	0	0	0	0	0	0	0	0	0	0	0	0	0	0	0	0	0	0	0	0	0
ENSG00000242524.1	0	0	0	0	0	0	0	0	0	0	0	0	0	0	0	0	0	0	0	0	0	0	0	0	0	0	0	0	0	0	0	0	0	0	0	0	0	0	0	0	0	0	0	0	0	0	0	0	0
ENSG00000236878.1	0	0	0	0	3.9266	0	0	1.029	2.0937	0	0	0	4.5336	0	0	0	0.586	1.5792	0	0.9318	0	0	0	0	0	0	1.5686	0	1.3795	0	0	1.1569	1.0174	0	0	0	1.353	0	0	0	1.0663	0.9995	0	0	0	0	0.9628	0	0
ENSG00000206047.2	0	0	3.1423	0	0	4.5208	1.8241	0	0	2.5994	3.1295	0	6.7399	0	3.7902	1.72	0	0.9957	1.0987	0	0	0	0	0	1.9076	0	5.3682	4.0664	1.3795	0	0.9196	1.7906	1.6082	0	0	4.6959	2.8515	0	1.8998	3.3372	2.9192	5.169	0	1.2441	0	1.1416	1.5351	1.3424	3.2658
ENSG00000231496.1	0	0	0	0	0	0	0	0	0	0	0	0	0	0	0	0	0	0	0	0	0	0	0	0	0	0	0	0	0	0	0	0	0	0	0	0	0	0	0	0	0	0	0	0	0	0	0	0	0
ENSG00000049239.12	12.8466	14.6643	14.4225	12.4052	14.222	11.1202	12.7277	12.2144	15.8546	14.6822	12.8901	8.2444	13.7212	13.2617	14.8311	13.1412	12.9286	13.8425	13.1186	13.0397	10.7221	13.3352	12.2508	13.6897	13.8059	14.7661	13.4451	12.6874	13.4096	11.733	14.5345	15.0229	12.1458	12.5963	14.6235	11.9766	12.216	15.6821	13.414	14.7816	13.8864	12.137	12.3143	14.5127	12.526	13.5981	13.3045	12.5886	13.3094
ENSG00000178075.19	8.3424	9.9654	9.7053	6.242	10.7689	4.5208	10.128	7.2468	9.1787	7.6919	9.1219	9.8464	9.6193	8.4683	7.1515	7.1468	8.6178	10.9672	9.0946	7.7975	8.8256	7.4086	6.1178	9.7709	9.0704	8.4268	6.6194	9.0518	7.1493	9.5736	8.6227	10.4954	7.6418	7.4932	10.5944	7.6063	9.0653	7.5047	8.3081	11.2209	8.755	6.832	6.2246	8.8526	9.6738	7.3562	9.4443	9.5338	9.6011
ENSG00000256632.3	3.9233	3.0939	3.6717	3.7493	3.0185	0	3.3065	3.0503	0	2.9536	0	3.3447	2.5667	0	0	4.0925	1.8096	4.4512	3.1685	2.8785	3.5967	2.7049	1.7486	2.9667	3.4102	5.8892	0	5.7594	3.6103	1.7327	2.191	3.8608	2.3497	0	0	1.9751	0	3.2786	2.8824	3.7161	2.9192	0	3.5099	2.6949	2.697	0	2.7429	0	4.1887
ENSG00000103175.10	5.187	5.9379	4.535	5.8507	2.1864	6.8385	8.6843	5.8377	4.8471	6.2002	7.01	5.3681	7.6293	3.6314	3.7902	5.1462	5.8485	3.4516	2.1456	1.4933	6.8661	3.9403	9.4009	4.8212	6.0065	4.7494	6.1851	5.9087	8.4846	4.1098	4.4853	4.1872	5.941	3.5994	6.412	4.4029	5.6202	4.0207	5.4824	6.2065	7.1174	2.8066	5.2239	7.3685	7.0512	4.7834	7.9472	6.9346	7.3641
ENSG00000108443.13	11.8523	11.3659	10.0399	9.5652	11.6618	9.8069	9.7733	9.6479	10.7661	10.034	9.5525	10.6959	12.4462	9.6874	10.6601	10.7844	9.4377	10.0999	12.0926	10.1936	9.4943	11.3685	9.8986	10.7388	10.6325	10.4793	9.3351	10.0901	10.2297	10.0506	9.3385	10.2911	11.0176	10.4226	10.0789	9.1336	11.011	11.5347	9.8336	10.6689	10.0364	10.1412	9.3477	11.2736	9.8894	10.1095	10.7487	10.5162	10.5092
ENSG00000231252.1	0	0	0	1.2529	0	0	0	1.6234	2.0937	2.5994	1.5547	0	3.0682	0	2.8909	0	0	0.9957	0	1.4933	0.6637	1.0731	0	0	1.2485	0	2.5644	0	0	0	0	2.5654	0	1.7954	0	0	2.0387	0	0	0	1.0663	0.9995	0	1.2441	0	0	0	3.3525	5.72
ENSG00000272734.1	0	3.0939	2.2971	6.014	5.1905	6.1402	5.4238	3.0503	5.074	3.6789	5.1651	4.1282	6.0765	1.3937	5.521	4.5347	1.8096	3.7993	1.0987	5.3554	2.1715	4.6604	5.232	4.4231	8.5087	3.2679	2.7862	5.9087	5.1795	2.1652	3.9322	3.0668	7.174	2.8436	4.6184	4.6546	3.9059	0	3.5761	4.6601	5.4485	3.4586	2.0418	5.1382	5.2487	4.6511	5.7333	5.4595	4.0455
ENSG00000252148.1	0	0	0	0	0	0	0	0	0	0	0	0	0	0	0	0	0	0	0	0	0	0	0	0	0	0	0	0	0	0	0	0	0	0	0	0	0	0	0	0	0	0	0	0	0	0	0	0	0
ENSG00000233006.6	5.9637	7.281	6.5492	5.6666	7.879	5.3665	6.6082	4.699	4.5777	6.0974	6.966	7.7504	8.7628	6.6002	4.901	6.3853	6.4293	7.0894	5.1854	3.9564	6.984	6.2493	6.1421	7.3328	7.7246	6.0387	5.146	7.8419	7.5454	5.459	5.6449	7.0508	6.7208	4.6844	6.8926	4.8321	4.8569	7.397	5.2605	7.5637	6.2572	4.754	5.8093	6.3532	5.2998	5.7244	6.3178	7.2864	7.1356
ENSG00000228316.1	0	0	0	0	0	0	0	0	0	0	0	0	0	0	0	0	0	0	0	0	0	0	0	0	0	0	0	0	0	0	0	0	0	0	0	0	0	0	0	0	0	0	0	0	0	0	0	0	0
ENSG00000229406.1	0	0	0	0	0	0	0	0	0	0	0	0	0	0	0	0	0	0	0	0	0	0	0	0	0	0	0	0	0	0	0	0	0	0	0	0	0	0	0	0	0	0	0	0	0	0	0	0	0
ENSG00000221523.1	0	0	0	0	0	0	0	0	0	0	0	0	0	0	0	0	0	0	0	0	0	0	0	0	0	0	0	0	0	0	0	0	0	0	0	0	0	0	0	0	0	0	0	0	0	0	0	0	0
ENSG00000152049.6	5.5197	6.515	3.3412	5.3121	5.4469	5.8961	6.0946	7.785	6.4531	12.2119	3.8644	6.4746	8.3046	4.2405	6.0955	7.2153	4.0473	4.2397	3.495	6.3377	10.2093	7.3016	8.893	5.5019	8.4923	6.2981	10.8957	6.5477	9.5612	5.0674	7.6296	4.8721	9.0374	7.2917	8.9537	2.9253	6.2405	4.2022	6.8771	7.1666	11.7612	3.9991	4.8083	5.8359	5.2998	2.8138	8.4005	9.0395	7.6382
ENSG00000230707.1	0	0	0	0	0	0	0	0	0	0	0	0	0	0	0	0	0	0	0	0	0	0	0	0	0	0	0	0	0	0	0	0	0	1.1607	0	0	0	0	0	0	0	0	0	0	0	0	0	0	0
ENSG00000266563.1	0	0	0	0	0	0	0	0	0	0	0	0	0	0	0	0	0	0	0	0	0	0	0	0	0	0	0	0	0	0	0	0	0	0	0	0	0	0	0	0	0	0	0	0	0	0	0	0	0
ENSG00000072694.18	12.3527	6.9261	9.3945	7.0933	8.0041	6.1771	9.0726	5.7842	8.7399	8.0634	8.2072	7.3417	10.4355	4.6674	10.7808	8.6907	5.251	8.3577	2.7459	5.9499	4.4613	5.497	8.2825	5.7041	6.4082	9.6194	11.0414	9.511	8.7491	6.1438	7.7718	4.0864	6.9769	10.3831	8.2636	5.3684	8.4733	4.0207	7.2319	11.0559	8.5597	6.8571	4.9115	6.4007	7.3224	1.1416	8.4522	7.6263	12.3749
ENSG00000123364.4	0	0	0	0	0	1.5007	0	0	1.3974	0	0	0	6.273	0	2.0733	0	0	1.5792	0	0	5.4476	1.0731	4.5498	0	0	0	0	0	2.5374	0	0	0	0	0	0	0	0	0	0	0	0	1.9993	0	1.2441	0	0	0	0	0
ENSG00000225082.2	0	0	0	0	0	0	0	0	0	0	0	0	0	0	0	0	0	0	0	0	0	0	0	0	0	0	0	0	0	0	0	0	0	0	0	0	0	0	0	0	0	0	0	0	0	0	0	0	0
ENSG00000255153.1	7.6899	7.8511	4.9548	6.9554	7.1959	7.0121	5.242	3.6376	4.8471	4.1592	7.2308	6.3178	5.5021	6.4472	5.1817	6.6277	6.0254	5.8984	6.8475	4.9521	5.5944	4.596	6.2355	7.82	5.9753	5.3163	5.3335	8.5207	4.55	5.6712	4.5958	6.9251	5.3914	5.3846	6.3538	5.303	6.5102	7.132	4.3306	3.7161	3.9281	6.0865	5.9372	5.8009	5.6929	4.9615	5.4181	6.0334	6.864
ENSG00000261663.1	4.4762	3.6214	4.167	3.4171	6.0976	5.4291	2.8782	3.221	4.5777	3.8574	4.48	3.5839	5.8488	3.8094	4.7371	4.0925	2.81	3.9919	4.351	3.8694	3.7297	3.7163	4.0305	4.9855	5.9108	3.2679	3.7845	4.6224	3.4074	2.7674	2.191	4.7456	3.3532	2.571	2.1264	1.3021	5.526	4.5084	3.6822	6.0828	3.1141	2.3212	1.6222	5.2974	3.5812	3.9519	2.7429	5.3551	4.4385
ENSG00000249996.1	1.7493	2.2537	0	1.2529	0	0	1.183	1.029	0	2.1288	2.2856	1.5017	0	0	2.0733	2.2702	0	2.5778	1.7151	0	1.1165	2.1083	0	0	0	0	1.9815	2.3041	2.0716	0	0	0	2.3497	0	0	0	0	1.6672	0	0	2.4266	0	0	1.2441	0	0	1.5351	0	0
ENSG00000248842.1	0	0	0	0	0	0	0	0	0	0	0	0	0	0	0	0	0	0	0	0	0	0	0	0	0	0	0	0	0	0	0	0	0	0	0	0	0	0	0	0	0	0	0	0	0	0	0	0	0
ENSG00000230080.2	0	0	0	0	0	0	0	0	0	0	0	0	0	0	0	0	0	0	0	0	0	0	0	0	0	0	0	0	0	0	0	0	0	0	0	0	0	0	0	0	0	0	0	0	0	0	0	0	0
ENSG00000253829.1	0	0	0	0	0	0	0	0	0	0	0	0	2.5667	1.3937	0	1.72	0.586	0	0	0	0	0	0	0	0	0	0	0	2.0716	0	0	0	1.0174	1.1607	0	0	0	0	0	0	0	0	0	0	0	0	0	1.3424	0
ENSG00000282041.1	0	0	0	0	0	0	0	0	0	0	0	0	1.7918	0	0	0	0	0	0	0	0	0	0	0	0	0	0	0	0	0	0	0	0	0	0	0	0	1.6672	0	0	0	0	0	0	0	0	0	0	0
ENSG00000175309.14	11.1565	12.0806	11.1005	11.5704	11.8746	9.6967	10.9998	10.2409	12.0139	9.7188	11.1035	11.9552	11.1446	9.6731	10.4143	12.1771	9.2711	11.022	9.7963	10.0747	9.7457	11.149	9.9164	11.4172	11.686	11.5375	10.5414	12.233	11.9392	10.3596	11.0633	11.8515	9.079	10.988	11.5412	9.8903	11.0779	11.7713	10.8712	11.7508	10.6832	10.1425	9.5789	11.3952	10.336	12.1657	9.9812	10.7178	11.6337
ENSG00000204713.10	13.0615	13.5716	12.7431	12.7901	12.5082	12.1614	10.8056	11.3702	12.7053	11.8807	11.9569	11.9071	13.9417	12.3139	12.6737	10.7413	10.6791	11.8884	12.7663	12.1704	11.5622	12.3567	12.5673	11.8045	11.9471	12.8272	12.2389	11.9139	12.1157	11.1299	11.472	12.4742	12.9522	12.5734	12.3652	10.4227	12.5879	13.3455	11.55	12.4055	11.3964	12.306	12.5025	12.4906	12.326	13.2156	11.7649	12.1555	12.5522
ENSG00000275592.1	0	0	0	0	0	0	0	0	0	0	0	0	0	0	0	0	0	0	0	0	0	0	0	0	0	0	0	0	0	0	0	0	0	0	0	0	0	0	0	0	0	0	0	0	0	0	0	0	0
ENSG00000248935.1	0	0	0	0	0	0	0	0	0	0	0	0	0	0	0	0	0	0	0	0	0	0	0	0	0	0	0	0	0	0	0	0	0	0	0	0	0	0	0	0	0	0	0	0	0	0	0	0	0
ENSG00000231203.1	1.7493	2.2537	3.5159	2.3644	3.5429	0	1.8241	2.368	0	3.8574	4.0446	3.3447	3.4395	0	0	0.8195	0	2.5778	0	0.9318	1.1165	1.0731	0	2.1404	3.7423	4.191	3.7845	3.1501	2.8889	3.191	3.0237	1.1569	1.0174	5.1537	2.9509	2.2217	4.0482	4.8722	3.2008	0	3.2857	3.5841	3.3719	1.9021	2.9737	4.0602	3.5159	3.8896	2.1529
ENSG00000241809.1	0	0	0	1.2529	2.1864	0	0	0	0	0	1.5547	0	1.7918	0	0	0	1.3238	0.9957	1.7151	0.9318	1.1165	0	1.1244	0	0	1.659	0	0	0	0	0	1.1569	1.0174	0	3.4723	0.7932	0	0	0	0	0	0	0	0	0	0	0	0	0
ENSG00000238731.1	0	0	0	0	0	0	0	0	0	0	0	0	0	0	0	0	0	0	0	0	0	0	0	0	0	0	0	0	0	0	0	0	0	0	0	0	0	0	0	0	0	0	0	0	0	0	0	0	0
ENSG00000011052.21	8.6444	11.7895	9.7671	8.7193	6.3696	9.4321	8.6843	9.9415	8.1566	9.8799	9.2189	9.7016	9.4002	9.2049	10.2145	8.6083	9.308	9.011	11.6545	6.9058	7.5038	10.4936	7.896	8.0037	9.2043	11.31	9.9237	10.1786	9.8487	9.1016	9.898	7.0773	9.494	10.4774	9.3754	6.6217	10.0492	11.7909	8.8679	7.4177	9.1518	9.1488	10.2782	10.3228	9.1374	8.9459	11.292	10.0255	10.0252
ENSG00000236690.2	0	0	0	0	0	0	0	0	0	0	0	0	0	0	0	0	0	0	0	0	0	0	0	0	0	0	0	0	0	0	0	0	0	0	0	0	0	0	0	0	0	0	0	0	0	0	0	0	0
ENSG00000181649.5	8.2559	7.3155	7.8659	8.9904	11.4159	12.3979	6.7511	8.1124	10.1896	10.5512	5.8378	8.9795	9.7652	9.6322	9.6263	5.5511	3.5264	5.6639	3.6341	3.333	4.6409	8.3759	10.8077	5.3891	6.9796	7.7165	10.017	7.429	7.5078	4.1098	8.5695	6.635	8.3013	6.6594	5.3714	2.1037	11.0779	10.6264	7.979	5.7171	7.6759	7.3914	5.7548	6.4467	5.2998	7.3131	8.7321	9.0973	6.6077
ENSG00000110395.4	8.3319	9.8986	8.2279	8.1098	8.8976	6.0633	9.1326	7.7644	9.9954	10.0502	7.4059	9.6662	11.2314	8.0301	9.9871	8.9084	8.4727	9.4281	7.3293	8.1462	8.8605	9.3833	7.9726	8.8059	9.0704	9.4998	10.0562	7.9493	9.6501	8.2212	8.6422	8.2042	10.4525	10.1315	9.5213	6.463	9.7569	9.001	8.6692	8.6168	9.9043	9.179	8.0552	9.2333	8.8161	7.7204	10.1879	10.3816	8.8275
ENSG00000223922.1	2.517	3.6214	0	0	3.5429	0	2.6045	1.6234	2.5614	0	1.5547	1.5017	1.7918	1.3937	2.0733	0.8195	1.3238	0.9957	2.1456	1.8965	0	0	0	0	2.9781	2.4104	2.3022	9.9535	1.3795	1.7327	0	1.1569	2.3497	1.1607	2.9509	1.07	0	1.6672	0.934	5.6313	1.0663	1.5843	2.0418	2.6949	1.2456	0	1.9438	0	2.1529
ENSG00000112305.14	11.4291	11.1886	10.5372	10.5669	11.0165	10.2171	9.3105	9.6921	11.9366	11.3017	10.0927	9.4974	11.3841	9.0803	11.3299	10.9307	9.5862	9.4952	9.3045	10.2877	9.5527	11.0146	11.3822	10.1325	10.3502	10.2783	10.5271	9.511	10.8277	10.1557	9.8176	10.5755	11.6191	11.3008	10.9879	8.6586	10.849	10.8773	9.939	11.0205	9.8927	10.6175	8.6289	11.0366	8.8636	9.4173	10.5095	11.3112	11.8364
ENSG00000254425.1	0	0	0	0	0	0	0	0	0	1.4258	0	0	0	0	0	0	0	0	0	0	0	0	0	0	0	0	0	0	0	0	0	0	0	0	0	0	0	0	0	0	0	0	0	0	0	0	0	0	0
ENSG00000167014.10	0	0	0	6.7667	0	0	5.4238	1.029	3.6369	0	1.5547	0	0	2.0891	2.0733	2.4825	7.4167	2.315	3.6341	3.7769	0	4.2222	0	3.4888	7.1147	1.659	0	3.1501	2.5374	2.1652	4.3656	0	2.0261	0	2.9509	4.4521	0	2.4201	3.2008	7.4177	0	2.5842	4.8083	4.8265	5.6144	4.2551	2.2619	3.1175	1.4455
ENSG00000276499.1	0	0	0	0	0	0	0	0	0	0	0	0	0	0	0	0	0	0	0	0	0	0	0	0	0	0	0	0	0	0	0	0	0	0	0	0	0	0	0	0	0	0	0	0	0	0	0	0	0
ENSG00000107018.7	0	0	0	0	0	0	0	0	0	1.4258	0	0	2.5667	1.3937	0	1.72	0	0.9957	0	0	0	1.0731	0	0	0	0	0.9877	0	1.3795	0	0	0	0	0	2.1264	0	2.0387	0	0	2.8219	1.0663	0.9995	0	0	0	0	0	1.3424	0
ENSG00000248480.1	0	0	0	0	0	0	0	0	0	0	0	0	0	0	0	0	0	0	0	0	0	0	0	0	0	0	0	0	0	0	0	0	0	0	0	0	0	0	0	0	0	0	0	0	0	0	0	0	0
ENSG00000254174.1	0	0	0	0	0	0	0	0	0	0	0	0	0	0	0	0	0	0	0	0	0	0	0	0	0	0	0	0	0	0	0	0	0	0	0	0	0	0	0	0	0	0	0	0	0	0	0	0	0
ENSG00000239679.3	0	0	0	0	0	0	0	0	0	0	0	0	0	0	0	0	0	0	0	0	0	0	0	0	0	0	0	0	0	0	0	0	0	0	0	0	0	0	0	0	0	0	0	0	0	0	0	0	0
ENSG00000228790.1	0	0	0	0	0	0	0	0	0	0	0	0	0	0	0	0	0	0	0	0	0	0	0	0	0	0	0	0	0	0	0	0	0	0	0	0	0	0	0	0	0	0	0	0	0	0	0	0	0
ENSG00000260799.1	2.517	2.2537	0	1.2529	3.5429	4.7342	0	1.029	2.0937	2.9536	0	3.3447	3.0682	0	2.8909	2.9787	0.586	1.5792	1.0987	0	0	1.0731	2.1828	4.4231	3.4102	0	3.437	2.7882	0	1.7327	0.9196	3.7332	2.6139	2.2347	0	1.07	3.1329	0	2.2148	0	1.6727	2.3212	0	0	2.697	1.1416	0.9628	0	3.7077
ENSG00000249234.1	0	2.2537	0	0	0	0	0	1.029	0	0	0	0	0	0	0	0	0.586	0	0	0	0	0	0	0	0	0	0	0	0	1.1122	0	0	1.6082	1.7954	0	0	0	0	0	0	0	0	0	0	0	0	0	0	0
ENSG00000234363.1	0	0	0	0	0	0	0	0	0	0	0	0	0	0	0	0	0	0	0	0	0	0	0	0	0	0	0	0	0	0	0	0	0	0	0	0	0	0	0	0	0	0	0	0	0	0	0	0	0
ENSGR0000167393.16	0	0	0	0	0	0	0	0	0	0	0	0	0	0	0	0	0	0	0	0	0	0	0	0	0	0	0	0	0	0	0	0	0	0	0	0	0	0	0	0	0	0	0	0	0	0	0	0	0
ENSG00000266246.1	0	0	0	0	0	0	0	0	0	0	0	0	0	0	0	0	0	0	0	0	0	0	0	0	0	0	0	0	0	0	0	0	0	0	0	0	0	0	0	0	0	0	0	0	0	0	0	0	0
ENSG00000223905.1	0	0	0	0	0	0	0	0	0	0	0	0	0	0	0	0	0	0	0	0	0	0	0	0	0	0	0	0	0	0	0	0	0	0	0	0	0	0	0	0	0	0	0	0	0	0	0	0	0
ENSG00000260743.1	1.7493	3.6214	1.2047	3.8906	5.4469	3.3432	3.9045	1.029	4.7628	0	2.2856	3.789	4.5336	0	2.0733	0	1.3238	4.4512	3.3409	3.0464	1.9711	4.0405	1.1244	4.4231	1.9076	3.2679	2.3022	1.5701	0	3.9013	2.191	3.0668	3.2008	2.2347	4.4058	1.9751	3.3682	2.4201	1.4962	2.8219	3.2857	2.5842	0	2.6949	1.9039	1.7708	2.5223	2.8365	3.5036
ENSG00000227560.1	3.6791	3.6214	0	1.9131	5.4469	0	0	2.0432	0	2.1288	0	2.2215	4.5336	0	4.5521	0	0.586	1.9935	1.0987	2.4695	0.6637	1.0731	1.1244	3.4888	1.9076	0	2.3022	3.6798	0	2.7674	0	1.1569	1.6082	1.1607	0	0.4504	2.5016	2.4201	0	0	0	1.5843	1.6222	0	0	1.7708	1.5351	1.3424	0
ENSG00000167880.7	2.517	0	2.6368	2.3644	5.4469	5.5467	3.1082	0	6.4798	3.8574	6.6963	3.789	7.3533	0	6.2249	4.6708	1.587	6.1614	2.9726	1.4933	4.4225	3.451	10.1305	2.1404	11.5209	2.4104	3.5624	3.4391	4.2187	1.1122	4.2351	1.1569	9.0346	5.1027	2.9509	2.6997	4.6932	0	3.337	5.4428	1.0663	3.5841	0	9.5047	2.9737	0	3.391	10.7631	1.4455
ENSG00000270930.1	0	2.2537	0	0	0	0	1.183	0	0	1.4258	0	1.5017	0	1.3937	0	0	1.3238	1.5792	0	0	0	1.6817	1.1244	0	0	0	1.5686	0	0	0	0.9196	0	1.0174	1.1607	2.1264	0	0	0	0	2.0127	1.0663	0	0	0	0	0	0	2.8365	1.4455
ENSG00000279273.1	0	0	0	0	0	0	0	0	0	0	0	0	0	0	0	0	0	0	1.7151	0	0	0	0	0	0	0	0	0	0	0	1.8776	0	0	0	0	0	0	0	0	0	0	0	0	0	0	0	0	0	0
ENSG00000139656.6	0	0	0	0	0	0	0	0	0	0	2.2856	2.2215	0	0	2.0733	0.8195	1.0016	1.9935	0	0	0	2.4372	0	0	0	0	0	0	1.3795	0	0	1.7906	1.0174	1.1607	0	0	0	0	0.934	0	0	2.5842	1.028	1.9021	1.2456	1.1416	0	0	0
ENSG00000139988.9	9.6341	5.5307	7.149	6.1607	9.1348	6.9915	7.084	8.9429	6.0165	6.6753	8.8763	10.2753	7.417	10.3548	6.6505	5.0159	3.5878	6.5764	4.8846	4.7233	5.5944	7.6177	7.3769	7.363	3.7423	9.8728	6.6049	4.9326	10.3336	8.5645	6.9018	6.8956	8.8548	4.1936	8.6854	1.502	10.422	6.186	7.4278	6.5714	6.3948	4.247	5.2239	6.9242	8.6189	3.0422	6.9024	9.1528	8.7603
ENSG00000254418.1	0	0	0	0	0	0	0	0	0	1.4258	0	0	0	0	2.0733	0	0	0	0	0	0	0	0	0	0	0	0.9877	0	0	0	0	1.1569	0	0	0	0	0	2.4201	0	0	0	0	0	1.2441	0	0	0	2.4873	0
ENSG00000104998.3	7.7857	7.6761	7.5211	7.9815	7.3609	10.4707	7.4199	7.8709	10.6239	9.0698	6.8003	8.9369	9.7069	7.0356	9.3208	7.7388	6.7975	6.9687	7.0224	6.0911	6.6482	9.4093	8.4814	8.4875	8.707	8.9201	11.4115	7.197	9.174	7.8227	8.4273	7.285	7.8863	8.3917	7.284	6.208	9.2571	10.2288	7.0357	7.4926	8.1899	8.7405	7.4388	6.9878	8.5037	6.6426	8.0386	8.8461	8.622
ENSG00000279952.1	0	0	0	0	0	0	0	0	0	0	0	0	0	0	0	0	0	0	0	0	0	0	0	0	0	0	0	0	0	0	0	0	0	0	0	0	0	0	0	0	0	0	0	0	0	0	0	0	0
ENSG00000230806.1	0	0	0	0	0	0	0	1.029	0	0	0	0	0	0	0	0	0	0	0	0	0	0	0	0	0	0	0.9877	0	0	0	0	0	0	0	0	0	1.353	0	0	0	0	0	0	0	0	0	0	0	0
ENSG00000237338.1	1.7493	2.2537	0	0	2.1864	0	1.183	1.6234	0	0	0	0	0	0	0	0	0	0.9957	1.0987	0	0.6637	1.6817	0	0	3.2103	0	0	2.3041	0	0	1.4767	1.1569	0	2.8436	0	0	0	0	0	3.3372	1.6727	0.9995	1.6222	1.9021	1.2456	0	1.9438	2.8365	0
ENSG00000186723.3	0	0	0	0	0	0	0	0	0	0	0	0	0	0	0	0	0	0.9957	0	0	0	0	0	0	0	0	0	0	0	0	0	0	0	0	0	0	0	0	0	0	0	0	0	0	0	0	0	0	0
ENSG00000137948.18	0	0	0	0	2.1864	0	0	0	0	4.4088	0	1.5017	1.7918	0	9.4187	0.8195	0	0	0	0	0	0	0	0	0	0	0	0	0	0	0	0	0	0	0	0	0	0	0	0	0	0	0	0	0	0	0	0	1.4455
ENSG00000281302.1	0	0	0	0	0	0	0	0	0	0	0	0	0	0	0	0	0	0	0	0	0	0	0	0	0	0	0	0	0	0	0	0	0	0	0	0	0	0	0	0	0	0	0	0	0	0	0	0	0
ENSG00000082068.8	10.6545	11.1315	10.7962	10.4941	10.9764	11.3265	8.9333	9.1394	10.1672	9.6264	10.0876	9.5083	10.2525	9.6203	11.0023	9.9477	9.4125	9.9998	9.6906	9.8604	9.0678	10.0953	9.7894	10.7038	9.8041	10.0653	10.3018	10.8442	9.876	9.6528	9.5761	10.0209	10.2526	10.4724	10.4561	8.3045	9.8079	10.431	9.072	9.9477	9.2089	10.4264	9.6884	10.4859	9.7191	10.47	10.3706	9.9356	10.6474
ENSG00000235204.1	0	0	0	0	2.1864	3.0564	0	0	2.0937	1.4258	2.7683	1.5017	0	0	2.8909	0	0.586	0.9957	0	0.9318	0.6637	0	0	0	0	0	0.9877	0	0	0	1.4767	1.7906	0	1.7954	0	0.7932	2.0387	0	0	0	0	0.9995	0	0	1.2456	0	1.9438	0	0
ENSG00000136319.11	8.278	9.2385	8.9978	7.9169	9.1973	5.6021	7.8673	7.7918	7.1451	8.3361	8.0044	8.3454	8.2237	7.3696	9.1024	8.4469	7.8454	8.7328	8.9654	8.0055	7.6826	8.7826	7.4854	8.3436	8.6339	8.1592	9.1302	9.0678	8.0773	7.3748	8.0877	9.522	9.4397	8.3649	8.6971	6.8948	8.4478	9.5073	8.1084	8.4886	8.1348	8.169	7.4645	9.0993	8.0231	7.7449	7.789	8.7821	9.8531
ENSG00000223911.1	0	0	0	0	0	0	0	0	0	0	0	0	0	0	0	0	0	0	0	0	0	0	0	0	0	0	0	0	0	0	0	0	0	0	0	0	0	0	0	0	0	0	0	0	0	0	0	0	0
ENSG00000232167.1	0	0	0	0	0	0	0	0	0	0	0	0	0	0	0	0	0	0	0	0	0	0	0	0	0	0	0	0	0	0	0	0	0	0	0	0	0	0	0	0	0	0	0	0	0	0	0	0	0
ENSG00000153044.9	8.7668	8.4574	9.275	7.7227	8.5189	7.9962	6.5507	5.7287	9.0776	8.4095	6.8496	7.2228	10.0563	7.8382	9.1024	6.1414	5.7844	8.2721	5.8313	7.5957	6.3507	7.0485	8.1449	9.5127	7.0857	7.6561	7.9412	7.7393	7.3609	7.7699	6.1764	8.5968	7.9172	8.2229	7.345	4.3777	8.9791	8.5093	5.9753	7.2836	6.604	9.2635	6.8231	8.252	7.4295	7.3668	8.9663	8.0999	9.7355
ENSG00000244657.1	0	0	0	0	0	0	0	0	0	0	0	0	0	0	0	0	0	0	0	0	0	0	0	0	0	0	0	0	0	0	0	0	0	0	0	0	0	0	0	0	0	0	0	0	0	0	0	0	0
ENSG00000241231.1	0	0	0	0	0	0	0	0	0	0	0	0	0	0	0	0	0	0	0	0	0	0	0	0	0	0	0	0	0	0	0	0	0	0	0	0	0	0	0	0	0	0	0	0	0	0	0	0	0
ENSG00000255774.1	0	0	0	0	0	0	1.183	0	0	0	0	0	0	0	0	2.2702	0	1.5792	0	0	0	1.0731	0	0	1.2485	0	2.9784	0	0	0	0.9196	1.1569	0	0	0	0.4504	1.353	0	0	4.0159	1.0663	0	0	0	0	0	0.9628	2.4873	0
ENSG00000280282.1	4.9866	0	4.2682	5.4554	6.7004	7.0917	4.2316	4.9624	0	1.4258	7.2121	5.1621	6.446	1.3937	0	6.8255	5.861	3.577	0	3.7769	1.7383	1.6817	1.7486	5.5019	6.1532	3.2679	0.9877	8.4895	4.4478	5.1165	5.7914	5.6136	0	0	3.4723	5.491	2.5016	5.1625	3.337	6.0167	0	3.906	3.7517	4.8945	3.4057	5.0691	4.7852	4.3899	6.8206
ENSG00000226544.4	0	3.0939	0	0	0	0	0	0	0	0	0	0	1.7918	0	0	0.8195	0	0.9957	2.4767	0.9318	1.1165	0	0	0	0	0	0	0	0	1.7327	0	0	1.0174	0	0	0	0	1.6672	0	0	0	0	0	1.2441	1.2456	0	0	0	0
ENSG00000079819.16	9.2535	10.1915	10.604	10.5524	12.5144	9.0691	10.4192	9.1762	10.4991	11.3995	8.7457	10.9061	12.2611	8.2847	11.7935	9.802	9.2874	10.6752	8.9455	9.0578	9.0896	10.4234	9.5717	10.088	10.056	11.092	11.6331	8.8816	10.523	9.7552	9.902	10.8519	10.0667	12.4309	10.303	7.299	10.9062	11.3133	10.3446	10.6307	11.6189	11.5784	8.25	10.5805	9.3218	7.8467	12.0084	10.8182	11.3784
ENSG00000201920.1	0	0	0	0	0	0	0	0	0	0	0	0	0	0	0	0	0	0	0	0	0	0	0	0	0	0	0	0	0	0	0	0	0	0	0	0	0	0	0	0	0	0	0	0	0	0	0	0	0
ENSG00000234460.1	0	2.2537	0	0	4.2295	5.3665	2.2665	3.7535	6.7445	5.7357	0	1.5017	4.8118	0	5.1817	0	0	5.1615	0	3.0464	2.1715	2.9305	0	0	2.3583	4.0096	2.9784	7.5247	0	6.9424	0	1.1569	0	7.0709	0	0	1.353	0	0	5.2259	3.4391	0	0	0	0	3.2394	4.0988	2.0256	4.6514
ENSG00000223418.1	0	0	0	0	0	0	0	0	0	0	0	0	0	0	0	0	0	0	0	0	0	0	0	0	0	0	0	0	0	0	0	0	0	0	0	0	0	0	0	0	0	0	0	0	0	0	0	0	0
ENSG00000260494.1	1.7493	0	0	0	0	0	0	0	2.0937	0	0	0	4.1888	0	2.0733	0	0.586	0	0	0	0	1.0731	0	0	2.3583	0	0.9877	0	0	0	0.9196	0	0	1.1607	0	0.7932	0	0	0	0	0	0	0	0	1.2456	1.1416	0.9628	1.3424	0
ENSG00000197927.12	4.132	5.126	0	4.6947	3.5429	6.9279	2.6045	2.368	5.074	4.6214	3.8644	4.5224	8.5231	2.0891	5.1817	4.6708	3.9571	4.2397	1.0987	0.9318	3.1033	4.1342	6.3856	5.1329	4.5245	3.5595	6.2045	3.886	5.3591	3.6574	4.5958	4.8102	4.8408	5.656	2.1264	1.502	5.7086	4.0207	4.4556	3.7161	6.8009	2.9992	4.9115	6.5131	3.8788	0	5.1361	5.1828	4.0455
ENSG00000221725.1	0	0	0	0	0	0	0	0	0	0	0	0	0	0	0	0	0	0	0	0	0	0	0	0	0	0	0	0	0	0	0	0	0	0	0	0	0	0	0	0	0	0	0	0	0	0	0	0	0
ENSG00000251359.4	4.8749	6.0239	3.5159	4.3479	6.8411	0	4.326	2.6329	3.6369	4.6214	4.9101	4.8318	4.8118	5.1366	5.3039	3.8842	5.251	3.9919	5.888	2.2113	3.5254	4.6604	4.3134	3.8714	4.2393	4.6287	4.8342	4.5022	3.9464	2.7674	4.1651	5.5006	4.8915	3.7394	5.4842	4.476	5.8318	6.7498	4.7276	0	4.2098	5.0866	4.8609	6.4007	4.0074	3.0422	3.103	5.5568	6.7298
ENSG00000254146.1	0	0	0	0	0	0	0	0	0	2.1288	0	0	0	0	0	0	0	0	0	0	0	0	0	0	0	1.659	0	0	0	0	0	0	0	0	0	0	0	0	0	0	0	0	0	0	0	0	0	0	0
ENSG00000253346.1	0	0	0	0	0	0	0	0	0	0	0	0	0	0	0	0	0	0	0	0	0	0	0	0	0	0	0	0	0	0	0	0	0	0	0	0	0	0	0	0	0	0	0	0	0	0	0	0	0
ENSG00000143793.12	10.6072	11.446	10.6897	10.0143	11.1511	10.5201	7.9805	10.0331	10.5861	10.1262	10.57	8.819	11.6031	10.6059	11.2236	8.6391	9.0945	9.3467	10.2394	10.0539	8.7015	9.0493	10.69	11.1471	9.0101	9.292	10.2654	10.7317	9.9148	8.6546	9.4512	10.776	10.5543	9.7519	10.1533	7.6777	10.8096	10.1917	9.6281	9.9697	8.5429	9.0918	9.5984	10.4996	9.7144	9.3655	9.0996	10.5102	10.5413
ENSG00000134333.13	15.3618	14.8269	14.8082	14.921	16.1914	14.2662	14.3727	14.6435	17.0976	15.9764	13.6196	14.802	16.486	14.7477	16.1734	15.044	13.179	14.7245	14.2012	13.3655	14.4996	14.6894	14.9645	14.1109	14.3466	14.5376	14.9069	15.7171	13.3713	14.2829	14.7271	15.0043	14.6557	15.6982	15.4613	14.025	13.7121	16.5048	14.1463	16.2732	15.1045	15.842	13.8092	14.2421	14.4661	15.4133	15.5866	14.6014	15.2396
ENSG00000275212.1	1.7493	0	2.2971	4.0192	4.2295	0	0	3.0503	3.1971	5.0465	0	1.5017	0	0	5.0481	0	0	0.9957	0	5.9709	1.4607	2.1083	0	0	0	1.659	0	1.5701	0	2.9947	0	2.5654	0	3.9843	0	0	2.0387	0	0	2.0127	5.2554	0	0	0	4.8969	4.1609	4.1765	0	3.8865
ENSG00000244544.2	0	0	0	0	0	0	0	0	0	0	0	0	0	0	0	0	0	0	0	0	0	0	0	0	0	0	0	0	0	0	0	0	0	0	0	0	0	0	0	0	0	0	0	0	0	0	0	0	0
ENSG00000143184.4	6.5771	2.2537	6.2109	3.8906	3.9266	0	4.1306	3.0503	4.3653	4.0162	4.711	4.6331	3.4395	3.8094	7.8779	1.72	2.1723	1.9935	1.7151	2.2113	2.1715	4.3835	5.232	5.8814	6.2863	5.3163	3.9769	6.746	5.0459	4.909	4.2351	2.8378	4.7883	7.6164	4.1563	2.8539	6.1799	1.6672	3.4615	6.3743	4.2927	6.442	5.1832	4.6802	6.203	3.8348	6.0342	4.6765	4.5489
ENSG00000182872.15	12.897	12.4399	12.5212	11.5835	12.7698	12.787	10.593	11.1853	12.5077	11.2685	12.0481	11.4255	12.6802	11.6925	12.6363	11.2958	10.7152	11.4044	11.3034	11.1035	10.95	11.7049	11.4689	12.0926	11.5496	11.9271	11.838	11.9864	11.5559	10.7466	11.3828	12.1989	12.0532	11.7935	11.9277	10.0136	12.0003	12.1968	10.7482	11.1648	10.8404	11.1846	11.0722	11.9718	11.0316	11.0826	11.4053	11.7551	13.0928
ENSG00000261798.1	0	0	0	0	5.4469	0	1.183	2.0432	0	0	3.1295	0	5.651	3.4283	3.7902	3.6405	1.0016	3.3141	0	2.4695	0.6637	0	0	0	0	0	2.7862	0	2.5374	2.9947	0	4.8721	0	0	0	0	1.353	1.6672	0	0	1.6727	0.9995	0	3.7354	0	2.8138	0	2.4873	3.2658
ENSG00000273704.1	0	0	0	0	0	0	0	0	0	0	0	0	0	0	0	0	0	0	0	0	0	0	0	0	0	0	0	0	0	0	0	0	0	0	0	0	0	0	0	0	0	0	0	0	0	0	0	0	0
ENSG00000272337.1	0	0	0	0	0	0	0	0	0	0	0	0	0	0	0	0	0	0	0	0	0	0	0	0	0	0	0	0	0	0	0	0	0	0	0	0	0	0	0	0	0	0	0	0	0	0	0	0	0
ENSG00000119772.16	10.039	10.1249	9.3663	10.1748	11.5721	10.2282	9.1902	9.4898	9.7382	10.4188	10.4887	9.6888	12.0198	9.7128	11.8193	8.4117	7.9544	10.4333	9.1214	10.5354	11.1766	10.5918	10.9573	9.6839	10.0392	10.4617	10.0786	8.9114	11.7516	10.6267	8.7507	10.4744	11.8516	11.114	9.277	8.1305	10.523	10.6224	9.2004	8.795	9.5703	10.8756	9.9964	10.3993	9.5099	9.3655	10.8961	11.4523	10.2481
ENSG00000171954.12	10.6858	11.1839	10.8089	6.7295	9.5309	7.4192	9.6023	10.0601	4.3653	7.2233	12.5485	10.2386	12.1165	11.8439	11.6568	12.4466	3.5878	10.8493	5.888	3.9564	12.1741	2.4372	12.4641	9.3261	4.9667	9.2669	13.2669	11.1178	10.9842	8.9336	8.9819	12.8527	11.3148	6.2314	12.7506	3.7506	9.304	10.1453	8.0201	6.7447	5.9855	3.3211	3.0486	8.1721	2.9737	6.1243	9.1844	12.1076	11.7596
ENSG00000223561.6	0	2.2537	0	6.1038	0	0	1.183	0	2.5614	1.4258	1.5547	1.5017	0	0	3.7902	0.8195	8.2101	2.9924	1.0987	0	1.4607	0	1.7486	2.1404	3.2103	0	4.1466	3.1501	1.3795	1.1122	0	0	1.0174	0	0	6.4204	2.5016	2.4201	1.8998	2.0127	2.9192	1.5843	6.6548	4.6802	0	0	0.9628	2.0256	1.4455
ENSG00000213509.4	1.7493	0	0	0	0	1.5007	1.183	0	1.3974	1.4258	1.5547	1.5017	3.4395	0	0	1.72	0.586	0.9957	0	0.9318	0.6637	1.0731	0	0	0	0	1.5686	0	0	0	0	0	0	0	0	0	1.353	0	0	0	0	0	0	0	0	1.7708	1.5351	0	3.5036
ENSG00000271821.1	3.9233	0	1.2047	0	3.0185	0	0	1.6234	2.0937	1.4258	1.5547	2.2215	5.0449	2.0891	0	1.3389	0.586	3.577	2.4767	0	0	2.9305	0	2.9667	4.6874	0	1.5686	1.5701	2.0716	2.4975	0	1.7906	1.6082	1.1607	0	0	5.3169	3.8131	0	0	0	1.5843	2.0418	4.1231	0	2.5423	2.5223	3.1175	3.2658
ENSG00000138735.15	6.2589	9.174	3.8124	5.7431	5.1905	3.7874	8.1895	5.9144	7.4448	6.8542	6.6413	7.2578	9.4055	5.2642	5.8766	8.2688	5.6178	6.7596	7.9847	5.7208	7.1174	8.9336	7.5951	6.6418	9.0667	6.6785	5.4994	8.0056	7.6754	7.0475	6.8358	7.0238	8.6603	6.1076	7.8236	5.023	8.0928	5.1625	6.6474	7.0392	9.2009	5.754	6.7131	7.7264	6.6595	5.7887	9.0795	9.1567	8.1305
ENSG00000250426.2	0	0	0	0	0	0	0	0	0	0	0	0	0	0	0	0	0	0	0	0	0	0	0	0	0	0	0	0	0	0	0	0	0	0	0	0	0	0	0	0	0	0	0	0	0	0	0	0	0
ENSG00000251838.1	0	0	0	0	0	0	0	0	0	0	0	0	0	0	0	0	0	0	0	0	0	0	0	0	0	0	0	0	0	0	0	0	0	0	0	0	0	0	0	0	0	0	0	0	0	0	0	0	0
ENSG00000265727.2	0	0	0	0	0	0	0	0	0	0	0	0	0	0	0	0	0.586	0	0	0	0	0	0	0	0	0	0	0	0	0	0	0	0	0	0	0	0	2.4201	0.934	0	0	0	0	0	0	0	0	0	0
ENSG00000275491.1	4.3144	3.0939	2.9116	1.2529	6.0976	5.6554	0	1.029	5.2076	2.1288	1.5547	0	7.7661	2.5564	2.0733	2.8315	0.586	3.577	0	0	1.9711	1.0731	2.5161	2.9667	2.7012	1.659	2.7862	2.3041	2.5374	2.4975	0	2.2294	1.6082	2.8436	2.1264	0	5.0039	0	0	2.8219	1.6727	1.5843	1.028	1.9021	2.3543	3.8348	0.9628	2.4873	2.1529
ENSG00000252130.1	0	0	0	0	0	0	0	0	0	0	0	0	0	0	0	0	0	0	0	0	0	0	0	0	0	0	0	0	0	0	0	0	0	0	0	0	0	0	0	0	0	0	0	0	0	0	0	0	0
ENSG00000279013.1	0	0	0	0	0	0	0	0	0	0	0	0	0	0	0	0	0	0	0	0	0	0	0	0	0	1.659	0	0	2.0716	0	1.4767	0	0	0	0	0.7932	0	0	0	0	0	0	0	0	0	0	0.9628	0	0
ENSG00000271180.1	0	0	0	0	0	0	0	0	0	0	0	0	0	0	0	0	0	0	0	0.9318	0	0	0	0	0	0	0	0	0	0	0	0	0	0	0	0	0	0	0	0	0	0	0	0	0	0	0	0	0
ENSG00000280186.1	3.0154	0	2.2971	0	0	1.5007	1.8241	1.6234	2.5614	0	0	0	3.4395	0	0	1.72	0	1.5792	0	0	1.9711	2.1083	3.0145	0	2.3583	2.9019	1.5686	2.7882	0	0	1.8776	0	2.0261	0	0	2.4323	2.5016	2.9122	1.8998	3.3372	3.2857	0	2.0418	2.6949	1.9039	0	2.5223	1.3424	0
ENSG00000131845.14	8.289	9.8045	8.1898	6.8382	9.3543	5.5467	8.0718	5.7001	8.1812	8.7406	6.9882	8.0286	9.1973	7.7318	8.6397	7.9137	8.251	8.4792	8.8841	8.6583	8.9312	8.1478	7.5229	9.4717	8.5196	6.1743	8.7795	6.2447	8.7437	7.3545	6.2627	7.2963	9.9234	8.4022	9.0393	5.8065	7.0734	9.3527	7.1325	9.5168	8.433	8.2983	8.8755	7.3685	7.6815	7.5451	8.8465	9.2579	9.3307
ENSG00000182220.13	12.6664	12.8517	13.2596	12.9373	13.5265	11.7539	11.5577	11.7694	14.0629	12.9596	11.6086	12.7084	13.8564	12.0249	12.9663	13.3614	10.9482	12.5283	11.214	11.2013	12.649	12.6366	12.2695	12.1293	12.801	12.5684	13.4979	12.5214	12.4985	12.2854	11.9032	12.3037	13.018	12.9373	13.2792	10.8614	12.5196	13.1532	11.9466	13.3768	12.8784	12.2312	11.3391	13.0267	12.0878	11.2928	13.2242	12.5309	13.1671
ENSG00000241757.3	0	0	0	0	0	0	0	0	0	0	0	0	0	0	0	0	0	0	0	0	0	0	0	0	0	0	0	0	0	0	0	0	0	0	0	0	0	0	0	0	0	0	0	0	0	0	0	0	0
ENSG00000253153.1	0	0	0	0	0	0	0	0	0	0	0	0	0	0	0	0	0	0	0	0	0	0	0	0	0	0	0	0	0	0	0	0	0	0	0	0	0	0	0	0	0	0	0	0	0	0	0	0	0
ENSG00000166896.7	8.1399	9.0044	8.6355	8.0508	8.6266	6.6673	7.2971	6.6417	8.1483	8.1344	8.2899	7.8906	9.8055	7.9845	8.4804	8.7431	7.4252	8.1462	9.1214	8.1917	5.1243	7.0485	5.232	9.8315	8.3656	8.6212	7.6193	8.4575	6.4773	8.667	6.9649	7.8284	8.5062	7.7215	7.4598	6.1936	8.2186	8.1268	5.8443	9.0309	5.9604	7.906	8.5024	8.69	8.4594	6.1243	7.7258	8.3782	9.8205
ENSG00000280007.1	3.0154	5.7486	3.3412	3.217	5.7622	5.6021	4.7908	4.699	4.6732	3.6789	4.3489	5.7085	7.3748	3.6314	3.7902	4.7953	3.0902	4.3841	4.1798	4.0383	3.2872	2.9305	2.7867	5.5019	3.2103	4.191	7.063	2.3041	6.5531	2.7674	4.648	4.37	5.2432	5.2966	3.8545	2.9253	5.372	4.8722	3.6822	4.9706	4.0282	4.321	4.1397	5.6119	4.1254	2.5423	4.8812	6.0334	2.6255
ENSG00000232177.1	0	5.9379	1.2047	0	4.4796	0	0	2.0432	1.3974	0	0	0	0	0	0	0	0	4.3841	0	0	0	0	0	4.4231	0	0	1.9815	0	0	1.7327	0	0	0	0	0	0.4504	1.353	0	0	2.0127	0	0.9995	0	4.005	0	0	0	0	0
ENSG00000275944.1	5.2776	4.9612	3.3412	4.974	5.4469	1.5007	5.6596	4.5142	3.4337	4.4088	5.085	5.3026	4.6794	4.2405	3.7902	5.9584	4.3605	6.515	6.8039	4.3264	3.9638	5.1385	3.2111	6.8691	6.8651	4.0096	1.9815	4.2268	4.089	4.7312	3.6542	4.4533	5.9648	2.8436	5.9447	4.0022	4.1778	5.4764	3.0504	5.2259	3.4391	3.3211	4.1397	4.3336	4.1254	3.8348	3.8366	5.0553	8.0854
ENSG00000201683.1	0	0	0	0	0	0	0	0	0	0	0	0	0	0	0	0	0	0	0	0	0	0	0	0	0	0	0	0	0	0	0	0	0	0	0	0	0	0	0	0	0	0	0	0	0	0	0	0	0
ENSG00000185839.3	6.6467	7.2093	5.0713	2.9847	4.6927	3.3432	5.1927	4.7556	7.0593	6.745	5.085	6.3826	6.2263	4.6674	6.3436	6.5116	4.7309	6.2203	5.4343	4.0383	4.0168	5.1385	4.5498	5.2667	5.5362	6.3372	5.4022	6.2447	5.1143	4.8522	4.7943	4.8721	4.3549	5.8844	5.9447	4.1877	6.5102	5.734	5.078	6.2646	4.371	4.754	4.8609	4.9594	3.7377	5.12	5.7838	5.0553	6.8852
ENSG00000233290.1	0	0	0	0	0	0	0	0	0	0	0	0	0	0	0	0	0	0	0	0	0	0	0	0	0	0	0	0	0	0	0	0	0	0	0	0	0	0	0	0	0	0	0	0	0	0	0	0	0
ENSG00000223608.1	0	0	0	0	0	0	0	0	0	0	0	0	0	0	0	0	0	0	0	0	0	0	0	0	0	0	0	5.5327	0	0	0	0	0	2.2347	0	0	0	0	0	0	0	0	0	1.2441	0	0	0	0	1.4455
ENSG00000231261.1	0	0	0	0	0	0	0	0	0	0	0	0	0	0	0	0	0	0	0	0	0	0	0	0	0	0	0	0	0	0	0	0	0	0	0	0	0	0	0	0	0	0	0	0	0	0	0	0	0
ENSG00000257151.1	5.6611	7.281	4.167	5.7798	11.058	2.698	7.7186	5.2257	5.2076	6.3569	3.418	9.7111	9.7322	5.5413	4.0911	6.2757	5.9803	3.3141	5.5791	6.9275	7.2171	6.6331	6.7757	4.6358	7.4345	2.9019	2.9784	6.0865	7.8358	6.2577	6.2288	6.0483	8.4183	11.138	5.1153	4.612	8.9015	6.424	4.2638	6.146	7.6047	7.6786	5.9853	7.0783	3.7377	6.3112	9.8118	7.9822	6.9867
ENSG00000281214.1	0	0	0	0	0	0	0	0	0	0	0	0	0	0	0	0	0	0	0	0	0	0	0	0	0	0	0	0	0	0	0	0	0	0	0	0	0	0	0	0	0	0	0	0	0	0	0	0	0
ENSG00000261507.1	0	0	0	0	0	0	0	0	0	0	0	0	0	0	0	0	0	0	0	0	0	0	0	0	0	0	0	0	0	0	0	0	0	0	0	0	0	0	0	0	0	0.9995	0	0	0	0	0	0	0
ENSG00000229456.1	0	0	0	0	0	0	0	0	0	0	0	0	0	1.3937	2.0733	0	0.586	0	1.0987	0.9318	0	0	0	0	1.2485	0	0	0	1.3795	0	0	0	0	0	0	0	0	0	0	0	1.0663	0	0	0	0	0	0	0	0
ENSG00000281222.1	0	0	0	0	0	0	0	0	0	0	0	0	0	0	0	0	0	0	0	0	0	0	0	0	0	0	0	0	0	0	0	0	0	0	0	0	0	0	0	0	0	0	0	0	0	0	0	0	0
ENSG00000213187.3	0	0	0	0	0	0	0	0	0	0	0	0	0	0	0	0	0	0	0	0	0	0	0	0	0	0	0	0	0	0	0	0	0	0	0	0	0	0	0	0	0	0	0	0	0	0	0	0	0
ENSG00000207176.1	0	0	0	0	0	0	0	0	0	0	0	0	0	0	0	0	0	0	0	0	0	0	0	0	0	0	0	0	0	0	0	0	0	0	0	0	0	0	0	0	0	0	0	0	0	0	0	0	0
ENSG00000199077.2	0	0	0	0	0	0	0	0	0	0	0	0	0	0	0	0	0	0	0	0	0	0	0	0	0	0	0	0	0	0	0	0	0	0	0	0	0	0	0	0	0	0	0	0	0	0	0	0	0
ENSG00000227076.1	0	0	0	0	3.0185	0	0	0	0	0	0	1.5017	1.7918	0	2.0733	0	0	0	0	0	0	0	0	0	1.2485	0	0	0	0	0	0	0	1.0174	0	0	0	0	0	0.934	0	0	0	0	0	0	0	0.9628	1.3424	0
ENSG00000118094.11	4.4762	0	5.9917	11.8154	7.9219	6.5594	7.3316	2.0432	4.6732	3.4751	6.723	8.1729	7.3092	1.3937	4.0911	7.4288	6.758	5.7989	5.8021	7.6683	4.7701	7.1751	4.8739	5.9625	10.1145	8.0577	4.3688	11.464	7.72	10.3723	7.6296	3.8608	6.0341	2.571	8.4136	6.9768	2.5016	3.8131	4.8235	7.0055	3.4391	1.5843	8.4815	5.87	7.4635	5.3075	7.1149	8.4747	10.2664
ENSG00000279640.1	0	3.0939	0	0	0	0	2.2665	1.029	2.0937	3.2378	0	2.6995	2.5667	0	0	0	0	1.9935	1.0987	2.2113	0.6637	2.1083	0	2.9667	0	1.659	0.9877	0	0	0	0	1.7906	1.0174	1.7954	0	0	1.353	0	0.934	2.0127	2.0983	1.9993	0	0	0	0	2.2619	2.4873	0
ENSG00000270507.1	0	0	0	0	0	0	0	0	0	0	0	0	0	0	0	0	0	0	0	0	0	0	0	0	0	0	0	0	0	0	0	0	0	0	0	0	0	0	0	0	0	0	0	0	0	0	0	0	0
ENSG00000048162.19	11.7302	11.3945	10.5359	10.5471	10.4332	11.1202	8.9848	10.1956	10.6134	10.5609	9.7794	11.2705	10.2261	10.6534	12.0409	10.8998	8.4419	9.6935	11.1246	11.167	9.8921	10.95	9.8915	10.396	10.6646	11.1991	10.032	11.7119	9.9596	10.8171	10.2577	9.7879	9.8143	11.333	9.9424	8.1115	11.3155	11.9644	9.4253	10.5307	10.0243	10.2073	10.5056	10.2419	10.7792	11.5065	10.2204	9.1293	10.4321
ENSG00000135547.8	9.5273	11.1862	5.0142	6.7482	5.5598	7.0525	8.1055	7.3144	7.0942	8.3286	9.366	7.7256	7.2637	8.4415	7.5722	9.6983	7.5993	8.0358	7.8975	6.2714	6.9297	8.0788	7.8672	9.3261	8.4757	9.1944	7.2329	8.8263	7.4561	4.5282	8.2143	9.7117	8.3107	6.3009	9.163	6.7001	7.2894	9.8306	7.8932	9.8371	8.036	7.3029	7.4474	9.3946	7.7289	5.12	8.0847	7.0726	10.8058
ENSG00000274363.1	3.0154	0	0	0	2.1864	4.2703	0	0	0	2.1288	2.7683	2.6995	3.4395	1.3937	0	0	2.7031	2.315	1.0987	1.8965	1.4607	0	2.5161	2.9667	0	0	2.3022	1.5701	2.0716	0	0	1.7906	2.8371	2.2347	0	0.4504	2.5016	0	1.4962	0	0	2.5842	1.6222	2.3522	1.2456	2.5423	0.9628	1.3424	2.6255
ENSG00000168306.12	13.5153	13.9356	12.7323	13.322	12.5524	10.7289	12.5538	12.1007	11.7349	10.1087	12.5564	13.0472	11.9657	10.6577	11.7075	13.6444	13.5622	13.2855	12.3216	12.4732	10.1732	12.3871	11.0177	12.5143	13.2372	13.7829	9.3504	13.5162	11.9591	12.5689	11.622	12.6888	11.0062	13.8559	13.6453	12.3264	9.2312	12.8679	11.6449	13.8805	11.3163	10.8256	11.6724	12.1453	12.203	11.908	13.1983	12.0772	13.2727
ENSG00000064102.14	9.5502	9.8464	9.5457	9.9632	10.6075	8.3191	9.0623	7.9213	10.4049	10.5267	8.9851	9.7908	10.8688	9.0047	10.283	10.0386	8.9861	9.9072	9.5082	10.2623	9.5175	10.8975	8.714	10.4106	9.523	9.3834	9.8972	10.1082	9.4729	10.7319	8.9406	8.938	10.3977	11.2687	9.9075	8.1788	9.7465	10.5552	9.0349	9.9163	9.7275	10.274	9.4648	9.3559	9.6931	9.5109	10.3212	9.6814	9.7384
ENSG00000263716.1	0	0	0	0	0	1.5007	0	0	0	0	0	0	0	0	0	0	0	0	0	0	0	0	2.1828	0	0	0	0	0	0	0	0	0	0	0	0	0	0	0	0	0	0	0	0	0	0	0	0	0	0
ENSG00000168070.11	0	0	0	1.2529	5.0429	4.2703	2.2665	4.1415	0	0	0	0	2.5667	3.9678	0	0	0	2.315	6.6152	0	2.3474	0	1.1244	2.1404	1.9076	0	1.9815	4.0664	2.0716	0	4.648	0	0	0	0	3.7107	6.6729	0	4.2638	2.8219	0	0	0	4.005	5.1957	0	2.2619	2.8365	6.1281
ENSG00000249916.1	3.3851	2.2537	0	3.8906	0	0	1.8241	0	0	2.1288	0	2.2215	1.7918	2.0891	0	0	0	2.315	1.0987	3.0464	0	0	0	0	5.3047	0	1.9815	0	0	1.1122	0	1.1569	0	0	2.1264	1.502	3.5705	4.6401	3.0504	3.7161	2.0983	1.9993	3.0486	3.2036	0	3.5676	0	1.3424	3.5036
ENSG00000148426.12	11.4352	12.1612	11.1065	9.9186	12.4517	10.4818	10.8056	10.57	11.3584	10.0707	11.2369	11.0907	11.0589	10.6577	10.5594	10.7477	10.5124	10.7065	12.0778	11.0303	10.2726	9.1759	10.391	11.1961	10.443	11.1355	7.8272	11.1706	11.1752	10.1365	11.4927	10.8963	11.9332	11.435	11.3883	9.1213	10.5154	10.0772	9.8621	10.628	8.8298	10.0759	9.4921	10.9732	10.3067	10.1391	11.1352	11.6327	11.0376
ENSG00000115685.14	12.1732	12.1882	12.0598	11.9385	12.4109	13.4647	10.5012	10.9036	12.1591	10.6286	12.2384	11.4494	12.2237	11.1074	12.6558	11.5332	10.6519	11.1379	11.4144	10.3351	10.6415	11.3727	12.5583	12.0699	11.4281	11.9943	11.7714	12.1971	11.8126	11.2991	11.3857	11.7649	11.6672	11.8472	11.7431	10.1977	12.0755	12.3417	10.7807	11.5063	11.0191	11.2971	11.0413	11.67	11.4608	11.5202	11.8026	11.6355	12.8066
ENSG00000122566.20	15.0286	15.6678	14.8011	14.6203	16.051	13.7301	13.9816	13.7948	14.9266	14.9469	14.6746	14.6291	15.9457	14.3053	15.576	14.3002	14.0703	14.5147	14.3228	14.5949	13.6203	14.635	13.8747	15.4468	14.6393	15.186	14.8402	14.2821	14.7126	14.5309	14.4709	14.3503	15.1087	15.4562	14.9356	13.3108	15.6335	15.6175	14.2117	15.2072	14.0659	15.1694	14.2011	15.0973	14.7331	14.4967	14.9748	14.9389	15.541
ENSG00000228404.1	0	0	0	0	3.0185	0	0	0	0	0	0	0	0	0	0	0	0	0	0	0	0	0	0	0	0	0	0	0	0	0	0	0	0	0	0	0	0	0	0	0	0	0	0	0	0	0	0	0	0
ENSG00000264530.2	0	0	0	0	0	0	0	0	0	0	0	0	1.7918	0	0	0	0	0	0	0	0.6637	0	0	0	0	0	0	0	0	0	0	0	0	0	0	0	0	0	0	0	0	0	0	0	0	0	0	1.3424	0
ENSG00000275859.1	0	0	0	0	0	0	0	0	0	0	0	0	0	0	0	0	0	0	0	0	0	0	0	0	0	0	0	0	0	0	0	0	0	0	0	0	0	0	0	0	0	0	0	0	0	0	0	0	0
ENSG00000249309.1	0	0	0	0	0	0	0	0	0	0	0	0	0	0	0	0	0	0	0	0	0	0	0	0	0	0	0	0	0	0	0	0	0	0	0	0	0	0	0	0	0	0	0	0	0	0	0	0	0
ENSG00000167332.7	1.7493	2.2537	0	2.9847	2.1864	0	2.2665	1.029	1.3974	3.8574	1.5547	3.0579	4.5336	1.3937	0	3.5492	0	2.315	3.6341	2.2113	1.9711	1.0731	4.1311	2.1404	1.9076	2.9019	4.0643	3.886	2.0716	0	1.8776	1.1569	0	2.571	2.1264	2.4323	2.0387	1.6672	2.4732	0	4.9833	0	3.8589	3.5789	1.9039	0	3.2542	2.4873	0
ENSG00000255248.6	7.3151	8.0072	6.5888	7.2717	7.0097	5.7069	7.5132	4.3023	5.2076	6.3269	5.9324	6.6427	8.0736	5.6851	5.521	7.8289	8.7991	7.5383	7.8975	7.8324	4.7701	5.3485	6.9233	9.0009	7.8927	7.8027	8.2042	7.9721	8.0944	4.5282	7.2363	6.0749	7.0568	4.5386	8.1485	6.6163	5.1997	5.5452	5.54	8.099	8.8018	6.0652	7.235	8.0802	7.7007	7.0497	6.9585	7.9822	7.1178
ENSG00000255236.2	4.9866	0	3.9405	5.8507	2.1864	0	1.183	1.029	1.3974	3.4751	2.7683	0	5.0449	3.9678	3.4095	2.2702	2.0023	0.9957	3.495	4.1159	0.6637	1.6817	0	4.4231	4.6082	3.802	1.5686	3.1501	3.4074	1.1122	1.8776	3.8608	1.6082	3.2704	2.9509	1.502	3.9059	3.5704	0.934	2.8219	0	4.321	2.0418	2.9715	2.697	0	3.2542	1.3424	2.9808
ENSG00000130649.9	14.2353	12.7808	10.1114	18.8058	15.5777	9.187	18.1641	15.6174	12.5069	16.2179	12.9658	17.6729	11.4566	18.0792	15.3957	10.8534	18.7533	10.2825	18.4632	19.035	6.6482	18.5181	9.9252	18.4325	19.9929	6.738	13.7935	15.7611	15.4239	8.1344	13.118	6.8806	16.8121	7.4117	16.2825	18.1198	14.5564	16.2288	17.4246	16.5551	17.3277	17.5436	17.71	19.4715	18.1768	18.088	15.36	14.3059	10.4067
ENSG00000255535.2	0	0	0	0	0	0	0	0	0	0	0	0	1.7918	0	0	0	0	0	0	0	0	0	0	0	0	0	0.9877	0	0	0	0	0	0	0	0	0	0	1.6672	0	0	0	0	0	0	0	0	0	0	0
ENSG00000100029.17	12.2417	12.9918	12.3895	12.2484	12.9618	14.1261	10.9045	12.3563	12.2515	12.2593	12.1102	12.3134	12.7896	12.4372	13.3659	11.4985	11.1579	12.1232	11.7301	12.034	11.5572	12.535	12.3594	11.9508	11.4122	12.8447	12.9451	12.391	12.0398	11.6742	12.0178	12.5979	11.9215	12.812	12.6454	9.9428	12.4813	13.0257	11.438	11.8275	10.9442	11.5703	11.3558	12.2844	11.5373	10.6268	12.5496	12.0715	12.6221
ENSG00000248574.1	0	0	0	0	0	0	0	0	0	0	0	0	0	0	0	0	0	0	0	0	0	0	0	0	0	0	0	0	0	0	0	0	0	0	0	0	0	0	0	0	0	0	0	0	0	0	0	0	0
ENSG00000259248.5	5.9637	6.8337	5.0713	7.0336	8.1374	7.1854	5.242	5.6709	6.6537	6.0974	6.8736	7.0934	7.9207	6.4738	6.6505	6.3452	4.7034	6.5613	7.8626	5.418	6.0409	5.2681	5.9897	8.3283	7.0562	6.6478	6.3679	7.5091	7.1164	5.9941	5.3302	5.9656	6.917	7.3031	5.4842	4.0022	6.4854	6.7204	4.5143	6.0167	5.3743	6.599	6.594	7.6982	5.3969	5.9662	6.3848	6.0334	7.0998
ENSG00000211685.3	9.9522	6.2551	1.8519	6.1325	0	0	3.7766	0	0	0	0	2.2215	0	1.3937	5.4165	3.3472	0	0.9957	1.7151	0.9318	0	0	6.6113	5.2667	2.3583	0	2.3022	0	2.8889	0	3.753	1.7906	4.6182	5.5459	0	0.4504	10.317	0	3.9605	4.9706	0	3.5841	5.7268	0	2.3543	0	3.7374	4.8401	2.6255
ENSG00000268620.1	0	0	0	0	0	0	0	0	0	0	0	0	0	0	0	0	0	0	0	0	0	0	0	0	0	0	0	0	0	0	0	0	0	0	0	0	0	0	0	0	0	0	0	0	0	0	0	0	0
ENSG00000207620.1	0	0	0	0	0	0	0	0	0	0	0	0	0	0	0	0	0	0	0	0	0	0	0	0	0	0	0	0	0	0	0	0	0	0	0	0	0	0	0	0	0	0	0	0	0	0	0	0	0
ENSG00000252540.1	0	0	0	0	0	0	0	0	0	0	0	0	0	0	0	0	0	0	0	0	0	0	0	0	0	0	0	0	0	0	0	0	0	0	0	0	0	0	0	0	0	0	0	0	0	0	0	0	0
ENSG00000229086.3	0	0	0	0	0	0	0	0	0	0	0	0	0	0	0	0	0	0	0	0	0	0	0	0	0	0	0	0	0	0	0	0	0	0	0	0	0	0	0	0	0	0	0	0	0	0	0	0	0
ENSG00000228929.1	3.3851	3.6214	2.2971	2.9847	4.8784	3.0564	1.183	2.0432	3.4337	4.4088	3.1295	3.789	2.5667	4.757	2.0733	4.3305	2.5876	0.9957	3.761	2.2113	2.1715	2.4372	3.2111	2.9667	2.9781	2.4104	2.3022	4.5022	0	2.7674	1.8776	3.0668	3.491	3.0727	2.1264	3.8638	4.6038	3.8131	1.4962	4.8237	1.6727	4.169	4.052	2.9715	2.697	1.7708	2.5223	2.0256	4.9213
ENSG00000119471.14	12.9595	13.7188	11.7702	13.3307	13.2565	10.6341	12.8139	12.7399	12.7092	13.4643	12.9182	12.5088	13.2161	11.9348	12.6758	14.287	12.7917	12.8246	12.8797	13.1661	12.6985	13.318	11.0835	12.8609	13.6243	13.0539	10.7875	12.0969	12.1763	12.3603	12.5736	13.0405	12.9278	12.4996	14.1625	12.8111	11.6069	14.7524	12.045	14.7789	12.7244	12.7943	12.9409	13.1858	12.9506	12.4876	13.2723	12.5495	13.9069
ENSG00000264054.1	0	0	0	0	0	0	0	0	0	0	0	0	0	0	0	0	0	0	0	0	0	0	0	0	0	0	0	0	0	0	0	0	0	0	0	0	0	0	0	0	0	0	0	0	0	0	0	0	0
ENSG00000231061.1	0	0	0	0	0	0	0	0	0	0	0	0	0	0	0	0	0	0	0	0	0	0	0	0	0	0	0	0	0	0	0	0	0	0	0	0	0	0	0	0	0	0	0	0	0	0	0	0	0
ENSG00000132300.18	11.4079	11.6678	10.7246	12.0728	11.7773	10.1089	11.0079	10.4752	10.9726	11.8401	10.4572	11.5427	12.6211	10.8404	11.9963	11.1949	11.1812	11.2202	11.6509	11.3269	10.303	12.2275	10.9349	11.5078	11.4721	11.6239	10.5357	11.3001	11.4284	10.8574	11.2433	11.0984	11.7075	11.506	11.2967	10.5424	11.1781	12.2894	10.7844	11.421	11.091	12.4816	10.8111	11.7323	10.7882	10.7008	11.5921	11.7128	11.476
ENSG00000172345.13	10.0836	10.9428	8.5068	8.8634	9.1439	5.0847	9.7415	9.6757	8.6071	7.6441	10.2932	9.306	10.0462	8.8955	8.0273	9.0483	9.2746	8.8019	9.4552	8.0407	8.2761	8.4866	7.9032	10.0043	10.1109	8.8677	8.0253	9.7309	9.4131	7.5005	8.789	9.8177	9.1818	7.9904	9.3308	9.4341	8.7741	10.0118	9.845	10.1692	10.2742	8.9906	10.1482	9.97	9.5314	10.7319	8.4365	8.8888	9.676
ENSG00000175894.14	3.9233	6.515	4.614	3.8906	6.0976	3.7874	0	0	7.4312	2.9536	4.9101	4.5224	6.4861	3.1918	4.5521	5.728	4.2509	6.2582	1.0987	1.4933	4.2561	1.6817	3.0145	6.9106	3.5858	4.6287	0.9877	5.1076	5.6163	3.3638	0.9196	4.9885	5.8414	0	4.4058	3.0582	3.7479	6.0971	0.934	2.8219	0	6.1284	0	5.4854	2.3543	3.7074	4.9713	5.9282	7.6873
ENSG00000126698.10	12.6826	13.0905	11.8169	11.4991	12.3186	11.9123	10.8549	11.2335	11.7582	12.1066	11.7971	11.6008	12.8125	12.3558	13.0989	11.4334	11.3354	12.2983	12.0282	10.5712	10.2943	11.0306	11.3565	12.6205	11.572	12.2793	12.0029	12.0414	11.1762	10.7602	11.3977	11.9015	11.5811	12.4716	12.0564	10.5417	12.0874	12.6898	11.1577	12.2974	11.138	12.2039	11.7127	11.9933	11.7961	11.464	11.9022	11.6753	13.0571
ENSG00000236461.1	0	0	0	0	0	0	0	0	0	0	0	0	0	0	0	0	0	0	0	0	0	0	0	0	0	0	0	0	0	0	0	0	0	0	0	0	0	0	0	0	0	1.5843	0	0	0	0	0	1.3424	0
ENSG00000229107.2	0	0	1.2047	0	0	0	0	0	0	0	1.5547	0	0	1.3937	4.7371	0.8195	0.586	0	0	0	0	0	0	0	0	0	0.9877	0	2.0716	0	0	0	0	1.1607	0	0	1.353	0	0	0	0	0	2.0418	0	0	1.1416	0	2.0256	0
ENSG00000211779.3	0	0	0	0	0	0	0	1.029	0	0	0	0	0	0	2.0733	0	0	0	0	0.9318	0	0	0	0	0	0	1.9815	0	0	0	0	0	0	3.8671	0	0	1.353	0	1.8998	2.0127	1.6727	2.9992	0	0	1.9039	0	0.9628	1.3424	0
ENSG00000271028.1	0	0	0	0	2.1864	0	0	0	0	0	0	0	0	0	0	0	0	0	0	0	0	0	0	0	0	0	0	0	0	0	0	0	0	0	0	0	0	0	0	0	0	0	0	0	0	0	0	0	0
ENSG00000213777.5	5.5197	4.0068	0	2.3644	4.4796	0	1.183	0	0	1.4258	0	1.5017	5.3362	3.1918	4.3399	4.1558	1.3238	2.315	0	3.572	0.6637	2.1083	1.7486	5.5019	2.9781	0	2.5644	0	2.5374	0	0	1.1569	5.2036	2.8436	2.9509	0.7932	2.5016	0	0	4.0159	2.0983	3.4586	1.6222	1.2441	1.9039	1.7708	2.2619	5.1828	4.0455
ENSG00000133226.16	11.3173	12.7313	11.3603	10.5079	12.6944	9.912	11.1339	11.002	11.7083	11.5765	10.5901	11.594	12.2618	10.4702	12.0098	11.3781	10.2856	11.7107	11.0971	10.606	10.4626	10.9207	9.5492	11.4457	11.4107	12.2661	11.4965	11.3576	10.8213	10.111	10.6729	11.5337	11.5602	11.7859	11.9731	9.6705	11.4386	12.2422	11.0222	12.1199	10.777	11.3023	10.6655	11.7948	10.9698	10.7522	11.2048	11.2875	11.7524
ENSG00000223985.1	0	0	0	0	0	0	0	0	0	0	0	0	0	0	0	0	0	0	0	0	0	0	0	0	0	0	0	0	0	0	0	0	0	0	0	0	0	0	0	0	0	0	0	0	0	0	0	0	0
ENSG00000248309.5	2.517	0	0	2.7076	0	0	1.183	1.029	1.3974	1.4258	1.5547	2.6995	3.0682	2.5564	2.8909	1.3389	1.0016	1.9935	1.0987	1.8965	1.9711	2.4372	2.1828	0	2.3583	2.4104	3.437	2.7882	2.0716	2.4975	2.4483	0	2.0261	3.0727	0	1.502	2.5016	1.6672	1.8998	0	2.4266	1.5843	0	2.6949	2.697	0	3.2542	3.1175	2.1529
ENSG00000207041.1	0	0	0	0	0	0	0	0	0	0	0	0	0	0	0	0	0	0	0	0	0	0	0	0	0	0	0	0	0	0	0	0	0	0	0	0	0	0	0	0	0	0	0	0	0	0	0	0	0
ENSG00000162076.12	10.8882	7.3493	10.1731	10.6673	8.7975	10.9478	8.0443	8.7261	10.8629	7.6071	10.0927	8.2788	9.8865	9.4495	10.9211	8.1456	8.7018	5.5151	8.6376	6.8948	8.1092	8.235	8.8271	9.9406	8.0433	9.5792	10.2848	9.9847	8.8527	9.1643	9.8318	10.602	8.5022	9.2676	7.284	7.8572	9.6183	10.4424	8.4688	9.6038	9.1955	8.6715	9.6003	10.123	9.8492	9.3576	8.9359	10.5624	12.2083
ENSG00000250813.1	0	0	0	0	0	0	0	0	0	0	0	0	0	0	0	0	0	0	0	0	0	0	0	0	0	0	0	0	0	0	0	0	0	0	0	0	0	0	0	0	0	0	0	0	0	0	0	0	0
ENSG00000182667.14	1.7493	3.6214	3.5159	6.5495	2.1864	6.3809	3.7766	3.0503	5.5967	6.551	2.2856	4.2719	8.0061	0	2.0733	2.6675	3.9571	1.5792	0	0	4.2995	0	6.8806	2.1404	5.0884	3.2679	6.5148	2.7882	6.9394	2.1652	5.9866	0	6.1635	4.2879	2.1264	7.5789	6.7374	0	3.337	3.3372	10.1807	4.0866	3.5099	5.6517	1.9039	1.1416	7.4872	8.4933	5.72
ENSG00000260933.1	0	0	0	0	0	0	0	0	0	0	0	0	0	0	0	0	0	0	0	0	0	0	0	0	0	0	0	0	0	0	0	0	0	0	0	0	0	0	0	0	0	0	0	0	0	0	0	0	0
ENSG00000130520.10	13.4662	12.908	12.3654	12.6546	13.8464	14.8873	10.4004	11.4873	12.2018	11.5669	12.1889	13.0286	13.2398	13.2195	13.2637	12.3661	11.2433	12.5341	12.8208	11.2408	12.2917	11.5579	12.7661	12.8871	13.0113	13.2517	12.527	13.186	12.3568	11.9489	12.1161	12.6729	11.5124	12.1165	12.7779	10.5307	13.4741	12.9895	10.8147	11.5346	11.4855	12.7683	11.7636	12.559	12.5284	12.2814	14.0054	12.4733	13.1525
ENSG00000197919.4	0	0	0	0	0	0	0	0	0	1.4258	0	0	0	0	0	0	0	0	0	0	0	0	0	0	0	0	0	0	0	0	0	0	0	0	0	0	0	0	0	0	0	0	0	0	0	0	0	0	0
ENSG00000263878.1	0	0	0	0	0	0	0	0	0	0	0	0	0	0	0	0	0	0	0	0	0	0	0	0	0	0	0	0	0	0	0	0	0	0	0	0	0	0	0	0	0	0	0	0	0	0	0	0	0
ENSG00000271052.1	0	0	0	0	0	0	0	0	0	0	0	0	0	0	0	0	0	0	0	0	0	0	0	0	0	0	0	0	0	0	0	0	0	0	0	0	0	0	0	0	0	0	0	0	0	0	0.9628	0	0
ENSG00000255460.1	0	0	0	0	0	0	0	0	0	0	0	0	0	0	0	0	0	0	0	0	0	0	0	0	0	0	0	0	0	0	0	0	0	0	0	0	0	0	0	0	0	0	0	0	0	1.7708	0	0	0
ENSG00000215301.9	13.1907	13.722	13.3291	12.5163	13.6643	11.1519	13.2827	11.9269	14.1954	13.6143	11.6836	13.0552	14.8583	11.8817	13.5582	13.1061	12.1866	13.0012	13.4085	13.248	13.0519	13.4573	12.315	12.8186	13.3788	13.2337	13.3043	13.2481	13.1699	12.3909	12.7218	12.3944	13.5801	14.0853	13.9716	11.2456	13.1608	13.4884	12.3219	14.146	13.1544	13.1867	11.8903	13.1659	12.5881	12.7212	13.4734	13.4823	13.0931
ENSG00000250694.1	0	0	0	0	0	0	0	0	0	0	0	0	0	0	0	0	0	0	0	0	0	0	0	0	0	0	0	0	0	0	0	0	0	0	0	0	0	0	0	0	0	0	0	0	0	0	0	0	0
ENSG00000242976.3	0	0	0	0	0	0	0	0	0	0	0	0	0	0	0	0	0	0	0	0	0	0	0	0	0	0	0	0	0	0	0	0	0	0	0	0	0	0	0	0	0	0	0	0	0	0	0	0	0
ENSG00000229117.8	14.6187	14.5109	14.5829	15.3581	15.1897	16.5354	13.4278	15.0525	13.7043	13.313	14.2458	14.3158	15.3424	15.8864	15.3142	14.4265	13.6758	13.8809	14.2502	15.3857	14.1688	14.0806	15.008	13.1777	14.2665	15.5493	14.2945	15.4704	14.2327	13.8693	14.8854	15.1239	14.5748	14.5905	14.0793	12.4019	14.9067	14.8494	13.0507	14.5917	13.1579	13.597	13.7996	14.0019	13.7515	13.7293	14.9003	14.3403	14.7436
ENSG00000225675.2	0	0	0	0	2.1864	0	1.183	0	0	1.4258	0	1.5017	0	0	0	0	0	0	0	0	0	0	0	0	0	0	0	0	0	0	0	0	0	0	0	0	1.353	0	0	0	0	0	0	0	0	0	0	0	0
ENSG00000249741.2	0	0	0	0	0	0	2.2665	0	0	0	0	1.5017	1.7918	0	0	1.72	1.3238	0	0	0.9318	2.1715	1.0731	0	0	1.2485	2.4104	0	1.5701	2.0716	0	0.9196	0	2.3497	2.2347	0	0	0	0	0	2.8219	2.9192	0.9995	1.028	1.9021	1.2456	0	3.103	1.3424	1.4455
ENSG00000206617.1	0	0	0	0	0	0	0	0	0	0	0	0	0	0	0	0	0	0	0	0	0	0	0	0	0	0	0	0	0	0	0	0	0	0	0	0	0	0	0	0	0	0	0	0	0	0	0	0	0
ENSG00000207249.1	0	0	0	0	0	0	0	0	0	0	0	0	0	0	0	0	0	0	0	0	0	0	0	0	0	0	0	0	0	0	0	0	0	0	0	0	0	0	0	0	0	0	0	0	0	0	0	0	0
ENSG00000259177.1	0	0	0	0	0	0	0	0	0	0	0	0	0	0	0	0	0	0	0	0	0	0	0	0	0	0	0	0	0	0	0	0	0	0	0	0	0	0	0	0	0	0	0	0	0	0	0	0	0
ENSG00000281162.2	8.4241	9.6095	7.3585	6.4617	8.3249	1.5007	8.3554	9.2909	7.7813	8.4862	7.8912	8.2958	9.5593	5.5909	7.9167	9.208	8.5423	8.8709	7.7447	8.1369	3.5254	5.5658	4.8739	7.4778	7.8417	8.115	5.9065	10.1005	10.5571	6.8142	9.2227	8.8714	9.043	7.4222	10.507	7.8061	3.9059	9.0071	6.9533	9.4743	6.9866	1.5843	6.1839	9.8098	7.2592	7.2686	8.4365	8.3513	7.8578
ENSG00000264212.1	0	0	0	0	0	0	0	0	0	0	0	0	1.7918	0	0	0	0	0	0	0	0	0	0	0	0	0	0	0	0	0	0	0	0	0	0	0	0	0	0	0	0	0	0	0	0	0	0	0	0
ENSG00000201699.1	0	0	0	0	0	0	0	0	0	0	0	0	0	0	0	0	0	0	0	0	0	0	0	0	0	0	0.9877	0	0	0	0	0	0	0	0	0	0	0	0	0	0	0	0	1.2441	0	0	0	0	0
ENSG00000251905.1	0	0	0	0	0	0	0	0	0	0	0	0	0	0	0	0	0	0	0	0	0	0	0	0	0	0	0	0	0	0	0	0	0	0	0	0	0	0	0	0	0	0	0	0	0	0	0	0	0
ENSG00000225716.1	0	0	0	0	0	0	0	0	0	0	0	0	0	0	0	0	0	0	0	0	0	0	0	0	0	0	0	0	0	0	0	0	0	0	0	0	0	0	0	0	0	0	0	0	0	0	0	0	0
ENSG00000227372.10	9.1966	11.2071	9.5657	8.318	10.9378	8.5896	8.9482	8.5248	11.0368	9.1955	9.6286	8.7159	11.2314	7.9658	9.6379	8.8922	8.8024	10.202	7.5994	8.7884	8.3759	8.9006	8.7342	9.8476	10.0486	9.374	9.0252	8.9055	9.555	8.1103	8.7326	10.9502	9.4734	7.0841	9.611	7.5109	9.7953	10.0684	9.5996	9.9072	8.9431	9.3345	8.1845	10.3488	7.9689	8.8846	9.1702	9.8708	10.7376
ENSG00000251810.1	0	0	0	0	0	0	0	0	0	0	0	0	0	0	0	0	0	0	0	0	0	0	0	0	0	0	0	0	0	0	0	0	0	0	0	0	0	0	0	0	0	0	0	0	0	0	0	0	0
ENSG00000254866.2	0	0	1.8519	0	0	0	0	1.029	0	0	0	0	0	1.3937	0	0	0	0	0	0	0.6637	0	1.1244	0	0	0	0	0	2.0716	0	0.9196	0	1.6082	0	0	0	1.353	0	0	0	0	0.9995	0	0	0	0	0.9628	1.3424	0
ENSG00000057149.14	0	0	0	0	0	0	0	0	5.6446	7.7268	2.2856	4.8318	0	0	3.4095	0	0	0	0	0	0	0	5.2766	0	0	0	4.5	0	2.8889	0	0	0	0	1.7954	0	0	0	0	0	0	0	4.906	0	0	0	0	0	0	0
ENSG00000276162.1	0	0	0	0	0	0	0	0	0	0	0	0	0	0	0	0	0	0	0	0	0	0	0	0	0	0	0	0	0	0	0	0	0	0	0	0	0	0	0	0	0	0	0	0	0	0	0	0	0
ENSG00000100628.11	6.2589	6.1052	4.2682	4.9091	5.4469	4.1266	5.5465	3.6376	4.1162	4.8911	6.1448	5.1621	6.3182	4.1106	7.1515	3.2345	2.0023	2.7999	2.4767	2.6884	4.2561	4.3835	6.4454	6.9106	5.0884	4.9641	5.7571	5.1076	6.9581	4.5282	4.0915	4.1872	4.7338	6.9023	4.1563	3.1798	8.467	4.8722	4.9134	5.7171	6.3948	8.3566	6.2835	5.571	7.359	4.2551	6.4799	6.3373	6.1633
ENSG00000251919.1	0	0	0	0	0	0	0	0	0	0	0	0	0	0	0	0	0	0	0	0	0	0	0	0	0	0	0	0	0	0	0	0	0	0	0	0	0	0	0	0	0	0	0	0	0	0	0	0	0
ENSG00000243250.1	0	2.2537	0	0	0	0	2.2665	0	0	0	0	0	0	0	0	0	0	0	0	0.9318	0	0	0	0	0	0	0.9877	0	0	0	0	0	0	0	0	0	0	0	0	0	1.0663	0	0	0	0	0	0	0	0
ENSG00000272461.1	0	0	1.8519	0	0	0	0	0	0	0	0	1.5017	2.5667	0	2.0733	0	0	0	0	0	0	0	0	0	0	0	0	0	0	0	0	0	0	1.7954	0	0	0	0	0	0	0	0.9995	0	1.2441	1.2456	0	0	0	0
ENSG00000158481.12	0	6.4542	5.6607	6.0745	5.7622	4.2703	6.6992	4.5785	4.8471	3.6789	5.6277	6.3505	7.7823	4.1106	8.7188	4.9814	4.0473	3.1622	2.1456	3.0464	4.6409	5.0451	7.0572	5.5019	4.2393	3.2679	4.6767	5.1877	8.3982	5.4204	4.4267	1.7906	5.0336	8.397	5.9447	2.7789	5.9813	4.3634	6.0761	4.8237	6.1277	4.8065	6.5467	5.3944	5.8383	3.7074	6.6532	6.611	6.2638
ENSG00000270863.1	2.517	0	0	0	0	0	0	0	1.3974	3.2378	0	1.5017	0	0	2.0733	0	0	0.9957	0	0	0.6637	0	0	0	0	0	0.9877	1.5701	1.3795	0	0	0	0	1.7954	0	0	1.353	0	0	2.0127	0	0	1.028	0	0	0	1.5351	0	0
ENSG00000257454.1	0	0	0	0	0	0	0	0	0	0	0	0	0	0	0	0	0	0	0	0	0	0	0	0	0	0	0.9877	0	0	0	0	0	0	0	0	0	0	0	0	0	0	0	0	0	0	0	0	0	0
ENSG00000173272.13	12.2654	11.4538	10.6516	11.4977	12.5126	13.565	9.7796	10.3508	11.3754	9.3149	11.9491	10.6767	12.1005	11.181	11.6625	10.4541	9.496	9.8725	10.9197	10.294	10.5927	10.9224	12.2546	11.6871	10.5098	11.7896	10.9455	11.706	11.2746	10.3312	11.0305	11.8838	10.4129	11.0591	10.6255	8.8449	11.1944	11.8601	8.8105	9.7983	9.4782	10.053	10.9373	10.5452	10.5424	10.1063	10.6474	10.3257	12.551
ENSG00000075914.12	11.0512	11.0234	9.9927	10.9002	10.7777	11.4094	9.4216	9.473	10.4308	10.034	10.6348	10.0595	11.5905	10.5724	11.6467	10.1593	9.3396	10.2616	10.1538	9.5661	9.4444	9.511	10.2652	10.6343	9.9696	10.7363	10.5547	11.0118	10.4018	10.0331	9.96	10.2769	10.2586	10.85	10.0834	8.71	10.4639	10.7354	9.5285	10.5277	9.4936	10.3017	10.2253	11.1882	9.7516	10.3134	10.7059	10.4386	10.9648
ENSG00000214295.4	0	0	0	0	0	0	0	0	0	0	0	0	0	0	0	0	0	0	0	0	0	0	0	0	0	0	0	0	0	0	0	0	0	0	0	0	0	0	0	0	0	0	0	0	0	0	0.9628	0	0
ENSG00000222346.1	0	0	0	0	0	0	0	0	0	0	0	0	0	0	0	0	0	0	0	0	0	0	0	0	0	0	0	0	0	0	0	0	0	0	0	0	0	0	0	0	0	0	0	0	0	0	0	0	0
ENSG00000253755.1	12.3237	7.0543	5.0713	8.0732	4.4796	6.7183	6.363	3.221	1.3974	1.4258	5.241	3.789	6.9267	1.3937	10.6224	0.8195	1.0016	1.9935	4.351	6.5621	3.1033	2.1083	7.9032	8.3883	5.4928	4.8607	8.3805	2.7882	7.495	4.1098	7.0353	2.8378	9.3565	9.0188	2.9509	3.6276	13.1165	0	4.4556	7.6316	5.0798	11.6059	7.2547	3.7354	8.8117	1.1416	7.3762	8.8461	4.319
ENSG00000108469.14	11.8914	12.1055	9.9051	11.4132	11.4818	11.5259	9.1326	9.3904	10.132	9.9105	9.9782	10.8093	12.0342	10.3584	11.2139	10.0861	9.9279	10.4155	11.6998	9.6694	9.238	11.5647	10.6786	11.5625	11.2554	10.1306	9.7419	11.4458	10.7968	9.7649	10.0095	11.3637	10.4786	9.9487	11.2295	9.7665	11.2817	11.7794	9.7414	9.9117	9.4309	10.1463	10.0284	11.8858	9.8684	9.5671	10.3932	10.3598	11.6053
ENSG00000169981.10	8.6947	8.848	7.2514	5.5436	8.0434	6.2826	6.511	4.5785	6.677	4.2894	7.5015	7.6487	8.6075	7.1557	9.0769	7.6915	6.7445	7.7529	7.2878	6.3214	7.6908	6.6648	7.5321	8.3436	7.1709	5.1509	7.2974	6.2817	7.4429	5.2546	5.6954	8.0981	8.6456	7.5702	8.0047	4.2164	5.8707	7.4338	6.9319	8.1462	7.7656	7.4667	6.2445	5.6119	5.8383	6.9547	6.4799	7.137	8.2414
ENSG00000254814.1	0	4.5615	0	0	0	0	0	0	0	0	0	0	0	0	0	0	0	1.5792	0	0	1.7383	1.6817	0	2.9667	2.7012	0	0	0	3.7881	2.7674	0	2.5654	0	3.0727	0	0	0	0	0	0	0	0	0	0	2.3543	0	3.6309	2.8365	0
ENSG00000197444.9	13.0852	15.3414	12.8964	10.7414	9.7006	8.5194	13.1242	12.2689	11.8305	11.2153	13.4029	13.3164	9.3575	14.0575	11.2256	12.2054	10.7066	13.9781	5.8021	12.8284	11.8582	12.7848	11.8149	12.6047	12.875	12.2406	9.1403	14.0478	14.1832	11.4055	12.8843	11.7511	9.0061	6.8258	11.4152	11.8931	10.0386	13.72	12.2404	12.9804	12.2688	7.5915	12.1329	11.935	13.3983	10.7959	11.8228	9.737	13.8985
ENSG00000233376.1	0	2.2537	1.2047	1.9131	2.1864	0	0	1.6234	0	0	2.2856	1.5017	0	1.3937	0	2.0211	1.3238	1.9935	2.1456	0.9318	0	3.1256	0	3.8714	3.7423	1.659	0	1.5701	0	1.7327	0	0	0	0	0	0	0	1.6672	0	2.0127	0	0	1.028	2.6949	1.9039	0	0.9628	0	1.4455
ENSG00000007952.17	2.517	3.0939	2.9116	1.9131	3.0185	0	0	2.8566	3.9734	7.5819	3.418	0	5.4216	2.0891	5.7098	0.8195	1.3238	0.9957	0	0	1.1165	2.1083	3.0145	0	2.7012	0	3.8839	3.6798	3.1713	2.4975	0	2.8378	1.6082	1.1607	0	1.3021	4.1778	0	0.934	0	3.7042	0	0	2.3522	2.9737	1.1416	0	1.3424	3.8865
ENSG00000137440.4	0	0	0	0	0	0	0	0	3.6369	0	0	1.5017	0	2.9088	2.0733	0	0	0	0	0	0	1.0731	5.3619	0	0	0	2.3022	0	2.0716	0	0.9196	0	0	0	0	0	0	0	0	0	0	3.3211	0	0	0	0	0	0	0
ENSG00000249908.2	1.7493	3.6214	1.8519	0	4.2295	0	1.183	1.6234	0	0	0	1.5017	0	0	0	1.72	0.586	2.7999	1.7151	2.4695	0	2.4372	0	0	1.9076	0	0	0	0	1.1122	0	1.1569	0	0	0	0	0	3.5704	0.934	2.8219	1.0663	0.9995	0	1.2441	1.2456	0	1.9438	1.3424	0
ENSG00000240626.3	0	0	0	0	0	0	0	0	0	0	0	0	0	0	0	0	0	0	0	0	0	0	0	0	0	0	0	0	0	0	0	0	0	0	0	0	0	0	0	0	0	0	0	0	0	0	0	0	0
ENSG00000158483.15	8.7432	9.2385	8.1373	8.355	8.6523	9.1915	6.8177	7.4233	8.6011	8.4449	9.0125	8.7895	8.9251	8.8144	9.4719	7.37	7.4625	8.7629	8.0231	7.4309	7.6578	8.2767	8.6263	9.0848	8.1379	8.4801	8.3805	8.3828	8.1924	8.5057	7.5006	9.2018	8.4183	8.5758	7.802	6.2913	8.7482	9.1521	7.8597	8.4135	7.7729	7.3654	7.7899	8.4958	7.5293	8.0704	8.3964	7.9822	8.9583
ENSG00000212961.4	0	0	0	0	0	2.2202	0	0	0	0	0	0	0	0	0	0	0	0	0	0	0	0	0	0	0	0	0	0	0	1.1122	0	0	0	0	0	0	0	0	0	0	0	0	0	0	0	0	0	0	0
ENSG00000275894.1	6.1188	3.0939	4.6889	4.0192	5.3244	5.4891	4.2316	1.6234	2.0937	3.8574	3.418	3.3447	5.651	2.5564	5.1817	3.5492	1.0016	2.315	3.8777	5.3554	2.8925	4.3051	3.3842	6.8691	4.3407	2.4104	3.2997	6.5778	3.6103	2.9947	1.4767	2.8378	4.2027	5.2029	3.8545	2.7789	4.7774	0	2.4732	6.146	2.0983	2.3212	2.6313	2.6949	4.4307	2.8138	4.5715	4.9871	3.7077
ENSG00000235861.1	0	0	0	0	0	0	0	0	0	0	0	0	0	0	0	0	0	0	0	0	0	0	0	0	0	0	0	0	0	0	0	0	0	0	0	0	0	0	0	0	0	0	0	0	0	0	0	0	0
ENSG00000232806.1	0	0	0	0	2.1864	0	0	0	0	0	0	0	0	0	0	0	0	0	0	0	0	0	0	0	0	0	0.9877	0	0	0	0.9196	0	0	0	0	0	0	0	0	0	0	0	0	0	0	1.1416	0	0	0
ENSG00000165195.13	9.4515	8.8714	10.1747	6.9063	9.9489	8.0767	7.8673	7.97	11.279	8.8866	8.281	8.7835	11.0722	7.8279	8.9794	8.5269	6.8423	8.8462	7.4473	9.1643	8.2734	8.2664	7.6723	8.9321	8.557	9.0432	9.2585	8.9692	8.7545	7.9365	8.0248	9.1682	9.6196	9.1564	8.8523	6.6692	8.6842	9.3479	8.435	11.405	9.8265	8.675	7.2547	8.6214	8.5519	8.3886	9.0227	8.9483	9.1803
ENSG00000265737.1	0	0	0	0	0	0	0	0	0	0	0	0	0	0	0	0	0.586	0	0	0	0	0	0	0	0	0	0.9877	0	0	0	0	0	0	0	0	0	0	0	0.934	0	0	0	0	0	1.2456	0	0.9628	0	0
ENSG00000070444.14	9.5683	9.8641	9.0801	8.7931	10.523	9.8216	9.0064	9.8727	9.7601	9.1144	8.8031	9.6952	10.6825	9.3269	9.8534	8.5058	9.1966	9.4134	9.7907	10.0576	9.4014	9.2458	9.3207	9.0294	9.2343	9.7188	10.6192	9.3374	10.2316	7.4724	9.836	9.3341	9.4713	10.4509	9.9572	7.0703	10.0534	10.5214	9.7628	9.7983	9.4514	9.2399	8.6774	9.6713	8.9934	8.292	9.6644	10.4014	8.5965
ENSG00000249184.1	0	0	0	0	0	0	0	1.029	0	0	0	0	0	0	0	0	0	0	0	0	0	0	0	0	0	0	0	0	0	0	0	0	0	0	0	0	0	0	0	0	0	0	0	0	0	0	0	0	0
ENSG00000260694.1	0	0	0	0	0	0	0	0	0	0	0	0	0	0	0	0	0	0	0	0	0	0	0	0	0	0	0	0	0	0	0	0	0	0	0	0	0	0	0	0	0	0	0	0	0	0	0	0	0
ENSG00000265457.1	0	0	0	0	0	0	0	0	0	0	0	0	0	0	0	0	0	0	0	0	0	0	0	0	0	0	0	0	0	0	0	0	0	0	0	0	0	0	0	0	0	0	0	0	0	0	0	0	0
ENSG00000279995.1	2.517	0	0	0	2.1864	0	0	0	0	0	0	0	0	0	0	0	0	0	0	0	0	0	0	0	0	0	0	0	0	0	0	0	0	0	0	0	0	0	0	0	0	0	0	0	0	0	0	0	0
ENSG00000236998.2	0	0	0	0	3.0185	0	0	0	0	1.4258	0	0	2.5667	0	0	0	0	0	0	0	0.6637	0	1.1244	2.9667	0	0	0.9877	0	0	0	0	1.1569	0	0	0	0	0	0	0	0	1.0663	0	0	0	0	0	0	1.3424	0
ENSG00000218227.3	5.3629	3.0939	4.2682	4.7698	7.0097	6.3161	4.1306	4.3765	5.0023	6.233	6.2588	5.1621	5.3362	6.2453	4.3399	5.8285	4.3605	3.3141	6.7437	4.6206	3.9638	3.9403	5.4424	4.8212	5.3047	5.1509	4.9303	5.9087	4.55	5.3399	5.0092	7.129	4.8915	4.0928	2.9509	5.5144	5.4252	6.0505	1.4962	5.8746	4.5834	4.6995	5.4804	5.9034	4.9618	4.9615	5.284	4.1613	6.7062
ENSG00000236317.1	0	0	0	0	0	0	0	0	0	0	0	0	0	0	0	0	0	0	0	0	0	0	0	0	0	1.659	0	1.5701	0	0	0	0	1.0174	1.1607	0	0	0	0	0	0	0	0	0	0	0	0	0	0	0
ENSG00000066697.14	9.7093	10.1868	9.5049	8.5906	9.7901	9.7891	8.4684	9.4898	9.8548	10.5283	8.7194	8.6184	11.9541	9.5311	11.1824	9.7311	8.5634	9.709	8.6084	8.8521	8.2065	8.8359	9.4085	8.8059	8.9985	9.5126	9.7269	9.1798	8.3982	8.5777	8.1925	9.6752	10.3407	9.5879	9.9325	6.9935	9.8763	10.3225	8.9498	10.1346	9.1683	8.5382	7.7487	9.5866	8.8636	8.5962	9.5631	9.4057	10.0228
ENSG00000239022.1	0	0	0	0	0	0	0	0	0	0	0	0	0	0	0	0	0	0	0	0	0	0	0	0	0	0	0	0	0	0	0	0	0	0	0	0	0	0	0	0	0	0	0	0	0	0	0	0	0
ENSG00000265574.1	0	0	0	0	0	0	0	0	0	2.1288	0	0	3.4395	1.3937	0	0	1.0016	0.9957	2.9726	0	0	0	0	0	0	0	1.9815	1.5701	3.1713	0	0	0	1.6082	1.1607	2.1264	0	0	0	0	0	1.0663	0	1.028	0	0	0	3.5159	1.3424	1.4455
ENSG00000226053.1	0	0	0	0	0	0	0	0	0	0	0	0	0	0	0	0	0	0	0	0	0	0	0	0	0	0	0	0	0	0	0	0	0	1.7954	0	0	0	0	0	0	0	0	0	0	0	0	0	0	0
ENSG00000237390.1	0	0	0	2.7076	0	0	0	0	0	0	0	0	1.7918	0	0	1.72	5.446	0	4.8846	0.9318	0.6637	1.0731	0	0	4.0121	0	0	0	0	0	0	0	0	0	0	2.3308	0	5.8474	1.4962	0	0	2.3212	3.7517	3.4034	0	0	0	0	0
ENSG00000182613.1	0	0	0	0	0	0	0	0	0	0	0	0	0	0	0	0	0	0	0	0	0	0	0	0	0	0	0	0	0	0	0	0	0	0	0	0	0	0	0	0	0	0	0	0	0	0	0	0	0
ENSG00000083444.16	13.9707	14.7066	12.9308	13.267	14.2174	15.884	12.3161	13.3774	16.0567	14.8467	14.222	13.5211	14.6581	14.1016	14.3694	13.8628	12.5235	14.5352	13.4475	11.0452	12.323	13.0009	12.945	13.9656	13.3973	15.2964	14.2193	13.9958	12.4613	12.6839	13.0776	14.0911	13.006	13.5794	13.7884	11.866	13.479	15.3836	12.7983	14.2077	13.1631	13.0787	12.7714	13.6411	13.6708	13.2196	14.241	13.2748	15.0432
ENSG00000247775.2	0	0	0	0	0	0	0	0	0	0	0	0	0	0	0	0	0	0	0	0	0	0	0	0	0	0	0.9877	0	0	0	0	0	0	0	0	0	0	0	0	0	0	0	0	0	0	0	0	0	0
ENSG00000224535.1	0	0	0	0	0	0	0	0	0	0	0	0	0	0	0	0	0	0	0	0	0	0	0	0	0	0	0	0	0	0	0	0	0	0	0	0	0	0	0	0	0	0	0	0	0	0	0	0	0
ENSG00000235444.2	3.0154	0	1.2047	0	0	0	0	0	0	1.4258	0	0	0	0	2.0733	0	0.586	0	0	0.9318	0	0	0	0	0	2.4104	0	0	0	0	0	1.1569	0	0	0	0	1.353	0	0	0	0	0	0	0	0	0	0	0	0
ENSG00000200883.1	0	0	0	0	0	0	0	0	0	0	0	0	0	0	0	0	0	0	0	0	0	0	0	0	0	0	0	0	0	0	0	0	0	0	0	0	0	0	0	0	0	0	0	0	0	0	0	0	0
ENSG00000246526.2	5.187	3.6214	4.3627	2.9847	4.6927	5.6021	3.6363	3.5117	3.6369	4.519	5.0002	4.7358	5.72	4.2405	4.7371	2.4825	2.1723	3.6925	3.9856	3.6781	1.7383	3.2975	3.2111	5.2667	5.1456	5.0605	3.9769	4.371	5.0459	1.1122	4.2351	4.8721	4.2027	4.6133	5.8636	3.345	6.3817	2.9122	5.1902	4.8237	4.4454	3.906	3.5099	4.4283	5.0239	4.3434	4.3875	4.9871	5.0011
ENSG00000255458.5	5.908	4.0068	2.2971	3.7493	6.7489	0	2.2665	2.6329	4.3653	3.2378	4.814	4.8318	3.9795	3.4283	2.8909	5.2072	3.0027	5.201	4.351	2.4695	2.6455	4.596	2.5161	3.8714	5.3541	3.802	2.5644	4.9326	4.8192	4.0093	4.0915	3.8608	2.8371	5.5072	4.8037	3.6698	3.5705	4.8722	3.337	5.3385	2.9192	1.9993	3.2193	3.7354	4.2345	3.2394	6.0549	3.7318	4.319
ENSG00000199910.1	0	0	0	0	0	0	0	0	0	0	0	0	0	0	0	0	0	0	0	0	0	0	0	0	0	0	0	0	0	0	0	0	0	0	0	0	0	0	0	0	0	0	0	0	0	0	0	0	0
ENSG00000253026.1	0	0	0	0	0	0	0	0	0	0	0	0	0	0	0	0	0	0	0	0	0	0	0	0	0	0	0	0	0	0	0	0	0	0	0	0	0	0	0	0	0	0	0	0	0	0	0	0	0
ENSG00000259042.2	0	0	0	1.2529	0	0	0	0	0	0	0	0	0	0	0	0	0	0	0	0	0	0	0	0	0	0	0	0	0	0	0	0	0	0	0	0	0	0	0	0	0	0	0	0	0	0	0	0	0
ENSG00000273720.1	0	0	0	0	0	0	0	0	0	0	0	0	0	0	0	0	0	0	0	0	0	0	0	0	0	0	1.5686	0	0	0	0	0	0	0	0	0	0	0	0	2.0127	0	0	0	2.9715	0	0	0.9628	0	0
ENSG00000007312.12	8.5567	7.1339	6.2852	7.6649	6.9279	8.8691	6.8498	6.483	9.5243	5.4872	7.6199	6.3505	7.7823	6.8031	8.855	7.8044	6.2027	5.3135	5.9426	5.7696	6.1635	6.4986	8.1267	6.6902	7.376	6.6478	6.8582	6.0865	8.2768	5.569	7.5901	6.2483	6.7623	8.0721	7.5403	5.2344	8.873	7.5722	6.2064	7.2263	6.3759	8.2752	7.907	7.6597	7.9043	6.4371	7.5323	7.692	8.2249
ENSG00000145982.11	10.6202	11.7911	10.5245	10.257	9.1439	10.4595	8.7151	9.4814	9.5685	9.005	10.085	9.6824	9.8408	10.5142	9.4389	8.6501	9.9346	10.1258	10.7204	10.3013	9.6303	9.8482	10.0998	9.0294	10.1844	9.9999	9.1799	10.6545	9.2856	9.6297	9.9352	10.1421	10.614	9.901	10.1533	8.72	9.1585	10.106	9.476	9.9913	9.1901	9.9977	10.6451	10.3026	9.9823	10.7451	9.4926	10.5828	11.0657
ENSG00000254015.1	0	0	0	0	0	0	0	0	0	0	0	0	0	0	0	0	0	0	0	0	0	0	0	0	0	0	0	0	0	0	0	0	0	0	0	0	0	0	0	0	0	0	0	0	0	0	0	0	0
ENSG00000274979.1	1.7493	6.6831	1.8519	4.7698	9.4816	7.5658	6.4703	1.029	4.9268	4.4088	2.2856	6.8856	7.7497	5.49	6.3995	1.72	7.2271	7.8494	6.6484	3.9564	0.6637	9.7238	0	6.3111	7.3149	6.5843	2.7862	4.6224	5.4143	2.1652	3.753	5.9369	3.7325	7.1101	3.4723	6.3638	7.17	8.1268	5.2258	4.264	2.6938	8.4085	5.5778	8.9234	5.3969	7.2344	6.0955	7.9557	3.8865
ENSG00000181381.13	7.8462	10.1003	9.2689	7.4983	12.1897	8.6696	9.2843	9.184	9.5403	10.4916	9.0604	9.22	10.7039	8.1589	9.2079	8.845	8.5899	8.546	7.9317	8.1736	8.6934	10.3374	7.144	10.2093	9.5498	9.9024	10.0019	10.0478	9.5673	8.8045	8.3466	9.0759	6.3918	9.2354	11.3901	7.9434	10.5665	10.3564	10.819	11.1202	9.2036	9.2983	8.7453	10.5792	8.2349	9.1978	9.5988	10.2182	10.2684
ENSG00000112303.13	5.8501	6.5732	7.8739	6.5495	10.4552	8.9026	5.9831	10.8072	10.6506	12.117	5.0002	9.2156	14.7103	9.2936	10.2681	4.8345	3.8609	8.3664	3.1685	3.7769	6.1868	5.9984	8.5781	6.1816	6.4314	8.8744	8.2746	6.7723	9.489	7.537	8.2056	10.7861	6.263	11.8731	8.4136	3.7893	13.659	6.4601	11.9648	8.7651	6.2572	10.3555	4.4452	8.9871	6.8081	9.5014	11.5557	11.2407	10.4817
ENSG00000212314.2	0	0	0	0	0	0	0	0	0	0	0	0	0	0	0	0	0	0	0	0	0	0	0	0	0	0	0	0	0	0	0	0	0	0	0	0	0	0	0	0	0	0	0	0	0	0	0	0	0
ENSG00000255949.1	0	0	0	0	0	9.4661	0	0	0	0	0	0	0	0	0	0	0	0	0	0	0	0	0	0	0	0	0	0	0	0	0	0	0	0	0	0	0	0	0	0	0	0	0	0	0	0	0	0	0
ENSG00000227335.1	0	0	0	0	0	0	0	0	0	0	0	0	0	0	0	0	0	0	0	0	0	0	0	0	0	0	0	0	0	0	0	0	0	0	0	0	0	0	0	0	0	0	0	0	0	0	0	0	0
ENSG00000232987.1	0	0	0	0	4.4796	3.7874	2.2665	0	0	0	0	0	2.5667	0	2.8909	0	0	0	0	0	0	0	0	0	1.2485	0	0	0	2.0716	0	1.4767	0	1.0174	0	0	1.502	0	0	0	0	0	3.4586	0	0	0	1.1416	2.7429	0	1.4455
ENSG00000241098.1	0	0	0	0	0	0	0	0	0	0	0	0	0	0	0	0	0	0	0	0	0	0	0	0	0	0	0	0	0	0	0	0	0	0	0	0	0	0	0	0	0	0	0	0	0	0	0	0	0
ENSG00000142552.7	9.5906	8.8362	8.8547	9.089	10.4332	10.812	9.1358	7.6345	9.2306	8.7463	10.2012	8.5844	11.2373	8.4683	10.3554	8.8759	8.6215	7.5306	7.4187	8.642	7.8851	8.1866	10.7376	10.1671	9.3268	7.961	9.8762	9.333	10.3673	6.829	9.7111	9.3451	8.6456	8.9302	9.4605	7.5051	9.4618	8.641	8.62	8.8624	11.4527	8.8064	7.9194	9.2035	9.0468	8.4194	9.9566	10.2051	9.8929
ENSG00000281611.1	0	0	0	0	0	0	0	0	0	0	0	0	0	0	0	0	0	0	0	0	0	0	0	0	0	0	0	0	0	0	0	0	0	0	0	0	0	0	0	0	0	0	0	0	0	0	0	0	0
ENSG00000149923.13	13.4327	13.2043	12.5792	13.2028	12.253	14.072	11.2071	12.0911	12.8355	11.7052	12.8288	12.4887	12.2869	12.0439	13.3191	11.7787	11.2914	11.3658	11.5403	10.7445	11.2186	11.8133	12.4284	13.1054	12.1882	13.1285	11.6478	12.6428	12.58	11.3956	12.317	12.3987	11.3401	11.9977	12.9368	10.4476	13.0213	12.942	11.6478	12.2224	11.4277	12.0699	11.8446	12.2805	11.84	11.8174	11.8337	12.2698	13.3987
ENSG00000235141.1	0	0	0	0	0	0	0	0	0	0	0	0	0	0	0	0	0	0	0	0	0	0	0	0	0	0	0	0	0	0	0	0	0	0	0	0	0	0	0	0	0	0	0	0	0	0	0	0	0
ENSG00000226431.1	0	0	0	0	0	4.9201	0	0	3.4337	0	0	0	2.5667	0	2.8909	0	0	0	0	0.9318	0	0	0	0	0	0	0	0	0	2.9947	2.4483	0	0	0	0	0	2.8515	0	0	0	0	0	0	0	0	0	2.7429	0	0
ENSG00000188385.11	0	0	2.6368	3.217	6.5984	3.967	3.7766	3.9605	4.2461	6.4982	0	4.4026	9.3521	1.3937	5.0481	0.8195	2.81	0.9957	1.0987	4.6206	2.5041	5.5991	3.0145	2.9667	5.5362	5.7223	6.4513	3.1501	6.2833	4.9638	1.8776	0	2.6139	1.1607	0	2.8539	2.5016	6.186	3.4615	2.8219	6.1939	3.6996	3.2193	5.2974	2.3543	1.7708	2.9342	4.7606	1.4455
ENSG00000231434.1	0	2.2537	1.2047	1.9131	0	0	0	1.029	1.3974	2.1288	0	1.5017	1.7918	0	0	2.0211	1.3238	0	0	0.9318	1.9711	1.0731	1.1244	0	1.2485	1.659	1.5686	1.5701	2.0716	1.1122	0	0	1.0174	1.1607	0	1.3021	1.353	1.6672	0	0	1.0663	0	0	3.7354	1.9039	1.7708	4.0988	1.3424	0
ENSG00000279410.1	0	0	0	0	0	0	0	0	0	0	0	0	0	0	0	0	0	0	0	0	0	0	0	0	0	0	0	0	0	0	0	0	0	0	0	0	0	0	0	0	0	0	0	0	0	0	0	0	0
ENSG00000272079.2	6.6804	9.6095	7.49	6.5063	9.517	10.7101	5.9538	4.9624	5.4958	7.2233	8.4262	7.5674	6.0765	6.4738	5.0481	7.4605	8.0852	8.0358	7.5737	5.1494	7.6702	6.3889	7.8744	7.8629	7.6672	7.527	6.1655	9.874	5.3017	6.7841	6.4361	6.4239	6.7758	6.4097	7.9664	5.2895	7.7619	8.4387	6.9211	6.2646	5.2135	7.1488	6.6988	7.64	5.7307	4.6511	5.6265	8.9749	9.8423
ENSG00000149925.16	15.0233	15.7139	13.6124	14.116	13.5411	17.101	12.3442	13.1417	16.2979	16.0682	13.6824	13.7283	15.1163	13.1795	15.707	13.9122	11.6079	13.0537	12.5381	12.331	14.7058	13.8936	14.9671	14.0856	13.9904	15.0619	15.9179	13.6616	14.1071	12.905	13.6961	13.7407	12.7015	15.2628	14.4436	11.3907	14.9554	16.1485	13.7178	13.8732	15.1343	14.14	13.3411	13.7737	13.6098	14.0906	13.7315	13.5186	13.842
ENSG00000242163.1	0	0	0	0	0	0	0	0	0	0	0	0	0	0	0	0	0	0	0	0	0	0	0	0	1.2485	0	0	0	0	0	0	0	0	0	0	1.502	0	1.6672	0	2.0127	0	0	0	0	0	0	0	0	0
ENSG00000254222.1	0	0	0	0	0	0	0	0	0	0	0	0	0	0	2.0733	0	0	0	0	0	0	0	0	0	0	0	0	0	0	0	0	0	0	0	0	0.4504	0	0	0	0	0	0	0	0	0	0	0	0	0
ENSG00000271321.1	0	0	2.6368	0	0	0	0	0	4.8471	4.1592	0	0	0	0	0	3.8074	0	0	3.3409	0	0	0	1.7486	0	0	2.9019	2.5644	0	0	0	0	0	0	0	0	1.834	0	0	3.2008	0	0	0	0	0	0	0	0	0	2.1529
ENSG00000216523.1	0	0	0	0	0	0	0	0	0	0	0	0	0	0	0	0	0	0	0	0	0	0	0	0	0	0	0	0	0	0	0	0	0	0	0	0	0	0	0	0	0	0	0	0	0	0	0	0	0
ENSG00000144959.9	7.1084	8.3615	8.1962	7.1506	9.928	5.7565	8.6436	7.3789	11.664	9.7072	6.8003	8.4698	11.1383	7.3837	9.8025	7.4479	6.8857	9.0868	6.5983	5.9709	7.641	7.4273	6.166	8.313	7.2642	9.4911	9.0708	7.0331	7.8558	7.8227	8.1524	8.4972	9.0817	10.2118	7.8659	5.7779	10.4702	8.9825	7.7842	8.0169	8.601	8.4211	6.5467	8.2903	7.945	7.9059	9.1726	9.0933	9.4314
ENSG00000111783.12	0	0	0	0	0	2.2202	3.1082	1.029	5.0023	0	0	0	2.5667	0	4.0911	1.3389	0	0	0	0	0	0	0	0	0	1.659	2.3022	1.5701	1.3795	0	0	1.1569	2.0261	5.7584	0	0	1.353	0	0	0	0	4.169	0	0	0	0	0	0	0
ENSG00000197893.13	4.3144	5.408	4.0582	0	4.2295	0	5.034	4.2241	5.7359	3.2378	5.6277	5.8527	6.6718	4.1106	6.9788	0	1.3238	3.9919	0	4.3902	4.9444	3.7163	2.1828	4.9855	4.1302	4.497	0	5.5928	5.3017	5.1165	4.927	6.6527	5.8414	3.7394	5.1153	1.3021	7.1385	1.6672	4.1938	4.264	1.0663	1.9993	1.028	3.2036	4.1254	5.2168	5.9481	6.2527	7.3489
ENSG00000159733.13	9.1849	7.9201	7.4258	10.5024	7.879	8.6033	7.9585	7.6193	8.778	8.0451	9.7407	8.3125	10.1468	7.5558	7.8779	9.4193	7.6215	8.7125	7.9847	6.804	7.4128	7.9037	7.9032	9.9456	8.5142	7.0976	9.017	10.984	9.7038	7.1216	8.3308	7.9337	7.8483	7.003	10.766	6.6744	9.7518	9.1848	8.4872	9.2043	8.9623	6.832	7.8101	8.252	9.043	8.2179	8.5022	8.4747	9.5947
ENSG00000223864.1	1.7493	0	0	1.2529	0	0	0	0	1.3974	0	0	0	0	0	0	1.72	0	0	0	0	0	0	0	0	0	0	0	0	0	0	0	0	1.0174	0	0	0	0	0	0	0	0	0.9995	0	0	0	1.1416	1.5351	1.3424	1.4455
ENSG00000277539.1	0	0	0	0	0	0	0	0	0	0	0	0	0	0	0	0	0	0	0	0	0	0	0	0	0	1.659	0	0	0	0	0	0	0	0	0	0	0	0	0	0	0	0	0	0	0	0	0	0	0
ENSG00000117602.11	7.7225	6.6831	8.6164	6.4842	11.7131	4.401	7.5625	7.0342	6.9868	8.5329	7.1346	8.9261	9.4055	7.3264	9.1922	7.4288	5.861	9.5517	4.1798	8.2701	5.7276	8.2403	8.2324	9.9	7.566	7.4037	9.2257	9.2837	8.56	8.9198	7.9172	8.7323	9.6676	10.183	7.8236	2.9933	9.2607	9.0433	8.1036	9.1123	7.8502	9.1024	6.1207	8.7735	7.6125	7.8161	8.7191	9.6706	9.2015
ENSG00000276532.1	0	0	0	0	0	0	0	0	0	0	0	0	0	0	0	0	0	0	0	0	0	0	0	0	0	0	0	0	0	0	0	0	0	0	0	0.4504	0	0	0	0	0	0	0	0	0	0	0	0	0
ENSG00000207257.1	0	0	0	0	0	0	0	0	0	0	0	0	0	0	0	0	0	0	0	0	0	0	0	0	0	0	0	0	0	0	0	0	0	0	0	0	0	0	0	0	0	0	0	0	0	0	0	0	0
ENSG00000054983.16	9.0692	10.0448	7.2139	8.4551	9.4599	6.4429	9.2931	5.7567	9.442	9.7865	7.7425	7.5534	11.2921	4.9965	8.3728	8.9424	8.2675	8.0082	5.86	7.5405	7.0169	7.2078	8.198	10.4811	8.4188	8.2943	9.304	10.0207	9.1939	7.1216	8.8063	10.348	9.6102	9.3075	11.6281	8.2809	8.3343	10.4401	7.3002	11.4681	9.6744	8.8787	6.8363	7.461	10.1622	7.1388	9.041	10.0632	7.6382
ENSG00000265144.1	0	0	0	0	0	0	0	0	0	0	0	0	0	0	0	0	0	0	0	0	0	0	0	0	0	0	0	0	0	0	0	0	0	0	0	0	0	0	0	0	0	0	0	0	0	0	0	0	0
ENSG00000112200.16	10.7525	12.4757	10.0237	10.0543	12.2071	8.8691	10.0489	9.4539	10.7123	10.1262	9.6392	10.2254	12.294	10.2641	10.4577	10.3906	9.3485	10.8203	11.6773	10.5669	9.915	11.0503	9.6898	10.4638	11.0432	10.1444	10.3634	10.278	10.0861	9.6062	9.5454	10.6547	11.6285	10.4899	10.4104	8.9777	10.5532	10.8554	9.4888	10.958	10.1835	11.6506	10.2353	11.3222	10.6886	10.9097	10.4481	10.9717	11.4217
ENSG00000207944.1	0	0	0	0	0	0	0	0	0	0	0	0	0	0	0	0	0	0	0	0	0	0	0	0	0	0	0	0	0	0	0	0	0	0	0	0	0	0	0	0	0	0	0	0	0	0	0	0	0
ENSG00000249614.1	0	0	0	0	0	0	0	0	0	0	2.2856	0	0	0	2.0733	0	0	0	0	0	0	0	0	0	0	0	0	0	0	0	0	0	1.0174	0	0	0	0	0	0	0	0	0	0	0	0	0	0	0	1.4455
ENSG00000223634.1	0	0	0	0	3.9266	0	0	2.6329	1.3974	1.4258	1.5547	0	2.5667	0	0	0	0	0	0	0	1.4607	0	0	0	0	0	0.9877	0	2.0716	0	0.9196	2.2294	1.0174	3.9843	3.4723	0	0	2.9122	1.8998	0	1.0663	0.9995	0	1.2441	0	0	0.9628	2.4873	3.2658
ENSG00000231597.1	0	0	0	0	0	0	0	0	0	0	0	0	0	0	0	0	0	0	0	0	0	0	0	0	0	0	0	0	0	0	0	0	0	0	0	0	0	0	0	0	0	0	0	0	0	0	0	0	0
ENSG00000262619.1	0	0	0	0	0	0	0	0	2.0937	0	0	0	0	0	0	0	1.0016	0	0	0	0	0	0	0	0	0	0	0	0	0	0	0	0	0	0	0	0	0	0	0	1.6727	0	0	0	0	0	0	0	0
ENSG00000101236.16	8.7824	7.9201	8.5527	9.3188	9.4526	10.1113	7.6833	7.6039	10.3536	10.44	7.7684	8.7954	11.1016	8.2696	10.2453	7.3964	7.7173	8.4671	5.092	7.353	9.0788	8.0905	8.7736	8.7384	8.0877	8.3809	11.0799	7.3615	9.166	7.1689	8.2612	9.3175	9.3789	9.005	8.2949	5.7189	9.9393	7.8146	7.8987	7.4681	10.0243	8.8999	7.8561	8.4228	9.0165	7.2111	10.0014	9.7678	8.1913
ENSG00000263831.1	0	0	0	0	0	0	0	0	0	0	0	0	0	0	0	0	0	0	0	0	0	0	0	0	0	0	0	0	0	0	0	0	0	0	0	0	0	0	0	0	0	0	0	0	0	0	0	0	0
ENSG00000244155.1	0	0	0	0	0	0	0	0	0	0	0	0	0	0	0	0	0	0	0	0	0	0	0	2.1404	0	0	0	0	0	0	0	0	0	0	0	0	0	0	1.4962	0	0	0	0	0	0	0	0	0	0
ENSG00000113360.16	11.3093	11.4323	10.8885	10.8153	12.1764	11.378	9.5713	9.4645	11.7231	10.1218	9.8447	10.0865	11.4541	10.0659	11.6525	10.5149	10.2781	10.6088	9.8947	9.8	10.6666	11.1113	10.2569	11.3397	10.4768	10.8637	10.7427	10.8913	11.3456	9.986	9.7096	10.5342	11.5002	11.5164	11.3719	7.7581	10.5725	11.4687	10.0134	10.5629	9.932	10.909	9.8724	11.1	9.8363	10.7502	11.684	11.0269	10.9206
ENSG00000099385.11	11.9682	11.3177	11.2363	11.3442	11.2554	13.8558	9.2873	10.0346	11.0951	9.8643	11.5797	10.5325	10.84	11.3783	11.1214	10.369	9.6595	10.2581	9.7758	8.9691	9.282	9.6284	11.4144	11.6183	10.4768	10.749	11.0225	11.3114	10.7153	9.7494	10.7988	11.6933	10.05	9.5809	10.8207	8.7062	10.9858	11.5273	9.3608	10.4421	9.6725	10.2012	10.611	10.9564	10.6645	9.4451	9.8918	10.7644	12.3972
ENSG00000250990.1	0	2.2537	0	0	0	0	0	0	0	0	0	0	0	0	2.0733	0	0	0	0	0	0	0	0	0	0	0	0	0	0	0	0	0	0	0	0	0	1.353	0	0	0	0	0	0	0	0	0	0	1.3424	0
ENSG00000223856.1	0	0	0	0	0	0	0	0	0	0	0	0	0	0	0	0	0	0	0	0	0	0	0	0	0	0	0	0	0	0	0	0	0	0	0	0	0	0	0	0	0	0	0	0	0	0	0	0	0
ENSG00000161904.11	11.9902	13.0345	11.1951	11.3481	12.3757	10.9236	9.8247	10.1314	11.5444	10.6605	10.8636	10.9655	13.1644	11.5903	11.7974	10.2707	9.6649	11.2785	11.7858	10.7074	10.804	11.0184	11.4701	11.7412	11.7028	10.5803	11.1981	11.4988	11.3728	10.0679	10.9365	11.5639	12.2331	11.5011	11.0464	9.2545	11.6417	11.8033	10.8234	10.5098	10.2196	11.3746	10.9235	11.6548	11.596	11.0559	11.1377	12.1211	11.7943
ENSG00000207247.1	0	0	0	0	0	0	0	0	0	0	0	0	0	0	0	0	0	0	0	0	0	0	0	0	0	0	0	0	0	0	0	0	0	0	0	0	0	0	0	0	0	0	0	0	0	0	0	0	0
ENSG00000186265.9	4.6217	4.9612	2.6368	2.7076	2.1864	2.698	3.1082	2.0432	0	2.1288	3.1295	5.8527	3.7346	1.3937	6.2249	0.8195	2.0023	1.5792	1.0987	3.0464	1.4607	2.7049	4.0305	3.8714	2.3583	3.2679	2.7862	3.1501	5.7934	4.292	3.1738	1.1569	3.7325	5.5459	2.1264	1.6775	6.5346	3.8131	4.1201	4.4756	4.371	6.9649	3.3719	2.3522	5.1957	2.8138	3.7374	3.8896	4.7471
ENSG00000266715.1	0	0	0	0	0	0	0	0	0	0	0	0	0	0	0	0	0	0	0	0	0	0	0	0	0	0	0	0	0	0	0	0	0	0	0	0	0	0	0	0	0	0	0	0	0	0	0	0	0
ENSG00000179111.8	0	2.2537	0	4.7698	2.1864	0	0	0	1.3974	0	0	0	1.7918	1.3937	0	0	0	0	0	0	0	0	1.1244	0	1.9076	0	0	0	2.0716	1.1122	0	1.1569	0	0	0	0	0	0	0	0	0	0	0	0	1.9039	0	0.9628	0	0
ENSG00000273792.1	1.7493	2.2537	1.2047	0	5.7622	0	1.8241	3.3736	2.5614	2.1288	4.0446	2.6995	1.7918	0	2.0733	1.72	1.0016	3.3141	0	3.1968	1.7383	1.0731	0	3.4888	1.9076	2.9019	0	3.1501	2.5374	1.7327	2.8562	1.7906	0	0	2.1264	0	0	1.6672	1.8998	4.264	1.6727	0	2.0418	1.9021	2.3543	1.1416	2.7429	2.0256	0
ENSG00000170325.14	8.2447	9.7424	7.5108	7.3225	10.8293	7.2212	7.6288	8.0287	8.3278	8.3585	7.2121	8.8707	10.2899	7.5682	8.7727	8.2936	8.0529	8.6567	7.6739	8.9266	7.9615	8.7754	7.6126	8.5012	9.0924	8.9329	8.4832	7.8786	8.7545	7.8878	6.9955	8.8752	9.32	9.0794	9.2293	6.081	9.2237	9.4092	8.0989	8.6279	8.733	8.7804	7.2149	8.8004	8.2865	7.6354	8.8495	9.1798	9.0503
ENSG00000211679.2	16.9256	11.4577	7.6672	10.5904	10.5506	6.2131	9.3105	3.3736	2.5614	3.6789	8.8523	7.6487	9.833	4.4697	13.5509	4.4863	4.3249	5.4178	6.1882	7.7064	5.4085	2.7049	10.2217	11.8545	8.5985	6.1305	10.861	7.1174	10.8391	8.5689	8.789	4.9315	10.8388	10.9271	4.4058	6.3573	15.083	1.6672	9.5929	11.5996	6.3759	14.6439	9.9134	11.0838	10.3051	4.5801	8.8731	11.0427	7.5481
ENSG00000276699.1	0	0	0	0	0	0	0	0	0	0	0	0	0	0	0	0	0	0	0	0	0	0	0	0	0	0	0	0	0	0	0	0	0	0	0	0	0	0	0	0	0	0	0	0	0	0	0	0	0
ENSG00000104142.10	11.7352	12.2851	11.0176	11.2605	10.7211	12.4741	9.8388	10.6609	11.3602	10.2493	10.7317	10.8456	12.5676	11.5455	11.4703	10.9419	9.8455	10.8884	10.3317	9.3096	10.7463	10.4691	10.7653	11.3148	10.5672	11.449	11.274	11.9495	10.7331	9.6084	10.6878	11.2261	10.567	11.0897	11.8363	8.8252	11.0088	12.3118	10.6698	11.7135	10.3632	10.6465	9.9743	10.601	10.4507	9.7701	10.9111	11.0729	11.385
ENSG00000261504.1	3.6791	3.0939	2.6368	3.5928	2.1864	0	1.183	1.6234	3.6369	1.4258	4.6001	0	7.0657	0	5.3039	4.0925	1.8096	2.315	0	0	1.4607	1.6817	4.6207	0	2.7012	1.659	3.2997	4.371	3.7881	0	1.4767	3.8608	2.0261	1.7954	0	1.502	5.1997	4.0207	0.934	4.0159	2.9192	2.3212	1.028	3.7354	2.697	0	3.2542	2.4873	2.9808
ENSG00000199767.1	0	0	0	0	0	0	0	0	0	0	0	0	0	0	0	0	0	0	0	0	0	0	0	0	0	0	0	0	0	0	0	0	0	0	0	0	0	0	0	0	0	0	0	0	0	0	0	0	0
ENSG00000278761.1	0	0	0	0	0	0	0	0	0	0	0	0	0	0	0	0	0	0	0	0	0	0	0	0	0	0	0	0	0	0	0	0	0	0	0	0	0	0	0	0	0	0	0	0	0	0	0	0	0
ENSG00000277770.1	0	0	0	0	0	0	0	0	0	0	0	0	0	0	0	0	0	0	0	0	0	0	0	0	0	0	0	0	0	0	0	0	0	0	0	0	0	0	0	0	0	0	0	0	0	0	0	0	0
ENSG00000230107.1	0	0	0	0	0	0	1.8241	0	0	0	0	0	0	0	0	0	0	0	0	0	0	0	0	0	0	0	0.9877	0	0	0	1.4767	0	0	1.1607	0	0.4504	0	0	0	0	1.0663	0	0	0	0	0	0.9628	1.3424	0
ENSG00000156467.9	14.4933	14.6506	14.2211	14.4967	15.1177	15.3962	12.4094	13.7191	13.6274	14.3404	13.5206	14.1109	13.859	14.8135	14.1955	14.5082	12.4511	13.4817	13.6028	12.8665	14.2055	13.7758	13.0023	13.8495	13.5069	14.8451	13.8154	14.5725	13.5071	14.1788	14.344	12.873	12.6987	14.2556	13.3879	11.5371	14.4312	13.7541	12.4684	13.98	13.1567	13.7033	13.8703	14.5009	13.88	14.4638	14.1172	13.3868	14.4028
ENSG00000256566.1	5.0903	4.9612	0	0	3.0185	5.2325	0	0	3.8149	3.8574	0	0	5.72	0	0	0	3.3951	2.315	5.1854	3.9564	2.3474	3.2975	3.2111	4.1734	4.2393	0	3.437	3.4391	0	0	4.2351	4.0864	4.6771	4.1936	0	2.5271	4.4065	3.5704	3.2008	3.3372	2.4266	4.9991	2.3665	4.8265	4.336	3.7074	3.103	4.0319	4.1887
ENSG00000264720.2	0	0	0	0	0	0	0	0	0	0	0	0	0	0	0	0	0	0	0	0	0	0	0	0	0	0	0	0	0	0	0	0	0	0	0	0	0	0	0	0	0	0	0	0	0	0	0	0	0
ENSG00000261532.1	0	0	0	0	0	0	0	0	0	0	0	0	1.7918	1.3937	0	0	0	0	0	0	0	0	0	0	0	0	0	0	0	0	0	0	0	0	0	0	0	0	0	0	0	0	0	0	0	0	0	0	0
ENSG00000165716.9	10.3857	8.6044	9.7864	10.4996	9.3306	10.1089	8.3554	9.5126	9.5275	6.745	11.2836	8.1637	10.7725	9.7514	11.5528	7.5037	8.4564	9.8003	9.4991	9.6385	10.4373	7.9876	8.9214	10.3553	10.656	9.5954	6.3155	6.9665	10.0604	9.3809	9.1745	10.5986	9.202	6.9171	10.0052	7.1691	8.4154	6.991	8.5411	7.3115	8.1292	8.1386	7.3589	9.5289	9.2489	8.6664	10.3308	10.1221	11.0564
ENSG00000204314.10	8.7746	6.9701	4.9548	6.8206	6.7957	6.9494	5.8622	5.2257	5.4426	3.6789	5.9775	5.3681	6.867	4.9965	5.0481	6.8734	5.3429	5.2395	4.7068	3.1968	5.6625	4.3835	7.0314	6.7824	6.3115	4.6287	3.9769	6.8967	7.2888	5.0165	4.7471	6.2942	6.5734	3.5994	6.3538	5.1326	6.1487	4.7608	3.5761	4.264	5.8822	5.906	4.5766	5.8009	6.0016	5.0163	6.1154	7.0224	7.6257
ENSG00000224870.6	10.4431	12.2532	9.7343	9.544	11.7268	9.5318	9.7003	10.9254	10.4014	9.9029	11.1814	10.0066	10.9392	11.982	10.9139	10.6189	10.3771	11.0337	10.238	8.5331	8.8998	9.6641	9.6136	10.7841	10.6424	9.8959	9.389	10.947	10.2103	8.6956	10.0231	11.7267	9.8659	9.6755	10.7936	9.7628	10.5725	11.9374	10.2025	10.5128	9.2587	9.8817	9.9846	11.4155	9.0355	10.5523	10.3973	10.0466	11.7401
ENSG00000254028.1	0	0	0	1.2529	0	0	1.183	0	0	1.4258	1.5547	1.5017	0	0	3.4095	1.3389	1.3238	0.9957	1.7151	0.9318	0	3.1256	0	0	1.9076	0	0	0	0	0	0	2.2294	0	1.7954	2.1264	0	2.0387	1.6672	0	2.8219	1.0663	0	0	0	1.9039	0	0	0	0
ENSG00000204308.7	13.8125	14.9122	12.8917	12.8047	12.4193	12.1933	11.4912	11.2903	12.5884	11.5939	12.655	12.4463	12.9642	12.9564	12.4194	12.4602	11.2816	12.8392	13.4427	11.7468	12.9118	11.8327	13.3318	12.4621	13.1512	12.3514	11.2671	13.3386	12.7713	12.0075	12.3135	12.7665	12.7744	12.0791	12.8644	11.0622	11.4886	12.8053	11.4615	12.7808	11.6832	13.0113	13.1434	12.9078	13.4229	13.1815	11.8601	12.4217	13.9957
ENSG00000169856.8	7.8899	10.5553	7.5414	6.1325	7.6431	5.0047	7.7948	9.4981	7.9904	7.7153	6.5842	8.1637	9.894	6.1494	6.0955	7.8434	7.672	8.4792	9.4123	9.028	10.0991	8.7236	6.0679	7.82	8.6975	9.2311	3.9769	8.2585	9.2367	7.9019	6.9337	7.0904	11.32	9.2647	10.5786	3.292	8.6001	9.343	9.0671	9.9026	8.1064	5.8064	6.7414	8.0054	6.9903	6.5528	8.0897	10.812	7.3641
ENSG00000183206.16	0	0	0	0	0	0	0	0	0	0	0	0	0	1.3937	0	0	0	0.9957	0	0	0	0	0	0	0	0	0.9877	0	1.3795	0	0	0	0	0	0	0	0	0	0	0	0	0	0	0	0	0	0	0	1.4455
ENSG00000207548.2	0	0	0	0	0	0	0	0	0	0	0	0	0	0	0	0	0	0	0	0	0	0	0	0	0	0	0	0	0	0	0	0	0	0	0	0	0	0	0	0	0	0	0	0	0	0	0	0	0
ENSG00000278455.1	0	0	0	0	0	0	0	0	0	1.4258	0	0	1.7918	0	0	0	0	0	0	0	0	0	0	3.8714	0	0	0	0	0	0	0	0	1.0174	0	0	0	0	0	0	0	0	0	0	2.3522	0	0	0	0	0
ENSG00000265802.2	0	0	0	0	0	0	0	0	0	0	0	0	0	0	0	0	0	0	0	0	0	0	0	0	0	0	0	0	0	0	0	0	0	0	0	0	0	1.6672	0.934	2.0127	0	0	1.028	0	1.2456	1.1416	0	0	0
ENSG00000268830.1	0	0	0	0	0	0	1.183	0	0	0	0	0	0	0	0	0	0	0	0	0	0	0	0	0	0	0	0	0	0	0	0	0	0	0	0	0	0	0	0	0	0	0	0	0	0	0	0	0	0
ENSG00000277127.1	0	0	0	0	0	0	0	0	0	0	0	0	0	0	0	0	0	0	0	0	0	0	0	0	0	0	0	0	0	0	0	0	0	0	0	0	0	0	0	0	0	0	0	0	0	0	0	0	0
ENSG00000260281.5	0	0	0	0	0	0	0	1.029	0	0	0	0	0	0	0	0	0	0.9957	0	0.9318	0	0	0	0	0	0	0	0	0	0	0	1.1569	0	0	0	0	0	1.6672	0	0	1.0663	0	0	0	0	1.1416	0	0	0
ENSG00000173093.12	0	0	0	0	0	0	0	0	1.3974	0	0	0	1.7918	0	0	1.3389	0	0	0	0	0	0	0	2.1404	1.2485	0	1.5686	0	0	0	0	0	0	0	0	0	0	0	0	2.0127	0	0.9995	0	0	0	0	0	0	0
ENSG00000132964.11	10.5896	10.6931	9.5482	8.397	9.0211	8.6434	8.7623	8.9152	9.6675	9.4428	8.8402	9.5687	10.351	8.772	8.9609	9.662	8.0932	9.2298	8.8163	8.4717	9.2968	10.0114	8.4476	9.4648	9.7498	9.8392	8.549	8.9692	9.831	8.4541	8.8954	9.3505	10.261	9.8264	9.9075	7.7895	9.5087	10.0567	8.7137	9.7934	9.5132	9.5304	8.2549	10.2106	8.794	8.9353	9.4619	9.5218	10.0489
ENSG00000226232.8	7.7544	8.5031	6.0497	4.6155	8.5049	8.1895	6.4494	7.5648	7.0053	6.4982	6.775	7.7256	9.0375	4.1106	6.0262	6.9013	6.0692	8.3664	5.5791	7.128	5.4668	6.8694	6.2127	8.8277	6.7774	6.6478	7.4512	7.2907	8.9067	6.8437	5.3618	6.8806	5.7344	6.6943	6.2299	5.5931	8.2991	8.3258	6.3093	8.4515	6.105	5.6138	6.2246	7.516	6.203	6.9119	7.2196	7.4346	9.0218
ENSG00000232464.1	0	0	0	0	0	0	0	0	0	0	0	0	0	0	0	0	0	0	0	0	0	0	0	0	0	0	0	0	0	0	0	0	0	0	0	0	0	0	0	0	0	0	0	0	0	0	0	0	0
ENSG00000280903.1	0	0	0	0	0	0	0	0	0	0	0	0	0	0	0	0	0	0	0	0	0	0	0	0	0	0	0	0	0	0	0	0	0	0	0	0	0	0	0	0	0	0	0	0	0	0	0	0	0
ENSG00000234740.1	0	0	0	0	0	0	0	0	0	0	0	1.5017	1.7918	1.3937	0	0.8195	1.0016	0	0	0.9318	0.6637	1.0731	0	0	0	0	0	0	0	2.1652	0.9196	0	0	2.571	0	0	2.0387	1.6672	0	2.0127	0	0	0	0	0	0	0.9628	0	0
ENSG00000183570.16	3.0154	4.0068	2.2971	8.4888	0	6.1022	5.1417	2.6329	4.9268	3.8574	4.6001	1.5017	5.8488	2.5564	2.8909	2.4825	3.2507	2.315	2.1456	2.2113	2.3474	2.1083	6.6286	3.8714	1.2485	1.659	5.5305	2.3041	6.7377	1.7327	5.4818	2.5654	3.9393	3.5994	2.9509	3.1798	4.2966	0	4.9981	5.4428	6.6982	3.6996	0	4.3336	5.0239	1.1416	6.1154	5.5089	3.5036
ENSG00000211884.1	0	0	0	0	0	0	0	0	0	0	0	0	0	0	0	0	0	0	0	0	0	0	0	0	0	0	0	0	0	0	0	0	0	0	0	0	0	0	0	0	0	0	0	0	0	0	0	0	0
ENSG00000101680.13	0	3.0939	2.6368	1.2529	0	5.6554	6.8338	3.8607	3.1971	3.8574	3.418	3.0579	11.4452	1.3937	9.7335	8.9931	1.8096	0.9957	0	0	4.0168	2.4372	4.2251	2.1404	4.0121	2.9019	3.9769	0	5.3017	1.7327	5.1962	1.1569	5.892	0	3.8545	0.4504	2.0387	0	3.7811	4.8237	6.0102	2.5842	0	3.2036	1.2456	1.1416	5.3526	5.7338	2.6255
ENSG00000255284.1	8.813	8.9614	9.1513	7.8406	10.1427	11.0547	7.3316	6.6417	9.2732	7.8998	8.6858	8.7285	7.8911	9.0363	8.4933	8.7813	7.6251	8.6673	8.7755	8.16	4.7389	5.0925	5.8193	11.1982	8.6289	8.3621	7.4912	9.4473	6.9948	7.6664	7.2948	9.0759	5.4601	5.2505	7.7352	7.5225	7.0566	8.7688	6.0565	6.7033	6.7283	7.4	8.0439	9.5528	8.2865	8.115	7.4088	6.5882	10.0324
ENSG00000223200.1	0	0	0	0	0	0	0	0	0	0	0	0	0	0	0	0	0	0	0	0	0	0	0	0	0	0	0	0	0	0	0	0	0	0	0	0	0	0	0	0	0	0	0	0	0	0	0	0	0
ENSG00000225814.1	0	0	0	0	0	0	0	0	0	0	0	0	0	0	0	0	0	0	0	0	0	0	0	0	0	0	0	0	0	0	0	0	0	0	0	0	0	0	0	0	0	0	0	0	0	0	0	0	0
ENSG00000111785.18	9.6888	10.0188	9.3228	8.4088	10.6108	8.047	9.2182	9.5228	9.9954	8.9763	9.1615	9.9328	12.1776	7.9083	9.2841	9.1759	8.2367	10.0574	8.7755	7.7064	9.3661	8.7236	8.7421	10.0514	8.9022	9.7517	9.4612	9.0518	9.687	8.6793	8.5353	9.741	10.918	10.3643	10.024	7.2477	10.4797	9.4768	9.5723	9.3184	9.3093	8.9792	8.0382	8.787	9.5788	9.3035	9.9676	10.1516	9.9493
ENSG00000261279.5	0	0	0	0	0	0	0	1.6234	2.914	0	0	0	3.9795	0	4.3399	0	0	0	0	0	0	0	0	0	0	1.659	4.1466	0	2.0716	0	0.9196	0	2.6139	1.1607	0	1.3021	0	3.8131	0	0	1.0663	0	1.028	2.3522	0	0	0	0	0
ENSG00000173846.12	9.319	10.3161	7.239	7.4983	10.3054	8.61	8.578	9.0056	8.3854	8.3733	7.8912	8.3454	10.4174	8.0743	9.4187	7.7644	7.0087	7.7193	7.1554	7.1092	6.1035	8.4506	8.398	8.8169	7.9896	8.573	10.1639	8.1725	8.7915	7.3339	9.1656	7.5913	7.8674	9.1995	8.6003	6.1346	10.2522	9.8027	8.3164	9.128	8.9008	7.4337	7.4898	7.9101	8.1329	7.4587	8.4832	8.7567	8.4968
ENSG00000168303.6	11.4303	13.5276	11.3211	11.724	12.3425	10.4406	10.7071	10.0446	10.0206	11.1472	11.4133	10.4309	11.764	11.4251	12.2397	11.2887	10.865	10.3858	12.318	11.614	11.7046	11.7201	11.1351	13.3864	12.0167	10.6125	10.0747	11.6318	11.2165	10.9611	11.1106	11.0805	11.1497	11.805	12.218	10.4231	10.8886	11.7201	9.8074	11.2246	10.0706	11.8535	10.1962	12.2093	11.5002	10.1757	10.7002	11.2461	12.2482
ENSG00000242559.3	0	0	0	0	0	0	0	0	0	0	0	0	0	0	0	0	0	0	0	0	0	0	0	0	0	0	0	0	0	0	0	0	0	0	0	0	0	0	0	0	0	0	0	0	0	0	0	0	0
ENSG00000204022.9	0	3.0939	1.8519	0	2.1864	0	1.8241	2.0432	0	0	1.5547	3.0579	1.7918	2.5564	0	2.8315	1.8096	3.4516	2.1456	1.8965	0	1.6817	0	3.4888	3.5858	0	0.9877	3.4391	0	0	2.191	5.9369	0	0	0	1.502	0	2.4201	0.934	2.8219	1.0663	1.9993	0	1.2441	1.2456	0	0	0	2.9808
ENSG00000163064.6	1.7493	0	0	2.9847	0	0	0	0	0	0	0	2.2215	0	0	0	0	0	0	0	1.4933	1.4607	0	5.5187	0	1.9076	0	1.5686	0	2.8889	0	2.4483	0	0	0	0	0	0	0	0	0	1.0663	0.9995	0	1.2441	0	0	1.5351	0	0
ENSG00000133027.17	13.0062	12.5501	11.7375	13.0676	11.0628	10.9411	11.8762	11.3753	12.0637	10.2926	14.1947	12.0164	9.949	13.2877	10.9518	12.2242	10.2914	11.1405	11.5191	11.9544	8.9904	10.3025	11.9651	12.796	12.9524	13.3953	10.0347	14.0963	10.6848	11.9762	12.056	12.2627	11.4802	11.6964	13.2245	10.0927	10.1651	11.5004	10.7702	13.1138	10.2511	11.5387	11.4796	11.0441	11.8507	12.1187	11.1654	12.093	12.2811
ENSG00000213128.3	0	0	0	0	0	0	0	0	0	0	0	0	0	0	0	0	0	0	0	0	0	1.0731	0	0	0	0	0	0	0	0	0	0	0	0	0	0	0	0	0	0	0	0	0	0	0	0	0	0	0
ENSG00000124900.12	0	0	0	0	0	0	0	0	0	0	0	0	0	0	0	0	0	0	0	0	0	0	0	0	0	0	0	0	0	0	0	0	0	0	0	0	0	0	0	0	0	0	0	0	0	0	0	0	0
ENSG00000126562.16	8.3213	0	3.9405	7.1921	6.0976	5.6554	1.8241	9.4581	12.0975	11.1557	0	3.9685	6.9267	4.1106	8.9885	3.2345	3.2507	5.5461	3.8777	10.5354	9.9053	6.2493	5.6933	6.1816	6.848	3.2679	6.8582	3.4391	11.9906	2.4975	8.0782	9.2894	7.4691	6.055	0	2.5271	5.0039	7.2188	7.8987	2.0127	3.1141	9.9849	2.855	4.5173	6.9746	9.0013	7.6323	8.8794	9.2513
ENSG00000200303.1	0	0	0	0	0	0	0	0	0	0	0	0	0	0	0	0	0	0	0	0	0	0	0	0	0	0	0	0	0	0	0	0	0	0	0	0	0	0	0	0	0	0	0	0	0	0	0	0	0
ENSG00000278382.1	0	0	0	0	0	0	0	0	0	0	0	0	0	0	0	0	0	0	0	0	0	0	0	0	0	0	0	0	0	0	0	0	0	0	0	0	0	0	0	0	0	0	0	0	0	0	0	0	0
ENSG00000231880.2	0	3.0939	0	1.9131	3.9266	0	2.8782	1.6234	1.3974	2.5994	2.2856	2.2215	3.9795	2.5564	2.8909	2.0211	0	0	1.7151	0	1.4607	0	3.0145	2.1404	1.2485	3.5595	1.9815	0	0	0	0	0	2.3497	2.2347	0	1.9751	0	3.5704	0	0	1.6727	3.3211	2.3665	2.6949	0	0	0	3.1175	0
ENSG00000240870.2	0	0	0	0	0	0	0	0	0	0	0	0	0	0	0	0	0	0	0	0	0	0	0	0	0	0	0	0	0	0	0	0	0	0	0	0	0	0	0	0	0	0	0	0	0	0	0	0	0
ENSG00000256098.1	0	2.2537	0	0	0	0	0	0	0	0	0	0	0	0	0	0	0	0	0	0	0	0	0	0	0	0	0	0	0	0	0	0	0	0	0	0	0	0	0	0	0	0	0	0	0	0	0	0	0
ENSG00000249488.1	0	0	0	1.2529	0	0	1.183	0	1.3974	0	0	0	0	1.3937	0	0	0	0	0	1.4933	0	1.6817	0	0	1.2485	0	0	0	0	0	0	0	0	0	0	0	0	0	0	0	0	1.5843	0	0	0	0	0	0	0
ENSG00000113441.15	10.5583	11.7138	10.178	10.7072	11.1556	8.983	9.9393	9.2691	10.8009	10.329	9.5747	11.0046	12.0686	9.6322	10.8897	10.2482	10.135	10.6496	8.8559	9.6203	9.5106	11.2228	9.7184	10.4178	10.5058	10.0536	10.5974	10.0478	10.2162	9.5581	9.5053	10.1915	11.5651	10.7376	11.0939	8.7523	11.0218	11.4531	9.7823	10.2755	10.7117	10.82	10.5652	10.8002	9.9183	10.1126	10.7247	10.8046	11.0186
ENSG00000256195.2	0	0	0	0	0	0	0	0	0	1.4258	0	1.5017	3.0682	0	0	0	0	0	0	0	0	0	0	0	0	0	1.5686	0	1.3795	0	0	1.1569	0	0	0	0	0	0	0	2.8219	1.0663	0	0	0	0	0	1.9438	0	0
ENSG00000221164.1	0	0	0	0	0	0	0	0	0	0	0	0	0	0	0	0	0	0	0	0	0.6637	0	0	0	0	0	0.9877	0	0	0	0	0	0	0	0	0	0	0	0	0	0	0.9995	0	0	0	0	0	0	0
ENSG00000265655.1	0	0	0	0	0	0	0	0	0	0	0	0	0	0	0	0	0	0	0	0	0	0	0	0	0	0	0	0	0	0	0	0	0	0	0	0	0	0	0	0	0	0	0	0	0	0	0	0	0
ENSG00000203356.2	1.7493	3.0939	0	1.9131	0	0	1.183	1.029	2.914	0	0	0	0	0	0	1.72	1.0016	2.315	1.0987	1.8965	1.1165	1.0731	2.5161	0	1.9076	0	0.9877	3.6798	1.3795	2.1652	0.9196	1.7906	0	1.7954	0	0	2.0387	0	0.934	0	1.0663	0	1.028	0	1.2456	1.1416	0.9628	0	3.2658
ENSG00000251236.1	0	0	0	0	0	0	0	0	0	0	0	0	0	0	0	0	0	0	0	0	0	0	0	0	0	0	0	0	0	0	0	0	0	0	0	0	0	0	0	0	0	0	0	0	0	0	0	0	0
ENSG00000266542.1	0	0	0	0	0	0	0	0	0	0	0	0	0	0	0	0	0	0	0	0	0	0	0	0	0	0	0	0	0	0	0	0	0	0	0	0	0	0	0	0	0	0	0	0	0	0	0	0	0
ENSG00000266908.1	0	0	0	0	0	0	0	0	0	0	0	0	0	0	0	0	0	0	0	0	0	0	0	0	0	0	0	0	0	0	0	0	0	0	0	0	0	0	0	0	0	0	0	0	0	0	0	0	0
ENSG00000251377.1	1.7493	0	0	2.3644	2.1864	0	0	0	0	0	1.5547	0	0	0	0	0	0	0	0	0	0.6637	0	0	2.1404	1.2485	0	0	1.5701	0	0	0	0	0	0	0	0	2.8515	0	0.934	0	0	1.5843	0	0	0	0	0.9628	0	1.4455
ENSG00000179165.10	0	0	0	0	2.1864	0	0	0	1.3974	3.4751	2.2856	0	2.5667	0	0	2.0211	0	0.9957	2.1456	0.9318	1.4607	2.1083	1.7486	2.1404	2.3583	1.659	1.5686	1.5701	2.0716	1.7327	0	3.5932	1.0174	1.1607	2.1264	0	3.1329	0	0.934	2.0127	1.0663	0	0	0	3.5812	1.1416	2.5223	3.1175	2.1529
ENSG00000257198.6	0	0	0	0	0	0	0	0	0	1.4258	0	0	0	0	0	0	0	0	0	0	0	1.0731	0	0	1.2485	0	0	0	0	0	0	1.1569	0	0	0	0	0	0	0	0	0	0	0	0	0	0	0	0	0
ENSG00000082515.16	12.2261	11.4125	11.0755	11.2967	11.5467	11.0951	9.5952	9.9582	10.9691	9.9796	10.7593	10.8684	11.1493	10.5739	11.5983	10.6921	9.5871	10.2093	10.1624	10.4833	9.9715	10.9644	10.7643	11.2855	10.9529	10.8836	9.8912	11.4325	10.4832	10.9569	10.0896	10.1685	10.1639	10.9077	10.9293	9.3089	11.1654	11.2229	9.8104	10.6362	9.9043	11.0339	10.2721	10.5306	10.5062	11.7608	10.5485	10.3136	11.3587
ENSG00000221010.2	0	0	0	0	0	0	0	0	0	0	0	0	0	0	0	0	0	0	0	0	0	0	0	0	0	0	0	0	0	0	0	0	0	0	0	0	0	0	0	0	0	0	0	0	0	0	0	0	0
ENSG00000242104.3	0	0	0	0	0	0	0	0	1.3974	2.1288	0	0	0	0	2.0733	0	0	1.9935	0	0	0	1.6817	0	0	0	0	0.9877	0	0	2.1652	0.9196	0	0	0	0	0	0	0	0	0	0	0	0	1.2441	0	0	1.5351	0	0
ENSG00000276584.1	0	0	0	0	0	0	0	0	0	0	0	0	0	0	0	0	0	0	0	0	0	0	0	0	0	0	0	0	0	0	0	0	0	0	0	0	0	0	0	0	0	0	0	0	0	0	0	0	0
ENSG00000253943.1	0	2.2537	0	0	0	1.5007	1.183	0	0	0	0	0	1.7918	0	0	1.3389	0.586	0	0	0.9318	0	0	0	0	0	0	0.9877	0	0	0	0.9196	0	0	0	0	0.4504	2.0387	0	0	2.8219	0	0	0	0	1.9039	0	0	1.3424	0
ENSG00000151012.13	5.908	8.2764	2.9116	11.9461	7.8348	9.6904	2.8782	5.8637	8.8716	10.9423	2.7683	8.9042	9.655	3.9678	6.7825	9.6303	5.251	7.8243	2.1456	6.8272	7.0743	11.5361	5.0384	2.9667	7.2512	9.4427	11.6758	5.8607	7.7737	8.0981	3.8453	7.6892	6.301	9.5239	6.2932	9.6885	10.6316	8.4744	3.337	3.7161	9.1628	8.6856	3.7517	9.6145	3.5812	5.6911	9.112	6.4682	5.3449
ENSG00000214027.3	0	0	0	0	0	0	0	0	0	1.4258	0	1.5017	1.7918	0	0	0	0	0	0	0	0	0	0	0	1.2485	0	0.9877	0	0	1.1122	0	0	0	0	0	0.7932	0	0	0	0	0	0.9995	0	0	0	0	0	0	1.4455
ENSG00000278060.1	0	0	1.8519	0	0	3.0564	0	0	0	0	0	0	0	0	0	0	0	0	1.0987	0	0	0	0	2.1404	0	0	0	0	0	0	0.9196	1.7906	0	0	0	0	0	0	0	0	0	0.9995	0	0	0	0	0	0	0
ENSG00000219951.4	0	0	0	0	0	0	0	0	1.3974	3.2378	0	0	0	0	0	0	0	0	0	0	0	0	0	0	0	0	0.9877	0	0	0	0	0	0	0	0	0.7932	0	1.6672	0	0	1.6727	0	1.6222	0	0	0	0	0	3.2658
ENSG00000130287.13	0	0	2.2971	6.5495	2.1864	5.6554	2.2665	1.6234	4.9268	0	3.1295	1.5017	3.4395	0	3.7902	2.2702	3.4623	4.1618	0	0	1.1165	1.6817	2.7867	3.4888	3.4102	2.9019	0	5.4044	0	1.7327	2.8562	1.1569	0	1.1607	0	4.0667	2.0387	5.4764	1.4962	3.3372	1.0663	5.8571	4.052	0	0	0	2.9342	2.0256	4.319
ENSG00000232412.1	3.6791	3.0939	1.8519	2.9847	2.1864	4.9201	1.8241	0	2.5614	0	4.0446	2.2215	0	1.3937	5.3039	2.8315	1.8096	0.9957	2.4767	0.9318	0	1.0731	1.1244	0	2.3583	0	2.7862	2.3041	0	0	2.191	2.2294	2.3497	2.8436	0	2.6997	3.3682	1.6672	0.934	2.8219	0	0	2.0418	2.9715	4.2345	1.7708	1.5351	0	1.4455
ENSG00000256657.1	0	0	0	0	0	0	0	0	0	0	0	0	0	0	0	1.3389	0	0	0	0	0	0	0	0	0	0	0	1.5701	0	0	0	0	0	0	0	0	0	0	0	2.0127	0	0	0	0	0	0	0	0	0
ENSG00000271288.1	3.0154	0	0	0	0	0	0	0	0	0	0	2.6995	1.7918	0	2.0733	0	0	0	0	0	0	1.0731	0	0	0	2.4104	0	0	0	0	0	0	1.6082	0	0	0	3.1329	0	0.934	0	1.0663	4.906	2.0418	0	1.9039	1.1416	2.2619	0	0
ENSG00000234275.1	0	0	0	0	0	0	0	0	0	0	0	0	0	0	0	0	0	0	0	0	0	0	0	0	0	0	0	0	0	0	0	0	0	0	0	0	0	0	0	0	0	0	0	0	0	0	0	0	0
ENSG00000223761.1	0	0	0	0	0	0	0	0	0	0	0	0	0	0	0	0	0	0	0	0	0	0	0	0	0	0	0	0	0	0	0	0	0	0	0	0	0	0	0	0	0	0	0	0	0	0	0	0	0
ENSG00000222990.1	0	0	0	0	0	0	0	0	0	0	0	0	0	0	0	0	0	0	0	0	0	0	0	0	0	0	0	0	0	0	0	0	0	0	0	0	0	0	0	0	0	0	0	0	0	0	0	0	0
ENSG00000269444.1	0	0	1.2047	0	0	0	0	0	1.3974	0	0	0	0	0	0	0	0	0	0	0	0	0	0	0	0	0	1.5686	0	0	0	0	0	0	0	0	0	0	0	0	0	0	0	0	0	0	1.1416	0	0	0
ENSG00000253840.1	0	0	0	0	0	0	0	0	0	0	0	0	0	0	0	0	0	0	0	0	0	0	0	0	0	0	0	0	0	0	0	0	0	0	0	0	0	0	0	0	0	0	0	0	0	0	0	0	0
ENSG00000228502.1	5.5921	4.7752	6.1591	4.974	6.0208	3.5824	3.7766	5.3413	6.2512	6.3863	5.6277	5.8977	5.4216	5.2018	4.0911	6.4749	5.7173	4.7466	6.4555	4.1159	4.9168	5.3089	6.2355	2.1404	5.4928	6.0853	6.0418	6.5778	5.1795	5.0165	4.5958	4.6068	5.5885	6.5304	5.3714	4.8867	6.3545	5.4764	9.5462	5.7171	5.712	6.8446	4.3005	6.3772	5.0835	4.1609	5.284	5.8536	6.6822
ENSG00000141028.6	1.7493	0	1.2047	0	0	0	1.183	0	0	0	0	2.6995	3.9795	2.0891	2.0733	2.2702	0	0	1.0987	2.2113	0.6637	0	0	2.9667	0	0	0	2.3041	2.0716	1.7327	0.9196	3.2643	0	2.2347	0	1.07	0	1.6672	1.8998	0	0	1.9993	0	0	1.2456	0	0.9628	2.8365	2.1529
ENSG00000268181.3	0	0	0	0	0	0	0	0	0	0	0	0	0	0	0	0	0	0	0	0	0	0	0	0	0	0	0	0	0	0	0	0	0	0	0	0	0	0	0	0	0	0	0	0	0	0	0	0	0
ENSG00000275270.1	0	0	0	0	0	0	0	0	0	0	0	0	0	0	0	0	0	0	0	0	0	0	0	0	0	0	0	0	0	0	0	0	0	0	0	0	0	0	0	0	0	0	0	0	0	0	0	0	0
ENSG00000251568.1	0	0	0	0	0	0	0	0	0	0	0	0	0	0	0	0	0	0	1.0987	0	0	0	0	0	0	0	0	0	0	0	0	0	0	0	0	0	0	0	0	2.0127	0	0	0	0	0	0	0	0	0
ENSG00000270015.1	7.7544	8.8122	7.4367	7.8053	9.1885	5.4891	7.2376	6.5486	7.6929	6.5249	6.966	7.1126	8.738	7.5433	7.2152	7.4224	5.8485	8.2675	7.3697	7.6291	6.4504	6.8279	6.1896	9.0294	8.3596	7.422	7.1554	7.6851	8.0427	6.7534	6.2958	8.7239	7.5814	7.8115	7.8865	6.1042	7.7306	8.2862	6.9847	7.9652	7.0594	6.9764	6.5306	8.5175	7.7196	6.8529	7.4485	7.7133	8.469
ENSG00000224354.2	0	0	0	1.2529	0	0	0	0	0	0	0	0	0	0	0	0	0	0	0	0	0	0	0	0	0	0	0	0	0	0	0	0	0	0	0	0	0	0	0	0	0	0	0	0	0	0	0	0	0
ENSG00000259474.1	0	0	0	0	0	0	0	0	0	0	0	0	0	0	0	0	0	0	1.0987	0	0	0	0	0	0	0	0	0	0	0	0	0	0	0	0	0	0	0	0	0	0	0	0	0	0	0	0.9628	0	0
ENSG00000011677.12	6.8671	2.2537	1.2047	0	0	0	0	0	1.3974	2.1288	0	0	0	0	7.2762	0	0	7.2675	1.0987	4.1895	1.1165	0	0	0	1.2485	0	3.9769	6.0865	1.3795	1.7327	4.0141	0	1.0174	4.4598	3.4723	0	6.7788	0	0.934	0	0	3.8065	0	0	0	0	0	0	8.3291
ENSG00000135905.18	6.6804	8.0489	7.8578	7.1078	7.6685	4.1266	8.4991	8.0515	9.4821	7.9301	5.51	9.0707	9.9309	4.2405	8.7406	7.5515	6.1011	7.997	4.351	5.9709	7.8157	8.3759	7.1796	8.4316	7.9093	9.0782	10.248	6.3178	9.4433	7.6415	7.4647	5.7517	8.4009	10.2649	9.4946	4.8687	9.9798	7.922	8.0747	9.3046	9.351	9.3849	7.602	7.9018	8.5986	5.8199	8.7481	8.398	8.9533
ENSG00000231740.1	0	0	0	0	0	0	0	0	0	0	0	0	0	0	0	0	0	1.5792	0	0	0	0	0	0	0	0	0	0	0	0	0	0	0	0	0	0	0	0	0	0	0	0	0	0	0	0	0	0	0
ENSG00000117682.16	11.324	12.2786	10.7952	9.7341	10.8151	11.0547	9.6349	10.0516	10.9321	11.3995	10.1892	11.0712	10.7521	10.1796	11.4785	10.71	9.8556	11.5636	10.1509	9.3762	10.4709	10.206	9.5537	11.1318	10.562	11.6989	11.4063	10.9812	10.0626	9.5061	9.8817	11.2834	10.0261	11.6315	11.4434	8.7981	10.4953	12.3068	10.3109	11.0035	10.5859	9.9778	9.7593	10.3073	10.0285	10.226	10.7849	10.0339	11.2331
ENSG00000228571.1	0	0	0	0	0	0	0	0	0	0	0	0	0	0	0	0	0	0	0	0	0	0	0	0	0	0	0	0	0	0	0	0	0	0	0	0	0	0	0	0	0	0	0	0	0	0	0	0	0
ENSG00000276934.1	3.0154	0	1.2047	1.2529	4.2295	0	1.183	1.6234	1.3974	1.4258	0	2.2215	3.4395	0	3.4095	2.0211	1.0016	0.9957	0	1.4933	0	1.6817	0	2.1404	1.2485	2.9019	2.3022	1.5701	0	0	1.4767	2.2294	0	2.571	2.9509	0	2.0387	0	0	2.0127	0	1.5843	0	3.2036	1.2456	1.1416	0	0	0
ENSG00000244265.1	3.0154	3.0939	2.2971	3.217	0	0	2.8782	2.0432	1.3974	0	1.5547	0	1.7918	0	2.0733	2.4825	2.5876	0.9957	3.9856	3.572	0.6637	3.9403	0	2.9667	4.5245	2.9019	1.5686	2.3041	3.1713	0	0.9196	0	0	0	2.1264	2.9253	0	4.2022	2.6922	2.0127	3.4391	0.9995	1.6222	2.9715	1.9039	1.1416	0.9628	1.3424	1.4455
ENSG00000227719.1	0	2.2537	1.2047	0	0	0	1.183	2.368	0	0	1.5547	1.5017	2.5667	0	2.0733	2.6675	0	1.9935	0	0	0.6637	1.0731	0	0	2.3583	0	0.9877	0	1.3795	0	1.4767	1.1569	0	1.7954	2.1264	0	3.1329	0	1.4962	0	1.0663	0	0	3.5789	1.2456	1.1416	1.5351	2.4873	1.4455
ENSG00000233139.1	0	0	0	0	0	0	0	0	1.3974	0	0	0	3.7346	0	0	0	0	0	0	0	0	0	0	0	0	0	0	0	0	0	0	0	0	0	0	0	0	0	0	0	0	0	0	0	0	0	0	0	0
ENSG00000154493.17	0	0	0	0	0	0	2.2665	0	7.3176	6.7221	0	0	3.4395	0	4.5521	0	0.586	0	0	0	1.4607	2.1083	0	3.4888	0	0	6.3507	6.3178	2.0716	0	0	0	1.0174	0	0	0	0	4.2022	0	2.0127	10.4103	2.5842	0	1.2441	0	3.8348	2.7429	3.8896	0
ENSG00000174197.16	9.819	11.3113	9.0555	10.1487	11.9735	8.1621	9.7879	9.5289	10.4612	9.9455	9.3446	10.4742	12.0578	9.4728	10.3904	9.0082	9.3318	10.3099	9.2755	9.6996	9.9622	9.8807	9.3781	9.9605	9.9736	10.1824	8.0415	9.4392	9.7872	8.812	9.1015	10.4197	11.8135	10.9068	10.4868	8.2621	10.1295	11.0065	9.8321	10.1307	10.3094	10.6348	9.1025	9.7399	9.5072	9.2841	11.0564	10.4497	10.4642
ENSG00000280224.1	0	0	0	0	0	0	0	0	0	0	0	0	0	0	0	0	0	0	0	0	0	1.0731	0	0	0	0	0	0	0	0	0	0	0	0	0	0	0	0	0	0	0	0	0	0	0	0	0	0	0
ENSG00000263525.1	0	0	0	0	0	0	0	0	0	0	0	0	0	0	0	0	0	0	0	0	0	0	0	0	0	0	0	0	0	0	0	0	0	0	0	0	0	0	0	0	0	0	0	0	0	0	0	0	0
ENSG00000254971.1	0	0	0	0	0	0	0	0	0	0	0	0	0	0	0	0	0	0	0	0	0	0	0	0	0	0	0	0	0	0	0	0	0	0	0	0	0	0	0	0	0	0	0	0	0	0	0	0	0
ENSG00000239180.1	0	0	0	0	0	0	0	0	0	0	0	0	0	0	0	0	0	0	0	0	0	0	0	0	0	0	0	0	0	0	0	0	0	0	0	0	0	0	0	0	0	0	0	0	0	0	0	0	0
ENSG00000175643.8	10.3626	7.2093	9.3374	8.4379	6.8411	10.4292	7.084	4.7556	10.0979	8.2428	5.9324	7.9665	9.8408	6.1494	9.1602	6.2026	6.7513	7.0999	7.3597	6.8387	6.0409	7.9559	7.7296	9.7193	6.9153	8.046	8.209	7.3087	7.6526	7.4912	6.4361	9.0291	8.2095	7.7215	6.412	5.7189	9.3833	8.8929	6.4956	6.3743	6.1722	9.4358	7.5309	8.2585	6.5996	6.0474	7.6731	9.7028	10.4086
ENSG00000100626.16	5.0903	8.2044	2.6368	5.8507	3.5429	4.9201	8.0374	6.4142	6.4798	4.1592	7.6057	6.1418	5.8488	3.4283	4.7371	7.23	6.8104	5.7464	4.351	3.9564	6.3507	5.9984	8.9966	5.2667	7.6475	5.3924	4.6767	5.7594	8.8173	3.3638	6.7547	5.7517	8.5698	3.2704	8.3993	4.0667	3.7479	2.9122	6.7486	6.8241	9.0894	3.6996	5.4465	6.7517	7.5818	4.5054	8.5284	7.4726	7.9207
ENSG00000237816.1	0	0	0	0	0	1.5007	0	0	0	0	0	0	0	0	0	0	0	0	0	0	0	0	0	0	0	0	0	0	0	0	0	0	0	0	0	0	0	0	0	0	0	0	0	0	0	0	0	0	0
ENSG00000228797.2	5.5197	5.2738	5.2302	5.6666	4.4796	3.3432	3.4808	3.221	5.1424	4.519	4.3489	5.4907	5.5785	5.3241	5.3039	4.4863	4.0904	4.1618	3.9856	3.8694	4.4225	4.1342	3.8054	3.4888	3.2103	6.2981	4.1466	5.3357	5.0459	3.3638	4.8399	5.3346	4.3549	4.995	4.1563	4.2993	4.6932	5.4764	3.9605	4.8237	3.1141	4.6995	3.2193	4.9594	4.0074	2.5423	4.8812	3.8896	5.6224
ENSG00000206717.1	0	0	0	0	0	0	0	0	0	0	0	0	0	0	0	0	0	0	0	0	0	0	0	0	0	0	0	0	0	0	0	0	0	0	0	0	0	0	0	0	0	0	0	0	0	0	0	0	0
ENSG00000259402.1	0	0	0	0	0	1.5007	0	0	0	0	0	0	1.7918	0	0	0	0	0	0	0	0	0	0	0	0	0	0	0	0	0	0	0	0	0	0	0	0	0	0	0	0	0.9995	0	0	0	0	0	1.3424	0
ENSG00000269968.1	13.2947	0	5.4614	12.9779	13.4013	16.8481	8.202	0	0	11.1157	12.1365	10.4872	8.9611	13.4322	12.6003	11.3488	9.4262	4.5767	0	10.0552	3.7297	0	12.8836	12.8234	11.4129	4.3521	0	9.892	0	3.7845	11.2954	11.4379	0	6.2314	11.4625	9.9471	10.9913	6.5633	0	11.1648	4.2098	6.1488	11.1834	9.8186	6.7904	0	8.4483	8.7821	11.8357
ENSG00000166509.10	0	0	0	0	0	0	0	0	0	0	0	0	0	0	0	0	0	0	0	0	0	0	0	0	0	0	0	0	0	0	2.191	0	0	0	0	0	0	0	0	0	0	0	0	0	0	0	0	0	1.4455
ENSG00000216205.1	0	0	0	0	0	0	0	0	0	0	0	0	0	0	0	0	0	0	0	0	0	0	0	0	0	0	0	0	0	0	0	0	0	0	0	0	0	0	0	0	0	0	0	0	0	0	0	0	0
ENSG00000126088.12	13.8485	13.1509	11.9039	11.8082	12.366	13.7762	11.5032	11.9149	13.1883	12.3253	12.9731	12.8357	12.2862	13.302	13.0925	12.3865	11.8742	12.4513	11.9641	11.2375	10.8545	12.2597	11.8125	13.1972	12.0891	13.1409	12.6572	12.9012	11.5968	12.3894	12.5325	12.6778	10.9302	12.4202	13.3149	11.1495	12.8672	13.3165	11.5333	12.331	11.5972	12.0335	12.4712	12.2435	12.0635	12.2708	12.3158	11.1303	13.8017
ENSG00000136631.12	11.5014	12.2352	10.7867	10.5092	10.5943	10.8252	9.3755	10.0671	10.7889	10.985	10.388	10.3318	12.0628	10.6592	11.6922	10.4012	9.9123	10.4892	10.7674	9.3899	9.9915	10.016	11.4305	11.0851	10.1341	10.2454	11.2848	10.3581	11.5319	9.8743	9.6209	11.2007	11.5508	10.4317	11.1843	8.7325	11.591	11.2618	10.8037	10.9358	10.0953	10.0297	10.3315	11.4134	10.2131	9.7661	10.2204	11.1184	11.1869
ENSG00000251101.1	0	0	0	0	0	0	2.6045	0	0	0	0	2.6995	0	0	0	1.3389	1.0016	0	0	0	0	0	0	0	1.9076	0	0	0	0	0	0	0	1.0174	0	2.9509	0	0	0	0.934	2.0127	0	0	0	0	0	0	0.9628	0	2.1529
ENSG00000261710.1	0	0	0	0	0	0	0	0	0	0	0	0	0	0	0	0	0	0	0	0	0	0	0	0	0	0	0	0	0	0	0	0	0	0	0	0	0	0	0	0	0	0.9995	0	0	0	0	0	0	0
ENSG00000279576.1	9.1494	0	2.6368	0	0	0	0	0	1.3974	0	7.6199	5.0863	10.537	0	6.2855	7.6427	4.7844	0	0	0	0	6.0231	0	0	0	0	7.6337	0	0	5.459	0	0	0	0	0	4.5228	10.5915	0	0	8.464	3.4391	6.6715	0	7.569	5.9704	0	0	0	5.571
ENSG00000252809.3	0	0	0	0	0	0	0	0	0	0	0	0	0	0	0	0	0	0	0	0	0	0	0	0	0	0	0	0	0	0	0	0	0	0	0	0	0	0	0	0	0	0	0	0	0	0	0	0	0
ENSG00000257748.1	0	0	0	0	0	0	0	0	0	0	0	0	0	0	0	0	0	0	0	0	0	0	0	0	0	0	0	0	0	0	0	0	0	0	0	0	0	0	0	0	0	0	0	0	0	0	0	0	0
ENSG00000196338.12	2.517	3.0939	3.9405	3.8906	4.6927	2.2202	4.022	3.6376	4.9268	2.9536	1.5547	3.789	5.9092	1.3937	2.8909	3.2345	3.2507	2.9924	2.1456	3.0464	3.7297	2.7049	5.0384	4.1734	2.3583	1.659	4.0643	3.886	6.9581	2.1652	3.0237	2.8378	6.1002	3.2704	4.1563	2.2217	4.0482	4.0207	3.2008	3.7161	6.2776	4.5841	3.0486	3.4034	3.5812	2.8138	5.6809	4.9871	2.6255
ENSG00000230274.1	0	3.0939	0	0	0	0	0	0	0	0	1.5547	0	0	0	0	1.3389	0	1.5792	0	0	0	0	0	0	1.9076	0	0	0	1.3795	1.1122	0	0	0	0	0	0	0	0	0	0	0	0	0	0	0	0	0	0	0
ENSG00000066777.8	10.4746	11.8644	10.392	11.4219	12.0696	10.4501	10.4031	10.533	12.0082	11.3426	9.9331	10.8698	12.5164	9.9802	10.6968	10.8923	9.9427	11.7694	10.5173	10.3402	11.1704	11.6687	9.2911	10.344	11.2399	11.8235	11.1565	10.8565	10.8353	11.0074	11.1882	11.2349	11.7154	11.2366	11.2753	8.9155	12.2513	11.2796	10.8493	11.4573	11.1261	11.7426	10.0861	12.3941	9.9285	11.1237	12.4058	11.8306	10.971
ENSG00000251429.1	0	2.2537	0	0	0	0	2.2665	0	2.0937	3.2378	0	3.0579	3.0682	0	0	0	1.0016	1.5792	1.0987	0.9318	0.6637	1.0731	0	2.1404	2.3583	2.4104	2.3022	0	2.0716	1.7327	0	0	1.0174	1.7954	0	0.4504	1.353	3.2786	0	2.0127	2.4266	0.9995	1.6222	1.2441	1.2456	1.7708	2.5223	2.4873	1.4455
ENSG00000164404.8	5.5197	5.6437	4.3627	6.4617	5.9397	0	3.3065	3.3736	4.2461	4.1592	4.0446	5.8977	5.9671	4.572	4.7371	5.2072	4.2124	5.7729	5.3957	4.3264	4.3417	5.0925	4.1311	5.5019	5.9753	5.3163	4.2985	5.6505	4.7349	5.0165	4.3656	5.5006	4.3549	4.6844	5.5888	4.1285	5.4765	5.6109	2.4732	5.8746	4.0282	3.906	4.052	5.936	4.6034	3.0422	5.5985	6.8792	4.7471
ENSG00000240292.1	0	0	0	0	0	0	0	1.029	0	0	0	0	0	0	0	0	0	0.9957	1.0987	0	0.6637	1.0731	0	0	0	0	0	1.5701	1.3795	0	0.9196	0	0	1.1607	0	0	0	0	0	0	0	0	1.028	0	1.2456	0	0	0	1.4455
ENSG00000186675.6	0	0	0	0	0	0	1.183	0	2.914	1.4258	0	0	0	0	0	0	0	0	0	0	0	0	2.1828	0	0	0	0	0	2.0716	0	0	0	0	0	0	0	0	0	0	0	0	0	0	2.3522	0	0	0.9628	0	0
ENSG00000184979.9	8.991	11.4921	10.4618	9.1358	10.3013	7.6338	9.4689	10.0231	10.0587	8.6221	10.4332	10.3722	10.0361	9.6203	9.9122	9.6303	8.753	10.0534	9.5766	6.8501	9.0473	9.2998	8.9629	11.0367	9.9597	10.2011	8.6478	9.9959	9.4232	8.9607	9.0659	9.8019	7.4857	10.3134	10.5786	7.2373	11.0099	10.0801	11.5678	11.2172	7.7511	10.2122	9.2866	10.6981	8.3963	7.6441	11.5342	10.6184	10.5694
ENSG00000242571.1	3.3851	2.2537	2.6368	0	0	4.401	1.8241	2.0432	0	2.5994	2.2856	1.5017	3.7346	3.9678	2.0733	2.4825	0	1.5792	2.4767	1.4933	0.6637	2.4372	1.1244	0	1.9076	2.4104	1.5686	2.3041	2.5374	0	1.4767	3.0668	2.6139	1.7954	0	2.1037	2.8515	2.4201	0.934	2.8219	0	0.9995	1.028	0	1.9039	0	1.9438	1.3424	2.9808
ENSG00000272335.1	8.7029	9.6233	8.1572	8.5592	11.1006	6.0233	8.1449	7.9026	9.0645	8.5782	8.0367	8.9315	10.9283	8.9863	8.4542	9.5706	8.4146	8.9456	8.1445	9.1132	9.3455	9.1978	8.277	9.3788	8.3836	8.115	8.4471	9.1501	8.7165	9.2848	8.3663	8.8714	9.2778	8.952	9.3899	7.7184	7.9908	9.6856	7.6792	8.9268	8.2585	9.1715	8.5591	9.1934	9.3764	9.3549	9.6928	8.8557	9.4386
ENSG00000271511.1	0	0	0	0	0	0	0	0	0	0	0	1.5017	0	0	0	0	0	0	0	0	0	0	0	0	0	0	0	0	0	0	0	0	0	0	0	0	0	0	0.934	0	0	0	0	0	0	0	0	0	0
ENSG00000226427.1	0	0	0	0	0	0	0	0	0	0	0	0	0	0	0	0	0	0	0	0	0	0	0	0	0	0	0	0	0	0	0	0	0	0	0	0	0	0	0	0	0	0	0	0	0	0	0	0	0
ENSG00000199322.1	0	0	0	0	0	0	0	0	0	0	0	0	0	0	0	0	0	0	0	0	0	0	0	0	0	0	0	0	0	0	0	0	0	0	0	0	0	0	0	0	0	0	0	0	0	0	0	0	0
ENSG00000238419.1	0	0	0	0	0	0	0	0	0	0	0	0	0	0	0	0	0	0	0	0	0	0	0	0	0	0	0	0	0	0	0	0	0	0	0	0	0	0	0	0	0	0	0	0	0	0	0	0	0
ENSG00000240480.1	0	0	0	0	2.1864	0	0	0	0	0	0	1.5017	0	0	0	0.8195	0	0	0	0	0	0	0	0	0	0	0	0	0	0	0	0	1.0174	0	0	0	0	0	0	0	1.0663	0	0	1.2441	0	0	0	1.3424	1.4455
ENSG00000233996.1	1.7493	0	2.2971	2.3644	3.0185	0	0	1.029	2.5614	3.8574	0	0	1.7918	0	4.3399	2.6675	1.8096	1.5792	1.0987	0	0.6637	2.1083	0	0	2.7012	2.4104	0.9877	0	2.0716	1.1122	0.9196	1.7906	0	2.571	0	1.3021	0	3.5704	0.934	0	0	0	0	2.3522	1.2456	0	1.5351	1.3424	2.1529
ENSG00000171243.7	6.8075	6.1821	2.6368	0	0	0	5.1417	3.3736	5.074	2.1288	2.2856	3.3447	8.484	1.3937	0	1.72	3.2507	4.8496	1.7151	6.1659	0.6637	0	3.2111	0	4.8338	1.659	0	3.886	3.7881	7.3748	2.8562	1.1569	0	7.8812	4.1563	4.0022	0	2.4201	3.4615	2.0127	2.4266	2.5842	1.028	1.9021	5.6542	1.1416	3.2542	3.1175	5.4624
ENSG00000282692.1	5.4434	0	3.8124	1.2529	2.1864	0	2.6045	2.0432	2.5614	0	5.1651	1.5017	6.446	0	4.5521	6.6165	0	4.6921	0	0	2.7743	0	5.481	5.6065	0	0	0	8.192	3.1713	0	0	5.7517	4.6771	0	6.2932	1.07	0	0	0	7.3656	2.0983	0	0	0	0	3.8348	2.7429	4.4919	6.9266
ENSG00000267041.5	6.1188	7.0947	6.1326	5.8157	7.9219	4.5208	6.0946	4.0538	6.0165	6.8751	5.8378	6.4446	8.9753	6.0466	8.4674	5.1462	5.3429	6.546	5.7418	6.184	6.9906	5.5991	5.7577	5.9625	5.9753	4.497	6.4675	2.3041	6.7591	5.9675	5.6449	6.8502	9.463	6.745	5.6863	3.7893	5.1997	6.8348	4.9134	6.146	5.9348	5.9533	5.4465	6.1458	5.8383	4.0602	7.0019	8.108	7.981
ENSG00000250180.1	0	0	0	0	0	0	0	0	0	0	0	0	0	0	0	0	0	0	0	0	0	0	0	0	0	0	0	0	0	0	0	0	0	0	0	0	0	0	0	0	0	0	0	0	0	0	0	0	0
ENSG00000251535.1	0	0	0	0	0	0	0	0	0	0	0	0	0	0	0	0	0	0	0	0	0	0	0	0	0	0	0	0	0	0	0	1.1569	0	0	0	0	0	0	0	0	0	0	0	0	0	0	0	0	0
ENSG00000280387.1	0	2.2537	1.2047	0	0	0	0	1.029	0	0	0	0	2.5667	0	0	0.8195	0	0	0	0.9318	0	0	0	3.4888	0	0	1.5686	0	1.3795	0	0	0	1.6082	1.1607	0	0.7932	1.353	2.4201	0.934	0	0	2.5842	0	1.9021	0	0	0	0	0
ENSG00000230335.1	0	0	0	0	0	0	0	0	0	0	0	0	0	0	0	0	0	0	0	0	0	0	0	0	0	0	0	0	0	0	0	0	0	0	0	0	0	0	0	0	0	0.9995	0	0	0	0	0	0	0
ENSG00000277297.1	0	0	0	0	0	0	0	0	0	0	0	0	0	0	0	0	0	0	0	0	0	0	0	0	0	0	0	0	0	0	0	0	0	0	0	0	0	0	0	0	0	0	0	0	0	0	0	0	0
ENSG00000223202.1	0	0	0	0	0	0	0	0	0	0	0	0	0	0	0	0	0	0	0	0	0	0	0	0	0	0	0	0	0	0	0	0	0	0	0	0	0	0	0	0	0	0	0	0	0	0	0	0	0
ENSG00000147081.14	0	0	0	0	0	0	0	0	0	0	1.5547	0	0	0	0	0	0	0	0	0	0.6637	0	0	0	0	0	0.9877	0	0	0	0	0	0	0	0	0	0	0	0	0	1.0663	0	1.028	0	0	0	0	0	0
ENSG00000244089.1	0	0	0	0	0	0	0	0	0	0	0	0	0	0	0	0	0	0	0	0	0	0	0	0	0	0	0	0	0	0	0	0	0	0	0	0	0	0	0	0	0	0	0	0	0	0	0	0	0
ENSG00000266761.1	0	0	0	0	0	0	0	0	0	0	0	0	0	0	0	0	0	0	0	0	0	0	0	0	0	0	0	0	0	0	0	0	0	0	0	0	0	0	0	0	0	0	0	0	0	0	0	0	0
ENSG00000260084.1	1.7493	0	0	0	0	0	0	0	0	1.4258	0	0	0	1.3937	0	0	0	0	0	0	0	0	2.1828	0	0	0	0.9877	0	0	0	0	1.1569	1.6082	0	0	0	0	0	0	0	0	0	0	0	0	0	0	0	1.4455
ENSG00000231369.1	1.7493	0	1.8519	1.9131	3.5429	0	1.8241	0	2.0937	2.5994	1.5547	0	1.7918	1.3937	2.0733	2.6675	1.3238	1.5792	1.0987	0.9318	0	1.6817	2.1828	0	1.2485	0	1.5686	2.3041	0	1.7327	0.9196	1.1569	0	1.7954	2.1264	1.502	3.1329	0	0	0	1.6727	1.9993	2.0418	1.9021	0	1.1416	1.9438	0	1.4455
ENSG00000251080.1	0	0	0	0	0	0	0	0	0	0	0	0	0	0	0	0	0	0	0	0	0	0	0	0	0	0	0	0	0	0	0	0	0	0	0	0	0	0	0	0	0	0	0	0	0	0	0	0	0
ENSG00000251353.1	0	0	0	0	0	0	0	0	0	0	0	0	0	0	0	0	0	0	0	0	0	0	0	0	0	0	0	0	0	0	0	0	0	0	0	0	0	0	0	0	0	0	0	0	0	0	0	0	0
ENSG00000111530.12	11.4117	12.233	11.7985	11.1232	12.3346	10.3785	11.4393	11.5371	12.8209	12.1404	10.7382	11.7395	13.785	10.8746	12.163	12.2619	11.1417	11.902	10.4855	11.4865	11.5963	12.8217	11.1434	11.0131	11.8238	12.5109	11.8023	11.7338	11.8992	10.9853	10.8665	11.8219	12.6724	12.7546	12.3541	9.6416	12.356	12.3417	11.2235	12.4287	12.0023	11.812	10.4108	11.4771	11.0615	10.6808	12.5548	12.2761	12.1356
ENSG00000120457.11	5.4434	6.8337	7.37	7.4305	6.8411	8.1621	4.7908	5.8377	9.0906	5.9866	4.3489	7.9345	11.6054	8.8039	7.391	5.2368	7.042	6.0576	5.6464	5.1121	5.9346	7.1529	6.9511	6.737	9.4454	9.6738	9.0708	5.8109	7.7947	6.0709	8.7356	6.1266	7.8674	8.9007	7.345	9.6515	8.4478	7.922	6.5804	5.798	8.0775	11.6856	5.4117	9.5475	6.717	8.2975	9.6928	8.5653	6.1281
ENSG00000231234.2	3.3851	6.0239	3.6717	2.9847	4.8784	4.8301	3.1082	3.0503	2.0937	4.519	2.2856	4.2719	4.5336	3.1918	2.8909	4.9098	3.4623	4.8985	3.6341	3.0464	1.9711	3.7163	3.2111	4.6358	5.1456	2.9019	3.8839	6.3178	4.2187	3.9013	3.4339	3.7332	3.0304	3.5994	4.9679	2.9933	4.1778	4.8722	2.2148	4.8237	3.2857	3.906	1.6222	4.3336	2.3543	3.5676	3.5159	4.1613	4.319
ENSG00000131538.7	0	0	1.2047	0	0	0	0	0	0	0	0	0	0	0	0	0	0	0	0	0	0	0	0	0	0	0	0.9877	0	0	0	0	1.7906	1.0174	0	0	0	0	1.6672	0	0	0	0	0	0	1.2456	0	0	0	0
ENSG00000258629.1	0	0	0	0	0	0	0	0	0	0	0	0	0	0	0	0	0	0	0	0	0	0	0	0	0	0	0	0	0	0	0	0	0	0	0	0	0	0	0	0	0	0	0	0	0	0	0	0	0
ENSG00000268407.1	0	0	0	0	0	0	0	0	0	0	0	0	0	0	0	0	0	0	0	0	0	0	0	0	0	0	0	0	0	0	0	0	0	0	0	0	0	0	0	0	0	0	0	0	0	0	0	0	0
ENSG00000187486.5	6.8376	2.2537	8.2528	7.4189	10.8516	7.7731	5.4659	6.6861	7.6228	4.1592	4.814	9.0054	10.6563	6.5758	7.6889	7.9543	3.5878	7.4177	3.3409	4.2596	8.1122	6.6804	7.1679	7.2053	5.1456	6.0387	7.3592	9.4018	6.3697	6.8582	4.7943	7.7645	7.2043	3.0727	6.9721	2.7789	7.2309	8.022	6.6989	6.4261	3.8205	3.4586	2.6313	5.6517	1.2456	2.5423	6.7832	7.6263	4.8368
ENSG00000272989.1	5.5921	3.0939	6.2608	7.2057	7.984	6.4122	5.7304	5.7001	6.5817	2.5994	6.966	6.7448	4.6794	7.9277	2.0733	4.5815	6.446	5.201	4.8846	3.8694	4.0679	6.2068	3.5387	7.7759	5.5783	4.497	0	4.2268	8.1442	7.537	8.4931	5.7843	4.8915	1.7954	4.1563	2.2217	5.6651	5.3279	6.0761	5.4428	3.7042	6.2659	4.1397	6.5346	3.2058	5.3075	6.4172	7.8824	6.3877
ENSG00000271978.1	3.9233	4.5615	4.4514	2.9847	0	0	4.2316	0	2.5614	2.9536	3.8644	2.6995	3.4395	2.5564	2.0733	2.8315	3.0027	3.1622	4.504	1.4933	3.8515	3.2975	1.7486	2.9667	3.7423	3.2679	2.5644	3.4391	3.6103	2.4975	2.4483	4.0864	4.6182	2.8436	2.1264	2.3308	3.7479	2.9122	1.8998	4.4756	2.6938	4.8065	1.6222	4.6802	3.5812	4.0602	2.9342	2.8365	4.5489
ENSG00000214176.9	9.2975	9.8872	7.2514	6.7295	9.0885	8.26	7.7186	8.1864	8.14	8.4167	6.5247	8.697	10.4735	7.2358	8.8348	8.9266	6.8611	8.5031	8.9455	8.0944	6.3299	9.0251	7.647	9.0574	8.9309	7.2485	8.4511	7.6572	8.897	5.8562	6.7547	8.7855	7.911	8.6172	8.8732	6.5946	8.7689	10.1201	7.6136	9.0803	8.358	7.9991	7.0208	9.3768	7.1097	6.149	8.2331	8.303	7.6993
ENSG00000100122.5	1.7493	4.7752	5.1263	3.7493	5.1905	5.3665	2.8782	1.6234	4.8471	4.717	3.6584	3.3447	4.5336	1.3937	5.7098	2.2702	3.1727	2.9924	1.0987	0.9318	2.3474	3.2975	3.6782	2.9667	3.2103	4.3521	6.9413	2.3041	3.7881	2.7674	5.0486	2.5654	3.491	5.7251	3.4723	3.0582	3.3682	5.2476	3.6822	2.8219	3.9281	4.754	2.0418	4.1231	2.697	2.8138	4.0988	2.0256	2.6255
ENSG00000092529.22	9.0175	9.4784	9.0731	9.5306	10.5471	7.1486	7.2971	7.2566	9.5403	7.449	9.5673	8.7033	9.6011	7.1224	8.0273	8.1221	7.0199	9.2814	7.1203	9.5115	3.5254	7.3802	7.4272	9.4438	9.114	7.4037	7.5146	12.3038	8.3352	8.092	7.1753	10.0038	7.2728	8.8436	7.4871	7.2512	8.8778	7.34	7.4654	10.0462	7.2268	8.8694	7.7134	8.6561	8.4021	9.8831	6.7956	8.2457	9.2141
ENSG00000154975.13	5.908	0	1.2047	0	0	0	0	1.029	2.0937	0	0	0	0	0	0	4.755	0	0	0	0	0	0	0	3.8714	0	0	0	0	3.1713	2.1652	0	0	2.8371	0	3.8545	0	0	0	1.8998	2.8219	2.0983	2.3212	0	0	1.2456	1.1416	0	2.0256	1.4455
ENSG00000257389.1	0	0	0	0	0	0	0	0	0	0	0	0	0	0	0	0	0	0	0	0	0	0	0	0	0	0	0	0	0	0	0	0	0	0	0	0	0	0	0	0	0	0	0	0	0	0	0	0	0
ENSG00000056972.18	7.0061	10.1961	8.5825	10.4858	10.4625	7.922	9.1902	7.6345	10.1129	9.6539	8.6515	8.9042	10.5007	6.9809	8.4004	8.9469	9.5634	8.5188	9.422	9.3423	6.7457	9.1841	7.6213	10.106	9.7076	10.5598	11.1939	8.929	8.9999	7.9636	9.6722	9.4829	7.5502	8.3595	10.8499	8.153	8.7059	11.472	9.2093	8.7034	9.4309	7.4667	8.5983	10.7425	8.1044	7.9559	9.2844	10.2477	9.8558
ENSG00000112818.9	9.6168	3.0939	1.8519	4.1373	8.4473	7.6338	1.183	1.6234	1.3974	10.662	0	3.0579	9.2213	7.4789	10.2904	2.0211	1.3238	7.6638	1.0987	0	5.3057	1.6817	3.5387	10.4392	3.2103	2.4104	0.9877	1.5701	6.0239	3.3638	1.4767	8.111	6.0114	9.5809	0	0.4504	6.3269	1.6672	5.8443	0	0	13.3464	2.0418	3.8765	4.9618	3.5676	7.3	6.2233	8.2166
ENSG00000200842.1	0	0	0	0	0	0	0	0	0	0	0	0	0	0	0	0	0	0	0	0	0	0	0	0	0	0	0	0	0	0	0	0	0	0	0	0	0	0	0	0	0	0	0	0	0	0	0	0	0
ENSG00000113492.13	11.0924	12.1178	11.5865	11.9582	11.058	10.2171	11.5632	10.231	12.8541	10.7705	8.5206	12.2312	7.5929	7.2201	8.855	12.0901	10.4246	11.3778	10.4589	9.4789	9.1383	10.2511	1.1244	10.7301	11.0451	11.8192	7.7568	12.3595	11.7279	10.5638	11.2581	11.6976	2.8371	11.3604	10.8838	12.8851	3.7479	9.4635	10.2092	13.0056	10.8029	9.6156	11.0589	11.3995	10.6982	13.6271	11.669	9.4252	12.1043
ENSG00000143157.11	11.5612	12.5355	11.7186	11.2524	12.725	10.3904	10.2934	11.0122	12.1922	11.5196	10.1281	10.6928	13.5661	10.6194	12.3608	10.3241	10.1936	11.3511	11.4288	11.1154	10.6304	11.6672	10.8396	11.4172	10.5567	11.0877	10.9669	11.1076	11.0532	10.5836	10.3473	11.4088	13.2978	11.2135	11.6049	8.2077	11.6333	12.2634	10.8421	11.6454	10.2394	10.5821	10.1052	11.9545	10.3098	10.1907	11.7968	11.9746	10.6917
ENSG00000181371.3	0	0	0	0	0	0	0	0	0	0	0	0	0	0	0	0	0	0	0	0	0	0	0	0	0	0	0	0	0	0	0	0	0	0	0	0	0	0	0	0	0	0	0	0	0	0	0	0	0
ENSG00000266097.1	0	0	0	0	0	0	0	0	0	0	0	0	0	0	0	0	0	0	0	0	0	0	0	0	0	0	0	0	0	0	0	0	0	0	0	0	0	0	0	0	0	0	0	0	0	0	0	0	0
ENSG00000250413.1	0	2.2537	1.8519	7.4983	2.1864	0	1.183	0	0	0	0	0	1.7918	2.5564	2.8909	0	0.586	0.9957	1.7151	0.9318	4.3827	1.0731	3.6782	0	1.9076	0	0.9877	0	3.9464	0	0.9196	1.1569	4.5567	2.571	0	1.6775	0	2.4201	0.934	2.0127	1.0663	5.0866	3.2193	0	0	0	2.9342	1.3424	0
ENSG00000275778.1	4.6217	4.7752	3.1423	5.4554	5.8537	0	4.2316	2.0432	5.074	4.519	5.51	3.9685	6.5633	3.9678	4.5521	4.3843	3.7033	6.0359	3.495	3.8694	4.8599	2.4372	4.9309	6.8691	5.2006	3.2679	3.437	5.5928	6.503	0	5.8145	3.8608	6.0565	4.5386	4.8037	3.1798	4.7774	3.8131	5.3914	5.8746	4.2927	3.3211	5.0537	5.9679	0	2.2075	5.0966	5.6031	4.8368
ENSG00000254129.1	0	0	0	0	0	0	0	0	0	0	0	0	0	0	0	0	0	0	0	0	0	0	0	0	0	0	0	0	0	0	0	0	0	0	0	0	0	1.6672	0	0	0	0	0	0	0	0	0	0	0
ENSG00000253735.1	0	0	0	0	0	0	0	0	0	0	1.5547	0	0	0	0	0	0	0	0	0.9318	0	0	0	0	0	0	0	0	0	0	0	1.1569	0	0	0	0	0	1.6672	0	0	0	0	0	0	0	0	0	0	0
ENSG00000142875.19	9.9557	11.1579	9.8243	9.4812	10.6966	8.1152	9.9148	9.5471	10.9053	10.7223	9.8866	10.784	10.3726	9.5248	10.5777	11.0572	9.647	11.0588	10.6067	9.9292	8.9104	10.9395	8.0581	10.3924	10.4039	8.8677	10.8496	9.8891	9.4131	9.9061	9.4383	10.4352	10.76	11.5713	11.1027	9.3993	10.7767	11.1708	9.9629	11.3557	10.8274	10.8104	10.0008	10.6411	10.3176	9.6189	11.1437	8.5942	11.0956
ENSG00000239547.3	0	0	0	1.2529	0	0	0	0	0	0	0	0	0	0	0	0	0	0	0	0	0	0	0	0	1.2485	0	0.9877	0	0	0	0	0	0	0	0	0	0	0	0	0	0	0	0	0	1.2456	0	0	0	0
ENSG00000237478.2	0	0	0	0	0	0	0	0	0	0	0	0	0	0	0	0	0	0	0	0	0	0	0	0	0	0	0	0	0	0	0	0	0	0	0	0	0	0	0	0	0	0	0	0	0	0	0	0	0
ENSG00000075790.10	10.6587	12.4965	11.6881	11.0685	11.7773	13.5369	10.5062	10.0657	12.155	11.7023	10.8038	10.9852	12.5688	11.5742	10.9978	12.6526	9.7105	11.7595	11.0865	10.3351	10.5883	11.1553	10.9094	11.9839	11.6289	11.8816	11.3874	11.7246	11.0057	10.7141	10.547	10.5974	11.4682	11.2343	12.0913	9.633	11.4418	12.0281	10.229	11.6192	11.6129	10.6402	10.1704	11.7241	10.6994	10.7732	11.6452	11.1024	11.8472
ENSG00000016602.9	0	0	0	0	0	0	0	0	0	0	0	2.2215	2.5667	0	0	0	0	0	0	0	0.6637	1.6817	2.7867	0	0	0	0	0	0	0	0	0	0	0	0	0	0	0	0	0	0	0	0	0	0	0	0.9628	0	0
ENSG00000253099.1	0	0	0	0	0	0	0	0	0	0	0	0	0	0	0	0	0	0	0	0	0	0	0	0	0	0	0	0	0	0	0	0	0	0	0	0	0	0	0	0	0	0	0	0	0	0	0	0	0
ENSG00000203616.2	0	0	0	0	0	0	0	0	0	0	0	0	0	0	0	0	0	0	0	0	0	0	0	0	1.2485	0	0	0	0	0	0	0	0	0	0	0	0	0	0	0	0	0	0	0	0	0	0.9628	0	0
ENSG00000140522.11	0	0	0	0	0	0	0	0	0	0	0	1.5017	0	0	0	1.3389	0	0	0	0	0.6637	0	0	2.1404	0	0	0.9877	0	2.5374	0	0	1.1569	3.2008	0	0	0	0	0	0	0	0	0	0	0	1.2456	0	0	0	0
ENSG00000168172.8	10.8518	11.6661	9.9476	9.322	11.4674	7.6988	10.1231	10.5651	11.5277	10.6991	10.4271	10.2321	12.9373	9.889	9.978	10.4705	8.3629	10.7379	9.6946	10.5539	9.506	10.6905	9.5309	10.2583	10.1429	9.7444	10.3373	9.1749	10.5815	9.3297	9.0515	10.2668	11.9753	9.682	10.7033	8.2569	10.2522	10.6598	9.2335	11.421	11.0706	9.3544	8.7171	9.8316	8.776	10.5889	11.6732	11.5331	10.9321
ENSG00000256709.2	0	0	0	0	0	0	0	0	0	0	0	0	0	0	0	0	0	0	0	0	0	0	0	0	0	0	0	0	0	0	0	0	0	0	0	0	0	0	0	0	0	0	0	0	0	0	0	0	0
ENSG00000233829.1	0	2.2537	0	0	0	0	0	0	0	0	2.2856	0	0	0	0	0	0	0	0	0	0	0	0	0	0	0	0	0	0	0	0	0	0	0	0	0	0	0	0	0	0	0	0	0	0	0	0	0	0
ENSG00000266620.1	0	0	0	0	0	0	0	0	0	0	0	0	0	0	0	0	0	0	0	0	0	0	0	0	0	0	0	0	0	0	0	0	0	0	0	0	0	0	0	0	0	0	0	0	0	0	0	0	0
ENSG00000109606.12	11.4426	12.2251	10.838	11.1025	11.4638	10.2457	11.1445	10.6338	12.5961	12.0231	10.5829	11.6979	13.1961	10.6328	12.2077	11.5246	11.2496	11.8151	11.4276	11.044	12.1357	11.744	10.9392	11.219	11.2667	12.81	11.3135	11.2309	11.7919	10.927	10.7519	11.6146	12.6191	12.4485	11.8469	9.4948	11.8846	12.4506	11.0565	12.1414	11.6453	11.9243	10.4994	11.7644	10.9298	11.1369	11.9758	12.1016	11.7596
ENSG00000225928.2	0	0	0	0	0	0	0	0	0	0	0	0	0	0	0	0	0	0	0	0	0	0	0	0	0	0	0	0	0	0	0	0	0	0	0	0	0	0	0	0	0	0	0	0	1.2456	0	0	0	0
ENSG00000120451.10	11.1698	13.0767	11.7512	10.483	11.7373	9.1733	10.9358	9.5187	12.391	11.2959	10.5366	11.278	12.8154	10.5847	10.9955	11.58	11.2575	12.0026	11.4004	10.5823	12.025	11.2505	11.0661	10.665	11.9212	11.6239	11.2316	11.7153	12.3391	9.9304	10.6338	12.0263	12.5342	8.739	12.1788	10.0248	11.6893	12.0899	11.7379	12.3352	10.8969	10.8886	10.6738	11.6899	10.8181	10.4944	11.1636	12.0607	11.8499
ENSG00000226536.1	0	0	0	0	0	0	0	0	0	0	0	0	0	0	0	0	0	0	0	0	0	0	0	0	0	0	0	0	0	0	0	0	0	0	0	0	0	0	0	0	0	0	0	0	0	0	0	0	0
ENSG00000113520.10	1.7493	0	0	0	0	4.9201	0	1.029	0	1.4258	0	0	1.7918	0	2.0733	0	0	0	0	0	0	0	0	0	0	0	0	0	0	0	0	0	0	0	0	0	0	0	0	0	0	0.9995	0	0	0	0	0	0	0
ENSG00000279897.1	0	0	0	0	0	0	0	0	0	0	0	0	0	0	0	0	0	0.9957	0	0.9318	0	0	0	2.1404	1.9076	0	0	0	0	0	0	0	1.0174	1.1607	2.1264	0	0	0	0	0	0	0	0	0	0	0	0	1.3424	0
ENSG00000213180.4	0	0	0	0	0	0	0	0	0	0	0	0	0	1.3937	0	0	0	0	0	0	0	0	1.1244	0	0	0	0	0	0	0	0	0	0	1.1607	0	0	0	0	0	0	0	0	0	0	0	0	0	0	1.4455
ENSG00000206832.1	0	0	0	0	0	0	0	0	0	0	0	0	0	0	0	0	0	0	0	0	0	0	0	0	0	0	0	0	0	0	0	0	0	0	0	0	0	0	0	0	0	0	0	0	0	0	0	0	0
ENSG00000277333.1	0	0	0	0	0	0	0	0	0	0	0	0	0	0	0	0	0	0	0	0	0	0	0	0	0	0	0	0	0	0	0	0	0	0	0	0	0	0	0	0	0	0	0	0	0	0	0	0	0
ENSG00000239486.1	0	0	0	0	0	3.0564	0	0	0	0	0	0	1.7918	0	0	0	0	0.9957	0	0	0	0	0	0	1.2485	0	0	0	0	0	0	0	0	0	0	0.4504	1.353	0	0	0	0	0	0	0	0	0	0.9628	0	0
ENSG00000276746.1	0	0	0	0	0	0	0	0	0	0	0	0	0	0	0	0	0	0	0	0	0	0	0	0	0	0	0	0	0	0	0	0	0	0	0	0	0	0	0	0	0	0	0	0	0	0	0	1.3424	0
ENSG00000200799.1	0	0	0	0	0	0	0	0	0	0	0	0	0	0	0	0	0	0	0	0	0	0	0	0	0	0	0	0	0	0	0	0	0	0	0	0	0	0	0	0	0	0	0	0	0	0	0	0	0
ENSG00000215915.9	4.7539	10.055	6.4232	6.1325	4.6927	7.7364	4.2316	6.5324	10.2373	5.9477	10.2035	7.3087	8.9753	4.3596	5.7098	3.1123	7.4377	6.6779	2.4767	5.2214	3.371	3.9403	4.3134	8.3883	6.6046	4.191	5.9065	11.3456	6.8218	2.7674	5.3927	5.1963	4.0325	3.8671	8.5878	4.7162	5.1374	7.5388	7.7662	5.8746	5.3357	3.8065	10.525	8.6413	10.1202	5.9095	5.4181	4.5871	11.9532
ENSG00000234409.6	3.3851	4.7752	3.1423	4.2465	3.5429	0	3.3065	2.6329	2.0937	2.1288	3.1295	4.4026	4.1888	2.0891	4.5521	3.1123	2.462	1.9935	1.7151	3.6781	2.5041	4.0405	4.2251	3.8714	4.7625	3.2679	2.3022	3.6798	3.6103	2.7674	3.4339	2.8378	2.6139	2.571	4.1563	1.07	3.5705	4.2022	1.8998	0	3.4391	2.5842	2.3665	4.6802	2.3543	2.2075	4.2503	2.8365	4.1887
ENSG00000276291.4	7.1807	8.3942	6.2852	4.4427	5.1905	3.3432	5.8304	5.4483	4.5777	6.5249	5.7366	6.863	7.906	6.5257	8.0095	5.728	5.8979	6.5613	6.2759	5.0737	4.8886	6.2493	5.4027	6.8691	7.157	6.258	5.9299	5.47	6.4511	6.0457	5.5925	6.9682	6.9047	7.0441	7.4598	4.7559	7.3037	7.2398	6.2064	6.146	6.4135	6.9298	5.8618	7.4155	6.579	5.657	6.8559	6.3373	6.9061
ENSG00000117133.10	10.6224	11.3597	10.406	10.3953	11.2448	10.3136	9.2989	9.7818	11.1439	10.5234	10.2797	10.0595	10.5226	10.2136	11.1296	10.7794	9.4072	10.928	10.3596	10.4788	8.8477	10.6524	9.3207	10.4069	10.1323	10.3729	10.0891	11.1507	9.3995	10.8374	9.7815	10.0124	9.6139	10.7848	10.4698	8.7969	10.9957	10.9896	9.7322	10.8577	9.932	10.0448	9.366	9.8869	9.7332	9.9982	10.455	9.3727	10.9296
ENSG00000085999.11	8.7668	7.0947	8.3192	6.5915	6.5984	8.3191	4.4981	4.3765	9.1541	7.3481	5.3131	6.9723	8.474	6.9046	9.1842	4.6708	4.5576	8.2582	4.086	6.2371	5.5411	6.4077	5.9897	7.8416	6.125	8.0102	8.9412	5.4044	5.5684	7.4818	4.0141	7.285	6.4772	7.9974	5.1153	2.616	8.4796	8.1927	5.774	5.5401	4.8253	7.8256	4.9605	7.2174	4.9618	5.1692	7.105	6.699	9.7672
ENSG00000265891.1	0	0	0	0	0	0	0	0	0	0	0	0	0	0	0	0	0	0	0	0	0	0	0	0	0	0	0	0	0	0	0	0	0	0	0	0	0	0	0.934	0	0	0	0	0	0	0	0	0	0
ENSG00000280148.1	0	0	0	0	0	0	0	0	0	0	0	0	0	0	0	0	0	0	0	0	0	0	0	0	0	0	2.5644	0	0	0	0.9196	0	0	0	0	0	0	0	0	0	2.0983	0	0	0	0	0	0	0	0
ENSG00000228403.1	0	0	0	0	0	0	0	0	0	0	0	0	0	0	0	0	0	0	0	0	0	0	0	0	0	0	0	0	0	0	0	0	0	1.1607	0	0	0	0	0	0	0	0	0	0	0	0	0	0	0
ENSG00000110172.11	9.6511	10.21	9.0484	8.8548	11.1397	7.8778	8.5292	7.8645	10.982	11.2275	9.0708	9.8057	11.8994	7.8071	10.8426	9.4047	8.7446	9.8083	9.441	9.2889	8.2459	10.6204	7.5504	10.4427	9.5257	9.1457	9.9754	8.845	9.6899	9.9009	8.5178	8.7323	9.8879	11.1999	9.4327	7.4638	10.6665	9.8443	8.2139	9.8466	9.8072	9.5304	8.7418	9.9876	8.6339	9.5086	10.7519	9.8589	9.6452
ENSG00000165646.11	0	4.0068	0	5.6666	0	0	3.3065	2.6329	4.6732	4.519	0	0	8.6524	0	5.3039	0	3.5264	3.6925	0	0	9.1172	0	8.7852	3.4888	2.3583	0	2.5644	0	6.1914	0	5.3927	0	3.491	7.7045	0	6.1718	8.1805	3.5704	2.4732	7.4431	5.9855	4.169	4.052	5.0811	0	3.9519	4.9713	4.1613	5.8114
ENSG00000221016.1	0	0	0	0	0	0	0	0	0	0	0	0	0	0	0	0	0	0	0	0	0	0	0	0	0	0	0	0	0	0	0	0	0	0	0	0	0	0	0	0	0	0	0	0	0	0	0	0	0
ENSG00000258337.1	0	0	0	0	0	0	0	0	0	0	0	0	0	0	0	0	0	0	0	0	0	0	0	0	0	0	0	0	0	0	0	0	0	0	0	0	0	0	0	0	0	0	0	0	0	0	0	0	0
ENSG00000248770.1	0	0	0	0	0	0	0	0	0	0	0	0	0	0	0	0	0	0	0	0	0	0	0	0	0	0	0	0	0	0	0	0	0	0	0	0	0	0	0	0	0	0	0	0	0	0	0	0	0
ENSG00000167384.10	8.3838	8.7377	8.2467	7.8919	10.2643	6.2131	7.7782	7.2954	8.364	8.2021	8.5875	8.5844	10.2525	7.8586	8.7621	8.4278	7.5956	8.6061	7.7751	7.6092	8.3373	7.8356	7.7613	9.0294	7.6376	7.961	8.1353	7.8169	8.2314	7.8078	7.4052	8.6639	9.169	7.7631	8.1485	6.7598	8.4859	8.9637	7.802	8.5128	8.3532	9.0839	7.4645	8.1304	8.1469	8.096	8.9526	8.9119	9.9914
ENSG00000225124.1	0	0	0	0	0	0	0	0	0	2.1288	0	0	0	0	0	0	0	0	0	0	0	0	0	0	0	0	0	0	0	0	0	0	0	0	0	0	0	0	0	0	0	0	1.028	0	0	0	0	0	0
ENSG00000113732.8	13.7339	13.5463	13.4819	14.5355	13.0825	13.1818	11.5807	12.1714	13.8543	13.2384	12.6464	12.8629	13.74	12.8221	14.2457	13.1292	11.7549	12.9126	12.6233	12.7218	12.2808	13.5473	13.5635	13.0339	13.0204	13.6261	13.1069	13.9385	13.1876	12.9372	12.5082	12.7268	12.5511	13.7591	13.4148	11.7702	13.6359	14.1163	12.3334	13.7568	12.9323	12.9978	13.2577	13.4593	12.4514	14.1618	13.1656	12.6886	13.3363
ENSG00000248577.1	0	0	0	0	0	0	0	0	0	0	0	0	0	0	0	0	0	0	0	0	0	0	0	0	0	0	0	0	0	0	0	0	0	0	0	0	0	0	0	0	0	0	0	0	0	0	0	0	0
ENSG00000281136.1	0	0	0	0	0	0	0	0	0	0	0	0	0	0	0	0	0	0	0	0	0	0	0	0	0	0	0	0	0	0	0	0	0	0	0	0	0	0	0	0	0	0	0	0	0	0	0	0	0
ENSG00000278603.1	4.9866	4.3107	4.4514	4.4427	6.3696	5.8046	2.8782	1.6234	2.5614	3.8574	3.6584	4.2719	6.5252	5.0682	4.7371	0.8195	2.0023	4.3841	3.1685	4.2596	3.0017	3.451	3.9223	3.8714	4.5245	5.4647	5.146	4.5022	5.1143	4.1098	2.191	4.1872	3.7325	3.5994	3.4723	0.4504	4.0482	4.2022	3.7811	3.3372	2.4266	1.9993	3.3719	4.601	0	3.2394	4.3875	3.7318	2.6255
ENSG00000255618.1	0	0	0	0	0	0	0	0	0	0	0	0	0	0	0	0	0	0	0	0	0	0	0	0	0	0	0	0	0	0	0	0	0	0	0	0	0	0	0	0	0	0	0	0	0	0	0	0	0
ENSG00000277041.1	0	0	0	0	0	0	0	0	0	0	0	0	0	0	0	0	0	0	0	0	0	0	0	0	0	0	0	0	0	0	0	0	0	0	0	0	0	0	0	0	0	0	0	0	0	0	0	0	0
ENSG00000238067.1	0	0	0	0	0	0	0	0	0	0	0	0	0	0	0	0	0	0	0	0	0	0	0	0	0	0	0.9877	0	0	0	0	0	0	0	0	0	0	0	0	0	0	0	0	0	0	0	0	0	0
ENSG00000106809.10	0	4.3107	0	6.0446	0	3.7874	8.4423	6.877	5.2076	3.2378	5.6277	2.2215	3.4395	2.5564	3.7902	5.7891	1.587	4.1618	1.0987	0.9318	6.9503	0	9.6093	4.8212	6.542	1.659	4.2246	4.9326	9.831	4.0093	2.6666	1.1569	10.3396	2.2347	7.8659	3.7506	2.5016	1.6672	7.1418	5.6313	11.4179	0.9995	4.052	7.8428	7.5185	0	9.4907	9.2507	7.9512
ENSG00000252891.1	0	0	0	0	0	0	0	0	0	0	0	0	0	0	0	0	0	0	0	0	0	0	0	0	0	0	0	0	0	0	0	0	0	0	0	0	0	0	0	0	0	0	0	0	0	0	0	0	0
ENSG00000138152.8	5.187	7.2456	7.4582	6.4617	7.4515	10.0202	6.2946	8.2519	8.6252	7.4066	6.1448	7.3253	8.7709	9.4394	7.9167	6.3315	4.3605	5.7729	4.086	6.3214	6.5527	6.3697	6.6959	7.1716	6.3363	6.7669	5.3682	8.9692	8.9306	8.7276	6.8692	3.8608	5.4933	7.3031	7.8659	6.463	9.1972	6.915	6.724	5.2259	8.5173	5.4909	4.5766	6.8056	6.7542	7.1633	6.5977	5.9992	7.4939
ENSG00000230428.1	0	0	0	0	0	0	0	0	0	0	0	0	0	0	0	0	0	0	0	0	0	0	0	0	0	0	0	0	0	0	0	0	0	0	0	0	0	0	0	0	0	0	0	0	0	0	0	0	0
ENSG00000232896.1	0	0	0	0	0	0	0	0	0	0	0	0	1.7918	0	0	0	0	0	0	0	0	0	0	0	0	0	0	0	0	0	0	0	0	0	0	0	0	0	0	0	0	0	0	0	0	0	0	0	0
ENSG00000257178.3	0	0	0	1.2529	0	0	0	0	0	0	0	1.5017	0	0	0	0	0	1.5792	0	0	0	0	0	0	0	0	0.9877	0	1.3795	0	0	0	1.0174	0	0	0	0	0	0	0	0	0	1.028	1.2441	0	0	0	2.0256	0
ENSG00000213421.4	0	0	0	0	0	0	0	0	0	0	0	0	0	0	0	0	0	0	0	0	0	0	0	0	0	0	0	0	0	0	0	0	0	0	0	0	0	0	0	0	0	0	0	0	0	0	0	0	1.4455
ENSG00000201432.1	0	0	0	0	0	0	0	0	0	0	0	0	0	0	0	0	0	0	0	0	0	0	0	0	0	0	0	0	0	0	0	0	0	0	0	0	0	0	0	0	0	0	0	0	0	0	0	0	0
ENSG00000264957.1	0	0	0	0	0	0	0	0	0	0	0	0	0	0	0	0	0	0	0	0	0	0	0	0	0	0	0	0	0	0	0	0	0	0	0	0	0	0	0	0	0	0	0	0	0	0	0	0	0
ENSG00000279001.1	0	0	0	0	0	0	0	0	0	0	0	0	0	0	0	0	0	0	0	0	0	0	0	0	0	0	0	0	0	0	0	0	0	0	0	0	0	0	0	0	0	0	0	0	0	0	0	0	0
ENSG00000253983.2	0	0	2.2971	1.2529	2.1864	3.7874	0	1.029	3.1971	0	0	3.0579	3.0682	0	2.0733	0	0	1.9935	0	0	2.6455	2.7049	3.0145	2.1404	1.2485	1.659	0	0	3.1713	0	1.4767	1.1569	1.0174	1.7954	0	0	2.0387	1.6672	0	2.0127	1.6727	0	0	1.9021	0	0	1.5351	3.3525	0
ENSG00000102921.7	10.3984	11.8861	9.7277	9.8511	10.8873	9.7529	10.1394	9.4814	10.2509	9.8459	10.4731	10.6751	11.3854	9.6499	10.283	10.0121	10.3222	10.6307	10.019	9.6532	9.8286	11.0045	9.7563	10.9843	10.3937	11.2058	11.4561	10.3319	11.0641	9.0393	10.1576	10.5859	10.4827	10.3778	10.6857	8.564	11.1198	11.4362	10.5222	11.0205	10.4345	10.8312	9.5209	10.9917	9.5261	9.8627	10.3445	11.3389	11.1622
ENSG00000239545.3	0	0	0	0	0	0	0	0	0	0	0	0	0	0	0	0	0	0	0	0	0	0	0	0	0	0	0	0	0	0	0	0	0	0	0	0	0	0	0	0	0	0	0	0	0	0	0	0	0
ENSG00000143178.12	6.896	6.6292	7.0811	6.9228	9.9437	7.6601	5.3804	5.2257	7.6108	7.0688	6.6413	6.8169	8.4232	6.2141	7.6433	5.7691	6.3606	6.6353	5.092	4.2596	5.4085	6.6169	6.895	7.6591	6.067	6.1743	7.6549	6.3178	7.4161	5.3807	5.4818	7.4564	6.2436	6.9749	6.8926	4.3777	8.0512	6.8888	6.0955	6.4261	6.5376	6.2845	5.0982	8.0582	5.9385	5.7569	7.3844	6.3097	7.4801
ENSG00000207874.1	0	0	0	0	0	0	0	0	0	0	0	0	0	0	0	0	0	0	0	0	0	0	0	0	0	0	0	0	0	0	0	0	0	0	0	0	0	0	0	0	0	0	0	0	0	0	0	0	0
ENSG00000276376.1	0	0	0	0	0	0	0	0	0	0	0	0	0	0	0	0	0	0	0	0	0	0	0	0	0	0	0	0	0	0	0	0	0	0	0	0	0	0	0	0	0	0	0	0	0	0	0	0	0
ENSG00000199279.1	0	0	0	0	0	0	0	0	0	0	0	0	0	0	0	0	0	0	0	0	0	0	0	0	0	0	0	0	0	0	0	0	0	0	0	0	0	0	0	0	0	0	0	0	0	0	0	0	0
ENSG00000267513.3	0	0	0	0	0	0	0	0	0	0	0	0	0	0	0	0	0	0	0	0	0	0	0	0	0	0	0	0	0	0	0	0	0	0	0	0	0	0	0	0	0	0	0	0	0	0	0	0	0
ENSG00000152409.8	10.3831	11.6391	10.2632	9.6743	10.7951	8.0864	9.4109	9.9399	10.4877	8.8554	10.2998	10.3722	11.197	9.1727	10.0007	11.1654	9.1867	10.1898	10.9902	10.9425	9.5198	11.3637	8.277	10.0744	10.7163	8.5146	9.0602	11.0724	10.0755	9.2928	9.453	9.7327	10.7634	10.1891	11.1526	8.7596	10.045	10.4692	9.8873	12.512	10.0514	10.6671	9.4962	10.7913	9.5942	10.7552	11.048	10.0879	10.4104
ENSG00000236246.1	0	0	0	0	0	0	0	0	0	0	0	0	0	0	0	0	0	0	0	0	0	0	0	0	0	0	0	0	0	0	0	0	0	0	0	0	0	0	0	0	0	0	0	0	0	0	0	0	0
ENSG00000282265.1	0	0	0	0	0	0	0	0	0	0	0	0	0	0	0	0	0	0	0	0	0	0	0	0	0	0	0	0	0	0	0	0	0	0	0	0	0	0	0	0	0	0	0	0	0	0	0	0	2.1529
ENSG00000223575.2	0	0	0	1.2529	0	0	0	1.029	0	0	0	0	0	1.3937	0	0	0	0	0	0	0	0	0	0	0	0	0	0	0	0	0	1.1569	0	0	0	0	0	0	0	2.0127	1.0663	0	0	0	0	0	0	0	0
ENSG00000201444.1	0	0	0	0	0	0	0	0	0	0	0	0	0	0	0	0	0	0	0	0	0	0	0	0	0	0	0	0	0	0	0	0	0	0	0	0	0	0	0	0	0	0	0	0	0	0	0	0	0
ENSG00000232573.1	11.4765	8.8945	9.6122	12.7379	15.6922	15.7232	7.2376	8.3379	7.3755	9.0743	12.0626	9.3673	9.9561	12.8488	11.1025	10.3707	7.7479	7.3223	8.2778	8.5506	9.2366	7.6889	10.9487	10.0091	8.6439	8.115	9.3634	11.3641	8.8726	9.1701	10.5114	8.753	10.1716	8.4792	8.3848	9.7971	10.8257	8.9825	6.0955	10.0545	7.3862	8.8477	10.7506	12.4436	10.4164	9.5876	9.8715	8.2311	11.1001
ENSG00000261431.1	3.0154	3.0939	1.2047	3.8906	3.5429	5.1605	1.183	0	0	2.1288	5.4473	2.2215	3.9795	1.3937	2.0733	2.6675	1.0016	1.9935	2.4767	0.9318	4.1651	1.0731	1.1244	4.4231	1.9076	0	2.9784	5.1877	0	1.1122	0	1.7906	0	0	0	0.4504	1.353	1.6672	0.934	0	0	1.9993	1.6222	1.2441	1.9039	2.2075	2.2619	1.3424	2.1529
ENSG00000253164.5	0	0	0	0	0	0	0	0	0	0	0	0	0	0	2.8909	0	0.586	0	0	0	0	0	0	0	0	0	0	0	0	0	0	0	0	0	0	0	0	0	0	0	0	0	0	0	0	0	0	0	0
ENSG00000250697.1	0	0	0	0	0	0	0	0	0	0	0	0	0	0	0	0	0	0	0	0	0	0	0	0	0	0	1.5686	0	0	0	0.9196	0	0	0	0	0.7932	0	0	0	2.0127	0	0	0	0	0	0	0	0	0
ENSG00000277323.1	0	0	0	0	0	0	0	0	0	0	0	0	0	0	0	0	0	0	0	0	0	0	0	0	0	0	0	0	0	0	0	0	0	0	0	0	0	0	0	0	0	0	0	0	0	0	0	0	0
ENSG00000176256.10	0	0	0	0	0	0	0	0	0	0	0	0	0	0	0	0	0	0	0	0	0	0	0	0	0	0	0	0	0	0	0	0	0	0	0	0	0	0	0	0	0	0	0	0	0	0	0	0	0
ENSG00000232163.2	0	0	0	0	0	0	0	0	0	0	0	0	0	0	0	0	0	0	0	0	0	0	0	0	0	0	0	0	0	0	0	0	0	0	0	0	0	0	0	0	0	0	0	0	0	0	0	0	0
ENSG00000241792.1	0	0	0	0	0	0	0	0	0	0	0	0	0	0	0	0	0	0	0	0	0	0	0	0	0	0	0	0	0	0	0	0	0	0	0	0	0	0	0	0	0	0	0	0	0	0	0	0	0
ENSG00000278395.1	0	0	0	0	0	0	0	0	0	0	0	0	0	0	0	0	0	0	0	0	0	0	0	0	0	0	0	0	0	0	0	0	0	0	0	0	0	0	0	0	0	0	0	0	0	0	0	0	0
ENSG00000167178.15	1.7493	6.2551	1.8519	4.8411	3.5429	3.0564	3.4808	3.9605	3.4337	4.2894	3.6584	2.2215	7.2167	2.0891	0	2.2702	3.4623	4.4512	4.351	1.4933	4.0679	2.4372	4.7529	5.7041	5.7356	2.9019	4.4359	5.7594	6.6937	3.3638	5.7442	3.0668	5.2817	1.7954	3.8545	2.6997	5.2595	4.0207	3.5761	4.4756	7.6128	2.8066	2.855	4.8265	1.9039	0	7.2288	7.5807	4.4385
ENSG00000232775.6	3.9233	4.5615	0	0	0	0	2.2665	1.029	0	4.4088	0	3.5839	1.7918	2.9088	5.521	0	2.3244	3.9919	0	1.8965	0.6637	2.4372	0	0	0	3.5595	2.5644	1.5701	0	3.3638	0.9196	0	0	2.571	2.1264	0	3.7479	0	0	2.0127	0	0	0	1.9021	0	1.7708	0	0	0
ENSG00000260092.1	2.517	0	1.2047	4.2465	2.1864	0	2.2665	1.029	0	6.551	2.2856	0	0	1.3937	0	2.2702	0	3.8988	0	0.9318	1.1165	0	0	0	1.2485	1.659	0	0	1.3795	8.8008	0.9196	2.2294	2.3497	0	2.1264	2.2217	2.0387	0	0.934	0	1.6727	0.9995	0	1.9021	1.2456	0	0.9628	1.3424	12.1619
ENSG00000092054.12	1.7493	0	1.2047	0	0	2.698	0	0	0	0	0	0	1.7918	2.0891	2.0733	0	0	0	0	0	0.6637	0	3.3842	0	0	0	0	0	0	0	0	0	0	2.571	0	0	2.0387	0	0	0	0	2.3212	0	1.9021	0	0	0	0	1.4455
ENSG00000206989.1	0	0	0	0	0	0	0	0	0	0	0	0	0	0	0	0	0	0	0	0	0	0	0	0	0	0	0	0	0	0	0	0	0	0	0	0	0	0	0	0	0	0	0	0	0	0	0	0	0
ENSG00000176752.6	0	0	0	0	0	0	0	0	0	0	0	0	0	0	0	0	0	0	0	0	0	0	0	0	0	0	0	0	0	0	0	0	0	0	0	0	0	0	0	0	0	0	0	0	0	0	0	0	0
ENSG00000223082.1	0	0	0	0	0	0	0	0	0	0	0	0	0	0	0	0	0	0	0	0	0	0	0	0	0	0	0	0	0	0	0	0	0	0	0	0	0	0	0	0	0	0	0	0	0	0	0	0	0
ENSG00000237714.1	0	0	0	0	7.0489	0	0	2.8566	0	0	0	0	0	0	0	0	0	0	0	0	0	0	0	2.1404	0	0	0	0	0	0	0	0	0	0	0	0	0	0	2.8824	4.4756	0	0	0	0	1.9039	0	0	0	0
ENSG00000200959.1	1.7493	0	0	2.3644	0	3.0564	0	1.6234	0	0	0	0	0	1.3937	0	0	0	0	0	0.9318	0.6637	0	0	0	0	1.659	0	1.5701	0	0	0	0	1.0174	0	0	0	1.353	0	0	0	0	0	1.028	0	0	1.1416	3.2542	0	0
ENSG00000270971.2	0	0	0	0	0	0	0	0	0	0	0	0	0	0	2.0733	0	0	0	0	0	0	0	0	0	0	0	0	0	0	0	0	0	0	0	0	0	0	0	0	0	0	0	0	0	0	0	0	0	0
ENSG00000267313.6	6.3866	0	0	0	0	5.9397	0	5.2257	0	5.3744	0	5.8527	3.0682	0	4.5521	0	0	2.315	0	0	0	0	1.1244	0	5.4928	0	6.105	0	1.3795	0	4.5958	0	0	0	4.4058	0	2.8515	0	0	0	2.0983	0	2.0418	4.8265	1.2456	0	6.9475	2.4873	6.0552
ENSG00000105865.10	7.5873	10.4309	8.5223	8.2991	9.5029	10.6022	7.4199	7.3144	9.2694	9.1144	7.6199	7.9127	9.7364	8.3509	8.9041	9.1095	8.1579	9.7022	8.1445	8.1917	8.3936	9.0673	8.5003	9.8636	8.9471	8.3237	7.6121	9.3635	8.3352	8.8083	7.3589	8.4774	9.1194	8.3376	9.0936	6.5946	8.5709	9.3382	7.6402	9.1893	7.93	7.787	7.235	9.4717	7.7748	7.9418	8.6594	8.7871	8.833
ENSG00000151632.16	16.1759	15.7556	15.0169	17.5766	12.2509	16.3547	11.6979	10.9747	13.5937	14.7246	12.2459	15.2711	11.4363	7.2818	14.3236	14.9181	14.4762	13.7608	17.3381	14.1824	13.4866	15.2533	11.2535	14.0463	14.778	15.9434	15.2508	12.9981	12.5898	14.9968	13.7827	17.231	9.3429	15.9068	14.7397	11.3726	14.0748	17.2762	13.9372	14.8881	15.9274	13.231	15.2519	16.4521	15.5554	13.4317	13.9312	11.1333	13.6418
ENSG00000258999.1	1.7493	2.2537	1.2047	2.3644	0	0	1.183	1.029	1.3974	0	2.7683	2.2215	1.7918	0	0	2.9787	2.5876	2.7999	2.4767	1.4933	1.1165	2.1083	0	2.9667	2.7012	1.659	2.5644	3.6798	2.5374	2.1652	2.191	2.8378	2.6139	1.1607	4.1563	0.7932	0	2.4201	2.4732	2.0127	1.6727	0	2.855	2.3522	2.3543	1.7708	1.5351	1.3424	2.6255
ENSG00000078295.15	0	0	0	0	0	4.9201	1.183	0	0	0	0	0	3.4395	2.5564	2.0733	0	1.587	0	0	0	1.1165	0	2.1828	0	2.3583	0	1.5686	1.5701	4.3378	0	1.8776	0	0	0	0	0	2.5016	0	0	0	5.1703	5.169	0	2.3522	0	0	3.6309	2.0256	0
ENSG00000180089.5	10.8918	8.763	10.6149	10.9106	11.2554	10.6911	9.8348	9.3123	9.4146	9.7361	11.8714	9.4452	12.0112	12.2107	10.0007	7.3499	9.4377	10.264	10.8687	11.4865	11.0231	10.3702	13.537	13.1623	10.7809	11.1244	7.7568	11.0021	13.8152	11.2476	11.1479	9.9723	11.9344	11.5684	11.3385	9.806	9.4458	10.9281	8.435	11.9298	7.9104	8.8539	11.4558	10.6361	11.8491	7.4587	10.2431	12.3915	11.8289
ENSG00000253892.1	0	0	0	0	0	0	0	0	0	0	1.5547	0	0	0	0	0	0	0	0	0	0	0	0	2.1404	0	0	0	0	0	0	1.4767	0	0	0	0	0	0	0	0	0	0	0	1.028	0	0	0	0	0	0
ENSG00000147509.13	1.7493	0	1.8519	4.7698	0	5.1605	0	0	0	5.4872	0	0	3.4395	0	3.4095	0	0.586	0	0	0	1.4607	1.6817	0	2.9667	0	2.4104	2.7862	0	2.5374	0	1.4767	1.7906	0	2.571	0	0	0	0	0	0	1.0663	1.5843	0	1.2441	0	2.2075	0	0	0
ENSG00000250796.1	0	0	0	0	0	0	0	0	1.3974	0	0	0	0	0	0	0	0	0	0	0	0	1.0731	0	0	0	2.4104	0	0	0	1.7327	0	0	0	1.7954	0	0	0	0	0	0	1.6727	0	0	0	0	0	0	0	0
ENSG00000270965.1	0	0	0	0	0	0	0	0	0	0	0	0	0	0	0	0	0	0	0	0	0	0	0	0	0	0	0	0	0	0	0	0	0	0	0	0	0	0	0	0	0	0	0	0	0	0	0	0	0
ENSG00000272601.1	0	3.0939	2.9116	2.3644	5.7622	3.5824	1.183	1.029	6.8299	4.8067	0	2.2215	6.5252	2.0891	4.3399	2.4825	2.81	1.9935	0	0.9318	0	1.6817	1.1244	2.1404	0	2.9019	5.4353	0	1.3795	0	0	0	2.0261	3.4442	0	2.6997	2.5016	2.4201	0	2.0127	0	2.3212	0	2.3522	0	3.4128	2.2619	2.0256	2.6255
ENSG00000084623.11	14.0377	14.306	13.3885	12.1234	14.2142	13.6162	11.7263	12.9605	14.4653	13.308	13.7558	12.883	13.0517	13.214	14.4905	13.4883	11.9486	12.9452	12.6851	12.6083	11.9295	12.164	12.3794	13.7935	12.6164	14.3723	12.8497	13.1933	12.2422	12.3746	12.5108	12.7444	11.965	13.8313	13.2366	11.3055	13.1122	14.029	12.7985	13.9973	12.5093	12.6108	12.7895	12.8092	12.8481	13.5833	12.9968	12.285	13.7926
ENSGR0000223511.5	0	0	0	0	0	0	0	0	0	0	0	0	0	0	0	0	0	0	0	0	0	0	0	0	0	0	0	0	0	0	0	0	0	0	0	0	0	0	0	0	0	0	0	0	0	0	0	0	0
ENSG00000115705.20	2.517	0	0	0	0	0	0	0	0	0	0	0	0	1.3937	0	0	0	0	1.0987	0.9318	0	0	1.1244	2.1404	1.9076	0	0.9877	0	0	1.1122	3.3097	0	0	0	2.1264	0	0	0	0	0	2.0983	0.9995	0	1.2441	0	0	1.5351	1.3424	0
ENSG00000251455.1	0	0	0	0	3.5429	0	1.183	0	1.3974	0	0	0	1.7918	0	0	0	2.3244	1.9935	0	0.9318	1.1165	2.1083	0	2.1404	2.7012	1.659	2.3022	0	1.3795	0	0	2.5654	1.0174	1.1607	3.8545	0	1.353	3.5704	0.934	0	2.9192	0	1.028	3.2036	0	1.1416	0	2.0256	0
ENSG00000226394.2	0	0	0	0	0	0	0	0	0	0	0	0	0	0	0	0	0	0	0	0	0	0	0	0	0	0	0	0	0	0	0	0	0	0	0	0	0	0	0	0	0	0	0	0	0	0	0	0	0
ENSG00000258985.1	4.9866	3.0939	4.7601	4.5317	7.5367	6.641	2.6045	3.0503	2.0937	4.6214	5.57	4.2719	5.2455	4.4697	6.5553	4.0264	2.0023	3.3141	1.0987	3.0464	1.9711	0	3.6782	5.3891	3.7423	1.659	4.5613	6.1277	3.6103	2.4975	4.3018	6.4031	3.2008	3.2704	0	1.9751	5.6651	2.9122	3.0504	2.0127	1.6727	2.3212	2.855	3.2036	3.4057	4.1609	4.834	4.2801	5.2824
ENSG00000221042.1	0	0	0	0	0	0	0	0	0	0	0	0	0	0	0	0	0	0	0	0	0	0	0	0	0	0	0	0	0	0	0	0	0	0	0	0	0	0	0	0	0	0	0	0	0	0	0	0	0
ENSG00000211725.3	0	0	0	0	0	0	0	0	0	0	0	2.2215	0	0	0	0	0	0	0	0	0	0	1.1244	0	0	0	0.9877	0	2.0716	0	0	0	0	2.571	0	0	2.0387	0	0	0	0	2.3212	0	0	0	0	0	0	1.4455
ENSG00000164104.11	12.3533	12.0151	11.6276	9.72	11.489	10.0202	9.2784	9.8759	11.4294	11.5467	10.0165	11.0301	11.8338	11.328	12.7749	9.5099	9.3683	10.5996	10.3394	11.1207	9.6556	10.5035	9.9408	12.3164	11.3983	12.1241	12.1178	11.1369	11.116	10.6192	10.136	10.6043	11.443	11.8645	11.0872	7.6829	12.4742	12.5628	9.7104	11.0077	9.7405	12.7479	10.6023	11.5992	11.2108	10.4264	10.2964	11.4805	13.5647
ENSG00000268234.1	1.7493	2.2537	0	0	0	0	0	0	0	0	0	0	0	0	3.7902	0	0	0	0	0	0	0	1.1244	0	1.2485	0	0	0	0	0	0	0	0	0	0	0	0	0	0	2.0127	0	0	0	0	0	0	0	0	0
ENSG00000222011.8	8.3319	9.6841	8.7316	8.0658	8.0627	8.8859	8.0374	7.9938	8.6664	8.3057	8.226	8.2703	8.5134	8.3794	8.3587	8.9536	8.1246	8.3357	8.3654	8.1039	7.7468	8.067	7.2145	8.7384	8.9631	8.7713	7.8146	9.3721	8.2081	7.3023	7.8009	7.9482	9.068	7.5702	9.2454	7.3289	7.3318	8.8114	8.2703	9.064	7.4143	7.4169	7.7694	9.0405	8.0458	7.9559	8.5829	8.6992	8.8547
ENSG00000188991.3	0	0	0	0	0	0	0	1.029	1.3974	0	0	0	0	0	0	0.8195	0	0	0	0	1.1165	0	0	0	1.9076	1.659	0	0	0	1.1122	0	0	0	0	0	0	0	0	0	0	2.0983	0	0	0	0	0	0	0	0
ENSG00000177889.9	12.1419	11.9341	11.4546	11.5108	12.3853	10.2906	10.6939	11.0566	12.0218	11.6449	11.1225	11.4653	13.8146	11.0892	12.8401	11.7026	10.6631	11.9221	11.4925	11.0477	10.967	11.628	11.0733	12.1435	11.5778	12.2419	11.4925	11.717	11.4915	11.3057	10.983	11.3502	12.0629	12.4524	11.7388	9.8513	12.3717	12.2564	11.0441	12.3394	11.1616	11.6447	11.1633	11.2831	11.7715	10.9043	12.0373	11.8607	12.1504
ENSG00000204392.10	11.0432	11.8556	11.3474	11.1603	10.3649	12.0506	8.7623	9.2861	10.2509	9.9181	9.981	9.7758	11.0935	11.7192	11.6795	9.7517	8.707	10.7537	11.2223	9.9171	10.1519	10.498	11.1901	10.5384	9.9172	10.804	10.654	11.4909	10.2714	10.123	10.4176	10.4505	11.6539	10.9641	10.0517	8.2792	10.616	10.8263	8.865	9.8178	9.2301	11.0739	10.5868	10.9966	10.8214	10.8703	10.3137	11.0511	11.5215
ENSG00000253270.1	0	0	1.8519	0	0	0	0	0	0	4.1592	0	0	0	0	0	0	0	0	0	0	3.4502	0	0	0	0	0	0	0	0	0	0	0	1.0174	0	0	0	0	0	0	0	3.5778	0	0	0	0	0	0	0	0
ENSG00000227023.1	0	0	0	0	0	0	0	0	0	0	0	0	0	0	0	0	0	0	0	0	0	0	0	0	0	0	0	0	0	0	0	0	0	0	0	0	0	0	0	0	0	0	0	0	0	0	0	0	0
ENSG00000154678.16	3.9233	5.7486	1.8519	4.4427	3.0185	4.6315	3.1082	4.8627	5.2701	5.0465	2.2856	4.2719	6.273	2.9088	3.7902	6.3315	1.3238	5.451	1.0987	3.572	5.6117	5.7547	4.3134	3.8714	5.8774	4.9641	5.1855	4.371	6.5531	2.7674	4.1651	4.1872	5.0336	4.995	6.412	0.7932	5.1997	3.2786	4.6249	2.0127	10.0409	2.9992	4.2223	5.2974	4.8289	2.2075	6.1154	4.2801	5.4049
ENSG00000200530.1	0	0	0	0	0	0	0	0	0	0	0	0	0	0	0	0	0	0	0	0	0	0	0	0	0	0	0	0	0	0	0	0	0	0	0	0	0	0	0	0	0	0	0	0	0	0	0	0	0
ENSG00000237595.3	5.6611	0	2.9116	5.1529	3.0185	5.6554	0	2.0432	3.6369	3.8574	3.1295	3.5839	4.8118	2.9088	3.7902	5.0159	3.2507	2.315	4.5748	0	1.7383	4.0405	2.5161	5.5019	3.2103	4.9641	2.7862	5.5327	2.5374	6.0457	0.9196	2.2294	2.6139	5.2966	4.4058	2.1037	3.3682	2.9122	0.934	3.3372	2.4266	2.8066	1.6222	2.9715	3.5812	3.4128	4.9713	2.0256	3.2658
ENSG00000281146.1	0	0	0	0	0	0	0	0	0	0	0	0	0	0	0	0	0	0	0	0	0	0	0	0	0	0	0	0	0	0	0	0	0	0	0	0	0	0	0	0	0	0	0	0	0	0	0	0	0
ENSG00000234421.2	0	0	0	0	0	0	0	0	0	0	0	0	0	1.3937	0	0	0	0	0	0	0	0	0	0	0	0	0	0	0	0	0	0	0	0	0	0	0	0	0	0	0	0	0	0	0	0	0	0	0
ENSG00000227172.2	0	0	0	0	0	0	0	0	0	0	0	0	0	0	0	0	0	0	0	0	0	0	0	0	0	0	0	0	0	0	0	0	0	0	0	0	0	0	0	2.0127	0	0	0	0	0	0	0	0	0
ENSG00000201142.1	0	0	0	0	0	0	0	0	0	0	0	0	0	0	0	0	0	0	0	0	0	0	0	0	0	0	0	0	0	0	0	0	0	0	0	0	0	0	0	0	0	0	0	0	0	0	0	0	0
ENSG00000165029.15	11.6833	12.4603	10.6328	11.001	12.4825	9.2316	12.2458	11.4389	12.1617	12.2995	11.3579	12.959	13.9005	11.5384	12.5965	11.5061	11.179	11.9039	9.6337	11.5105	11.7779	12.3897	12.1607	11.2476	11.7799	12.1037	11.5771	9.4914	12.0857	11.9931	10.7916	11.8534	13.6013	12.5213	12.3089	10.5747	11.4792	13.4705	11.9876	11.9751	12.3055	12.1815	10.6563	12.5249	10.1255	11.6857	12.5885	12.1757	12.3446
ENSG00000221598.2	0	0	0	0	0	0	0	0	0	0	0	0	0	0	0	0	0	0	0	0	0	0	0	0	0	0	0	0	0	0	0	0	0	0	0	0	0	0	0	0	0	0	0	0	0	0	0	0	0
ENSG00000254577.1	0	0	0	0	0	0	0	0	0	0	0	0	0	0	0	0	0	0	0	0	0	0	0	0	0	0	0	0	0	0	0	0	0	0	0	0	0	0	0	0	0	0	0	0	0	0	0	0	0
ENSG00000239523.5	7.3151	6.9261	2.2971	4.3479	5.8537	7.889	3.6363	3.5117	5.0023	4.8911	3.1295	5.3026	5.5021	4.757	7.0504	4.3305	2.7031	5.4178	4.1798	2.2113	4.2113	4.6604	3.8054	5.7041	4.5245	4.497	4.0643	3.886	5.1795	4.5991	3.6542	4.5321	3.7325	5.3846	3.4723	1.834	5.3169	4.2022	2.6922	0	3.4391	5.3566	4.3746	5.6119	3.5812	3.8348	5.1361	5.2425	4.5489
ENSG00000237986.2	0	0	0	0	0	0	0	0	0	0	0	0	0	0	0	0	0	0	0	0	0	0	0	0	0	0	0	0	0	0	0	0	0	0	0	0	0	0	0	0	0	0	0	0	0	0	0	0	0
ENSG00000222760.1	0	0	0	0	0	0	0	0	0	0	0	0	0	0	0	0	0	0	0	0	0	0	0	0	0	0	0	0	0	0	0	0	0	0	0	0	0	0	0	0	0	0	0	0	0	0	0	0	0
ENSG00000224336.2	0	0	0	0	0	0	0	0	0	0	0	0	0	0	0	0	0	0	0	0	0	0	0	0	0	0	0	0	0	0	0	0	0	0	0	0	0	0	0	0	0	0	0	0	0	0	0	0	0
ENSG00000196290.14	10.7186	10.299	9.6478	10.5682	10.361	9.0292	8.9182	9.0796	10.0915	9.9821	9.4322	9.4974	11.3271	9.1969	10.7299	9.7207	9.4136	9.8035	9.8165	9.3158	9.643	9.5646	10.5172	9.5525	9.3903	10.3682	9.5716	10.3341	10.1927	9.6233	9.2334	10.0038	10.0749	10.3301	9.9424	8.3359	10.3534	10.3988	9.1294	10.1539	9.6153	10.0284	9.0553	9.868	9.4232	9.5205	10.5503	10.1496	10.5211
ENSG00000148677.6	3.3851	11.8319	5.4614	2.9847	0	3.0564	5.8622	2.6329	9.2996	1.4258	0	4.1282	8.9323	3.8094	5.6185	4.1558	2.81	7.0575	2.1456	0	2.5041	4.7811	4.8147	4.6358	5.1456	1.659	8.7763	3.1501	5.9511	6.2577	8.5491	0	4.2808	9.1532	2.9509	1.834	3.5705	4.7608	2.2148	4.6601	2.0983	3.6996	4.8609	5.4406	6.0321	5.512	6.0754	6.2815	2.9808
ENSG00000240912.1	0	0	0	0	0	0	0	0	0	0	0	0	0	0	0	0	0	0	0	0	0	0	0	0	0	0	0	0	0	0	0	0	0	0	0	0	0	0	0	0	0	0	1.028	0	0	0	0	0	0
ENSG00000264434.2	0	0	0	0	0	0	0	0	0	0	0	0	0	0	0	0	0	0	0	0	0	0	0	0	0	0	0	0	0	0	0	0	0	0	0	0	0	0	0	0	0	0	0	0	0	0	0	0	0
ENSG00000153898.12	5.2776	4.7752	4.0582	1.2529	6.3063	2.2202	4.1306	3.8607	4.4754	9.0967	4.0446	6.3826	6.2263	0	7.776	2.2702	2.3244	1.9935	1.0987	3.6781	2.1715	2.4372	3.5387	6.4299	3.4102	4.497	5.9065	3.6798	6.3414	3.3638	4.3018	1.7906	2.6139	6.6943	2.9509	1.3021	8.0427	4.6401	4.9981	6.146	4.2927	7.3566	4.7538	4.1231	6.537	4.6511	4.3875	5.2425	4.0455
ENSG00000233625.1	1.7493	0	1.2047	2.3644	4.8784	5.301	0	0	2.0937	0	0	0	3.7346	0	0	0	0	0	0	0	0	0	0	0	0	1.659	0	1.5701	0	0	0	1.1569	0	0	0	0	3.1329	0	0	0	0	0	0	0	0	0	0	2.4873	0
ENSG00000146085.7	12.4726	14.7546	12.9284	10.4434	13.0701	9.2316	13.0925	13.0442	12.2835	11.7088	13.0585	13.0321	12.7123	12.9286	11.2824	13.3229	11.6123	12.2762	13.3961	13.0279	11.7697	12.5656	11.2955	11.8716	12.8085	12.9519	11.0813	13.4387	12.757	12.6948	11.5288	12.3166	13.7833	11.357	13.45	11.1243	12.4395	12.6979	12.2552	14.2311	12.4314	12.0029	12.0572	12.2593	14.4956	12.0718	12.0137	14.1116	13.5673
ENSG00000213669.2	0	0	0	0	0	0	0	0	0	0	0	0	0	0	0	0	0	0	0	0	0	1.0731	0	0	0	0	0	0	0	0	0	0	0	0	0	0	0	0	0	0	1.6727	0	0	0	0	0	0	0	0
ENSG00000009844.15	10.4746	11.7818	10.2935	10.5603	11.0936	9.074	10.3674	9.1287	10.7876	11.1967	10.2247	10.8093	11.334	8.5644	11.3027	10.7869	10.1142	10.3412	10.7927	9.679	9.4322	10.0083	10.5345	11.0297	10.3487	11.1978	10.6318	10.0478	10.665	9.9113	10.2545	10.6436	10.6539	11.5542	10.9589	9.4372	11.1497	11.5484	9.7445	11.3456	10.7378	11.6483	9.2051	11.4413	9.8035	9.8831	11.0616	11.4602	12.3098
ENSG00000227624.2	0	0	0	0	0	0	0	0	0	0	0	0	0	0	0	0	0	0	0	0	0	0	0	0	0	0	0	0	0	0	0	0	0	0	2.1264	0	0	0	0	0	0	0	0	0	0	0	0	0	1.4455
ENSG00000257703.5	0	0	0	0	0	0	0	0	0	0	0	0	0	0	0	0	0	0	0	0	0	0	0	0	0	0	0	0	1.3795	0	0	0	0	0	0	0	0	0	0	0	0	0	0	0	0	0	0	0	0
ENSG00000131368.7	12.9397	13.1256	11.7841	12.4636	12.2728	13.4588	10.7995	10.6338	11.7845	11.77	11.7312	11.8926	12.3664	12.244	13.1005	12.5142	10.267	11.7026	11.0513	11.3366	11.6384	12.3173	10.9853	12.1315	12.5351	12.0185	10.9462	12.2205	12.2211	11.732	11.4994	11.9831	11.0967	11.6758	11.5813	10.0717	11.2369	12.545	10.5739	12.1336	11.0954	11.0852	11.3298	11.7006	11.165	11.4516	11.3456	10.8629	12.4748
ENSG00000253926.1	0	0	0	0	0	0	0	0	0	0	0	0	0	0	0	0	0	0	0	0	0	0	0	0	0	0	0	0	0	0	0	0	0	0	0	0	0	0	0	0	0	0	0	0	0	0	0	0	0
ENSG00000159263.15	6.069	6.3246	5.1792	5.8157	7.4805	0	5.4659	3.9605	4.9268	4.2894	5.9324	6.0649	8.1506	7.1055	5.0481	5.3762	5.1528	4.6355	5.1395	3.9564	8.7726	3.5898	6.0163	5.7041	4.5245	4.3521	4.8342	5.0227	6.8818	4.7929	5.4527	6.4846	6.9769	4.6133	6.412	4.3777	5.9453	5.6109	3.9605	6.0828	4.2927	4.9533	5.3019	5.4406	6.203	3.5676	5.0966	8.2384	6.3577
ENSG00000221376.1	0	0	0	0	0	0	0	0	0	0	0	0	0	0	0	0	0	0	0	0	0	0	0	0	0	0	0	0	0	0	0	0	0	0	0	0	0	0	0	0	0	0	0	0	0	0	0	0	0
ENSG00000236900.1	0	0	0	0	0	0	0	0	0	0	0	0	0	0	0	0	0	0	0	0	0	0	0	0	0	0	0	0	0	0	0	0	0	0	0	0	0	0	0	0	0	0	0	0	0	0	0	0	0
ENSG00000248810.1	1.7493	2.2537	1.8519	0	8.2084	0	1.8241	0	3.8149	7.9201	6.5548	2.2215	7.3092	0	8.5684	2.9787	0	1.9935	0	2.8785	0.6637	0	0	0	9.0851	7.422	6.6049	1.5701	2.5374	6.3428	1.8776	0	1.0174	1.1607	7.3148	0.4504	7.3178	1.6672	0	3.3372	2.0983	2.5842	5.4465	0	0	0	7.7258	0	9.4242
ENSG00000276605.1	0	0	0	0	0	0	0	0	0	0	1.5547	0	0	1.3937	0	0	0	0	0	0	0	0	0	0	0	1.659	0	0	0	0	0	0	1.0174	0	0	1.07	0	0	0	0	0	0	0	0	0	0	0	0	0
ENSG00000279361.1	0	0	0	0	0	0	1.183	0	0	0	0	0	1.7918	0	0	0	0	0	1.0987	0.9318	0.6637	1.6817	0	0	0	0	0	0	0	0	0	0	0	0	2.9509	0	0	1.6672	0	0	0	0.9995	0	1.2441	0	0	0	1.3424	0
ENSG00000275832.4	8.289	10.2191	8.0897	9.1287	7.3609	7.4498	9.9634	8.3051	10.247	9.2202	8.7391	8.8876	10.5607	7.4389	8.9422	9.193	7.913	8.4832	6.5287	7.9215	9.1278	9.4394	9.5217	8.3283	9.4568	9.3117	9.646	7.3441	10.6834	7.4147	9.0171	8.707	9.1716	8.7349	9.12	6.784	8.7059	8.8114	8.8017	8.6715	10.3157	9.2158	8.9622	9.1934	9.2778	7.7204	10.0409	9.7239	9.3034
ENSG00000005421.8	12.3656	14.9766	7.4258	15.7149	15.8341	12.875	14.5432	14.1963	14.7577	14.1285	14.8671	15.1105	13.0651	14.3811	10.3377	15.9589	14.466	15.0989	13.542	12.9203	14.6408	13.8853	14.2729	9.1117	14.7787	15.4155	10.7931	16.2268	14.5037	14.3139	14.2912	14.9592	6.7623	10.1362	15.4257	13.139	13.2378	12.3296	14.7028	16.0509	13.0889	13.3225	14.0156	14.4958	15.0839	14.118	15.3224	13.6984	16.2966
ENSG00000089116.3	0	0	0	2.3644	0	0	0	0	0	1.4258	0	0	1.7918	0	0	0	0	0	0	0	0.6637	0	1.1244	0	0	0	0	1.5701	1.3795	0	0	0	0	1.1607	0	0	0	0	0	2.0127	1.0663	0	0	0	0	0	0	0	0
ENSG00000229613.1	1.7493	0	0	0	0	0	0	0	0	0	0	0	0	0	0	0	0	0	0	0	0	0	0	0	0	0	0	0	0	1.1122	0	0	0	0	0	0	0	0	0	0	0	1.9993	0	0	0	0	0	0	0
ENSG00000121766.14	10.6202	11.3762	10.0524	8.9344	10.4698	10.3765	8.903	9.2222	11.3449	10.6665	9.7374	9.9246	10.6541	9.7757	11.6249	9.7821	8.8265	10.4651	10.0842	8.6485	9.3635	8.9368	9.7385	10.584	9.4764	10.5095	10.8263	9.9449	9.5145	8.9808	9.1566	10.6145	9.6438	10.5985	9.7917	7.8411	10.0723	10.8656	9.2159	10.3343	9.6764	9.9934	9.6138	9.7583	9.6714	9.5625	10.1082	9.5663	11.1469
ENSG00000255347.1	0	0	0	0	0	0	0	0	0	0	0	0	0	0	0	0	0	0	0	0	0	0	0	0	0	0	0	0	0	0	0	0	0	0	0	0	0	0	0	0	0	0	0	0	0	0	0	0	0
ENSG00000180846.8	0	0	0	0	0	2.698	0	0	0	0	0	1.5017	0	0	0	0	0	0.9957	0	0	0	0	0	0	0	1.659	1.5686	0	1.3795	0	0	0	0	0	0	0.7932	0	0	0	0	0	0	0	0	0	0	0	0	0
ENSG00000048342.15	6.5771	6.3909	5.9917	7.5736	5.7622	7.8552	7.6744	6.0337	8.4271	8.4023	7.2493	6.2843	9.0239	5.2642	9.1682	7.6092	7.1116	7.8306	6.9036	5.5635	7.662	6.9097	7.156	7.7532	7.2116	8.2743	8.1603	6.5477	7.8855	8.2435	6.7547	7.3298	7.8674	8.0521	5.9447	5.4063	5.7086	8.725	5.7252	7.3388	8.5887	6.5069	7.8496	7.0337	6.8601	4.7834	7.8377	7.8152	6.5019
ENSG00000238075.1	0	0	0	0	0	0	0	0	0	0	0	0	0	0	0	0	0	0	0	0	0	0	0	0	0	0	0	0	0	0	0	0	0	0	0	0	0	0	0	0	0	0	0	0	0	0	0	0	0
ENSG00000178623.11	3.9233	3.6214	6.0497	5.7053	9.5239	11.5232	4.022	5.1	4.9268	4.8067	4.814	4.7358	10.7685	3.4283	6.0955	4.4362	3.6467	4.3137	4.4295	3.572	9.2505	4.2222	11.0103	5.7955	7.7978	4.7494	5.8584	8.4165	11.1861	3.5181	5.5382	5.8161	6.8025	5.4266	8.4136	3.3961	6.8964	5.0721	5.2943	5.3385	3.8205	4.9533	4.052	7.5896	4.0074	5.5863	5.9701	11.3474	8.5308
ENSG00000116690.11	15.1649	16.3608	13.0815	8.0204	9.9489	10.9304	13.0872	11.5706	14.554	14.5936	14.9435	13.1388	15.8329	8.4211	14.496	15.482	6.1528	14.9229	8.1619	6.1101	13.8546	11.6804	12.7184	14.5674	14.2527	15.4709	10.4501	12.9932	15.3189	13.7949	11.4358	11.1105	12.9445	14.4751	17.1009	4.4029	13.2042	10.7354	8.9284	15.1281	13.1426	9.8679	10.1375	12.1963	12.5771	13.9984	13.2183	10.9673	15.4029
ENSG00000204899.5	10.2524	11.7803	9.0015	7.9086	10.1917	8.6033	8.0234	8.0229	10.5456	8.5589	8.0367	8.9795	10.4096	8.7284	9.661	8.9953	7.316	9.2744	9.2158	6.7684	6.3403	9.1368	7.7769	9.6166	8.2399	9.2414	9.6282	8.3913	8.5722	8.0859	8.21	9.0325	9.8209	10.0714	8.8311	7.0898	9.9887	9.8098	8.3123	9.8608	8.3091	9.6573	8.0439	9.7899	8.6339	8.8168	8.767	8.3848	10.0883
ENSG00000227293.1	0	0	0	0	0	0	0	0	0	0	0	0	0	0	0	0	0	0	0	0	0	0	0	0	0	0	0	0	0	0	0	0	0	0	0	0	0	0	0	0	0	0	0	0	0	0	0	0	0
ENSG00000081853.14	8.759	3.0939	3.1423	1.9131	0	3.3432	7.7865	3.9605	7.6583	8.4379	2.2856	3.3447	4.8118	2.0891	6.9788	6.9013	6.9279	5.8741	5.9156	6.5341	10.3156	8.6581	7.3769	7.1716	5.8433	0	4.5	9.3198	6.4245	7.5815	4.0141	4.0864	7.3198	7.5981	10.4281	2.6997	5.4765	5.734	2.6922	8.7139	6.1939	3.3211	1.6222	6.8746	3.8788	7.5073	5.2119	9.2972	9.4914
ENSG00000271222.1	0	0	0	0	0	0	0	0	0	0	0	0	0	0	0	0	0	0	0	0	0	0	0	0	0	0	0	0	0	0	0	0	0	0	0	0	0	0	0	0	0	0	0	0	0	0	0	0	0
ENSG00000202119.1	0	0	0	0	0	0	0	0	0	0	0	0	0	0	0	0	0	0	0	0	0	0	0	0	0	0	0	0	0	0	0	0	0	0	0	0	0	0	0	0	0	0	0	0	0	0	0	0	0
ENSG00000104804.7	2.517	0	0	2.3644	0	2.698	1.8241	0	0	0	0	0	0	0	0	0.8195	0	2.315	0	0	0	0	0	2.1404	1.2485	0	0.9877	0	0	1.7327	0.9196	0	0	1.7954	2.9509	1.6775	0	0	0.934	2.0127	2.0983	0	2.0418	5.2974	0	0	0	1.3424	1.4455
ENSG00000226432.3	1.7493	3.6214	0	0	0	0	1.183	1.029	2.914	0	0	0	1.7918	0	0	4.2164	0	0.9957	1.0987	0	0	2.9305	2.1828	0	0	0	2.3022	1.5701	0	1.1122	1.4767	0	1.0174	0	3.4723	1.07	1.353	0	0	2.0127	3.1141	1.9993	0	0	0	0	2.9342	0	2.1529
ENSG00000221420.2	0	0	0	0	0	0	0	0	0	0	0	0	0	0	0	0	0	0	0	0	0	0	0	0	0	0	0	0	0	0	0	0	0	0	0	0	0	0	0	0	0	0	0	0	0	0	0	0	0
ENSG00000140854.12	11.2712	11.6185	9.3169	8.7193	9.51	10.5591	8.6065	9.8088	9.3292	9.4808	9.9782	9.9937	10.5631	8.9909	10.1549	9.2754	9.5673	9.8679	9.6766	8.2314	9.5893	10.4106	10.0492	10.385	10.5777	10.4439	10.8177	10.1488	10.5694	8.8306	9.027	9.4704	9.2706	9.7332	10.7991	8.2499	10.3081	11.2177	9.9537	9.9999	9.8693	9.696	9.5291	10.9732	8.4196	8.8052	9.6828	9.2434	10.7905
ENSG00000212719.10	5.8501	4.5615	7.8978	8.8719	8.9709	8.7392	7.2131	7.4579	4.4754	8.3133	3.418	8.4847	9.2213	7.8586	6.3436	8.2724	6.4788	9.0303	6.4366	6.2714	7.6283	7.2503	6.2579	7.363	7.1981	7.8027	8.6156	7.6851	8.7862	8.0356	8.3506	4.7456	7.9829	6.9023	8.3406	6.4266	9.0185	8.2454	7.627	8.5715	8.5764	5.1284	2.6313	7.1072	4.6034	6.7272	6.9585	6.5414	7.981
ENSG00000170959.14	1.7493	0	0	0	3.9266	9.0592	6.0399	6.2063	9.8056	10.0548	1.5547	5.6571	1.7918	0	2.8909	0	8.0199	3.4516	1.7151	4.2596	6.8221	7.4365	0	4.8212	4.4355	6.9543	2.9784	3.1501	2.5374	5.9129	3.6542	4.1872	1.6082	9.1375	6.1637	2.616	6.4345	0	5.3914	7.9476	7.0828	3.3211	0	7.5585	0	7.0757	2.9342	2.0256	5.0768
ENSG00000223377.1	0	0	0	0	0	0	0	0	0	0	0	0	0	0	0	0	0	0	0	0	0	0	0	0	0	0	0	0	0	0	0	0	0	0	0	0	0	0	0	0	0	0	0	0	0	0	0	0	0
ENSG00000234467.1	0	0	0	0	0	0	0	0	0	0	0	0	0	0	0	0	0	0	0	0	0	0	0	0	0	0	0	0	0	0	0	0	0	0	0	0	0	0	0	0	0	0	0	0	0	0	0	0	0
ENSG00000276862.1	0	0	0	0	0	0	0	0	0	0	0	0	0	0	0	0	0	0	0	0	0	0	0	0	0	0	0	0	0	0	0	0	0	0	0	0	0	0	0	0	0	0	0	0	0	0	0	0	0
ENSG00000281490.1	3.9233	9.0462	5.7682	5.1529	8.1374	7.1109	7.4412	6.4996	7.924	7.1736	4.814	7.595	9.1912	5.2018	4.901	7.4915	6.2792	8.191	6.4555	6.9275	6.5705	7.4086	4.2251	8.0415	7.2771	7.6406	7.6689	5.0227	8.9306	3.5181	6.2627	6.3819	8.0061	7.5225	8.2949	3.1203	6.1167	8.593	6.7363	6.6167	7.8155	6.3914	4.8083	8.6658	5.7307	5.6221	7.9692	8.7361	6.1281
ENSG00000272921.1	7.6733	4.9612	0	8.221	0	0	4.2316	0	0	7.2395	6.2218	6.1788	5.1486	7.0356	7.2762	7.4224	0	7.0575	0	6.7684	5.6625	0	7.095	6.9106	0	0	0	7.7786	0	7.3023	6.9649	3.978	6.263	0	0	5.604	2.0387	0	5.933	8.1462	0	4.9533	6.7692	0	6.0016	5.512	7.3596	4.4919	5.7664
ENSG00000163221.8	2.517	3.0939	1.8519	1.9131	2.1864	1.5007	1.183	2.0432	1.3974	3.6789	2.2856	3.789	7.1681	0	5.521	3.6405	1.0016	3.1622	2.9726	0.9318	0.6637	1.0731	4.0305	2.9667	1.9076	0	4.3688	5.5327	2.0716	0	2.191	1.7906	3.0304	1.1607	2.9509	2.2217	4.0482	1.6672	3.0504	3.7161	1.6727	1.9993	1.6222	0	2.9737	0	3.103	2.4873	4.8368
ENSG00000271322.1	0	0	0	0	0	0	0	0	0	0	0	0	0	0	0	0	0	0	0	0	0	0	0	0	0	0	0	0	0	0	0	0	0	0	0	0	0	0	0	0	0	0	0	0	0	0	0	0	0
ENSG00000253583.1	1.7493	0	0	0	2.1864	0	0	0	1.3974	2.1288	0	0	0	0	2.0733	0	0	0	0	0	0	0	0	2.1404	0	0	0	1.5701	0	0	0	0	0	1.1607	0	0	1.353	0	0	0	0	0	0	0	0	0	0	0	0
ENSG00000006377.10	0	0	0	1.9131	0	0	1.183	0	0	1.4258	0	0	7.9922	0	7.246	0.8195	0.586	0.9957	0	0	2.3474	0	0	0	1.9076	2.4104	0	0	0	1.1122	1.4767	0	4.0325	0	0	0	3.3682	0	0	0	0	1.5843	1.6222	0	0	0	0	4.7606	0
ENSG00000281098.1	0	0	0	0	0	0	0	0	0	0	0	0	0	0	0	0	0	0	0	0	0	0	0	0	0	0	0	0	0	0	0	0	0	0	0	0	0	0	0	0	0	0	0	0	0	0	0	0	0
ENSG00000256420.1	0	0	0	0	0	0	0	0	0	0	0	0	0	0	0	0	0	0	0	0	0	0	0	0	0	0	0	0	0	0	0	0	0	0	0	0	0	0	0	0	0	0	0	0	0	0	0	0	0
ENSG00000232751.1	0	0	0	0	0	0	0	0	0	0	0	0	0	0	0	0	0	0	0	0	0	0	0	0	0	0	0	0	0	0	0	0	0	0	0	0	0	0	0	0	0	0	0	0	0	0	0	0	0
ENSG00000198105.11	9.8636	9.4554	7.6764	6.5707	10.5195	7.6601	7.9805	6.9148	8.2133	8.7234	7.7811	9.2333	10.3726	7.9083	9.1682	8.9379	7.5843	9.1762	9.0855	7.8381	8.0178	8.8219	7.8599	9.3935	9.0139	8.314	8.7988	8.081	8.8676	7.1689	7.5495	9.3147	9.3361	8.162	8.7878	6.3313	8.5411	9.1521	7.5379	8.583	8.5302	8.8969	7.225	8.9516	7.3829	7.1511	8.7256	8.9027	9.1455
ENSG00000095794.19	11.149	10.7915	11.3859	9.6271	10.9815	9.9148	9.2902	10.2197	10.249	10.9098	9.8508	10.1829	11.197	9.2596	10.2453	11.0829	9.8572	9.9686	11.0135	10.2677	9.7787	10.3088	9.6501	10.0467	11.3953	10.4191	10.6029	10.7906	10.1424	9.2272	10.3591	9.8314	9.7368	10.8138	10.6069	8.186	11.5793	10.4647	10.4214	13.3278	10.4103	9.6375	9.6061	10.0597	9.7539	9.8036	10.5819	10.577	10.3809
ENSG00000242757.1	0	0	0	0	0	0	0	0	0	0	0	0	1.7918	0	0	0	0	0	0	0	0	0	0	0	0	0	0	0	0	0	0.9196	0	0	0	0	0	0	0	0	0	0	0	0	0	0	0	0	0	0
ENSG00000231857.1	0	0	0	0	0	0	0	0	0	1.4258	0	0	0	0	0	0	0	0	0	0	0	0	0	0	0	0	0	0	0	0	0	0	0	0	0	0	0	0	0	0	0	0	0	0	0	0	0	0	0
ENSG00000206997.1	0	0	0	0	0	0	0	0	0	0	0	0	0	0	0	0	0	0	0	0	0	0	0	0	0	0	0	0	0	0	0	0	0	0	0	0	0	0	0	0	0	0	0	0	0	0	0	0	0
ENSG00000243053.2	0	0	0	0	2.1864	0	0	0	0	0	0	0	0	0	0	0	0	0	1.0987	0	0	0	0	0	0	0	0	0	0	0	0	1.1569	0	0	0	0	0	0	0	0	0	0	0	0	0	0	0	0	0
ENSG00000249613.1	0	0	0	0	0	0	0	0	0	0	0	0	0	0	0	0	0	0	0	0	0	0	0	0	0	0	0	0	0	0	0	0	0	0	0	0	0	0	0	0	0	0	0	0	0	0	0	0	0
ENSG00000270850.1	0	0	0	0	0	0	0	0	0	0	0	0	0	0	0	0	0	0	0	0	0	0	0	0	0	0	0	0	0	0	0	0	0	0	0	0	0	0	0	0	0	0	0	0	0	0	0	0	0
ENSG00000257730.1	0	0	0	0	0	0	0	0	0	0	0	0	0	0	0	0	0	0	0	0	0	0	0	0	0	0	0	0	0	0	0	0	0	0	0	0	0	0	0	0	0	0	0	0	0	0	0	0	0
ENSG00000107551.20	12.0485	10.6565	11.3226	12.5211	13.0277	11.5699	10.4152	9.7368	12.3496	11.5012	12.5063	10.0091	15.7098	11.2664	13.4281	9.7154	9.9775	12.6874	10.0488	12.0682	9.9375	11.9629	9.9111	13.3702	11.5733	12.4098	12.7139	12.3836	11.4738	11.5617	10.9528	11.4651	12.7247	12.8102	11.6096	10.8437	11.3005	12.8179	11.3314	11.9565	10.1281	11.814	10.6947	12.7998	11.8773	11.9622	12.7763	12.0715	12.9149
ENSG00000023041.11	11.349	11.8702	11.2981	10.7839	12.2103	9.321	10.1362	10.2172	11.4061	9.7159	10.6798	10.5816	12.3303	11.1042	11.0135	10.3732	10.0031	10.4539	10.5151	9.8391	10.6165	9.9834	10.4724	11.2231	11.0137	9.3646	10.1994	11.092	11.1233	9.2131	9.749	10.199	11.6964	10.0447	11.0395	8.985	11.2134	11.4939	10.1991	10.4199	10.4265	11.5348	9.9165	10.4182	10.6337	10.3854	10.5864	11.1674	10.9993
ENSG00000258878.1	0	0	0	0	0	0	0	0	0	0	0	0	0	0	0	0	0	0	0	0	0	0	0	0	0	0	0	0	0	0	0	0	0	0	0	0	0	0	0	0	0	0	0	1.2441	0	0	0	0	0
ENSG00000275922.1	0	0	0	0	0	0	0	0	0	0	0	0	0	0	0	0	0	0	0	0	0	0	0	0	0	0	0	0	0	0	0	0	0	0	0	0	0	0	0	0	0	0	0	0	0	0	0	0	0
ENSG00000278725.1	0	0	0	0	0	0	0	0	0	0	0	0	0	0	0	0	0	0	0	0	0	0	0	0	0	0	0	0	0	0	0	0	0	0	0	0	0	0	0	0	0	0	0	0	0	0	0	0	0
ENSG00000221304.1	0	0	0	0	0	0	0	0	0	0	0	0	0	0	0	0	0	0	0	0	0	0	0	0	0	0	0	0	0	0	0	0	0	0	0	0	0	0	0	0	0	0	0	0	0	0	0	0	0
ENSG00000080910.11	14.7149	13.923	14.4185	13.258	14.8055	9.3085	12.3992	13.292	14.4185	13.4598	15.5337	13.44	12.5635	15.1537	12.1519	15.2278	13.5215	12.6892	13.267	13.9067	10.4263	11.9732	12.5512	14.2564	12.0611	12.2015	9.3826	13.6528	13.1762	11.5218	14.5413	14.4158	11.9123	9.3047	13.1543	13.7706	10.4039	13.6141	13.3159	15.9489	13.1793	11.2091	12.7693	14.7489	14.8599	13.9352	12.226	12.8325	15.2924
ENSG00000184271.15	6.8376	7.1339	7.1753	8.355	9.6568	7.7731	7.1756	6.6113	7.8442	5.5918	7.2308	7.7381	9.379	7.7753	7.5476	7.5338	7.0143	7.3837	6.8758	7.5752	5.7276	6.8279	7.2259	7.7303	8.1796	8.0809	7.9238	8.3131	8.2467	6.829	7.9278	7.3625	8.0952	6.6769	8.042	6.1644	8.7005	8.1491	6.8546	7.8561	7.9995	6.906	7.539	7.7077	8.2151	6.6426	8.6995	8.3715	6.3877
ENSG00000229910.1	0	0	0	0	0	0	0	0	0	0	0	0	0	0	0	0	0	0	0	0	0	0	0	0	0	0	0	0	0	0	0	0	0	0	0	0	0	0	0	0	0	0	0	0	0	0	0	0	0
ENSG00000173546.7	9.4993	8.8362	6.9654	9.1144	8.9912	9.492	8.5391	9.2885	10.2156	9.2801	8.5206	9.0757	11.265	8.012	8.8748	9.3668	6.6397	8.7825	6.5107	7.7374	10.0735	10.2847	9.5355	7.4215	10.5554	9.336	8.6514	8.6537	10.48	6.5715	9.3969	7.7398	9.5523	8.6838	10.5786	6.6163	8.1727	8.3549	8.2183	6.8241	11.1352	7.8	8.5983	8.8863	8.5146	6.8225	10.4124	9.632	9.7644
ENSG00000233451.1	0	0	0	0	0	0	0	0	0	0	0	0	0	0	0	0	0	0	0	0	0	0	0	0	0	0	0	0	0	0	0	0	0	0	0	0	0	0	0	0	0	0	0	0	0	0	0	0	0
ENSG00000242747.1	0	0	1.2047	0	0	1.5007	0	0	0	1.4258	0	0	0	0	2.0733	1.3389	0	0.9957	1.0987	0	0	0	0	0	0	0	0.9877	0	1.3795	1.1122	0	0	1.0174	0	2.1264	0.4504	1.353	1.6672	0	0	0	0.9995	0	0	1.2456	0	0	1.3424	1.4455
ENSG00000250066.1	0	0	0	0	0	0	0	0	0	0	0	0	0	0	0	0	0.586	0	0	0	0	0	0	0	0	0	0	1.5701	0	1.1122	0	0	0	0	0	0	0	0	0	0	0	0	0	0	0	0	0	0	0
ENSG00000178372.7	0	0	0	0	0	0	0	0	3.9734	0	2.7683	0	0	0	0	0	0	0	0	0	0	0	3.6782	0	2.7012	0	0	0	0	0	0	0	0	0	0	0	0	0	0.934	0	0	0	0	0	0	0	0	0	0
ENSG00000199836.1	0	0	0	0	0	0	0	0	1.3974	0	0	0	0	0	2.8909	0	0	0	0	0	0	0	0	0	0	0	0	0	0	0	0	0	0	0	0	0	0	0	0	0	0	0	0	0	0	1.1416	0	0	0
ENSG00000171044.10	3.0154	3.0939	2.2971	4.3479	3.9266	0	2.2665	2.0432	2.0937	0	1.5547	2.6995	4.3715	0	3.4095	1.72	1.0016	0.9957	1.0987	1.4933	2.1715	2.1083	2.7867	3.4888	2.7012	2.4104	3.5624	2.3041	2.5374	1.7327	2.6666	2.2294	2.6139	3.2704	2.1264	0.4504	3.1329	1.6672	2.4732	0	3.9281	2.5842	1.6222	1.2441	1.2456	0	1.5351	2.0256	0
ENSG00000271704.1	0	0	0	0	0	0	0	0	0	0	0	0	0	0	0	0	0	0	0	0	0	0	0	0	0	0	0	0	0	0	0	0	1.0174	0	0	0	0	0	0	0	0	0	0	0	0	0	0	0	0
ENSG00000272130.1	0	0	0	0	2.1864	0	0	1.029	0	0	0	0	0	0	0	0.8195	0	0.9957	0	0.9318	0.6637	1.0731	0	0	0	0	0	1.5701	0	0	0	1.7906	0	0	0	0	0	1.6672	0	0	0	0.9995	0	0	0	0	0	1.3424	0
ENSG00000215264.4	0	0	0	0	0	0	0	0	0	0	0	0	0	0	0	0	0	0	0	0	0	0	0	0	0	0	0	0	0	0	0	0	0	0	0	0	0	0	0	0	0	0	0	0	0	0	0	0	0
ENSG00000201998.1	0	0	0	0	0	0	0	0	0	0	0	0	0	0	0	1.3389	0	0	0	0	0	0	0	0	0	0	0	0	0	0	1.4767	0	0	0	0	0	0	1.6672	0	0	0	0	0	0	0	0	1.9438	0	0
ENSG00000147439.11	10.3312	10.5076	9.7671	10.0162	9.5786	10.8002	8.9295	8.3193	10.1362	10.0639	9.4403	8.8594	10.4584	8.8299	10.9424	9.2042	8.1905	9.5421	8.4096	8.7493	7.7585	9.5477	9.9339	10.0835	9.3604	8.5565	9.6706	9.8153	9.3113	8.8525	8.7536	9.9741	9.3338	8.6619	9.5604	8.5513	9.9439	10.4868	7.8426	9.5696	9.4287	8.2517	8.4689	9.2849	8.5624	9.0382	9.5558	8.8699	10.998
ENSG00000176383.8	3.9233	4.0068	4.828	7.6941	6.0208	0	3.1082	1.029	4.2461	5.8666	3.6584	3.5839	7.0657	4.4697	6.0955	5.0826	2.81	4.2397	3.3409	3.9564	1.4607	3.1256	4.8147	6.1122	3.7423	3.5595	6.6898	3.1501	5.7511	2.7674	4.6984	3.5932	3.2008	2.571	0	3.237	5.0722	4.0207	3.2008	4.4756	2.0983	2.8066	3.0486	4.4283	3.8788	4.7834	4.3205	5.6915	4.4385
ENSG00000229834.1	0	0	0	0	0	0	0	0	0	0	0	0	0	0	0	0	0	0	0	0	0	0	0	0	0	0	0	0	0	0	0	0	0	0	0	0	0	0	0	0	0	0	0	0	0	0	0	0	0
ENSG00000123560.13	0	0	0	0	0	4.2703	3.3065	0	0	0	0	0	0	0	0	0	2.1723	0	0	0	0	0	2.1828	0	2.3583	0	0	4.6224	1.3795	0	0	0	1.6082	0	0	0	0	0	0	0	1.0663	6.4748	0	1.2441	0	0	3.5159	2.8365	0
ENSG00000196092.12	3.3851	3.0939	2.2971	6.4617	4.6927	1.5007	3.4808	1.029	2.5614	0	3.418	0	4.5336	0	6.5553	5.2072	5.4949	1.9935	1.0987	4.0383	2.1715	5.7839	2.5161	4.4231	4.9018	0	2.5644	1.5701	6.3697	0	3.8453	4.8102	3.491	6.3233	2.9509	5.8891	5.526	4.0207	3.0504	3.3372	5.1258	4.5841	2.6313	4.6802	3.4057	5.1692	5.0966	6.2233	4.319
ENSG00000278313.1	0	0	0	0	0	0	0	0	0	0	0	0	0	0	0	0	0	0	0	0	0	0	0	0	0	0	0	0	0	0	0	0	0	0	0	0	0	0	0	0	0	0	0	0	0	0	0	0	0
ENSG00000271916.1	0	2.2537	2.2971	1.2529	5.3244	0	0	0	1.3974	1.4258	1.5547	2.6995	2.5667	1.3937	0	0	1.3238	1.5792	0	1.8965	0	0	0	0	0	2.9019	0	0	0	1.7327	1.4767	0	3.2008	1.7954	0	0	4.0482	1.6672	3.2008	2.0127	1.0663	1.5843	0	0	0	0	1.5351	3.1175	0
ENSG00000275223.1	7.0582	5.126	5.8357	4.4427	5.7622	6.641	1.183	1.6234	3.6369	5.252	4.711	2.2215	6.3182	4.8413	5.9533	4.6269	2.0023	4.6355	4.351	8.0751	4.7069	5.8951	3.2111	6.1816	3.2103	4.7494	2.9784	4.0664	3.6103	5.9405	2.191	5.5393	4.6182	4.3764	4.6184	1.07	3.3682	4.2022	2.8824	5.8746	2.6938	2.8066	2.855	4.5173	2.9737	3.4128	4.6823	2.8365	5.4049
ENSG00000234068.6	5.908	0	0	1.2529	4.2295	0	0	0	0	1.4258	0	0	2.5667	1.3937	13.9552	0	0.586	10.5315	0	4.8649	0	0	0	0	1.9076	0	0	13.1348	1.3795	1.1122	0	2.2294	0	0	0	0	0	0	0	0	0	0	0	0	2.3543	0	0.9628	2.4873	5.672
ENSG00000255032.1	0	0	0	0	0	0	0	0	0	0	0	0	0	0	0	0	0	0	0	0	0	0	0	0	0	0	0	0	0	0	0	0	0	0	0	0	0	0	0	0	0	0	0	0	0	0	0	0	0
ENSG00000125744.11	11.0656	6.7351	7.2265	11.1837	7.4805	9.8562	7.4517	8.6756	9.6558	10.2291	11.2241	6.2843	9.833	7.0176	9.5847	6.6052	8.2198	9.191	9.1155	4.3902	6.7378	6.3307	8.2267	7.6832	10.5234	7.0037	8.9469	5.8109	7.213	8.7315	9.3699	7.6631	7.5021	8.4284	8.0603	7.3256	9.4681	11.2922	8.1506	8.6056	7.6525	8.0159	8.7064	7.8255	6.7724	5.7244	7.8197	9.0011	10.4782
ENSG00000250234.1	0	0	0	0	0	0	0	0	0	0	0	0	0	0	0	0	0	0	0	0	0	0	0	0	0	0	0.9877	0	1.3795	0	0	0	0	0	0	0	0	0	0	0	0	0	0	0	0	0	0	0	0
ENSG00000237906.1	0	0	0	0	0	0	0	0	0	0	0	0	0	0	0	0	0	0	0	0	0	0	0	0	0	0	0	0	0	0	0	0	1.0174	0	0	0	0	0	0	0	0	0	0	0	0	0	0	0	0
ENSG00000259660.2	1.7493	0	0	2.3644	0	0	2.2665	0	2.0937	0	0	0	2.5667	0	0	0.8195	0.586	0.9957	0	0	0	2.4372	0	0	2.3583	0	1.5686	1.5701	2.0716	0	1.4767	1.1569	2.0261	2.2347	2.1264	0	2.0387	2.9122	0.934	0	2.4266	1.5843	0	0	0	0	0	1.3424	0
ENSG00000273966.1	0	0	0	0	0	0	0	0	0	0	0	0	0	0	0	0	0	0	0	0	0	0	0	0	0	0	0	0	0	0	0	0	0	0	0	0	0	0	0	0	0	0	0	0	0	0	0	0	0
ENSG00000090382.6	8.6273	11.522	11.3838	15.2521	16.24	13.1886	11.0791	11.2083	15.3484	11.2102	7.7425	12.1198	15.5124	11.6995	16.7828	10.7387	10.4476	10.3577	9.3277	10.5114	10.9107	15.9101	11.4237	10.9524	12.7309	13.2446	11.7875	9.4953	14.9898	10.1034	13.1359	7.2388	13.6942	14.2784	12.7563	13.065	16.8991	14.9924	15.0231	15.1575	10.9984	14.9042	13.9932	14.1006	10.7949	12.1144	11.712	15.0541	10.6412
ENSG00000273805.1	0	0	0	0	0	0	0	0	0	0	0	0	1.7918	0	3.7902	0	0	0.9957	0	0	0.6637	0	3.0145	0	1.2485	2.4104	2.5644	1.5701	2.0716	0	0	0	1.0174	1.1607	2.1264	0	0	0	0.934	0	0	0.9995	0	1.9021	1.9039	0	0	0	0
ENSG00000015532.9	10.4913	11.7694	10.2662	10.8361	12.5082	11.1669	9.4895	9.7852	10.8705	10.7579	9.9558	10.8063	11.9197	11.2385	11.7591	10.7354	9.6604	11.1258	11.8465	9.4436	10.6857	10.7248	11.0454	11.6416	10.4865	10.0029	9.6671	11.1962	10.7825	9.8197	10.0872	11.2007	11.238	10.3398	11.4965	9.7051	10.7299	12.3793	10.1398	10.0911	9.7144	9.7012	9.7576	11.6344	10.086	9.1859	11.6952	10.772	11.173
ENSG00000249231.7	0	0	0	1.9131	0	4.1266	0	0	0	1.4258	0	0	1.7918	0	2.8909	0	0	0	1.0987	0	0	0	0	0	1.2485	0	0	0	0	0	0.9196	0	0	1.7954	0	0	4.6038	1.6672	1.4962	0	0	0	0	0	1.2456	0	0.9628	1.3424	0
ENSG00000230757.1	0	0	0	0	0	0	0	0	0	0	0	0	0	0	0	0	0	0	0	0	0	0	0	0	0	0	0	0	0	0	0	0	0	0	0	0	0	0	0	0	0	0	0	0	0	0	0	0	0
ENSG00000280904.1	0	0	0	0	0	0	0	0	0	0	0	0	0	0	0	0	0	0	0	0	0	0	0	0	0	0	0	0	0	0	0	0	0	0	0	0	0	0	0	0	0	0	0	0	0	0	0	0	0
ENSG00000265538.1	0	0	0	0	0	0	0	0	0	0	0	0	0	0	0	0	0	0	0	0	0	0	0	0	0	0	0	0	0	0	0	0	0	0	0	0	0	0	0	0	0	0	0	0	0	0	0	0	0
ENSG00000218643.2	0	0	0	0	0	0	0	0	0	0	0	0	0	0	0	0	0	0	0	0	0	0	0	0	0	0	0	1.5701	0	0	0	0	0	0	0	0	0	0	0	0	0	0	0	0	0	0	0	0	0
ENSG00000215381.3	0	0	0	0	0	0	0	0	0	0	0	0	0	0	0	0	0	0.9957	0	0	0	0	0	0	0	0	0	0	0	0	0	0	0	0	0	0	0	0	0	0	0	0.9995	0	0	0	0	0	0	0
ENSG00000238026.1	0	0	0	0	0	0	0	0	0	0	0	0	0	0	0	0	0.586	0	0	0	0	0	0	0	0	0	0	0	0	0	0	0	0	0	0	0	0	0	0	0	0	0	0	0	0	0	0	0	0
ENSG00000165732.12	11.0138	12.8242	11.2801	10.9635	12.0839	9.2272	11.2566	11.4491	12.1389	11.5661	10.0138	11.9418	13.1759	10.0812	11.7804	10.3856	10.6197	10.8415	11.9257	12.6969	10.728	12.385	10.3142	10.6343	11.9675	12.3364	11.1658	11.3368	10.9188	10.8957	11.0585	9.942	12.7331	12.8518	11.8443	9.0848	11.5141	12.5434	11.0773	11.6603	11.5689	12.1846	10.3338	11.7334	10.7882	11.0477	12.2428	11.7461	10.1109
ENSG00000275233.1	0	0	0	0	0	0	0	0	0	0	0	0	0	0	0	0	0	0	0	0	0	0	0	0	0	0	0	0	0	0	0	0	0	0	0	0	0	0	0	0	0	0	0	0	0	0	0	0	0
ENSG00000274149.1	0	0	0	0	0	0	0	0	0	0	0	0	0	0	0	0	0	0	0	0	0	0	0	0	0	0	0	0	0	0	0	0	0	0	0	0	0	0	0	0	0	0	0	0	0	0	0	0	0
ENSG00000253073.1	0	0	0	0	0	0	0	0	0	0	0	0	0	0	0	0	0	0	0	0	0	0	0	0	0	0	0	0	0	0	0	0	0	0	0	0	0	0	0	0	0	0	0	0	0	0	0	0	0
ENSG00000232594.1	0	0	0	0	0	0	0	0	0	0	0	0	0	0	0	0	0	0	0	0	0	0	0	0	0	0	0	0	0	0	0	0	0	0	0	0	0	0	0	0	0	0	0	0	0	0	0	0	0
ENSG00000199241.1	0	0	0	0	0	0	0	0	0	0	0	0	0	0	0	0	0	0	0	0	0	0	0	0	0	0	0	0	0	0	0	0	0	0	0	0	0	0	0	0	0	0	0	0	0	0	0	0	0
ENSG00000262920.5	0	0	0	0	0	0	0	0	0	0	0	0	0	0	0	0	0	0	0	0	0	0	1.1244	0	0	0	0.9877	1.5701	0	0	0	0	0	0	0	0	0	0	0	0	0	0	0	0	0	0	0	0	0
ENSG00000201622.1	0	0	0	0	0	0	0	0	0	0	0	0	0	0	0	0	0	0	0	0	0	0	0	0	0	0	0	0	0	0	0	0	0	0	0	0	0	0	0	0	0	0	0	0	0	0	0	0	0
ENSG00000185437.13	7.5332	8.6592	6.9502	7.4872	7.1243	5.6021	6.6453	6.0789	7.8746	8.5525	6.775	7.205	8.1126	8.3864	8.2716	8.3006	7.0529	6.6639	8.0295	5.1494	7.4757	6.4264	6.3231	7.5051	7.5449	7.593	6.717	7.7259	8.2543	7.8078	7.1664	7.7645	7.3473	7.2572	7.9069	6.8219	6.2105	8.2862	7.0752	8.7851	7.5039	5.7804	7.5063	8.0802	7.2066	6.0991	7.2288	6.1315	8.0762
ENSG00000103043.14	11.794	12.8909	10.5296	11.1802	10.9891	12.6832	9.8996	11.4215	11.5317	11.2306	11.4498	11.3292	11.9461	10.8172	11.7987	10.8312	10.3911	11.4431	11.1654	10.1493	10.9264	11.335	11.2381	12.3087	10.5044	12.4	12.5969	11.6479	12.5759	11.6431	10.9126	11.0321	10.3756	10.748	11.9719	9.7271	13.2149	12.3775	11.0422	11.2446	10.7098	11.1944	10.7722	11.7886	10.0585	11.881	11.0213	11.8601	12.0637
ENSG00000226270.3	0	0	0	0	0	0	0	0	0	0	0	0	0	0	0	0	0	0	0	0	0	0	0	0	0	0	0	0	0	0	0	0	0	0	0	0	0	0	0	0	0	0	0	0	0	0	0	0	0
ENSG00000257510.1	0	0	0	0	0	0	0	0	0	0	0	0	0	0	0	0	0	0	0	0	0	0	0	0	0	0	0	0	0	0	0	0	0	0	0	0	0	0	0	0	0	0	0	0	0	0	0	0	0
ENSG00000176812.7	0	0	0	0	0	0	0	0	0	0	0	0	1.7918	0	0	0	0	0	0	0	0	0	0	0	0	0	0	0	0	0	0	0	0	0	0	0	0	0	0	0	0	0	0	0	0	0	0	0	0
ENSG00000236828.1	0	0	0	0	0	0	0	0	0	0	0	0	0	0	0	0	0	0	0	0	0	0	0	0	0	0	0	0	0	0	0	0	0	0	0	0	0	0	0	0	0	0	0	0	0	0	0	0	0
ENSG00000226567.1	0	0	0	0	0	0	0	0	0	0	0	0	0	0	0	0	0	0	0	0	0	0	0	0	0	0	0	0	0	0	0	0	0	0	0	0	0	0	0	0	0	0	0	0	0	0	0.9628	0	0
ENSG00000225513.1	0	0	0	0	0	0	0	0	0	0	0	0	0	0	0	0	0	0	0	0	0	0	0	0	0	0	0	0	0	0	0	0	0	0	0	0	0	0	0	0	0	0	0	0	0	0	0	0	0
ENSG00000154642.10	8.711	8.1859	8.2467	5.5436	9.517	6.3161	9.0346	7.0111	8.9968	7.7496	8.3933	8.8932	9.8134	7.1055	9.0422	9.2825	7.9775	8.0682	4.2679	7.061	7.7893	7.3016	7.5229	8.3586	7.942	8.2642	8.2792	7.5552	8.1195	7.8736	8.2861	8.2747	8.9505	8.354	8.7768	6.2641	9.7175	8.6644	7.3654	9.8081	7.9039	8.9268	6.7414	8.5012	8.3424	6.3755	9.3634	8.1631	9.2183
ENSG00000164105.3	9.7652	9.2828	9.314	6.5915	6.7489	9.5565	6.8498	7.8836	8.643	9.7559	7.8063	8.0586	9.5017	8.6072	9.548	7.5456	6.588	7.7793	7.8268	8.4229	6.0019	7.7419	7.4371	9.0574	7.2642	8.7925	9.5827	8.2951	7.1655	7.723	7.863	7.1034	7.7894	8.7349	7.9069	5.4187	9.4263	9.5414	6.9211	7.8749	8.3435	8.0103	7.3312	8.0358	8.52	6.9686	7.3344	7.2577	9.5752
ENSG00000216105.1	0	0	0	0	0	0	0	0	0	0	0	0	0	0	0	0	0	0	0	0	0	0	0	0	0	0	0	0	0	0	0	0	0	0	0	0	0	0	0	0	0	0	0	0	0	0	0	0	0
ENSG00000227213.1	0	0	0	0	0	0	0	0	0	0	0	0	0	0	0	0	0	0	0	0	0	0	0	0	0	0	0.9877	0	0	0	0	0	1.0174	0	0	0	0	0	0	2.0127	0	0	0	0	0	0	0	0	0
ENSG00000143319.16	11.6656	12.3291	11.1503	10.0673	11.5772	10.9003	9.547	10.646	11.3948	10.6961	10.3043	10.597	12.935	10.2888	11.4605	9.4977	9.9397	10.8203	11.1135	10.2387	10.6499	10.7775	10.9735	11.0896	10.5646	10.6748	11.4389	10.9165	11.0012	9.885	10.1788	11.6471	11.9925	10.6258	10.9143	8.2944	11.2322	11.4786	10.5531	11.0517	9.901	10.4523	9.9071	11.2535	10.513	9.7131	10.6961	11.4033	11.1137
ENSG00000240577.3	0	0	0	0	0	0	0	0	0	0	0	0	0	0	0	0	0	0	0	0	0	0	0	0	0	0	0	0	0	0	0	0	0	0	0	0	0	0	0	0	0	0	0	0	0	0	0	0	0
ENSG00000264862.2	0	0	0	0	0	0	0	0	0	0	0	0	0	0	0	0	0	0.9957	0	0	0	0	0	0	0	0	0	0	0	0	0	0	0	0	0	0	1.353	0	0	0	0	0.9995	0	0	0	0	0	1.3424	0
ENSG00000275634.1	0	0	0	0	0	0	0	0	0	1.4258	0	0	0	0	0	0	0	0	0	0	0	0	0	0	0	0	0.9877	0	0	0	0	0	0	3.2704	0	0	0	0	0	0	0	0	0	0	0	0	0	0	0
ENSG00000250740.1	0	0	0	0	0	0	0	0	0	0	0	1.5017	0	0	0	0	0	0	0	0	0	0	0	0	0	0	0	0	1.3795	0	0	1.1569	1.0174	0	0	0	0	0	0	0	0	2.3212	0	1.9021	0	0	0	0	0
ENSG00000166140.17	11.9364	11.0364	11.0746	10.8252	11.3682	11.9987	9.2784	10.4334	11.344	9.6985	10.7366	10.7915	11.9334	10.498	10.3765	10.9817	9.1427	10.3729	10.8563	9.8015	11.1491	10.9025	10.5288	11.1406	10.9954	12.0759	10.2688	11.799	10.5739	11.4147	10.6443	11.2082	9.6585	11.4273	10.5037	8.7693	11.2898	11.5048	10.9208	11.0964	10.0137	10.4148	9.5809	10.5373	11.2075	10.4688	10.7319	11.6383	11.9451
ENSG00000236495.1	0	0	0	0	0	0	0	0	0	0	0	0	0	0	0	0	0	0	0	0	0	0	0	0	0	0	0	0	0	0	0	0	0	0	0	0	0	0	0	0	0	0	0	0	0	0	0	0	0
ENSG00000207981.1	0	0	0	0	0	0	0	0	0	0	0	0	0	0	0	0	0	0	0	0	0	0	0	0	0	0	0	0	0	0	0	0	0	0	0	0	0	0	0	0	0	0	0	0	0	0	0	0	0
ENSG00000226234.2	0	0	0	0	0	0	0	0	0	0	0	0	0	0	0	0	0	0	0	0	0	0	0	0	0	0	0	0	0	0	0	0	0	0	0	0	0	0	0	0	0	0	0	0	0	0	0	0	0
ENSG00000201354.1	0	0	0	0	0	0	0	0	0	0	0	0	0	0	0	0	0	0	0	0	0	0	0	0	0	0	0	0	0	0	0	0	0	0	0	0	0	0	0	0	0	0	0	0	0	0	0	0	0
ENSG00000251983.1	0	0	0	0	0	0	0	0	0	0	0	0	0	0	0	0	0	0	0	0	0	0	0	0	0	0	0	0	0	0	0	0	0	0	0	0	0	0	0	0	0	0	0	0	0	0	0	0	0
ENSG00000268750.6	2.517	5.126	2.6368	3.4171	2.1864	0	5.1927	3.7535	3.9734	3.8574	2.2856	3.789	6.1282	3.4283	3.7902	3.6405	3.5878	4.6355	4.1798	2.6884	4.7069	3.8327	3.2111	4.4231	4.9667	4.6287	3.8839	2.7882	4.8192	2.1652	2.4483	1.7906	5.3914	4.995	3.4723	0.7932	3.3682	5.3279	3.7811	4.6601	4.2927	4.643	2.855	4.601	2.3543	3.8348	4.7852	5.8536	2.1529
ENSG00000230994.1	0	0	0	0	0	0	0	0	0	0	0	0	0	0	0	0	0	0	0	0	0	0	0	0	0	0	0	0	0	0	0	0	0	0	0	0	0	0	0	0	0	0	0	0	0	0	0	0	0
ENSG00000264595.1	0	0	0	0	0	0	0	0	0	0	0	0	0	0	0	0	0	0.9957	0	0	0	0	0	0	0	0	0	0	0	0	0	0	0	0	0	0	0	0	0	0	0	0	0	0	0	0	0	0	2.6255
ENSG00000253678.1	0	0	1.2047	0	0	0	0	0	2.5614	0	0	0	2.5667	0	0	0	0	0	0	0	0	0	1.1244	2.9667	1.2485	0	0	2.3041	0	0	0	0	1.0174	0	0	0	0	0	0	2.0127	0	0	0	0	0	0	0	0	0
ENSG00000226705.1	0	0	0	0	0	0	0	0	0	0	0	0	0	0	0	0	0	0	0	0	0	0	0	0	0	0	0	0	0	0	0	0	0	0	0	0	0	0	0	0	0	0	0	0	0	0	0	0	0
ENSG00000265918.2	0	0	0	0	0	0	0	0	0	0	0	0	0	0	0	0	0	0	0	0	0	0	0	0	0	0	0	0	0	0	0	0	0	0	0	0	0	0	0	0	0	0	0	0	0	0	0	0	0
ENSG00000207323.1	0	0	0	0	0	0	0	0	0	0	0	0	0	0	0	0	0	0	0	0	0	0	0	0	0	0	0	0	0	0	0	0	0	0	0	0	0	0	0	0	0	0	0	0	0	0	0	0	0
ENSG00000165730.14	6.5771	3.0939	5.623	7.5525	6.0208	0	3.6363	1.6234	7.5618	5.5404	3.1295	5.0863	3.0682	1.3937	6.7825	2.2702	4.4948	7.5383	1.0987	7.1466	3.371	8.4777	4.0305	8.3586	5.2006	0	3.9769	8.3484	3.6103	5.459	1.4767	6.2714	4.5567	7.3475	2.1264	1.834	3.5705	5.6738	5.4224	2.8219	3.4391	8.5651	3.9587	1.2441	3.5812	5.0163	3.8366	2.4873	7.3791
ENSG00000259590.1	0	0	1.8519	0	0	0	0	0	1.3974	0	0	0	0	0	0	1.72	0.586	0	0	0	0.6637	0	0	0	5.4928	1.659	4.5	2.3041	1.3795	1.7327	0	0	0	0	0	0	2.5016	0	0	0	0	0	0	0	0	0	0.9628	1.3424	0
ENSG00000221017.1	0	0	0	0	0	0	0	0	0	0	0	0	0	0	0	0	0	0	0	0	0	0	0	0	0	0	0	0	0	0	0	0	0	0	0	0	0	0	0	0	0	0	0	0	0	0	0	0	0
ENSG00000175745.11	10.6713	10.3787	5.0713	11.062	4.6927	8.2514	10.1297	7.4233	10.4205	8.5909	9.3317	8.6842	11.9702	10.7231	11.5528	9.9365	10.5932	10.2906	9.0702	8.2701	7.234	7.8074	8.6089	7.7981	10.4229	6.7669	10.286	7.2352	10.6636	5.8562	8.9563	6.1765	11.5479	9.7374	8.0784	7.9283	9.2048	7.6679	9.101	9.6751	11.1401	10.8594	10.9472	11.3633	8.767	10.0268	10.3942	8.9968	11.2352
ENSG00000186017.14	8.3633	8.8362	7.6672	7.7321	10.3918	4.8301	8.0092	7.3969	8.3056	8.1344	7.5767	7.7256	9.6011	7.7966	8.0273	8.0364	7.4707	8.4426	8.5436	8.1691	8.0015	7.7345	7.6639	8.5804	8.2334	7.8027	8.0839	6.8482	8.2693	7.5097	6.9752	8.1365	9.1919	8.025	8.1824	6.2222	7.9819	9.1186	7.0849	8.3478	7.8705	8.5343	7.8496	8.0433	8.3054	6.8827	8.3801	8.8981	9.2995
ENSG00000236481.1	0	0	1.2047	1.9131	2.1864	0	0	1.029	0	0	2.2856	1.5017	1.7918	2.0891	3.4095	0	0	0.9957	0	0	0.6637	0	0	2.1404	0	0	1.9815	1.5701	1.3795	1.1122	0	0	0	0	0	0	3.3682	0	0	2.0127	0	0	1.028	0	1.2456	2.2075	0	0	1.4455
ENSG00000212581.1	0	0	0	0	0	0	0	0	0	0	0	0	0	0	0	0	0	0	0	0	0	0	0	0	0	0	0	0	0	0	0	0	0	0	0	0	0	0	0	0	0	0	0	0	0	0	0	0	0
ENSG00000221852.4	0	0	0	0	0	0	0	0	0	0	0	0	0	0	0	0	0	0	0	0	0	0	1.1244	2.1404	0	0	0	0	0	0	0	0	0	0	0	0	0	0	0	0	0	0	0	0	0	0	0	0	0
ENSG00000123562.16	14.3389	13.4693	13.9861	12.7708	14.4046	11.3928	12.3849	12.5775	15.1944	13.0261	12.7519	13.1878	15.2093	12.0051	13.2567	13.4583	12.3452	12.8943	12.8101	12.4019	12.806	13.1078	12.1394	13.7623	13.2421	13.5997	13.6311	12.8024	13.2046	12.9039	12.7788	12.6861	13.4398	14.1835	13.5314	11.1862	13.2108	13.7604	13.3122	14.9518	13.0574	13.2297	12.3928	13.4464	12.5781	13.6691	13.5821	13.1247	13.5757
ENSG00000272419.5	8.4824	7.281	6.823	7.1364	8.9912	8.3518	7.0429	6.5959	8.643	8.1344	7.7425	8.0783	10.0696	7.3977	9.9595	7.5338	6.2415	9.0708	4.6423	5.2214	5.2403	7.1417	7.9452	7.2053	7.0261	7.3282	9.3698	8.5052	8.711	7.1336	6.5909	9.2463	6.6782	8.499	7.2525	5.2344	9.9484	8.9763	8.1506	8.8146	8.6411	8.0544	5.9372	8.4171	7.3947	7.4084	9.1535	7.9195	7.3489
ENSG00000139977.13	9.9068	11.2389	10.3436	10.2472	9.6505	8.4904	10.1779	10.0115	10.1065	9.8326	10.0245	10.8585	10.9536	9.6469	10.6077	10.9261	9.8415	10.2369	10.44	9.5764	10.4146	10.016	9.5424	10.4672	10.0411	10.7741	10.3794	10.7183	10.3174	9.5175	9.9982	11.3338	11.3644	10.2851	10.7091	9.0302	10.4907	10.0508	9.939	11.0559	9.7313	10.3774	9.2127	10.5571	10.1845	9.9862	10.5217	10.9805	12.5422
ENSG00000264653.1	0	0	0	0	0	0	0	0	0	0	0	0	0	0	0	0	0	0	0	0	0	0	0	0	0	0	0	0	0	0	0	0	0	0	0	0	0	0	0	0	0	0	0	0	0	0	0	0	0
ENSG00000255400.1	0	0	0	0	0	0	0	0	0	0	0	0	0	0	0	0	1.0016	0	0	0	0	0	0	0	1.2485	0	0.9877	0	0	0	0.9196	0	0	0	0	0	0	0	0	0	1.6727	0	0	0	0	0	0	0	0
ENSG00000229508.2	0	0	0	0	0	0	0	0	0	0	0	0	0	0	0	0	0	0	0	0	0	0	0	0	0	0	0	0	0	0	0	0	0	0	0	0	0	0	0	0	0	0	0	0	0	0	0	0	0
ENSG00000272420.1	2.517	4.9612	3.1423	2.7076	6.0208	0	3.1082	3.6376	3.6369	2.5994	3.6584	2.6995	3.4395	3.4283	3.7902	2.8315	3.0902	3.7993	2.1456	0.9318	1.1165	1.0731	1.1244	5.2667	4.2393	2.9019	1.5686	4.5022	2.0716	2.1652	2.8562	4.37	2.0261	2.8436	0	1.9751	2.0387	2.9122	2.4732	3.3372	2.9192	2.9992	3.7517	3.5789	3.7377	3.4128	3.2542	2.8365	3.7077
ENSG00000261122.6	0	0	0	0	0	0	0	0	0	5.1867	0	0	0	0	3.7902	0	0	0	0	0	0	0	0	0	0	0	0	0	0	0	0	0	0	0	0	0	0	0	0	0	0	0	0	0	0	0	0	0	0
ENSG00000073756.11	1.7493	3.0939	3.3412	1.9131	4.2295	1.5007	6.6635	5.1432	6.4798	7.5692	5.1651	4.1282	8.6346	1.3937	5.0481	4.3305	2.5876	3.3141	1.7151	2.2113	3.5967	4.4578	3.5387	3.8714	5.3541	2.9019	5.3682	1.5701	5.5684	1.7327	6.4944	1.7906	6.4436	7.3475	3.4723	3.4455	5.7919	0	5.7001	6.4762	8.1845	3.9991	2.3665	6.0297	5.1957	2.2075	6.1923	7.0561	4.1887
ENSG00000217231.2	0	0	0	0	0	0	0	0	0	0	0	0	0	0	0	0	0	0	0	0	0	0	0	0	0	0	0	0	0	0	0	0	0	0	0	0	0	0	0	0	0	0	0	0	0	0	0	0	0
ENSG00000251576.1	1.7493	0	1.8519	0	2.1864	0	0	1.029	0	2.5994	0	0	1.7918	0	0	0	0	0	0	0	1.1165	0	0	0	0	0	0.9877	0	4.089	0	0	0	0	0	0	0	2.5016	2.4201	0	0	0	0	0	0	0	0	0	1.3424	0
ENSG00000074755.14	10.0161	10.6898	10	9.4812	10.8377	9.7651	10.4718	9.7368	10.7795	10.2731	10.7135	11.1207	11.6503	10.1323	10.7808	9.5324	10.0919	10.2141	9.7396	10.2014	10.509	10.3398	9.7583	10.097	10.2115	10.758	10.6566	9.9069	11.7313	8.8452	10.2764	10.2797	10.1729	10.9924	10.2719	9.1569	11.0862	11.0004	11.3597	10.1423	10.8811	10.3244	9.866	10.4182	10.3176	9.6078	10.9068	11.0615	10.2129
ENSG00000201658.1	0	0	0	0	0	0	0	0	0	0	0	0	0	0	0	0	0	0	0	0	0	0	0	0	0	0	0	0	0	0	0	0	0	0	0	0	0	0	0	0	0	0	0	0	0	0	0	0	0
ENSG00000164299.6	0	0	0	0	0	0	0	0	0	0	0	0	0	0	2.0733	0	0	0	0	0	0	0	0	0	1.2485	0	0	0	0	0	0	0	0	0	0	0	0	0	0	0	0	0	0	0	0	0	0	0	0
ENSG00000256167.1	3.3851	4.7752	3.3412	2.9847	5.3244	3.967	0	3.221	3.1971	2.1288	1.5547	2.6995	5.2455	1.3937	2.0733	3.1123	0	2.9924	2.7459	0	3.1981	1.0731	0	3.4888	2.7012	2.9019	2.7862	4.371	2.0716	0	3.5483	3.2643	4.0325	3.7394	3.8545	1.834	3.7479	4.0207	2.2148	3.3372	2.0983	2.5842	2.0418	1.9021	2.3543	3.0422	3.7374	2.8365	2.1529
ENSG00000279248.1	0	0	0	0	0	0	0	0	0	0	0	0	0	0	0	0	0	0	0	0	0	0	0	0	0	0	0	0	0	0	0	0	0	0	0	0	0	0	0	0	0	0	0	0	0	0	0	0	0
ENSG00000250886.1	1.7493	0	0	1.2529	0	0	0	0	0	0	0	0	0	0	0	0	0	0	0	0	0	0	0	2.1404	0	0	0	0	0	0	0	0	0	0	0	0	0	1.6672	0	0	0	0	0	0	1.2456	0	0	0	0
ENSG00000137500.9	11.2221	11.7347	10.257	10.535	11.2469	9.3973	10.491	8.7083	10.4595	10.1284	11.1681	10.4018	11.5661	10.1551	11.1923	10.9697	10.0199	10.7218	10.7056	9.6581	9.5706	10.234	10.4985	10.9867	10.4358	10.2683	10.0225	11.5836	10.8033	10.5347	10.099	10.193	10.7761	10.7603	10.6945	9.4025	11.5126	10.8538	10.0121	11.5981	9.9875	11.0725	9.7278	10.7979	10.5089	10.2055	10.8427	11.0076	11.2165
ENSG00000263447.1	0	0	0	0	0	0	0	0	0	0	0	0	0	0	0	0	0	0	0	0	0	0	0	0	0	0	0	0	0	0	0	0	0	0	0	0	0	0	0	0	0	0	0	0	0	0	0	0	0
ENSG00000255510.1	0	0	0	0	0	0	0	0	0	1.4258	0	0	0	0	0	0	0	0	0	0	0	0	0	0	0	0	0	0	0	0	0	0	0	1.1607	0	0	0	0	0	0	0	0	0	0	0	0	0	0	0
ENSG00000159082.17	8.1991	9.8641	8.5068	8.6009	9.9333	5.5467	8.7665	7.2067	8.9922	9.0561	7.7162	8.7159	11.0539	7.7318	8.9328	9.0082	8.3585	9.0973	8.5079	7.7127	8.4525	8.8359	8.2715	9.0574	8.7811	8.5231	8.4266	8.3657	9.1086	7.2148	7.6869	8.5876	9.7385	9.2877	9.4397	7.5138	8.5168	9.7344	8.4043	8.9087	9.012	8.7837	7.6476	8.9029	8.0078	6.8974	9.5503	8.9528	8.6594
ENSG00000228000.1	0	0	1.2047	0	0	0	0	0	0	1.4258	0	0	1.7918	0	0	0	0	0	0	0	0	0	0	0	0	0	0	0	0	0	0.9196	0	0	0	0	0	0	0	0	0	0	0	0	0	0	0	0	0	0
ENSG00000248498.3	0	3.6214	0	0	0	0	0	1.029	4.1162	5.3744	0	1.5017	7.5557	0	8.0624	4.6269	6.316	7.0248	0	0	0	3.2975	0	0	0	0	0	0	0	3.5181	0.9196	0	0	5.5072	2.1264	0	4.9323	1.6672	0	0	0	0	8.2793	7.7633	0	0	0	0	0
ENSG00000264134.1	0	0	0	0	0	0	0	0	0	0	0	0	0	0	0	0	0	0	0	0	0	0	0	0	0	0	0	0	0	0	0	0	0	0	0	0	0	0	0	0	0	0	0	0	0	0	0	0	0
ENSG00000267430.1	0	0	0	0	0	0	0	0	0	0	0	2.2215	0	0	0	0	0	0	1.7151	0	0	1.0731	0	0	0	0	0	0	0	0	0	1.1569	1.0174	0	2.1264	0	0	0	0	2.0127	0	0	1.028	0	0	0	0	0	0
ENSG00000159202.17	11.6165	13.1781	11.9861	12.2198	12.3076	12.729	10.9442	10.8894	12.5586	12.1829	11.1448	12.0776	13.4524	11.5835	13.0915	11.7122	10.2235	12.2241	12.6332	10.8848	11.5169	12.1292	12.0108	12.0938	11.8707	11.9279	11.5053	11.9264	12.0851	11.3228	11.472	12.6861	12.6374	12.218	12.0507	9.8903	13.1122	12.8578	11.6259	11.9298	11.2433	11.9408	10.6553	12.7151	10.9104	10.8192	13.1044	12.1181	12.3171
ENSG00000277349.1	0	2.2537	2.2971	0	0	0	0	0	2.5614	1.4258	0	0	0	0	0	0	0	0	0	0.9318	0	1.6817	0	0	0	0	1.5686	0	0	0	0	0	1.6082	0	0	0	0	0	0	0	0	0	0	0	0	0	0	0	0
ENSG00000232829.3	0	0	0	0	0	0	0	0	0	0	0	0	0	0	0	0	0	0	0	0	0	0	0	0	0	0	0	1.5701	0	0	0	0	0	0	0	0	0	0	0	0	0	0	0	0	0	0	0	0	1.4455
ENSG00000253312.1	0	0	0	0	0	0	0	0	0	0	0	0	0	0	0	0	0	0	0	0	0	0	0	0	0	0	0	0	0	0	0	0	0	0	0	0	0	0	0	0	0	0	0	0	0	0	0	0	0
ENSG00000136861.17	12.1554	13.0507	12.0873	11.2532	11.1329	12.5784	10.85	10.7421	11.7349	11.8194	11.3822	11.2959	12.6126	11.5392	12.1252	11.353	11.0094	12.0378	11.2099	10.8355	10.7246	11.6915	11.3571	11.3955	11.9047	12.8186	11.6883	11.2934	11.1129	11.2303	10.8154	13.1358	12.6964	12.106	12.273	9.913	10.6117	12.7176	11.2582	11.4353	11.0484	11.6321	10.9095	11.9709	10.8729	11.3004	11.8125	11.6685	12.3758
ENSG00000224653.1	0	0	0	0	0	0	0	0	0	0	0	0	0	0	0	0	0	0	0	0	0	0	0	0	0	0	0	0	0	0	0	0	0	0	0	0	0	0	0	0	0	0	0	0	0	0	0	0	0
ENSG00000250031.1	0	4.7752	0	0	0	0	1.8241	0	0	0	0	0	2.5667	0	2.0733	0	0	2.9924	1.0987	0.9318	1.1165	1.6817	0	0	1.2485	0	2.3022	1.5701	1.3795	0	0	0	2.0261	0	2.1264	0.4504	1.353	0	0	0	0	1.9993	0	1.9021	0	1.1416	0	2.4873	0
ENSG00000254388.1	0	0	0	0	3.0185	0	0	0	0	0	0	1.5017	1.7918	0	0	0	0	1.5792	0	2.2113	0.6637	0	0	0	0	0	0	0	0	1.7327	0	1.1569	1.0174	0	2.1264	0	0	1.6672	0	2.0127	0	1.5843	0	1.2441	0	0	0	0	0
ENSG00000280081.3	8.8054	10.423	0	0	0	1.5007	0	5.9144	0	10.8372	0	6.1039	0	1.3937	13.1497	0	0	7.8556	1.0987	0.9318	0	0	0	2.1404	0	0	0	0	0	0	0	0	3.2008	1.1607	7.7352	0.4504	2.0387	1.6672	0	0	3.1141	0	0	8.7645	0	8.5034	0	0	0
ENSG00000219627.1	0	0	0	0	0	0	0	0	0	0	0	0	0	0	0	0	0	0	0	0	0	0	0	0	0	0	0	0	0	0	0	0	0	0	0	0	0	0	0	0	0	0	0	0	0	0	0	0	0
ENSG00000198937.8	12.7108	9.9213	10.7511	11.1542	10.4984	13.288	8.5875	9.4981	10.7497	9.9356	10.9981	9.9701	12.1419	11.6653	11.4605	10.6658	8.9397	10.6987	11.1254	9.293	9.6845	9.6344	11.9642	11.112	10.9257	10.5433	10.0969	10.8395	10.3673	10.1513	9.8912	10.5366	10.8596	10.9704	9.1965	8.8472	10.0577	10.3347	9.0474	10.8788	9.1462	10.5793	11.0434	11.2033	10.4662	11.6175	10.4521	10.6366	11.4742
ENSG00000118113.11	0	0	0	0	0	0	0	0	0	2.1288	0	0	5.72	0	2.0733	0.8195	0	0	0	0	0	0	0	0	0	0	4.3688	0	0	0	0	0	0	0	0	0	0	0	1.4962	0	0	2.5842	0	1.2441	0	0	0.9628	0	0
ENSG00000277941.1	0	0	0	0	0	0	0	0	0	0	0	0	0	0	0	0	0	0	0	0	0	0	0	0	0	0	0	0	0	0	0	0	0	0	0	0	0	0	0	0	0	0	0	0	0	0	0	0	0
ENSG00000131849.10	5.187	7.6493	7.288	6.3921	5.1905	4.1266	5.1417	4.5142	7.3176	6.2963	5.7366	5.4307	6.7062	7.2358	5.9533	5.0496	6.5345	7.6567	3.6341	6.7563	4.7389	6.463	4.3966	5.7955	6.0963	5.236	6.8084	5.1076	5.6163	5.4204	4.3018	4.9315	5.892	5.0499	6.8085	4.2722	4.6038	7.1761	5.4527	6.9357	6.1722	5.6995	6.9619	6.9242	5.8383	4.7187	6.3005	7.6813	8.6283
ENSG00000120937.8	0	0	2.6368	0	0	0	0	0	8.2907	3.4751	0	0	1.7918	1.3937	7.6889	0	0	1.9935	0	0	0	0	2.1828	0	0	1.659	0	0	0	0	0	0	2.0261	0	0	0.4504	0	1.6672	0	0	0	0	2.0418	0	0	0	0.9628	0	0
ENSG00000216710.1	0	0	0	0	0	0	0	0	0	0	0	0	0	0	0	0	0	0	0	0	0	0	0	0	0	0	0	0	0	0	0	0	0	0	0	0	0	0	0	0	0	0	0	0	0	0	0	0	0
ENSG00000266305.1	0	0	0	0	0	0	0	0	0	0	0	0	0	0	0	0	0	0	0	0	0	0	0	0	0	0	0	0	0	0	0	0	0	0	0	0	0	0	0	0	0	0	0	0	0	0	0	0	0
ENSG00000236358.1	0	0	0	0	0	0	0	0	0	0	0	0	0	0	0	0	0	0.9957	0	0	0	0	0	0	0	1.659	0	0	0	0	0	0	0	0	0	0	0	0	0	0	0	0.9995	0	1.9021	0	0	0	2.0256	0
ENSG00000215190.8	7.5332	9.8641	7.4689	6.6121	9.1072	6.4729	6.912	7.155	7.8131	8.0725	7.8063	8.1264	9.0307	9.0673	9.5726	7.17	6.7844	7.5383	8.7793	8.0105	5.3885	7.5342	6.6626	8.3436	8.2595	6.2981	7.7102	7.7656	8.1605	6.4616	6.4061	8.4873	8.7727	8.397	6.8511	5.4432	8.2558	9.001	7.4875	6.4261	7.8155	8.0214	7.6401	9.1662	7.418	8.1583	8.1488	8.3239	8.7078
ENSG00000253799.1	0	0	0	0	0	0	0	0	1.3974	0	1.5547	0	0	0	2.0733	1.72	0	0.9957	1.7151	0.9318	0	0	0	0	1.2485	0	0	0	0	0	0	1.1569	0	1.1607	0	0	0	0	0	0	0	0	1.028	0	0	0	0.9628	0	0
ENSG00000179460.5	0	0	0	0	0	0	0	0	0	0	0	0	0	0	0	0	0	0	0	0	0	0	0	0	0	0	0	0	0	0	0	0	0	0	0	0	0	0	0	0	0	0	0	0	0	0	0	0	0
ENSG00000278517.1	0	0	0	0	0	0	0	0	0	0	0	0	0	0	0	0	0	0	0	0	0	0	0	0	0	0	0	0	0	0	0	0	0	0	0	0	0	0	0	0	0	0	0	0	0	0	0	0	0
ENSG00000254299.1	0	0	0	0	0	0	0	0	0	0	0	0	0	0	2.0733	0	0	0	0	0	0	0	0	0	0	0	0	0	0	0	0	0	0	0	0	0	0	0	0	0	0	0	0	0	0	0	0	0	0
ENSG00000188352.12	10.1896	10.1297	10.5907	8.8505	10.7482	9.6775	8.8364	9.5208	9.6588	10.8635	8.7842	9.8664	10.95	9.9281	11.0023	9.5677	8.5539	9.8462	9.441	8.642	9.7467	8.6302	9.3549	9.2392	8.9269	10.3252	10.3773	8.82	9.5396	9.1904	8.4751	10.1716	10.797	11.5654	10.8018	7.3124	9.7569	10.96	9.516	10.0169	9.9797	9.0892	8.6099	10.0652	8.8551	8.6707	9.9947	9.3457	9.7983
ENSG00000225920.2	0	4.0068	2.2971	0	5.1905	0	2.6045	0	2.0937	2.9536	1.5547	2.6995	4.3715	0	2.0733	0	1.587	2.5778	3.6341	3.0464	1.4607	3.5898	0	2.9667	2.3583	1.659	1.9815	0	3.1713	1.7327	0	1.7906	3.6168	2.571	2.1264	1.07	2.8515	4.2022	2.2148	0	2.0983	2.8066	1.028	2.6949	0	0	0.9628	3.1175	0
ENSG00000003147.17	10.89	9.5884	7.1222	8.7613	7.1243	6.8152	7.1239	10.7333	10.4528	8.8658	9.387	9.733	12.0129	10.3367	11.8155	10.6446	8.5539	9.4446	5.6131	6.3854	9.6356	8.6018	7.5774	7.2053	8.5727	7.0747	7.4753	12.2371	7.5941	6.6063	7.5147	6.5804	8.0175	10.3575	10.5236	8.0923	10.9669	6.4953	6.6605	7.9999	8.5805	7.2085	6.3027	11.627	7.5185	10.2941	10.7174	7.4346	7.4661
ENSG00000266038.1	0	0	0	0	0	0	0	0	0	0	0	0	0	0	0	0	0	0	0	0	0	0	0	0	0	0	0	0	0	0	0	0	0	0	0	0	0	0	0	0	0	0	0	0	0	0	0	0	0
ENSG00000260524.1	0	0	0	0	0	0	0	0	0	0	0	0	0	0	0	0	0	0	0	0	0	0	0	0	0	0	0	0	0	0	0	0	0	0	0	0	0	0	0	0	0	0	0	0	0	0	0	0	0
ENSG00000154025.15	3.0154	4.0068	3.9405	4.3479	8.2761	8.2514	2.6045	3.3736	5.4426	2.1288	5.8859	5.7085	8.0198	2.5564	6.7825	5.5974	1.0016	4.3841	2.9726	3.333	3.8515	3.451	7.9928	6.7824	4.8338	3.5595	3.6777	11.1419	6.5531	2.4975	7.1574	6.0749	6.2436	6.9318	5.4842	0	5.1997	0	0.934	5.4428	5.1258	0.9995	2.0418	2.9715	4.1254	1.1416	3.6309	5.5089	5.571
ENSG00000279717.1	0	0	0	0	2.1864	0	0	1.029	0	0	0	0	1.7918	0	5.1817	0.8195	0.586	0	0	0	1.9711	1.0731	0	0	0	0	0	0	2.0716	0	0	0	0	0	0	0	1.353	0	0.934	2.0127	0	0	1.028	0	0	0	0	0	0
ENSG00000178464.6	7.4183	6.2551	7.8082	8.088	7.4805	8.4682	5.3804	7.4057	8.6779	8.5064	8.3077	8.1821	7.417	7.6869	7.0849	9.3227	6.2319	5.9457	7.6246	6.5056	7.4518	6.4448	7.7846	6.1816	6.2863	7.884	7.8642	9.0357	5.8744	6.0201	7.6931	7.1541	8.5853	7.0305	6.1637	7.3742	8.8778	7.2398	4.7276	8.8146	6.6982	7.9298	7.368	7.64	7.4295	6.0735	8.1632	6.7818	8.1827
ENSG00000021762.19	6.5039	8.0894	6.6274	8.0204	6.1706	9.0641	8.2749	7.0111	7.8544	9.0097	7.3555	8.9369	9.7364	5.5413	7.5476	8.6111	6.5266	6.4509	5.356	6.7922	7.5495	7.3706	9.0361	6.8691	8.9022	7.3282	10.5947	6.8233	9.186	5.2546	7.7776	9.9073	8.4269	7.5608	9.0667	6.8405	9.22	6.7204	7.1041	7.8934	8.978	7.5382	7.6174	7.8428	7.7928	5.6221	8.4005	8.4685	8.0577
ENSG00000218305.3	0	0	1.2047	0	0	0	1.8241	0	0	1.4258	0	1.5017	0	0	0	0	2.0023	1.9935	0	0.9318	0.6637	2.1083	0	0	1.2485	0	0	0	0	0	0	0	1.0174	0	0	1.6775	0	1.6672	0.934	0	0	2.5842	1.6222	0	1.2456	0	0	0	0
ENSG00000232379.1	0	0	0	0	0	0	0	0	0	0	0	0	0	0	0	0	0	0	0	0	0	0	0	0	0	0	0	0	0	0	0	0	0	0	0	0	0	0	0	0	0	0	0	0	0	0	0	0	0
ENSG00000197214.5	0	0	0	0	0	0	0	0	0	0	0	0	0	0	0	0	0	0	0	0	0	0	0	0	0	0	0	0	0	0	0	0	0	0	0	0	0	0	0	0	0	0	1.028	0	0	0	0	0	0
ENSG00000150750.6	0	0	0	0	0	0	3.9045	0	0	3.6789	0	0	9.6984	0	8.2865	0	0	0	0	0	7.9063	0	6.1178	0	0	0	0.9877	0	1.3795	0	0	0	4.1201	0	2.9509	0	1.353	0	0.934	0	0	0	0	0	0	0	0.9628	0	2.9808
ENSG00000241959.3	0	0	0	0	0	0	0	1.029	0	0	0	0	1.7918	0	0	0	0	0	0	0.9318	0	0	0	2.1404	0	2.4104	0	0	0	0	0	0	0	0	0	0	0	0	0	0	0	0	0	0	1.2456	0	0.9628	0	0
ENSG00000248714.6	0	2.2537	1.2047	0	2.1864	0	0	1.029	3.8149	0	0	0	0	0	0	0	0	0.9957	1.0987	0	0.6637	1.0731	0	0	2.3583	2.4104	0.9877	0	0	1.1122	0	1.1569	0	1.1607	0	0	1.353	1.6672	0	0	1.6727	0.9995	0	0	0	0	1.5351	1.3424	0
ENSG00000274268.1	0	0	0	0	0	0	0	0	0	0	0	0	0	0	0	0	0	0	0	0	0	0	0	0	0	0	0	0	0	0	0	0	0	0	0	0	0	0	0	0	0	0	0	0	0	0	0	0	0
ENSG00000233718.5	0	0	1.2047	3.7493	7.1605	5.1605	0	0	1.3974	0	5.1651	2.2215	3.9795	3.6314	5.9533	0	0	0.9957	0	3.0464	1.7383	0	4.7529	0	0	0	1.5686	0	3.6103	1.1122	1.4767	3.2643	2.8371	3.0727	0	0.7932	2.0387	0	1.4962	3.3372	0	3.6996	2.0418	0	0	0	3.5159	2.4873	0
ENSG00000156076.9	0	2.2537	0	2.3644	0	0	0	0	2.5614	0	0	0	1.7918	0	3.4095	0	0.586	0	0	4.0383	0	2.4372	0	0	1.9076	0	0	1.5701	1.3795	0	0	1.1569	6.5261	0	0	1.07	1.353	0	0	2.8219	0	10.3621	1.6222	0	0	0	0	0	0
ENSG00000235862.2	0	0	0	0	0	0	0	1.029	0	0	0	0	1.7918	0	0	0	0.586	0	0	0.9318	0	2.1083	0	0	2.3583	1.659	0	0	0	1.1122	1.4767	0	0	0	0	0	1.353	0	0	2.0127	1.0663	0	0	1.2441	1.2456	1.7708	0	2.0256	0
ENSG00000160867.14	13.9845	14.4043	12.2426	13.3834	13.5531	15.0857	11.5245	12.2269	12.7675	12.7477	12.3914	13.5577	14.1917	13.4568	14.4736	3.8842	12.7996	13.2791	12.7143	13.402	13.1779	12.9974	13.8424	13.2004	13.441	13.719	12.2051	14.8351	14.6167	12.3333	12.3215	12.9628	14.9558	13.294	13.6224	11.0192	14.3023	13.8224	12.3534	12.6085	11.7653	13.7632	12.7314	14.0354	12.0331	12.6572	13.5142	14.203	13.3808
ENSG00000255176.1	0	3.0939	0	0	2.1864	0	1.8241	1.029	0	0	0	0	4.5336	0	0	1.3389	1.0016	1.5792	0	2.2113	1.4607	1.0731	0	0	2.3583	0	0.9877	0	1.3795	0	0	0	1.6082	1.7954	0	0	0	0	0	0	2.9192	0	0	0	0	0	0	2.8365	0
ENSG00000281780.1	0	0	0	0	0	0	0	0	0	0	0	0	0	0	0	0	0	0	0	0	0	0	0	0	0	0	0	0	0	0	0	0	0	0	0	0	0	0	0	0	0	0	0	0	0	0	0	0	0
ENSG00000121060.14	10.6353	11.2231	10.9545	10.63	12.3116	10.2822	10.2728	9.7664	12.9907	11.9966	10.5956	11.1278	13.1047	10.9394	11.5908	10.6692	9.7828	11.3284	10.372	9.6726	10.9094	11.4217	9.574	10.8838	10.6161	11.613	11.1213	9.871	11.7252	10.9509	11.0983	11.6276	9.9579	10.9588	10.6886	8.3651	11.5668	12.642	11.715	11.4927	10.9305	10.1514	10.0081	12.6656	11.5883	9.6189	11.886	11.4766	10.8456
ENSG00000261241.5	3.6791	6.515	5.8023	1.2529	3.0185	0	4.326	5.9633	3.6369	4.9709	5.4473	1.5017	0	6.3923	0	4.2164	4.9572	4.3137	4.7685	3.0464	0	1.6817	0	6.1122	3.5858	1.659	2.3022	0	0	2.1652	0.9196	5.9076	2.3497	0	7.2525	4.7559	1.353	4.9756	5.3274	7.0721	6.0345	0	2.0418	5.3944	5.9704	3.4128	2.9342	2.0256	7.2214
ENSG00000261268.1	0	3.6214	0	2.3644	0	0	0	1.6234	2.914	0	0	0	4.933	0	3.7902	2.8315	0	2.7999	1.0987	0	0	3.7163	0	0	2.7012	2.4104	0	0	0	0	0.9196	2.2294	0	2.8436	0	0	0	0	0.934	0	0	3.8065	3.6359	3.4034	0	0	1.9438	3.7318	2.6255
ENSG00000254676.1	1.7493	2.2537	2.9116	0	3.9266	0	1.183	1.029	3.1971	1.4258	2.2856	3.789	3.9795	0	3.4095	2.9787	1.0016	2.315	2.4767	2.2113	0	2.7049	0	3.8714	3.7423	1.659	3.7845	2.7882	3.4074	1.1122	2.4483	1.7906	1.0174	1.1607	2.9509	1.07	3.5705	3.2786	0.934	4.8237	1.6727	0.9995	1.028	3.7354	1.9039	3.0422	0.9628	2.0256	2.9808
ENSG00000207849.2	0	0	0	0	0	0	0	0	0	0	0	0	0	0	0	0	0	0	0	0	0	0	0	0	0	0	0	0	0	0	0	0	0	0	0	0	0	0	0	0	0	0	0	0	0	0	0	0	0
ENSG00000134987.11	10.2383	11.7203	10.2693	9.6093	11.5484	8.0269	10.6037	10.0516	11.1165	10.5431	10.1627	11.8581	11.6906	9.9568	10.8946	10.2281	9.6577	11.0808	10.3832	10.8297	10.4596	11.6525	9.6373	10.6558	10.5906	10.3985	10.4048	11.0227	10.3283	10.3647	9.9728	10.714	11.2214	10.9408	11.3919	9.215	10.7561	10.9896	9.7897	11.0904	10.1408	10.8748	9.4151	11.4047	10.2114	10.6977	11.0838	10.5943	11.3232
ENSG00000280269.1	0	0	1.2047	0	0	3.3432	0	1.6234	0	1.4258	1.5547	0	3.7346	1.3937	2.8909	0	0	0	0	0.9318	0.6637	1.0731	1.1244	2.9667	0	0	2.7862	2.3041	0	0	0	0	0	1.1607	0	0	0	0	0	0	2.4266	0.9995	0	0	0	1.1416	1.9438	0	1.4455
ENSG00000223091.1	0	0	0	0	0	0	0	0	0	0	0	0	0	0	0	0	0	0	0	0	0	0	0	0	0	0	0	0	0	0	0	0	0	0	0	0	0	0	0	0	0	0	0	0	0	0	0	0	0
ENSG00000220730.2	0	0	0	0	0	0	0	0	0	0	0	0	0	0	0	0	0	0	0	0	0	0	0	0	0	0	0	0	0	0	0	0	0	0	0	0	0	0	0	0	0	0	0	0	0	0	0	0	0
ENSG00000197233.7	0	0	0	0	0	0	0	0	0	0	0	0	0	0	0	0	0	0	0	0	0	0	0	0	0	0	0.9877	0	0	0	0	1.1569	0	0	0	0	0	0	0	0	0	0	0	0	0	0	0	0	0
ENSG00000263921.1	0	0	0	0	0	0	0	0	0	0	0	0	0	0	0	0	0	0	0	0	0	0	0	0	0	0	0	0	0	0	0	0	0	0	0	0	0	0	0	0	0	0	0	0	0	0	0	0	0
ENSG00000187527.10	0	0	0	0	0	0	0	0	0	0	0	0	0	0	0	0	0.586	0	0	0	0	0	0	0	1.9076	0	0	0	1.3795	0	2.191	0	1.0174	0	0	0	0	0	0	0	1.0663	0	0	0	0	0	0	0	0
ENSG00000233880.1	0	0	0	0	0	0	0	0	0	0	0	0	0	0	0	0	0	0	0	0	0	0	0	0	0	0	0	0	0	0	0	0	0	0	0	0	0	0	0	0	0	0	0	0	0	0	0	0	0
ENSG00000172197.10	7.0061	8.7249	8.8008	6.1038	8.4473	4.9201	6.3178	6.5645	9.4854	6.7675	5.241	7.9979	9.0102	2.9088	6.5553	8.0238	5.7712	8.8892	7.4187	5.3554	5.5411	7.975	5.7888	7.1371	7.8417	9.7262	8.7202	7.4124	6.6712	8.2099	6.9232	9.5811	6.7623	6.7615	8.2154	4.1877	6.9698	7.922	6.1703	7.6316	6.2978	5.6429	3.6359	9.1866	7.6023	6.1972	8.9988	8.7204	8.7887
ENSG00000281219.2	0	0	0	0	0	0	0	0	0	0	0	0	0	0	0	0	0	0	0	0	0	0	0	0	0	0	0	0	0	0	0	0	0	0	0	0	0	0	0	0	0	0	0	0	0	0	0	0	0
ENSG00000130545.15	11.155	10.5697	10.1682	8.8287	10.8927	9.9972	8.9885	9.4667	10.3189	8.2667	10.5645	9.0805	11.1772	9.7704	8.5187	4.6269	8.8008	9.9586	9.2351	7.9849	9.6587	8.3072	6.3856	9.2229	9.1908	10.5073	9.0495	10.3363	9.6758	8.7156	9.6707	9.5147	10.3789	8.2525	10.2522	7.3869	9.624	10.7825	8.5198	9.8275	8.7292	8.2085	8.1897	9.5607	8.8551	9.6604	8.6796	11.0913	10.9648
ENSG00000235280.2	6.1671	9.5742	7.6672	6.7106	9.3776	7.0917	5.7978	5.4483	7.9623	5.4319	7.2856	6.3505	6.8048	3.8094	7.5963	6.9994	3.1727	7.7329	4.4295	4.4513	6.4014	5.5658	3.2111	6.737	7.7152	5.6621	2.7862	7.7393	5.6626	6.8868	6.9854	6.101	5.2432	3.5994	5.9447	4.4029	6.1167	6.7498	4.1938	5.4428	1.6727	5.8064	2.0418	6.5557	2.9737	7.8315	5.3187	6.1315	8.1827
ENSG00000261573.1	0	0	0	0	0	0	0	0	0	0	0	0	0	0	0	0	0	0	0	0	0	0	0	0	0	0	0	0	0	0	0	0	0	0	0	0	0	0	0	0	0	0	0	0	0	0	0	0	0
ENSG00000258673.1	0	0	0	0	0	0	0	0	0	0	0	0	2.5667	0	3.4095	0	0.586	0	0	0	0	1.0731	0	0	1.2485	0	0	0	0	0	0	0	0	0	0	0	0	0	0	0	0	0	0	0	0	0	0	0	0
ENSG00000132953.16	10.3417	10.5804	9.8408	8.3671	9.869	8.829	9.4323	8.9152	9.5931	9.5538	9.1269	9.7079	10.7746	9.2442	10.6106	9.6943	9.1194	9.9543	9.0641	9.1366	8.3734	10.1911	8.3674	9.4855	9.5176	10.2556	9.493	8.7623	9.8461	8.7781	9.1634	10.0696	11.0431	10.679	10.0517	7.6829	9.5778	10.7555	9.2335	10.5858	9.9859	9.808	8.567	10.2598	9.2391	9.1949	9.7607	9.5005	10.1661
ENSG00000100012.11	5.7269	9.9763	4.167	2.9847	4.6927	0	6.0118	3.9605	2.5614	4.0162	10.6815	6.504	2.5667	2.5564	2.0733	7.8482	6.6966	7.1812	6.3178	0	3.2872	3.451	2.7867	8.8808	2.9781	1.659	2.5644	8.5052	6.5283	0	6.4361	9.6245	1.0174	0	6.468	4.8687	0	4.5084	2.4732	7.6316	0	0.9995	4.7538	5.6517	6.6198	0	3.6309	1.3424	9.1803
ENSG00000248551.1	0	0	0	0	0	0	0	0	1.3974	0	0	0	0	0	2.0733	0	0	0	0	0	0	0	0	0	0	0	0	0	0	0	0	0	0	0	0	0	0	0	0	0	0	0	0	0	0	0	0	0	0
ENSG00000262583.1	0	0	1.2047	0	0	0	0	0	0	0	0	0	1.7918	0	0	0	0	0.9957	1.7151	0	0	0	0	0	0	0	0	0	0	1.7327	0	0	0	1.1607	0	0	0	3.2786	0	0	0	0	0	0	0	0	0	0	4.4385
ENSG00000112697.15	12.5717	13.6268	11.8812	11.8434	13.7253	10.1513	12.6051	11.893	13.3564	13.5951	12.3117	13.1338	13.5507	10.7007	12.7808	13.2919	12.1647	12.7829	12.3662	11.5455	11.9327	12.7424	11.709	12.1565	13.2697	13.0093	12.7054	11.417	12.8703	12.3947	12.1027	12.8436	12.3728	13.2737	13.4382	11.1776	12.7674	13.0898	12.0852	14.0343	12.9839	12.1715	11.1449	13.4743	11.9679	11.2754	12.8484	13.1619	14.0101
ENSG00000273249.1	1.7493	4.0068	2.2971	0	0	4.1266	0	0	1.3974	2.1288	0	0	0	0	3.4095	1.72	1.8096	1.5792	1.7151	0	1.1165	0	0	0	1.2485	1.659	1.5686	0	1.3795	1.1122	0	3.0668	1.0174	0	0	1.07	2.0387	3.2786	0	0	1.0663	0.9995	1.028	1.2441	0	0	0	0	0
ENSG00000250438.1	0	0	0	0	0	0	0	0	0	0	0	0	0	0	0	0	0	0	0	0	0	0	0	0	0	0	0	0	0	0	0	0	0	0	0	0	0	0	0	0	0	0	0	0	0	0	0	0	0
ENSG00000266319.1	0	0	0	0	0	0	0	0	0	0	0	0	0	0	0	0	0	0	0	0	0	0	0	0	0	0	0	0	0	0	0	0	0	0	0	0	0	0	0	0	0	0	0	0	0	0	0	0	0
ENSG00000223730.1	0	0	0	0	0	5.5467	0	0	0	0	0	0	0	0	0	0	0	0	0	0	0	0	0	0	0	0	0	0	0	0	0	0	0	0	0	0	0	0	0	0	0	0	0	0	0	0	0	0	0
ENSG00000273870.1	0	0	0	0	0	0	0	0	0	0	0	1.5017	0	0	0	0.8195	0	0	0	0	0	0	0	0	0	0	0	0	0	0	0	0	0	0	0	0	0	0	0	0	0	0	0	0	0	0	0	0	0
ENSG00000223198.1	0	0	0	0	0	0	0	0	1.3974	0	0	0	1.7918	0	0	0	0	0.9957	0	0	0	0	0	0	0	0	0	0	0	0	0	0	0	0	0	0	0	0	0	0	0	0	0	0	0	0	0	0	0
ENSG00000134463.14	13.7886	12.8016	12.0182	12.4923	12.7037	12.543	9.8166	12.1824	12.9511	5.3744	12.8923	12.8436	10.4226	11.6272	8.8348	13.1307	12.2564	12.5659	13.2978	12.1344	3.7919	10.674	11.8586	13.0709	13.1057	13.9138	11.7624	12.6861	12.2901	10.8189	12.781	12.6664	10.8355	7.6434	11.7987	11.0487	10.3275	12.2944	11.891	12.8182	4.5834	11.8886	12.1692	11.7519	12.0699	10.5383	9.0358	12.2417	13.3409
ENSG00000226263.1	0	0	2.6368	0	0	0	0	1.029	1.3974	0	0	0	1.7918	0	2.0733	0	0	0	0	0	0	0	0	0	0	1.659	0	1.5701	0	0	0	1.1569	0	0	0	0	2.0387	0	0.934	0	1.0663	0.9995	1.028	1.2441	0	0	0.9628	1.3424	0
ENSG00000225328.1	0	0	0	0	0	0	0	0	0	0	0	0	1.7918	0	0	0	0	0	0	0	0	0	0	0	0	0	0	0	0	0	0	0	0	0	0	0	0	1.6672	0	0	0	0	0	0	0	0	0	0	0
ENSG00000261048.1	0	0	0	0	0	0	0	0	0	0	0	0	0	0	0	0	0	0	0	0	0	0	0	0	0	0	0	0	0	0	0	0	0	0	0	0	0	0	0	0	0	0	0	0	0	0	0	0	0
ENSG00000255238.1	0	0	0	0	0	0	0	0	0	0	0	0	0	0	0	0	0.586	0	0	0	0	0	0	0	0	0	0	2.3041	0	0	0	1.7906	0	0	0	0	0	0	0	0	0	0	0	0	0	0	0	0	0
ENSG00000214485.6	9.1129	8.4102	9.6572	8.5539	8.865	10.8961	7.4517	9.7869	10.0183	10.7452	8.8704	8.9951	9.6057	10.4468	8.4674	10.4635	8.1168	8.0026	9.9491	8.1691	8.4763	8.7497	10.046	7.2383	8.7583	11.0632	10.27	10.6598	8.5165	9.4132	9.1566	8.8523	8.6856	11.4188	8.4418	9.0896	11.3657	9.5706	7.5021	10.0254	9.135	11.2699	10.0652	9.8531	9.3704	10.1651	9.1535	9.2138	9.639
ENSG00000222051.1	0	0	0	0	0	0	0	0	0	0	0	0	0	0	0	0	0	0	0	0	0	0	0	0	0	0	0	0	0	0	0	0	0	0	0	0	0	0	0	0	0	0	0	0	0	0	0	0	0
ENSG00000274541.1	0	3.0939	0	0	0	0	1.183	0	0	0	0	0	0	0	0	0	0	0	0	0	0	0	0	0	1.2485	0	0	0	0	0	0	0	1.0174	1.1607	2.1264	0	0	0	0	0	0	0	0	0	0	0	0	0	0
ENSG00000200235.1	0	0	0	0	0	0	0	0	0	0	0	0	0	0	0	0	0	0	0	0	0	0	0	0	0	0	0	0	0	0	0	0	0	0	0	0	0	0	0	0	0	0	0	0	0	0	0	0	0
ENSG00000228108.1	1.7493	0	0	0	0	0	0	0	0	0	0	1.5017	0	1.3937	0	2.0211	1.3238	0	0	0	0.6637	2.1083	0	0	0	1.659	0.9877	0	2.0716	0	0	1.1569	1.0174	1.1607	0	0	0	0	0.934	2.0127	0	0	0	1.2441	0	0	0	0	0
ENSG00000138658.15	7.1807	7.5656	6.021	4.9091	8.372	3.967	6.4069	5.6709	6.9105	6.3269	5.9324	7.6221	8.6435	6.1159	6.8643	6.5356	5.5422	6.7329	7.2878	5.5071	5.3885	6.5334	5.5553	7.4778	6.9953	6.7952	7.3505	6.4208	7.0827	5.7667	5.423	7.2505	6.4266	6.9023	6.8085	4.2164	7.7411	7.5218	5.9113	6.971	7.1621	7.6501	5.4117	7.8255	6.0914	6.1972	6.8321	8.2603	8.833
ENSG00000185753.12	9.8265	9.7861	9.4467	9.902	11.0747	9.7094	9.5272	9.2222	10.8566	9.5408	8.5655	10.4018	11.2446	8.8656	10.2145	9.5038	8.707	9.0601	9.1449	8.8292	9.6587	9.7756	9.4746	9.5328	9.5498	10.027	10.1213	10.0585	10.4522	8.8379	9.5778	9.9829	9.842	10.5973	10.7004	8.3667	10.8779	10.502	9.8264	9.9913	9.7515	9.6393	8.8301	9.9934	9.4117	8.9979	10.2854	10.2765	10.0883
ENSG00000249816.6	0	0	1.2047	2.9847	0	0	1.183	0	1.3974	1.4258	2.2856	0	0	0	2.0733	1.72	1.0016	2.315	1.7151	0.9318	1.4607	1.6817	0	2.1404	2.3583	0	0.9877	0	0	0	0.9196	1.1569	0	1.1607	2.1264	1.9751	1.353	0	0.934	2.8219	2.0983	0.9995	1.6222	1.9021	0	1.1416	0	0	2.6255
ENSG00000253309.6	1.7493	2.2537	0	0	2.1864	0	1.8241	0	1.3974	0	0	0	1.7918	0	0	0.8195	0	2.5778	0	0.9318	1.4607	1.0731	0	0	0	0	0.9877	0	2.5374	2.1652	0	0	0	1.7954	0	0	3.3682	1.6672	0.934	0	1.6727	0	0	1.9021	0	0	2.2619	0	2.1529
ENSG00000227471.8	4.9866	8.3448	0	5.5858	8.0434	9.6082	0	7.3879	2.914	9.7014	5.3131	9.1932	7.0117	5.2018	8.1134	2.0211	3.4623	6.6353	6.1882	0	1.4607	3.8327	7.3666	5.7955	3.2103	10.1472	9.7827	0	1.3795	8.092	6.9955	10.3261	0	8.321	10.6619	0	8.8873	5.1625	9.0324	6.2065	8.5887	1.9993	3.0486	8.7508	9.5684	0	10.6457	2.0256	6.231
ENSG00000274642.1	1.7493	0	3.1423	0	0	0	2.2665	1.029	2.5614	0	1.5547	2.2215	3.9795	0	2.0733	1.72	2.1723	2.315	0	0.9318	0	0	0	0	0	0	3.5624	2.7882	0	0	0	0	0	1.1607	0	0	0	1.6672	0	0	2.4266	0	0	0	2.697	0	1.5351	0	2.1529
ENSG00000189376.11	10.4841	10.0703	11.3409	10.8438	10.591	11.4392	8.4157	11.16	11.1809	10.5912	9.5525	10.4742	11.8299	10.2906	10.6629	10.4279	8.2746	10.1012	10.0222	9.0602	9.9681	10.0997	9.8986	9.7367	9.911	11.2752	10.0074	11.1076	10.1567	10.7554	10.2418	10.0942	10.1405	11.3023	9.5147	8.3968	11.7859	10.1314	10.0197	10.6141	9.7534	10.5906	9.3151	11.0033	9.9466	10.9915	11.4209	10.7897	10.2171
ENSG00000255218.1	0	0	0	0	0	0	0	0	0	0	0	0	0	0	0	0	0	0	0	0	0	0	0	0	0	0	0	0	0	0	0	0	0	0	0	0	0	0	0	0	0	0	0	0	0	0	0	0	0
ENSG00000204580.11	8.8281	8.5327	10.3173	8.9865	12.9022	10.4501	9.5737	10.1234	11.333	10.7508	8.7651	10.8456	13.8212	11.0816	9.3495	5.62	8.0475	10.6379	5.3152	8.3803	9.0788	10.2745	11.1022	8.3283	10.0067	8.2231	11.006	6.6072	10.0798	9.2466	10.1025	11.3088	13.4037	7.2688	10.7378	6.3378	12.091	8.5434	8.8818	6.8241	8.7623	10.2925	5.0079	10.8851	8.97	7.2686	12.3911	14.6166	10.1552
ENSG00000242012.1	0	0	0	0	0	0	0	0	0	0	0	0	0	0	0	0	0	0	0	0	0	0	0	0	0	0	0	0	0	0	0	0	0	0	0	0	0	0	0	0	0	0	0	0	0	0	0	0	0
ENSG00000242510.1	0	0	0	0	0	0	0	0	0	1.4258	0	1.5017	0	0	0	0	0	0	0	0	0	0	0	0	0	0	0	0	0	0	0	0	0	0	0	0	0	0	0	0	0	0	0	0	0	0	0	1.3424	0
ENSG00000273806.1	0	0	0	0	0	0	0	0	0	0	0	0	0	0	0	0	0	0	0	0	0	0	0	0	0	0	0	0	0	0	0	0	0	0	0	0	0	0	0	0	0	0	0	0	0	0	0	0	0
ENSG00000262561.1	0	0	0	0	0	0	0	0	0	0	0	0	0	0	0	0	0	0	0	0	0	0	0	0	0	0	0	0	0	0	0	0	0	0	0	0	0	0	0	0	0	0	0	0	0	0	0	0	0
ENSG00000160505.15	0	0	0	0	0	0	0	0	0	0	0	0	0	0	0	0	0.586	0.9957	0	0	1.4607	0	0	0	0	1.659	0	0	2.5374	1.1122	1.4767	0	1.6082	1.1607	0	0	1.353	0	1.4962	0	1.6727	0	0	0	0	0	1.5351	0	0
ENSG00000235920.1	0	0	0	1.2529	2.1864	0	0	0	0	1.4258	3.418	0	1.7918	1.3937	0	0	0	0	0	0	0	0	0	0	0	0	0	0	0	1.1122	0	0	0	0	2.1264	0	1.353	0	0	0	0	0	0	0	1.2456	0	1.9438	1.3424	0
ENSG00000277942.1	0	2.2537	0	0	0	0	1.183	0	1.3974	0	0	0	0	0	0	0	0	0	0	0.9318	0	0	0	0	0	0	0	0	0	0	0	0	0	0	0	0	0	0	0	2.0127	0	0	0	1.2441	0	0	0	1.3424	0
ENSG00000212154.1	0	0	0	0	0	0	0	0	0	0	0	0	0	0	0	0	0	0	0	0	0	0	0	0	0	0	0	0	0	0	0	0	0	0	0	0	0	0	0	0	0	0	0	0	0	0	0	0	0
ENSG00000241067.2	0	0	0	0	0	0	0	0	0	0	0	0	0	0	0	0	0	0	0	0	0	0	0	0	0	0	0	0	0	0	0	0	0	0	0	0	0	0	0	0	0	0	0	0	0	0	0	0	0
ENSG00000252357.1	0	0	0	0	0	0	0	0	0	0	0	0	0	0	0	0	0	0	0	0	0	0	0	0	0	0	0	0	0	0	0	0	0	0	0	0	0	0	0	0	0	0	0	0	0	0	0	0	0
ENSG00000273461.5	0	0	0	0	0	0	0	0	0	0	0	0	0	0	0	0	0	0	0	0	0	0	0	0	0	0	0	0	0	0	0	0	0	0	0	0	0	0	0	0	0	0	0	0	0	0	0	0	0
ENSG00000242600.6	6.3027	5.126	2.2971	4.6947	3.5429	0	5.3804	3.5117	6.0524	4.4088	6.8251	6.5328	7.9353	0	4.7371	4.6269	2.5876	4.9458	0	4.51	1.7383	0	4.6883	0	2.7012	1.659	3.5624	6.3873	5.7075	4.292	3.5483	0	1.0174	0	5.3714	6.3573	5.6651	1.6672	2.2148	5.1039	4.371	6.1076	2.0418	4.9594	1.9039	5.4733	3.8366	3.3525	5.0768
ENSG00000239481.1	0	0	0	0	0	0	0	0	0	0	0	0	0	0	0	0.8195	0	0	1.0987	0	0	0	0	0	0	0	0	0	0	0	0	0	0	0	0	0	0	0	0	0	0	0	0	0	0	0	0	0	0
ENSG00000234202.2	0	0	0	0	0	0	0	0	0	0	0	0	0	0	0	0	0	0	0	0	0	0	0	0	0	0	0	0	0	0	0	0	0	0	0	0	0	0	0	0	0	0	0	0	0	0	0	0	0
ENSG00000239179.1	0	0	0	0	0	0	0	0	0	0	0	0	0	0	0	0	0.586	0	0	0	0	0	0	0	0	0	0	0	0	0	0	0	0	0	0	0	0	0	0	0	0	0	0	0	0	0	0	0	0
ENSG00000219867.1	0	0	0	0	0	0	0	0	0	0	0	0	0	0	0	0	0	0.9957	0	0	0	0	0	0	0	1.659	0	0	0	0	0	0	0	0	2.9509	0	0	0	0	0	0	0	0	0	0	0	0	0	0
ENSG00000248724.6	1.7493	2.2537	0	2.3644	0	0	1.8241	0	0	0	0	1.5017	3.0682	1.3937	2.8909	0.8195	0.586	0.9957	0	0.9318	0.6637	1.6817	0	0	1.9076	3.2679	2.5644	1.5701	2.8889	0	2.191	0	1.6082	2.571	0	1.502	1.353	2.4201	0	0	0	2.5842	1.028	1.2441	0	0	0	1.3424	0
ENSG00000229716.2	0	0	0	0	0	0	0	0	0	0	0	0	0	0	0	0	0	0	0	0	0	0	0	0	0	0	0	0	0	0	0	0	0	0	0	0	0	0	0	0	0	0	0	0	0	0	0	0	0
ENSG00000266217.2	0	0	0	0	2.1864	0	1.8241	1.6234	1.3974	0	0	2.2215	2.5667	0	0	0	3.3951	0	1.0987	1.8965	0.6637	3.7163	0	0	4.4355	1.659	0	1.5701	3.1713	1.1122	0	0	6.1002	2.571	0	0	0	2.4201	1.4962	0	0	2.9992	1.6222	0	0	1.1416	2.9342	4.7606	1.4455
ENSG00000277904.1	0	0	0	0	0	0	0	0	0	0	0	0	0	0	0	0	0	0	0	0	0	0	0	0	0	0	0	0	0	0	0	0	0	0	0	0	0	0	0	0	0	0	0	0	0	0	0	0	0
ENSG00000113361.12	7.4769	8.9283	6.6082	7.5525	6.7004	8.037	9.7025	6.144	7.2572	7.5433	6.2588	8.9584	9.482	5.5909	9.7551	8.4052	4.5879	7.8369	4.7685	4.6729	8.3216	8.8219	8.6977	6.737	8.9511	6.929	6.7437	6.353	8.56	9.4991	7.0056	7.4361	9.352	6.9463	7.5403	5.5373	10.1235	6.5633	6.2927	4.9706	10.2433	6.6573	7.4302	7.4155	7.0661	4.9045	9.7464	9.2579	8.5308
ENSG00000066336.11	8.278	9.4398	9.4001	9.2904	9.858	9.553	8.6298	7.5	10.0828	9.2604	8.7522	9.4029	10.7907	7.1224	12.2559	8.2104	7.122	7.6638	6.5983	6.9594	8.2207	8.8254	8.9629	9.7709	8.2465	10.729	11.9164	8.7359	9.7528	8.0033	9.8803	6.5428	8.4482	11.4498	8.2636	7.01	10.8635	9.8579	8.4312	9.4114	9.0719	10.2764	9.2938	9.19	9.2424	7.8467	9.4502	8.7151	9.3423
ENSG00000249338.1	0	0	0	0	0	0	0	0	0	0	0	0	0	0	0	0	0	0	0	0	0	0	0	0	0	0	0	0	0	0	0	0	0	0	0	0	0	0	0	0	0	0	0	0	0	0	0	0	0
ENSG00000263711.5	8.5013	0	0	0	3.0185	0	0	0	0	8.1602	0	2.2215	0	0	3.4095	1.3389	0	4.1618	0	3.0464	0	0	0	0	0	0	2.9784	8.2769	0	2.1652	0	0	3.9393	8.4438	9.9424	0	0	0	0	0	0	1.5843	0	0	0	0	0	1.3424	1.4455
ENSG00000182405.5	7.0324	8.6726	7.095	5.9828	7.9429	7.4796	6.6814	5.2653	7.0942	6.233	6.8003	7.4813	8.9468	6.9432	6.7399	6.6825	6.5109	7.7923	7.7058	5.7696	6.7457	7.2292	6.6286	7.7303	7.7432	6.6785	6.1254	7.4454	7.4161	6.5537	6.0068	7.6805	6.8672	6.6943	7.5403	5.3684	7.621	8.593	6.224	7.837	6.7431	7.0971	6.7414	8.1721	6.0621	6.9547	6.9138	7.3145	7.8362
ENSG00000221649.1	0	0	0	0	0	0	0	0	0	0	0	0	0	0	0	0	0	0	0	0	0	0	0	0	0	0	0	0	0	0	0	0	0	0	0	0	0	0	0	0	0	0	0	0	0	0	0	0	0
ENSG00000268754.1	0	0	0	0	0	0	0	0	0	0	0	0	3.0682	0	0	0	0	0	0	0	0	0	0	0	0	0	0	0	0	0	0	0	0	0	0	0.7932	0	0	0.934	0	0	0	0	0	0	0	0.9628	2.0256	1.4455
ENSG00000251260.1	0	0	0	0	0	0	0	1.029	0	0	0	0	0	0	0	0	0	0	0	0	0	0	0	0	0	0	0	0	0	0	0	0	0	0	0	0	0	0	0	0	0	0	0	0	0	0	0	0	0
ENSG00000254988.1	0	0	0	0	0	0	0	0	0	0	0	0	0	0	0	0	0	0	0	0.9318	0	0	0	0	0	0	0	0	0	0	0	0	0	0	0	0	1.353	0	0	0	0	0	0	0	0	0	0	0	0
ENSG00000266207.1	0	0	0	0	0	0	0	0	0	0	0	0	0	0	0	0	0	0	0	0	0	0	0	0	0	0	0	0	0	0	0	0	0	0	0	0	0	0	0	0	0	0	0	0	0	0	0	0	0
ENSG00000218180.2	0	0	0	0	0	0	0	0	0	0	0	0	0	0	0	0	0	0	0	0	0	0	0	0	0	0	0	0	0	0	0	0	0	0	0	0	0	0	0	0	0	0	0	0	0	0	0	0	0
ENSG00000200389.1	0	0	0	0	0	0	0	0	0	0	0	0	0	0	0	0	0	0	0	0	0	0	0	0	0	0	0	0	0	0	0	0	0	0	0	0	0	0	0	0	0	0	0	0	0	0	0	0	0
ENSG00000234770.1	0	0	0	0	0	0	0	0	0	0	0	0	0	0	0	0	0	0	0	0	0	0	0	0	1.9076	0	0	0	1.3795	0	0	0	0	0	0	0	0	0	0	2.0127	0	0	0	0	0	1.1416	0	0	0
ENSG00000197782.14	9.8377	9.2294	8.0116	8.3366	11.2193	8.8173	8.6753	8.7402	9.1078	9.3857	10.6242	9.7667	11.0115	9.6702	9.7115	9.1175	8.4869	9.5669	8.9455	8.3645	10.2754	8.7311	9.1956	10.106	9.2009	8.7713	8.8365	9.8184	10.0988	8.4251	8.5456	9.6064	10.1327	9.3409	9.2926	7.6751	9.4681	9.7454	8.4762	9.7482	8.9238	9.4399	8.6289	9.7809	8.9778	9.0349	10.553	9.866	10.1443
ENSG00000179774.8	3.9233	4.0068	2.6368	3.5928	6.0208	1.5007	4.2316	1.6234	2.0937	1.4258	2.2856	5.3026	4.1888	2.5564	2.0733	0	2.3244	2.9924	3.8777	1.8965	0.6637	1.0731	0	2.9667	5.7356	2.9019	0.9877	4.2268	4.8192	1.7327	4.4853	1.1569	2.0261	0	2.9509	3.292	3.1329	0	0.934	3.7161	3.8205	3.3211	2.6313	2.6949	5.6929	3.8348	3.2542	2.4873	5.4049
ENSG00000184741.5	0	0	0	0	0	0	0	0	0	0	0	0	0	0	0	0	0	0	0	0	0	0	0	0	0	0	0	0	0	0	0	0	0	0	0	0	0	0	0	0	0	0	0	0	0	0	0	0	0
ENSG00000228089.1	0	0	0	0	0	0	0	0	0	0	0	0	0	0	0	1.3389	0.586	0	1.7151	0	0.6637	0	0	0	0	1.659	0.9877	0	1.3795	0	0.9196	0	0	0	0	0.4504	0	0	0	0	0	0	0	0	1.2456	0	0	0	0
ENSG00000212535.1	0	0	0	0	0	0	0	0	0	0	0	0	0	0	0	0	0	0	0	0	0	0	0	0	0	0	0	0	0	0	0	0	0	0	0	0	0	0	0	0	0	0	0	0	0	0	0	0	0
ENSG00000266184.1	0	0	0	0	0	0	0	0	0	0	0	0	0	0	0	0.8195	0	0	0	0	0	0	0	0	0	0	0	0	0	0	0	0	1.0174	1.7954	0	0.4504	0	0	0	0	0	0	0	0	0	0	0.9628	0	1.4455
ENSG00000274555.1	0	0	0	0	0	0	0	0	0	0	0	0	0	0	0	0	0	0	0	0	0	0	0	0	0	0	0	0	0	0	0	0	0	0	0	0	0	0	0	0	0	0	0	0	0	0	0	0	0
ENSG00000233516.1	0	0	0	0	0	0	0	0	0	0	0	0	0	0	0	0	0	0	0	0	0	0	0	0	0	0	0	0	0	0	0	0	0	0	0	0	0	0	0	0	0	0	0	0	0	0	0	0	0
ENSG00000218472.2	0	0	0	2.7076	0	0	0	0	0	1.4258	1.5547	0	0	1.3937	2.8909	0	0.586	0	1.0987	0	0.6637	0	0	0	0	0	1.5686	0	0	0	0	0	0	0	0	0.4504	0	0	0	0	0	0	0	1.2441	0	1.7708	0	0	2.1529
ENSG00000186951.16	12.2003	13.931	11.1527	12.3566	13.5843	9.9868	12.4916	10.7852	13.5255	12.0365	12.1234	12.8893	12.4839	10.5507	10.8601	12.0595	11.9236	13.817	12.4108	11.4879	11.3766	12.9978	10.5919	12.7032	12.8307	13.1628	11.4617	11.7643	12.2659	11.6706	12.1033	13.2816	11.636	11.3128	13.7551	10.8114	10.3414	13.9068	11.752	13.2112	11.824	11.7367	11.7172	12.5252	12.3922	10.2745	11.8288	12.0591	13.0868
ENSG00000090020.10	8.5293	9.5381	8.3656	8.1455	9.2571	9.0241	8.6573	8.1178	9.2029	8.9763	8.7391	8.4167	10.5056	8.1424	9.6553	9.3175	7.0852	8.4134	7.2665	6.9275	8.5988	8.4552	9.3313	8.8492	9.4847	9.4427	10.8011	8.6816	9.3508	6.8142	9.3892	8.1615	9.1194	9.2819	9.8134	5.9244	9.6879	8.9825	8.146	7.9827	10.0319	8.3957	7.95	8.6995	8.7114	7.4388	9.4004	9.3626	8.7943
ENSG00000220773.1	0	0	0	0	2.1864	0	0	0	0	0	0	0	0	0	0	0	0	0	0	0	0	0	0	0	0	0	0	1.5701	0	0	0	1.1569	0	0	0	0	0	0	0	0	0	0	0	0	0	0	0	0	0
ENSG00000239028.1	0	0	0	0	0	0	0	0	0	0	0	0	0	0	0	0	0	0	0	0	0	0	0	0	0	0	0	0	0	0	0	0	0	0	0	0	0	0	0	0	0	0	0	0	0	0	0	0	0
ENSG00000204947.8	6.5039	9.174	6.665	7.0487	6.1706	3.7874	6.0118	6.6417	6.9105	5.6893	7.0315	5.7582	6.0228	6.6939	4.0911	7.3363	6.6896	7.1103	7.4567	5.29	4.2113	5.9216	5.0893	8.0415	6.3363	8.2021	6.7035	6.4536	5.8744	4.5282	6.1035	6.3605	6.6637	4.0928	7.6651	3.4455	5.9813	8.2761	5.3274	6.3743	6.6982	6.5537	7.174	6.9404	7.3947	5.0163	5.5408	5.8536	7.4519
ENSG00000101425.12	2.517	3.0939	1.2047	5.3121	0	0	5.6954	1.029	7.3755	2.1288	4.48	0	5.0449	0	5.3039	1.72	4.4948	4.7466	1.0987	2.4695	3.2872	1.0731	4.6207	4.6358	4.8338	0	7.4267	4.9326	5.4143	2.4975	2.191	0	5.3192	2.2347	2.1264	4.3259	2.0387	0	2.8824	0	3.4391	2.9992	0	1.2441	4.2345	2.8138	4.1765	3.5546	3.5036
ENSG00000263814.1	0	0	0	0	0	0	0	0	0	0	0	0	0	0	0	0	0	0	0	0	0	0	0	0	0	0	0	0	0	0	0	0	0	0	0	0	0	0	0	0	0	0	0	0	0	0	0	0	0
ENSG00000259377.1	0	0	0	0	0	0	0	0	0	0	0	0	0	0	0	0	0	0	0	0	0	0	0	0	0	0	0	0	0	0	0	0	0	0	0	0	0	0	0	0	0	0	0	0	0	0	0	0	0
ENSG00000262899.1	1.7493	0	0	0	0	0	0	0	2.0937	1.4258	0	0	0	0	0	0	0	0	1.7151	0	0	0	0	2.9667	0	0	0	1.5701	0	1.1122	0	0	0	0	0	0	0	1.6672	0	3.3372	0	0	1.6222	0	0	0	0	0	0
ENSG00000272080.1	0	0	0	0	0	0	0	0	0	0	0	0	0	0	0	0	0	0	0	0	0	0	0	0	0	0	0	0	0	0	0	0	0	0	0	0	0	0	0	0	0	0	0	0	0	0	0	0	0
ENSG00000269713.7	12.3669	12.2927	11.4785	9.0367	11.6555	7.647	10.3771	10.6554	10.6164	11.3055	10.421	10.8698	12.8964	10.5538	11.472	9.651	10.4804	10.7454	9.1332	10.8547	11.1635	9.9659	10.1605	11.6751	10.3623	10.253	11.9193	11.9102	12.0053	8.8488	9.3815	11.1391	11.029	11.0897	11.4382	8.4507	10.8233	11.8268	11.416	11.8749	9.8777	9.6465	8.6883	11.302	9.6145	9.821	10.6744	11.4049	11.2207
ENSG00000263909.1	0	0	0	0	0	0	0	0	0	0	0	0	0	0	0	0	0	0	0	0	0	0	0	0	0	0	0	0	0	0	0	0	0	0	0	0	0	0	0	0	0	0	0	0	0	0	0	0	0
ENSG00000170100.13	8.759	9.7168	6.9654	6.7482	8.191	7.0917	7.3087	7.5	8.0539	7.9499	7.6199	8.0783	9.2682	6.7164	7.9731	7.5037	6.6104	8.0841	7.6899	7.8609	8.8605	7.0242	7.0051	8.4316	7.5868	8.0577	8.9296	7.6712	8.4975	6.7534	7.9012	7.1034	8.7315	8.5379	8.199	5.4553	8.2704	8.2659	7.6136	8.279	7.9809	7.5069	7.0885	7.8599	6.8257	8.7974	8.2602	7.8152	8.928
ENSG00000121335.11	0	0	0	0	0	0	0	0	0	0	0	0	2.5667	0	0	0	0.586	0	1.7151	0	0	0	0	0	0	0	0	0	2.0716	0	0	0	0	0	0	0	0	0	0	0	1.0663	0	0	0	0	0	0	0	0
ENSG00000233531.1	0	0	0	0	0	0	0	0	0	0	0	0	0	0	0	0	0	0	0	0	0	0	0	0	0	0	0	0	0	0	0	0	0	0	0	0	0	0	0	0	0	0	0	0	0	0	0	0	0
ENSG00000273964.1	0	0	0	0	0	0	0	0	0	0	0	0	0	0	0	0	0	0	0	0	0	0	0	0	0	0	0	0	0	0	0	0	0	0	0	0	0	0	0	0	0	0	0	0	0	0	0	0	0
ENSG00000251219.1	0	0	0	0	0	0	0	0	0	0	0	0	0	0	0	0	0	0	0	0	0	0	0	0	0	0	0	0	0	0	0	0	0	0	0	0	0	0	0	0	0	0	0	0	0	0	0	0	0
ENSG00000253747.1	0	0	0	0	0	0	0	0	0	0	0	0	0	0	0	0	0	0	0	0	0	0	0	0	0	0	0	0	0	0	0	0	0	0	0	0	0	0	0	0	0	0	0	0	0	0	0	0	0
ENSG00000257343.1	0	0	0	0	0	0	0	0	0	0	0	0	0	0	0	0	0	0	0	0	0	0	0	0	0	0	0	0	0	0	0	0	0	0	0	0	0	0	0	0	0	0	0	0	0	0	0	0	0
ENSG00000249337.2	0	3.0939	0	0	0	0	0	0	0	0	0	0	0	0	0	0	0	0.9957	1.0987	0	0	0	0	2.1404	0	0	0	1.5701	0	0	0	0	0	0	0	0	0	0	0	0	0	0	0	0	0	0	0	0	1.4455
ENSG00000261496.1	0	2.2537	0	1.9131	0	0	2.6045	1.029	1.3974	0	1.5547	0	0	0	2.0733	0	0	1.9935	0	0	1.4607	1.0731	2.7867	0	1.2485	0	1.9815	1.5701	3.1713	0	0.9196	0	2.0261	0	0	0	0	0	1.4962	2.8219	3.8205	0.9995	0	0	1.9039	0	3.391	2.4873	2.9808
ENSG00000251557.2	0	0	0	0	0	0	0	0	0	0	0	0	1.7918	0	0	0	0	0	0	0	0	0	0	0	0	0	0	0	0	0	0	0	0	0	0	0	0	0	0	0	0	0	0	0	0	0	0	0	0
ENSG00000121064.12	11.0285	10.1151	9.0269	10.4913	9.725	9.6317	9.6303	11.3317	11.1334	12.8898	10.0432	11.7356	14.0876	10.7035	12.6687	12.6068	9.9108	11.7612	11.4741	8.1087	8.4233	10.7592	9.3366	11.5994	12.0315	13.1416	12.9722	10.0505	9.5854	11.2028	10.0244	12.1013	9.8193	11.7579	11.657	10.2026	12.3196	12.9864	11.099	11.3673	11.66	10.4646	10.0998	11.7936	10.6047	8.5644	11.2414	9.8373	11.7887
ENSG00000211798.3	1.7493	0	0	0	0	0	0	0	0	0	0	0	0	0	0	0	0	0	0	0	0	0	0	0	0	0	0	0	2.0716	0	0	0	1.0174	1.1607	0	0	1.353	0	0.934	0	0	0.9995	0	0	2.3543	0	0	0	0
ENSG00000281386.1	0	0	0	0	0	0	0	0	0	0	0	0	0	0	0	0	0	0	0	0	0	0	0	0	0	0	0	0	0	0	0	0	0	0	0	0	0	0	0	0	0	0	0	0	0	0	0	0	0
ENSG00000243660.9	8.2447	7.5071	7.0388	6.8029	7.6172	7.5658	5.9239	6.6567	5.7359	7.1222	6.6963	6.5888	7.9782	6.9622	7.4973	6.5939	5.8485	6.8494	6.3981	6.4911	4.9715	7.1529	6.4058	7.45	7.566	7.207	6.6194	7.8665	6.6937	5.9941	6.6939	6.0749	6.1427	7.7466	7.1873	4.9902	6.2405	7.7577	6.3582	8.5715	7.5298	6.906	7.1843	7.0636	7.0661	5.7244	6.7956	5.8536	7.5076
ENSG00000229728.1	0	3.6214	1.8519	1.2529	0	3.3432	2.2665	0	1.3974	0	0	1.5017	2.5667	1.3937	4.901	1.72	0.586	2.9924	2.7459	1.4933	0.6637	1.0731	0	2.1404	2.7012	0	0	0	0	0	0	3.0668	2.0261	2.571	0	0.4504	2.8515	2.4201	0.934	2.0127	1.0663	1.5843	1.6222	1.2441	0	0	2.5223	2.0256	2.1529
ENSG00000145321.12	16.8048	17.2198	16.5902	16.6794	14.8436	15.7138	17.1998	17.8839	16.7902	16.199	17.151	17.4072	17.2956	16.7472	16.959	16.9808	16.2586	15.7852	17.044	15.9701	17.2667	16.733	16.2215	15.437	16.5451	18.2394	12.4185	18.2526	17.5784	15.633	17.119	16.8672	18.2859	16.071	17.7524	16.1446	16.1258	17.3059	17.0564	19.3509	17.61	16.8578	15.8519	17.0943	16.4769	17.0016	17.1218	17.5859	17.5349
ENSG00000205707.10	11.2107	10.5626	10.2539	10.7096	11.7313	8.5549	10.6591	8.768	10.1299	10.2108	11.3125	10.489	10.6274	10.2526	10.366	11.688	10.5654	10.854	10.1421	11.2903	10.5021	10.016	10.8424	10.4603	11.495	9.7732	9.3634	11.7162	10.8403	10.9509	9.9982	10.0942	10.4408	10.4861	10.8578	9.6561	9.6577	10.3516	9.9929	11.8819	10.7051	10.1552	10.2465	10.5545	10.1879	10.1063	10.6241	10.4273	11.137
ENSG00000179097.5	3.3851	0	0	0	0	0	0	0	1.3974	0	0	2.2215	4.1888	0	0	1.72	1.3238	0.9957	0	0	2.7743	1.0731	0	2.1404	1.2485	2.4104	0	0	0	0	2.191	1.1569	2.3497	1.7954	2.1264	0.4504	2.5016	3.2786	0.934	0	0	1.5843	2.3665	0	1.9039	0	0	0	2.6255
ENSG00000275167.1	0	0	0	0	0	0	0	0	0	0	0	0	0	0	0	0	0	0	0	0	0	0	0	0	0	0	0	0	0	0	0	0	0	0	0	0	0	0	0	0	0	0	0	0	0	0	0	0	0
ENSG00000237713.1	0	0	0	0	0	0	0	0	0	2.1288	0	0	0	0	2.0733	0	0	0	0	0	0	0	0	0	0	0	0	0	0	0	0	0	0	2.571	0	0	0	0	0	0	0	0	0	0	0	0	0	0	0
ENSG00000260649.1	0	0	0	0	0	0	0	0	0	0	0	0	0	0	0	0	0	0	0	0	0	0	0	0	0	0	0	0	0	0	0	0	0	0	0	0	0	0	0	0	0	0	0	0	0	0	0	0	0
ENSG00000143756.11	9.3766	12.1777	10.8655	9.937	11.3701	8.26	10.0982	10.1697	11.1971	11.2029	9.9245	10.1623	12.1645	10.0637	10.9773	10.1506	9.8447	10.732	11.0427	10.59	10.3809	10.6415	10.6671	10.5581	9.9577	10.7216	10.0279	10.9699	10.4767	9.6381	9.8871	10.5917	11.5434	10.9695	10.7963	8.2077	10.5606	11.5661	10.6004	11.7584	10.7126	9.8048	9.7401	11.0497	10.899	10.7782	10.6853	10.7112	11.4226
ENSG00000167004.12	15.918	16.1199	16.0711	15.0151	16.1857	14.5062	14.0646	15.5278	16.2291	15.056	15.8141	15.3391	17.555	16.0297	15.9541	15.455	13.9393	15.3971	13.8531	13.4757	15.0204	14.3972	15.2071	15.7314	15.2641	15.8036	15.0826	15.0801	15.0111	14.8178	14.5836	15.0675	16.0444	16.0054	15.921	13.7131	15.8336	15.2317	15.4919	16.3633	14.7125	16.0908	14.6603	15.6841	15.0135	16.1975	15.7342	15.6807	16.2998
ENSG00000257360.1	0	0	0	0	0	0	0	0	0	0	0	0	0	0	0	0	0	0	0	0	0	0	0	0	0	0	0	0	0	0	0	0	0	0	0	0	0	0	0	0	0	0	0	0	0	0	0	0	0
ENSG00000204031.3	0	0	0	0	0	0	0	0	0	0	0	0	0	0	0	0	0	0	0	0	0	0	0	0	0	0	0	0	0	0	0	0	0	0	0	0	0	0	0	0	0	0	0	0	0	0	0	0	0
ENSG00000231781.1	0	0	0	0	0	0	0	0	0	0	0	0	0	0	0	0	0	0	0	0	0	0	0	0	0	0	0	0	0	0	0	0	0	0	0	0	0	0	0	0	0	0	0	0	0	0	0	0	0
ENSG00000124120.10	10.0029	13.8883	10.812	10.4174	10.6528	8.7637	10.042	9.2322	10.9608	10.8171	11.4518	10.2711	10.9714	9.55	11.4703	13.2355	10.1259	12.2306	9.2966	10.6252	9.0232	10.3834	8.5647	13.3914	10.3907	11.4434	11.8515	11.5394	9.8661	9.8086	10.0896	11.5486	10.3293	9.5832	10.7378	9.1289	9.4586	12.0856	9.1365	11.8008	11.1513	10.2565	9.6271	10.2995	10.036	9.688	9.9853	10.0276	13.3687
ENSG00000252691.1	0	0	0	0	0	0	0	0	0	0	0	0	0	0	0	0	0	0	0	0	0	0	0	0	0	0	0	0	0	0	0	0	0	0	0	0	0	0	0	0	0	0	0	0	0	0	0	0	0
ENSG00000270133.1	0	0	0	0	0	0	0	0	0	0	0	0	0	0	0	0	0	0	0	0	0	1.0731	0	0	0	0	0	0	0	0	0	0	0	0	0	0	0	0	0	0	0	0	0	0	0	1.1416	0	0	0
ENSG00000151461.19	10.7565	12.0046	9.7606	10.6033	11.3068	9.3934	10.1524	10.2631	11.2819	10.2149	9.511	10.6005	11.8655	9.9779	10.9139	10.5507	10.4717	10.89	11.8639	10.7635	10.3229	11.003	10.2872	10.1967	9.9597	10.9992	10.5584	10.1513	10.5785	9.3297	10.3522	10.8748	12.1745	12.1333	11.205	8.8506	10.6679	11.3546	10.6281	10.2288	10.2957	11.192	9.6441	10.9594	10.2181	9.5831	11.4911	11.4673	11.4153
ENSG00000123572.16	2.517	2.2537	0	0	0	0	2.6045	0	2.914	4.519	0	2.2215	1.7918	0	5.0481	0	3.4623	0	0	0	2.1715	0	4.6883	0	2.3583	0	1.5686	0	4.2187	1.1122	0	0	6.7892	1.1607	0	1.07	0	0	0	0	5.2135	0	1.6222	2.9715	0	0	7.3087	3.7318	5.0768
ENSG00000224791.1	0	0	0	1.9131	3.0185	2.698	0	1.029	0	0	2.2856	1.5017	0	0	0	0	0	0	0	0	0	0	1.1244	0	2.3583	0	0.9877	1.5701	1.3795	1.7327	0.9196	1.1569	2.0261	2.2347	0	0.4504	2.5016	2.4201	0	0	1.0663	1.5843	1.028	0	1.9039	1.7708	2.5223	0	0
ENSG00000278462.1	1.7493	3.6214	0	0	0	0	1.183	0	0	0	2.2856	0	1.7918	0	0	0.8195	0	0	0	0	0	0	0	0	0	0	0	0	0	0	0	1.1569	1.0174	0	0	0	1.353	0	0	0	0	0.9995	1.028	0	0	0	0	0	0
ENSG00000225258.1	0	0	0	0	0	0	0	0	0	0	0	0	0	0	0	0	0	0	0	0	0	0	0	0	0	0	0	0	0	0	0	0	0	0	0	0	0	0	0	0	0	0	0	0	0	0	0	0	0
ENSG00000281205.1	5.6611	4.9612	5.2795	5.5858	4.6927	0	4.4981	4.3765	4.3653	4.717	4.9101	3.9685	6.0765	4.1106	4.901	5.5744	4.8359	6.349	5.8021	4.9091	5.8927	5.5318	4.8147	6.6902	6.0963	3.802	5.0635	4.5022	6.4245	4.9638	3.4339	6.9396	3.7325	5.9722	5.5888	2.5271	3.1329	6.4601	4.9564	5.9474	5.771	5.169	3.3719	6.8746	6.537	2.2075	6.3348	5.8914	4.8368
ENSG00000226397.7	0	0	0	0	0	0	0	0	0	0	0	0	1.7918	1.3937	0	0	0	0	0	0	0	0	0	0	0	0	0	0	0	0	0	0	0	0	0	0	0	0	0	0	0	0	0	0	0	0	0	0	0
ENSG00000205636.3	0	0	0	0	0	0	0	0	0	0	0	0	0	0	0	0	0	0	0	0	0	0	0	0	0	0	0	0	0	0	0	0	0	0	0	0	0	0	0	0	0	0	0	0	0	0	0	0	0
ENSG00000249474.1	0	0	0	0	0	0	0	0	0	0	0	0	0	0	0	0	0	0	0	0	0	1.0731	0	0	0	0	0	0	0	0	0	0	0	0	0	0	0	0	0	0	0	0	0	0	0	0	0	0	0
ENSG00000124107.5	15.519	10.2373	12.2183	6.9713	12.566	15.0491	9.3048	12.2856	11.5561	13.013	14.593	12.2162	15.1151	12.8385	12.7769	13.1126	8.1579	13.1909	1.0987	3.7769	9.5048	2.7049	14.0064	14.6283	7.6866	12.1122	13.4862	15.6072	13.0646	11.0001	10.3354	13.1279	14.6972	5.5072	16.9447	3.827	9.566	7.5556	13.3394	15.2625	11.9261	5.0866	7.1531	7.3075	9.9606	11.9856	10.5684	12.5846	13.9427
ENSG00000251456.1	0	0	0	0	0	0	0	0	0	0	0	0	0	0	0	0	0	0	0	0	0	0	0	0	0	0	0	0	1.3795	0	0	0	0	0	0	0	0	0	0	0	0	0	0	0	0	0	0	0	0
ENSG00000270123.3	0	0	0	0	0	0	0	0	0	0	0	0	0	0	0	0	0	0	0	0	0	0	0	0	1.2485	0	0	0	0	0	0	0	0	0	0	0	1.353	0	0	0	0	0	0	0	0	0	0	0	0
ENSG00000281899.1	0	2.2537	0	2.9847	0	0	1.183	0	1.3974	0	0	0	0	0	0	0	0	0	0	0	0.6637	1.0731	0	0	0	0	0	0	0	1.1122	0	0	0	0	2.9509	0	0	1.6672	1.4962	3.3372	1.6727	0	0	0	0	0	0.9628	0	0
ENSG00000241334.2	3.0154	0	0	0	0	0	0	0	0	0	0	0	0	0	0	0	0	0	0	0	0	0	0	0	0	0	0	0	0	0	0	0	0	0	0	0	0	0	0	0	0	0	0	0	0	0	0	0	0
ENSG00000279152.1	0	6.1052	0	0	0	0	3.9045	4.64	0	0	0	0	0	0	0	0	3.0902	0	5.0428	0	4.8306	0	0	0	0	5.5992	4.2246	0	2.5374	0	0	0	4.8915	3.7394	0	0	0	0	3.8736	2.0127	0	2.3212	2.0418	0	0	0	5.4498	4.7606	0
ENSG00000248126.1	0	0	0	0	0	0	0	0	0	0	0	0	1.7918	0	0	0	0	0	0	0	1.1165	0	0	0	0	0	0	2.7882	1.3795	0	0	0	1.6082	1.1607	0	0	0	1.6672	0	0	0	0	0	1.2441	1.2456	0	0	0	0
ENSG00000237232.7	2.517	2.2537	1.8519	3.217	0	5.9397	0	2.6329	4.2461	4.4088	1.5547	2.6995	3.0682	2.5564	2.0733	0.8195	5.9803	0	5.1395	0	1.1165	0	2.5161	2.1404	3.7423	0	0.9877	2.3041	4.089	1.1122	1.8776	2.5654	0	0	2.9509	2.8539	0	1.6672	0	4.9706	7.0712	1.9993	5.0982	1.9021	1.2456	4.5801	0.9628	0	2.1529
ENSG00000259367.1	0	0	0	0	0	0	1.183	1.029	0	0	0	0	0	0	0	0	1.0016	1.5792	0	0	0.6637	0	0	0	1.9076	0	0	0	0	0	0	0	2.0261	0	0	0	0	0	0	0	3.4391	0.9995	0	0	0	0	1.9438	2.0256	0
ENSG00000234765.1	0	0	0	0	0	0	0	0	0	0	0	0	0	0	0	0	0	0	0	0	0	0	0	0	0	0	0	0	0	0	0	0	0	0	0	0	0	0	0	0	0	0	0	0	0	0	0	0	0
ENSG00000237400.1	0	0	0	0	0	0	0	0	0	0	0	0	0	0	0	0.8195	0	0	0	0	0	0	0	0	1.2485	0	0	2.3041	0	0	0	0	0	0	0	0	0	0	0	0	0	0	0	0	1.2456	0	0	0	0
ENSG00000142856.16	10.1631	9.202	9.0197	8.6214	10.073	8.5408	7.0974	6.8117	9.5466	9.0698	8.2629	7.9665	9.5687	9.3772	9.6145	8.1339	7.8137	8.6953	8.863	8.894	5.9887	8.1022	8.6561	9.9154	8.7537	8.7279	8.981	8.7022	8.0514	9.5061	8.0049	8.0786	8.8675	8.7761	9.2212	7.5816	9.4649	9.2636	6.8084	9.615	9.1322	9.105	8.0665	8.7825	8.8117	9.5205	8.7981	8.1476	10.0466
ENSG00000240477.1	0	0	0	0	0	0	0	0	0	0	0	0	0	0	0	0	0.586	0.9957	0	0	0	0	0	0	0	1.659	0	0	0	0	0	0	0	0	0	0	0	0	0	0	0	0	0	0	0	0	0	0	1.4455
ENSG00000242461.1	0	0	0	0	0	0	0	0	0	0	0	0	0	0	0	0	0	0	0	0	0	0	0	0	0	0	0	0	0	0	0	0	0	0	0	0	0	0	0	0	0	0	0	0	0	0	0	0	0
ENSG00000198113.2	6.896	7.5071	7.6201	8.0204	7.2305	7.9649	9.0064	6.6567	8.2831	8.3361	6.8496	7.496	11.0506	6.8445	9.7868	6.9287	6.1011	7.0575	5.6464	6.3538	7.9581	7.4906	8.198	6.6418	7.833	8.2126	9.9061	5.8607	9.0487	5.3399	8.4823	7.4564	7.7894	11.6638	8.1656	5.0067	8.3955	7.5886	7.1231	7.9476	9.8743	9.1665	7.3125	8.4228	7.1931	6.4168	8.7449	8.6723	7.9612
ENSG00000213397.10	11.1475	9.7861	10.9602	10.3302	10.4984	11.8657	8.4991	8.8254	11.0368	8.3511	10.918	9.2722	10.5418	9.9377	10.7052	9.6943	8.2652	8.9629	8.3452	8.6255	8.8144	8.5174	9.9581	9.8423	8.5675	9.272	10.154	10.8943	9.3684	8.9841	9.2054	9.102	9.2441	9.2934	8.8628	7.8753	10.5108	9.2889	8.4159	9.4619	8.1178	9.0997	8.7418	9.3037	9.7097	8.5081	9.5152	9.0479	10.9858
ENSG00000275053.1	0	0	0	0	0	0	0	0	0	0	0	0	0	0	0	0	0	0	0	0	0	0	0	0	0	0	0	0	0	0	0	0	0	0	0	0	0	0	0	0	0	0	0	0	0	0	0	0	0
ENSG00000125686.11	9.1791	11.8774	8.9718	9.4784	10.4183	8.6368	9.6781	9.171	10.5121	9.9406	9.2283	9.9911	10.9572	9.5311	10.2339	8.8852	9.5208	10.2511	11.4407	8.7432	9.9158	10.6963	9.7444	10.2258	9.8755	9.4954	9.2257	9.6868	9.871	9.0136	9.6785	10.0038	11.2465	9.936	10.0146	8.5414	10.0279	11.832	9.6446	9.2696	9.7984	9.7099	8.9622	10.6897	9.429	9.1311	10.2521	10.0817	10.316
ENSG00000261470.1	0	0	0	0	0	0	0	0	0	0	0	0	0	0	0	0	0	0	0	0	0	0	0	0	0	0	0	0	0	0	0	0	0	0	0	0	0	0	0	0	0	0	0	0	0	0	0	0	0
ENSG00000235321.1	0	0	0	0	0	0	0	0	0	0	0	0	0	0	0	0	0	0	0	0	0	0	0	0	0	0	0	0	0	0	0	0	0	0	0	0	0	0	0	0	0	0	0	0	0	0	0	0	0
ENSG00000243986.2	0	0	1.2047	0	0	0	0	0	0	1.4258	0	1.5017	0	0	0	0	0	0	1.0987	0	0	0	0	0	0	0	0	0	0	0	0	0	0	0	0	0	0	0	0	2.0127	0	0.9995	0	0	0	0	0	0	0
ENSG00000147571.4	1.7493	0	0	2.3644	0	0	0	0	0	1.4258	1.5547	1.5017	0	0	6.1616	0	0	0	0	0	0	2.1083	0	2.1404	0	0	0	1.5701	2.0716	1.7327	0	0	0	0	0	0	0	0	0	0	0	0	0	0	0	0	0	0	1.4455
ENSG00000254890.1	0	0	0	0	0	0	0	0	0	0	0	0	0	0	0	0	0	0	0	0	0	0	0	0	0	0	0	0	0	0	0	0	0	0	0	0	0	0	0	0	0	0	0	0	0	0	0	0	0
ENSG00000161594.6	1.7493	0	2.2971	1.9131	4.4796	0	0	1.6234	2.5614	0	3.1295	3.3447	2.5667	2.9088	0	3.1123	2.5876	1.9935	4.086	3.4574	1.7383	1.0731	0	2.9667	2.7012	1.659	0.9877	2.7882	2.0716	1.1122	1.4767	3.4381	2.3497	0	0	1.834	2.8515	3.5704	2.2148	2.8219	0	0.9995	2.6313	3.4034	1.9039	0	1.5351	1.3424	3.2658
ENSG00000269504.1	0	0	0	0	0	0	0	0	0	0	0	0	0	0	0	0	0	0	0	0	0	0	0	0	0	0	0	0	0	0	0	0	0	0	0	0	0	0	0	0	0	0	0	0	0	0	0	0	0
ENSG00000271550.1	3.6791	0	2.2971	0	3.5429	0	2.2665	0	2.914	2.5994	0	0	3.0682	0	5.4165	1.3389	0	2.7999	1.7151	0	0	1.0731	0	4.4231	0	1.659	2.5644	1.5701	2.0716	0	0.9196	1.1569	1.6082	2.2347	2.9509	0	2.8515	1.6672	2.4732	0	1.0663	2.3212	0	0	3.2058	3.0422	3.103	2.8365	4.0455
ENSG00000227685.1	0	0	0	0	0	0	0	0	0	0	0	0	0	0	0	0	0	0	0	0	0	0	0	0	0	0	0	1.5701	0	0	0	0	0	0	0	0	0	0	0	0	0	0	0	1.2441	0	0	0	0	0
ENSG00000261446.2	0	3.6214	0	0	0	0	0	0	1.3974	0	0	0	0	0	0	2.0211	0	0	0	0	0	0	0	0	0	0	0	0	0	0	0.9196	0	0	3.0727	0	0	0	1.6672	0	0	0	0	0	2.9715	0	0	0	0	0
ENSG00000174950.10	0	0	1.2047	0	3.5429	3.0564	0	0	0	0	0	0	1.7918	0	2.0733	0	0	0.9957	0	0	0	0	0	0	1.9076	0	1.9815	0	0	0	0.9196	0	0	0	0	0	0	0	0	0	0	0.9995	0	1.2441	0	0	0	1.3424	0
ENSG00000157150.4	0	5.408	2.6368	4.0192	3.0185	7.2733	4.577	3.3736	3.9734	6.2002	3.418	3.5839	3.4395	2.5564	4.901	5.3762	4.1322	1.9935	6.5812	5.1121	3.6648	4.1342	3.6782	0	7.4573	2.9019	9.27	5.2636	5.0459	4.6666	5.9866	2.2294	4.8915	2.8436	5.4842	3.0582	2.8515	3.5704	3.5761	5.1039	4.2927	4.9533	3.8589	3.4034	3.5812	0	4.8812	0	4.0455
ENSG00000231827.3	0	2.2537	0	0	0	0	0	0	0	0	1.5547	0	2.5667	0	0	0	0	0.9957	0	0	0	0	0	2.1404	0	1.659	0	0	0	0	0	0	0	0	2.1264	0	2.5016	0	0	0	0	0	0	0	0	0	0	0	0
ENSG00000263615.1	0	0	0	0	0	0	0	0	0	0	0	0	0	0	0	0	0	0	0	0	0	0	0	0	0	0	0	0	0	0	0	0	0	0	0	0	0	0	0	0	0	0	0	0	0	0	0	0	0
ENSG00000244462.7	10.4841	11.259	10.9073	10.229	11.5398	9.7031	10.4731	10.4496	11.5771	11.0621	9.9245	10.9734	12.6904	10.2097	11.7605	10.5624	10.2717	11.0854	10.8948	11.3151	10.8676	11.4042	10.692	10.9573	10.6984	11.1216	10.7955	10.8271	10.9092	10.1155	10.3483	11.0296	12.4438	11.798	11.2254	8.7657	11.0872	12.1276	10.5531	11.7342	10.6658	11.6073	9.6271	11.1763	10.4077	10.0235	11.5859	11.7292	11.1204
ENSG00000150593.15	11.2078	12.9608	10.7112	12.517	12.8245	10.5643	10.7126	10.3311	12.1932	10.2887	10.931	11.6419	13.3504	11.4861	12.4067	11.0546	10.6949	11.3745	10.8563	11.3656	11.6586	10.6224	10.8322	12.796	11.5127	11.3427	12.0988	11.9337	12.2616	11.1741	10.4621	10.0942	13.5206	11.6083	11.6388	9.5822	12.0079	11.0065	10.462	11.5464	11.5326	12.4539	10.4063	11.4105	11.6924	10.976	12.0259	12.1786	11.1837
ENSG00000242520.5	0	0	0	0	0	0	0	0	0	0	0	0	0	0	0	0	0	0	0	0	0	0	0	0	0	0	0.9877	0	0	0	0	0	0	0	0	0	0	0	0	0	0	0	0	0	0	0	0.9628	0	0
ENSG00000211593.2	0	0	0	0	0	0	0	0	0	0	0	0	0	0	0	0	0	0	0	0	0	0	0	0	0	0	0	0	0	0	0	0	0	0	0	0	0	0	0	0	0	0	0	0	0	0	0	0	0
ENSG00000281181.1	15.5431	14.678	13.7071	16.0643	16.9156	16.2486	13.1322	12.8855	13.2972	13.8472	14.7892	14.586	15.298	17.0369	14.2327	14.6105	12.2227	13.4006	14.5764	13.0355	13.3197	13.5953	14.2433	14.6156	13.612	15.0121	14.6607	15.6579	14.2456	14.2422	16.4843	15.4384	15.2824	13.5884	14.5167	12.9336	14.3791	14.8433	11.6322	14.6123	13.7971	13.861	17.9	13.0808	14.23	14.0464	15.7615	13.4694	15.3734
ENSG00000261683.1	0	0	0	0	0	0	0	0	0	0	0	0	0	0	0	0	0	0	0	0	0	0	0	0	0	0	0	0	0	0	0	0	0	0	0	0	0	0	0	0	0	0	0	0	0	0	0	0	0
ENSG00000184898.6	7.8162	9.6972	7.1087	6.8382	9.5515	6.4122	8.5587	8.1709	8.0088	8.2185	7.8554	8.9152	9.462	7.9469	8.4542	9.3227	8.1011	9.0655	8.1387	7.1466	8.0938	8.5894	6.6959	8.1666	8.4246	8.4358	8.5566	8.4973	8.1845	7.4147	7.4863	8.8095	6.263	8.2641	9.9814	7.4727	8.6512	9.8375	8.5233	9.064	8.9173	8.6856	7.699	9.2849	8.3785	8.1643	9.6303	8.8699	9.9085
ENSG00000234406.1	0	0	0	0	0	0	0	0	0	0	0	0	0	0	0	0	0	0	0	0	0	0	0	0	0	0	0	0	0	0	0	0	0	0	0	0	0	0	0	0	0	0	0	0	0	0	0	0	0
ENSG00000256399.1	0	0	0	0	0	0	1.183	0	0	0	0	0	0	0	0	0	0	0	0	0	0	0	0	0	0	0	0	0	0	0	0	1.1569	0	0	0	0	0	0	0	0	0	0	0	0	0	1.1416	0.9628	0	0
ENSG00000245857.2	0	0	1.2047	0	0	0	0	0	0	1.4258	0	0	2.5667	0	0	0	0	0	0	0	0	0	0	0	0	0	0	0	0	0	0	0	1.6082	0	0	0	2.0387	0	0	0	0	0	0	0	0	0	0.9628	1.3424	0
ENSG00000172324.4	0	0	0	0	0	0	0	0	0	0	0	0	0	0	0	0	0	0	0	0	0	0	0	0	0	0	0	0	0	0	0	0	0	0	0	0	0	0	0	0	0	0	0	0	0	0	0	0	0
ENSG00000100271.16	7.157	6.2551	6.5888	8.5698	8.8976	8.0864	6.3851	7.0111	7.9433	6.833	7.3034	7.3739	9.0442	8.3652	8.9516	6.6277	7.3781	7.8052	6.5464	5.8399	7.305	7.4273	8.754	7.7981	6.7774	7.2689	8.8365	7.2352	7.7843	7.5097	7.6554	8.3902	8.1638	8.2699	8.2154	6.4327	7.5864	9.0551	7.0945	7.9117	7.9039	8.169	6.8623	8.3338	6.4492	6.694	8.2055	7.9467	8.7887
ENSG00000188710.2	3.0154	0	2.6368	1.9131	0	0	1.183	1.029	3.4337	0	1.5547	2.6995	4.3715	3.4283	3.4095	1.72	1.3238	2.315	1.7151	0.9318	1.9711	1.6817	2.1828	0	2.7012	1.659	4.2246	0	1.3795	2.7674	1.4767	2.5654	1.6082	1.1607	0	0	2.5016	3.5704	1.4962	2.0127	2.0983	0	1.028	1.9021	1.2456	0	1.9438	2.0256	2.9808
ENSG00000167459.16	0	0	0	0	0	2.698	0	0	0	0	0	0	0	1.3937	0	0	0	0	0	0	0	0	0	0	0	0	0	0	1.3795	0	0	0	0	0	0	0	0	0	0	0	0	0	0	0	0	0	0	0	0
ENSG00000153922.10	10.496	11.2456	10.392	9.0594	11.8977	8.7454	10.005	9.7368	11.1016	10.3755	9.3617	10.8923	11.7973	8.977	10.7244	10.337	9.6551	10.5159	10.85	10.601	9.6045	11.6123	8.3149	10.7068	10.7797	9.9785	9.9584	10.8002	9.8436	9.4376	9.3305	9.9986	10.7071	11.3678	10.9831	8.5443	10.399	11.0967	9.7897	12.1443	9.809	10.6321	9.692	10.6825	10.0379	10.9215	10.6128	10.4257	10.0791
ENSG00000265593.1	0	0	0	0	0	0	0	0	0	0	0	0	0	1.3937	0	0	0	0	0	0	0	0	0	0	0	0	0	0	0	0	0	0	0	0	0	0	0	0	0	0	0	0	0	0	0	0	0	0	0
ENSG00000228120.2	0	3.6214	2.6368	0	2.1864	0	1.183	0	1.3974	0	0	1.5017	1.7918	1.3937	0	2.2702	1.0016	2.7999	0	0	0	0	0	2.9667	3.2103	2.9019	0	0	1.3795	1.1122	0	2.2294	0	0	0	0.4504	0	0	0	2.0127	0	1.9993	0	1.9021	0	0	0	0	2.6255
ENSG00000232952.1	0	0	0	1.2529	0	0	0	0	1.3974	0	0	0	3.7346	0	0	1.72	0	0	1.0987	0	0	1.0731	0	0	0	0	0.9877	0	1.3795	0	0	1.1569	1.0174	0	0	0	1.353	1.6672	0	2.0127	0	1.5843	0	0	0	0	0	0	0
ENSG00000161996.17	9.8038	10.584	9.7432	8.7659	9.6117	9.6317	8.5828	8.8933	10.2373	8.8018	9.4523	9.8057	10.7397	7.4789	8.7621	8.2289	9.0475	9.0054	8.768	8.5471	7.6578	9.3904	7.9032	9.0294	10.4501	9.1402	9.6102	9.7672	10.3029	8.6996	9.2525	10.7464	8.1894	9.0393	10.341	7.4638	9.4586	10.197	9.0374	9.8749	9.4469	9.118	8.79	10.1123	8.9973	8.1944	8.6594	10.3882	10.5905
ENSG00000141639.11	8.1874	4.0068	9.0484	9.7388	3.0185	0	6.2711	8.2221	10.6104	7.449	6.5548	5.3681	10.3591	0	8.4933	6.0107	6.4625	8.96	0	1.8965	9.1926	1.6817	4.3134	7.0283	2.9781	0	2.7862	11.1767	9.3437	1.1122	4.8399	5.6494	7.8547	0	6.412	2.616	3.9059	0	3.337	8.6499	1.0663	5.754	8.2101	1.2441	0	6.4961	6.0131	6.4173	6.8852
ENSG00000254166.1	0	0	0	2.3644	4.6927	7.1486	2.2665	2.6329	0	4.0162	0	3.9685	4.1888	3.8094	6.7825	0	3.0902	1.9935	1.0987	0.9318	0.6637	1.0731	1.7486	0	0	4.3521	2.7862	0	2.0716	1.7327	0.9196	3.5932	1.6082	6.2314	3.8545	0	5.7086	2.9122	0.934	3.7161	1.6727	1.5843	1.6222	1.2441	1.9039	0	4.9269	2.0256	1.4455
ENSG00000231333.2	0	0	0	0	0	0	0	0	0	0	0	0	1.7918	0	0	0	0	0.9957	1.0987	0	0	0	0	0	0	0	0	0	0	0	0	1.1569	0	1.1607	0	0	0	0	0	2.0127	0	0	0	0	0	0	0.9628	0	0
ENSG00000254392.1	0	0	0	0	0	0	0	0	0	0	0	0	0	0	0	0	0	0	0	0	0	0	0	0	0	0	0	0	0	0	0	0	0	0	0	0	0	0	0	0	0	0	0	0	0	0	0	0	0
ENSG00000276095.2	0	0	0	0	0	0	0	0	0	0	0	0	0	0	0	0	0	0	0	0	0	0	0	0	0	0	0	0	0	0	0	0	0	0	0	0	0	0	0	0	0	0	0	0	0	0	0	0	0
ENSG00000267004.1	0	0	0	0	0	0	0	0	0	0	0	0	0	0	0	0	0	0	0	0	0	0	0	0	0	0	0	0	0	0	0	0	0	0	0	0	0	0	0	0	0	0	0	0	0	0	0	0	0
ENSG00000144460.11	0	0	0	0	0	0	0	0	0	0	0	0	1.7918	0	2.0733	0	0	0	0	0	0	0	0	0	0	0	6.9413	0	0	0	0	0	0	0	0	0	0	0	0	0	0	0	0	0	0	0	0	0	2.1529
ENSG00000277504.1	0	0	1.2047	1.2529	2.1864	3.7874	1.183	0	0	0	0	0	2.5667	0	0	0	0	0	0	0	0.6637	0	0	0	0	0	0.9877	0	1.3795	0	0.9196	0	0	0	0	0	1.353	0	0	0	1.0663	0	0	1.2441	0	1.1416	0	0	0
ENSG00000249984.1	0	0	0	0	0	0	0	0	0	0	0	0	0	0	0	0	0	0	0	0	0	0	0	0	0	0	0	0	0	0	0	0	0	0	0	0	0	0	0	0	0	0	0	0	0	0	0	0	0
ENSG00000274292.1	4.3144	6.4542	3.9405	4.8411	6.0208	3.7874	5.0888	3.0503	4.4754	4.8911	6.6131	6.4139	7.7984	0	4.7371	5.62	4.7579	5.6062	4.2679	5.9286	4.2995	5.7839	2.7867	6.2478	5.6193	5.8357	5.8337	4.0664	6.4511	3.6574	3.1738	6.1518	3.7325	6.255	4.9679	3.5394	6.9698	6.0505	4.2638	6.3205	4.516	5.321	4.8083	5.9034	3.7377	3.0422	5.1745	6.0996	5.0011
ENSG00000231062.1	0	0	0	0	0	0	0	0	0	0	0	0	0	0	0	0	0	0	0	0	0	0	0	0	0	0	0	0	1.3795	0	0	0	0	0	0	0	0	0	0	0	0	0	0	0	0	0	0	0	0
ENSG00000231207.1	0	0	0	0	0	0	0	0	0	0	0	0	0	0	0	0	0	0	0	0	0	0	0	0	0	0	0	0	0	0	0	0	0	0	0	0	0	0	0	0	0	0	0	0	0	0	0	0	0
ENSG00000224114.1	0	0	3.5159	0	0	0	1.183	0	2.0937	0	0	0	0	0	5.3039	0	1.587	1.9935	2.9726	0.9318	4.1651	0	2.7867	0	3.4102	0	0	0	2.5374	0	5.3302	3.4381	5.3914	2.2347	0	1.07	2.0387	0	1.4962	2.0127	1.6727	0.9995	1.028	0	1.2456	1.1416	0	3.1175	0
ENSG00000237593.1	0	0	0	0	0	0	0	0	0	0	0	0	0	0	0	0	0	0	0	0	0	0	0	0	0	0	0	0	0	0	0	0	0	0	0	0	0	0	0	0	0	0	0	0	0	0	0.9628	0	0
ENSG00000115592.11	0	0	1.2047	0	2.1864	0	0	1.6234	0	0	2.2856	0	3.7346	0	0	1.3389	1.0016	0	1.0987	0.9318	1.1165	1.6817	0	2.9667	1.2485	1.659	2.7862	0	0	0	0	1.1569	0	1.1607	0	0	1.353	3.2786	0	0	0	1.5843	0	1.2441	0	0	2.7429	1.3424	0
ENSG00000273069.1	2.517	0	2.2971	1.9131	0	3.0564	0	0	0	0	0	0	0	0	3.4095	0	0.586	0	1.0987	1.4933	0	0	0	0	1.2485	0	0	0	0	0	0	0	0	0	0	0.4504	2.0387	0	0	0	0	0	1.6222	1.2441	0	1.1416	0.9628	0	0
ENSG00000232204.1	0	0	0	0	0	0	0	0	0	0	0	0	0	0	0	0	0	0	0	0	0	0	0	0	0	0	0	0	0	0	0	0	0	0	0	0	0	0	0	0	0	0	0	0	0	0	0	0	0
ENSG00000198301.11	9.8227	11.6992	9.5382	9.0291	9.0696	7.647	9.8567	10.2285	10.2451	9.9181	8.2629	10.7795	11.2225	9.1481	10.2978	10.7458	10.0296	10.3031	10.7843	10.0353	9.8832	11.2081	8.4861	9.0757	10.6972	10.913	10.2769	10.0638	10.2316	9.4781	9.8899	10.199	11.9683	10.8881	11.1988	8.6832	10.5651	11.5389	10.3697	10.8996	10.2485	10.9037	9.4858	10.8167	9.5579	9.5853	10.687	10.9706	9.3307
ENSG00000231141.1	0	0	0	0	0	0	0	0	0	0	0	0	0	0	0	0	0	0	0	0	0	0	0	0	0	0	0	0	0	0	0	0	0	0	0	0	0	0	0	0	0	0	0	0	0	0	0	0	0
ENSG00000232752.1	0	3.0939	0	0	0	0	0	0	0	0	0	0	0	0	0	0	0	0	0	0	0	0	0	0	0	0	0	0	0	0	0	1.7906	0	0	0	0.7932	1.353	1.6672	0	0	0	0	0	0	0	0	0	0	0
ENSG00000238819.1	0	0	0	0	0	0	0	0	0	0	0	0	0	0	0	0	0	0	0	0	0	0	0	0	0	0	0	0	0	0	0	0	0	0	0	0	0	0	0	0	0	0	0	0	0	0	0	0	0
ENSG00000259379.1	0	0	0	0	2.1864	0	0	0	0	0	0	2.2215	0	0	0	1.72	0	0.9957	1.0987	0	0	2.7049	0	2.9667	0	0	0	1.5701	2.0716	0	1.4767	1.1569	0	0	0	0	0	0	0	0	0	2.5842	2.0418	2.3522	0	0	0	0	0
ENSG00000231897.1	0	0	0	0	0	0	0	0	0	0	0	0	0	1.3937	0	0	0	0	0	0	0	0	0	0	0	0	0	0	0	0	0	0	0	0	0	0	0	0	0	0	0	0	0	0	0	0	0	0	0
ENSG00000280683.1	4.4762	0	0	0	0	0	0	0	0	0	0	0	0	0	0	0	0	2.7999	0	0	0	0	0	2.1404	0	0	0	0	0	0	0.9196	0	0	0	3.8545	0	0	0	0	0	0	0	0	0	0	0	0	0	0
ENSG00000279390.1	0	0	0	1.2529	0	0	1.183	0	0	2.5994	0	0	0	0	0	0	1.0016	1.9935	0	0	0.6637	1.0731	0	0	1.2485	0	0.9877	0	0	0	0	1.1569	1.0174	0	0	0	0	0	0	0	1.0663	0	0	0	0	0	1.5351	0	0
ENSG00000184414.2	5.8501	4.0068	6.9349	5.8157	6.0976	10.675	3.3065	5.8377	6.5059	2.9536	6.3979	3.789	6.3182	5.4368	4.0911	2.4825	4.0473	4.8985	3.3409	3.0464	6.6228	2.7049	6.7601	5.3891	4.0121	3.802	3.148	6.8726	5.6626	2.4975	5.423	3.5932	4.5567	1.7954	6.0943	2.8539	3.3682	6.6282	3.6822	6.4762	2.6938	2.8066	3.5099	4.3336	4.8289	0	1.9438	5.648	4.1887
ENSG00000064932.15	11.2684	11.7756	11.0517	10.5133	11.5988	10.299	10.1215	11.0845	11.7704	10.0154	11.0818	11.0798	12.7181	9.8741	11.5528	9.8802	9.6914	10.6909	9.8	10.1237	9.5661	11.0322	10.4036	11.3244	10.3668	12.0034	12.0786	11.6837	11.4166	9.4734	11.0335	10.3289	11.0838	11.3678	11.7345	9.5274	12.0666	11.9706	10.9356	11.3805	11.5035	11.0297	9.9547	11.6201	10.1431	11.1136	10.6397	11.3525	11.0704
ENSG00000104870.12	14.2779	14.3672	13.9857	13.8677	13.7729	13.9079	13.531	12.8595	13.6231	12.951	15.6989	13.876	13.924	13.981	14.2335	11.2535	13.4206	13.781	13.5062	13.4951	13.4162	13.3279	14.1494	15.1338	13.8256	14.8035	12.6842	15.3153	14.3471	13.3474	14.2429	14.3798	14.1879	13.8218	15.1384	12.4948	12.8439	13.7079	12.9829	14.8687	12.8787	14.0501	13.6663	14.3635	14.5015	13.2072	13.7486	14.1442	15.8154
ENSG00000103742.11	1.7493	0	1.8519	5.3121	3.9266	4.8301	4.577	1.6234	4.3653	3.8574	0	3.5839	8.0335	2.0891	6.824	3.2345	1.8096	2.315	1.0987	3.1968	5.0999	4.4578	5.186	6.5916	3.8835	0	5.8826	1.5701	7.5454	2.1652	2.4483	1.1569	6.2821	7.38	0	2.1037	5.9085	2.9122	3.6822	2.8219	8.2585	9.4358	1.6222	2.6949	0	1.7708	7.2104	6.4173	3.2658
ENSG00000249115.8	10.3703	10.0448	10.0735	9.5306	11.3951	9.6149	8.1384	8.7851	9.922	9.8643	9.8984	8.7593	10.7018	8.977	10.7079	8.7661	8.9235	9.8709	8.8945	9.3443	8.6096	9.1025	8.9799	11.3991	9.5708	9.6468	9.9697	10.3987	9.6299	8.797	8.5318	9.951	9.13	10.3657	9.368	7.3774	9.7953	10.4558	9.155	8.583	8.396	10.1488	9.1025	10.1871	8.7255	9.1465	10.151	9.7134	10.6002
ENSG00000267517.1	0	0	0	0	0	0	0	0	0	0	0	0	0	0	0	0	0	0	0	0	0	0	0	0	0	0	0	0	0	0	0	0	0	0	0	0	0	0	0	0	0	0	0	0	0	0	0	0	0
ENSG00000200807.1	0	0	0	0	0	0	0	0	0	0	0	0	0	0	0	0	0	0	0	0	0	0	0	0	0	0	0	0	0	0	0	0	0	0	0	0	0	0	0	0	0	0	0	0	0	0	0	0	0
ENSG00000235268.2	0	0	0	0	0	0	0	0	0	0	0	0	0	0	0	0	0	0	0	0	0	0	0	0	0	0	0	0	0	0	1.4767	0	0	0	2.1264	0	0	0	0	0	0	0	0	0	0	0	0	0	0
ENSG00000136367.13	4.6217	2.2537	6.1326	6.242	8.7267	5.7565	5.1417	4.0538	4.8471	4.0162	4.0446	3.9685	5.8488	5.3241	4.3399	5.6858	4.0029	5.692	3.761	3.1968	5.7898	5.3485	4.8147	7.0655	4.9667	4.191	5.0635	5.5928	6.7377	4.8522	4.0915	4.8102	7.9049	4.6844	5.5888	2.9253	6.0506	4.3634	3.4615	6.0828	4.8799	5.0866	2.6313	5.2974	3.5812	4.4267	6.7454	7.7238	5.7664
ENSG00000256037.1	3.0154	0	1.2047	2.7076	4.2295	0	0	2.6329	2.5614	2.1288	2.7683	3.0579	4.933	1.3937	2.8909	1.72	1.3238	0	0	0.9318	2.1715	0	0	2.1404	1.2485	1.659	0.9877	0	2.0716	3.191	0.9196	0	0	2.2347	0	0	3.7479	0	0.934	2.0127	2.4266	0	0	1.2441	1.2456	0	0.9628	0	2.1529
ENSG00000232187.1	9.1673	10.9538	9.4601	7.5418	8.372	9.0934	7.7098	8.9551	10.873	10.1817	8.5947	8.9742	10.2437	8.7934	11.0358	9.5908	7.1426	9.6262	8.7452	8.1415	7.7701	9.114	10.2899	9.5656	8.6927	10.671	10.6775	9.5905	9.9803	9.5492	6.847	10.7546	7.4095	10.7878	9.9523	6.8312	10.0827	10.4692	7.9842	8.2648	8.8436	9.9313	8.1533	9.5289	8.4138	8.9282	8.0333	9.2507	9.2716
ENSG00000220349.4	0	0	0	0	0	0	0	0	0	0	0	0	0	0	0	0	0	0	0	0	0	0	0	0	0	0	0	0	0	0	0	0	0	0	0	0	0	0	0	0	0	0	0	0	0	0	0	0	0
ENSG00000277769.1	0	0	0	0	0	2.2202	0	0	0	0	0	0	1.7918	2.0891	0	0	0	0	0	0	0	0	0	0	0	0	0.9877	0	0	0	0	0	0	0	0	0	0	0	0	0	0	0	0	0	0	0	0.9628	0	0
ENSG00000204659.4	1.7493	0	2.9116	1.9131	0	0	1.8241	0	1.3974	2.1288	3.1295	3.789	0	2.9088	2.0733	0	1.0016	2.7999	1.7151	2.4695	2.7743	1.0731	1.1244	0	1.2485	2.9019	0.9877	2.3041	3.4074	0	0.9196	3.0668	2.3497	3.0727	0	1.502	2.0387	3.5704	0	0	1.6727	2.3212	2.855	2.6949	1.9039	2.5423	2.7429	2.0256	3.5036
ENSG00000233452.6	3.6791	3.6214	2.2971	0	5.4469	7.0324	2.6045	3.5117	5.2076	4.2894	2.7683	3.3447	5.72	5.49	3.4095	4.0264	2.1723	3.1622	1.7151	1.4933	2.6455	3.1256	2.1828	4.1734	4.3407	0	3.9769	2.7882	3.4074	1.1122	3.5483	3.0668	3.491	3.7394	0	1.3021	8.1959	1.6672	3.0504	4.0159	4.2927	2.8066	2.0418	3.8765	3.5812	1.7708	5.2484	4.2801	4.8368
ENSG00000173545.4	12.9471	11.7772	11.7325	11.6687	11.1261	12.7757	9.7372	10.3439	11.5963	10.2612	11.0036	10.3359	11.8122	10.5908	11.3478	11.1289	9.5634	10.2791	10.639	10.6027	10.6562	11.0815	11.317	11.3623	10.3922	11.3391	10.6732	12.3183	10.6621	10.841	10.5952	10.6646	10.5621	11.6293	11.5829	9.0925	10.9736	11.5826	9.8691	11.5537	9.6273	10.8508	10.5087	10.662	10.5305	11.3332	11.2363	10.6255	11.3203
ENSG00000211796.1	0	2.2537	0	0	0	0	0	0	0	1.4258	0	2.2215	1.7918	0	2.0733	0	0	0.9957	0	0.9318	0	1.0731	2.1828	0	0	0	1.5686	0	0	1.7327	0	0	0	1.1607	0	0	3.1329	0	0.934	0	1.0663	1.5843	0	0	1.2456	0	1.9438	3.5546	0
ENSG00000162601.9	8.6273	10.8067	8.0897	7.6451	11.4693	5.7069	9.3837	8.0515	10.2196	10.0364	8.4663	9.6099	10.9428	7.786	8.6628	9.2302	8.627	10.0096	9.1006	9.384	8.59	10.3125	6.5028	9.9995	9.3784	8.5811	9.4812	7.6288	9.166	7.9019	7.3272	9.1148	9.6158	9.6063	9.6658	6.6483	9.4296	10.083	8.7323	9.8323	9.6936	9.2375	8.0152	9.8574	8.4425	8.0768	9.3717	9.7318	9.5817
ENSG00000232928.2	0	0	0	1.2529	4.6927	0	1.8241	1.6234	0	0	1.5547	2.6995	0	0	0	2.8315	1.0016	0.9957	1.0987	1.4933	0	1.0731	0	2.1404	1.9076	1.659	0.9877	0	2.0716	0	0.9196	2.2294	1.6082	1.1607	2.1264	0.4504	2.0387	0	0.934	3.7161	1.0663	1.5843	2.0418	0	0	0	0	1.3424	1.4455
ENSG00000216824.2	0	0	0	0	0	0	0	0	0	0	0	0	0	0	0	0	0	0	0	0	0	0	0	0	0	0	0	0	0	0	0	0	0	0	0	0	0	0	0	0	0	0	0	0	0	0	0	0	0
ENSG00000238460.1	0	0	0	0	0	0	0	0	0	0	0	0	0	0	0	0	0	0	0	0	0	0	0	0	0	0	0	0	0	0	0	0	0	0	0	0	0	0	0	0	0	0	0	0	0	0	0.9628	0	0
ENSG00000229707.1	0	0	0	0	0	0	0	0	0	0	0	0	0	0	2.0733	0	0	0	0	0	0	0	0	0	0	0	0	0	0	0	0	0	0	0	0	0	0	0	0	0	0	0	0	0	0	0	0	0	0
ENSG00000215263.2	0	0	0	0	0	0	0	0	0	0	0	0	0	0	0	0	0	0	0	0	0	0	0	0	0	0	0	0	0	0	0	0	0	0	0	0	0	0	0	0	0	0	0	0	0	0	0	0	0
ENSG00000258254.1	0	0	0	0	0	0	0	0	0	0	0	0	0	0	0	0	0	0	0	0	0	0	0	0	0	0	0	0	0	0	0.9196	0	0	0	0	0	0	0	0	0	0	0	0	0	0	0	0	0	0
ENSG00000138772.12	4.7539	5.5307	5.3272	4.6947	3.0185	0	8.578	4.0538	5.2701	2.1288	4.711	5.2341	8.6524	3.4283	5.7098	5.0159	3.5878	3.577	4.5748	4.6729	2.3474	1.6817	4.6207	3.8714	7.7888	3.5595	4.7836	5.1877	6.0239	5.9941	4.5416	3.4381	4.8915	3.0727	5.1153	3.4455	4.6038	6.915	4.9134	5.7171	6.2776	4.247	6.2044	5.9991	5.3969	5.1692	6.82	7.9822	5.0011
ENSG00000266561.2	0	0	0	0	0	0	0	0	0	0	0	0	0	0	0	0	0	0	0	0	0	0	0	0	0	0	0	0	0	0	0	0	0	0	0	0	0	0	0	0	0	0	0	0	0	0	0	0	0
ENSG00000225605.1	0	0	0	0	0	0	0	0	0	0	0	0	0	0	0	0	0	0	0	0	0	0	0	0	0	0	0	0	0	0	0	0	0	0	0	0	0	0	0	0	0	0	0	0	0	0	0	0	0
ENSG00000241891.1	0	0	0	0	0	0	0	0	0	0	0	0	0	0	0	0	0	0	0	0	0	0	0	0	0	0	0	0	0	0	0	0	0	0	0	0	0	0	0	0	0	0	0	0	0	0	0	0	0
ENSG00000254595.1	1.7493	3.6214	1.2047	2.7076	3.9266	0	2.8782	2.0432	0	2.9536	3.8644	1.5017	4.6794	3.1918	2.0733	2.4825	2.7031	1.9935	3.3409	3.572	3.6648	4.1342	3.6782	2.1404	2.3583	3.5595	2.3022	4.5022	2.0716	1.1122	0.9196	3.2643	3.491	3.7394	2.1264	1.3021	4.4065	3.2786	2.4732	3.7161	4.0282	4.321	2.0418	3.4034	2.3543	3.8348	2.2619	4.3899	3.2658
ENSG00000214300.7	7.2936	9.9709	7.8578	7.4189	7.984	7.6601	6.8177	6.825	8.9015	8.2266	7.4545	7.6086	8.7213	6.3923	8.3587	8.3856	7.2125	9.0601	7.4283	7.262	7.1475	8.1022	6.5761	9.2392	8.9228	9.4472	7.4017	8.8573	7.4295	7.8003	7.649	8.5737	8.1994	7.5702	8.8311	6.3573	6.9518	9.4546	7.2055	7.9999	7.5552	7.4085	6.8098	8.9832	7.0953	6.5894	8.6355	8.1476	8.622
ENSG00000233014.1	0	0	0	0	0	0	0	0	0	0	0	0	0	0	0	0	0	0	0	0	0	0	0	0	0	0	0	0	0	0	0	0	0	0	0	0	0	0	0	0	0	0	0	0	0	0	0	0	0
ENSG00000273678.1	0	0	0	0	0	0	0	0	0	0	0	0	0	0	0	0	0	0	0	0	0	0	0	0	0	0	0	0	0	0	0	0	0	0	0	0	0	0	0	0	0	0	0	0	0	0	0	0	0
ENSG00000153976.2	0	3.0939	2.9116	4.1373	2.1864	0	4.022	4.2241	4.7628	3.6789	3.1295	3.3447	6.6718	0	5.6185	2.2702	4.6468	2.7999	3.9856	4.1159	3.7919	0	3.0145	3.4888	4.1302	4.191	7.9811	2.3041	6.4511	1.1122	4.5958	2.8378	3.7325	3.2704	5.5888	2.6997	4.5085	0	4.3306	2.0127	6.1939	3.906	3.0486	3.5789	0	0	4.3205	5.4595	1.4455
ENSG00000214650.2	1.7493	2.2537	1.2047	0	3.0185	0	0	0	0	1.4258	1.5547	0	1.7918	0	0	0	0	0	1.0987	0.9318	0	0	0	0	1.2485	0	0.9877	1.5701	2.0716	0	0	1.1569	0	1.1607	0	0	2.5016	0	0.934	0	2.4266	0	0	0	1.2456	0	0.9628	0	0
ENSG00000267751.5	4.4762	4.3107	4.6889	6.4157	8.372	7.8437	3.4808	5.185	3.1971	2.1288	3.418	4.5224	9.1667	7.3553	8.4004	1.3389	3.4623	5.9222	3.8777	3.8694	4.8006	5.3485	6.5215	5.7041	3.8835	3.5595	6.2045	5.1076	5.2419	2.9947	3.3097	5.29	6.1427	7.5225	5.3714	2.6997	8.2484	1.6672	5.4224	2.0127	4.4454	1.5843	4.3746	5.6119	5.2487	5.512	5.3857	5.6031	6.1633
ENSG00000184220.10	9.8377	10.6085	10.2601	10.0124	10.6432	9.7157	8.3776	8.9183	10.2701	9.7246	9.6073	9.5406	10.6251	9.6644	10.4676	10.2626	8.0365	9.8431	9.7963	9.3899	8.1153	9.4757	9.2158	10.0421	9.1424	10.2933	10.1848	10.0478	8.3844	10.1616	9.7535	9.1682	10.0332	10.6746	9.5796	7.8085	9.5512	10.4288	8.5964	9.9163	9.3044	9.5343	9.2127	10.0744	9.518	9.7152	10.5935	9.0268	10.6113
ENSG00000271199.1	0	0	0	0	2.1864	0	0	0	0	0	0	0	0	0	2.0733	0	0	0	0	0	0	0	0	0	0	0	0	0	0	0	0	0	0	0	0	0	0	0	0	0	0	0	0	0	0	0	0	1.3424	0
ENSG00000259628.1	0	2.2537	0	0	0	0	1.183	1.029	0	0	0	0	0	0	2.0733	0.8195	0.586	1.5792	0	1.4933	0	2.1083	0	3.4888	0	1.659	0.9877	2.7882	0	0	0	1.1569	2.0261	2.2347	0	0	0	0	0	2.0127	0	0.9995	1.028	0	0	0	1.9438	1.3424	0
ENSG00000267626.1	0	0	0	0	0	0	0	0	0	0	0	0	0	0	0	0	0	0	0	0	0	0	0	0	0	0	0	0	0	0	0	0	0	1.1607	0	0	0	0	0	0	0	0	0	0	0	0	0.9628	0	0
ENSG00000269584.1	0	0	0	0	0	0	0	0	1.3974	0	0	0	0	0	0	0	0	0.9957	0	0.9318	0.6637	0	0	0	1.2485	0	0	1.5701	0	0	0	0	0	0	0	0	0	0	0	0	0	0	0	0	1.2456	0	0	0	0
ENSG00000055070.16	12.1029	13.6003	12.1656	12.403	12.6875	12.4398	11.6358	11.4752	13.3445	12.9705	11.8995	12.6221	13.1798	12.2387	13.7531	11.8936	11.6347	12.6413	11.6993	10.7874	11.7596	11.7519	11.5602	12.9103	12.1384	13.1864	12.9252	11.8812	11.9161	10.9305	12.1668	13.3454	11.782	12.6555	12.4475	10.9196	12.8684	13.7277	11.9476	12.3445	12.1981	12.746	12.1012	12.5993	12.1574	11.6075	12.9977	11.935	13.4451
ENSG00000247011.2	5.0903	5.6437	5.7682	5.0957	0	6.9279	4.022	3.6376	2.0937	1.4258	5.0002	3.0579	2.5667	4.2405	4.7371	6.8544	3.3951	4.5767	6.0707	5.8399	0.6637	5.3485	0	5.7041	7.2771	2.9019	2.3022	6.2068	4.4478	4.1098	1.4767	4.2815	2.0261	4.1936	4.9679	2.616	6.0164	6.6903	3.2008	4.8237	3.5778	2.3212	3.7517	0	2.697	3.5676	3.391	2.4873	3.2658
ENSG00000087495.16	2.517	0	0	2.9847	2.1864	0	4.2316	2.0432	0	0	3.6584	1.5017	3.7346	1.3937	0	0	0.586	1.5792	0	0	0.6637	1.0731	0	2.1404	1.9076	1.659	1.9815	1.5701	2.8889	0	1.4767	0	1.0174	3.5994	0	0	0	1.6672	1.4962	4.4756	3.5778	3.3211	0	0	3.2058	0	3.7374	3.5546	1.4455
ENSG00000235519.1	0	0	0	0	0	0	0	0	0	0	0	0	0	0	0	0	0	0	0	0	0	0	0	0	0	0	0	0	0	0	0	0	0	0	0	0	0	0	0	0	0	0	0	0	0	0	0	0	0
ENSG00000260490.2	1.7493	3.0939	1.8519	0	3.5429	0	1.183	2.0432	3.4337	0	2.7683	3.789	0	2.9088	2.8909	2.0211	0.586	2.7999	2.4767	1.4933	2.1715	0	3.2111	3.4888	3.2103	2.9019	2.9784	2.3041	1.3795	2.1652	2.191	0	0	1.7954	0	0	2.5016	3.5704	0.934	2.0127	0	1.5843	2.6313	1.2441	3.2058	2.2075	0.9628	2.0256	3.5036
ENSG00000121957.12	9.1252	9.5011	8.6496	7.6649	9.9695	6.9915	7.0289	7.2168	10.2947	9.7559	7.0528	8.3372	9.8291	7.8886	9.5786	8.6773	7.122	9.4364	8.1328	8.2743	8.1	8.8324	6.9092	9.7596	8.5411	9.6429	9.6011	7.8665	7.8256	8.6462	6.4509	8.4421	8.9142	9.536	8.5623	5.3812	8.892	10.2103	7.6136	8.279	8.0599	9.0214	7.0208	8.3029	7.828	7.2459	8.4984	8.777	9.9085
ENSG00000258413.1	0	0	0	0	0	0	1.8241	0	0	0	0	0	0	0	0	0	0	0	0	0	0	0	0	0	0	0	0	1.5701	0	0	0	0	1.0174	0	0	0.7932	0	0	0	0	0	0	0	0	0	0	0	0	0
ENSG00000259364.1	0	0	0	0	0	0	0	0	0	0	0	2.2215	0	0	0	0	0	0.9957	0	0	0	0	0	0	0	0	0	0	0	0	0	0	0	0	0	0	0	0	0	0	0	0	0	0	0	0	0	0	0
ENSG00000277452.1	0	0	0	0	0	0	1.183	0	0	0	0	0	0	0	0	0	0	0.9957	1.0987	0.9318	0	1.0731	0	0	1.2485	0	1.5686	0	1.3795	0	0	1.1569	0	0	0	0	1.353	0	0	0	0	0	0	0	0	0	0	0	0
ENSG00000264446.1	0	0	0	0	0	0	0	0	0	0	0	0	0	0	0	0	0	0	0	0	0	0	0	0	0	0	0	0	0	0	0	0	0	0	0	0	0	0	0	0	0	0	0	0	0	0	0	0	0
ENSG00000253074.1	0	0	0	0	0	0	0	0	0	0	0	0	0	0	0	0	0	0	0	0	0	0	0	0	0	0	0	0	0	0	0	0	0	0	0	0	0	0	0	0	0	0	0	0	0	0	0	0	0
ENSG00000151962.7	0	0	0	0	0	0	3.3065	1.029	1.3974	1.4258	0	0	0	2.0891	0	3.3472	1.587	1.9935	3.495	0	0	1.6817	0	2.1404	3.4102	0	2.7862	0	3.9464	0	2.191	0	3.0304	2.571	0	1.3021	4.5085	2.4201	3.2008	2.0127	0	1.9993	0	5.7282	1.2456	3.5676	0.9628	1.3424	1.4455
ENSG00000169246.16	8.1991	10.1003	8.9026	9.1605	12.0297	3.3432	8.5092	3.6376	7.6228	8.7964	8.8584	9.8664	11.3559	7.3837	6.9035	8.6055	7.9338	8.7362	9.3556	8.7092	8.0146	9.3298	7.3666	9.4367	11.2707	7.8027	11.144	9.2883	9.8906	7.7927	8.5318	8.5119	9.0402	9.5971	9.1715	7.5022	10.0019	11.1557	8.653	9.7431	9.0453	9.0214	7.2742	10.809	8.5519	9.1092	6.3684	10.3547	9.7238
ENSG00000251703.1	0	0	0	0	0	0	0	0	0	0	0	0	0	0	0	0	0	0	0	0	0	0	0	0	0	0	0	0	0	0	0	0	0	0	0	0	0	0	0	0	0	0	0	0	0	0	0	0	0
ENSG00000152990.13	13.66	12.1906	11.1871	10.3051	11.4474	7.5089	11.4918	8.5329	11.5035	10.44	12.5707	11.1076	11.8211	9.7864	11.3389	13.5609	10.8696	12.5068	10.1186	9.4916	11.4264	10.6244	9.5961	11.996	11.1378	12.7881	9.9135	11.6256	12.3782	10.6818	11.2019	12.8878	11.9242	10.6548	11.7028	9.7755	9.0653	11.5568	10.1789	12.9133	10.4265	9.912	10.1911	10.8134	10.9933	12.816	10.9913	11.6074	12.6166
ENSG00000140521.11	11.1384	11.8048	11.3108	11.2058	12.1474	10.1629	10.6037	10.3123	11.4113	9.4943	10.2998	11.6746	12.5291	10.8093	10.7462	11.3756	10.1774	11.1625	10.188	10.5195	10.8449	10.8344	10.6279	10.9273	10.9277	12.0064	10.8792	11.0021	11.6955	9.9026	11.2417	12.0661	12.049	11.0193	11.6449	9.3524	11.6026	12.0682	10.7444	11.2589	10.8213	11.4702	10.6563	11.0319	10.7288	9.859	10.661	11.7088	11.3803
ENSG00000218052.5	3.9233	2.2537	1.2047	2.9847	2.1864	0	2.2665	0	2.5614	2.1288	1.5547	0	3.7346	0	3.4095	0	0	2.315	0	0.9318	0.6637	2.1083	0	2.1404	2.9781	2.9019	3.437	2.3041	2.0716	2.7674	0.9196	3.2643	1.0174	3.0727	0	0	4.1778	4.0207	1.4962	0	2.4266	2.9992	1.028	2.3522	2.9737	3.5676	2.2619	2.4873	1.4455
ENSG00000140443.13	3.6791	7.3493	6.2608	6.7295	6.6503	5.9397	7.9511	6.3234	10.3715	8.8762	6.1048	6.9077	10.7623	5.2018	6.6959	7.4792	5.8104	6.3313	3.6341	5.323	7.3522	7.4995	7.9861	5.7955	8.3229	6.4483	7.4184	5.5327	8.954	6.2356	7.8519	5.7184	11.7472	6.745	7.4035	4.8134	6.7991	6.186	6.5526	7.5167	9.9433	5.832	6.3585	6.9722	6.7904	4.7187	8.6929	9.3727	7.2544
ENSG00000112167.9	9.6929	10.286	9.3861	9.4728	10.523	9.5354	8.7282	8.9152	10.1424	9.1534	10.2456	9.3753	11.9719	10.9525	10.3014	9.9688	8.4273	9.405	10.3733	8.7371	9.8156	9.0281	10.4795	10.7185	9.9676	9.4561	10.2138	10.6979	10.4188	9.23	9.4512	10.2051	11.1484	10.1906	9.5475	8.1248	10.7907	9.3906	9.2828	10.0627	9.2116	10.5158	9.7207	10.2995	10.6386	11.5754	10.3319	11.5256	11.4829
ENSG00000279207.1	6.2589	6.8337	8.1962	9.7458	8.5466	3.3432	7.4092	5.9633	11.0821	7.5946	7.7555	8.4321	9.9345	7.505	7.0849	8.9176	8.6178	9.1959	7.7292	8.1369	8.5229	8.4415	8.1628	10.2258	8.3535	7.8303	8.1652	8.5284	8.9019	8.3242	7.4935	7.6187	7.1429	8.0588	7.7122	7.4993	8.3821	8.4205	7.2144	8.3069	8.6685	8.0598	7.1531	8.7599	7.4064	6.3544	9.1631	7.3957	8.7488
ENSG00000230014.1	0	0	0	0	0	0	0	0	0	0	0	0	0	0	0	0	0	0	0	0	0	0	0	0	0	0	0	0	0	0	0	0	0	0	0	0	0	0	0	0	0	0	0	0	0	0	0	0	0
ENSG00000164220.6	2.517	8.2587	2.9116	5.6666	3.9266	3.0564	5.0888	4.0538	5.0023	6.9557	4.814	5.0863	5.8488	0	4.5521	3.8074	2.0023	1.9935	2.4767	1.8965	3.7919	10.4326	10.0842	4.4231	6.7591	7.3474	5.4677	1.5701	7.8051	2.9947	8.125	2.5654	8.0458	8.0113	3.4723	2.8539	5.9453	9.4366	5.2605	5.7171	9.5452	3.8065	5.5461	6.2271	5.1407	2.2075	8.5901	5.6031	5.72
ENSG00000200972.1	0	0	0	0	0	0	0	0	0	0	0	0	0	0	0	0	0	0	0	0	0	0	0	0	0	0	0	0	0	0	0	0	0	0	0	0	0	0	0	0	0	0	0	0	0	0	0	0	0
ENSG00000251731.1	0	0	0	0	0	0	0	0	0	0	0	0	0	0	0	0	0	0	0	0	0	0	0	0	0	0	0	0	0	0	0	0	0	0	0	0	0	0	0	0	0	0	0	0	0	0	0	0	0
ENSG00000237588.2	0	0	0	0	0	0	0	0	0	0	0	0	0	0	0	0	0	0	0	0	0	0	0	0	0	0	0	0	1.3795	0	0	0	0	0	0	0	0	0	0	0	0	0	0	0	0	0	0	0	0
ENSG00000239997.1	0	0	0	0	0	0	0	0	0	0	0	0	0	0	0	0	0	0	0	0	0	0	0	0	0	0	0	0	0	0	0	0	0	0	0	0	0	0	0	0	0	0	0	0	0	0	0	0	0
ENSG00000171484.4	0	0	0	0	0	0	0	0	0	0	0	0	0	0	0	0	0	0	0	0	0	0	0	0	1.2485	0	0	0	0	0	0	0	0	0	0	0	0	0	0	0	0	0	0	0	0	0	0	0	0
ENSG00000270646.1	0	0	0	0	0	0	0	0	0	0	0	0	0	0	0	0	0	0	0	0	0	0	0	0	0	0	0	0	0	0	0	0	0	0	0	0	0	0	0	0	0	0	0	0	0	0	0	0	0
ENSG00000155926.13	8.267	8.2764	8.9376	7.6351	8.4177	8.2856	8.5875	6.8513	8.1483	8.3511	6.8496	9.9622	11.5425	5.9737	11.1358	8.126	6.4707	7.0894	5.6464	8.0751	7.8672	7.9235	8.2549	8.9016	7.942	9.0839	11.2928	8.2209	9.8955	8.667	8.938	5.8778	7.9474	10.4239	7.8865	5.7875	11.2181	8.5264	9.0866	9.5981	9.7733	10.3621	8.2744	7.8342	9.3941	6.8225	8.6695	8.3376	9.4242
ENSG00000104872.10	13.0655	12.2319	11.4431	11.7897	11.8582	13.4679	10.4536	10.9642	11.6182	11.6373	13.1767	11.5872	12.6627	12.0266	12.9061	11.1802	10.7939	11.3664	11.5897	10.6765	10.987	10.5918	12.5138	11.9117	11.0385	12.0643	11.1695	12.0353	11.6955	11.0851	11.7091	11.6504	11.4435	11.5853	11.7725	9.7076	12.1058	12.2134	10.2572	11.3098	10.6224	12.0895	11.4616	12.0834	11.3362	11.5495	11.8769	11.5605	12.6194
ENSG00000255385.1	0	0	0	0	0	0	1.8241	0	0	0	0	0	0	0	0	0	0.586	1.9935	0	0	0	1.6817	0	0	0	0	0	0	0	1.1122	1.4767	0	0	0	0	1.3021	0	0	0	0	0	0.9995	1.6222	0	1.2456	0	1.5351	0	0
ENSG00000259173.2	0	0	0	0	0	0	0	0	0	0	0	0	0	0	0	0	0	0	0	0	0	0	0	0	0	0	0	0	0	0	0	0	0	0	0	0	0	0	0	0	0	0	0	0	0	0	0	0	0
ENSG00000272970.1	3.0154	0	0	1.9131	0	5.301	3.3065	1.029	3.1971	1.4258	0	0	3.0682	1.3937	0	0.8195	0.586	2.315	1.7151	0	1.4607	0	1.7486	2.1404	3.4102	0	2.7862	2.7882	3.1713	3.191	1.8776	3.4381	3.2008	3.2704	0	2.6997	2.8515	2.4201	1.4962	3.3372	3.1141	0.9995	1.6222	1.9021	0	2.2075	3.5159	3.5546	3.2658
ENSG00000227101.1	0	0	0	0	0	0	0	0	0	0	0	0	0	0	0	0	0	0	0	0	0	0	0	0	0	0	0	0	0	0	0	0	0	0	0	0	0	0	0	0	0	0	0	0	0	0	0	0	0
ENSG00000200494.1	0	0	0	0	0	0	0	0	0	0	0	0	0	0	0	0	0	0	0	0	0	0	0	0	0	0	0	0	0	0	0.9196	0	0	0	0	0	0	0	0	0	0	0	0	0	0	0	0	0	0
ENSG00000172809.12	16.2021	15.0657	14.5242	14.6147	16.338	17.1292	12.5723	13.7706	13.7756	13.1373	14.3323	13.7486	15.0353	15.1041	15.5205	14.238	12.6768	13.2778	15.2641	14.2063	12.8365	14.3893	14.9942	14.4917	14.1846	14.2599	13.5649	14.7972	13.8542	14.4045	13.7904	14.0684	13.9288	14.0092	13.5861	12.6162	14.7601	15.4162	12.4237	13.847	12.5903	13.2387	13.9443	14.6165	13.9155	14.0808	13.8536	13.3735	14.4754
ENSG00000164256.9	0	2.2537	0	0	0	0	0	0	0	5.1867	0	0	4.5336	0	0	0	1.0016	2.5778	0	4.8192	0	1.6817	0	3.8714	0	0	0.9877	5.1877	0	1.7327	0	0	0	9.4596	4.9679	0	0	1.6672	0	0	0	0	0	0	1.2456	0	1.5351	0	1.4455
ENSG00000243012.1	0	0	0	0	0	0	0	0	0	0	0	0	0	0	0	0	0	0	0	0	0	0	0	0	0	0	0	0	0	0	0	0	0	0	0	0	0	0	0	0	0	0	0	0	0	0	0	0	0
ENSG00000273904.1	0	0	0	0	0	0	0	0	0	0	0	0	0	0	0	0	0	0	0	0	0	0	0	0	0	0	0	0	0	0	0	0	0	0	0	0	0	0	0	0	0	0	0	0	0	0	0	0	0
ENSG00000237579.2	0	0	0	0	0	0	0	0	0	0	0	0	0	0	0	0	0	0	0	0	0	0	0	0	0	0	0	0	0	0	0	0	0	0	0	0	0	0	0	0	0	0	0	0	0	0	0	0	0
ENSG00000279352.1	3.0154	3.0939	2.9116	2.7076	2.1864	4.8301	0	2.0432	1.3974	0	1.5547	2.2215	4.5336	2.5564	2.8909	2.2702	0.586	0.9957	1.0987	3.0464	2.7743	2.7049	1.7486	2.9667	2.3583	1.659	1.9815	4.0664	2.0716	2.4975	1.8776	1.1569	1.6082	3.0727	2.9509	0	3.9059	3.8131	1.8998	2.0127	2.0983	1.9993	0	1.9021	1.9039	1.7708	2.5223	2.4873	4.1887
ENSG00000224545.1	0	0	0	0	0	3.967	0	0	1.3974	0	0	0	0	0	0	0	0	0	0	0	0	0	0	0	0	0	0	0	0	0	0	0	0	0	0	0	0	0	0	0	0	0	0	0	0	0	0.9628	0	0
ENSG00000242349.5	5.5921	5.5307	4.8928	5.0362	9.3543	4.2703	3.4808	4.3023	4.4754	6.265	5.085	5.2341	5.72	3.9678	8.5684	4.5347	2.5876	6.4177	4.6423	2.4695	1.4607	3.8327	2.7867	7.45	4.6874	4.191	5.8584	5.1076	4.2187	3.191	2.6666	5.9076	1.6082	6.5304	4.1563	5.3163	6.2986	7.0865	1.8998	4.6601	2.6938	4.8065	3.7517	5.0215	4.336	4.7187	5.0143	4.2801	5.855
ENSG00000127947.15	9.9761	12.0906	11.041	10.7437	13.3409	9.7681	10.2905	10.0202	12.4575	11.6472	9.6601	10.9955	13.2728	10.3129	12.193	11.1378	11.0978	11.1941	10.055	11.5997	10.7653	11.5584	10.6723	10.8226	11.4665	11.0544	11.9317	10.1638	11.5186	10.2687	10.3483	10.4288	12.5096	11.6037	11.5638	8.7024	11.3321	12.2981	10.4021	11.1837	11.5606	11.0503	9.4391	11.2543	9.9901	10.1514	12.3466	11.7035	11.0761
ENSG00000178297.12	4.9866	7.7283	8.6957	5.3121	5.3244	3.967	4.8555	7.5489	9.505	5.1867	10.2271	8.6713	9.7238	3.4283	8.6513	7.5691	6.1116	9.4197	6.8186	8.6288	6.9297	2.9305	7.3563	4.1734	8.4475	10.4771	5.0635	6.798	4.9742	5.7667	7.3589	8.9948	7.8547	5.5459	9.12	3.7893	7.8809	7.397	7.3574	6.3205	5.8552	5.8817	6.4471	1.9021	8.1187	4.6511	5.9701	9.8153	10.8265
ENSG00000277100.1	0	0	0	0	0	0	0	0	0	0	0	0	0	0	0	0	0	0	0	0	0	0	0	0	0	0	0	0	0	0	0	0	0	0	0	0	0	0	0	0	0	0	0	0	0	0	0	0	0
ENSG00000006831.9	12.8912	13.477	12.4221	13.5914	13.9521	11.232	12.6993	11.4061	13.3492	13.4184	12.6961	13.312	13.6725	12.7029	12.8178	13.3977	12.3439	13.1881	13.0312	12.1999	12.8043	12.9533	12.4468	13.4862	14.4808	14.0591	11.4876	13.8678	12.8069	12.1043	12.3273	14.5412	13.334	12.3813	14.1606	11.7965	11.6311	15.1824	12.9918	13.2929	12.9751	12.8506	12.3169	12.8518	11.337	11.8578	13.5121	13.5097	12.6672
ENSG00000227863.2	0	0	0	0	0	0	0	0	0	0	0	0	0	0	0	0	0	0	0	0	0	0	0	0	0	0	0	0	0	0	0	0	0	0	0	0	0	0	0	0	0	0	0	0	0	0	0	0	0
ENSG00000274808.4	3.0154	5.7486	3.6717	3.217	5.7622	0	4.1306	4.3023	5.2076	4.717	3.6584	4.8318	6.7727	0	3.4095	0.8195	1.8096	5.036	4.9393	2.6884	2.5041	4.2222	2.1828	6.0393	5.0884	2.4104	3.8839	6.1678	4.8192	1.7327	2.8562	5.0961	3.0304	4.6133	3.8545	0.4504	4.6932	5.6109	2.2148	4.4756	4.2927	2.5842	3.2193	5.3944	2.3543	3.5676	5.1745	4.3899	2.1529
ENSG00000256019.1	0	0	0	0	0	0	0	0	0	0	1.5547	0	0	0	0	0	0	0	0	0	0	0	0	0	0	0	0	0	0	0	0	0	0	0	0	0	0	0	0	0	0	0.9995	0	0	0	0	0	0	0
ENSG00000200823.1	0	0	0	0	0	0	0	0	0	0	0	0	0	0	0	0	0	0	0	0	0	0	0	0	0	0	0	0	0	0	0	0	0	0	0	0	0	0	0	0	0	0	0	0	0	0	0	0	0
ENSG00000238282.1	0	0	0	0	0	0	0	0	0	0	0	0	0	0	0	0	0	0	0	0	0	0	0	0	0	0	0	0	0	0	0	0	0	0	0	0	0	0	0	0	0	0	0	0	0	0	0	0	0
ENSG00000070193.4	0	0	0	0	0	0	2.6045	0	0	0	1.5547	0	0	0	4.3399	2.0211	1.0016	0.9957	0	0	1.7383	0	2.7867	0	2.9781	0	0	0	2.0716	1.1122	0	0	1.0174	0	0	0	0	0	0.934	0	0	0	0	1.2441	1.9039	0	3.6309	2.0256	2.9808
ENSG00000106615.9	12.0557	13.4917	12.2199	12.2631	12.6035	10.7242	10.7683	11.6512	13.5885	12.8734	11.8011	11.8531	13.4162	12.1711	12.897	13.7022	11.3123	12.4904	11.3974	11.8705	10.6426	11.8513	12.2154	12.928	11.7497	13.1897	12.7867	12.5703	12.1435	11.7061	11.4446	11.5108	11.9012	11.9899	12.7243	10.0678	12.505	12.7885	11.3273	13.0398	11.7775	11.7155	11.311	12.9107	11.785	11.7487	12.5328	11.8749	12.2866
ENSG00000277427.1	0	0	0	0	0	0	0	0	0	0	0	0	0	0	0	0	0	0	0	0	0	0	0	0	0	0	0	0	0	0	0	0	0	1.1607	0	0	0	0	0	0	0	0	0	0	0	0	0	0	0
ENSG00000100302.6	5.908	6.3909	1.2047	7.2457	5.7622	6.2131	3.1082	6.6715	7.7813	6.7675	5.241	5.6037	7.906	5.9358	6.1616	5.9225	5.0474	6.2203	2.9726	4.3902	7.4518	5.1385	7.0314	5.1329	6.5206	7.1202	8.4872	5.3357	8.2916	3.191	5.8815	5.8778	7.4857	4.995	7.5139	2.6997	5.7086	4.2022	5.8212	2.0127	7.8085	3.8065	4.3746	5.6905	5.8033	2.2075	7.9305	6.2527	6.5819
ENSG00000171467.15	10.3857	12.7661	10.6137	10.1221	11.1329	7.8778	9.5952	9.7886	11.2367	10.5577	9.4322	10.1343	12.7866	10.1695	10.2755	9.8168	9.8926	11.3986	10.7636	9.832	10.6063	10.7647	10.4843	10.4845	10.6224	10.5391	10.1377	10.3363	10.2752	8.8008	9.4622	10.4954	12.4721	11.0987	10.8604	8.3602	10.3806	11.4775	9.9188	10.3035	9.8927	10.6492	9.6811	11.0618	10.4521	9.5486	10.788	11.0406	10.8045
ENSG00000253499.2	0	0	0	0	0	0	0	0	0	0	0	0	0	0	6.0955	0	0	0.9957	0	2.8785	0	0	0	0	0	0	0	0	0	0	0	0	0	0	0	0	0	0	0	0	0	0	0	0	0	0	0	0	0
ENSG00000239830.1	0	2.2537	0	0	2.1864	2.2202	0	0	0	1.4258	0	0	1.7918	1.3937	0	1.3389	0.586	1.5792	1.0987	1.4933	0.6637	0	3.2111	0	1.9076	0	1.9815	0	2.8889	0	0.9196	1.1569	2.3497	0	0	1.834	0	0	0	2.0127	1.6727	0	0	0	2.3543	0	0.9628	2.0256	1.4455
ENSG00000117242.7	6.9243	9.1164	6.4232	6.2681	8.191	6.1402	7.2854	6.9994	8.3205	7.0321	8.5802	9.2808	7.0657	7.0356	7.5963	7.9938	6.7173	7.4912	6.8758	6.6165	7.2835	7.3217	6.2355	7.6832	7.6866	8.254	7.7303	7.0967	7.3325	6.589	7.3272	8.4574	7.392	7.6611	8.3103	6.7598	7.9369	8.6092	6.9533	7.7784	7.6912	7.5148	7.2645	7.3199	7.4295	7.8987	7.4168	7.2577	8.1036
ENSG00000255875.2	0	0	0	0	0	0	0	0	0	0	0	0	0	0	2.8909	1.3389	0.586	0	1.0987	0	0	0	0	0	1.2485	0	0	0	0	0	0	0	2.0261	1.1607	0	0	0	0	0	0	0	0.9995	0	0	0	0	0	0	1.4455
ENSG00000200998.1	0	0	0	0	0	0	0	0	0	0	0	0	0	0	0	0	0	0	0	0	0	0	0	0	0	0	0	0	0	0	0	0	0	0	0	0	0	0	0	0	0	0	0	0	0	0	0	0	0
ENSG00000228007.1	0	0	0	0	2.1864	2.698	0	0	0	0	0	0	0	2.0891	0	0.8195	0	0	0	0	0	1.6817	0	0	0	0	1.5686	0	0	0	0	0	0	1.7954	0	0	0	0	0	0	0	0	0	2.3522	0	0	0.9628	0	0
ENSG00000167371.16	6.5039	3.0939	5.1263	5.8849	7.0871	3.967	5.7978	4.8627	5.9417	3.8574	3.8644	4.4026	7.3961	2.9088	5.1817	4.3305	2.81	4.5153	4.992	4.6729	3.4502	4.7811	4.3966	7.2053	5.0288	3.2679	6.2236	4.371	6.0933	3.191	2.191	5.378	4.2027	4.5386	5.5888	1.9751	5.1374	5.9009	3.337	5.4428	5.553	4.9991	2.0418	5.9679	5.2487	2.8138	5.4181	6.9703	5.0768
ENSG00000207624.1	0	0	0	0	0	0	0	0	0	0	0	0	0	0	0	0	0	0	0	0	0	0	0	0	0	0	0	0	0	0	0	0	0	0	0	0	0	0	0	0	0	0	0	0	0	0	0	0	0
ENSG00000280190.1	0	0	0	0	0	0	0	0	0	0	0	0	0	0	0	0	0	0	0	0	0	0	0	0	0	0	0	0	0	0	0	0	0	0	0	0	0	0	0	0	0	0	0	0	1.2456	0	0	0	0
ENSG00000270800.1	8.5747	9.4631	7.7742	7.9086	8.7975	3.3432	6.6082	6.1858	7.3027	6.602	6.4627	7.8568	9.4263	8.6192	8.1946	7.5218	5.7445	7.4092	9.142	6.6689	8.319	7.8286	8.0453	8.4173	8.8342	7.8027	8.9612	8.6252	8.8275	7.616	7.4203	8.0319	9.5124	7.8887	7.7352	4.922	8.3481	7.8558	7.7961	8.1462	6.3948	6.6429	8.2302	6.9878	9.0654	8.4496	7.6731	9.3626	9.2995
ENSG00000228925.1	4.3144	2.2537	2.2971	1.2529	3.0185	0	1.183	2.8566	2.914	4.717	2.2856	2.6995	5.7859	2.0891	3.7902	2.2702	1.8096	3.4516	4.5748	4.1159	2.7743	3.451	0	0	4.1302	0	2.5644	0	3.4074	0	0	2.2294	2.8371	3.2704	2.1264	1.07	1.353	3.5704	0.934	5.7171	2.0983	1.5843	2.0418	3.4034	1.9039	1.7708	2.7429	4.0319	2.1529
ENSG00000238632.1	0	0	0	0	0	0	0	0	0	0	0	0	0	0	0	0	0	0	0	0	0	0	0	0	0	0	0	0	0	0	0	0	0	0	0	0	0	0	0	0	0	0	0	0	0	0	0	0	0
ENSG00000227252.1	4.8749	3.0939	3.6717	4.9091	3.5429	5.0047	4.1306	1.029	3.4337	2.5994	3.8644	4.4026	5.72	3.4283	5.4165	3.8842	3.8609	4.1618	4.504	1.8965	3.0017	4.0405	4.6207	4.6358	4.6874	2.9019	4.4359	5.9553	3.6103	4.2037	3.3097	4.6068	3.9393	4.3764	5.8636	3.5394	3.7479	5.4041	2.8824	2.8219	4.2098	3.9991	2.0418	4.601	2.697	2.5423	4.4515	4.5871	4.6514
ENSG00000271776.1	0	5.6437	3.1423	0	0	0	0	0	0	2.1288	0	1.5017	1.7918	1.3937	2.8909	6.3853	3.0902	1.5792	1.7151	0.9318	0.6637	1.0731	2.7867	5.5019	0	0	0	1.5701	0	1.1122	0.9196	2.5654	0	1.1607	5.249	0	0	0	0	6.5246	0	0	0	0	0	1.1416	0	0	6.5019
ENSG00000236646.1	0	0	0	0	2.1864	0	0	0	0	0	0	0	0	0	0	0	0	0	0	0	0	0	0	0	0	0	0	0	0	0	0	0	0	0	0	0	0	0	0	0	0	0	0	0	0	0	0	0	0
ENSG00000275881.1	0	0	0	0	0	0	0	0	0	0	0	0	0	0	0	0	0	0	0	0.9318	0	0	0	0	0	0	0.9877	0	0	0	0	0	0	1.1607	0	0	0	0	0	0	0	0	0	0	0	0	0	0	0
ENSG00000231006.1	4.132	0	1.8519	1.9131	2.1864	6.2826	2.2665	2.6329	2.0937	4.4088	2.2856	0	3.0682	4.2405	2.0733	3.5492	1.587	1.9935	3.3409	3.0464	0.6637	1.6817	2.5161	2.1404	2.7012	2.9019	2.7862	3.4391	2.0716	3.191	3.5483	1.1569	2.0261	3.5994	0	2.1037	4.5085	1.6672	2.4732	2.8219	1.0663	3.3211	3.7517	3.4034	3.5812	4.0602	1.9438	2.0256	3.5036
ENSG00000160949.16	10.1866	8.883	8.9718	10.1592	10.5471	12.1905	7.1882	8.871	9.8975	10.3645	9.0393	9.4603	11.4867	9.0585	10.4643	7.3156	7.6251	9.5169	7.3293	7.3846	7.8563	9.4069	7.7455	9.7539	7.3997	11.3063	10.699	9.3242	8.9772	9.0168	9.5	9.396	8.2095	10.2779	8.4278	6.7792	10.6638	10.1917	8.569	7.5167	8.3041	10.4337	9.2278	10.1354	7.9043	7.9973	10.1937	9.247	10.1918
ENSG00000220993.1	0	0	0	0	0	0	0	0	0	0	0	0	0	0	0	0	0	0	0	0	0	0	0	0	0	0	0	0	0	0	0	0	0	0	0	0	0	0	0	0	0	0	0	0	0	0	0	0	0
ENSG00000229255.1	0	6.1052	0	0	0	0	0	0	0	0	0	0	0	0	0	0	0	0	0	0	0	0	0	0	0	0	0	0	0	0	0	0	0	0	0	0	0	0	0	0	0	0	0	2.6949	0	0	0	0	0
ENSG00000267573.1	1.7493	2.2537	1.8519	2.7076	3.0185	0	0	0	0	4.6214	2.7683	3.0579	2.5667	2.9088	0	0.8195	0	2.315	1.0987	0	2.1715	2.1083	1.1244	3.4888	2.3583	3.2679	2.7862	0	2.0716	0	4.5416	0	3.3532	3.2704	2.1264	1.07	3.7479	3.5704	1.8998	2.0127	1.0663	0.9995	2.0418	1.2441	0	2.5423	4.9713	3.1175	3.7077
ENSG00000277081.1	0	0	0	0	0	0	0	0	0	0	0	0	2.5667	0	0	0	0	0	0	0.9318	0	0	0	0	0	0	0	0	0	0	0	0	0	0	0	0	2.0387	0	0	0	0	0	0	0	0	0	0	0	0
ENSG00000179195.15	11.32	12.7839	12.0376	11.8946	13.8275	10.8511	11.4797	12.7791	12.4019	12.4828	11.4215	12.564	15.1406	10.6269	12.7788	12.2432	11.1446	13.0351	11.0698	11.7426	12.6197	12.9379	11.0859	12.6344	11.5383	13.3581	11.286	11.7561	12.2109	12.2356	11.4029	12.4959	13.144	13.102	11.1398	10.1787	13.2967	12.6297	11.5078	12.5993	12.1482	11.9853	11.1073	11.8774	11.6906	11.5089	13.0698	12.7192	12.9197
ENSG00000227224.1	0	0	0	0	0	0	0	0	0	0	0	0	0	0	0	0	0	0	0	0	0	0	0	0	0	0	0	0	0	0	0	0	0	0	0	0	0	0	0	0	0	0	0	0	0	0	0	0	0
ENSG00000206637.1	0	0	0	0	0	0	0	0	0	0	0	0	0	0	0	0	0	0	0	0	0	0	0	0	0	0	0	0	0	0	0	0	0	0	0	0	0	0	0	0	0	0	0	0	0	0	0	0	0
ENSG00000281005.1	7.1807	5.2738	4.535	5.208	6.4303	6.3489	4.6519	3.6376	5.1424	3.6789	5.241	5.5483	5.3362	4.3596	5.1817	6.0938	5.0691	3.3141	3.6341	5.5356	3.9087	6.463	5.0384	5.6065	6.2079	5.3163	5.9981	5.47	5.3591	3.7845	4.648	5.7184	4.6182	4.5386	5.3714	4.4521	5.9453	7.4338	3.5761	6.3205	5.4119	5.5537	4.5766	6.6765	5.0239	5.9381	4.3875	5.8536	6.776
ENSG00000110324.9	7.7063	9.0867	9.4708	10.1328	10.4257	9.839	9.8166	7.8515	9.6293	9.1491	7.7425	9.4261	10.0088	5.857	10.9187	8.7276	7.4949	7.7727	6.1424	7.4535	8.945	8.8669	8.8531	9.8098	8.5934	10.2169	11.579	9.3153	10.2677	7.8807	10.0305	7.3945	8.6964	12.047	9.0757	7.5899	11.6105	9.4812	10.0937	10.4917	9.5001	10.906	9.4085	9.9138	10.3129	7.3348	9.8479	9.3388	9.0735
ENSG00000230568.1	1.7493	0	1.2047	1.2529	3.0185	0	0	1.029	0	2.1288	0	0	3.4395	0	0	0	0.586	2.5778	0	1.4933	0	1.0731	0	2.1404	0	1.659	0.9877	0	2.0716	1.1122	0	1.1569	2.0261	0	0	0	0	2.4201	0	0	0	0	1.028	1.2441	0	1.1416	0	2.0256	1.4455
ENSG00000105397.13	12.46	12.4399	11.9084	11.6656	12.2477	10.9398	10.685	11.1295	12.8831	11.1461	12.409	11.9538	13.4388	11.5344	11.882	11.966	11.1388	11.9039	11.4029	10.9109	11.2026	11.2518	11.4713	12.7127	11.2994	12.7164	12.3845	12.7058	12.1758	10.698	11.3566	11.5415	11.934	11.5369	12.3127	10.2757	12.3384	12.8283	10.3943	11.9719	11.7216	11.557	11.0882	12.6151	11.3431	11.0411	12.0441	12.1986	12.3229
ENSG00000134183.11	2.517	2.2537	3.3412	5.5858	0	0	1.8241	1.029	5.8629	4.8911	1.5547	2.2215	1.7918	0	0	6.2175	4.4624	2.7999	4.7068	1.4933	1.9711	2.1083	1.1244	0	3.2103	4.3521	0.9877	4.0664	2.0716	3.191	0.9196	2.2294	2.0261	1.1607	4.4058	2.5271	0	4.6401	2.8824	7.3115	2.6938	2.3212	3.6359	2.6949	2.9737	0	0.9628	2.8365	3.2658
ENSG00000200070.1	0	0	0	0	0	0	0	0	0	0	0	0	0	0	0	0	0	0	0	0	0	0	0	0	0	0	0	0	0	0	0	0	0	0	0	0	0	0	0	0	0	0	0	0	0	0	0	0	0
ENSG00000257336.1	0	0	0	0	0	0	0	0	1.3974	0	0	1.5017	3.4395	0	0	0	0	0	0	0	0	1.6817	0	0	0	0	0.9877	0	0	0	1.4767	1.1569	0	0	0	0	0	0	0	0	0	0	1.028	0	1.2456	0	0	0	0
ENSG00000221475.1	0	0	0	0	0	0	0	0	0	0	0	0	0	0	0	0	0	0	0	0	0	0	0	0	0	0	0	0	0	0	0	0	0	0	0	0	0	0	0	0	0	0	0	0	0	0	0	0	0
ENSG00000249830.1	0	0	0	0	0	0	0	0	0	0	0	0	0	0	0	0	0	0	0	0	0	0	0	0	0	0	0	0	0	0	0	0	0	0	0	0	0	0	0	0	0	0	0	0	0	0	0	0	0
ENSG00000187553.8	0	0	0	0	0	0	0	1.029	1.3974	4.9709	2.2856	0	0	0	4.901	1.72	0	0	0	0.9318	0	1.0731	1.7486	0	3.2103	0	1.5686	0	2.8889	0	1.8776	1.7906	0	0	2.9509	0	1.353	0	0.934	2.0127	2.0983	4.643	0	0	0	2.2075	0.9628	0	1.4455
ENSG00000254846.1	0	0	0	0	0	0	0	0	0	0	0	0	0	0	0	0	0	0	0	0	0	0	0	0	0	0	0	0	0	0	0	0	0	0	0	0	0	0	0	0	0	0	0	0	0	0	0	0	1.4455
ENSG00000161912.17	5.5921	6.9261	4.167	5.0362	10.1651	3.967	4.723	3.3736	5.8218	6.1668	5.6277	5.3681	8.5328	4.8413	5.521	5.2942	3.7033	6.8243	6.5812	6.1659	3.6648	6.5841	3.9223	6.8691	7.4459	2.4104	6.5903	5.5928	5.6163	4.7312	0.9196	5.29	5.2432	4.938	4.6184	3.7107	5.8318	6.7204	4.0425	5.1039	4.371	7.599	2.0418	6.6174	4.2345	3.2394	6.1544	5.3551	6.6822
ENSG00000236634.1	0	0	0	0	0	0	0	0	0	0	0	0	0	0	0	0	0	0	0	0	0	0	0	0	0	0	0	0	0	0	0	0	0	0	0	0	0	0	0	0	0	0	0	0	0	0	0	0	0
ENSG00000250385.1	0	0	0	0	0	0	0	1.029	0	0	0	0	0	0	0	0	0	0	0	0	0	0	0	0	0	0	0	0	1.3795	0	0	0	0	0	0	0	0	0	0	0	0	0	0	0	0	0	0	2.0256	0
ENSG00000147378.11	6.5039	3.6214	5.3272	6.8029	4.6927	0	0	2.6329	5.3299	3.2378	3.6584	2.2215	6.2263	5.4368	7.015	7.1777	1.3238	5.1209	4.7068	3.1968	4.2561	4.8926	3.2111	5.6065	6.0963	0	2.3022	2.3041	1.3795	2.1652	5.4818	5.3346	4.4925	6.81	5.6863	2.6997	5.4252	5.6109	1.4962	2.8219	2.6938	4.5841	6.7131	5.5288	4.6034	5.0163	3.8366	4.1613	5.9384
ENSG00000233997.5	0	0	0	0	0	0	0	0	0	0	0	0	0	0	0	0	0	0	0	0	0	0	0	0	0	0	0	0	0	0	0	0	0	0	0	0	0	0	0	0	0	0	0	0	0	0	0	0	0
ENSG00000144199.11	6.4658	5.5307	9.6025	9.1252	9.3543	8.6566	6.8177	5.5797	6.677	7.435	7.7938	5.0863	9.1418	9.1768	9.661	10.4541	4.5879	9.4134	5.9426	4.9938	8.1951	3.9403	9.065	10.2051	7.5235	7.7746	6.6898	11.1619	6.7591	8.8342	5.8815	9.5788	8.106	5.5072	11.0737	5.8802	6.2699	10.1536	5.6746	6.3205	7.1948	6.3566	4.3746	9.2464	5.6929	9.0249	10.4124	6.741	6.7531
ENSG00000258100.1	0	0	0	0	0	0	0	0	0	1.4258	1.5547	0	0	0	0	0	0	0	0	0	0	0	0	0	0	0	0	0	0	0	0	0	0	0	0	0	0	0	0.934	0	1.6727	0	0	0	0	0	0	0	0
ENSG00000243911.3	0	0	0	0	0	0	0	0	0	0	0	0	0	0	0	0	0	0	0	0	0	0	0	0	0	0	0	0	0	0	0	0	0	0	0	0	0	0	0	0	0	0	0	0	0	0	0	0	0
ENSG00000197475.11	0	0	0	0	0	0	0	0	0	0	0	0	0	0	0	0	0	0	0	0	0	0	0	0	0	0	0	0	0	0	0	0	0	0	0	0	0	0	0	0	0	0	0	0	0	0	0	0	0
ENSG00000271831.1	0	0	0	0	0	0	0	0	0	0	0	0	0	0	0	0	0	0	0	0	0	0	0	0	0	0	0	0	0	0	0	0	0	0	0	0	0	0	0	0	0	0	0	0	0	0	0	0	0
ENSG00000075131.9	8.6781	9.1066	8.3309	6.319	9.4744	8.3758	6.6814	7.2168	8.643	8.0634	7.2121	7.205	9.5066	7.505	8.5684	7.3833	6.7173	8.1959	7.2983	6.2714	6.2656	6.4986	5.8193	9.1381	6.8131	7.6866	7.9922	7.9493	7.213	7.1454	7.1753	7.8439	8.1167	9.128	7.9664	5.5144	8.241	9.1576	7.2665	7.4431	6.87	7.7064	6.8751	7.61	7.5293	7.3021	7.646	7.3825	8.5836
ENSG00000246363.2	0	0	1.8519	2.7076	2.1864	0	0	1.029	0	3.6789	0	0	2.5667	1.3937	4.5521	0	1.0016	2.315	1.0987	0	1.1165	1.0731	1.1244	2.1404	2.3583	1.659	2.3022	1.5701	0	1.7327	0	1.7906	0	0	2.1264	0.7932	3.3682	0	0.934	2.0127	2.4266	1.9993	1.6222	0	1.9039	0	1.5351	1.3424	2.6255
ENSG00000225394.1	0	0	0	0	0	0	0	0	0	0	0	0	0	0	0	0	0	0	0	0	0	0	0	0	0	0	0	0	0	0	0	0	0	0	0	0	0	0	0	0	0	0	0	0	0	0	0	0	0
ENSG00000251719.1	0	0	0	0	0	0	0	0	0	0	0	0	0	0	0	0	0	0	0	0	0	0	0	0	0	0	0	0	0	0	0	0	0	0	0	0	0	0	0	0	0	0	0	0	0	0	0	0	0
ENSG00000221461.2	0	0	0	0	0	0	0	0	0	0	0	0	0	0	0	0	0	0	0	0	0	0	0	0	0	0	0	0	0	0	0	0	0	0	0	0	0	0	0	0	0	0	0	0	0	0	0	0	0
ENSG00000184274.3	0	0	1.2047	0	3.0185	0	1.183	1.029	1.3974	1.4258	1.5547	1.5017	2.5667	1.3937	3.4095	0	2.462	0	1.0987	0.9318	1.1165	0	2.1828	0	1.9076	0	2.3022	3.4391	2.0716	2.4975	0	2.2294	1.6082	1.1607	2.1264	1.3021	0	2.4201	0	2.8219	3.1141	0	1.028	1.9021	0	0	2.2619	1.3424	3.5036
ENSG00000100804.18	13.3971	13.2095	13.5582	13.3008	12.8252	12.0444	11.4577	11.8473	12.1135	12.4216	12.3715	12.2578	12.7504	12.9943	13.7285	12.7052	11.7253	12.6282	12.6288	12.1595	12.7094	12.6371	13.0469	12.7589	12.8975	13.6007	12.8463	13.2813	12.9563	11.7418	11.8316	12.6998	12.5765	13.2453	12.7236	10.9199	13.1296	13.558	12.2113	12.5218	11.7462	12.5248	12.1276	12.6497	12.0194	12.2005	12.5603	12.4631	13.5253
ENSG00000161267.11	12.3494	14.4942	13.0132	13.3748	14.6727	12.2717	13.145	13.6968	12.1315	10.8894	14.2141	14.2996	10.4685	13.6934	11.0641	12.8406	12.1554	14.2033	13.3636	12.5527	12.3392	12.3509	11.8369	12.7849	12.5957	14.0358	8.7795	14.4496	14.1248	13.0923	13.7587	14.8793	12.5653	10.9757	13.2326	12.0706	11.6633	12.6789	13.5134	13.9253	11.5068	12.4311	12.7056	13.6673	13.8183	12.4113	12.9788	13.0176	14.6968
ENSG00000237068.1	0	0	0	0	0	0	0	0	2.0937	0	0	0	0	0	0	0	0	0	0	0	0	0	0	0	0	0	0	0	0	0	0	0	0	0	0	0	0	0	0	0	0	0	0	0	0	0	0	0	0
ENSG00000143437.20	12.696	14.5946	12.2124	11.0039	12.2655	10.8682	11.0517	11.5547	11.7224	11.8605	12.1019	11.2938	13.2105	11.3434	12.0288	11.9198	11.262	12.1335	12.3901	11.5015	11.6626	11.5436	12.0099	12.15	12.634	11.5727	11.5762	11.4232	12.2517	10.695	11.3143	13.0451	13.0283	11.4201	13.0579	9.9935	11.5482	12.7007	11.9241	12.6896	11.3421	11.0096	11.1114	12.4758	12.3109	10.9804	11.6753	12.4422	12.8899
ENSG00000258136.1	0	2.2537	1.2047	1.2529	0	0	1.8241	1.6234	0	0	0	1.5017	4.1888	0	0	0	1.0016	1.5792	1.0987	0	0.6637	1.0731	0	0	1.9076	2.4104	3.5624	0	2.5374	0	0	0	1.6082	1.1607	0	0.7932	0	0	0	2.0127	1.0663	1.5843	1.028	1.2441	1.9039	0	2.7429	2.0256	0
ENSG00000240216.7	2.517	4.3107	3.1423	2.9847	6.0976	4.1266	2.2665	4.0538	6.0875	8.3133	0	3.3447	10.9643	0	6.5052	2.0211	0	4.7466	1.0987	0.9318	0	1.6817	0	3.4888	3.7423	3.2679	5.2239	1.5701	0	3.5181	2.6666	3.2643	2.0261	8.5851	0	1.502	7.0899	3.2786	3.0504	2.0127	2.0983	2.3212	0	2.6949	1.9039	0	6.1154	5.1204	3.5036
ENSG00000254796.1	0	0	0	0	0	0	0	0	0	0	0	0	1.7918	0	0	0	0	0	0	0	0	0	0	0	0	0	0	0	0	0	0	0	0	0	0	0	0	0	0	0	0	0	0	0	0	0	0	0	0
ENSG00000162623.15	9.4563	10.7094	9.3804	9.5626	10.2601	8.8747	9.2335	8.9027	10.0915	10.1817	8.8823	9.6166	10.0395	9.0047	10.359	9.6497	9.4839	10.0655	9.9474	9.7416	8.5569	10.4269	8.5097	9.7765	9.493	10.2708	9.6619	9.2185	8.9954	9.6402	8.5178	9.4779	9.7298	10.083	10.0286	7.8976	9.6269	10.7168	9.1892	10.0462	9.7877	10.0019	8.6626	9.8142	9.4261	8.9353	9.7795	9.0973	10.6428
ENSG00000144749.13	11.4753	12.5537	9.9207	12.7367	11.8457	8.983	10.4405	11.2304	12.0099	10.6695	10.0029	11.4709	12.514	9.9281	11.9314	12.7139	10.1843	11.8107	8.5436	8.3485	11.2411	10.1733	11.0622	10.9867	11.4417	11.5573	10.0943	10.7516	11.5186	10.6446	10.0586	11.92	12.6701	10.9959	12.3532	10.9621	10.6651	10.8384	10.597	13.6684	12.4101	11.5004	10.469	11.4681	10.4178	12.2207	11.6622	11.7207	12.0683
ENSG00000207616.1	0	0	0	0	0	0	0	0	0	0	0	0	0	0	0	0	0	0	0	0	0	0	0	0	0	0	0	0	0	0	0	0	0	0	0	0	0	0	0	0	0	0	0	0	0	0	0	0	0
ENSG00000261205.2	0	0	0	0	0	0	0	0	0	0	0	0	3.7346	0	0	0	0	0	0	0	0	0	0	0	0	0	0	0	0	0	0	0	0	0	0	0	0	0	0	0	0	0	0	0	0	0	0	0	0
ENSG00000116833.13	12.3514	12.9682	10.8246	8.4321	13.0086	9.1221	10.7169	11.9453	10.6119	10.8843	10.8317	11.7564	13.1088	11.2702	11.3602	6.2757	11.3941	11.2333	11.5106	10.9702	11.374	11.2905	11.9157	10.8601	10.5711	10.6283	9.9569	11.0551	11.7475	10.004	10.3344	12.0369	13.4569	11.1747	12.356	9.6737	11.9152	12.7134	12.0332	13.1094	10.0924	10.1348	10.7199	11.8482	11.4587	9.9585	11.3592	12.2854	11.6845
ENSG00000134250.17	11.4978	13.0274	10.8026	10.6438	11.9646	10.0628	11.6918	10.6729	13.6068	12.1214	10.6135	12.7147	12.4366	10.1613	11.4306	11.4812	10.4955	13.2051	10.7862	11.5446	11.626	12.2603	10.3394	11.7711	12.1149	12.7329	12.7431	10.9642	11.549	11.3449	11.0249	12.181	14.4601	11.6399	12.3771	9.1899	11.3313	12.1092	11.4318	11.5967	12.4442	11.3255	10.7216	11.3973	10.6149	9.8923	12.6132	11.9812	12.2685
ENSG00000140104.13	6.9521	8.6726	8.0618	8.2475	7.4219	9.3415	7.3874	8.324	7.7597	7.848	8.2072	9.0757	8.1126	8.1752	7.9357	7.6316	7.922	7.6207	8.042	6.7804	7.0299	7.7494	7.1679	7.945	7.2116	7.4928	9.4142	8.3484	8.3063	6.4992	7.6554	9.4704	8.0789	7.3255	8.51	7.2889	7.7722	7.5047	7.8483	9.0476	7.714	7.4	7.386	9.1968	7.2066	8.303	8.6077	8.059	9.176
ENSG00000211947.2	10.5147	3.0939	2.2971	4.0192	0	0	3.4808	1.6234	0	0	3.8644	3.5839	5.1486	0	10.2106	0	0	0.9957	2.9726	4.2596	1.9711	0	3.5387	6.5916	4.1302	1.659	7.6689	2.7882	3.1713	3.6574	4.4853	0	6.9651	8.0043	0	1.9751	9.9909	0	5.7252	5.4428	0	12.4156	3.7517	5.1382	10.0769	0	4.0165	7.089	1.4455
ENSG00000275527.1	2.517	3.0939	0	1.2529	4.4796	0	1.183	0	1.3974	2.9536	0	3.9685	2.5667	3.9678	0	3.4518	1.3238	3.9919	2.1456	2.8785	2.7743	2.7049	2.1828	3.4888	1.2485	2.4104	2.3022	3.4391	1.3795	2.4975	3.1738	4.37	3.6168	1.1607	2.9509	1.502	0	4.2022	1.8998	4.9706	1.0663	3.3211	2.3665	3.8765	0	1.7708	2.2619	0	2.6255
ENSG00000004700.15	9.518	10.2729	10.0037	9.38	9.6632	8.6566	9.4376	8.0515	11.6949	10.2067	7.6757	9.9806	10.9265	7.8586	10.3904	10.24	7.6361	10.7637	8.998	9.5276	8.3555	10.5594	8.3466	9.3337	9.6764	9.4202	10.7058	9.0783	9.7608	10.1439	8.8263	9.2108	10.2108	10.3724	10.0425	7.8342	9.7595	10.9314	8.4312	9.9253	10.8986	9.6302	8.5351	10.3396	8.9095	7.9559	11.1395	10.0255	9.572
ENSG00000141560.14	12.5672	12.975	11.4975	11.7357	11.6587	10.4482	10.3123	10.7517	12.2882	10.6255	10.4046	11.2769	13.3592	10.9225	12.0243	11.04	10.0379	10.9949	12.9447	11.4965	10.6573	10.6163	11.7075	11.9791	11.3519	11.4798	10.0535	11.9013	11.2708	10.7091	10.3001	11.0406	11.827	10.9722	10.7632	9.9862	10.4253	11.111	9.4593	11.8573	10.5057	11.2688	10.8028	11.125	10.3916	10.1606	10.8367	11.6348	12.4278
ENSG00000005436.13	9.2975	10.8368	10.1484	9.536	10.8516	9.7711	10.1905	8.5289	9.1036	10.3061	9.3489	10.427	10.7987	9.5184	10.6077	10.2409	9.5625	9.9397	10.5583	9.7059	8.4501	10.9999	9.5851	10.0186	10.1724	10.5222	8.9296	10.7216	9.7741	10.1762	9.5176	10.1546	10.7812	11.2973	9.7071	8.6884	9.5807	10.4999	9.5196	10.6224	9.0719	10.164	9.4816	10.7391	9.6763	9.61	10.251	10.2676	10.7506
ENSG00000282602.1	0	0	0	0	0	0	0	0	0	0	0	0	0	0	0	0	0	0	0	0	0	0	0	0	0	0	0	0	0	0	0	0	0	0	0	0	0	1.6672	0	0	0	0	0	1.2441	0	0	0	0	0
ENSG00000246465.1	0	0	2.9116	0	0	0	0	0	2.914	2.5994	0	0	2.5667	0	0	0	0.586	0.9957	0	0	0	0	0	2.1404	0	0	0	0	0	4.292	0	3.8608	1.0174	0	2.1264	0	3.1329	2.4201	0.934	0	0	1.5843	1.028	1.2441	1.2456	0	0	2.0256	2.6255
ENSG00000260239.1	0	0	0	0	0	2.2202	0	0	0	0	0	0	2.5667	0	0	0	0	0	0	0	0	1.0731	0	0	0	0	0	0	0	0	0	0	0	0	0	0	0	0	0	0	0	0	0	0	0	1.1416	0	0	0
ENSG00000257021.1	0	0	0	0	0	0	0	0	0	0	0	0	0	0	0	0	0	0	0	0	0	0	0	0	0	0	0	0	0	0	0	0	0	0	0	0	0	0	0	0	0	0	0	0	0	0	0	0	0
ENSG00000211787.1	1.7493	0	0	0	0	0	0	0	0	0	0	0	1.7918	0	0	0	0	0	0	0	0	1.0731	0	2.1404	1.2485	0	0	0	2.0716	0	0	0	2.3497	1.1607	0	0	3.9059	0	1.8998	0	1.0663	3.1691	0	0	2.3543	0	0.9628	2.0256	0
ENSG00000253487.1	0	0	0	0	0	0	0	0	0	0	0	0	0	0	0	0	0	0	0	0	0	0	0	0	0	0	0	0	0	0	0	0	0	0	0	0	0	0	0	0	0	0	0	0	0	0	0	0	0
ENSG00000273569.1	0	0	0	0	0	0	0	0	0	0	0	0	0	0	0	0	0	0	0	0	0	0	0	0	0	0	0	0	0	0	0	0	0	0	0	0	0	0	0	0	0	0	0	0	0	0	0	0	0
ENSG00000228612.2	0	0	0	0	0	0	0	0	0	2.1288	0	0	1.7918	0	0	0	0	0	0	0	0	0	0	0	0	0	0	0	0	0	0	0	0	3.0727	0	0	2.0387	0	0	0	1.0663	0	0	0	0	0	0	0	0
ENSG00000279630.1	0	0	0	0	0	0	0	0	0	0	0	0	0	0	0	0	0	0	0	0	0	0	0	0	0	0	0	0	0	0	0	0	0	0	0	0	0	0	0	0	0	0	0	0	0	0	0	0	0
ENSG00000201945.1	0	0	0	0	0	0	0	0	0	0	0	0	0	0	0	0	0	0	0	0	0	0	0	0	0	0	0	0	0	0	0	0	0	0	0	0	0	0	0	0	0	0	0	0	0	0	0	0	0
ENSG00000137726.15	9.1966	10.9205	8.0405	10.9178	7.4805	9.3617	10.4352	9.4345	9.1787	7.3025	10.695	9.3753	9.3357	8.9392	9.1521	10.9352	8.7001	9.302	7.7215	8.995	9.3233	9.2666	11.6466	9.02	10.902	9.4065	8.5901	9.1847	11.3746	8.9024	10.266	8.9737	10.5305	8.397	10.4068	8.7838	9.1025	7.909	9.7521	10.6307	11.145	8.6891	10.1215	10.2321	10.6186	5.2628	11.2232	10.6669	11.1752
ENSG00000237506.3	4.132	4.5615	2.6368	4.974	4.6927	5.4291	0	2.368	4.6732	4.717	4.3489	4.4026	3.7346	3.8094	4.0911	3.7264	2.5876	3.1622	2.1456	3.8694	4.7701	2.1083	3.8054	3.4888	2.7012	3.2679	3.7845	2.3041	4.3378	1.7327	1.4767	4.6068	5.2432	3.2704	0	2.9253	4.8569	4.2022	0	2.8219	0	4.4585	2.0418	3.2036	3.4057	0	5.7073	0	5.4624
ENSG00000159111.12	11.2753	12.5401	10.4321	11.2887	11.7758	10.3095	9.8267	10.6516	11.0357	10.662	10.1105	11.2716	11.2779	10.6765	11.6639	10.5638	10.4246	10.8671	12.6091	10.5381	10.0169	11.5323	11.2736	11.4857	11.2707	11.2499	10.3007	11.4396	11.0684	10.8825	10.7586	11.6072	10.905	10.9534	10.8018	10.377	11.6927	12.6855	10.3982	10.4856	10.1602	10.9052	10.3033	11.9743	10.6681	10.6573	10.9559	10.4857	11.5002
ENSG00000266537.1	0	0	0	0	0	0	0	0	0	0	0	0	0	0	0	0	0	0	0	0	0	0	0	0	0	1.659	0	1.5701	0	0	0	0	0	0	0	0	0	0	0	0	0	0	0	0	0	0	0	0	0
ENSG00000253300.1	0	0	0	0	0	0	0	0	0	0	0	0	0	0	0	0	0	0	0	0	0	0	0	0	0	0	0	0	0	0	0	0	0	0	0	0	0	0	0	0	0	0	0	0	0	0	0	0	0
ENSG00000213857.3	0	0	0	1.2529	2.1864	0	0	0	0	0	0	0	0	0	0	0	0	0	0	0	0	0	0	0	0	0	0.9877	0	0	0	0.9196	0	1.0174	0	0	0.4504	2.0387	0	0	0	0	0	0	0	0	0	0	0	0
ENSG00000253546.1	0	0	0	0	0	0	0	0	0	0	0	0	0	0	0	0	0	0	0	0	0	0	0	0	0	0	0	0	0	0	0	0	0	0	0	0	0	0	0	0	0	0	0	0	0	0	0	0	0
ENSG00000235459.5	1.7493	2.2537	1.8519	1.9131	3.0185	4.401	0	1.6234	1.3974	2.1288	0	2.2215	1.7918	2.0891	0	2.8315	0.586	0	1.7151	0.9318	0	1.6817	2.1828	0	1.9076	0	1.9815	2.7882	2.5374	1.1122	1.4767	1.1569	1.0174	2.2347	0	1.3021	2.8515	0	0.934	2.8219	0	1.5843	2.0418	1.2441	2.3543	1.1416	1.9438	1.3424	2.9808
ENSG00000232487.1	0	0	0	0	0	0	0	0	0	0	0	0	0	0	0	0	0	0	0	0	0	0	0	0	1.2485	0	0	0	0	0	0	0	0	0	0	0	0	0	0	0	0	0	0	0	0	0	0	0	0
ENSG00000240527.1	5.0903	0	2.9116	1.2529	3.9266	0	0	0	0	2.9536	2.2856	2.6995	0	3.4283	0	1.3389	0	0	2.4767	0	0	0	0	0	0	0	0	3.886	0	2.1652	0.9196	3.978	0	2.2347	4.1563	0.7932	0	0	0	4.0159	0	0.9995	0	0	0	0	0.9628	0	1.4455
ENSG00000279104.1	0	0	0	0	0	0	0	0	0	0	0	0	0	0	0	0	0	0	0	0	0	0	0	0	0	0	0	0	0	0	0	0	0	0	0	0	0	0	0	0	0	0	0	0	0	0	0	0	0
ENSG00000163291.14	8.4535	9.6233	7.2265	5.4092	7.984	0	7.6472	10.1879	9.795	8.2021	7.7162	9.5791	10.2021	7.8382	7.9731	10.6055	8.354	8.7694	8.9014	7.6554	7.2996	7.7714	6.28	8.9521	7.2898	8.9136	9.2883	9.2327	8.711	8.1164	8.5422	9.0792	9.2943	9.2442	10.3997	6.2503	8.2776	10.4802	9.2551	10.2861	9.2613	7.3478	7.5943	9.5866	7.8105	8.0376	8.4166	8.5999	8.2978
ENSG00000183911.7	0	0	0	0	0	0	0	0	0	0	0	1.5017	0	0	0	0	0	0.9957	0	0	0.6637	0	0	0	0	0	0	0	1.3795	0	1.4767	0	0	1.1607	0	0	0	0	0.934	0	1.6727	0	0	0	0	0	1.5351	0	0
ENSG00000113657.12	7.7701	9.8045	8.7923	9.1949	6.3063	8.8634	10.042	7.1965	8.6894	8.3806	7.5169	6.5328	11.4234	7.664	8.6163	9.1702	8.1038	7.5383	8.5655	7.408	8.8963	9.6681	10.3115	8.9718	10.4698	6.4122	9.209	6.2447	10.7929	7.4818	10.362	7.8516	10.9142	8.7598	10.2601	6.7451	9.3075	9.0492	9.0914	9.0964	11.8753	7.7133	7.7763	9.0025	8.4138	7.9629	11.2374	11.0406	9.1279
ENSG00000169429.10	3.0154	4.9612	11.5455	7.4535	7.7421	7.4037	8.9445	8.4918	8.2602	12.9003	3.418	6.1039	15.6096	9.3983	9.5847	4.4863	4.3249	8.709	2.4767	4.1895	2.6455	8.4415	4.3966	4.9855	5.6591	5.4647	9.3461	4.6224	5.7934	6.9827	9.7324	6.1765	9.0763	9.4288	7.7352	3.1798	14.2388	7.132	11.4342	9.064	7.3956	4.8571	7.6918	8.1925	8.0231	10.9313	11.2036	9.0521	2.1529
ENSG00000025770.18	11.61	12.2927	12.296	11.8851	13.0357	13.1162	9.6646	10.2789	11.5157	10.7816	11.8073	10.8514	12.1293	11.5368	12.4561	9.8143	10.3017	11.2381	10.8066	10.5651	10.5568	10.8731	11.7496	12.3713	10.2897	11.8516	11.7587	11.4138	11.0191	10.0988	10.8541	11.6265	11.5073	11.1458	11.9214	8.5386	11.9029	12.18	9.7688	10.5425	9.6706	11.0819	10.609	11.2989	10.487	9.2757	11.4164	11.4179	12.6537
ENSG00000222658.1	0	0	0	0	0	0	0	0	0	0	0	0	0	0	0	0	0	0	0	0	0	0	0	0	0	0	0	0	0	0	0	0	0	0	0	0	0	0	0	0	0	0	0	0	0	0	0	0	0
ENSG00000256627.1	0	0	0	0	0	0	0	0	0	0	0	0	0	0	0	0	0	0	0	0	0	0	0	0	0	0	0	0	0	0	0	0	0	0	0	0	0	0	0	0	0	0	0	0	0	0	0	0	0
ENSG00000207976.1	0	0	0	0	0	0	0	0	0	0	0	0	0	0	0	0	0	0	0	0	0	0	0	0	0	0	0	0	0	0	0	0	0	0	0	0	0	0	0	0	0	0	0	0	0	0	0	0	0
ENSG00000237574.1	0	0	0	0	0	0	0	0	0	0	0	0	0	0	0	0	0	0	0	0	0	0	0	0	0	0	0	0	0	0	0	0	0	0	0	0	0	0	0	0	0	0	0	0	0	0	0	0	0
ENSG00000240342.3	9.5728	11.3472	10.6076	10.694	10.3374	9.5495	10.0932	10.6967	12.2003	10.906	11.1424	11.5131	6.5252	11.3179	9.0769	9.1353	9.7412	9.7727	9.9238	9.9479	11.1442	11.882	11.1412	9.9103	11.4005	11.5717	10.8852	10.9032	10.3083	10.1454	11.3183	11.7088	11.4745	6.794	10.2798	7.9899	11.7348	12.569	9.7135	9.0722	10.5229	10.7388	11.3768	11.2519	10.7496	9.8287	11.3545	12.071	8.1655
ENSG00000280959.1	0	0	0	0	0	0	0	0	0	0	0	0	0	0	0	0	0	0	0	0	0	0	0	0	0	0	0	0	0	0	0	0	0	0	0	0	0	0	0	0	0	0	0	0	0	0	0	0	0
ENSG00000150510.15	5.2776	5.8463	5.623	7.1645	4.4796	5.0847	5.8622	3.6376	6.6301	5.8243	5.3817	2.6995	7.0117	4.921	5.3039	6.0445	2.81	6.2952	2.4767	3.333	5.0499	6.6006	5.4424	5.2667	5.7356	2.9019	7.7303	4.2268	6.0239	6.4992	4.4267	5.0961	5.3557	5.5835	5.7777	2.9933	6.3269	6.186	5.1538	5.2259	7.1174	4.5841	4.1397	7.0033	5.4878	5.1692	6.7707	5.3551	5.1486
ENSG00000163297.16	10.8049	9.5955	9.1905	8.724	11.77	9.2534	11.4635	10.6757	10.2777	10.2432	9.0393	11.9133	12.5862	10.6822	10.2904	10.2345	9.2235	9.0494	9.3123	10.2538	10.1182	12.0451	11.5173	8.6916	12.301	11.66	10.7851	10.8958	11.455	9.6652	10.6658	10.5709	12.2011	10.4699	12.3944	8.2877	11.5646	11.0035	10.8796	11.5551	11.4173	10.5246	9.1481	9.6954	11.8851	8.2179	11.4043	11.8738	10.242
ENSG00000253376.1	0	0	0	0	0	0	0	0	0	2.5994	0	0	0	0	0	0	0	0	0	0	0	0	0	0	0	0	0	0	0	0	0	0	0	0	0	0	1.353	0	0	0	0	0	0	0	0	0	0	0	1.4455
ENSG00000252066.1	0	0	0	0	0	0	0	0	0	0	0	0	0	0	0	0	0	0	0	0	0	0	0	0	0	0	0	0	0	0	0	0	0	0	0	0	0	0	0	0	0	0	0	0	0	0	0	0	0
ENSG00000034053.14	0	5.7486	4.167	9.0668	5.7622	5.4291	6.2946	4.5142	3.9734	4.0162	5.6277	5.0863	8.7129	2.5564	10.4412	3.3472	3.8102	4.2397	1.0987	3.572	5.3682	2.9305	8.519	5.8814	5.5783	6.4122	5.4022	5.3357	7.4025	4.3751	6.3755	2.8378	6.1002	4.6133	4.1563	2.7789	6.6054	3.5704	4.8692	6.5714	7.2886	6.8694	5.0537	4.601	6.7357	2.5423	5.6809	6.0996	5.3449
ENSG00000271737.1	7.1329	6.1821	6.4664	7.4535	7.3293	8.9299	4.4981	3.5117	4.9268	4.2894	7.5912	5.4307	5.7859	4.9965	6.1616	5.2072	4.4948	4.8985	5.5085	5.2561	4.6743	4.996	6.9372	7.1716	5.6591	4.9641	4.6767	7.8295	5.1143	5.459	3.5483	6.101	4.6182	3.7394	5.4842	3.9688	6.2405	5.6738	3.4615	3.7161	3.4391	5.321	5.1832	4.8945	3.5812	5.9938	5.056	5.7748	5.72
ENSG00000173436.13	11.8761	12.3386	11.1983	11.2293	11.4289	12.8372	10.0402	10.4804	11.2988	12.033	10.8903	10.895	11.3368	11.7577	12.564	11.8884	10.308	11.2622	10.3733	9.5764	11.2058	9.8482	10.8406	11.7851	10.9787	11.4141	11.7742	11.4849	11.2473	10.357	10.6043	10.8218	10.1418	11.0848	11.2476	9.5767	11.5549	11.7276	10.0361	11.5123	11.0084	10.4585	10.849	10.8384	10.8474	10.8393	11.0107	10.126	11.8812
ENSG00000212368.1	0	0	0	0	0	0	0	0	0	0	0	0	0	0	0	0	0	0	0	0	0	0	0	0	0	0	0	0	0	0	0	0	0	0	0	0	0	0	0	0	0	0	0	0	0	0	0	0	0
ENSG00000260997.1	3.0154	4.3107	2.6368	1.9131	5.9397	0	3.6363	2.6329	1.3974	3.2378	2.2856	5.4307	5.72	2.0891	5.6185	2.8315	2.0023	2.5778	1.0987	3.0464	1.4607	3.2975	4.0305	5.2667	3.5858	3.5595	5.5608	3.1501	4.55	3.7845	4.3018	1.7906	2.8371	5.6202	4.6184	0	6.7162	4.0207	3.5761	4.4756	4.0282	4.6995	4.3746	3.5789	5.8033	3.2394	4.3875	4.5871	4.319
ENSG00000163536.12	8.4535	7.3822	5.8023	8.2343	3.9266	7.2034	5.8304	5.7001	9.1828	8.8658	6.1048	6.9077	9.1543	7.1883	9.4455	8.318	6.2885	8.8462	8.6703	5.7454	9.7911	8.6382	7.8889	7.7303	8.0205	6.738	8.4592	6.8967	7.7737	7.9703	5.768	6.5428	8.9683	9.9379	8.2793	5.8712	9.5025	9.8133	5.1164	8.5715	8.0833	11.8052	8.9949	8.1234	7.0058	7.2459	10.4744	6.7616	9.1973
ENSG00000258544.1	0	0	0	0	0	0	0	0	0	0	0	0	0	0	0	0	0	0	0	0	0	0	0	0	0	0	0	0	0	0	0	0	0	0	0	0	0	0	0	0	0	0	0	0	0	0	0	0	0
ENSG00000215922.1	0	0	0	0	0	0	0	0	0	0	0	0	0	0	0	0	0	0	0	0	0	0	0	0	0	0	0	0	0	0	0	0	0	0	0	0	0	0	0	0	0	0	0	0	0	0	0	0	0
ENSG00000270701.1	0	0	0	0	0	0	0	0	0	0	0	0	0	0	0	0	0	0	0	0	0	0	0	0	0	0	0	0	0	0	0	0	0	0	0	0	0	0	0	0	0	0	0	0	0	0	0	0	0
ENSG00000277997.1	0	0	0	0	0	0	0	0	0	0	0	0	0	0	0	0	0	0	0	0	0	0	0	0	0	0	0	0	0	0	0	0	0	0	0	0	0	0	0	0	0	0	0	0	0	0	0	0	0
ENSG00000224854.3	3.0154	3.0939	3.3412	0	3.9266	0	0	0	2.0937	3.4751	1.5547	1.5017	3.7346	1.3937	2.8909	1.72	2.0023	0	2.1456	0.9318	0	0	1.7486	3.4888	0	3.5595	3.7845	1.5701	0	2.1652	0.9196	3.2643	0	2.2347	0	0	0	2.9122	0	2.0127	0	3.1691	2.855	2.6949	0	1.1416	1.9438	0	4.0455
ENSG00000223821.1	0	0	0	0	3.9266	0	0	0	0	1.4258	1.5547	0	2.5667	0	2.0733	0	0	0	1.0987	0	0	0	0	2.1404	2.7012	0	0	0	0	0	0	1.1569	1.6082	0	0	0	2.5016	0	0	0	0	0	1.028	0	0	0	0	1.3424	1.4455
ENSG00000262566.1	0	0	0	0	0	0	0	0	0	0	0	0	0	0	0	0	0	0	0	0	0	0	0	0	0	0	0	0	0	0	0	0	0	0	0	0	0	0	0	0	0	0	0	0	0	0	0	0	0
ENSG00000277493.1	0	0	0	0	0	0	0	0	0	0	0	0	0	0	0	0	0	0	0	0	0	0	0	0	0	0	0	0	0	0	0	0	0	0	0	0	0	0	0	0	0	0	0	0	0	0	0	0	0
ENSG00000198833.6	11.9851	12.3922	12.0474	11.2109	12.0013	9.5389	10.9818	10.7289	12.8157	11.3878	11.4794	11.3806	12.4354	9.8049	12.3493	11.6376	10.498	10.9042	11.0986	10.4861	11.2257	11.9641	11.051	11.9803	11.2715	11.7888	11.3395	10.0152	12.3778	11.0812	10.7451	11.1304	11.6107	12.4386	11.7808	9.6436	11.766	12.0827	10.765	12.4694	11.4728	11.9272	10.2685	12.0605	10.6022	11.032	11.6491	12.1753	12.4931
ENSG00000267365.1	1.7493	0	2.9116	3.4171	2.1864	3.0564	2.2665	2.8566	4.3653	2.5994	0	3.9685	4.8118	2.0891	5.0481	4.3843	2.9096	2.9924	2.4767	0	4.0168	4.1342	4.3134	2.9667	4.2393	4.3521	3.8839	3.4391	3.7881	0	4.2351	3.2643	4.5567	3.5994	4.9679	1.6775	4.1778	3.2786	1.8998	4.6601	4.2927	2.8066	3.3719	2.3522	4.4307	2.5423	4.4515	2.4873	4.5489
ENSG00000163508.12	6.1671	5.126	5.2795	4.1373	5.5598	5.301	5.4659	4.64	3.8149	5.3145	5.3817	7.3087	5.4216	3.1918	6.9416	4.6269	3.1727	4.8496	4.1798	5.1494	6.1398	4.0405	4.7529	6.6418	5.4018	5.8892	5.5906	5.5327	6.1267	5.2101	6.1941	3.0668	4.0325	7.5702	5.1153	3.8997	8.7325	4.3634	5.8212	8.439	6.3178	8.9533	5.6089	4.7552	8.2609	5.0691	5.056	5.0553	6.1976
ENSG00000227834.1	0	0	0	2.7076	0	0	1.183	0	0	0	1.5547	1.5017	1.7918	0	0	0	0	0.9957	1.0987	0	0	1.0731	1.1244	2.1404	0	0	0	0	0	0	0	0	0	1.1607	0	0	0	0	0	0	0	0	0	0	1.2456	1.1416	0	0	0
ENSG00000270482.1	3.3851	0	0	4.2465	0	3.5824	0	1.029	1.3974	2.1288	1.5547	2.2215	4.933	0	2.0733	2.2702	1.3238	1.9935	0	1.4933	1.4607	0	2.1828	0	2.3583	0	1.5686	4.0664	0	2.9947	0	1.1569	2.0261	0	2.1264	1.6775	2.8515	2.4201	0	0	2.0983	2.3212	0	0	0	1.7708	2.2619	1.3424	2.6255
ENSG00000258572.1	5.5921	4.7752	5.0142	5.5002	4.2295	0	2.8782	3.0503	3.6369	0	6.6131	4.4026	2.5667	3.4283	3.7902	6.7659	2.7031	4.6355	3.8777	3.1968	2.6455	1.6817	4.2251	5.6065	1.2485	4.7494	2.5644	6.9665	3.1713	3.3638	3.0237	2.2294	3.2008	2.8436	4.8037	3.0582	4.0482	4.6401	3.5761	4.0159	1.0663	2.9992	4.2223	5.1933	4.6826	3.0422	1.9438	2.8365	5.5177
ENSG00000260992.1	6.9521	3.0939	4.535	4.4427	4.4796	6.2826	3.6363	2.0432	3.4337	0	3.6584	3.789	5.5021	3.6314	3.4095	4.9814	4.861	3.1622	3.495	2.4695	3.1033	3.1256	5.0384	5.6065	4.9667	2.4104	3.6777	5.1076	3.4074	2.9947	3.3097	5.9937	4.5567	2.8436	4.1563	3.7506	5.6202	4.6401	3.6822	2.8219	3.2857	4.0866	3.5099	4.2322	2.9737	3.2394	4.0988	3.1175	5.8114
ENSG00000167807.15	6.3027	4.5615	5.2302	6.1883	6.9693	6.2826	4.326	3.5117	5.7359	4.2894	5.57	5.6571	7.092	5.9358	6.4534	5.2072	5.2318	6.1	4.6423	4.9091	3.2872	3.8327	4.9856	6.9106	5.4018	4.191	5.2979	6.1277	5.3591	5.2979	4.648	5.5393	4.7883	5.6202	5.249	4.8505	5.7508	4.3634	2.6922	4.9706	4.7094	4.5227	4.8083	6.2271	4.4307	5.2628	5.8565	6.2233	6.3271
ENSG00000183578.5	7.5514	6.1821	7.0388	7.4535	6.0208	6.8385	6.9569	5.1	10.3909	8.7964	3.6584	6.2843	9.8094	4.3596	9.8383	3.8074	5.2318	8.7793	1.0987	4.8192	6.8443	6.7112	8.8567	7.2383	8.2334	4.497	10.646	7.2162	8.4454	5.459	5.8595	7.4665	5.892	8.998	4.9679	6.5332	7.17	5.4041	5.7978	5.5401	8.8775	8.5765	4.6971	5.9034	5.8383	8.7697	8.2867	7.5216	4.9213
ENSG00000251256.1	0	0	0	0	0	0	0	0	0	0	0	0	0	0	0	0	0	0	0	0	0	0	0	0	0	0	0	0	0	0	0	0	0	0	0	0	0	0	0	0	0	0	0	0	0	0	0	0	0
ENSG00000265222.1	0	0	1.2047	0	3.5429	0	1.183	0	2.0937	2.5994	0	1.5017	2.5667	0	0	1.3389	0	0	0	0	0	1.6817	0	0	1.9076	0	1.9815	2.3041	0	0	0.9196	1.7906	0	0	0	0	1.353	0	0	0	1.0663	0	0	1.2441	0	0	0.9628	0	0
ENSG00000124664.10	2.517	0	1.8519	3.217	6.8411	9.9552	0	1.029	7.9623	5.5404	1.5547	1.5017	4.1888	0	2.0733	2.0211	1.0016	3.8988	2.9726	0.9318	5.3057	0	1.1244	0	3.4102	2.9019	5.5906	2.7882	6.8818	2.1652	6.0846	0	5.2036	1.1607	0	1.3021	2.8515	0	0.934	2.8219	2.0983	4.9991	3.9587	0	0	1.7708	2.2619	3.1175	2.6255
ENSG00000260883.1	0	0	0	0	0	0	0	0	0	0	0	0	0	0	0	0	0	0	0	0	0	0	0	0	0	0	0	0	0	0	0	0	0	0	0	0	0	0	0	0	0	0	0	0	0	0	0	0	0
ENSG00000253497.1	0	0	0	0	0	0	0	0	0	0	0	0	0	0	0	0	0	0	0	0	0.6637	0	0	2.9667	0	0	0	0	0	0	0	0	0	2.2347	0	0	0	0	0	0	1.0663	4.169	0	0	0	0	0	0	0
ENSG00000116299.16	9.7494	4.0068	3.6717	4.3479	5.3244	6.5312	2.2665	4.3023	6.8504	6.0245	3.6584	5.8977	9.6812	3.1918	7.5227	7.9676	2.462	5.0791	3.6341	4.6206	8.0404	4.1342	2.1828	5.5019	5.8433	3.5595	6.7829	5.8607	6.1267	9.6041	7.4863	4.1872	4.5567	6.8414	6.412	1.834	10.7894	5.0721	4.5143	4.264	6.9359	5.9991	4.2223	4.5173	4.8289	2.5423	5.9481	5.8147	4.7471
ENSG00000170469.10	9.0306	7.7537	7.1622	9.0668	8.876	7.647	6.0946	4.8627	7.7705	6.0974	6.8973	6.9932	6.8048	7.5433	9.1024	7.0335	6.5109	7.8052	5.23	6.7442	5.8348	7.6258	6.3017	7.7981	7.9093	6.3372	6.1254	8.8388	5.9133	7.6581	6.3909	7.9044	6.6042	7.6959	7.0837	5.5821	6.6283	7.7864	4.9981	7.1043	5.9604	7.3478	5.7823	7.6201	6.8601	7.7038	7.3512	6.0996	8.1216
ENSG00000223800.1	0	0	0	0	0	0	0	0	0	0	0	0	0	0	0	0	0	0	0	0	0	0	0	0	0	0	0	0	0	0	0	0	0	0	0	0	0	0	0	0	0	0	0	0	0	0	0	0	0
ENSG00000263595.2	0	0	0	0	0	0	0	0	0	0	0	0	0	0	0	0	0	0	0	0.9318	0	0	0	0	0	0	0	0	0	0	0	0	0	0	0	0	0	0	0	0	0	0	0	0	0	0	0	0	0
ENSG00000184319.15	8.4141	10.1633	8.1439	9.2085	9.0885	9.7651	7.8983	7.642	8.6011	9.0607	8.4262	8.7835	9.1973	9.2824	9.4588	7.5978	7.7001	8.5763	8.1151	7.2275	8.5343	8.7348	8.6089	9.5194	8.6189	8.7131	9.8717	9.2468	9.3258	8.5422	8.5073	9.0726	9.4291	9.682	9.2613	6.695	9.0357	9.2481	7.8137	9.0309	8.784	8.5953	8.6956	9.2785	8.6289	7.1388	9.6251	9.0728	9.5589
ENSG00000277775.1	0	0	1.2047	0	0	0	0	0	0	0	0	0	0	0	2.0733	0	0	0	1.7151	0	0	0	2.7867	0	0	0	0.9877	0	1.3795	0	0	0	0	1.1607	0	0	0	0	0	0	0	0	1.6222	0	0	0	0.9628	0	1.4455
ENSG00000277889.1	0	0	0	0	0	0	0	0	0	0	0	0	0	0	0	0	0	0	0	0	0	0	0	0	0	0	0	0	0	0	0	0	0	0	0	0	0	0	0	0	0	0	0	0	0	0	0	0	0
ENSG00000142233.11	4.132	2.2537	3.5159	4.5317	3.5429	7.2733	2.8782	2.368	1.3974	2.5994	5.51	3.9685	2.5667	2.5564	2.0733	4.6708	3.8102	2.5778	3.761	3.1968	1.7383	1.0731	0	5.3891	4.4355	4.6287	4.7836	4.0664	3.1713	2.4975	3.9322	3.2643	1.6082	2.8436	0	2.8539	4.5085	5.0721	3.2008	4.6601	1.0663	1.5843	2.855	3.7354	2.697	1.1416	3.5159	4.3899	5.0011
ENSG00000139890.9	3.3851	3.0939	2.6368	2.3644	5.5598	3.5824	2.2665	2.0432	2.0937	2.1288	2.2856	1.5017	5.5785	1.3937	3.4095	1.72	1.8096	2.315	1.0987	1.8965	0	2.1083	0	2.9667	1.9076	2.4104	2.5644	3.1501	3.4074	0	1.8776	3.4381	1.6082	1.1607	3.4723	0.7932	4.6038	3.2786	2.2148	0	1.0663	1.5843	2.855	2.6949	3.2058	3.2394	3.103	4.6765	2.1529
ENSG00000249882.1	0	0	0	0	0	0	0	0	0	0	0	0	0	0	0	0	0	0	0	0	0	0	0	0	0	0	0	0	0	0	0	0	0	0	0	0	0	0	0	0	0	0	0	0	0	0	0	0	0
ENSG00000152082.13	13.5802	12.4073	12.7024	12.7562	13.0954	15.4166	10.7819	11.5853	12.2754	10.3919	13.3503	11.992	12.8065	12.8668	12.7428	12.014	10.7517	10.67	12.5219	11.7441	11.7815	11.6876	13.4745	12.9375	12.3279	12.8627	12.2685	13.0683	12.0994	11.034	12.2238	12.9085	11.8238	11.8854	12.0041	10.1959	12.4659	12.5387	10.3647	11.6372	10.9191	11.6119	12.3292	12.4357	11.9365	11.3822	11.8471	11.5553	13.7935
ENSG00000253770.1	0	0	0	0	0	0	0	0	0	1.4258	0	0	0	0	0	0	0	0	0	0	0	0	0	0	0	0	0	0	0	0	0	0	0	0	0	0	0	0	0	0	0	0	0	0	0	0	0	0	0
ENSG00000260100.1	2.517	0	0	0	0	0	0	0	0	0	0	1.5017	1.7918	0	0	3.1123	0.586	0.9957	0	0	0.6637	0	0	0	0	0	2.7862	1.5701	0	1.1122	0	1.1569	0	1.7954	2.1264	0	1.353	0	0	3.3372	0	0	0	0	1.2456	0	0	0	1.4455
ENSG00000227379.2	1.7493	0	1.8519	0	3.0185	0	1.183	1.029	2.0937	2.9536	1.5547	1.5017	3.7346	0	2.0733	2.6675	0	0	2.4767	0	0	1.6817	1.1244	2.1404	1.9076	2.4104	1.9815	2.3041	2.0716	2.9947	0	1.7906	0	2.571	2.1264	1.6775	1.353	2.9122	1.4962	0	0	2.5842	1.6222	1.2441	1.2456	1.1416	0.9628	2.0256	2.1529
ENSG00000196581.10	0	4.3107	1.8519	6.1607	3.0185	0	7.084	1.029	4.8471	0	0	1.5017	2.5667	1.3937	0	2.0211	0.586	0	0	0	1.1165	3.7163	1.7486	3.4888	3.4102	3.5595	2.7862	1.5701	4.3378	0	3.8453	2.5654	2.0261	0	7.8865	0.7932	1.353	1.6672	2.4732	2.0127	3.1141	2.9992	0	1.9021	1.9039	0	4.5127	5.5089	2.6255
ENSG00000147885.4	0	0	0	0	0	0	0	0	0	0	0	0	0	0	0	0	0	0	0	0	0	0	0	0	0	0	0	0	0	0	0	0	0	0	0	0	0	0	0	0	0	0	0	0	0	0	0	0	0
ENSG00000253613.2	0	0	0	0	0	0	0	0	0	0	0	0	0	0	0	0	0	0	0	0	0	0	0	0	0	0	0	0	0	0	0	0	0	0	0	0	0	0	0	0	0	0	0	0	0	0	0	0	0
ENSG00000201277.1	0	0	0	0	0	0	0	0	0	0	0	0	0	0	0	0	0	0	0	0	0	0	0	0	0	0	0	0	0	0	0	0	0	0	0	0	0	0	0	0	0	0	0	0	0	0	0	0	0
ENSG00000225240.1	0	0	0	0	0	0	0	0	0	0	0	0	0	0	0	0	0	0	0	0	0	0	0	0	0	0	0	0	0	0	0	0	0	0	0	0	0	0	0	0	0	0	0	0	0	0	0	0	0
ENSG00000237000.1	0	0	0	0	0	0	0	0	0	0	0	0	0	0	0	0	0	0	0	0	0	0	0	0	0	0	0	0	0	0	0	0	0	0	0	0	0	0	0	0	0	0	0	0	0	0	0	0	0
ENSG00000207765.1	0	0	0	0	0	0	0	0	0	0	0	2.6995	0	0	0	0	0	0.9957	0	0	2.1715	1.0731	1.1244	4.1734	0	0	2.5644	0	0	2.1652	3.0237	0	2.6139	2.2347	3.4723	0	0	0	0.934	0	0	1.5843	1.028	2.9715	0	0	0	3.1175	2.1529
ENSG00000201649.1	0	0	0	0	0	0	0	0	0	0	0	0	0	0	0	0	0	0	0	0	0	0	0	0	0	0	0	0	0	0	0	0	0	0	0	0	0	0	0	0	0	0	0	0	0	0	0	0	0
ENSG00000260007.1	0	4.3107	0	0	0	6.2826	0	0	0	0	3.6584	0	0	0	3.7902	0	0	0	3.495	2.4695	2.1715	0	4.3966	0	0	3.5595	2.3022	3.6798	0	0	0	0	0	2.8436	0	0	2.5016	3.2786	0	0	0	2.3212	0	0	0	0	0	0	0
ENSG00000143384.12	15.05	15.6419	13.2919	12.8383	14.9692	13.642	14.1223	14.3757	14.2976	14.4507	13.244	14.4527	15.7899	13.5341	14.4646	13.0407	12.8924	13.6958	13.4702	13.2707	13.4562	13.5571	14.2515	14.0009	13.5978	13.5992	14.5485	13.5371	14.8443	13.2587	14.7181	13.8841	14.9842	14.6869	14.2704	12.1103	15.6508	14.8557	14.338	15.1081	14.1226	13.1343	12.3711	14.0282	13.2051	13.0118	14.3037	14.5428	13.5581
ENSG00000248986.1	0	0	0	0	0	0	0	0	0	0	0	0	0	0	0	0	0	0	0	0	0	0	0	0	0	0	0	0	0	0	0	0	0	0	0	0	0	0	0	0	0	0	0	0	0	0	0	0	1.4455
ENSG00000223876.1	0	0	0	0	0	0	0	0	0	0	0	0	0	0	0	0	0	0	0	0	0	0	0	0	0	0	0	0	1.3795	0	0	0	0	0	0	0	0	0	0	0	0	0	0	0	0	0	0	0	0
ENSG00000277541.1	0	0	0	0	0	0	0	0	0	0	0	0	0	0	0	0	0	0	0	0	0	0	0	0	0	0	0	0	0	0	0	0	0	0	0	0	0	0	0	0	0	0	0	0	0	0	0	0	0
ENSG00000162692.10	7.7544	9.6095	10.3407	9.2776	11.0723	11.041	9.9743	7.6116	10.4695	9.0561	8.9906	8.0586	9.5734	5.4368	10.163	7.9364	7.4625	9.5857	5.0428	11.2375	7.8887	10.5793	9.2609	9.6719	8.7306	14.4444	11.9426	8.3913	10.5072	11.5837	10.6547	7.5821	10.2502	12.1337	8.7657	7.1167	13.0662	7.5886	10.4823	9.8275	10.5683	11.8292	8.4347	9.2267	10.7577	7.753	12.6302	11.7082	9.4948
ENSG00000132429.9	0	0	0	1.9131	0	0	1.183	0	6.3118	5.1867	0	0	1.7918	8.5706	9.6263	1.3389	0.586	1.5792	0	0.9318	1.1165	0	4.3134	0	2.3583	0	0	0	3.1713	0	0	0	0	3.4442	0	0	0	1.6672	0	0	8.2219	0.9995	1.028	5.1933	0	2.5423	0.9628	1.3424	0
ENSG00000091583.10	19.1876	19.4328	17.4526	17.6584	18.5654	16.548	18.039	17.9928	17.3933	14.9811	18.6865	18.0479	17.199	17.447	16.6002	12.2651	17.4318	17.0684	19.6682	14.5108	16.6784	18.0123	17.7542	18.3543	18.4935	18.4959	13.873	19.6046	17.6718	17.194	17.9635	17.2133	17.9764	15.7774	18.953	17.5518	17.4692	17.8993	17.0644	19.4115	15.7697	17.4834	17.547	18.8958	18.0073	17.7331	17.4798	17.8586	19.5847
ENSG00000237691.1	0	0	0	0	0	0	0	0	0	0	0	0	0	0	0	0	0	0	0	0.9318	0	0	0	0	0	0	0	0	0	0	0	0	0	0	0	0	0	0	0	0	0	0	0	0	0	0	0	0	0
ENSG00000240395.1	4.3144	4.7752	4.4514	2.3644	4.8784	1.5007	2.6045	3.221	2.0937	3.2378	3.418	3.789	4.1888	3.6314	5.0481	3.4518	2.1723	3.4516	4.6423	4.1895	2.7743	4.3051	1.7486	3.8714	3.8835	3.802	4.1466	4.0664	4.089	4.4537	1.8776	3.7332	2.3497	4.995	2.9509	2.616	3.3682	4.8722	2.6922	4.0159	2.4266	3.3211	3.3719	2.3522	2.9737	3.8348	3.8366	3.3525	4.1887
ENSG00000187003.6	0	0	0	0	0	0	0	0	0	0	0	0	0	0	0	0	0	0	0	0	0	0	0	0	1.2485	0	0	0	0	0	0	0	0	0	0	0	0	0	0	0	0	0	0	0	0	0	0	0	0
ENSG00000261195.1	0	0	1.2047	0	0	0	0	0	0	0	0	1.5017	0	0	0	1.72	0.586	0	1.0987	0	0	1.0731	0	0	0	0	1.9815	0	1.3795	1.1122	0.9196	1.1569	1.6082	1.7954	0	0	2.0387	0	0.934	0	1.0663	3.1691	1.6222	0	1.2456	0	0	2.0256	0
ENSG00000258887.2	0	0	0	0	0	0	0	0	0	0	0	0	0	0	0	0	0	0	0	0	0	0	0	0	0	0	0	0	0	0	0	0	0	0	0	0	0	0	0	0	0	0	0	0	0	0	0	0	0
ENSG00000269737.1	1.7493	4.3107	2.9116	0	3.9266	3.3432	3.9045	3.7535	5.8218	4.0162	3.1295	3.5839	4.8118	1.3937	2.0733	3.8074	4.1729	5.2395	4.2679	3.4574	2.6455	4.1342	2.1828	4.8212	2.9781	4.9641	4.7311	3.4391	3.9464	2.4975	0.9196	4.1872	5.892	4.938	3.4723	1.502	4.5085	6.8888	3.2008	4.6601	3.1141	5.4585	3.2193	3.4034	2.697	3.2394	4.6279	5.3551	4.1887
ENSG00000177169.9	10.8351	12.4458	12.1024	11.6736	12.9822	11.7042	10.4206	12.3671	11.1656	10.7338	11.9377	11.5872	14.6951	10.0549	12.4075	12.1868	11.2049	11.5593	11.6458	12.3708	11.5661	11.6604	11.2598	11.6385	11.86	12.5284	12.15	12.1795	12.4642	10.1863	11.2929	12.4554	11.2245	12.3923	12.8883	9.9567	12.4052	12.1283	11.4605	12.6743	11.8426	10.8863	11.1369	12.066	11.1873	10.6755	12.5358	11.8499	11.9432
ENSG00000259019.1	0	0	0	0	0	0	0	0	0	0	0	0	0	0	0	0	0	0	0	0	0	0	0	0	0	0	0	0	0	0	0	0	0	0	0	0	0	0	0	0	0	0	0	0	0	0	0	0	0
ENSG00000276827.1	0	0	0	0	0	0	0	0	0	0	0	0	0	0	0	0	0	0	0	0	0	0	0	0	0	0	0	0	0	0	0	0	0	0	0	0	0	0	0	0	0	0	0	0	0	0	0	0	0
ENSG00000226783.1	0	2.2537	1.2047	0	0	0	0	0	1.3974	0	0	0	0	0	0	0	0	0	0	0	0	1.0731	0	0	0	0	0	0	0	0	0	0	0	0	0	0	0	0	0	0	0	0	0	0	0	0	0.9628	0	0
ENSG00000221175.2	0	0	0	0	0	0	0	0	0	0	0	0	0	0	0	0	0	0	0	0	0	0	0	0	0	0	0	0	0	0	0	0	0	0	0	0	0	0	0	0	0	0	0	0	0	0	0	0	0
ENSG00000162694.13	9.1129	10.4697	8.9105	8.4494	11.2823	7.34	8.437	8.1709	8.9162	9.6808	8.8463	9.2594	10.1468	8.8756	9.9871	9.8696	8.8549	9.9729	8.6944	8.0654	8.1424	9.1368	7.3353	9.2951	8.7765	9.0134	9.3108	8.8511	8.1278	8.4397	7.1842	9.0291	9.5384	9.3708	9.856	7.7409	8.4733	9.9143	7.9738	10.2684	9.562	8.9328	8.1374	9.0957	8.6438	8.4694	9.2466	8.7971	9.2676
ENSG00000252539.1	0	0	0	0	0	0	0	0	0	0	0	0	0	0	0	0	0	0	0	0	0	0	0	0	0	0	0	0	0	0	0	0	0	0	0	0	0	0	0	0	0	0	0	0	0	0	0	0	0
ENSG00000185630.18	6.1188	7.8274	5.4181	6.5281	4.2295	5.301	10.399	6.5645	6.4531	10.0201	6.33	9.3268	8.9753	6.4472	11.565	8.2688	6.6541	10.1762	5.5085	5.5635	10.1667	6.987	8.519	5.1329	9.1874	6.2981	9.8942	10.3297	9.5612	6.5715	7.6361	5.2439	9.593	9.3491	8.0047	8.6729	6.3269	5.4764	7.458	8.083	11.8477	5.832	7.0092	7.569	7.8624	4.4267	11.2065	9.2937	7.6003
ENSG00000229015.1	0	0	0	0	0	0	0	0	0	0	0	0	0	0	0	1.72	0	0	0	0	0.6637	0	0	0	0	0	0	0	0	0	1.4767	0	0	0	0	0	0	0	0	0	0	0	0	0	0	0	0	0	0
ENSG00000188186.10	12.6379	13.0417	12.0389	12.3901	12.1731	17.0538	10.2564	10.9323	12.1189	11.7915	12.073	11.1708	12.6627	12.79	13.5757	12.2693	11.0719	11.5782	11.5044	10.59	10.6149	10.9492	12.7573	13.3307	11.5843	12.513	12.1621	13.3574	11.8456	11.3117	11.5466	12.4714	10.983	11.553	11.7973	10.2236	12.0566	12.4828	10.1744	11.7647	10.6374	10.8855	11.4097	12.3723	11.4796	11.4516	11.8453	11.2516	12.5326
ENSG00000122068.12	11.2877	12.6651	10.8277	10.9824	11.5415	9.4051	10.731	10.4699	11.2347	11.1978	10.6678	11.3415	12.3372	10.266	11.4205	11.4595	10.1535	11.5353	10.7598	10.2992	9.7309	10.9516	9.6711	11.2395	10.8351	11.0037	11.1117	10.651	10.9056	10.2674	10.5785	10.7608	11.4183	11.4312	11.2436	9.1542	11.4753	11.2618	10.462	12.2913	11.1317	11.3839	9.9728	11.0091	10.6386	10.0905	11.5607	10.7204	11.5383
ENSG00000241022.1	0	0	0	0	0	0	0	0	0	0	0	0	0	0	0	0	0	0	0	0	0	0	0	0	0	0	0	0	0	0	0	0	0	0	0	0	0	0	0	0	0	0	0	0	0	0	0	0	0
ENSG00000166535.19	0	0	0	0	0	1.5007	0	0	5.9028	1.4258	1.5547	2.2215	0	0	0	0.8195	0	0	0	0	1.1165	0	5.4424	0	0	0	0.9877	0	4.4478	1.1122	0.9196	0	0	2.2347	0	0	0	0	1.8998	0	0	3.8065	0	0	1.2456	0	0	0	0
ENSG00000082293.12	3.0154	0	1.2047	0	0	0	1.183	2.0432	3.1971	5.1867	1.5547	0	3.0682	0	6.3995	3.7264	0	1.5792	1.0987	0	0	1.6817	0	0	0	0	0	0	0	3.3638	0	0	0	1.1607	4.8037	0	0	2.9122	0	2.0127	0	2.3212	0	0	0	0	1.9438	2.0256	2.6255
ENSG00000235961.5	9.3083	12.1612	10.9687	10.6312	11.1145	11.7532	10.0192	12.0112	13.3135	9.4705	12.1271	11.4691	12.6823	13.3008	10.8676	12.6263	9.2174	11.244	0	9.207	8.9721	10.4991	10.8934	12.4464	8.9022	10.913	9.5734	8.0276	11.0565	6.7688	11.2644	10.5974	10.5315	6.8569	10.0052	7.5816	11.9215	11.5744	11.7134	9.9208	6.7866	10.5343	9.0749	10.9414	11.7208	10.0016	11.2152	10.2422	12.7719
ENSG00000278107.1	4.3144	3.0939	5.2795	6.5495	5.3244	6.2131	4.577	4.0538	3.9734	3.6789	5.7881	4.9217	4.1888	5.0682	4.0911	4.946	3.9098	2.7999	3.495	2.6884	2.1715	2.7049	3.3842	4.4231	3.8835	5.1509	3.9769	3.6798	4.7349	4.5282	5.1243	5.2439	4.2027	3.2704	4.4058	3.237	4.7774	3.8131	3.2008	5.798	3.1141	1.9993	4.7538	5.1382	4.6034	3.8348	4.5127	4.0319	5.571
ENSG00000207196.1	0	0	0	0	0	0	0	0	0	0	0	0	0	0	0	0	0	0	0	0	0	0	0	0	0	0	0	0	0	0	0	0	0	0	0	0	0	0	0	0	0	0	0	0	0	0	0	0	0
ENSG00000265813.2	0	0	0	0	0	0	0	0	0	0	0	0	0	0	0	0	0	0	0	0	0	0	0	0	0	0	0	0	0	0	0	0	0	0	0	0	0	0	0	0	0	0	0	0	0	0	0	0	0
ENSG00000146221.9	4.9866	2.2537	2.6368	3.8906	3.0185	5.4291	2.2665	1.029	2.5614	0	2.2856	1.5017	3.4395	2.0891	0	1.72	3.3951	2.315	3.495	0.9318	1.7383	0	2.7867	4.8212	2.3583	0	0.9877	3.4391	4.2187	0	1.4767	3.5932	3.2008	1.7954	0	1.07	2.8515	0	0.934	2.0127	0	2.3212	2.0418	3.4034	4.0074	3.5676	1.9438	4.0319	4.5489
ENSG00000168243.10	6.5771	4.0068	8.9222	12.4336	6.5984	3.0564	1.183	1.6234	12.3204	13.3384	0	0	9.9309	2.0891	11.8422	0.8195	5.9338	7.3133	10.1979	0.9318	5.9754	10.9803	9.7739	11.2375	8.1519	0	4.6202	1.5701	7.1815	1.1122	0	2.2294	2.6139	8.5897	2.1264	10.3023	5.4765	1.6672	2.2148	0	4.2927	6.9298	1.028	1.2441	1.9039	6.6599	3.103	7.1986	0
ENSG00000222915.1	0	0	0	0	0	0	0	0	0	0	0	0	0	0	0	0	0	0	0	0	0	0	0	0	0	0	0	0	0	0	0	0	0	0	0	0	0	0	0	0	0	0	0	0	0	0	0	0	0
ENSG00000182747.4	0	0	0	0	0	0	0	0	0	0	0	0	0	0	0	0	0	0	0	0	0	0	0	0	0	0	0	0	0	0	0	0	0	0	0	0	1.353	0	0	0	0	0	0	0	0	0	0	0	0
ENSG00000163534.14	0	0	2.2971	0	3.5429	0	1.8241	0	0	2.1288	1.5547	1.5017	0	0	3.4095	0	0	0	0	1.4933	0	1.0731	0	0	0	0	1.5686	0	4.4478	0	0.9196	1.1569	2.0261	5.2029	0	1.3021	5.1374	4.0207	0	2.0127	2.0983	3.4586	2.3665	2.3522	2.9737	0	3.2542	3.5546	1.4455
ENSG00000233101.10	0	3.0939	2.6368	2.7076	3.0185	5.1605	0	0	1.3974	0	3.1295	1.5017	2.5667	2.0891	0	4.2164	1.3238	0.9957	1.7151	2.2113	1.1165	2.4372	1.7486	0	1.9076	0	2.7862	2.3041	2.0716	0	2.191	1.7906	3.6168	1.1607	0	2.3308	3.1329	0	1.8998	0	2.4266	0.9995	2.3665	0	2.3543	1.1416	4.2503	3.1175	3.7077
ENSG00000186480.12	15.8792	16.3332	16.0076	14.4957	14.857	11.6914	13.0303	14.6277	15.7811	14.9721	14.648	16.4413	13.9033	14.3837	13.5493	16.3383	13.9804	14.5054	16.7376	16.0204	11.2961	15.3002	11.7054	15.8182	16.1523	15.8503	12.0418	17.9764	13.0772	15.3449	13.1914	14.1948	12.1261	13.0992	17.6171	12.9623	12.8387	14.7181	14.5763	17.0206	14.7359	12.4441	13.7318	14.3282	13.916	13.6328	12.9874	14.7106	13.1966
ENSG00000253519.1	0	0	0	0	0	0	0	0	1.3974	0	0	0	1.7918	0	0	0	0	0	0	0	0	0	0	0	0	0	0.9877	0	0	0	0	1.1569	0	0	0	0	0	0	0	0	0	0	0	0	0	0	0	0	0
ENSG00000183495.13	10.0062	11.4185	10.298	10.3804	12.675	10.6274	10.1329	10.5441	10.7674	10.9186	10.0245	10.9361	13.2558	9.3948	11.7948	10.1525	9.8249	10.9492	9.8184	10.274	10.4232	11.2034	9.4817	11.0783	10.0009	11.889	11.1993	10.2917	11.2058	9.0393	9.6972	10.952	11.53	11.4955	11.4847	8.6781	11.7563	11.6593	10.2901	10.4071	10.6521	10.4503	9.5906	10.7979	9.9163	10.0889	11.5832	11.2342	10.7229
ENSG00000254333.1	5.4434	6.1052	4.9548	5.9183	8.2427	7.1854	1.8241	0	2.5614	4.1592	5.7366	1.5017	1.7918	3.1918	2.8909	2.2702	3.5264	2.315	4.4295	4.2596	1.1165	2.1083	3.0145	3.4888	2.7012	0	0	4.8364	2.0716	2.4975	3.3097	1.7906	5.078	1.1607	5.6863	0.7932	6.1487	2.9122	1.8998	5.798	0	1.5843	1.6222	3.4034	1.2456	5.0163	4.0165	0	3.2658
ENSG00000254024.1	0	0	0	0	2.1864	0	0	0	0	0	0	0	0	0	0	0	0	0	0	0	0	0	0	0	0	0	0	0	0	0	0	0	0	0	0	0	0	0	0	0	0	0	0	0	0	0	0	0	0
ENSG00000252456.1	0	0	0	0	0	0	0	0	0	0	0	0	0	0	0	0	0	0	0	0	0	0	0	0	0	0	0	0	0	0	0	0	0	0	0	0	0	0	0	0	0	0	0	0	0	0	0	0	0
ENSG00000237292.1	2.517	0	0	0	0	0	0	0	0	0	0	0	0	0	2.0733	0	0	0	0	0	0	0	0	0	0	1.659	0	0	0	0	0	0	0	1.1607	0	0	0	0	0	0	0	0	1.028	1.2441	0	0	0	1.3424	0
ENSG00000143382.13	12.2487	12.4103	10.5955	9.2776	9.0407	10.1042	10.1858	9.9277	9.2694	11.4586	12.0541	10.4761	13.8325	10.5923	11.6767	10.5984	10.5871	12.3653	12.1899	11.7276	9.2738	10.1774	13.8375	12.6375	11.5476	10.8093	10.0293	11.9976	12.9496	10.5426	10.2052	12.4033	13.6684	10.0731	14.574	9.5753	7.973	13.4555	10.4108	12.9998	9.854	8.9735	9.3863	13.2075	11.6548	10.01	8.6424	10.5595	11.5973
ENSG00000221916.3	8.5747	6.9261	4.4514	8.6663	7.1959	8.2427	5.5465	4.5142	5.8218	5.5918	9.2965	5.9414	6.273	6.276	5.7098	6.9197	5.7844	5.8741	5.5791	5.1494	5.7745	5.3871	6.8514	8.7499	6.067	6.6164	5.4994	8.9578	5.4675	7.085	5.8595	4.7456	4.4253	4.6133	6.7645	5.604	6.6729	6.9661	4.7764	6.0167	4.516	5.9298	5.9614	6.6174	5.1407	5.657	5.2119	6.1628	5.8114
ENSG00000230663.1	0	0	0	0	0	0	0	0	0	0	0	0	0	0	0	0	3.4623	0	0	0	0	0	0	0	0	0	2.7862	0	0	7.1095	0	0	0	0	0	6.1042	0	0	0	0	0	0	6.9253	1.9021	0	0	0	0	0
ENSG00000154556.17	12.7017	14.4514	12.9896	10.6904	13.0351	8.8859	12.4107	12.155	11.3718	11.4156	12.3539	12.4933	12.3094	11.6167	8.5561	12.1737	12.2803	12.2845	12.9179	11.6749	12.6713	11.8787	11.0078	12.5785	12.1852	13.0202	7.8581	12.4916	13.2229	11.3622	12.3857	11.9386	13.23	9.4366	13.4646	10.9948	10.0702	12.695	12.2686	14.0382	12.5427	11.4232	11.9119	12.4838	12.6135	10.2158	11.4569	12.8252	12.8467
[truncated: 58,684 more rows]
[truncated: 322 more columns]
